# Supplementary material for: Transcriptome sequencing and comparative transcriptome analysis of the scleroglucan producer Sclerotium rolfsii
Source: BMC Genomics. 2010 May 26;11:329. doi: 10.1186/1471-2164-11-329 (PMC2887420; doi:10.1186/1471-2164-11-329)
Supplement: Additional file 1 — 454 summary. Summary of 454 sequencing and assembly. [file 1471-2164-11-329-S1.XLSX]

## Sheet: singletons SAMS neu
Canonical name	Length in bp	Sequence
D6KZ88F01A0037	88	ttgagatcaatttgctccggcgttgcgtaaggatagatcctagtcatgatcgtaactgcttgttcagactgtccccttctcaacatga-----------------------------------------------------------------------------------------------------------------------------------------------------------------------------------------------------------------------------------------------------------------------------------------------------------------------…
D6KZ88F01A003E	84	atctaaaagctcatgcgtatggccatgcgtcaccgccatgttcactttgtcgtacgttgtttcctaatacagcccagaatggtc---------------------------------------------------------------------------------------------------------------------------------------------------------------------------------------------------------------------------------------------------------------------------------------------------------------------------…
D6KZ88F01A004U	66	ggcgacctccatggtcctttattctttggtatctgggtcattaacaaggctggtcggtcttgtcta---------------------------------------------------------------------------------------------------------------------------------------------------------------------------------------------------------------------------------------------------------------------------------------------------------------------------------------------…
D6KZ88F01A0068	68	ggcgttgtagttaaactgcctactgttgctcttttacgtgtagaagccttgcaaaagcttgaagctgt-------------------------------------------------------------------------------------------------------------------------------------------------------------------------------------------------------------------------------------------------------------------------------------------------------------------------------------------…
D6KZ88F01A006U	111	aattcctaatcaacaaaattccggatggagaaaaacgaggaaaatgaaaagagcaataattgagtcgacgaaaattacaatgccagcagcttaattcgaaattgagcgcgg------------------------------------------------------------------------------------------------------------------------------------------------------------------------------------------------------------------------------------------------------------------------------------------------…
D6KZ88F01A008L	66	ttttttttntttttttnttttttctttcgtcggtctatacttcttcttactaataactaactaaat---------------------------------------------------------------------------------------------------------------------------------------------------------------------------------------------------------------------------------------------------------------------------------------------------------------------------------------------…
D6KZ88F01A00S4	68	gtatcacactagccctttacgtcttctaccttttttgtctagtacatatgcatacagtttgtataaca-------------------------------------------------------------------------------------------------------------------------------------------------------------------------------------------------------------------------------------------------------------------------------------------------------------------------------------------…
D6KZ88F01A00TL	71	acgatattgtctgatctggatttggaatttatatacccgtcttgtgtattcttgctttttttttntttttg----------------------------------------------------------------------------------------------------------------------------------------------------------------------------------------------------------------------------------------------------------------------------------------------------------------------------------------…
D6KZ88F01A00W4	55	acttgcgccaagtatctgaggattttaccaggtatagccgtcgtgattgatttgt--------------------------------------------------------------------------------------------------------------------------------------------------------------------------------------------------------------------------------------------------------------------------------------------------------------------------------------------------------…
D6KZ88F01A0123	100	gtcgtacgactttacttggtcccttacgtttaaaaaaaccaaaaaaacaaaaaaaacccttaaaaaaaagaaaaacgaaaaacaaaattaagaaccttaa-----------------------------------------------------------------------------------------------------------------------------------------------------------------------------------------------------------------------------------------------------------------------------------------------------------…
D6KZ88F01A01A1	99	tttttttttnttttttttgttttgacgtttaggtttttggttgttggttagtttagtttttggtttacgggttaacggaaactagtagtagtaggtaaa------------------------------------------------------------------------------------------------------------------------------------------------------------------------------------------------------------------------------------------------------------------------------------------------------------…
D6KZ88F01A01BJ	67	cattccttctgtctttgcttttatctaaaaaccatcacaatgactaccgaagagcaacaacagcccg--------------------------------------------------------------------------------------------------------------------------------------------------------------------------------------------------------------------------------------------------------------------------------------------------------------------------------------------…
D6KZ88F01A01E4	75	ngtttttttttnttttttnttttttgtagaagaagcgtcgactctgattactttttcctttgtcataacaagccg------------------------------------------------------------------------------------------------------------------------------------------------------------------------------------------------------------------------------------------------------------------------------------------------------------------------------------…
D6KZ88F01A01I6	100	tggaccaagtggacgacaacacgctgaacggtgccgttcttggagcattcgtcacctatctcctctcgaagatcctcgtcatctacatcctctggcccaa-----------------------------------------------------------------------------------------------------------------------------------------------------------------------------------------------------------------------------------------------------------------------------------------------------------…
D6KZ88F01A01R6	92	gattaacggtcccgggggggacggcctacctgttatgccgtgatcatacgtagtgcacacggtcgaagtaaaaaataagactagtaaaatga-------------------------------------------------------------------------------------------------------------------------------------------------------------------------------------------------------------------------------------------------------------------------------------------------------------------…
D6KZ88F01A01TG	98	caaccgtcttttctcangcttttgtacttgtctctttcggtcattttttgtttgttcgtacttttactttttttcttttttccttttacctttaaccg-------------------------------------------------------------------------------------------------------------------------------------------------------------------------------------------------------------------------------------------------------------------------------------------------------------…
D6KZ88F01A02HP	101	cagatctgccggactgtcaaggttgtacgtgtatagcacctctaaaactgatgcgcgctcaaggacgcttctccaccattgtttcgaaagatgttggtaag----------------------------------------------------------------------------------------------------------------------------------------------------------------------------------------------------------------------------------------------------------------------------------------------------------…
D6KZ88F01A02N6	140	gaatgttttttttttnttttttttnttttttttctttttttcctttttaccgtttttacgtttttacgttttttcgtttttcgtttttacgttttacgtttacgttttaccgttttacgtttacgtaccgtaacgtaacg-------------------------------------------------------------------------------------------------------------------------------------------------------------------------------------------------------------------------------------------------------------------…
D6KZ88F01A02YN	60	acatgtttttttttttntttttttttnttttagaatatcgaacaaaacttacgtagtaaa---------------------------------------------------------------------------------------------------------------------------------------------------------------------------------------------------------------------------------------------------------------------------------------------------------------------------------------------------…
D6KZ88F01A03C3	88	tttttttttctttttttttntttttttttnttttttttnttttttttgtttttgttgtntagtagtacgtttcggtttttgttttgtt-----------------------------------------------------------------------------------------------------------------------------------------------------------------------------------------------------------------------------------------------------------------------------------------------------------------------…
D6KZ88F01A03CJ	88	acangttttttttnttttttttnttttgacaacgaagaactatagtatttaagaactaactaaagtaagtaagttatttaattttaaa-----------------------------------------------------------------------------------------------------------------------------------------------------------------------------------------------------------------------------------------------------------------------------------------------------------------------…
D6KZ88F01A03L7	62	gacacttgcagtgccgcggtcatcgtaatgttccgagtcgcggtcagcgttcccagtactca-------------------------------------------------------------------------------------------------------------------------------------------------------------------------------------------------------------------------------------------------------------------------------------------------------------------------------------------------…
D6KZ88F01A03V4	64	nttttttttttnttaaagtaactcacgacgttggttagtttattactgtacaacaagcgactag-----------------------------------------------------------------------------------------------------------------------------------------------------------------------------------------------------------------------------------------------------------------------------------------------------------------------------------------------…
D6KZ88F01A04AX	65	ttttttttntttttttntttttagcagtatatatcatgtaccatggtttagtaacactactaaaa----------------------------------------------------------------------------------------------------------------------------------------------------------------------------------------------------------------------------------------------------------------------------------------------------------------------------------------------…
D6KZ88F01A04DX	74	ngttttttttntttttttntttttttnttttttntttttttnttttttctttttctttctgtgtacgacactaa-------------------------------------------------------------------------------------------------------------------------------------------------------------------------------------------------------------------------------------------------------------------------------------------------------------------------------------…
D6KZ88F01A04ER	67	cacatctaatctaagtaaagtttgccggtatcgaccccacttcgcgcgctgactacggcaagaaaca--------------------------------------------------------------------------------------------------------------------------------------------------------------------------------------------------------------------------------------------------------------------------------------------------------------------------------------------…
D6KZ88F01A04G2	55	ggtttttttntttttttnttttttnttttctgagagtcgtcggtaggtgtctatg--------------------------------------------------------------------------------------------------------------------------------------------------------------------------------------------------------------------------------------------------------------------------------------------------------------------------------------------------------…
D6KZ88F01A04MY	83	ttttttttntttttttnttttttttgttttgttatatgctagtaggttagtttaatttacttaacttaaactagttctactta----------------------------------------------------------------------------------------------------------------------------------------------------------------------------------------------------------------------------------------------------------------------------------------------------------------------------…
D6KZ88F01A05M1	86	tgtttttttttttntttttttttttntttttttacaaagaaacgtccgttggtagaacgctcatactaaagtaactaaatacataa-------------------------------------------------------------------------------------------------------------------------------------------------------------------------------------------------------------------------------------------------------------------------------------------------------------------------…
D6KZ88F01A05O8	61	ggagttcggcatgataggttccagaggatcatcgatcattgtgtcgaagtggttggcgttg--------------------------------------------------------------------------------------------------------------------------------------------------------------------------------------------------------------------------------------------------------------------------------------------------------------------------------------------------…
D6KZ88F01A0655	101	cttcgtttcctttaggaagaaggccaacctttaacagcatgccagccaatgcacgtgcagtatatgcgcctcgagagaatccaaaaagacaaattttgtct----------------------------------------------------------------------------------------------------------------------------------------------------------------------------------------------------------------------------------------------------------------------------------------------------------…
D6KZ88F01A06QF	127	ccagagttgatcatgaccaacttgtcccttgaggcctacgaagaacgaaggaggtcttttaagttactattgttactttctaaaacttcgtttactattcctaccgtaaaaacctaatgtcctatat--------------------------------------------------------------------------------------------------------------------------------------------------------------------------------------------------------------------------------------------------------------------------------…
D6KZ88F01A06W2	103	ggcgcaacgaccagcctgtatggagaagagcaacggccccaggtaagaaggcgactgctgtcagcgctgtcgatagtttaacaagggcaccatccgccataag--------------------------------------------------------------------------------------------------------------------------------------------------------------------------------------------------------------------------------------------------------------------------------------------------------…
D6KZ88F01A06ZE	67	cacctacgtggtttgctcagaacgttttcttgtatgacagctatgcaagaaacggcgttacctattt--------------------------------------------------------------------------------------------------------------------------------------------------------------------------------------------------------------------------------------------------------------------------------------------------------------------------------------------…
D6KZ88F01A0717	83	aacaagaaaaatgtaggtcatcataactttggatattacgaggaagacggtcgcttgattatgcagaaaaggcagagagcacg----------------------------------------------------------------------------------------------------------------------------------------------------------------------------------------------------------------------------------------------------------------------------------------------------------------------------…
D6KZ88F01A0752	52	tttttttnttttttnttttttnttttnttttgttacgtacgataatactact-----------------------------------------------------------------------------------------------------------------------------------------------------------------------------------------------------------------------------------------------------------------------------------------------------------------------------------------------------------…
D6KZ88F01A07L3	53	tacgattcatggtgtttctttatttattaattaactagtagttcaatgaaata----------------------------------------------------------------------------------------------------------------------------------------------------------------------------------------------------------------------------------------------------------------------------------------------------------------------------------------------------------…
D6KZ88F01A07NJ	50	tttttttnttttttntttttataagaaaaaggtaagtatatatacttccg-------------------------------------------------------------------------------------------------------------------------------------------------------------------------------------------------------------------------------------------------------------------------------------------------------------------------------------------------------------…
D6KZ88F01A086U	110	gagtcgtgccccggcatgatagcccacctttactcatgctgtttttgaatacaatcgggaatcgtagtttgcaatttattttacttcatctttgtgataaaaattccaca-------------------------------------------------------------------------------------------------------------------------------------------------------------------------------------------------------------------------------------------------------------------------------------------------…
D6KZ88F01A088Y	97	gatcaaataaataaaaaccacgaataaaaaaacaaaaaaaaaactaaaataaaccggtaaaaactaggaactacaatttgatttccaatattcgtga--------------------------------------------------------------------------------------------------------------------------------------------------------------------------------------------------------------------------------------------------------------------------------------------------------------…
D6KZ88F01A08E6	50	ttttttntttttnttttttatttatttcgttcacacgtacgaccgaaccg-------------------------------------------------------------------------------------------------------------------------------------------------------------------------------------------------------------------------------------------------------------------------------------------------------------------------------------------------------------…
D6KZ88F01A0918	92	gatatggctgccacttttgctgcgaagctaattgatgacccagagcacttccgtgagcatatacagcgtgcttcgggaaggcttattcttcg-------------------------------------------------------------------------------------------------------------------------------------------------------------------------------------------------------------------------------------------------------------------------------------------------------------------…
D6KZ88F01A094P	55	nttttttttttctcattcttctttctatgttactatagaagccgtttctccataa--------------------------------------------------------------------------------------------------------------------------------------------------------------------------------------------------------------------------------------------------------------------------------------------------------------------------------------------------------…
D6KZ88F01A09ZV	51	atcttgatgtatcttgtacaatctgtgtgaggtccacacaattcatgtatg------------------------------------------------------------------------------------------------------------------------------------------------------------------------------------------------------------------------------------------------------------------------------------------------------------------------------------------------------------…
D6KZ88F01A0AIP	73	gaccattggtaataacctcgagaaacaaacatgttgaggagtgagacggagaaggcgggtgtagaaggtgagg--------------------------------------------------------------------------------------------------------------------------------------------------------------------------------------------------------------------------------------------------------------------------------------------------------------------------------------…
D6KZ88F01A0ASV	75	ggttttgaaaaacgttgttcgctccactacccccttcaagttctcaccgacactcctgcatcaccatatttctct------------------------------------------------------------------------------------------------------------------------------------------------------------------------------------------------------------------------------------------------------------------------------------------------------------------------------------…
D6KZ88F01A0BL9	55	agtagaagactgactagttacaaatgtaagagctaataagttgccatgcaaagta--------------------------------------------------------------------------------------------------------------------------------------------------------------------------------------------------------------------------------------------------------------------------------------------------------------------------------------------------------…
D6KZ88F01A0BQI	73	tttttttttttnttttttttattttttatttttattttttcttttatttactatactacacatctagaagaaa--------------------------------------------------------------------------------------------------------------------------------------------------------------------------------------------------------------------------------------------------------------------------------------------------------------------------------------…
D6KZ88F01A0BSU	74	acctggtttagagtaagttctttgcaggtagataatatacgatgccgtaggaatcatacccgcttcagtgcttg-------------------------------------------------------------------------------------------------------------------------------------------------------------------------------------------------------------------------------------------------------------------------------------------------------------------------------------…
D6KZ88F01A0BUR	119	gaattcgttactgaaggaaaaagatcctaaagcgagattggcaacctttacgctatcgtttccggaacgagggaattggacgaaggaccgatcgctcgacgaatggcagaacatattgg----------------------------------------------------------------------------------------------------------------------------------------------------------------------------------------------------------------------------------------------------------------------------------------…
D6KZ88F01A0BVV	67	atcaggttgaagccacggccaaatatattgccgaaaacgtaggcacggtagccgttggactcggaca--------------------------------------------------------------------------------------------------------------------------------------------------------------------------------------------------------------------------------------------------------------------------------------------------------------------------------------------…
D6KZ88F01A0C4P	100	ctctcaaacatttcaaatctctcgagaagccacttggctacatctctcaagaaacatttcctcttccgactctcggtcctgttctcaaagatctatcgcg-----------------------------------------------------------------------------------------------------------------------------------------------------------------------------------------------------------------------------------------------------------------------------------------------------------…
D6KZ88F01A0C8X	106	tatacgatatgaagggtttaaggtagtaagaatagcccctatactcgcacacgcccattggagggttgcataagcactagtattccccatgataacagcaacacga-----------------------------------------------------------------------------------------------------------------------------------------------------------------------------------------------------------------------------------------------------------------------------------------------------…
D6KZ88F01A0CGQ	71	gcgaccttgagaagctttatttacgctgatacttcagtcgacaagcccttcttccctggtctttgtgaaag----------------------------------------------------------------------------------------------------------------------------------------------------------------------------------------------------------------------------------------------------------------------------------------------------------------------------------------…
D6KZ88F01A0CMI	77	gtttttttttnttttttnttttgtacacaacaaaacaataagtgtatattagtttcgaccaaagtggacaaaataaa----------------------------------------------------------------------------------------------------------------------------------------------------------------------------------------------------------------------------------------------------------------------------------------------------------------------------------…
D6KZ88F01A0CU4	90	gacaccaacaatgtcaccacgacggaagatgtcgtgcgtctcgatgtaactttcttgatccgtagcatctcgtagagatgccatgatctg---------------------------------------------------------------------------------------------------------------------------------------------------------------------------------------------------------------------------------------------------------------------------------------------------------------------…
D6KZ88F01A0DAO	57	ntttttttgaggccaagtgataattcatttaaatggtcaaggcgattaaagagaccg------------------------------------------------------------------------------------------------------------------------------------------------------------------------------------------------------------------------------------------------------------------------------------------------------------------------------------------------------…
D6KZ88F01A0DF7	80	gtccatacggccggggacgacgtccgtaccaaaagagtttttttttttcgttttttaagtttcgtttagggaatagacag-------------------------------------------------------------------------------------------------------------------------------------------------------------------------------------------------------------------------------------------------------------------------------------------------------------------------------…
D6KZ88F01A0DQK	52	aagcaagtggtataacaacgtcgagagtgtcagtcggacgagtcggcgtacg-----------------------------------------------------------------------------------------------------------------------------------------------------------------------------------------------------------------------------------------------------------------------------------------------------------------------------------------------------------…
D6KZ88F01A0E01	57	taccggagtcatcgatggcataacagtatccaccgtgtctcgtctctctctttctct------------------------------------------------------------------------------------------------------------------------------------------------------------------------------------------------------------------------------------------------------------------------------------------------------------------------------------------------------…
D6KZ88F01A0EAY	61	tttcgaatgatgggttatttagttctactgacgggcatcatgtgtcgcatgcaagtgggag--------------------------------------------------------------------------------------------------------------------------------------------------------------------------------------------------------------------------------------------------------------------------------------------------------------------------------------------------…
D6KZ88F01A0ECX	70	gccatcctcgatacctaagaaaaaaataagatgaatagagtacaaacatgatattggagtaacgaaccgg-----------------------------------------------------------------------------------------------------------------------------------------------------------------------------------------------------------------------------------------------------------------------------------------------------------------------------------------…
D6KZ88F01A0ETU	66	tgctgttcgctattatttacaattataccttaggacgtgtaatactggattcttgtgtatggctta---------------------------------------------------------------------------------------------------------------------------------------------------------------------------------------------------------------------------------------------------------------------------------------------------------------------------------------------…
D6KZ88F01A0F5B	80	gaccgtaccaggctacaaggaaaagtttcggtcgtattcttcttctagtttcttttagaggggcgattatatgtatagta-------------------------------------------------------------------------------------------------------------------------------------------------------------------------------------------------------------------------------------------------------------------------------------------------------------------------------…
D6KZ88F01A0F9W	54	ctaaaaaccgaaactaagtctattttgttatctataattaagactacagcatta---------------------------------------------------------------------------------------------------------------------------------------------------------------------------------------------------------------------------------------------------------------------------------------------------------------------------------------------------------…
D6KZ88F01A0FDJ	69	cttttttttttnttttttttttattttatacgaaagtaagtacgtctatattagtcacaatagtaacgg------------------------------------------------------------------------------------------------------------------------------------------------------------------------------------------------------------------------------------------------------------------------------------------------------------------------------------------…
D6KZ88F01A0FJ4	105	tgagtaccatactcataacgcgacgctttcgacggtgcattttcgttccatccgtctacgcgttttcgtaagttggcgtttcaagtaaacgctagttggaaacat------------------------------------------------------------------------------------------------------------------------------------------------------------------------------------------------------------------------------------------------------------------------------------------------------…
D6KZ88F01A0FOL	74	tttttttntttttttnttttcngagaagaaagaaaacgaaatagctattggtaggtagatacctaccccgtaag-------------------------------------------------------------------------------------------------------------------------------------------------------------------------------------------------------------------------------------------------------------------------------------------------------------------------------------…
D6KZ88F01A0FTY	68	tttttttnttttttttgttttttcggagcactacgatgtagttaacggcataacacatagtaatttcg-------------------------------------------------------------------------------------------------------------------------------------------------------------------------------------------------------------------------------------------------------------------------------------------------------------------------------------------…
D6KZ88F01A0FVD	54	ttttttntttttttntttttttagtttacgtttagttagttgtagtatagttgt---------------------------------------------------------------------------------------------------------------------------------------------------------------------------------------------------------------------------------------------------------------------------------------------------------------------------------------------------------…
D6KZ88F01A0G7G	66	ggatgctgtgacaggggacttatgcctccccctctctctgaccgaaaaattatgttgttaatcaca---------------------------------------------------------------------------------------------------------------------------------------------------------------------------------------------------------------------------------------------------------------------------------------------------------------------------------------------…
D6KZ88F01A0GB6	57	gatcaccgtcacatttgttgttctactactactccttagacggacatganaacggga------------------------------------------------------------------------------------------------------------------------------------------------------------------------------------------------------------------------------------------------------------------------------------------------------------------------------------------------------…
D6KZ88F01A0GKC	52	gggatcccccggcgtagttcgttgttcccctaccacttcccgaacctaacag-----------------------------------------------------------------------------------------------------------------------------------------------------------------------------------------------------------------------------------------------------------------------------------------------------------------------------------------------------------…
D6KZ88F01A0GKO	69	ggattaccgtttagttcatcttggtatataagacattatttgctgaaattgtatcaaaaatatagttag------------------------------------------------------------------------------------------------------------------------------------------------------------------------------------------------------------------------------------------------------------------------------------------------------------------------------------------…
D6KZ88F01A0GNN	61	tggctcgtggtgggtgcgcgtcagtgcgcagatttttaatgagattgaggattttgagaag--------------------------------------------------------------------------------------------------------------------------------------------------------------------------------------------------------------------------------------------------------------------------------------------------------------------------------------------------…
D6KZ88F01A0GQJ	103	tcttagtccccctgcaaaagtcgcagccgaaagattggctcatcagattgagaatgagaacggagttgaacgaggtgtagaatcgttttatcggcatttgccg--------------------------------------------------------------------------------------------------------------------------------------------------------------------------------------------------------------------------------------------------------------------------------------------------------…
D6KZ88F01A0GSZ	111	cctccaaaacttggtcaatagtttcgggatctgtttccacctctccgctggaaactcgttggataatttcatcttgattattcccgcccgttccagatactgattctttgt------------------------------------------------------------------------------------------------------------------------------------------------------------------------------------------------------------------------------------------------------------------------------------------------…
D6KZ88F01A0H1C	103	cctgaagaaagccgtcaaagacctggaaactgcaaagaaaaagaaccctatggagaagtttgtattctttgcgtcgatcactgataagaataggacggaacaa--------------------------------------------------------------------------------------------------------------------------------------------------------------------------------------------------------------------------------------------------------------------------------------------------------…
D6KZ88F01A0H21	71	ttttttttnttttttttntttttacaacaaagaaaaagaaactccgctatttgtgtatgtattgagtatag----------------------------------------------------------------------------------------------------------------------------------------------------------------------------------------------------------------------------------------------------------------------------------------------------------------------------------------…
D6KZ88F01A0H9B	52	tgttttttttntttttttnttttttcttacgtaatacacatactagtagtta-----------------------------------------------------------------------------------------------------------------------------------------------------------------------------------------------------------------------------------------------------------------------------------------------------------------------------------------------------------…
D6KZ88F01A0HMP	84	cctctagcgaccgcaagttgggcgcttcaacattaggattgcgttttttttactacccgacggaagtacttttggttaggacca---------------------------------------------------------------------------------------------------------------------------------------------------------------------------------------------------------------------------------------------------------------------------------------------------------------------------…
D6KZ88F01A0HSU	63	ccggggggagatcagcgttgctgacgttggagtttatcatcgatcgagcaacacaggcgcaag------------------------------------------------------------------------------------------------------------------------------------------------------------------------------------------------------------------------------------------------------------------------------------------------------------------------------------------------…
D6KZ88F01A0I4F	73	gacgcctcttattttagagtcatgaacgtagtgatttcttttcttttntttgtatgatagagtagtacgttag--------------------------------------------------------------------------------------------------------------------------------------------------------------------------------------------------------------------------------------------------------------------------------------------------------------------------------------…
D6KZ88F01A0IBQ	60	gaggttcactcatgccaccatgacctccgagagagctgtccccgttcttgcagatttcct---------------------------------------------------------------------------------------------------------------------------------------------------------------------------------------------------------------------------------------------------------------------------------------------------------------------------------------------------…
D6KZ88F01A0IDM	110	acgaacgctcgaaacttgtacttcctcagctggaagtgggccggcaggaccagttggtagtttctttaatttggactggactagcctttgttggtgccaccgcgatgata-------------------------------------------------------------------------------------------------------------------------------------------------------------------------------------------------------------------------------------------------------------------------------------------------…
D6KZ88F01A0J0L	72	tttttttttttntttttttttntttttttactttttaacttactaagtgtctaaccaaaccgaccgaccact---------------------------------------------------------------------------------------------------------------------------------------------------------------------------------------------------------------------------------------------------------------------------------------------------------------------------------------…
D6KZ88F01A0JLB	91	aaccctgtaccatttccatccgcaataagcccagcaaaatcatgttccggtacaaggggccttctggccaagaaattaggcagggtgccaa--------------------------------------------------------------------------------------------------------------------------------------------------------------------------------------------------------------------------------------------------------------------------------------------------------------------…
D6KZ88F01A0JRZ	87	tgagcaggtcgcatgcgaggatgctgggtcttgatgatgattggagtagtgaagaggagtgcaagggaatgatacatcgattagtgg------------------------------------------------------------------------------------------------------------------------------------------------------------------------------------------------------------------------------------------------------------------------------------------------------------------------…
D6KZ88F01A0JUV	99	cctcatcttcgttttcaacatcccacatctccacatcgtcatcctgctcttgggggactatctcataatcgtcttcggagtccccttcatcatttgaag------------------------------------------------------------------------------------------------------------------------------------------------------------------------------------------------------------------------------------------------------------------------------------------------------------…
D6KZ88F01A0KD0	74	gaatttatttgtccgtacataatacaagcccctaacagtagttagtagtaatacaaacttctaccctaagtgag-------------------------------------------------------------------------------------------------------------------------------------------------------------------------------------------------------------------------------------------------------------------------------------------------------------------------------------…
D6KZ88F01A0KG5	61	ntttttttttttgtagagaaagaaagtagtccacttgttaagaacggagtaacgctacgaa--------------------------------------------------------------------------------------------------------------------------------------------------------------------------------------------------------------------------------------------------------------------------------------------------------------------------------------------------…
D6KZ88F01A0KH3	56	tttttttttttnttttttttntttttggaggaaagtatagtactatttgtttcttt-------------------------------------------------------------------------------------------------------------------------------------------------------------------------------------------------------------------------------------------------------------------------------------------------------------------------------------------------------…
D6KZ88F01A0KO3	65	gaccggatggacatattatgtcgttacatcaccatacccaaagcatttatcccgcttagtgcctt----------------------------------------------------------------------------------------------------------------------------------------------------------------------------------------------------------------------------------------------------------------------------------------------------------------------------------------------…
D6KZ88F01A0KPV	67	caattggttctgtatttactactatgaaaataattagtagcgagacaagtaaagatgcaaaaccaca--------------------------------------------------------------------------------------------------------------------------------------------------------------------------------------------------------------------------------------------------------------------------------------------------------------------------------------------…
D6KZ88F01A0M46	98	aacggagtatgctgcagccagtagatacatagctagctagagtcgtcgtaggagttgtctacggtacgtaggagaatgaattgtagacgaggtcacag-------------------------------------------------------------------------------------------------------------------------------------------------------------------------------------------------------------------------------------------------------------------------------------------------------------…
D6KZ88F01A0MMI	92	aggatatgtttctcaaatgcccatcgatccgggcgcacgattcatggtcaccgccagcagtaatcgcggctggcatggtgaatctacaaaaa-------------------------------------------------------------------------------------------------------------------------------------------------------------------------------------------------------------------------------------------------------------------------------------------------------------------…
D6KZ88F01A0MP1	71	tccgggagatgggcaaaggcaggaatagagattctgacgggcattctactttgcaactaataaagaaacaa----------------------------------------------------------------------------------------------------------------------------------------------------------------------------------------------------------------------------------------------------------------------------------------------------------------------------------------…
D6KZ88F01A0MZ1	88	aatctcaaaaacattatatggcaacggctgaaatttcaacgacccatttttatccattttattttattttattttcattgcgataata-----------------------------------------------------------------------------------------------------------------------------------------------------------------------------------------------------------------------------------------------------------------------------------------------------------------------…
D6KZ88F01A0NC5	73	gagcacagacgcagatatgaagtacaagcggtttcgggtttcggtcccttaccctgacgatggcccggtcgtt--------------------------------------------------------------------------------------------------------------------------------------------------------------------------------------------------------------------------------------------------------------------------------------------------------------------------------------…
D6KZ88F01A0NFC	59	ntttttttttgttggtgcggcgcactgtggtccgacgagacaggagaaaaggaaccggt----------------------------------------------------------------------------------------------------------------------------------------------------------------------------------------------------------------------------------------------------------------------------------------------------------------------------------------------------…
D6KZ88F01A0NVK	86	ttgtttttttttttntttttttttttntttttttttattactaacaaactaactattactaacttacttacttaactaactaccga-------------------------------------------------------------------------------------------------------------------------------------------------------------------------------------------------------------------------------------------------------------------------------------------------------------------------…
D6KZ88F01A0NZV	72	ggtggtttgaagcggagaagaaccacttacgggagaccttgagaataaactagagaaattagtgtagatata---------------------------------------------------------------------------------------------------------------------------------------------------------------------------------------------------------------------------------------------------------------------------------------------------------------------------------------…
D6KZ88F01A0OFA	105	aactcgcttcgttgttggtggtattgatggggacgcggtaaaggacgagtttcctaggacatatgtcgatcttctcggcacgaacatactcatcgtcgactatcg------------------------------------------------------------------------------------------------------------------------------------------------------------------------------------------------------------------------------------------------------------------------------------------------------…
D6KZ88F01A0OGF	88	ttttttttttnttttttttntttttttgttcgacgaataatactatagtaagtaaagtaagtaactaaagttacttacttaagtttaa-----------------------------------------------------------------------------------------------------------------------------------------------------------------------------------------------------------------------------------------------------------------------------------------------------------------------…
D6KZ88F01A0OPL	116	cttggacggcgtccccgtactatcagtcttcctgcgcttcagctccttctttcctgtattacttgttgtaccgtaactttgtcgttttttgtcctctcttgagcggctaccacgcg-------------------------------------------------------------------------------------------------------------------------------------------------------------------------------------------------------------------------------------------------------------------------------------------…
D6KZ88F01A0OQB	85	gacattgtttttttttttaattttttttaacttttttttaatttttttaatttttttaaagttttaaagtaagaacgaagagaca--------------------------------------------------------------------------------------------------------------------------------------------------------------------------------------------------------------------------------------------------------------------------------------------------------------------------…
D6KZ88F01A0P2L	64	ggcctcctttctctcccacattcctcgcacataagaggcgacagcgcaatcccagcgacttccg-----------------------------------------------------------------------------------------------------------------------------------------------------------------------------------------------------------------------------------------------------------------------------------------------------------------------------------------------…
D6KZ88F01A0PUZ	53	ntttttttttcatggcacctgtgagcatggtaggaataatggtcttggtgtcg----------------------------------------------------------------------------------------------------------------------------------------------------------------------------------------------------------------------------------------------------------------------------------------------------------------------------------------------------------…
D6KZ88F01A0PXI	60	ntttttttttttctattaatttcgataatagtgattctagtacaagacttgtcaaagtta---------------------------------------------------------------------------------------------------------------------------------------------------------------------------------------------------------------------------------------------------------------------------------------------------------------------------------------------------…
D6KZ88F01A0Q3M	89	atacgcgcagtatatgcgccacgtgaaatccaaagatgaatatctctattcttcctaggtcttgtataattgtgggcaatgaatgcata----------------------------------------------------------------------------------------------------------------------------------------------------------------------------------------------------------------------------------------------------------------------------------------------------------------------…
D6KZ88F01A0QKP	66	ttttttttnttttttttnttttttagtatacgaatagtacagtcgtttggacatagattattgcag---------------------------------------------------------------------------------------------------------------------------------------------------------------------------------------------------------------------------------------------------------------------------------------------------------------------------------------------…
D6KZ88F01A0QKY	79	ggcgtgcgttgtttctgtaaaccatttcttattacaacctaaagacttgcctatctcctaccgacatcgcgccctaact--------------------------------------------------------------------------------------------------------------------------------------------------------------------------------------------------------------------------------------------------------------------------------------------------------------------------------…
D6KZ88F01A0QSU	83	ntttttttttgtttttcttttttacttttttaacttttagtctctgttgatcgagttagtcgaaaagggggtaaaactaccta----------------------------------------------------------------------------------------------------------------------------------------------------------------------------------------------------------------------------------------------------------------------------------------------------------------------------…
D6KZ88F01A0R6L	65	ttttttttntttttttntttttttagttttagtacgagtagtaactaaaaacaaactatttgttg----------------------------------------------------------------------------------------------------------------------------------------------------------------------------------------------------------------------------------------------------------------------------------------------------------------------------------------------…
D6KZ88F01A0RA4	75	nttttttttttagttacgaaacggaaacggggacggaccgaccgaccgggacggaacgactacgtaggcggaccg------------------------------------------------------------------------------------------------------------------------------------------------------------------------------------------------------------------------------------------------------------------------------------------------------------------------------------…
D6KZ88F01A0RMI	95	agcttgatatcgcgatgaaagatgcctttgttatggcaatatataataccgtccagaagctggatgaagacggagcggatgagttcgtcgttgcg----------------------------------------------------------------------------------------------------------------------------------------------------------------------------------------------------------------------------------------------------------------------------------------------------------------…
D6KZ88F01A0RNG	86	taacggccgggggagacaaagtccgatcagccccaaataccgggacagcttttaccaacgagttcgtggagctcactggggacacg-------------------------------------------------------------------------------------------------------------------------------------------------------------------------------------------------------------------------------------------------------------------------------------------------------------------------…
D6KZ88F01A0ROE	99	aatggaaccgctggaatctatcagccgattccgtttcgagggatgtcatgtgctccgaatcttcagattgttgtgcaaaaaaagacttagaagtgataa------------------------------------------------------------------------------------------------------------------------------------------------------------------------------------------------------------------------------------------------------------------------------------------------------------…
D6KZ88F01A0S9W	110	tactcagtctcctacttgcattcacataaaaatcaaaagaaaaaatcgtagtctggtattagtcttgaggccccccatcagagcaacgccataaaagtgccagacgaaaa-------------------------------------------------------------------------------------------------------------------------------------------------------------------------------------------------------------------------------------------------------------------------------------------------…
D6KZ88F01A0SAD	96	atcgccgcctcaagatagaacttgcgatcgccttcaatggcagtctgtgtctttttcgtttcctcgtcagtctccttggcttgaatgctattgata---------------------------------------------------------------------------------------------------------------------------------------------------------------------------------------------------------------------------------------------------------------------------------------------------------------…
D6KZ88F01A0SAP	66	caacccagcgcgtcaaggatcttctcgcccagggtgtacatcaacaacgataccaacaaaccctca---------------------------------------------------------------------------------------------------------------------------------------------------------------------------------------------------------------------------------------------------------------------------------------------------------------------------------------------…
D6KZ88F01A0SB5	63	ttttttttntttttntttttntttttnttttnttttttnttttnttttgttgtgtgtagtagt------------------------------------------------------------------------------------------------------------------------------------------------------------------------------------------------------------------------------------------------------------------------------------------------------------------------------------------------…
D6KZ88F01A0T1L	69	tttttttttttntttttttttatttttaattaaacgttataaactaaaatataataatatactacttaa------------------------------------------------------------------------------------------------------------------------------------------------------------------------------------------------------------------------------------------------------------------------------------------------------------------------------------------…
D6KZ88F01A0TSB	100	gacctgtcgtccaggcgctcctatctgctcacagaagatgctaaggaagagggcatcagtgtcgccgcccactccctcgtcgaagaactttctgcccacg-----------------------------------------------------------------------------------------------------------------------------------------------------------------------------------------------------------------------------------------------------------------------------------------------------------…
D6KZ88F01A0UT0	101	ggcggagtattatcccgctcaagaaccgattcgtcggcctggcgcgcaagacggtgttgccgaaacggtcagatccgaaatatgccgactcgctaaagtcg----------------------------------------------------------------------------------------------------------------------------------------------------------------------------------------------------------------------------------------------------------------------------------------------------------…
D6KZ88F01A0UTG	54	tgttttttttntttttttnttttttcttgngtgagaaaataaattaatttacta---------------------------------------------------------------------------------------------------------------------------------------------------------------------------------------------------------------------------------------------------------------------------------------------------------------------------------------------------------…
D6KZ88F01A0VJ3	88	gtaggccgtcattcatacggtatactgttgcaatgcagccaccttagtgtcgtcgagagaagcttggctagtcgcctttgcagccttg-----------------------------------------------------------------------------------------------------------------------------------------------------------------------------------------------------------------------------------------------------------------------------------------------------------------------…
D6KZ88F01A0WBT	111	atttcggagggagtgaagttggtggtattatgataccgagcatattaagccccgtaggtaaagccgatgataacgctggtatacttcgtgggatgttgagtagcttgaaag------------------------------------------------------------------------------------------------------------------------------------------------------------------------------------------------------------------------------------------------------------------------------------------------…
D6KZ88F01A0WCC	122	ggggtcaccattttggttttgccaggacttttttttttnttttacgcgttagttttacgtaactaacaaattaaataactaaattaatttaaattttaagttttggttttagtttttttaaa-------------------------------------------------------------------------------------------------------------------------------------------------------------------------------------------------------------------------------------------------------------------------------------…
D6KZ88F01A0WMA	120	acgaaggtcaggatagaaattaaccatgacaactccatccttcttgccttcctctgtttaccttaattctaacttcctaaaaattggagtcggggacgtttgcggacgtgatcgttgacg---------------------------------------------------------------------------------------------------------------------------------------------------------------------------------------------------------------------------------------------------------------------------------------…
D6KZ88F01A0WOZ	120	cccgcttcaatgtcatactcaattatatcccagaacccagcgggcaaaaaactttcttgttcttattggtttgttcctttgtatattcggaacgtttacttgtcatattactactactta---------------------------------------------------------------------------------------------------------------------------------------------------------------------------------------------------------------------------------------------------------------------------------------…
D6KZ88F01A0X4C	87	caaggaagcggatcatgtccagattacagcgctttcgcgtgcacttgtatgtgaacatagccatggcttatctcgatggccatccgt------------------------------------------------------------------------------------------------------------------------------------------------------------------------------------------------------------------------------------------------------------------------------------------------------------------------…
D6KZ88F01A0XKC	91	ctcatgttaacttacaagcagtcaatccttgttgttgtgtattcacatttgctactacttgatcattcttcgcagatatggtggagatgga--------------------------------------------------------------------------------------------------------------------------------------------------------------------------------------------------------------------------------------------------------------------------------------------------------------------…
D6KZ88F01A0XVQ	59	ggtcgcggcaatgtctgccatttgctatttcgctatgcatatacaaccctttctccagt----------------------------------------------------------------------------------------------------------------------------------------------------------------------------------------------------------------------------------------------------------------------------------------------------------------------------------------------------…
D6KZ88F01A0YF1	67	ggcgcctactggcaagggtagcatggttgccgtctacggtacgtgtattgaaatggcaattttagca--------------------------------------------------------------------------------------------------------------------------------------------------------------------------------------------------------------------------------------------------------------------------------------------------------------------------------------------…
D6KZ88F01A0ZAF	56	ntttttttttttgtaagacatatatagaactagttagtcttagctgacacttgtta-------------------------------------------------------------------------------------------------------------------------------------------------------------------------------------------------------------------------------------------------------------------------------------------------------------------------------------------------------…
D6KZ88F01A0ZWF	131	taaagaacaaaggaagtagtagaaataccttctgatggtcttgtccttgagtatcagttattttcttttgttttctttttattttctttccttttcttgtacttgtttcattcctagcaattttcttccaa----------------------------------------------------------------------------------------------------------------------------------------------------------------------------------------------------------------------------------------------------------------------------…
D6KZ88F01A0ZZA	58	nttttttttaattggtacatatatatttgttttgtattaagtatggttatgtagataa-----------------------------------------------------------------------------------------------------------------------------------------------------------------------------------------------------------------------------------------------------------------------------------------------------------------------------------------------------…
D6KZ88F01A10GQ	96	gcgccaacctagcaaccgatggacccaggctctcagacgaagctgttcttgcacaggtgccaacattctttgttgcagggcacgagacgaccagta---------------------------------------------------------------------------------------------------------------------------------------------------------------------------------------------------------------------------------------------------------------------------------------------------------------…
D6KZ88F01A10W2	111	gcttgcccaaaccctgcaatccatccgatggagccggtgaggatgcggccggaagaacttgtccggcgacgtcatgacgattggagtacggaccgggaccgaaggagcacg------------------------------------------------------------------------------------------------------------------------------------------------------------------------------------------------------------------------------------------------------------------------------------------------…
D6KZ88F01A112Z	74	ttttttttttnttttttttnttttttcagttgagatactcgacgcatgaagaaaacgccacgaatcgatgccgg-------------------------------------------------------------------------------------------------------------------------------------------------------------------------------------------------------------------------------------------------------------------------------------------------------------------------------------…
D6KZ88F01A11GD	53	attttttttttacaaccgctgaaagtaacttttgatcgctgctacaacacata----------------------------------------------------------------------------------------------------------------------------------------------------------------------------------------------------------------------------------------------------------------------------------------------------------------------------------------------------------…
D6KZ88F01A11MH	84	tttttttttttnttttttttctatctttcccttccacggtacgttgttcgtctatcggtcccccgggcccggtaactaggccga---------------------------------------------------------------------------------------------------------------------------------------------------------------------------------------------------------------------------------------------------------------------------------------------------------------------------…
D6KZ88F01A123K	74	tttttttttnttttttttntttttgaactttgtttacggtcttgaataaatataatgtgaaggagactagtacg-------------------------------------------------------------------------------------------------------------------------------------------------------------------------------------------------------------------------------------------------------------------------------------------------------------------------------------…
D6KZ88F01A127S	76	atgtttttttttttntttttttctttgtatagtaattaatgtagtaccgccgtgacatgaatagttatactaccgg-----------------------------------------------------------------------------------------------------------------------------------------------------------------------------------------------------------------------------------------------------------------------------------------------------------------------------------…
D6KZ88F01A12CN	60	gacatgtttttttttntttttttttntttttttcagcgttctaattaggtagtactccta---------------------------------------------------------------------------------------------------------------------------------------------------------------------------------------------------------------------------------------------------------------------------------------------------------------------------------------------------…
D6KZ88F01A12GC	53	ngtttttttttntttttttnttttttntaacgaacattaatttattacacaga----------------------------------------------------------------------------------------------------------------------------------------------------------------------------------------------------------------------------------------------------------------------------------------------------------------------------------------------------------…
D6KZ88F01A12JM	79	tttttttttttnttttttttttntttttttttctttttttntttttttttntttttttatttttaactatatagtagan--------------------------------------------------------------------------------------------------------------------------------------------------------------------------------------------------------------------------------------------------------------------------------------------------------------------------------…
D6KZ88F01A13AS	78	caccaaagacggcggagcatcgattcttgtggtcgaatagatacaaatacattctgtcttgttaaaaatgaagttata---------------------------------------------------------------------------------------------------------------------------------------------------------------------------------------------------------------------------------------------------------------------------------------------------------------------------------…
D6KZ88F01A13ZZ	58	tttttttnttttttntttttcgtctaaagttaagttnttactatatacgcaataatct-----------------------------------------------------------------------------------------------------------------------------------------------------------------------------------------------------------------------------------------------------------------------------------------------------------------------------------------------------…
D6KZ88F01A14AD	104	gaaggccgccgacgaagatgatctcaaacaacgcatcggcatatttcaagaattcaagcgtggcgccggcctggataagtttcgtggtgaacgcgtcaaagtca-------------------------------------------------------------------------------------------------------------------------------------------------------------------------------------------------------------------------------------------------------------------------------------------------------…
D6KZ88F01A14CU	55	naaaaaaacaaaaaaanaaaaaanaaaaaanaaaanaaagaacgacgacgacgta--------------------------------------------------------------------------------------------------------------------------------------------------------------------------------------------------------------------------------------------------------------------------------------------------------------------------------------------------------…
D6KZ88F01A14E1	99	gagcaagtcgaccaattttagggtacgaatcgactaccatcccaattttaaaaaaaattaaaaaaaagaaaaaaaacaaaaagtaattattggcattag------------------------------------------------------------------------------------------------------------------------------------------------------------------------------------------------------------------------------------------------------------------------------------------------------------…
D6KZ88F01A14OI	64	gcgctacaccggctgtgtctctttcatctcaggtcgcatcggtaccggccgctacttctgttcg-----------------------------------------------------------------------------------------------------------------------------------------------------------------------------------------------------------------------------------------------------------------------------------------------------------------------------------------------…
D6KZ88F01A14Q7	67	ntttttttttcttactaacttaagttagattacttctttattaactaccgtaccgtaactaaactaa--------------------------------------------------------------------------------------------------------------------------------------------------------------------------------------------------------------------------------------------------------------------------------------------------------------------------------------------…
D6KZ88F01A14Y4	66	ngttttttttttntttttttgttttttttnttttttttnttttttatttttattatcacacgacga---------------------------------------------------------------------------------------------------------------------------------------------------------------------------------------------------------------------------------------------------------------------------------------------------------------------------------------------…
D6KZ88F01A1512	56	accgaactagaaccgaccacaatgttacctttctacacgaaacaatgtgcctaacg-------------------------------------------------------------------------------------------------------------------------------------------------------------------------------------------------------------------------------------------------------------------------------------------------------------------------------------------------------…
D6KZ88F01A157A	59	nttttttttgatggatgaaagatattacaaatgacgtagtaaaaataatgtctacggta----------------------------------------------------------------------------------------------------------------------------------------------------------------------------------------------------------------------------------------------------------------------------------------------------------------------------------------------------…
D6KZ88F01A15FL	78	gtgtattcagtttgcacttcacccaagaatgttataccccaaactaatttttgttcttgatttgacctgttttctttg---------------------------------------------------------------------------------------------------------------------------------------------------------------------------------------------------------------------------------------------------------------------------------------------------------------------------------…
D6KZ88F01A15X8	64	acaacttnaacaacggatctcttcgctcttggcaatcgactgaagaaacgtcagcgaaattgcg-----------------------------------------------------------------------------------------------------------------------------------------------------------------------------------------------------------------------------------------------------------------------------------------------------------------------------------------------…
D6KZ88F01A16X1	61	gggaaagagctttgatccgccgtcacttgacacttgggctttcctcccgtcttgtgcgact--------------------------------------------------------------------------------------------------------------------------------------------------------------------------------------------------------------------------------------------------------------------------------------------------------------------------------------------------…
D6KZ88F01A16YV	60	gagccatggaattagactgcatttgactatacgaatagcatgaaacccaatccaaacgaa---------------------------------------------------------------------------------------------------------------------------------------------------------------------------------------------------------------------------------------------------------------------------------------------------------------------------------------------------…
D6KZ88F01A175W	70	caagcgtgttttcgacgggaactttgacgttgtcgaacgtaataaatgctgtgcctgctgttgaagaatc-----------------------------------------------------------------------------------------------------------------------------------------------------------------------------------------------------------------------------------------------------------------------------------------------------------------------------------------…
D6KZ88F01A17FG	100	ccctatgcggtgattaatgccggcacacagtccgtattcaaccaaacctgcactaggggttctgctacgaagactacgtaattggagatgggagcgacta-----------------------------------------------------------------------------------------------------------------------------------------------------------------------------------------------------------------------------------------------------------------------------------------------------------…
D6KZ88F01A17J7	64	gggaaagaacgggcgatggactgtggcgggctacaagatagtccttctagaaaaactctatgcg-----------------------------------------------------------------------------------------------------------------------------------------------------------------------------------------------------------------------------------------------------------------------------------------------------------------------------------------------…
D6KZ88F01A17JZ	54	accgtgtacctgtatatcaatatgtactactaatttaaaactcgtttacaggta---------------------------------------------------------------------------------------------------------------------------------------------------------------------------------------------------------------------------------------------------------------------------------------------------------------------------------------------------------…
D6KZ88F01A17OL	69	ntttttttttttctttttttttttattgacgaagtaaataaccgccctacgattaaatagacagtgaca------------------------------------------------------------------------------------------------------------------------------------------------------------------------------------------------------------------------------------------------------------------------------------------------------------------------------------------…
D6KZ88F01A17TM	72	ntttttttttggataaacaaggaatttgattatatttaggactaattaatttaaaataaaacaaggatttaa---------------------------------------------------------------------------------------------------------------------------------------------------------------------------------------------------------------------------------------------------------------------------------------------------------------------------------------…
D6KZ88F01A182Z	67	agtttagacgttacggttggaactaaactcgagtactaccaactacgttccgactttacctttaccc--------------------------------------------------------------------------------------------------------------------------------------------------------------------------------------------------------------------------------------------------------------------------------------------------------------------------------------------…
D6KZ88F01A1867	83	tttttttttntttttttntttttgttctactcccaacagtaaaagaaaaattacgtacgtacgtagtctaactaatttacgaa----------------------------------------------------------------------------------------------------------------------------------------------------------------------------------------------------------------------------------------------------------------------------------------------------------------------------…
D6KZ88F01A18D7	55	tcagcgtactgttccatatatctaaccgctgccaccgtcgctgccatcatcatta--------------------------------------------------------------------------------------------------------------------------------------------------------------------------------------------------------------------------------------------------------------------------------------------------------------------------------------------------------…
D6KZ88F01A18ER	70	gaggaatataccctaggttgtgttatacttagtgttagaaaaaagtatgtgcttcaatagtacatgaaat-----------------------------------------------------------------------------------------------------------------------------------------------------------------------------------------------------------------------------------------------------------------------------------------------------------------------------------------…
D6KZ88F01A18MG	82	tttttttttttntttttttttntttttttcttttttagtaaagaaaagaaaactaatattactaattaaatacagacggatg-----------------------------------------------------------------------------------------------------------------------------------------------------------------------------------------------------------------------------------------------------------------------------------------------------------------------------…
D6KZ88F01A18MJ	117	gacatagacgtagggtatttgtgcttcttcacacactgacgggccaagtgtgttaatttattgtatagtacaaataggattgatagtccccggcaagtacgaggagtacctttttcg------------------------------------------------------------------------------------------------------------------------------------------------------------------------------------------------------------------------------------------------------------------------------------------…
D6KZ88F01A18N9	105	ttgtcgtagatcgaagtggggaggtagatcagagtagttccggtgtcgacgatggcctttgttagtagatcgacccgaggttgctgctgccataagcaacttcag------------------------------------------------------------------------------------------------------------------------------------------------------------------------------------------------------------------------------------------------------------------------------------------------------…
D6KZ88F01A19IP	76	gacaacaacataatatagggttttgtccactttggacgaagatagagtacacccatccattcgcacactgctcctt-----------------------------------------------------------------------------------------------------------------------------------------------------------------------------------------------------------------------------------------------------------------------------------------------------------------------------------…
D6KZ88F01A19PE	50	gagactatttcttactaccgccactcacgatggacagctggaagaacata-------------------------------------------------------------------------------------------------------------------------------------------------------------------------------------------------------------------------------------------------------------------------------------------------------------------------------------------------------------…
D6KZ88F01A1A0K	62	ataaaggcaatctgtacttcatcacctcaggtgatgagccaataagcctcaaaagatctcta-------------------------------------------------------------------------------------------------------------------------------------------------------------------------------------------------------------------------------------------------------------------------------------------------------------------------------------------------…
D6KZ88F01A1A5M	59	tttttttttntttttttntttttagttatgcaacatatatgtctcatgtaatacaacta----------------------------------------------------------------------------------------------------------------------------------------------------------------------------------------------------------------------------------------------------------------------------------------------------------------------------------------------------…
D6KZ88F01A1A9M	94	cgagatcatatatatcagacggatctaagccttaatccccactcccatcttagtttaaacgtagcagaaaaggaatagtgccacagcatcgaaa-----------------------------------------------------------------------------------------------------------------------------------------------------------------------------------------------------------------------------------------------------------------------------------------------------------------…
D6KZ88F01A1AGU	88	cgcgaagagatggccaggttgattgagcgctgctgagccgctgctctaacagatggcaaccgtaaatcatcacgcccttcataaatgt-----------------------------------------------------------------------------------------------------------------------------------------------------------------------------------------------------------------------------------------------------------------------------------------------------------------------…
D6KZ88F01A1AZ6	95	cacaagagccctagtcttataatgagcatgtcaccatggactgcattccctggcctcgcgcacgaagaagtccatatttgggtgacccataccaa----------------------------------------------------------------------------------------------------------------------------------------------------------------------------------------------------------------------------------------------------------------------------------------------------------------…
D6KZ88F01A1B3Q	64	ttttttttttntttttttttntttttttttntttttattagatatccgtacccggaccgtagta-----------------------------------------------------------------------------------------------------------------------------------------------------------------------------------------------------------------------------------------------------------------------------------------------------------------------------------------------…
D6KZ88F01A1BY2	64	nttttttttttntttttacaagaatagtactatttagtaaatgtcggaccctacatataataca-----------------------------------------------------------------------------------------------------------------------------------------------------------------------------------------------------------------------------------------------------------------------------------------------------------------------------------------------…
D6KZ88F01A1C0G	54	gtacatgacgtagaaattacgttccaaccaaatagtaaccaaaactactcgaca---------------------------------------------------------------------------------------------------------------------------------------------------------------------------------------------------------------------------------------------------------------------------------------------------------------------------------------------------------…
D6KZ88F01A1CA3	74	tttttttttnttttttttntttttttnttttttntttttttnttttttcttttttacttttacttaacaatata-------------------------------------------------------------------------------------------------------------------------------------------------------------------------------------------------------------------------------------------------------------------------------------------------------------------------------------…
D6KZ88F01A1CAW	101	gaagatgacccgggtaagcattgagagtaatatgcgttactgtaaacacatgtataaccgctgacgcaagtcgttgcaccgctccagccttgaccaccgca----------------------------------------------------------------------------------------------------------------------------------------------------------------------------------------------------------------------------------------------------------------------------------------------------------…
D6KZ88F01A1CC6	101	taatctacgaggcgcttagctgcaagttagctttgaatggtgcggagagcgttcttcaagagctgatacntcattgttcttgactaagggagaaaggtcgg----------------------------------------------------------------------------------------------------------------------------------------------------------------------------------------------------------------------------------------------------------------------------------------------------------…
D6KZ88F01A1CWU	72	tttttttttttntttttttgttaaaattaaccccgagaagtgaagaggcaaagtctcttatagcacaacaag---------------------------------------------------------------------------------------------------------------------------------------------------------------------------------------------------------------------------------------------------------------------------------------------------------------------------------------…
D6KZ88F01A1CX3	63	tgtttttttttttnttttttttttntttttttgatacaataacaccgtcttgcagaaactgta------------------------------------------------------------------------------------------------------------------------------------------------------------------------------------------------------------------------------------------------------------------------------------------------------------------------------------------------…
D6KZ88F01A1D3B	75	tttttttnttttttnttttttntttgtgacggacatacgaccgaacgtaagtcgtccgttcgtacgagtaacttt------------------------------------------------------------------------------------------------------------------------------------------------------------------------------------------------------------------------------------------------------------------------------------------------------------------------------------…
D6KZ88F01A1DOG	63	ggctcatcacggtcagtcatcatccccatcgtcttcgccgtcgcccgccgcgccccccgcccg------------------------------------------------------------------------------------------------------------------------------------------------------------------------------------------------------------------------------------------------------------------------------------------------------------------------------------------------…
D6KZ88F01A1DPR	61	ggaatactcctggtgattccacctagtcattatcatctttaagtggtctcgctgacttatg--------------------------------------------------------------------------------------------------------------------------------------------------------------------------------------------------------------------------------------------------------------------------------------------------------------------------------------------------…
D6KZ88F01A1DT7	67	tttttttttnttttttttattttagtaattacttaactaacgtccctntagtaattacttactaatt--------------------------------------------------------------------------------------------------------------------------------------------------------------------------------------------------------------------------------------------------------------------------------------------------------------------------------------------…
D6KZ88F01A1E12	82	atgtttttttttttntttttttttntttttacnccacaagtaggtgatcatacaagtatcgtcctttatacaaagttacggg-----------------------------------------------------------------------------------------------------------------------------------------------------------------------------------------------------------------------------------------------------------------------------------------------------------------------------…
D6KZ88F01A1ED5	80	tttttttttntttttttnttttttgttgtctacaagtacgtatttaattttagtcgacgtacttcgtcgacttagttccg-------------------------------------------------------------------------------------------------------------------------------------------------------------------------------------------------------------------------------------------------------------------------------------------------------------------------------…
D6KZ88F01A1EJC	74	tttttttntttttttnttttttgcaatgctaatagtatttgtatttactaacttacctaccctacgacgtacgg-------------------------------------------------------------------------------------------------------------------------------------------------------------------------------------------------------------------------------------------------------------------------------------------------------------------------------------…
D6KZ88F01A1ES3	83	ccatacgggccggagtgtctcttgtgtgtttattcgtcttgtctagtaatttaaacnccgacaccgtcggtgctgactaacga----------------------------------------------------------------------------------------------------------------------------------------------------------------------------------------------------------------------------------------------------------------------------------------------------------------------------…
D6KZ88F01A1EZE	79	cgccatttcttgtctaaaaaacctgtttgagaaacattaacggacttaccctagtactacttcctcctctctttgtatt--------------------------------------------------------------------------------------------------------------------------------------------------------------------------------------------------------------------------------------------------------------------------------------------------------------------------------…
D6KZ88F01A1F8W	87	anagttttttttttnttttttttntttttttaggtaggactactaccggacggacgggccgggccgacgaagacgatgttgagagtg------------------------------------------------------------------------------------------------------------------------------------------------------------------------------------------------------------------------------------------------------------------------------------------------------------------------…
D6KZ88F01A1F9A	96	gaatggtggacaactcatttttagcagggcaccaagatcctgccgctaataagctctctccaccagatttgatagcgatatgatatgccgcaaaaa---------------------------------------------------------------------------------------------------------------------------------------------------------------------------------------------------------------------------------------------------------------------------------------------------------------…
D6KZ88F01A1FIV	59	gacattgttttttttttntttttttttntttttcgcgctcgcgccgtagtaagtcgtcc----------------------------------------------------------------------------------------------------------------------------------------------------------------------------------------------------------------------------------------------------------------------------------------------------------------------------------------------------…
D6KZ88F01A1FLK	67	ggaagtaaatatgaacattactttttgtctccaagtatggatgttttgttcgcataacatcatgtaa--------------------------------------------------------------------------------------------------------------------------------------------------------------------------------------------------------------------------------------------------------------------------------------------------------------------------------------------…
D6KZ88F01A1FQM	58	gtggtcaattctgatggtgtaagtcgttgctgtcattcctctctgattctgggctcgg-----------------------------------------------------------------------------------------------------------------------------------------------------------------------------------------------------------------------------------------------------------------------------------------------------------------------------------------------------…
D6KZ88F01A1FQP	75	ggaccgtcttaaccaataaccacgtatgttacggcgccttaccacgcgaatacattacctcagatatccatttta------------------------------------------------------------------------------------------------------------------------------------------------------------------------------------------------------------------------------------------------------------------------------------------------------------------------------------…
D6KZ88F01A1FXT	53	ntttttttttctaggaagtaggtcggtaagtgtattgagagatatgcgattta----------------------------------------------------------------------------------------------------------------------------------------------------------------------------------------------------------------------------------------------------------------------------------------------------------------------------------------------------------…
D6KZ88F01A1G1H	59	ttttttttttntttttttttnttttttttgtcggaacgtaccctaacgaatagtcgtgg----------------------------------------------------------------------------------------------------------------------------------------------------------------------------------------------------------------------------------------------------------------------------------------------------------------------------------------------------…
D6KZ88F01A1GHM	69	ggtattttctcatgaccgtggcctaagctctgttattttcgtcgtcccgttttcactattttatctgta------------------------------------------------------------------------------------------------------------------------------------------------------------------------------------------------------------------------------------------------------------------------------------------------------------------------------------------…
D6KZ88F01A1GVD	66	gggccgttggaggtcggtgggatagagtaatgtcgcatgcagatctgggaatagcattcctttttt---------------------------------------------------------------------------------------------------------------------------------------------------------------------------------------------------------------------------------------------------------------------------------------------------------------------------------------------…
D6KZ88F01A1GZQ	55	cggggttaaagtgaaagctaaattcctatgaacttttcgtcnctcttcgttaaag--------------------------------------------------------------------------------------------------------------------------------------------------------------------------------------------------------------------------------------------------------------------------------------------------------------------------------------------------------…
D6KZ88F01A1HHH	110	caaaaaaaaaaatagagatagaaggtagaagaaggtcgctatcaacagctaatctatcacctcaagtattatgaagcaagaggaacaagagggaagtgatgggtaggtgg-------------------------------------------------------------------------------------------------------------------------------------------------------------------------------------------------------------------------------------------------------------------------------------------------…
D6KZ88F01A1HM3	76	gtgggctggtcgaccgttactgtcttcgtcttttacacggaagaggagtggattggtttccaatacacatttgaca-----------------------------------------------------------------------------------------------------------------------------------------------------------------------------------------------------------------------------------------------------------------------------------------------------------------------------------…
D6KZ88F01A1HTT	50	tttttttttattttttttntttcngagatagactactagtagtaattaaa-------------------------------------------------------------------------------------------------------------------------------------------------------------------------------------------------------------------------------------------------------------------------------------------------------------------------------------------------------------…
D6KZ88F01A1IA7	67	gacgattgacgagcaaagcagccagacaaatgggtactttccaatagacctctgtaaggaagaagta--------------------------------------------------------------------------------------------------------------------------------------------------------------------------------------------------------------------------------------------------------------------------------------------------------------------------------------------…
D6KZ88F01A1IFO	96	ttctgacttgccatatcacgtcttttaactcttgcacaacgtcctcgctcctggtcccacacaccagggtgcgatgaagacgatgaagatggtgca---------------------------------------------------------------------------------------------------------------------------------------------------------------------------------------------------------------------------------------------------------------------------------------------------------------…
D6KZ88F01A1IU6	84	tttttttttnttttttttntttttgagacgacggtaagtggggcgggggaccgaaccccggaccgtaagtcggccactctgtcg---------------------------------------------------------------------------------------------------------------------------------------------------------------------------------------------------------------------------------------------------------------------------------------------------------------------------…
D6KZ88F01A1J6G	107	cgataaaggggacaaaatggcccaaccgacaatcatgccgatattcatgctcaaagtcgttggaaagcccatgataattccttgcccaacgtatgataaagacggag----------------------------------------------------------------------------------------------------------------------------------------------------------------------------------------------------------------------------------------------------------------------------------------------------…
D6KZ88F01A1J6X	120	ttttttttntttttttnttttttgtttacgacgacgtacgttaacggttttttttaaggttttttttntttttttttgttttttttctttttttttttcgttttttttagttttaagtta---------------------------------------------------------------------------------------------------------------------------------------------------------------------------------------------------------------------------------------------------------------------------------------…
D6KZ88F01A1J7R	81	ttttttttttnttttttttttntttttgagatgataagaaaagtggggtcgacttaattttagttagtttaagtctagtcg------------------------------------------------------------------------------------------------------------------------------------------------------------------------------------------------------------------------------------------------------------------------------------------------------------------------------…
D6KZ88F01A1JLH	65	ggggggagcactaatgaatctgggggacgcgtatgatactgggagatgagactaggaatgagagg----------------------------------------------------------------------------------------------------------------------------------------------------------------------------------------------------------------------------------------------------------------------------------------------------------------------------------------------…
D6KZ88F01A1JO7	112	gagtggactaaggttgaaaaacgcaaggccaagaaaatcaataagcaagaggctagattggatgcgaatccaccacagttcaagtactcacagaaagggattaacaagaaag-----------------------------------------------------------------------------------------------------------------------------------------------------------------------------------------------------------------------------------------------------------------------------------------------…
D6KZ88F01A1JOQ	95	tttgtttttttttttattttttttttatttttacacctaataaaaaagtaaaaaaaatcgtactttagtttttagggaacgggaaaaggtaaaaa----------------------------------------------------------------------------------------------------------------------------------------------------------------------------------------------------------------------------------------------------------------------------------------------------------------…
D6KZ88F01A1JP5	80	ggaaaaggattggctctaagggttttggtagacaatcgggccttgattagaagccacgggacttcgaatggagtttcaag-------------------------------------------------------------------------------------------------------------------------------------------------------------------------------------------------------------------------------------------------------------------------------------------------------------------------------…
D6KZ88F01A1K96	103	tacacgaggatacccgcactgagggagtctagtacaccgccgacaatactagccaatggcgtgttaggattgtacgacgagcggatgcccaggcctgcggcga--------------------------------------------------------------------------------------------------------------------------------------------------------------------------------------------------------------------------------------------------------------------------------------------------------…
D6KZ88F01A1KM3	103	gttacagatagtgcatcctgagctcgagtatcgagcaaggcttcccgtctttgatgtcccggatggcgttacattgggtctgagttggtagtgtaagatcggg--------------------------------------------------------------------------------------------------------------------------------------------------------------------------------------------------------------------------------------------------------------------------------------------------------…
D6KZ88F01A1KWT	85	ctcgaatgattggactcggaatggttagcatcggaaaagaggtagctagtaacatctgggaacccatctgaaccgctgcattccg--------------------------------------------------------------------------------------------------------------------------------------------------------------------------------------------------------------------------------------------------------------------------------------------------------------------------…
D6KZ88F01A1KXT	89	tctcatcggcctgtatgcgtgttttggcaacatctaaaggatacacaactgcattgctgaaacatccgcctagagcacctgccagtgca----------------------------------------------------------------------------------------------------------------------------------------------------------------------------------------------------------------------------------------------------------------------------------------------------------------------…
D6KZ88F01A1LGG	93	tgtttttttttttnttttttttttntttttttttntttttttnttttttttnttttttttnttttttttntttttttattttttatttagtac------------------------------------------------------------------------------------------------------------------------------------------------------------------------------------------------------------------------------------------------------------------------------------------------------------------…
D6KZ88F01A1LKX	61	nttttttttttctacatttactaacataacaattaaaagtaatcaagaatacattctatgt--------------------------------------------------------------------------------------------------------------------------------------------------------------------------------------------------------------------------------------------------------------------------------------------------------------------------------------------------…
D6KZ88F01A1LU8	68	ccgggtccgacgaaagtgggagtgtagtctgatttcgacgatgaggatagcgaaggcgatgattggga-------------------------------------------------------------------------------------------------------------------------------------------------------------------------------------------------------------------------------------------------------------------------------------------------------------------------------------------…
D6KZ88F01A1M04	81	tttttttttnttttttttnttttttgtgtctggtaggattactatagttaatttactagaattaaattttactacctacgg------------------------------------------------------------------------------------------------------------------------------------------------------------------------------------------------------------------------------------------------------------------------------------------------------------------------------…
D6KZ88F01A1MGT	60	tttttttttttntttttttttntttttcgtggtagtactactaaataagtaattagtaaa---------------------------------------------------------------------------------------------------------------------------------------------------------------------------------------------------------------------------------------------------------------------------------------------------------------------------------------------------…
D6KZ88F01A1MRG	111	ggccaggcggcgacatgtttttttttttctttttttttntttttttttactttagagtaacgaagtacttctatttacttaacaattaattaacaacctactagtaagtag------------------------------------------------------------------------------------------------------------------------------------------------------------------------------------------------------------------------------------------------------------------------------------------------…
D6KZ88F01A1MVR	79	atgttttttttttnttttttttttnttttttttgtttttcgttgaaagaaaattaatttaactttactaactacgtact--------------------------------------------------------------------------------------------------------------------------------------------------------------------------------------------------------------------------------------------------------------------------------------------------------------------------------…
D6KZ88F01A1MYL	103	ttttttttttntttttttttntttttctttttcttttttttttatttttaagtaaaagggtaaaaaaggtaaaattacgtagttcggaggtcgtcgcatgtcg--------------------------------------------------------------------------------------------------------------------------------------------------------------------------------------------------------------------------------------------------------------------------------------------------------…
D6KZ88F01A1NEP	78	gacatgtttttttttnttttttttntttttttnttttgtcngagacgtcgtcggtaggtgtcttatgtcgtagtactt---------------------------------------------------------------------------------------------------------------------------------------------------------------------------------------------------------------------------------------------------------------------------------------------------------------------------------…
D6KZ88F01A1NEV	108	tttaatggcgctcacgataacgacgacctgatcattttcatttttctactcttcttacaattaccattattgcggataacattttctctcttatcccagtttcaatct---------------------------------------------------------------------------------------------------------------------------------------------------------------------------------------------------------------------------------------------------------------------------------------------------…
D6KZ88F01A1NZD	60	acatgtttttttttntttttttctttttcttcagtaaagtactggtctcncncncatnag---------------------------------------------------------------------------------------------------------------------------------------------------------------------------------------------------------------------------------------------------------------------------------------------------------------------------------------------------…
D6KZ88F01A1O2G	91	ccggaacgagtcagacggaaggtacctttagttccttatttgttatttggttaaatttgtttcgtattgtattggttactcctcttgtcgt--------------------------------------------------------------------------------------------------------------------------------------------------------------------------------------------------------------------------------------------------------------------------------------------------------------------…
D6KZ88F01A1O7K	68	gacagacgttgctttacttacatctttgcccgacgatagtcgtcccatgttcctagacagcaacggcg-------------------------------------------------------------------------------------------------------------------------------------------------------------------------------------------------------------------------------------------------------------------------------------------------------------------------------------------…
D6KZ88F01A1O7Z	91	ttcttcttcgccttcagaatgatgtctggtgcattcttcgtccgagctaatatccatacttgcctccccatgaaataacgtctcagagcta--------------------------------------------------------------------------------------------------------------------------------------------------------------------------------------------------------------------------------------------------------------------------------------------------------------------…
D6KZ88F01A1P4A	57	ttgccagtacagcagggaccgagcataaaatttattagtcgtaacttggctctttga------------------------------------------------------------------------------------------------------------------------------------------------------------------------------------------------------------------------------------------------------------------------------------------------------------------------------------------------------…
D6KZ88F01A1PFZ	61	ngtttttttttntttttttnttttttnttttgtagagtacgaccgacgtagtcgcactcgt--------------------------------------------------------------------------------------------------------------------------------------------------------------------------------------------------------------------------------------------------------------------------------------------------------------------------------------------------…
D6KZ88F01A1PL1	81	ttttttttttnttttttttnttttttgtagacagtagcacgcgcgaggaaaggacttgtttaaaatttaattattacttaa------------------------------------------------------------------------------------------------------------------------------------------------------------------------------------------------------------------------------------------------------------------------------------------------------------------------------…
D6KZ88F01A1PYL	61	tttttttnttttttnttttttnttttatttactacaacaacgtntagttagtacgtacgaa--------------------------------------------------------------------------------------------------------------------------------------------------------------------------------------------------------------------------------------------------------------------------------------------------------------------------------------------------…
D6KZ88F01A1QPN	63	gggcatcgcctgccgccaggtcgcacgtagccaaacgtaacgttaccgcgaaatctgccagct------------------------------------------------------------------------------------------------------------------------------------------------------------------------------------------------------------------------------------------------------------------------------------------------------------------------------------------------…
D6KZ88F01A1RF3	56	cttcgcgtcgggattggcaaactaagaaattcttctttctttcttcgtcgttcctc-------------------------------------------------------------------------------------------------------------------------------------------------------------------------------------------------------------------------------------------------------------------------------------------------------------------------------------------------------…
D6KZ88F01A1RW8	52	attgttcgtacgaggtggcacgaccaactaaaatttactttctattaattca-----------------------------------------------------------------------------------------------------------------------------------------------------------------------------------------------------------------------------------------------------------------------------------------------------------------------------------------------------------…
D6KZ88F01A1RZR	73	gtgctttagctgggctcattgttatgggtgtccttctagaccaacaaaagaatgtttttggtcgtaaatactt--------------------------------------------------------------------------------------------------------------------------------------------------------------------------------------------------------------------------------------------------------------------------------------------------------------------------------------…
D6KZ88F01A1SJ4	68	ntttttttttttctttttttttctttttttttcggtttcggtttcggttgtgtcgtactatagtagtg-------------------------------------------------------------------------------------------------------------------------------------------------------------------------------------------------------------------------------------------------------------------------------------------------------------------------------------------…
D6KZ88F01A1SM0	65	ntttttttttcttctttttttnttttttttttnttttttttntttttttatttaacaaanaagtg----------------------------------------------------------------------------------------------------------------------------------------------------------------------------------------------------------------------------------------------------------------------------------------------------------------------------------------------…
D6KZ88F01A1T9N	67	gacgaacatcatggtaggtttcaagttactaacccaccataccatgctacaatgacctatagtatta--------------------------------------------------------------------------------------------------------------------------------------------------------------------------------------------------------------------------------------------------------------------------------------------------------------------------------------------…
D6KZ88F01A1TB6	94	atgtctgcattcacggattacctcgacaccacaatcccatcaatgccgtcacccactcatggcgcgccgtctttccctgaacaacatcaagcca-----------------------------------------------------------------------------------------------------------------------------------------------------------------------------------------------------------------------------------------------------------------------------------------------------------------…
D6KZ88F01A1TLB	77	gtcgggggcgtttgtcttgtagtacgtaatgtccccatcggctcgaataaccgtggagacgtagttgagttgcgtta----------------------------------------------------------------------------------------------------------------------------------------------------------------------------------------------------------------------------------------------------------------------------------------------------------------------------------…
D6KZ88F01A1U12	80	acatgtttttttttttntttttttttctttttttttcttttttttnttttttttnttttttattagtagtagtagtatac-------------------------------------------------------------------------------------------------------------------------------------------------------------------------------------------------------------------------------------------------------------------------------------------------------------------------------…
D6KZ88F01A1U4C	50	ntttttttttttgttttttggtttttgttttggttgtagtatattattct-------------------------------------------------------------------------------------------------------------------------------------------------------------------------------------------------------------------------------------------------------------------------------------------------------------------------------------------------------------…
D6KZ88F01A1UFS	72	ggccggccaactttcgccttattgtccttaaggtaactaggacatcaaacaattcatcgctatcacccagcg---------------------------------------------------------------------------------------------------------------------------------------------------------------------------------------------------------------------------------------------------------------------------------------------------------------------------------------…
D6KZ88F01A1UHU	116	agttttttttatttttttagttttttagttttttatttttttttnttttcgttactaacttaactaacttaactttaacttttacgtttcgttcctttacgttttagtttagttag-------------------------------------------------------------------------------------------------------------------------------------------------------------------------------------------------------------------------------------------------------------------------------------------…
D6KZ88F01A1UI7	95	catctactacgcaagggctctcgtcagttggaaacgtgggaggactctggcgtgcgtgactgccgtatctcagatgtcatgaaagaatgggaaca----------------------------------------------------------------------------------------------------------------------------------------------------------------------------------------------------------------------------------------------------------------------------------------------------------------…
D6KZ88F01A1V2J	58	tgctgtgctttcgcaggcacagatagaagaattctatatcccacttgtaaagcgtcta-----------------------------------------------------------------------------------------------------------------------------------------------------------------------------------------------------------------------------------------------------------------------------------------------------------------------------------------------------…
D6KZ88F01A1V44	107	gacacaacagccttttcggtatgtccaagagcaacgttagcgtccatctcaacctttgtcggtctattggcctccgccgcatcaatcgtttctccttgttgctcaaa----------------------------------------------------------------------------------------------------------------------------------------------------------------------------------------------------------------------------------------------------------------------------------------------------…
D6KZ88F01A1V54	108	agtaaacgtccttgaaacttcaatttaggtaaccgtagcgcgcttgagccctcggaaggatgaagtgttggctgatgaaagtaaggctggggtggatgacgcaattct---------------------------------------------------------------------------------------------------------------------------------------------------------------------------------------------------------------------------------------------------------------------------------------------------…
D6KZ88F01A1VTQ	68	gaaggctagttcaggtcaagttcatgttcaataaattcctcgtgtggtactggaagcctcttgaccct-------------------------------------------------------------------------------------------------------------------------------------------------------------------------------------------------------------------------------------------------------------------------------------------------------------------------------------------…
D6KZ88F01A1WJT	81	acangtttttttttnttttttttnttttttacttgtattcgtatataacgttagttaagtacatatgtatcatagtaatta------------------------------------------------------------------------------------------------------------------------------------------------------------------------------------------------------------------------------------------------------------------------------------------------------------------------------…
D6KZ88F01A1WM5	67	ggagtagggaacgacattcacttttgttccctttctttattttctttctaaggcacttactccgttg--------------------------------------------------------------------------------------------------------------------------------------------------------------------------------------------------------------------------------------------------------------------------------------------------------------------------------------------…
D6KZ88F01A1X2O	64	ggctgccaaggctaaggtctctaggcgtagacttagggtcgagcactacattataccaaggcaa-----------------------------------------------------------------------------------------------------------------------------------------------------------------------------------------------------------------------------------------------------------------------------------------------------------------------------------------------…
D6KZ88F01A1XC5	129	gataccaattcgtggctgccctaacctctttcatccattctataacaactttcgaggcgaaacaacgttttgtatcgtagaaaaggaaagaaggttaaacaatcccttaaaacgtacctagcgccaaga------------------------------------------------------------------------------------------------------------------------------------------------------------------------------------------------------------------------------------------------------------------------------…
D6KZ88F01A1XND	67	acatgtttttatttttnttttttntttacttttactacctactaaccaactaacttaattattatta--------------------------------------------------------------------------------------------------------------------------------------------------------------------------------------------------------------------------------------------------------------------------------------------------------------------------------------------…
D6KZ88F01A1XX9	82	agtgcaccaggaaaacacgacgcaatccatcgggaagatgtgatgcactggaatagcatggtatccattctaatggtctcta-----------------------------------------------------------------------------------------------------------------------------------------------------------------------------------------------------------------------------------------------------------------------------------------------------------------------------…
D6KZ88F01A1Y45	72	gccggggacgacgagatgtacacgaaattactatgtgttatgccattaatcatcgtatgctccgaaaaaacg---------------------------------------------------------------------------------------------------------------------------------------------------------------------------------------------------------------------------------------------------------------------------------------------------------------------------------------…
D6KZ88F01A1YBV	65	ntttttttacaaaaaccaggttcttttacaattagtaccaaaaatacataataatactaacatat----------------------------------------------------------------------------------------------------------------------------------------------------------------------------------------------------------------------------------------------------------------------------------------------------------------------------------------------…
D6KZ88F01A1YEH	64	ggatactcagcgtgctgcccgagagctctaacggctcgtttaggagacagggcggctttgcttt-----------------------------------------------------------------------------------------------------------------------------------------------------------------------------------------------------------------------------------------------------------------------------------------------------------------------------------------------…
D6KZ88F01A1YRM	58	gttttttttttntttttttttntttttttctatacaaagaaagaagagaagagataga-----------------------------------------------------------------------------------------------------------------------------------------------------------------------------------------------------------------------------------------------------------------------------------------------------------------------------------------------------…
D6KZ88F01A1YXD	73	nttttttttttntttttttttacttaaatactaattagggtttgggtataaacaacaaaaacaatgttgatac--------------------------------------------------------------------------------------------------------------------------------------------------------------------------------------------------------------------------------------------------------------------------------------------------------------------------------------…
D6KZ88F01A1YYS	69	gttggcgtacggatttatgtttcggttattggtctcacgctcctaccagtagcagtacaatataccata------------------------------------------------------------------------------------------------------------------------------------------------------------------------------------------------------------------------------------------------------------------------------------------------------------------------------------------…
D6KZ88F01A1ZD0	60	nttttttttcgtctctaaaaatttagtaggaaaattacctgtccattcataggtgatata---------------------------------------------------------------------------------------------------------------------------------------------------------------------------------------------------------------------------------------------------------------------------------------------------------------------------------------------------…
D6KZ88F01A1ZEM	70	tttttttttttntttttttcttttttttttntttttttcgtttcggtgtctattactctagtgtagttcg-----------------------------------------------------------------------------------------------------------------------------------------------------------------------------------------------------------------------------------------------------------------------------------------------------------------------------------------…
D6KZ88F01A1ZEX	106	gacaatatttgaaattaacaaaaaccttttagggaaatgataggcctgatcactgcatatcaaatattcaagaaaaactggtcagctgtttgactccattactatg-----------------------------------------------------------------------------------------------------------------------------------------------------------------------------------------------------------------------------------------------------------------------------------------------------…
D6KZ88F01A1ZL4	135	atctgtcgtagacctattatcggaggcgttgcttggcccgaggcccgacgccagtatttttttcgttttttggtccgttttaattttttacttttattggtcgtactgagcttttttccgcgagtacccatatta------------------------------------------------------------------------------------------------------------------------------------------------------------------------------------------------------------------------------------------------------------------------…
D6KZ88F01A1ZQ8	70	ccgcgatgggaaacgtgccaggactcatgcgttctctatcccagcgtgctgcaccacgcgtagcgcccaa-----------------------------------------------------------------------------------------------------------------------------------------------------------------------------------------------------------------------------------------------------------------------------------------------------------------------------------------…
D6KZ88F01A204W	78	ntttttttttttcttttttacccgaactaccaaataaatatatttgtttacgtggactaattgacactaattaaataa---------------------------------------------------------------------------------------------------------------------------------------------------------------------------------------------------------------------------------------------------------------------------------------------------------------------------------…
D6KZ88F01A2077	66	gatattatgtttcattttcctttttgcatgttgttgtttgggaacctgcaatcagcacgggttgtt---------------------------------------------------------------------------------------------------------------------------------------------------------------------------------------------------------------------------------------------------------------------------------------------------------------------------------------------…
D6KZ88F01A208L	51	gagggtgttgttaaagattattttgttaactacatggtggttcgctctcag------------------------------------------------------------------------------------------------------------------------------------------------------------------------------------------------------------------------------------------------------------------------------------------------------------------------------------------------------------…
D6KZ88F01A20BU	65	nttttttttttcgttaataggtggtttctttatactagtagattactatgtttccttactagcta----------------------------------------------------------------------------------------------------------------------------------------------------------------------------------------------------------------------------------------------------------------------------------------------------------------------------------------------…
D6KZ88F01A20ED	93	ggccattttaacggtccggggggagttcgacaccccagtttcgattttctcgaagtcaccttcaccccctcgccaaccgaccacactaatggt------------------------------------------------------------------------------------------------------------------------------------------------------------------------------------------------------------------------------------------------------------------------------------------------------------------…
D6KZ88F01A20JR	90	cggcgcgtgtagctagcacccatgatgttgcccgtggaatcatctccttctcatactcgcgtataaccttctgagcatcaaaattcgttg---------------------------------------------------------------------------------------------------------------------------------------------------------------------------------------------------------------------------------------------------------------------------------------------------------------------…
D6KZ88F01A20NK	90	gaacgcacaggcaggctctgcgcccgcggcgattctggcatcacgaatgtccctatcgtcctgctggtaaatgccatggaacttcgtgag---------------------------------------------------------------------------------------------------------------------------------------------------------------------------------------------------------------------------------------------------------------------------------------------------------------------…
D6KZ88F01A20RI	77	tttttttttttcttttttttttnttttttttgttgtttgtcaaaagaatcagattcaaacgacactagacaggtgta----------------------------------------------------------------------------------------------------------------------------------------------------------------------------------------------------------------------------------------------------------------------------------------------------------------------------------…
D6KZ88F01A20UN	52	gtttttcggttatctcgtggcatacgaaaaggtacaaatactaccatatcta-----------------------------------------------------------------------------------------------------------------------------------------------------------------------------------------------------------------------------------------------------------------------------------------------------------------------------------------------------------…
D6KZ88F01A20XZ	99	gatggaagtcctgagcctatgttcttcttcgacgagctggctgggaacatgtaccaggaacggaattggaatgcttctctacgctggcaacgacgacct------------------------------------------------------------------------------------------------------------------------------------------------------------------------------------------------------------------------------------------------------------------------------------------------------------…
D6KZ88F01A20YU	60	attttttttttagtcttgtcaagctttaagtttgtactcctattcgccagtgcggagaaa---------------------------------------------------------------------------------------------------------------------------------------------------------------------------------------------------------------------------------------------------------------------------------------------------------------------------------------------------…
D6KZ88F01A212E	59	gacggagaagccggcagtattgtcatgctactgcttttggtgcggtgcttccttgcaga----------------------------------------------------------------------------------------------------------------------------------------------------------------------------------------------------------------------------------------------------------------------------------------------------------------------------------------------------…
D6KZ88F01A21BG	83	ggtggcctttggtgttctgttgtttcttcggtcgtattgggtctttccctattccttcttctactgttgtttgtttctttatt----------------------------------------------------------------------------------------------------------------------------------------------------------------------------------------------------------------------------------------------------------------------------------------------------------------------------…
D6KZ88F01A21D8	84	tttttttttntttttttttnttttttgttactacaacaagtattttcttgtttcccgtcccccgggaccgttaagtcggccact---------------------------------------------------------------------------------------------------------------------------------------------------------------------------------------------------------------------------------------------------------------------------------------------------------------------------…
D6KZ88F01A21PJ	58	ntttttttttcttatgcaaatccattgcattcaaccataagttccgttagccctaagg-----------------------------------------------------------------------------------------------------------------------------------------------------------------------------------------------------------------------------------------------------------------------------------------------------------------------------------------------------…
D6KZ88F01A229L	72	ntttttttttttgtctagaaaagttaagtagggtcgttgtttggtatagataataggtaaaaaaggacatag---------------------------------------------------------------------------------------------------------------------------------------------------------------------------------------------------------------------------------------------------------------------------------------------------------------------------------------…
D6KZ88F01A22KG	78	gtcataggccggagacgttcgacngtttttaaaaattttttaaaacttttaaatttttaatttaatttaganagacta---------------------------------------------------------------------------------------------------------------------------------------------------------------------------------------------------------------------------------------------------------------------------------------------------------------------------------…
D6KZ88F01A22O5	73	ttttttttntttttttattttttgagacaaactagcataatacaataaattacttacttaactaacaacttaa--------------------------------------------------------------------------------------------------------------------------------------------------------------------------------------------------------------------------------------------------------------------------------------------------------------------------------------…
D6KZ88F01A23BI	99	caactcgctcgttctcggcgcgcgcaattagccccttgagatgctctgctgtgggcgagctgggatcatcttcccgtgaaagtaaaaacttggcttcct------------------------------------------------------------------------------------------------------------------------------------------------------------------------------------------------------------------------------------------------------------------------------------------------------------…
D6KZ88F01A2473	82	ttttttnttttttntttttttnttttacgtacgtaccgacctacttacgtacctacttactttacttacttacttaacttaa-----------------------------------------------------------------------------------------------------------------------------------------------------------------------------------------------------------------------------------------------------------------------------------------------------------------------------…
D6KZ88F01A248J	98	cacgctgcgcaggcacgtttagatcgtccacaacacgacttctttgctctccccgccttcatcgtcatttgcgcccggaaagaatgcttcttcgccaa-------------------------------------------------------------------------------------------------------------------------------------------------------------------------------------------------------------------------------------------------------------------------------------------------------------…
D6KZ88F01A24KT	76	tcgtggacactgggagaataactaccaccaacgaactcctcgatagaactggaccttgaggaacgtggaacgctaa-----------------------------------------------------------------------------------------------------------------------------------------------------------------------------------------------------------------------------------------------------------------------------------------------------------------------------------…
D6KZ88F01A255R	61	ntttttttttgagaccatgatacctgaggcctacggccaaagatttttctaattcttaaaa--------------------------------------------------------------------------------------------------------------------------------------------------------------------------------------------------------------------------------------------------------------------------------------------------------------------------------------------------…
D6KZ88F01A257P	92	gatattcatccgcagccgtataaccatgagacagatttgtctccggtattagtatcattctgcatcttccgctcatgctgtcgttcctattg-------------------------------------------------------------------------------------------------------------------------------------------------------------------------------------------------------------------------------------------------------------------------------------------------------------------…
D6KZ88F01A25D0	58	caaaaaaaaaaactaaaaaaaaaaacgaaaaaaataaaaataaaattaaaataaataa-----------------------------------------------------------------------------------------------------------------------------------------------------------------------------------------------------------------------------------------------------------------------------------------------------------------------------------------------------…
D6KZ88F01A25DM	71	tttttttttnttttttttntttttttntttttatttttttnttttttnttttttagtttaagaagaagtat----------------------------------------------------------------------------------------------------------------------------------------------------------------------------------------------------------------------------------------------------------------------------------------------------------------------------------------…
D6KZ88F01A25FL	102	aagaatccaatgccgacctagcacaggaaatacagataggccataagtggttcaagagagcaaggtgtagaacgagagctagaaaaacccagaccatttctt---------------------------------------------------------------------------------------------------------------------------------------------------------------------------------------------------------------------------------------------------------------------------------------------------------…
D6KZ88F01A25NU	66	tttttttttntttttttgtttttttttagttaagaaataaatattacttacgtaccgtaagtatag---------------------------------------------------------------------------------------------------------------------------------------------------------------------------------------------------------------------------------------------------------------------------------------------------------------------------------------------…
D6KZ88F01A25OQ	76	tttttttnttttttnttttttgttttgtacgacgaacggaaaacggggaacgggacgaccgaccggacgggacgac-----------------------------------------------------------------------------------------------------------------------------------------------------------------------------------------------------------------------------------------------------------------------------------------------------------------------------------…
D6KZ88F01A26O2	62	tgttttttttttntttttttttnttttttacttttatttttntttnttagtatntntaataa-------------------------------------------------------------------------------------------------------------------------------------------------------------------------------------------------------------------------------------------------------------------------------------------------------------------------------------------------…
D6KZ88F01A275S	73	gaccctgttgatggctgtctaacactttttaataggaaacgaaactctgtcaaaataacaatcaagtatacag--------------------------------------------------------------------------------------------------------------------------------------------------------------------------------------------------------------------------------------------------------------------------------------------------------------------------------------…
D6KZ88F01A27AM	107	ttttttttttnttttttttttnttttttttttacgttttacgacgtaggtttggtaagtaaggaacggtcgtttaagtttaagtacgaaacggtaggttagtagtta----------------------------------------------------------------------------------------------------------------------------------------------------------------------------------------------------------------------------------------------------------------------------------------------------…
D6KZ88F01A27BN	95	gctccgtcataatagcgcagttaaatgagcgtaaatcatactgtgtactacgtcatcgaacagcctcgctcctatctctgaggcctcttccataa----------------------------------------------------------------------------------------------------------------------------------------------------------------------------------------------------------------------------------------------------------------------------------------------------------------…
D6KZ88F01A27DF	63	acagcgattttattggagtttacaaaagaaagtaaacaaaaagttactatttattttatgtag------------------------------------------------------------------------------------------------------------------------------------------------------------------------------------------------------------------------------------------------------------------------------------------------------------------------------------------------…
D6KZ88F01A27ES	101	atcgcctttttcgcctttaacttctttgacaaccttcagatgctcatctactagggcgggaatcttgagttcagtaccagatgccttggccagtgcaagag----------------------------------------------------------------------------------------------------------------------------------------------------------------------------------------------------------------------------------------------------------------------------------------------------------…
D6KZ88F01A28AU	87	tgacttggtatccaaaatcatttcaatgtttccagaagatggtccaatattgattactgtcagagtacgatgtacttgcaggttcta------------------------------------------------------------------------------------------------------------------------------------------------------------------------------------------------------------------------------------------------------------------------------------------------------------------------…
D6KZ88F01A28M2	64	ttttttntttttttntttttttatttttaaaattaaaaattaacttntntatatactacacact-----------------------------------------------------------------------------------------------------------------------------------------------------------------------------------------------------------------------------------------------------------------------------------------------------------------------------------------------…
D6KZ88F01A28NI	87	atgttttttttntttttttntttttttagtttagtaggtgggtacgaatagtagtactacgacccggacccggtacgtagcgaccta------------------------------------------------------------------------------------------------------------------------------------------------------------------------------------------------------------------------------------------------------------------------------------------------------------------------…
D6KZ88F01A290W	57	ntttttttgtatggtggtagggtggggactcccaaacgacaacgtctacgcaaaatt------------------------------------------------------------------------------------------------------------------------------------------------------------------------------------------------------------------------------------------------------------------------------------------------------------------------------------------------------…
D6KZ88F01A293X	76	nttttttttttctttttttttttnttttttttttntttttttttttntttttttttnttttttcgtacactacgtc-----------------------------------------------------------------------------------------------------------------------------------------------------------------------------------------------------------------------------------------------------------------------------------------------------------------------------------…
D6KZ88F01A298Q	66	gaatctatccctgttcataacctatcttgacatgccttgaataagattttggagtattggagggga---------------------------------------------------------------------------------------------------------------------------------------------------------------------------------------------------------------------------------------------------------------------------------------------------------------------------------------------…
D6KZ88F01A29FV	53	ntttttttctcaagtccgcatcgcatcggtgtaatattcgactttcgtttcaa----------------------------------------------------------------------------------------------------------------------------------------------------------------------------------------------------------------------------------------------------------------------------------------------------------------------------------------------------------…
D6KZ88F01A29QI	76	aatgtcaacgactcgtcaaatggacctggtccaaatgtgtaatacggcaagcacagccgtcccttaccctgatcgt-----------------------------------------------------------------------------------------------------------------------------------------------------------------------------------------------------------------------------------------------------------------------------------------------------------------------------------…
D6KZ88F01A2A1Q	50	agggcgccggaccgatcgcttcagatgagtttacggggagacatatggct-------------------------------------------------------------------------------------------------------------------------------------------------------------------------------------------------------------------------------------------------------------------------------------------------------------------------------------------------------------…
D6KZ88F01A2A6H	75	gacatgttttttttttnttttttttcggacactatagtcagcaagtaaagaaagaaagtaagaaacacgccaact------------------------------------------------------------------------------------------------------------------------------------------------------------------------------------------------------------------------------------------------------------------------------------------------------------------------------------…
D6KZ88F01A2AIY	94	atgctttcttgcccaatacaagcataagcgagatgtccattgcgttggccttctgggttttcgcaggctggtcgttcttctcatgcgcaactcg-----------------------------------------------------------------------------------------------------------------------------------------------------------------------------------------------------------------------------------------------------------------------------------------------------------------…
D6KZ88F01A2AO5	71	gggtagcaatactataaatttatagatatagcattatacttaataaaatacgttaggattgacattaatta----------------------------------------------------------------------------------------------------------------------------------------------------------------------------------------------------------------------------------------------------------------------------------------------------------------------------------------…
D6KZ88F01A2BGD	55	tgatggtacctgcttcgtcgccctcgtcctgacgccatatctactcctagggtgt--------------------------------------------------------------------------------------------------------------------------------------------------------------------------------------------------------------------------------------------------------------------------------------------------------------------------------------------------------…
D6KZ88F01A2BW9	54	tttttttttnttttttttattttagtagaaagcacagttatttactagttggta---------------------------------------------------------------------------------------------------------------------------------------------------------------------------------------------------------------------------------------------------------------------------------------------------------------------------------------------------------…
D6KZ88F01A2CFU	75	caaatccgctgtaattttacacgatatatcaagttctttcgtattttttntttgttgagagtaacgtaaccacaa------------------------------------------------------------------------------------------------------------------------------------------------------------------------------------------------------------------------------------------------------------------------------------------------------------------------------------…
D6KZ88F01A2D08	67	ctaaggaaaggaagacggagttttacttattagtaaaataaagcaatttaattaacaaaataacaaa--------------------------------------------------------------------------------------------------------------------------------------------------------------------------------------------------------------------------------------------------------------------------------------------------------------------------------------------…
D6KZ88F01A2D0T	83	gggagtatttgattcaactcacttaactcgttgaccccacttcattcgaagaactcttactaaacgaaaacgaactaaacaag----------------------------------------------------------------------------------------------------------------------------------------------------------------------------------------------------------------------------------------------------------------------------------------------------------------------------…
D6KZ88F01A2D8C	136	tttacttctttaccttttatgctcatttattttattatctgatcttttgttgatgaccctacctttttccctttttttcgttttaccgttttttcttttctttctccagttctttctcctttcctcttccccggta-----------------------------------------------------------------------------------------------------------------------------------------------------------------------------------------------------------------------------------------------------------------------…
D6KZ88F01A2DCY	82	ctccttgagaatttacgcttcctacattgtagggagggaggggcgtctgtcaagaacaaggacgggacgtaaaaccaaacgg-----------------------------------------------------------------------------------------------------------------------------------------------------------------------------------------------------------------------------------------------------------------------------------------------------------------------------…
D6KZ88F01A2DP5	53	ntttttttttntttttaacaatagataataaactactgngattactccgacca----------------------------------------------------------------------------------------------------------------------------------------------------------------------------------------------------------------------------------------------------------------------------------------------------------------------------------------------------------…
D6KZ88F01A2EUJ	62	gctcgtttttcaatatttcctccatcttctgatttactccaggaataccatgacgatcgatg-------------------------------------------------------------------------------------------------------------------------------------------------------------------------------------------------------------------------------------------------------------------------------------------------------------------------------------------------…
D6KZ88F01A2F1Q	137	ggccggggtatacaaacctctatttanatttttttagatagtttactttttaaaaaaacttttaaaaacttactttnttaagttaaagtttaaaagttaaagggtaagggagtttttagttttttaaagttttaaaa----------------------------------------------------------------------------------------------------------------------------------------------------------------------------------------------------------------------------------------------------------------------…
D6KZ88F01A2F71	72	caatgttctagatttgtatttgtatttctgctcctttttgggtcctttgacctttgtatgtacccatgttaa---------------------------------------------------------------------------------------------------------------------------------------------------------------------------------------------------------------------------------------------------------------------------------------------------------------------------------------…
D6KZ88F01A2FKS	90	ttcagcacaaccaatgcgctgacctcgccaactctggcggccagagcttcactgtctctgactgcgaccagcaggacacccagtgcgagg---------------------------------------------------------------------------------------------------------------------------------------------------------------------------------------------------------------------------------------------------------------------------------------------------------------------…
D6KZ88F01A2FPM	102	ggccaatagctcacgaatacatttctgtcttctcttataagatttgaagttttgcgcttggcctcaaaatttagtgcttggactgtgcgagatatttataca---------------------------------------------------------------------------------------------------------------------------------------------------------------------------------------------------------------------------------------------------------------------------------------------------------…
D6KZ88F01A2FY0	70	gtcccaagcacgactcttcctccgaaggcttcaagcgtgccggtcgtttcaagaaggcgtcgaacatgaa-----------------------------------------------------------------------------------------------------------------------------------------------------------------------------------------------------------------------------------------------------------------------------------------------------------------------------------------…
D6KZ88F01A2G1F	82	acatgtttttttttttntttttttttttatttttagcgttactacaataaattattcatacaactattttatttgttgctta-----------------------------------------------------------------------------------------------------------------------------------------------------------------------------------------------------------------------------------------------------------------------------------------------------------------------------…
D6KZ88F01A2G1I	60	ntttttttttttagttacgagcgtatatctttattttagttagataattaaataatacaa---------------------------------------------------------------------------------------------------------------------------------------------------------------------------------------------------------------------------------------------------------------------------------------------------------------------------------------------------…
D6KZ88F01A2GGU	68	gacatgtttttttttnttttttttnttttttatttttnttttttttntttttgttttgtgagagtgtg-------------------------------------------------------------------------------------------------------------------------------------------------------------------------------------------------------------------------------------------------------------------------------------------------------------------------------------------…
D6KZ88F01A2GQJ	85	tgcggaggctgtatcgagcgtgaagacgatggaatcggcgatgctgcttgcctggcacaggatgtgaggttgggagggggcgtga--------------------------------------------------------------------------------------------------------------------------------------------------------------------------------------------------------------------------------------------------------------------------------------------------------------------------…
D6KZ88F01A2GVB	72	ntttttttttttnttttttttgaggagacacgacaaatagcacttacttaataaactaacctaaacttacta---------------------------------------------------------------------------------------------------------------------------------------------------------------------------------------------------------------------------------------------------------------------------------------------------------------------------------------…
D6KZ88F01A2GZH	85	nttttttttttctaggaggaaaaagaaaaaaaataaatttctattttcgtttctttaatttaagtcaaaaacgaaagcaagaaag--------------------------------------------------------------------------------------------------------------------------------------------------------------------------------------------------------------------------------------------------------------------------------------------------------------------------…
D6KZ88F01A2H3G	53	gtcatctcactcggcatcagcgtcgagttttgtgcgcatattgctcgggcatt----------------------------------------------------------------------------------------------------------------------------------------------------------------------------------------------------------------------------------------------------------------------------------------------------------------------------------------------------------…
D6KZ88F01A2HF5	76	ggctccgacggcgccccgcccacgaaacgcaatcgcgtccagatcgacaggagtcggtaccgtgaacgaccggttg-----------------------------------------------------------------------------------------------------------------------------------------------------------------------------------------------------------------------------------------------------------------------------------------------------------------------------------…
D6KZ88F01A2HKB	136	aaaagagaaagggcataggcggtacaagtaataaacttacaagacagacgccgattagtacttttgttaagggtttacttaagacaaggaggggcgaaaagagactaccaaaatgataaaccttgtaggcctttag-----------------------------------------------------------------------------------------------------------------------------------------------------------------------------------------------------------------------------------------------------------------------…
D6KZ88F01A2HXV	92	gggggaaccgttcaacaagaactaattcctaaattttttttgtcgggtattgtttaaggatttctttggcacatcattcaaaattgtccccg-------------------------------------------------------------------------------------------------------------------------------------------------------------------------------------------------------------------------------------------------------------------------------------------------------------------…
D6KZ88F01A2HYF	88	agcctcacgctccttcaaaacctcctgcaagcgcatgatctccttctccagactggacacagacctctctgttggactcacggccacg-----------------------------------------------------------------------------------------------------------------------------------------------------------------------------------------------------------------------------------------------------------------------------------------------------------------------…
D6KZ88F01A2I7Q	91	ttttttttttntttttttttntttttttggttaagaaagtggggactactaattaagacgaaggagttacgagggactaattagttaaaaa--------------------------------------------------------------------------------------------------------------------------------------------------------------------------------------------------------------------------------------------------------------------------------------------------------------------…
D6KZ88F01A2IOY	64	ngttttttttntttttttntttttttntttttatttttatttatatgtgtagtatattatatnt-----------------------------------------------------------------------------------------------------------------------------------------------------------------------------------------------------------------------------------------------------------------------------------------------------------------------------------------------…
D6KZ88F01A2IPM	89	agatttgccaatgatgacgttctggagctcttggtccttgcccgtaaggtaattctcgatgatggacttggtgccggaagcatagcgag----------------------------------------------------------------------------------------------------------------------------------------------------------------------------------------------------------------------------------------------------------------------------------------------------------------------…
D6KZ88F01A2IVS	104	gcagatagctgattatcgatgacttatataggcccctggtagctccagggccatgatcaggcattttttcaactagcggtagttgtaggttaaaaataaaggca-------------------------------------------------------------------------------------------------------------------------------------------------------------------------------------------------------------------------------------------------------------------------------------------------------…
D6KZ88F01A2IYO	84	aacctggataagatcttcaagaacatgcgaaatgagggccgggatgggttcaaagtcagatatgtagtccatccgttaatgggg---------------------------------------------------------------------------------------------------------------------------------------------------------------------------------------------------------------------------------------------------------------------------------------------------------------------------…
D6KZ88F01A2J38	107	gaagagctttcgtgtctgctctggatccctaagatcgccctccgatgatgtaagtctaaagtattcctaagttcttctttcagggcgtttgccaaatcgcgagcctt----------------------------------------------------------------------------------------------------------------------------------------------------------------------------------------------------------------------------------------------------------------------------------------------------…
D6KZ88F01A2JB9	92	aagcaggtggtatacaacgcagaagttgggccgacgttaacggggccggggggaccgtcgaattggtttttaagtttccgttcttaggttcc-------------------------------------------------------------------------------------------------------------------------------------------------------------------------------------------------------------------------------------------------------------------------------------------------------------------…
D6KZ88F01A2JK6	69	gcattgtttttttttttnttttttttttntttttttagtagacggacgacacgaagaacaatatattag------------------------------------------------------------------------------------------------------------------------------------------------------------------------------------------------------------------------------------------------------------------------------------------------------------------------------------------…
D6KZ88F01A2JUN	72	tttttttnttttttntttttgttaggttccgtttacgtaaacaacatggtatacatattcgccgataagaaa---------------------------------------------------------------------------------------------------------------------------------------------------------------------------------------------------------------------------------------------------------------------------------------------------------------------------------------…
D6KZ88F01A2JVB	92	gcttcttgtattcactaagtacgctcaggtcgacgttgggcagaagtgtttgagtttctcatcgagaatctgttcatctgcaatgagctcat-------------------------------------------------------------------------------------------------------------------------------------------------------------------------------------------------------------------------------------------------------------------------------------------------------------------…
D6KZ88F01A2KLN	111	tttcgtctcccagagaccaatattcaagattgtttgtcaccaaaccgttactagactcggaacttgccatcctccagactttgaagcgtagcttcagagccttggcttaaa------------------------------------------------------------------------------------------------------------------------------------------------------------------------------------------------------------------------------------------------------------------------------------------------…
D6KZ88F01A2KSJ	64	attttttaagaaagtaaagtaaggaataatcgagacgaacgacgacaaatacacgtacctttaa-----------------------------------------------------------------------------------------------------------------------------------------------------------------------------------------------------------------------------------------------------------------------------------------------------------------------------------------------…
D6KZ88F01A2KXI	65	aggggctacttcaacggcgtcagctgcatacagttctcatcaaaatagcttctagtccccggagt----------------------------------------------------------------------------------------------------------------------------------------------------------------------------------------------------------------------------------------------------------------------------------------------------------------------------------------------…
D6KZ88F01A2LX6	85	gtcatacggccgggagtagtcgtacttgacgtttttttattttttactttttatttgtttacgaacgaaaattactaattatccc--------------------------------------------------------------------------------------------------------------------------------------------------------------------------------------------------------------------------------------------------------------------------------------------------------------------------…
D6KZ88F01A2MKR	54	ntttttttttggccgtttctaatatttacattcgtatttgatagtacattatag---------------------------------------------------------------------------------------------------------------------------------------------------------------------------------------------------------------------------------------------------------------------------------------------------------------------------------------------------------…
D6KZ88F01A2MTG	101	ggatacctggaccagaagacgactgtccaatatgttacgagagtatgcacaaaatagcagaaagtaaactgtggttctgtgaagaatgtggtaacgctctg----------------------------------------------------------------------------------------------------------------------------------------------------------------------------------------------------------------------------------------------------------------------------------------------------------…
D6KZ88F01A2MUH	75	gaatccatcttgatccatgacaactatgtatcccaggcaaaaaggaaaaaaaaaaanaaaaataatgtcttatta------------------------------------------------------------------------------------------------------------------------------------------------------------------------------------------------------------------------------------------------------------------------------------------------------------------------------------…
D6KZ88F01A2O9X	59	ngtttttttntttttttntttttttnttttgtagatcgaccgacatcttcttcgtctct----------------------------------------------------------------------------------------------------------------------------------------------------------------------------------------------------------------------------------------------------------------------------------------------------------------------------------------------------…
D6KZ88F01A2OHC	76	gacgtcgtcactgtccgttgttctatggttggcttttactgtagcttcccattttctctatacggtttacgttgta-----------------------------------------------------------------------------------------------------------------------------------------------------------------------------------------------------------------------------------------------------------------------------------------------------------------------------------…
D6KZ88F01A2OMZ	51	atgtttttttttttntttttttttnttttgngtgagtaataggaggttgtt------------------------------------------------------------------------------------------------------------------------------------------------------------------------------------------------------------------------------------------------------------------------------------------------------------------------------------------------------------…
D6KZ88F01A2OUM	110	gaggatcgatactgcgctcacaacgccgacgccaaccatgcctcccttgccgtccttccccactgaagcgaccggctctgttttttacgtctgctaaaactggggagggt-------------------------------------------------------------------------------------------------------------------------------------------------------------------------------------------------------------------------------------------------------------------------------------------------…
D6KZ88F01A2PBI	85	gagagtggtctattacgggccggggggacgtccgttacatcacttaagtttcttatttcgttntttattttctaattcatggcgt--------------------------------------------------------------------------------------------------------------------------------------------------------------------------------------------------------------------------------------------------------------------------------------------------------------------------…
D6KZ88F01A2PCJ	64	ttttttttttntttttttttttatttttttagagacaaataagtaagcatcgccgtccttaatt-----------------------------------------------------------------------------------------------------------------------------------------------------------------------------------------------------------------------------------------------------------------------------------------------------------------------------------------------…
D6KZ88F01A2PSX	58	cactggcaacactggacacaatgacctctgtgaatataccatttctgagaaacatgga-----------------------------------------------------------------------------------------------------------------------------------------------------------------------------------------------------------------------------------------------------------------------------------------------------------------------------------------------------…
D6KZ88F01A2PX5	68	nttttttttttntttttttttttntttttttttnttttttagttatatatatataataataatagtag-------------------------------------------------------------------------------------------------------------------------------------------------------------------------------------------------------------------------------------------------------------------------------------------------------------------------------------------…
D6KZ88F01A2Q14	98	gcaaaattggaggcacaccggtgccagactcctctgttgcgtgacggagagccagttggatattggcaatatcacgcgctgggcaccagccctcggcg-------------------------------------------------------------------------------------------------------------------------------------------------------------------------------------------------------------------------------------------------------------------------------------------------------------…
D6KZ88F01A2Q46	104	cagtggtgtactggaattgtttgtgattttgaatccgtacgtgccgttttctctgacatcaatctttaggaagtgattgacaatcaaattttcgctgtcgggct-------------------------------------------------------------------------------------------------------------------------------------------------------------------------------------------------------------------------------------------------------------------------------------------------------…
D6KZ88F01A2QPQ	73	tttttttttttnttttttttttntttttagcataactaaatatcatatgtcgttagtaggtagggacgaataa--------------------------------------------------------------------------------------------------------------------------------------------------------------------------------------------------------------------------------------------------------------------------------------------------------------------------------------…
D6KZ88F01A2QZ7	101	gacatgtttttttttntttttttnttttttttatttttaattactacgtactaactaaagtaaaatttaaaatttaaagtacgacaacaactagtagttag----------------------------------------------------------------------------------------------------------------------------------------------------------------------------------------------------------------------------------------------------------------------------------------------------------…
D6KZ88F01A2R5Z	106	ntttttttttttntttttttttttatttttacgttaacgaaactaaactaaaacttaaattttaattttaagttaacgaaacgaagtaagtaaaacgtaaaaaccg-----------------------------------------------------------------------------------------------------------------------------------------------------------------------------------------------------------------------------------------------------------------------------------------------------…
D6KZ88F01A2RAM	64	nttttttttttctatgatgaaaaaaaggtaataatttagttgctgtatctatccccggccgtaa-----------------------------------------------------------------------------------------------------------------------------------------------------------------------------------------------------------------------------------------------------------------------------------------------------------------------------------------------…
D6KZ88F01A2RG5	116	aaagattggatcgggaggtggatatcgtattcaggaaacggtacgaagttagcttttcaggcaggctaaatatgaaggaaacgctcgagttaaagctgggagaaatgttctctttg-------------------------------------------------------------------------------------------------------------------------------------------------------------------------------------------------------------------------------------------------------------------------------------------…
D6KZ88F01A2S3O	71	tttttttnttttttntttttgctgttttacgtaatagatatttaattaatcgtcctcccgtaacgtggcca----------------------------------------------------------------------------------------------------------------------------------------------------------------------------------------------------------------------------------------------------------------------------------------------------------------------------------------…
D6KZ88F01A2SA6	59	ttttttttttntttttttnttttttgtttttnttttttntttgtgnggtggngggtagg----------------------------------------------------------------------------------------------------------------------------------------------------------------------------------------------------------------------------------------------------------------------------------------------------------------------------------------------------…
D6KZ88F01A2SAP	60	gaccgccaatgaggtcctccgttaagactgcagtggcgcaggttgtatctacaccatcag---------------------------------------------------------------------------------------------------------------------------------------------------------------------------------------------------------------------------------------------------------------------------------------------------------------------------------------------------…
D6KZ88F01A2SLX	74	gcgagtacttctcgctaatttcggtctaaggtttgttcgtactcgaccgttatgctagatcgcgagacgggccg-------------------------------------------------------------------------------------------------------------------------------------------------------------------------------------------------------------------------------------------------------------------------------------------------------------------------------------…
D6KZ88F01A2SMX	102	cgaataggttgcgttcatgtagttcgccgacaagcgagtttgtcgtccagccctcgaangatggtggcaatggttggcgccggatctggatccactacttcg---------------------------------------------------------------------------------------------------------------------------------------------------------------------------------------------------------------------------------------------------------------------------------------------------------…
D6KZ88F01A2SO4	65	gtcgcgagtactacctgttatttgttcttagtagaattcacaattactacttacttcttgtaggt----------------------------------------------------------------------------------------------------------------------------------------------------------------------------------------------------------------------------------------------------------------------------------------------------------------------------------------------…
D6KZ88F01A2SQ0	65	cagccttgcgcgagcggcagatctgaaaggtctatacgacaaggttctccccaagggtctggtcg----------------------------------------------------------------------------------------------------------------------------------------------------------------------------------------------------------------------------------------------------------------------------------------------------------------------------------------------…
D6KZ88F01A2TD6	65	tcttcgaaagaaaagaagagtggatgtggatggtgggtgacagtacttctagttgcgtctgtgca----------------------------------------------------------------------------------------------------------------------------------------------------------------------------------------------------------------------------------------------------------------------------------------------------------------------------------------------…
D6KZ88F01A2TLP	78	nttttttttttggtatttactaaaattggtattattctaaagtgccacgttacaagtacttcatacaggaaaaacaaa---------------------------------------------------------------------------------------------------------------------------------------------------------------------------------------------------------------------------------------------------------------------------------------------------------------------------------…
D6KZ88F01A2TW9	73	gagtgtgtcaaacgttgcccagggtctcgcgtctgtgcatcgtagtcgacccgaccttccctcgacctattat--------------------------------------------------------------------------------------------------------------------------------------------------------------------------------------------------------------------------------------------------------------------------------------------------------------------------------------…
D6KZ88F01A2U72	71	gcaagtttccacacgctgatggtcaagataagggatattttatctgatttctattattaattgtctaagta----------------------------------------------------------------------------------------------------------------------------------------------------------------------------------------------------------------------------------------------------------------------------------------------------------------------------------------…
D6KZ88F01A2UJI	102	ctatagcaatcaagtaagctagagcataccaataaccatgccgataatttgaccaaagccatggaacagcctttccaattgcgccttagtcacgtttccagg---------------------------------------------------------------------------------------------------------------------------------------------------------------------------------------------------------------------------------------------------------------------------------------------------------…
D6KZ88F01A2UPA	82	ggtggtccgttcaccctactctttttcttttttctttacttacttcttctacttacttacttctgcaatcatgggataggtt-----------------------------------------------------------------------------------------------------------------------------------------------------------------------------------------------------------------------------------------------------------------------------------------------------------------------------…
D6KZ88F01A2UPL	100	agagatgttgttcgagagcgcatgctatagtagacttgccactggctgataggcctgttaaccaaaccgtcactcccttttggccaagtagttgtgtgcg-----------------------------------------------------------------------------------------------------------------------------------------------------------------------------------------------------------------------------------------------------------------------------------------------------------…
D6KZ88F01A2URT	78	gagttgacttttttcggtgttcgttttttctctatttttttntttttttnttttttattttctttacttactacgtac---------------------------------------------------------------------------------------------------------------------------------------------------------------------------------------------------------------------------------------------------------------------------------------------------------------------------------…
D6KZ88F01A2UT8	83	ttttttttttnttttttttttntttttttcactactttcctactacctaacttaactacttcctatgttcgccaactaaataa----------------------------------------------------------------------------------------------------------------------------------------------------------------------------------------------------------------------------------------------------------------------------------------------------------------------------…
D6KZ88F01A2UUP	92	tggttctcagcttgcgtggcggccctttgactttgagatctgctgatgcggctgccgctctgtctggtgtagagattggccaggttccacga-------------------------------------------------------------------------------------------------------------------------------------------------------------------------------------------------------------------------------------------------------------------------------------------------------------------…
D6KZ88F01A2V1P	99	ctgtacctctcttctagctctgatccgggcaatgatcatagaacgtagcgcaacactcccctgttgtatttcctgcctgataatacttatccaaagtag------------------------------------------------------------------------------------------------------------------------------------------------------------------------------------------------------------------------------------------------------------------------------------------------------------…
D6KZ88F01A2V6R	97	actggcggcgatacaaaggcgtctgggtacagttcattttgtcgaaccggtgccgtacatacatgcatgacttggaatactactccaaagatcatca--------------------------------------------------------------------------------------------------------------------------------------------------------------------------------------------------------------------------------------------------------------------------------------------------------------…
D6KZ88F01A2VI9	52	tttttttttttnttttttttntttttcancacacgacgtgncnctgtataat-----------------------------------------------------------------------------------------------------------------------------------------------------------------------------------------------------------------------------------------------------------------------------------------------------------------------------------------------------------…
D6KZ88F01A2VNE	69	ngttttttttnttttttttagttttacgagacgtagtaagttagtactacttaatttaagttttactta------------------------------------------------------------------------------------------------------------------------------------------------------------------------------------------------------------------------------------------------------------------------------------------------------------------------------------------…
D6KZ88F01A2VT9	90	ttttttttttntttttttnttttttagtaaatactttttcttactacttaacctaacctacgtatatatattatttaattaagttagtag---------------------------------------------------------------------------------------------------------------------------------------------------------------------------------------------------------------------------------------------------------------------------------------------------------------------…
D6KZ88F01A2VX4	115	acaccagttggctgacgcctatagttctaagtccagcccgtcccgtcgtcccagcagttttattttcttttatttgtttcctagacttgacgacctgcaacgaccaccgtcttca--------------------------------------------------------------------------------------------------------------------------------------------------------------------------------------------------------------------------------------------------------------------------------------------…
D6KZ88F01A2VYP	61	ttttttntttttttntttttttnttttgtgcgagagactacgaaggtaagttactttacct--------------------------------------------------------------------------------------------------------------------------------------------------------------------------------------------------------------------------------------------------------------------------------------------------------------------------------------------------…
D6KZ88F01A2VZM	86	agcaatgatcagatgcagattggtgcactatcggctgatataggcgtactgggatagccataaactcatcgaaatcaagcacgagg-------------------------------------------------------------------------------------------------------------------------------------------------------------------------------------------------------------------------------------------------------------------------------------------------------------------------…
D6KZ88F01A2W17	110	cacgtttcagagggctgcagccggatgggataggtgtaaagtgactggaacggacaaggagtttgtcataaatttttacaagagacaagggccattacagaggtatcaag-------------------------------------------------------------------------------------------------------------------------------------------------------------------------------------------------------------------------------------------------------------------------------------------------…
D6KZ88F01A2W2D	60	ntttttttttaacgaaggcacaacgagagattagttatattaaggacaaatgacaactaa---------------------------------------------------------------------------------------------------------------------------------------------------------------------------------------------------------------------------------------------------------------------------------------------------------------------------------------------------…
D6KZ88F01A2W94	102	tatcaagaatcgatttggtaactacaatttggtgcctagttaccagaccagacattactattagatgcccatcatcgatctcatgcccctctccctttcctt---------------------------------------------------------------------------------------------------------------------------------------------------------------------------------------------------------------------------------------------------------------------------------------------------------…
D6KZ88F01A2WF6	54	catggatggtagatacttggatcctgtcgatgaagatgaagacgatgcaccaca---------------------------------------------------------------------------------------------------------------------------------------------------------------------------------------------------------------------------------------------------------------------------------------------------------------------------------------------------------…
D6KZ88F01A2WOK	99	tggcggcatgaacctggagttcgcgcttggactcctcctggctgaggctaagtttatcgatgttcctcttggcattgtccacgtctgccttcaaaccat------------------------------------------------------------------------------------------------------------------------------------------------------------------------------------------------------------------------------------------------------------------------------------------------------------…
D6KZ88F01A2WOQ	115	attcttgaaactcgttctcctttggaccagacgagtgtgatattaagggggcaatccttaggcccttcaaggagcaaagatgtaccgtgtttcgtggcagcccggttatctcgta--------------------------------------------------------------------------------------------------------------------------------------------------------------------------------------------------------------------------------------------------------------------------------------------…
D6KZ88F01A2WW7	99	gtttcgcttcttctacagccttcttttctgggcgatcttaagcttcgcaattgcatacacatgggctcgctcacaagaaatcgcgccgacggcaacata------------------------------------------------------------------------------------------------------------------------------------------------------------------------------------------------------------------------------------------------------------------------------------------------------------…
D6KZ88F01A2WZW	78	tttttttttnttttttttntttttttcttttcgtttagttaaggtaagatagtaataattattttacggttaggtagg---------------------------------------------------------------------------------------------------------------------------------------------------------------------------------------------------------------------------------------------------------------------------------------------------------------------------------…
D6KZ88F01A2X25	50	nttttttttttntttttttttnttttttactttattataatatatatatt-------------------------------------------------------------------------------------------------------------------------------------------------------------------------------------------------------------------------------------------------------------------------------------------------------------------------------------------------------------…
D6KZ88F01A2XN7	59	acgacatgttttttttttnttttttttttatttttaagacagctgcgcgtcgcagcgac----------------------------------------------------------------------------------------------------------------------------------------------------------------------------------------------------------------------------------------------------------------------------------------------------------------------------------------------------…
D6KZ88F01A2XWG	93	ttttttttttntttttttttgttttaggtaaagtttaaacctacgtaactcgactaattttagtttgttagttactcctaccgaaggaagtaa------------------------------------------------------------------------------------------------------------------------------------------------------------------------------------------------------------------------------------------------------------------------------------------------------------------…
D6KZ88F01A2Y1R	103	gatccaggtgccctgactatctcattggaaactcggccagtgtacgactattttctttaattacctggaagaccctattctgttgttgtatttccacattcga--------------------------------------------------------------------------------------------------------------------------------------------------------------------------------------------------------------------------------------------------------------------------------------------------------…
D6KZ88F01A2YEV	71	ggatataagcttttcataactattatatgtatgtcggttaccctagatcgcttttgctaatttttttnttt----------------------------------------------------------------------------------------------------------------------------------------------------------------------------------------------------------------------------------------------------------------------------------------------------------------------------------------…
D6KZ88F01A2YOE	85	catcttcttatcccctctaaacgcatcaccctggtattcgtcgcctctgatctcgctacatttgcagtacaggctgttggagcat--------------------------------------------------------------------------------------------------------------------------------------------------------------------------------------------------------------------------------------------------------------------------------------------------------------------------…
D6KZ88F01A2Z4K	84	nttttttttaaagtttaaaaaaattactaattaaaaactaccagtacgtaaacgaaaaaaaaatgaacaaaaagtaataaataa---------------------------------------------------------------------------------------------------------------------------------------------------------------------------------------------------------------------------------------------------------------------------------------------------------------------------…
D6KZ88F01A2Z90	80	gaggagtttcgttctctttattttcttttctttagtagttccctatctcttactctcgcttccctacgaaatcccttagg-------------------------------------------------------------------------------------------------------------------------------------------------------------------------------------------------------------------------------------------------------------------------------------------------------------------------------…
D6KZ88F01A2ZAB	86	tacattaacgccgtcatcttcccttaacttttagtttcgtttattagacattcgcaactggttcagatgaatagcttcttagaccg-------------------------------------------------------------------------------------------------------------------------------------------------------------------------------------------------------------------------------------------------------------------------------------------------------------------------…
D6KZ88F01A2ZS4	104	atcttcgacgtttgcttcgtctgggggagacatccttgctaacctattcgaagagggtagtattgttggtcttgtctgaggaaggcgcatatgagcccagtgtg-------------------------------------------------------------------------------------------------------------------------------------------------------------------------------------------------------------------------------------------------------------------------------------------------------…
D6KZ88F01A2ZYC	90	gaggtgctggccgagatggaacgacgaagtgtggttcgtggtggtagtggaccccgaaaacttacttttacgtttacgtacgtacgtacg---------------------------------------------------------------------------------------------------------------------------------------------------------------------------------------------------------------------------------------------------------------------------------------------------------------------…
D6KZ88F01A3015	78	ggtaacctacgagacgtagaagttagaatcccgcacgtacgcagaaaccatgagcaacggggcaatcaaaacccaagg---------------------------------------------------------------------------------------------------------------------------------------------------------------------------------------------------------------------------------------------------------------------------------------------------------------------------------…
D6KZ88F01A307T	96	gcaacaagctcagcacgttcgccacgatcaagcaggttgtttctgaatgcataagcgacgatttctggggcaagcttgatgagtttctcgggatgg---------------------------------------------------------------------------------------------------------------------------------------------------------------------------------------------------------------------------------------------------------------------------------------------------------------…
D6KZ88F01A307W	115	gggcgtagtgaagataggcgaccttggtaaactcgcacgtctggtgcataaccccttacagtcgctcgtccaaggagacaaggttgttgtcaccatttggtaccgtgcaccggag--------------------------------------------------------------------------------------------------------------------------------------------------------------------------------------------------------------------------------------------------------------------------------------------…
D6KZ88F01A3089	104	ggcgaggccattgaggactagtgaggatgcaagggcttcggcttcgtaagggccgcttttgttttctaatgcatggtatgcccatggccttgatcagttcttag-------------------------------------------------------------------------------------------------------------------------------------------------------------------------------------------------------------------------------------------------------------------------------------------------------…
D6KZ88F01A30QE	80	cgacattgttttttttttntttttttttnttttttttacttttttnttttttttnttttnttactactaggaagagaata-------------------------------------------------------------------------------------------------------------------------------------------------------------------------------------------------------------------------------------------------------------------------------------------------------------------------------…
D6KZ88F01A31C9	67	ggagatgaaacggatggcgaaaaggttcaggaccctgcatacgatagagtctgcggtatgttggacg--------------------------------------------------------------------------------------------------------------------------------------------------------------------------------------------------------------------------------------------------------------------------------------------------------------------------------------------…
D6KZ88F01A31D4	82	accaccaacaacttggcccggttatcatgaacaagaaggccgctcgtgcgggtttgacccaatcattgttcgaacgacttgt-----------------------------------------------------------------------------------------------------------------------------------------------------------------------------------------------------------------------------------------------------------------------------------------------------------------------------…
D6KZ88F01A31IS	66	gggatctattatgaagacctttactctcttgttcggcctttgcataatgtatgtatatacttcaaa---------------------------------------------------------------------------------------------------------------------------------------------------------------------------------------------------------------------------------------------------------------------------------------------------------------------------------------------…
D6KZ88F01A31S7	57	ggagctgtcggaagtgcccatgggaaacaatacagcatctgaggactgcacatagga------------------------------------------------------------------------------------------------------------------------------------------------------------------------------------------------------------------------------------------------------------------------------------------------------------------------------------------------------…
D6KZ88F01A3296	84	catttagcggtccngcaagcaacggttttttcttattctatacttcccagcgttcggggganacagggctcttaatactcacta---------------------------------------------------------------------------------------------------------------------------------------------------------------------------------------------------------------------------------------------------------------------------------------------------------------------------…
D6KZ88F01A32BW	81	gatgtggtagacgcgtttctttttgtttcgttccccgtacgtacgactaccaccttgctgttcatacctcttctccgttgg------------------------------------------------------------------------------------------------------------------------------------------------------------------------------------------------------------------------------------------------------------------------------------------------------------------------------…
D6KZ88F01A32CF	67	ggttgaggcgattcggtcagcgtagaggaaggccggctgggaataagagcccaagtgcatatttaga--------------------------------------------------------------------------------------------------------------------------------------------------------------------------------------------------------------------------------------------------------------------------------------------------------------------------------------------…
D6KZ88F01A3316	103	gcagaagtaaacccattcatcctctttaatttaacgagacggcattgaccggaaagagtacatgctccttggagcacgctatgtgatctagatgcggtgttgg--------------------------------------------------------------------------------------------------------------------------------------------------------------------------------------------------------------------------------------------------------------------------------------------------------…
D6KZ88F01A336W	116	acgagaaacggaggaaatgagcatgtatctcagcctagttaggttactaggaagtcttttaagtttctaaacccagggtagaagcgctatcgacgaggaaggcaattaaagtgaca-------------------------------------------------------------------------------------------------------------------------------------------------------------------------------------------------------------------------------------------------------------------------------------------…
D6KZ88F01A338Q	50	ttttttnttttttntttttagttacgacgatgtcgtggtacgttacttgt-------------------------------------------------------------------------------------------------------------------------------------------------------------------------------------------------------------------------------------------------------------------------------------------------------------------------------------------------------------…
D6KZ88F01A33DT	99	caggtgtatgtggcgcttggcggaacatatggccttgtagtagcagtcgtagtcttcgaggagcttgggcgcctgaatgcactgtcgttaaaagtggcg------------------------------------------------------------------------------------------------------------------------------------------------------------------------------------------------------------------------------------------------------------------------------------------------------------…
D6KZ88F01A33K1	67	aaggaaaatgttcgtagaggcagggtgattcgtgatatcgctctggcatataaaatattttaaataa--------------------------------------------------------------------------------------------------------------------------------------------------------------------------------------------------------------------------------------------------------------------------------------------------------------------------------------------…
D6KZ88F01A33MY	119	cctcccagtacactacccagcaggccgaagacgtcgctttcttttatagctttcttgtactttcctggatcttctaaaagtgtaccgagcgtatgaacgacacccgttgcggtgggaag----------------------------------------------------------------------------------------------------------------------------------------------------------------------------------------------------------------------------------------------------------------------------------------…
D6KZ88F01A33YJ	61	tgtttttttttttnttttttttttatttttagactaaattaataaagttggttactaagtt--------------------------------------------------------------------------------------------------------------------------------------------------------------------------------------------------------------------------------------------------------------------------------------------------------------------------------------------------…
D6KZ88F01A34NK	90	actcaagcgcgcagcggcaagtactggatagatctcgaaaagcaagaagaaaagttgacaagtgctcttttccgggagatgcgcggtttg---------------------------------------------------------------------------------------------------------------------------------------------------------------------------------------------------------------------------------------------------------------------------------------------------------------------…
D6KZ88F01A353V	63	nttttttttgcttgtatttcgtaagtacgtaccttctattcggtctttttttctagcaatata------------------------------------------------------------------------------------------------------------------------------------------------------------------------------------------------------------------------------------------------------------------------------------------------------------------------------------------------…
D6KZ88F01A355M	51	ntttttttttanagaaaccatgtcaagtacgatatatatataaaacaacat------------------------------------------------------------------------------------------------------------------------------------------------------------------------------------------------------------------------------------------------------------------------------------------------------------------------------------------------------------…
D6KZ88F01A35EZ	76	ggattgaagccgatctacctcgcagaaaaaacgcccacaggaactcttgaggctttccaagaagaattagtaaggg-----------------------------------------------------------------------------------------------------------------------------------------------------------------------------------------------------------------------------------------------------------------------------------------------------------------------------------…
D6KZ88F01A35OT	83	gagatggactctgcttcaataatagctttccaaagctgcctccatgaaattagggtttgccctcatctctgtccatgacgcag----------------------------------------------------------------------------------------------------------------------------------------------------------------------------------------------------------------------------------------------------------------------------------------------------------------------------…
D6KZ88F01A35QC	89	gggacgagactgtttcaaaaaaattaaaaaaattaaacctaaactaactaacacaaacaaaacacctgaagaagctcttgccttacgca----------------------------------------------------------------------------------------------------------------------------------------------------------------------------------------------------------------------------------------------------------------------------------------------------------------------…
D6KZ88F01A35WV	63	cgagcaggaggcgggctaagtgaagcaaagaaagaacgagcttcaggcgatgcatctggaaga------------------------------------------------------------------------------------------------------------------------------------------------------------------------------------------------------------------------------------------------------------------------------------------------------------------------------------------------…
D6KZ88F01A35XK	59	tggtatgaatagacaatacatcaatatatttgctacttcagagggtccatcaaacccaa----------------------------------------------------------------------------------------------------------------------------------------------------------------------------------------------------------------------------------------------------------------------------------------------------------------------------------------------------…
D6KZ88F01A36CZ	64	gaatcgcttagatacatacatttgacttacctacattttcagcaattatatagttttacaactg-----------------------------------------------------------------------------------------------------------------------------------------------------------------------------------------------------------------------------------------------------------------------------------------------------------------------------------------------…
D6KZ88F01A36LO	73	tttttttttttntttttttttggtttaccgaaactagtcagacattcttcgggtaccgggattctatcatcgt--------------------------------------------------------------------------------------------------------------------------------------------------------------------------------------------------------------------------------------------------------------------------------------------------------------------------------------…
D6KZ88F01A36WF	75	nttttttttttaactttagtctctgttgtttcttattaattacacttacccttacgtacgattaactaacttacg------------------------------------------------------------------------------------------------------------------------------------------------------------------------------------------------------------------------------------------------------------------------------------------------------------------------------------…
D6KZ88F01A37CZ	88	tcgccgactgtttttttttntttttttnttttgtcgatagaaatatacttcgttgttattttcgtccacgacgaccgagggtattaag-----------------------------------------------------------------------------------------------------------------------------------------------------------------------------------------------------------------------------------------------------------------------------------------------------------------------…
D6KZ88F01A37G6	63	ttttttttttnttttttccactgttatgcaacctcctttgatgtaattgtaaaacaagatgta------------------------------------------------------------------------------------------------------------------------------------------------------------------------------------------------------------------------------------------------------------------------------------------------------------------------------------------------…
D6KZ88F01A37RE	52	nttttttcatataccaaaaaaacccaactgttgtatacatctattctacaag-----------------------------------------------------------------------------------------------------------------------------------------------------------------------------------------------------------------------------------------------------------------------------------------------------------------------------------------------------------…
D6KZ88F01A389E	65	catcactctatcatcaccactaccgcaaaaagtaatcgcgtacaacctagtagcccacttcgttg----------------------------------------------------------------------------------------------------------------------------------------------------------------------------------------------------------------------------------------------------------------------------------------------------------------------------------------------…
D6KZ88F01A389H	99	aacaaccacgaaagaaagacgaaattcatatcgtcaatgggccgagagggtgatctactcaggagaggattctcctatgtctcctggaatgcataatca------------------------------------------------------------------------------------------------------------------------------------------------------------------------------------------------------------------------------------------------------------------------------------------------------------…
D6KZ88F01A38B6	77	ggcgttgccgctgggcttagttcgttagttccttctttggttgtttggtactatatgctctttgtgggagcttagcg----------------------------------------------------------------------------------------------------------------------------------------------------------------------------------------------------------------------------------------------------------------------------------------------------------------------------------…
D6KZ88F01A38JM	87	nttttttttttattttttttaaagtaaaaaacaaaaaactaaatgttgttagttttagggttggggtcgacggacgactactatagt------------------------------------------------------------------------------------------------------------------------------------------------------------------------------------------------------------------------------------------------------------------------------------------------------------------------…
D6KZ88F01A38OD	102	gaagaataggtcgtgctttgtacgtgccacagtctctcttggcctgactcggtgtagagaccacaagaacgggcagcttcaggggttttgtgggcaataatt---------------------------------------------------------------------------------------------------------------------------------------------------------------------------------------------------------------------------------------------------------------------------------------------------------…
D6KZ88F01A38Q7	57	gatcatcaagtctaatgcagctttgaccccactcatacttgcgggagcagagtacaa------------------------------------------------------------------------------------------------------------------------------------------------------------------------------------------------------------------------------------------------------------------------------------------------------------------------------------------------------…
D6KZ88F01A38WR	50	ntttttttttcataaatcggatagcatcccagagaatcatgtacataaaa-------------------------------------------------------------------------------------------------------------------------------------------------------------------------------------------------------------------------------------------------------------------------------------------------------------------------------------------------------------…
D6KZ88F01A390M	66	gctcattgtctgctctcataacctatcgcattttatcccataccctcgtttttctcggtattgaaa---------------------------------------------------------------------------------------------------------------------------------------------------------------------------------------------------------------------------------------------------------------------------------------------------------------------------------------------…
D6KZ88F01A395I	71	ntttttttttttnttttttttttgttcggactaggttcccgtaacgactctactaaattacatattacgta----------------------------------------------------------------------------------------------------------------------------------------------------------------------------------------------------------------------------------------------------------------------------------------------------------------------------------------…
D6KZ88F01A396G	74	agagaagagtgtggtggtaatgaagaagaagaggaatcggatgggagaacaggcccttgaggcggtggctgccc-------------------------------------------------------------------------------------------------------------------------------------------------------------------------------------------------------------------------------------------------------------------------------------------------------------------------------------…
D6KZ88F01A39EZ	65	cttgctgaaaatcgtactttgcacgtgccaagaaactatcatgtatatttaaggaagtagttgtg----------------------------------------------------------------------------------------------------------------------------------------------------------------------------------------------------------------------------------------------------------------------------------------------------------------------------------------------…
D6KZ88F01A39IO	65	gacgacactacatccgttattgtcctacttacttggtcgtatggtcctgatcacacctctgatta----------------------------------------------------------------------------------------------------------------------------------------------------------------------------------------------------------------------------------------------------------------------------------------------------------------------------------------------…
D6KZ88F01A39IZ	105	tggcgtcacgggcctgttgctcgggtccgtcgggcaagtggaagatgtgctggttctaagtcgcgaagagtgttgcgtgtccgtcgtgcgtgggtagcgcaggcg------------------------------------------------------------------------------------------------------------------------------------------------------------------------------------------------------------------------------------------------------------------------------------------------------…
D6KZ88F01A39QM	69	agacgggccgcaatgctggtatctcgccgctacctatcaacttacgtatattctcgccgaatgtggtca------------------------------------------------------------------------------------------------------------------------------------------------------------------------------------------------------------------------------------------------------------------------------------------------------------------------------------------…
D6KZ88F01A39Y7	81	ngtttttttnttttttnttttttgtagagaaataaaaaaacgtaaattgtagttaaggtaaaaaggtaagctgatgacaag------------------------------------------------------------------------------------------------------------------------------------------------------------------------------------------------------------------------------------------------------------------------------------------------------------------------------…
D6KZ88F01A3A4G	99	tatcttgctccaccattcagtggcagttaccaaatacggacttgcgggctgagcaaaagcattgaaacaaactaggaggaggaacgggtgcattggcgt------------------------------------------------------------------------------------------------------------------------------------------------------------------------------------------------------------------------------------------------------------------------------------------------------------…
D6KZ88F01A3A9E	93	ntttttttttnttttttttacggtaacgaaactaaactgtagtttaggttaaggtaagttggtagttaatttttagttattaaattagttaag------------------------------------------------------------------------------------------------------------------------------------------------------------------------------------------------------------------------------------------------------------------------------------------------------------------…
D6KZ88F01A3ALX	61	tccattaacggccgggcctacgatcaagtttagtttcttacccttgcaaaactaccctagg--------------------------------------------------------------------------------------------------------------------------------------------------------------------------------------------------------------------------------------------------------------------------------------------------------------------------------------------------…
D6KZ88F01A3ATS	60	ggacgcacagcgcgtagttgggaggacttgatttagagcaggatgtccgagcctgaatta---------------------------------------------------------------------------------------------------------------------------------------------------------------------------------------------------------------------------------------------------------------------------------------------------------------------------------------------------…
D6KZ88F01A3AU7	53	caaaaaaanaaaaaaaaacaaaatagttcgtacgccgtccgtccgtcctacta----------------------------------------------------------------------------------------------------------------------------------------------------------------------------------------------------------------------------------------------------------------------------------------------------------------------------------------------------------…
D6KZ88F01A3B56	65	tttttttnttttttnttttttgtttctttttattttatttttatttataatagtatagtgtgtgt----------------------------------------------------------------------------------------------------------------------------------------------------------------------------------------------------------------------------------------------------------------------------------------------------------------------------------------------…
D6KZ88F01A3B5F	99	tttttttttcttttttttttntttttttttttnttttttttntttttttttttnttttttttnttttttttttctttttactttgtgtactacctcctt------------------------------------------------------------------------------------------------------------------------------------------------------------------------------------------------------------------------------------------------------------------------------------------------------------…
D6KZ88F01A3C53	77	ggtcgaggaatttggctaaagtaagcataagtcaactgggagtttgagtaattgacttgcaaaaacatttacggaaa----------------------------------------------------------------------------------------------------------------------------------------------------------------------------------------------------------------------------------------------------------------------------------------------------------------------------------…
D6KZ88F01A3D2L	68	ggagtggtgttcatcttttgtagtcgtcgtagtagctgtaagctgaagtgctgacgaatccccccaag-------------------------------------------------------------------------------------------------------------------------------------------------------------------------------------------------------------------------------------------------------------------------------------------------------------------------------------------…
D6KZ88F01A3D31	97	aggggatagataacgagcttttgatgttgcctcccaggacggggtccaatacaccgaggagaactgatgattttgactttttagtagggtttgggta--------------------------------------------------------------------------------------------------------------------------------------------------------------------------------------------------------------------------------------------------------------------------------------------------------------…
D6KZ88F01A3DRC	68	gcccgtctccgtcttccgcggccttatatgacgtgtttgcacgctcctattcctcgaagccatcttcg-------------------------------------------------------------------------------------------------------------------------------------------------------------------------------------------------------------------------------------------------------------------------------------------------------------------------------------------…
D6KZ88F01A3DTS	63	tgttttttttttntttttttttaattttttaaaaagacgagaacgtaagttaggttattatgt------------------------------------------------------------------------------------------------------------------------------------------------------------------------------------------------------------------------------------------------------------------------------------------------------------------------------------------------…
D6KZ88F01A3DU0	96	gcatcacgctcctcgacttattaagcccattttgggatacgacgctgcagcaattgcactcacgttcgcccctgccgctggcgagtgcctagccga---------------------------------------------------------------------------------------------------------------------------------------------------------------------------------------------------------------------------------------------------------------------------------------------------------------…
D6KZ88F01A3DXD	62	tatgtttttttttntttttttatttgtcgacgtaccgtactagtaaacgaaacgtggtagtt-------------------------------------------------------------------------------------------------------------------------------------------------------------------------------------------------------------------------------------------------------------------------------------------------------------------------------------------------…
D6KZ88F01A3DY0	60	ttttttttttnttttttttntttttgnggacaatatcatgacattgatacaagagagagg---------------------------------------------------------------------------------------------------------------------------------------------------------------------------------------------------------------------------------------------------------------------------------------------------------------------------------------------------…
D6KZ88F01A3ESE	77	gggatgcttaaccatcatcatgaagtcgttaactatgtcaagcccccaaaaaaaaaacaaaaaaaacaatgtggccg----------------------------------------------------------------------------------------------------------------------------------------------------------------------------------------------------------------------------------------------------------------------------------------------------------------------------------…
D6KZ88F01A3EVE	57	tttttttnttttttnttttttntttgttgacgtaagtaagtagtaggtaggtaagta------------------------------------------------------------------------------------------------------------------------------------------------------------------------------------------------------------------------------------------------------------------------------------------------------------------------------------------------------…
D6KZ88F01A3F50	69	ntttttttttctttttttctttttttttcttatagtaggaagtacatatacaaccgaacgtgcagataa------------------------------------------------------------------------------------------------------------------------------------------------------------------------------------------------------------------------------------------------------------------------------------------------------------------------------------------…
D6KZ88F01A3F8H	101	caagacgggatgacacaagtagaagtgataggtgcttcgtgagctttgaattgttgcccagggtattttttgagactggttgaatagatgaatagttccat----------------------------------------------------------------------------------------------------------------------------------------------------------------------------------------------------------------------------------------------------------------------------------------------------------…
D6KZ88F01A3FBD	112	tcatcgggccggtcccctcaaatgcaagatttacgaatcgacaatccctgatatacaaagtcgtatcgatacgattagaaaaacactcgtatcctcacctattcctgtaccg-----------------------------------------------------------------------------------------------------------------------------------------------------------------------------------------------------------------------------------------------------------------------------------------------…
D6KZ88F01A3FFY	78	aagcaaggtcggtagtacaaccgacagaccgtaattctaagtaggaccgacgtcgggcactntgttttattttcgttt---------------------------------------------------------------------------------------------------------------------------------------------------------------------------------------------------------------------------------------------------------------------------------------------------------------------------------…
D6KZ88F01A3FOQ	69	cccgacacgcccgacacngtagtcaatggggtccgagcacctcgagtagtcacacgcgggatatagaag------------------------------------------------------------------------------------------------------------------------------------------------------------------------------------------------------------------------------------------------------------------------------------------------------------------------------------------…
D6KZ88F01A3FP2	62	ggactcagatcgtagactttggcgtcaatgactatccactgtaatacggtctattgcggtga-------------------------------------------------------------------------------------------------------------------------------------------------------------------------------------------------------------------------------------------------------------------------------------------------------------------------------------------------…
D6KZ88F01A3FTU	73	ttttttttttntttttttttntttttgataatatgtggtctatttatttgctactttccgtaagaagagtaaa--------------------------------------------------------------------------------------------------------------------------------------------------------------------------------------------------------------------------------------------------------------------------------------------------------------------------------------…
D6KZ88F01A3FVV	79	tggtctacgccttccaacttttaaaattactgttcctacgaggtctgtgtactttcattattggtgctaccgaacaacg--------------------------------------------------------------------------------------------------------------------------------------------------------------------------------------------------------------------------------------------------------------------------------------------------------------------------------…
D6KZ88F01A3FX8	67	nttttttttttntttttttagtatttgtcgtagtggttggtcgaggctatgcccggcccgtaatagg--------------------------------------------------------------------------------------------------------------------------------------------------------------------------------------------------------------------------------------------------------------------------------------------------------------------------------------------…
D6KZ88F01A3GA0	100	tagttacggtgcccgatctggcctggttcttcacaggccatggacatcatggccatgccggcgtaggcaggatacacaataaagtttgggttagggaaca-----------------------------------------------------------------------------------------------------------------------------------------------------------------------------------------------------------------------------------------------------------------------------------------------------------…
D6KZ88F01A3GBI	67	atgctagtgtcttatcatatacccgtcctctacgttcggggcccgtactcgttactactcataaggt--------------------------------------------------------------------------------------------------------------------------------------------------------------------------------------------------------------------------------------------------------------------------------------------------------------------------------------------…
D6KZ88F01A3GU8	91	tttgttttttttttntttttttttttnttttttttgacgtaaggtacgtaagttatttttctaacaccacctcgatataagtaaggacaag--------------------------------------------------------------------------------------------------------------------------------------------------------------------------------------------------------------------------------------------------------------------------------------------------------------------…
D6KZ88F01A3GXJ	54	ccacgatcaagagcaccctgcaaaacacccaggctgttcactcgctggccacag---------------------------------------------------------------------------------------------------------------------------------------------------------------------------------------------------------------------------------------------------------------------------------------------------------------------------------------------------------…
D6KZ88F01A3H86	55	tttttttntttttggacgaagaattcggcttttgtcattcaaatgcaagtgggta--------------------------------------------------------------------------------------------------------------------------------------------------------------------------------------------------------------------------------------------------------------------------------------------------------------------------------------------------------…
D6KZ88F01A3H8Q	51	ttttttttnttttttntttttgtagaaacaaactacaggtggtattactta------------------------------------------------------------------------------------------------------------------------------------------------------------------------------------------------------------------------------------------------------------------------------------------------------------------------------------------------------------…
D6KZ88F01A3H8W	126	tcccaagtggcgtaaaggcgtgcatcaggtagtgggccttgttcttccttttctttccccttggtttcagggccggacggtacgtggcggtgctacttccgaccggcgctattgaccgccgtcgga---------------------------------------------------------------------------------------------------------------------------------------------------------------------------------------------------------------------------------------------------------------------------------…
D6KZ88F01A3HC3	102	gtctgtagcgggtgttgcaaacagttcttacaccaaattctggtgttgtgcctttgcaggccagggcgctggctggtctccaacgcttgcaatcgacgatgg---------------------------------------------------------------------------------------------------------------------------------------------------------------------------------------------------------------------------------------------------------------------------------------------------------…
D6KZ88F01A3HIN	81	ggtacatgacgcttttaactacttctactccaaccttggtggttacatggtccaagtactttgtcttgtaacgggtgttcg------------------------------------------------------------------------------------------------------------------------------------------------------------------------------------------------------------------------------------------------------------------------------------------------------------------------------…
D6KZ88F01A3HWV	55	ngttttttntttttnttttttnttttgttttagtaaggaaaggaagtntctctac--------------------------------------------------------------------------------------------------------------------------------------------------------------------------------------------------------------------------------------------------------------------------------------------------------------------------------------------------------…
D6KZ88F01A3I7Q	105	cgtgtccgccttagcattaccgcttcccgcacgcacggggtagatggtgccgtagccactcgaggctgggaacgcttctcgaggacggatgcaatcagtccggtg------------------------------------------------------------------------------------------------------------------------------------------------------------------------------------------------------------------------------------------------------------------------------------------------------…
D6KZ88F01A3ID3	96	agtgcctttaactgatgccagtaagatctatcactctatacgcggccaagatacaatcaaactttatgtcatattcaacgctctcgaggttggtga---------------------------------------------------------------------------------------------------------------------------------------------------------------------------------------------------------------------------------------------------------------------------------------------------------------…
D6KZ88F01A3ILB	74	aggggcccccggaggtttgtggcaacctgcagagacttctctttcgttccagtcatggggtaggttgggtgtgg-------------------------------------------------------------------------------------------------------------------------------------------------------------------------------------------------------------------------------------------------------------------------------------------------------------------------------------…
D6KZ88F01A3J98	94	ataggggtcacagctacttgtctctgttataggatacaataccagaggagagtatagttatctgagctcgccgtttatgtgccatggatatata-----------------------------------------------------------------------------------------------------------------------------------------------------------------------------------------------------------------------------------------------------------------------------------------------------------------…
D6KZ88F01A3JI7	91	gttacagggaggtcgatcagcctcgccctgggatcggacttcggtccggcttaaggggctaaaagggttttaggtttagggttgggtttcg--------------------------------------------------------------------------------------------------------------------------------------------------------------------------------------------------------------------------------------------------------------------------------------------------------------------…
D6KZ88F01A3JZY	79	atgttttttttttntttttttttnttttttgacaacaaacgtgtgcgcggttgacgccggtgtattgagactaaattaa--------------------------------------------------------------------------------------------------------------------------------------------------------------------------------------------------------------------------------------------------------------------------------------------------------------------------------…
D6KZ88F01A3K1M	75	ttttttttttntttttttttntttttttctatgacatgtacttacgttaaattttaacttactacagaataacta------------------------------------------------------------------------------------------------------------------------------------------------------------------------------------------------------------------------------------------------------------------------------------------------------------------------------------…
D6KZ88F01A3K4N	61	gacgcagatggtttcggaggtgacagctgcagcttcggctggtaatgctactggtggcggg--------------------------------------------------------------------------------------------------------------------------------------------------------------------------------------------------------------------------------------------------------------------------------------------------------------------------------------------------…
D6KZ88F01A3K8A	56	gaccatgcatgacgttcatgcatgtatgccggtaagtgtcttgttgctgaacctaa-------------------------------------------------------------------------------------------------------------------------------------------------------------------------------------------------------------------------------------------------------------------------------------------------------------------------------------------------------…
D6KZ88F01A3KQM	51	ngtttttttttnttttttttntttttgttatgatcactactaattatgtgt------------------------------------------------------------------------------------------------------------------------------------------------------------------------------------------------------------------------------------------------------------------------------------------------------------------------------------------------------------…
D6KZ88F01A3L34	61	tacgtagaattttgtagttgggctgcatatgcaggttgtaactgtgaatgcgaccatctaa--------------------------------------------------------------------------------------------------------------------------------------------------------------------------------------------------------------------------------------------------------------------------------------------------------------------------------------------------…
D6KZ88F01A3L5V	70	acatgttttttttttntttttttttnttttttttntttttactttactatattattagttagtagtatta-----------------------------------------------------------------------------------------------------------------------------------------------------------------------------------------------------------------------------------------------------------------------------------------------------------------------------------------…
D6KZ88F01A3MIB	52	nttttttgttatacaaatgatcctattatacaaagcagtagggtatattcta-----------------------------------------------------------------------------------------------------------------------------------------------------------------------------------------------------------------------------------------------------------------------------------------------------------------------------------------------------------…
D6KZ88F01A3MK9	78	nttttttttttgtttttttattttttaattttaactacctacggacgtacgtacgtaccaacgtttttacgggtttaa---------------------------------------------------------------------------------------------------------------------------------------------------------------------------------------------------------------------------------------------------------------------------------------------------------------------------------…
D6KZ88F01A3MKY	75	ntttttttttctttttttttttnttttttttaacttttaagtaactactcttactttacttttatttaattagtc------------------------------------------------------------------------------------------------------------------------------------------------------------------------------------------------------------------------------------------------------------------------------------------------------------------------------------…
D6KZ88F01A3MQR	64	gacaccaggtcgtgatcggcaatgacttgcacaggcgcaagtttgaggtcgtatttgtcccgcg-----------------------------------------------------------------------------------------------------------------------------------------------------------------------------------------------------------------------------------------------------------------------------------------------------------------------------------------------…
D6KZ88F01A3MUU	69	gacggccaaatagtccagcgcactcctgataccctgacacgtggcagcttcgtttttttaaggttgtga------------------------------------------------------------------------------------------------------------------------------------------------------------------------------------------------------------------------------------------------------------------------------------------------------------------------------------------…
D6KZ88F01A3MZZ	60	ggccgtcggcccagccaacttcattcattgctgcttggacttttcagcaacaacgataca---------------------------------------------------------------------------------------------------------------------------------------------------------------------------------------------------------------------------------------------------------------------------------------------------------------------------------------------------…
D6KZ88F01A3NSC	74	tatgttttttttntttttttntttttcttatttattaattaacttaacttattctcgttgtcatctagatagta-------------------------------------------------------------------------------------------------------------------------------------------------------------------------------------------------------------------------------------------------------------------------------------------------------------------------------------…
D6KZ88F01A3O57	116	gggtttcagagggtacagtacaacgatttcgatgcttgcttgctgcttgggaaatttttggaaaaatttcccacataagttgcagacgttaatatcaatagacatggggaagggaa-------------------------------------------------------------------------------------------------------------------------------------------------------------------------------------------------------------------------------------------------------------------------------------------…
D6KZ88F01A3O64	109	gtgggggatgacgccgaattgaacctcaccgctgaccaagacacttatacggtcgataaagttttgagagaacggttcttcattgaggaacacccaaggatagtgatga--------------------------------------------------------------------------------------------------------------------------------------------------------------------------------------------------------------------------------------------------------------------------------------------------…
D6KZ88F01A3OMY	67	ggtggtcttgaactgagcaagacggcaagatcaccgaatcaaatctcgttcgctgtaaataagacgg--------------------------------------------------------------------------------------------------------------------------------------------------------------------------------------------------------------------------------------------------------------------------------------------------------------------------------------------…
D6KZ88F01A3OXN	59	ttttttntttttntttttggcgtctggagcgtacacaaactatctaggttgcacgaaca----------------------------------------------------------------------------------------------------------------------------------------------------------------------------------------------------------------------------------------------------------------------------------------------------------------------------------------------------…
D6KZ88F01A3P0A	62	tgtttttttttttntttttttttntttttgttgagaacagcacacaacaaaagagtaataaa-------------------------------------------------------------------------------------------------------------------------------------------------------------------------------------------------------------------------------------------------------------------------------------------------------------------------------------------------…
D6KZ88F01A3P3T	52	naaaaaaaaaaagaaaaaaanaaaaaanaaaaanaaaanaaanaagacgacg-----------------------------------------------------------------------------------------------------------------------------------------------------------------------------------------------------------------------------------------------------------------------------------------------------------------------------------------------------------…
D6KZ88F01A3P8D	66	gggttcaatcaggcggtcgagcttgctgctgagtccctggcgaacgtgaagtttgttcaagagaag---------------------------------------------------------------------------------------------------------------------------------------------------------------------------------------------------------------------------------------------------------------------------------------------------------------------------------------------…
D6KZ88F01A3PC9	60	gaatgcaatattctacctctttcccatcttacccagatacactgtcttccaatgctgcag---------------------------------------------------------------------------------------------------------------------------------------------------------------------------------------------------------------------------------------------------------------------------------------------------------------------------------------------------…
D6KZ88F01A3PHK	60	nttttttttttctaaggagacgatacacgttcgtaattcggagtatgtagcgtagtgttt---------------------------------------------------------------------------------------------------------------------------------------------------------------------------------------------------------------------------------------------------------------------------------------------------------------------------------------------------…
D6KZ88F01A3PNH	66	tttttttttttntttttttttttnttttcgagtggaagtaacttagaataaataacagtgtattaa---------------------------------------------------------------------------------------------------------------------------------------------------------------------------------------------------------------------------------------------------------------------------------------------------------------------------------------------…
D6KZ88F01A3R1B	58	tttttttnttttttnttttttnttttntttttttnttttagtttagtagtagtagtta-----------------------------------------------------------------------------------------------------------------------------------------------------------------------------------------------------------------------------------------------------------------------------------------------------------------------------------------------------…
D6KZ88F01A3RIY	65	gatattaccaagtatgttcgcatgagcagtcccgccagcaatcgggtggaacttgtttatgtaaa----------------------------------------------------------------------------------------------------------------------------------------------------------------------------------------------------------------------------------------------------------------------------------------------------------------------------------------------…
D6KZ88F01A3RJW	71	gagtactaacggatcctaacccgtttatttgtatcctcttgtaccgacattgcccatctgtacaagacaga----------------------------------------------------------------------------------------------------------------------------------------------------------------------------------------------------------------------------------------------------------------------------------------------------------------------------------------…
D6KZ88F01A3RMF	84	catcaattatctgaatatcctcccattctagtaaaaaaaaaacaaaaaaanaaaaaaaacaaatagtcggccgccgtcggccgt---------------------------------------------------------------------------------------------------------------------------------------------------------------------------------------------------------------------------------------------------------------------------------------------------------------------------…
D6KZ88F01A3RRA	58	ggactgccgctataatcaactttggaaaccgaggttctacctgctcacatcagggcag-----------------------------------------------------------------------------------------------------------------------------------------------------------------------------------------------------------------------------------------------------------------------------------------------------------------------------------------------------…
D6KZ88F01A3S27	97	tgttttttttttntttttttttatttttttacttttttaccgtaacgaaagtaagtaggtacgtagaagtaaacgaacgactataataaacaacaaa--------------------------------------------------------------------------------------------------------------------------------------------------------------------------------------------------------------------------------------------------------------------------------------------------------------…
D6KZ88F01A3S3A	58	aatgaagatagcataccatgtagttagaatatgcgtctaccatagtccttggagcgag-----------------------------------------------------------------------------------------------------------------------------------------------------------------------------------------------------------------------------------------------------------------------------------------------------------------------------------------------------…
D6KZ88F01A3S4Y	72	gataccaaggtccaatcgctggtcgtcaaagcgggaccgaccgtgagatacaacaactggcttcaagaacga---------------------------------------------------------------------------------------------------------------------------------------------------------------------------------------------------------------------------------------------------------------------------------------------------------------------------------------…
D6KZ88F01A3SBH	107	tttcacccctgcttcatttctgttacaaaacattgttatttcttgggtcataaggatttcataatgcatcgccacgctatatattttgataactattgtaaccccat----------------------------------------------------------------------------------------------------------------------------------------------------------------------------------------------------------------------------------------------------------------------------------------------------…
D6KZ88F01A3SKG	90	acaagtcggcgacggttttccctactccgaggagtacctaacggggtacggcgtaccaaggcgattgggatggttcctttccttctctag---------------------------------------------------------------------------------------------------------------------------------------------------------------------------------------------------------------------------------------------------------------------------------------------------------------------…
D6KZ88F01A3SM3	54	nttttttttgtcangtatttcttaattattanattatataacgttgaagtttaa---------------------------------------------------------------------------------------------------------------------------------------------------------------------------------------------------------------------------------------------------------------------------------------------------------------------------------------------------------…
D6KZ88F01A3SUI	58	ntttttttttttnttttttttttntttttttagttaagacgacgacgccgaccgtagt-----------------------------------------------------------------------------------------------------------------------------------------------------------------------------------------------------------------------------------------------------------------------------------------------------------------------------------------------------…
D6KZ88F01A3SZD	75	nttttttttttctttttttttttntttttttttnttttttttttntttttttagtttgtgcgcgtatatacgaca------------------------------------------------------------------------------------------------------------------------------------------------------------------------------------------------------------------------------------------------------------------------------------------------------------------------------------…
D6KZ88F01A3T3N	98	gggcacataaggggcaaagctgatgcattggtagcaccgttagggtactcccaagtagtcatgaccgaggattcaccccatcgactcgcagaaccgta-------------------------------------------------------------------------------------------------------------------------------------------------------------------------------------------------------------------------------------------------------------------------------------------------------------…
D6KZ88F01A3T5Q	62	gacangtttttttnttttttnttttcacgtggcagagactattgtgcatatatctaacctaa-------------------------------------------------------------------------------------------------------------------------------------------------------------------------------------------------------------------------------------------------------------------------------------------------------------------------------------------------…
D6KZ88F01A3T8V	111	tcagacttcttcgatccctagttgattcccattgacattttcgtcctcggtggacagtcttccggagttgacttcgtttaactgtttctcaaggcccgccgaatcatcttt------------------------------------------------------------------------------------------------------------------------------------------------------------------------------------------------------------------------------------------------------------------------------------------------…
D6KZ88F01A3TEJ	82	gctctcgtgttagttgtcttaacacataactcacgtactctagtacacccaacttttttttgtttttagtttagttcggcga-----------------------------------------------------------------------------------------------------------------------------------------------------------------------------------------------------------------------------------------------------------------------------------------------------------------------------…
D6KZ88F01A3TSV	98	actcttcgacaattcatgataaatatcctccgctacctttagggaatgtggatcgctaatcaaccatagggtagctacaactgctggaaatccagcga-------------------------------------------------------------------------------------------------------------------------------------------------------------------------------------------------------------------------------------------------------------------------------------------------------------…
D6KZ88F01A3UJR	96	tttttttttntttttttctttttactttacgtcgtaccttactactactttccttactattagggttttaggtttaattaattaactaacggacgg---------------------------------------------------------------------------------------------------------------------------------------------------------------------------------------------------------------------------------------------------------------------------------------------------------------…
D6KZ88F01A3ULN	62	tttttttttnttttttttnttttttcgtaacaatagtgtataataaattactacatcgccgt-------------------------------------------------------------------------------------------------------------------------------------------------------------------------------------------------------------------------------------------------------------------------------------------------------------------------------------------------…
D6KZ88F01A3UU1	78	gtcagttaccgttgtgtaaatatcaggcgaaccggactccgtcacgttgaagatcatctcagtatgccccgaggtaga---------------------------------------------------------------------------------------------------------------------------------------------------------------------------------------------------------------------------------------------------------------------------------------------------------------------------------…
D6KZ88F01A3V71	108	aaccgaagtgttatgagaaaggtatccaagaaattcttctgattgaccgaaggtgtgttgatcaggattagtattagtgatattaaggcgaatggagcgataaagaag---------------------------------------------------------------------------------------------------------------------------------------------------------------------------------------------------------------------------------------------------------------------------------------------------…
D6KZ88F01A3WQ1	54	nttttttttttcttttttttcttttacgacgacgacgtaggtcgactactaaac---------------------------------------------------------------------------------------------------------------------------------------------------------------------------------------------------------------------------------------------------------------------------------------------------------------------------------------------------------…
D6KZ88F01A3WZZ	64	gctgatgaacgactcgccatatggtctcacaacgacgatttggacgtctggtggtgaggagagg-----------------------------------------------------------------------------------------------------------------------------------------------------------------------------------------------------------------------------------------------------------------------------------------------------------------------------------------------…
D6KZ88F01A3XH2	96	acagtctgcccaagtcaacaagaaggctgaggctgctgccgcaatggtagtagggttgtaaactcgcttttatcgacgatcgccgccagaaagagg---------------------------------------------------------------------------------------------------------------------------------------------------------------------------------------------------------------------------------------------------------------------------------------------------------------…
D6KZ88F01A3XI2	59	tttttttnttttttntttttataagtacttacttaccgaaacggtaacaaagaactatt----------------------------------------------------------------------------------------------------------------------------------------------------------------------------------------------------------------------------------------------------------------------------------------------------------------------------------------------------…
D6KZ88F01A3XRQ	58	gagtgatgactttacctattttcttccatcttagtattcacccgtgtcgcctattgga-----------------------------------------------------------------------------------------------------------------------------------------------------------------------------------------------------------------------------------------------------------------------------------------------------------------------------------------------------…
D6KZ88F01A3Y7B	62	nttttttttggcgggcaaagaataatgtatttgttttttctaactcgtcgactccaaatata-------------------------------------------------------------------------------------------------------------------------------------------------------------------------------------------------------------------------------------------------------------------------------------------------------------------------------------------------…
D6KZ88F01A3YEJ	64	tttttntttttntttttcgttcgtatactaatacttactcttgtcattattagtctaccaccta-----------------------------------------------------------------------------------------------------------------------------------------------------------------------------------------------------------------------------------------------------------------------------------------------------------------------------------------------…
D6KZ88F01A3YEY	60	gtcacgtctgatattagccaccaccaacaggctgaaattggatggatgtatgctctttgg---------------------------------------------------------------------------------------------------------------------------------------------------------------------------------------------------------------------------------------------------------------------------------------------------------------------------------------------------…
D6KZ88F01A3YNL	70	ttgtgaacgggcctttacgtctaagtagtaggcgtagtcaattttaccaacgtttggttggtttgtacta-----------------------------------------------------------------------------------------------------------------------------------------------------------------------------------------------------------------------------------------------------------------------------------------------------------------------------------------…
D6KZ88F01A3Z1R	81	ttactctctttacgatagtttagtgcactacgacttcttaccgaccgtcgtttgtctactattaaattaaaaaaaaaacca------------------------------------------------------------------------------------------------------------------------------------------------------------------------------------------------------------------------------------------------------------------------------------------------------------------------------…
D6KZ88F01A3ZJ6	115	tagacgaggcagtgttgttaacaaagtcggcggagacgacggagtcctcggtgtagtcgaggatgcccttgaggggaccatgatcggttagtagtcgtgggaggcgaggaagacg--------------------------------------------------------------------------------------------------------------------------------------------------------------------------------------------------------------------------------------------------------------------------------------------…
D6KZ88F01A3ZKP	57	ntttttttacttttttttttaccaaagtagtaggggacgttcgaacccctacgacgg------------------------------------------------------------------------------------------------------------------------------------------------------------------------------------------------------------------------------------------------------------------------------------------------------------------------------------------------------…
D6KZ88F01A3ZY1	106	gagacaatgtgcatatgtacacttagttcgcgatcgagtgcaagtttgttaacttaggcgcacgtggataggaaaaaatgtgttccggtgggaggcacaggtattg-----------------------------------------------------------------------------------------------------------------------------------------------------------------------------------------------------------------------------------------------------------------------------------------------------…
D6KZ88F01A401P	93	tcggcattcgcaccagcatggcacgtacgcgctcatcgtatcaagaccggacgcaagctgtggtctgcagaaggcggtttctcgatttatgga------------------------------------------------------------------------------------------------------------------------------------------------------------------------------------------------------------------------------------------------------------------------------------------------------------------…
D6KZ88F01A40LI	66	ggagtatggtggtggtgtatgttggcgccaatgccgtactgcgtcgtcgtgcggttgagtaggtag---------------------------------------------------------------------------------------------------------------------------------------------------------------------------------------------------------------------------------------------------------------------------------------------------------------------------------------------…
D6KZ88F01A411E	68	tttttttttntttttttttntttttagaagtaactaacttcttttccggttacgtattaaacaaaccg-------------------------------------------------------------------------------------------------------------------------------------------------------------------------------------------------------------------------------------------------------------------------------------------------------------------------------------------…
D6KZ88F01A418L	103	gccccagccacgccgtcttctgagcacgaggatatcgtgattccggctgcctgcagtgcggaagtcacctgtccgtacgtgcctttgaagagtccccttttaa--------------------------------------------------------------------------------------------------------------------------------------------------------------------------------------------------------------------------------------------------------------------------------------------------------…
D6KZ88F01A41PK	67	acatgtttttttttntttttttntttttnttnttntctcttgttctactcgtcgttctttcttctcc--------------------------------------------------------------------------------------------------------------------------------------------------------------------------------------------------------------------------------------------------------------------------------------------------------------------------------------------…
D6KZ88F01A42TX	66	ggcagacgcagttttgcgccaccgccacctggacctataaacgacactctcaggtcctcccttata---------------------------------------------------------------------------------------------------------------------------------------------------------------------------------------------------------------------------------------------------------------------------------------------------------------------------------------------…
D6KZ88F01A42ZI	74	ttttttttttntttttttttnttttttcgagaagtcacagtcacagaggtcttttcctagttgggcgaacggtg-------------------------------------------------------------------------------------------------------------------------------------------------------------------------------------------------------------------------------------------------------------------------------------------------------------------------------------…
D6KZ88F01A43BS	87	gatcaagggataccaatagtgcaccggttcccattcaccggggttgggacttaatagactaatgcgacgacataatttgggtaggga------------------------------------------------------------------------------------------------------------------------------------------------------------------------------------------------------------------------------------------------------------------------------------------------------------------------…
D6KZ88F01A43BY	63	gacagtgtataatcaaatcctgacaggttcacctgaccctggatgctaccaggacccgtttga------------------------------------------------------------------------------------------------------------------------------------------------------------------------------------------------------------------------------------------------------------------------------------------------------------------------------------------------…
D6KZ88F01A43S6	103	tcgcctagccgagcttccgccaagatgagggcgtcaaatagccatgcggttattcagcgaagtgagaacggatagtaggattagtcgctcccagaaggtcaag--------------------------------------------------------------------------------------------------------------------------------------------------------------------------------------------------------------------------------------------------------------------------------------------------------…
D6KZ88F01A43ZC	86	nttttttttttcgtaggaacaaaaaattaaatgcaattggagcatataggaaaaaacaaaaagaaaaaaaacaaaaagaaaaaaag-------------------------------------------------------------------------------------------------------------------------------------------------------------------------------------------------------------------------------------------------------------------------------------------------------------------------…
D6KZ88F01A44H6	97	gaggaacaacacgctgatcactagtgacatcgccttacggacgacgagcaccagagtgaccgtgagcgaactgacgcgcgttgtgagttgatgtacg--------------------------------------------------------------------------------------------------------------------------------------------------------------------------------------------------------------------------------------------------------------------------------------------------------------…
D6KZ88F01A44PB	64	gccgccgccctcgcggcgccctatacaactggctcgcctgctccatccgcccctgatccatacg-----------------------------------------------------------------------------------------------------------------------------------------------------------------------------------------------------------------------------------------------------------------------------------------------------------------------------------------------…
D6KZ88F01A44PZ	66	gacatctcctttttctagaagacactacaccaatcgacctcgttccaaaaaatgctcacactggca---------------------------------------------------------------------------------------------------------------------------------------------------------------------------------------------------------------------------------------------------------------------------------------------------------------------------------------------…
D6KZ88F01A44SU	95	gattttgctattttgttaattttttctttttgttctttctttttcctaagttgttattcttgttttgttttccccttgtttatgtacacaaaagg----------------------------------------------------------------------------------------------------------------------------------------------------------------------------------------------------------------------------------------------------------------------------------------------------------------…
D6KZ88F01A44WJ	64	nttttttttttgaactaggggttttgttgggcgaggttactggcgaagtcgaggacgccgtgcg-----------------------------------------------------------------------------------------------------------------------------------------------------------------------------------------------------------------------------------------------------------------------------------------------------------------------------------------------…
D6KZ88F01A453B	90	tgtcactagaacccttgatcacttgaaggaggagcgaaatagaaatttggtcccaaaaaaaaacaaaaaaaanaaaaaaaaacaaaaana---------------------------------------------------------------------------------------------------------------------------------------------------------------------------------------------------------------------------------------------------------------------------------------------------------------------…
D6KZ88F01A45C9	90	accgtagtctataccgtccgaaggtacgtcggttagctagttttttagtttcgttaggtagtcttggtaagcttaagtagtccgttntaa---------------------------------------------------------------------------------------------------------------------------------------------------------------------------------------------------------------------------------------------------------------------------------------------------------------------…
D6KZ88F01A46TE	67	ctcgtttagcttgctcgacattgggggtggttttgaggatgcgagtttcgagaaaacaacaagcgtt--------------------------------------------------------------------------------------------------------------------------------------------------------------------------------------------------------------------------------------------------------------------------------------------------------------------------------------------…
D6KZ88F01A46TL	97	attcggatccttccatgcttatagccttgcatgattttagcaaatttcttgtacatcataatgcagccatatattcctaccctttatcaggggttgt--------------------------------------------------------------------------------------------------------------------------------------------------------------------------------------------------------------------------------------------------------------------------------------------------------------…
D6KZ88F01A46U0	70	ntttttttgatcagctacaaggtaccgttttttccgttaggtttaattagaagaaaataaaatagcataa-----------------------------------------------------------------------------------------------------------------------------------------------------------------------------------------------------------------------------------------------------------------------------------------------------------------------------------------…
D6KZ88F01A46XU	85	cccactaccgcccaccggcaccatttctgtccaacgagccttattagtagtcagaagctacgagacttttgtcaccgagaaaaag--------------------------------------------------------------------------------------------------------------------------------------------------------------------------------------------------------------------------------------------------------------------------------------------------------------------------…
D6KZ88F01A470C	84	ntttttgttttttttgtttttttttttntttttttttttntttttttctttttttttagtttttaagaaagtaatttgtntgtn---------------------------------------------------------------------------------------------------------------------------------------------------------------------------------------------------------------------------------------------------------------------------------------------------------------------------…
D6KZ88F01A47E7	69	aagcacgtggtatccaacgcagtagttactttccttagaccggccccgtaggccggcccgacaatcggt------------------------------------------------------------------------------------------------------------------------------------------------------------------------------------------------------------------------------------------------------------------------------------------------------------------------------------------…
D6KZ88F01A47JM	86	ccagagacaatgcggttgccatcaggcgagaatcctacagacaagaaggcatcgtcgtgaccatgaatgggctagctacgagctcg-------------------------------------------------------------------------------------------------------------------------------------------------------------------------------------------------------------------------------------------------------------------------------------------------------------------------…
D6KZ88F01A480H	109	cgcgctggaagtgtttttgatctcatcctcgagcacgacgcaccctccgcgaatttaggtccaggacaatgggctaaagtcaaaggtgtacggctagaaaccggtgaga--------------------------------------------------------------------------------------------------------------------------------------------------------------------------------------------------------------------------------------------------------------------------------------------------…
D6KZ88F01A483R	94	gttgatgcgccgttcccacaattgtgggctttgggtcttgcgcatgagcgggatatggcgccatagctcaggtgtatgtagtgcaacatgtacg-----------------------------------------------------------------------------------------------------------------------------------------------------------------------------------------------------------------------------------------------------------------------------------------------------------------…
D6KZ88F01A48AA	88	tttttttttttnttttttttnttttttacttttaacttaaatagtactaaattagtacgtaaaattaatttgttgtgtacgtatgtcg-----------------------------------------------------------------------------------------------------------------------------------------------------------------------------------------------------------------------------------------------------------------------------------------------------------------------…
D6KZ88F01A48D7	94	cattgggagagatgcaaagacaagctcatttggggagaggatgctctcgggtggaaacctgatagatggctgaaacctcttcgagagagcgttt-----------------------------------------------------------------------------------------------------------------------------------------------------------------------------------------------------------------------------------------------------------------------------------------------------------------…
D6KZ88F01A48G0	99	gctgacggattaatgaacttgctgctttgccggtcaacgaggttcattgatagtgaaaagatgctgtacaatatataacttgacctactgacgcagcgg------------------------------------------------------------------------------------------------------------------------------------------------------------------------------------------------------------------------------------------------------------------------------------------------------------…
D6KZ88F01A48JT	72	ttttttttnttttttttnttttttttgttcgcgacgtaacgaaaacgaagtgtaataaactaagtttaggtt---------------------------------------------------------------------------------------------------------------------------------------------------------------------------------------------------------------------------------------------------------------------------------------------------------------------------------------…
D6KZ88F01A492Q	55	nttttttttcaataatgatacgtaataccatggtagagtgggagggtacagacgg--------------------------------------------------------------------------------------------------------------------------------------------------------------------------------------------------------------------------------------------------------------------------------------------------------------------------------------------------------…
D6KZ88F01A4944	56	ntttttttttctggtggcctagtatgacaaagtttattaatgaatacgtaataaca-------------------------------------------------------------------------------------------------------------------------------------------------------------------------------------------------------------------------------------------------------------------------------------------------------------------------------------------------------…
D6KZ88F01A49AS	81	ttttttttttnttttttttttctttttttttcttttttttnttttttttttntttttttattttacacgacgactataata------------------------------------------------------------------------------------------------------------------------------------------------------------------------------------------------------------------------------------------------------------------------------------------------------------------------------…
D6KZ88F01A49D6	102	atactcaaagccctcctgttatgcttctcgaggactcgcctgacgaaaatacgcgggaaattcgcaaacgcatcccagtaactactagtacactcgatgatg---------------------------------------------------------------------------------------------------------------------------------------------------------------------------------------------------------------------------------------------------------------------------------------------------------…
D6KZ88F01A49J5	68	tttttttttntttttttttnttttttcttattaacagaatatatctatacactattgttgtcataacg-------------------------------------------------------------------------------------------------------------------------------------------------------------------------------------------------------------------------------------------------------------------------------------------------------------------------------------------…
D6KZ88F01A49PF	64	cccgaacatcatcttcgatgactgtagacctggaacagaccgtcaagtggtctgccaaggctat-----------------------------------------------------------------------------------------------------------------------------------------------------------------------------------------------------------------------------------------------------------------------------------------------------------------------------------------------…
D6KZ88F01A4APL	56	acatgttttttttntttttttactactcttactatattttattctccctctactac-------------------------------------------------------------------------------------------------------------------------------------------------------------------------------------------------------------------------------------------------------------------------------------------------------------------------------------------------------…
D6KZ88F01A4AV6	90	gacatgtttttttntttttactttttttatttaaactatgcatttagtaaactttaaaactacccgaaggttggacggtggcgggtgtaa---------------------------------------------------------------------------------------------------------------------------------------------------------------------------------------------------------------------------------------------------------------------------------------------------------------------…
D6KZ88F01A4B52	56	ntttttttttntttttttattttttatttttttattttagtaananatagatacta-------------------------------------------------------------------------------------------------------------------------------------------------------------------------------------------------------------------------------------------------------------------------------------------------------------------------------------------------------…
D6KZ88F01A4B6K	64	ggtctttcttggacgtgagctagagtgaacatatcagaaattggctgacgcaggtcgttggaaa-----------------------------------------------------------------------------------------------------------------------------------------------------------------------------------------------------------------------------------------------------------------------------------------------------------------------------------------------…
D6KZ88F01A4B8T	87	ntttttttttttnttttttctttagactaccgaagtatttaattagtcgaacttaacttaactttaacttttaacgaaggtacgaaa------------------------------------------------------------------------------------------------------------------------------------------------------------------------------------------------------------------------------------------------------------------------------------------------------------------------…
D6KZ88F01A4BN7	58	ntttttttttttcgactgtattgtacgagttggcaatgaagacgcaattgtatttgta-----------------------------------------------------------------------------------------------------------------------------------------------------------------------------------------------------------------------------------------------------------------------------------------------------------------------------------------------------…
D6KZ88F01A4BOP	56	ntttttttttttntttttttttntttttttttntttttttatttaagaanaatact-------------------------------------------------------------------------------------------------------------------------------------------------------------------------------------------------------------------------------------------------------------------------------------------------------------------------------------------------------…
D6KZ88F01A4BTM	52	ntttttttttttcgtccgatgagtattngatatcgagtacagatgaggacgg-----------------------------------------------------------------------------------------------------------------------------------------------------------------------------------------------------------------------------------------------------------------------------------------------------------------------------------------------------------…
D6KZ88F01A4BWB	79	gggatcgcagttccgataacgacgacgacgatcgttactttggttccggtgctcactatcgtcaggcgcgggaggcgta--------------------------------------------------------------------------------------------------------------------------------------------------------------------------------------------------------------------------------------------------------------------------------------------------------------------------------…
D6KZ88F01A4CI6	119	tggttcagcgactatttgcctccctccttccccctccctttcccctacctctccagctggtcttggttagttagtctagttgtcttttcaagactggcaaggctcaacagaatgtaaaa----------------------------------------------------------------------------------------------------------------------------------------------------------------------------------------------------------------------------------------------------------------------------------------…
D6KZ88F01A4DFQ	80	tttttttttttnttttttttntttttcgtgagtaacttagaataacttgtgcagaacttaaaattactactttagtatta-------------------------------------------------------------------------------------------------------------------------------------------------------------------------------------------------------------------------------------------------------------------------------------------------------------------------------…
D6KZ88F01A4DJ6	59	gacttcgcctctattattgatgccgaccaacttagacatgtctttcgacaagattgatg----------------------------------------------------------------------------------------------------------------------------------------------------------------------------------------------------------------------------------------------------------------------------------------------------------------------------------------------------…
D6KZ88F01A4DJK	86	tttttttttttntttttttcttttttttttnttttttttnttttttaagatccataggaaagtagtaataaaattaaacagactca-------------------------------------------------------------------------------------------------------------------------------------------------------------------------------------------------------------------------------------------------------------------------------------------------------------------------…
D6KZ88F01A4DOQ	83	ttttttttntttttttnttttgataataaaaataacatgtattactttcccgtaccgaaaggataatttaacttttaatttaa----------------------------------------------------------------------------------------------------------------------------------------------------------------------------------------------------------------------------------------------------------------------------------------------------------------------------…
D6KZ88F01A4DU8	98	atttacattcctcaccggacatggtggcttttacagtcatttactcacggcttcactggctatcgctctcgcttgaatgccctctatctcgaccctat-------------------------------------------------------------------------------------------------------------------------------------------------------------------------------------------------------------------------------------------------------------------------------------------------------------…
D6KZ88F01A4E9B	63	atctatgtattgtgtggtatttccagacggaaaaatcaaaattcaagccaaaaaaaaactaga------------------------------------------------------------------------------------------------------------------------------------------------------------------------------------------------------------------------------------------------------------------------------------------------------------------------------------------------…
D6KZ88F01A4FLY	68	ttttttttttntttttttttntttttgcggtagtggtgatgatagagtgtatgttactccgacaaagg-------------------------------------------------------------------------------------------------------------------------------------------------------------------------------------------------------------------------------------------------------------------------------------------------------------------------------------------…
D6KZ88F01A4G3U	66	caagacggcatgatggtaatagcgttctccatcggggaatccggtggttgactcaagtcgacgtaa---------------------------------------------------------------------------------------------------------------------------------------------------------------------------------------------------------------------------------------------------------------------------------------------------------------------------------------------…
D6KZ88F01A4G9V	60	aagcagtgtagtcaacgcagacgtaattccccagaattggcccgaaggcggaccgacgac---------------------------------------------------------------------------------------------------------------------------------------------------------------------------------------------------------------------------------------------------------------------------------------------------------------------------------------------------…
D6KZ88F01A4GEA	69	gggccttgatgataaaaaaggaattaccgcccgacccatgtcatcatgggtatgacgacaattccaagg------------------------------------------------------------------------------------------------------------------------------------------------------------------------------------------------------------------------------------------------------------------------------------------------------------------------------------------…
D6KZ88F01A4H0U	80	gaaagcatcatactttaatttgtttctttctttttcctttacccttacgtaccaccaatagatcacataaacnctccaag-------------------------------------------------------------------------------------------------------------------------------------------------------------------------------------------------------------------------------------------------------------------------------------------------------------------------------…
D6KZ88F01A4HKQ	87	ttccgcgtgacttgtggctgtgacgactcgtcatcgtaacccaatgtgaaacagccagttaaatgtggagaaaatttgtgtaaaata------------------------------------------------------------------------------------------------------------------------------------------------------------------------------------------------------------------------------------------------------------------------------------------------------------------------…
D6KZ88F01A4HMJ	101	acagtcatacgccagcagccttcttgctacgacattcctgacgtggaagcaaaactttgtccgtcgccgagaggagtcgagcctcttgagaagctacgagg----------------------------------------------------------------------------------------------------------------------------------------------------------------------------------------------------------------------------------------------------------------------------------------------------------…
D6KZ88F01A4ID5	63	atttttaagttaaactaaacgtaactctagtacgtactacgtaccgtaaccctaaccgtatcg------------------------------------------------------------------------------------------------------------------------------------------------------------------------------------------------------------------------------------------------------------------------------------------------------------------------------------------------…
D6KZ88F01A4IU8	110	gcgcagcctcctctggcgaccgtttctttggatcgcagtgcaccggcggtggcgtggcagggtcaatgggcgcatggagaactttgccgactttacggtacgtttgttgg-------------------------------------------------------------------------------------------------------------------------------------------------------------------------------------------------------------------------------------------------------------------------------------------------…
D6KZ88F01A4IUW	70	gagagcaacagctaactatttaacgtcgtcttaagtatcgccggctttctcgaagctttctcgggcaaga-----------------------------------------------------------------------------------------------------------------------------------------------------------------------------------------------------------------------------------------------------------------------------------------------------------------------------------------…
D6KZ88F01A4J8D	109	tgggattaaaaaacttccttcaaattttattgttgaaaagaggctctaacttcttgaggctctataccattttgaggagcaagaagactgcaataaggtacacagatct--------------------------------------------------------------------------------------------------------------------------------------------------------------------------------------------------------------------------------------------------------------------------------------------------…
D6KZ88F01A4JVK	90	gcgacggagctgattggaagcagcttcagaatttcacatgatcctcatgccaaggatggtggtggatgtgggtgcggcgtgagctgggaa---------------------------------------------------------------------------------------------------------------------------------------------------------------------------------------------------------------------------------------------------------------------------------------------------------------------…
D6KZ88F01A4JY0	99	tgtttttttttttntttttttttnttttttttcttttttttntttttttttntttttttgttttttagttagagaagaagaagaaagaaataataataa------------------------------------------------------------------------------------------------------------------------------------------------------------------------------------------------------------------------------------------------------------------------------------------------------------…
D6KZ88F01A4K0F	93	tctcagcttggtgctcaactttgtgcccaacactcgtgatcgtgggaggatgctttacttggcacatgtaatgctaaggccaaatggatatct------------------------------------------------------------------------------------------------------------------------------------------------------------------------------------------------------------------------------------------------------------------------------------------------------------------…
D6KZ88F01A4KC1	103	tgggcatgtgaggcagattcggaatcatgccgggtaagaaaataccttttttcccttttcttttcatcatgtcctctgtgatcattattattatcattattat--------------------------------------------------------------------------------------------------------------------------------------------------------------------------------------------------------------------------------------------------------------------------------------------------------…
D6KZ88F01A4KCV	76	tttttttntttttttnttttgacgaacaaacatacgagtacagtattacgaaaggaagggttactttccgtccgga-----------------------------------------------------------------------------------------------------------------------------------------------------------------------------------------------------------------------------------------------------------------------------------------------------------------------------------…
D6KZ88F01A4KDV	92	ataagacatgatatgtgtagcataagaatcgccaatttcgtaaggctgtcgcaaaaaccagctgtcacatgcgatcttgtattgttccttca-------------------------------------------------------------------------------------------------------------------------------------------------------------------------------------------------------------------------------------------------------------------------------------------------------------------…
D6KZ88F01A4KRI	76	ttttttttttntttttttttnttttttagtaaataattaagagatactaattacacacttcttgctgtagttgggg-----------------------------------------------------------------------------------------------------------------------------------------------------------------------------------------------------------------------------------------------------------------------------------------------------------------------------------…
D6KZ88F01A4L2G	64	ggttctgcgtgggcggtacggatagttgtcagcatccggcattccattccattaccaatggcga-----------------------------------------------------------------------------------------------------------------------------------------------------------------------------------------------------------------------------------------------------------------------------------------------------------------------------------------------…
D6KZ88F01A4L5L	98	atggaaggcgaaaaggtgacagcaaggagtccgtcctttccgagaggtagtttaaccaacattcttttttaggttttcagaaccagcaactaaactcg-------------------------------------------------------------------------------------------------------------------------------------------------------------------------------------------------------------------------------------------------------------------------------------------------------------…
D6KZ88F01A4L9F	61	agagagaagggtttcttcgtttgggtttcttttcttcttgtattgctgcttaagaattatt--------------------------------------------------------------------------------------------------------------------------------------------------------------------------------------------------------------------------------------------------------------------------------------------------------------------------------------------------…
D6KZ88F01A4LK3	61	ggacgtttgcttggccgtttgcacagagcaagggttccctgatagctattgcgattatcta--------------------------------------------------------------------------------------------------------------------------------------------------------------------------------------------------------------------------------------------------------------------------------------------------------------------------------------------------…
D6KZ88F01A4LRO	95	gacaagttcgtcgatgattcagatggtacctacgatgatgagactggccttgtcaggtacagcagcaagccaaccggcgatttggttgctcacaa----------------------------------------------------------------------------------------------------------------------------------------------------------------------------------------------------------------------------------------------------------------------------------------------------------------…
D6KZ88F01A4LRR	71	tttttttttttntttttttttntttttatgtattactagtactgatctattagaaagtgctcatagtttta----------------------------------------------------------------------------------------------------------------------------------------------------------------------------------------------------------------------------------------------------------------------------------------------------------------------------------------…
D6KZ88F01A4LXD	66	nttttttttttctacatgtatatgtttatacctccgtattttttttcttanacgtaatagtagccg---------------------------------------------------------------------------------------------------------------------------------------------------------------------------------------------------------------------------------------------------------------------------------------------------------------------------------------------…
D6KZ88F01A4MKS	107	ctaaactttacttaacgtttttcttacccgataagtcatgtctacacacacgattcagacagtgtaatcgtgccctcatgcacccatgacgtttattcctggacata----------------------------------------------------------------------------------------------------------------------------------------------------------------------------------------------------------------------------------------------------------------------------------------------------…
D6KZ88F01A4MQX	65	ggatcaaagcagaagacagcccgctaagctatgattaattaatctttacttatgattaaccaata----------------------------------------------------------------------------------------------------------------------------------------------------------------------------------------------------------------------------------------------------------------------------------------------------------------------------------------------…
D6KZ88F01A4N45	90	attaggccgggtaggagataatcggactttagtttctttacgtttcctttgttttctttcttatttcgttccgtcagcacatctatgcta---------------------------------------------------------------------------------------------------------------------------------------------------------------------------------------------------------------------------------------------------------------------------------------------------------------------…
D6KZ88F01A4NA0	88	atcgagttttctgtttgtagcattcctcacatttaggttgtagataccaaacccggtcgattttatctaaaaaaaaaaanaaaaaaaa-----------------------------------------------------------------------------------------------------------------------------------------------------------------------------------------------------------------------------------------------------------------------------------------------------------------------…
D6KZ88F01A4NB0	90	tacgggccgggggacgtagccaggattcccagggaaggtaaaataattaagactttatttcctatgttctattccatactaattagaaga---------------------------------------------------------------------------------------------------------------------------------------------------------------------------------------------------------------------------------------------------------------------------------------------------------------------…
D6KZ88F01A4NB9	106	atttgatgtacttggggggtagaagggcaaggcgagagaaggcataaaagtagactctacgtgctctttactttgctgaggctgccactgtccatttttgcgctaa-----------------------------------------------------------------------------------------------------------------------------------------------------------------------------------------------------------------------------------------------------------------------------------------------------…
D6KZ88F01A4O1J	102	tagagatcgagcagttttgctttcaaaatcctccttcgttagtgcttctctgtgtaaaatcctcccaatgtgcgttgcacgatagtccatgcctttgcgacg---------------------------------------------------------------------------------------------------------------------------------------------------------------------------------------------------------------------------------------------------------------------------------------------------------…
D6KZ88F01A4O2K	55	gtttttttagggaaggacaaactctgtattacaaacatatacaatacaatactag--------------------------------------------------------------------------------------------------------------------------------------------------------------------------------------------------------------------------------------------------------------------------------------------------------------------------------------------------------…
D6KZ88F01A4OFU	56	ntttttttagacgacttccttatctacattgttctatcccggcgtaactggccact-------------------------------------------------------------------------------------------------------------------------------------------------------------------------------------------------------------------------------------------------------------------------------------------------------------------------------------------------------…
D6KZ88F01A4PHG	83	ttttttttttntttttttttnttttttttcttttttgtttggtgacagtacgttgttatactggtcctatttgtactacgaaa----------------------------------------------------------------------------------------------------------------------------------------------------------------------------------------------------------------------------------------------------------------------------------------------------------------------------…
D6KZ88F01A4PM7	58	ctgtttcctttttataatcttttggtatgctactgccgctctgtggatggatcatcat-----------------------------------------------------------------------------------------------------------------------------------------------------------------------------------------------------------------------------------------------------------------------------------------------------------------------------------------------------…
D6KZ88F01A4PS5	85	tttttttttnttttctttttcttttttnttttgagtgtataagtaaaattagttttacttagttttggttttggtatagtactaa--------------------------------------------------------------------------------------------------------------------------------------------------------------------------------------------------------------------------------------------------------------------------------------------------------------------------…
D6KZ88F01A4PVL	93	tatgcccatctgtatggcctccacacgactacccacatcgtgacggcattatcataaccggaggcttcatatttttatttcacttcatcctat------------------------------------------------------------------------------------------------------------------------------------------------------------------------------------------------------------------------------------------------------------------------------------------------------------------…
D6KZ88F01A4PVR	109	gtagacggtaacctgtccgccttaccaggctgcatagccgccaatcacatcagtttttcgtttcgttctcgagtaccgattctaatgcgaaaagcagaggcagtcgaag--------------------------------------------------------------------------------------------------------------------------------------------------------------------------------------------------------------------------------------------------------------------------------------------------…
D6KZ88F01A4PXY	110	ttgattgaggaatgaccaagttgggttattattattattttgcgaggctggaaaggtggtagggcattcaaaagagatgatttccctacatttggctgccctgtataata-------------------------------------------------------------------------------------------------------------------------------------------------------------------------------------------------------------------------------------------------------------------------------------------------…
D6KZ88F01A4QB5	51	ccataggccgggagaggcacagtagttttttttagttttttttagtttaac------------------------------------------------------------------------------------------------------------------------------------------------------------------------------------------------------------------------------------------------------------------------------------------------------------------------------------------------------------…
D6KZ88F01A4QO1	70	tcataggccggaaaaaaaaaagaaacgcangtcggtttttcttttcttcgtttctttttntttagttaac-----------------------------------------------------------------------------------------------------------------------------------------------------------------------------------------------------------------------------------------------------------------------------------------------------------------------------------------…
D6KZ88F01A4R6E	115	ctttcatttttctgtctattacctgactcccaaacatgtttaggtggcggaagcttactttgtttgtctaagagaaacttgtcgtagattgtccatgtcttcattataacaaaaa--------------------------------------------------------------------------------------------------------------------------------------------------------------------------------------------------------------------------------------------------------------------------------------------…
D6KZ88F01A4RDA	91	tcgtctccttttctatccgcaagatcgtttctgatgtccctgtcctcgaggacgtcaagaatatacgagcaaaggcatacgagatctagaa--------------------------------------------------------------------------------------------------------------------------------------------------------------------------------------------------------------------------------------------------------------------------------------------------------------------…
D6KZ88F01A4RDJ	98	tgggctattagtggggaacttgtcacaaatgcgacatcttttccacgtctatgaatgacaaaacagtcgccaagtacattccgctgattggtaatgaa-------------------------------------------------------------------------------------------------------------------------------------------------------------------------------------------------------------------------------------------------------------------------------------------------------------…
D6KZ88F01A4RE5	68	aatgaaggcattttctttgtacgttattgtatgaggtaagatgacgattgacgaagaagaagaagaag-------------------------------------------------------------------------------------------------------------------------------------------------------------------------------------------------------------------------------------------------------------------------------------------------------------------------------------------…
D6KZ88F01A4RQK	72	acatgtttttttttttnttttttttttnttttttatttagttataacttaacgtaagtaatactactacgta---------------------------------------------------------------------------------------------------------------------------------------------------------------------------------------------------------------------------------------------------------------------------------------------------------------------------------------…
D6KZ88F01A4S4L	97	atccggaaggattccatgggacagagatccctgtggacggcatagcagtttccaaactgattgaggaccacattgacagagcgttggcgacgacaag--------------------------------------------------------------------------------------------------------------------------------------------------------------------------------------------------------------------------------------------------------------------------------------------------------------…
D6KZ88F01A4SKQ	74	taatacgcttggaaggcgatgcgcacagctgcgtaggttggatcactgggaggaaggctcaggaaaggtggtca-------------------------------------------------------------------------------------------------------------------------------------------------------------------------------------------------------------------------------------------------------------------------------------------------------------------------------------…
D6KZ88F01A4SQ7	70	ntttttttttnttttttttntttttttttttnttttttttnttttttttgttttgacganatatatatat-----------------------------------------------------------------------------------------------------------------------------------------------------------------------------------------------------------------------------------------------------------------------------------------------------------------------------------------…
D6KZ88F01A4SQD	94	caccaaaaacaaatgaagcgcgagcaccagacaggccagcgtgatcacatgagagccgtggcgtacaaagaacatgatatttaccgtctgatcg-----------------------------------------------------------------------------------------------------------------------------------------------------------------------------------------------------------------------------------------------------------------------------------------------------------------…
D6KZ88F01A4SXF	84	tttttttttntttttttntttttgttacaaagaaaagaaaaaaatagtatttgtatttagagacaaagaacaagtaacttatta---------------------------------------------------------------------------------------------------------------------------------------------------------------------------------------------------------------------------------------------------------------------------------------------------------------------------…
D6KZ88F01A4TH4	61	ttttttttntttttttntttttatgggacgaaaagacagcgcgttcttgcatcatatataa--------------------------------------------------------------------------------------------------------------------------------------------------------------------------------------------------------------------------------------------------------------------------------------------------------------------------------------------------…
D6KZ88F01A4THQ	117	aaaaaaaagaaaaacccacgcgatatagcaggaagaaagtgtaagaaacggatatggagataaatggtacttagatagcgtactagagagtaccctgaaccaagatcggatgcccag------------------------------------------------------------------------------------------------------------------------------------------------------------------------------------------------------------------------------------------------------------------------------------------…
D6KZ88F01A4U2N	64	gacggtttcttatctcaagcggtacgtccgcagaacaggtaggtcaacgaagttcgatgcacag-----------------------------------------------------------------------------------------------------------------------------------------------------------------------------------------------------------------------------------------------------------------------------------------------------------------------------------------------…
D6KZ88F01A4U74	88	tttttttttttnttttttttttntttttttacaaataaatgatggtagtaattaagaagaaaagacataggaacgggacccttaaaaa-----------------------------------------------------------------------------------------------------------------------------------------------------------------------------------------------------------------------------------------------------------------------------------------------------------------------…
D6KZ88F01A4U7O	89	tagaggctgccgcaatcgcgccagtaccgcctaaaactggcgggccgggaaggtcagcacgttcgctgatcgcctcgaaggttagttaa----------------------------------------------------------------------------------------------------------------------------------------------------------------------------------------------------------------------------------------------------------------------------------------------------------------------…
D6KZ88F01A4U8L	65	gtaactaggctaaccatcatgtcccacaaggtgacagaagccactccccaagtttgaagttggaa----------------------------------------------------------------------------------------------------------------------------------------------------------------------------------------------------------------------------------------------------------------------------------------------------------------------------------------------…
D6KZ88F01A4UR7	63	caaccgaacatcgtcactcgtttacatatcaaatcaattctgattgccgtttatttgtattaa------------------------------------------------------------------------------------------------------------------------------------------------------------------------------------------------------------------------------------------------------------------------------------------------------------------------------------------------…
D6KZ88F01A4UU3	71	nttttttttgtcaagttagtatagaggataacggtagagaacaaaggggggaaggtaaaactaataccaaa----------------------------------------------------------------------------------------------------------------------------------------------------------------------------------------------------------------------------------------------------------------------------------------------------------------------------------------…
D6KZ88F01A4UXL	89	ttttttttttnttttttttttnttttttatacaagactaaacctaaaaaacttactagtttagggttaatactatgctattaacgttaa----------------------------------------------------------------------------------------------------------------------------------------------------------------------------------------------------------------------------------------------------------------------------------------------------------------------…
D6KZ88F01A4VD6	61	aatgaattcgccctcatcttccttttcctcgtcataaggtcgatgctaatggaaaccctgt--------------------------------------------------------------------------------------------------------------------------------------------------------------------------------------------------------------------------------------------------------------------------------------------------------------------------------------------------…
D6KZ88F01A4VRR	77	tttttttttntttttttttntttttttatttgttcgttctaatacgtattactaatttactacatgacaaattagtt----------------------------------------------------------------------------------------------------------------------------------------------------------------------------------------------------------------------------------------------------------------------------------------------------------------------------------…
D6KZ88F01A4VWI	52	ngtttttttttttnttttcttattctttgttcctaactactgctataatcac-----------------------------------------------------------------------------------------------------------------------------------------------------------------------------------------------------------------------------------------------------------------------------------------------------------------------------------------------------------…
D6KZ88F01A4W4A	98	tttttttntttttttgtttggagtagactacctaattttattactaattaaaagtaaaacggaacaaagaggaaaaggaaaaaaaaacggaaaaacgg-------------------------------------------------------------------------------------------------------------------------------------------------------------------------------------------------------------------------------------------------------------------------------------------------------------…
D6KZ88F01A4WXO	73	tttttttntttttttntttttgtgggtcacgtgaataaaattactaagttactagaaagattaatttgaacag--------------------------------------------------------------------------------------------------------------------------------------------------------------------------------------------------------------------------------------------------------------------------------------------------------------------------------------…
D6KZ88F01A4WYQ	70	ttttttttntttttttnttgtgtaacgaaacanataataaataatgtgctacgtaaacgaagggtacggg-----------------------------------------------------------------------------------------------------------------------------------------------------------------------------------------------------------------------------------------------------------------------------------------------------------------------------------------…
D6KZ88F01A4XRG	65	ggtgctcccgtaagcagtactatggatgaatcataaaatcagcccttcctagtattgtattccca----------------------------------------------------------------------------------------------------------------------------------------------------------------------------------------------------------------------------------------------------------------------------------------------------------------------------------------------…
D6KZ88F01A4XZH	75	ccgggtacgctgaagaagagggaggcgtaacggatgttgttgtgcttggctgtgtagaacatggagaagccgatg------------------------------------------------------------------------------------------------------------------------------------------------------------------------------------------------------------------------------------------------------------------------------------------------------------------------------------…
D6KZ88F01A4YTR	62	attctatcactgttctttgttcctcgctacgaaagatgtgatcgaggtcgggcgaagaagag-------------------------------------------------------------------------------------------------------------------------------------------------------------------------------------------------------------------------------------------------------------------------------------------------------------------------------------------------…
D6KZ88F01A4ZC2	97	acaatcttcacgttacggttcaacacctcgctctgcaagttctgcaacagcacgttcataaactcgttcgagaactgcgccgattgcgcgccgagtg--------------------------------------------------------------------------------------------------------------------------------------------------------------------------------------------------------------------------------------------------------------------------------------------------------------…
D6KZ88F01A4ZLZ	101	attgcatttgaatggtcgtggttgacagactaagccgctgtaatcaatcatcggaacaatctccgatccgtctggtgcccgttgcttggaaatgcgtaacg----------------------------------------------------------------------------------------------------------------------------------------------------------------------------------------------------------------------------------------------------------------------------------------------------------…
D6KZ88F01A4ZS1	72	tgttttttttttntttttttttntttttttcacaaggaggctaggctctatgtttttgtaatgataacttca---------------------------------------------------------------------------------------------------------------------------------------------------------------------------------------------------------------------------------------------------------------------------------------------------------------------------------------…
D6KZ88F01A4ZYW	72	acgtttttaccgtacttaattaactactaggtaggttaaacttaattaccgttacggtttcgtaccaacaaa---------------------------------------------------------------------------------------------------------------------------------------------------------------------------------------------------------------------------------------------------------------------------------------------------------------------------------------…
D6KZ88F01A506A	115	gacatgttttttttnttttttnttttttnttttagttacgtacgtaaacgtaaaacgtaactactacaacgaaccccgtaccccccctaaccccctaaactaattaacttaaccg--------------------------------------------------------------------------------------------------------------------------------------------------------------------------------------------------------------------------------------------------------------------------------------------…
D6KZ88F01A506Z	100	taggctgaccttctttttcttccttgccagcattcttccttacagctcacttctctgaggatgactacccatacgactggttgatgctttggctctcgcg-----------------------------------------------------------------------------------------------------------------------------------------------------------------------------------------------------------------------------------------------------------------------------------------------------------…
D6KZ88F01A50C3	85	aagacgttgtgtacgagagactctacatctcggcagccagggcaccacattttgcctgtctctgactcgatcgaggcataaaaga--------------------------------------------------------------------------------------------------------------------------------------------------------------------------------------------------------------------------------------------------------------------------------------------------------------------------…
D6KZ88F01A50EG	80	tctgcgactgaattattcataccattttcgcttccaacttttattttatttatttattatttatttctaccctccccgta-------------------------------------------------------------------------------------------------------------------------------------------------------------------------------------------------------------------------------------------------------------------------------------------------------------------------------…
D6KZ88F01A50KC	50	gttcaaagcccattatgcccagaataaacatgcaatagaaatttccagga-------------------------------------------------------------------------------------------------------------------------------------------------------------------------------------------------------------------------------------------------------------------------------------------------------------------------------------------------------------…
D6KZ88F01A50LF	96	acttacgacggaccgtttaggttacctacggactacggtccggtaactagggaaaggaattcccgaacgtaggggtcgttaactacgggtacccga---------------------------------------------------------------------------------------------------------------------------------------------------------------------------------------------------------------------------------------------------------------------------------------------------------------…
D6KZ88F01A50SX	52	acgcgacatttgtttttttttttnttttttttttctttagtatactactata-----------------------------------------------------------------------------------------------------------------------------------------------------------------------------------------------------------------------------------------------------------------------------------------------------------------------------------------------------------…
D6KZ88F01A50ZI	59	gatataaatcattcgttgtgctactccatctgctctctgcttactttctcgctctttag----------------------------------------------------------------------------------------------------------------------------------------------------------------------------------------------------------------------------------------------------------------------------------------------------------------------------------------------------…
D6KZ88F01A50ZW	105	atgaagaccaagaccatgcgcggtgccctgccctctgtgagtataagtcgatcttgtctttcacattttttctcccttgtccgtgaaatttcgagacccagtgcg------------------------------------------------------------------------------------------------------------------------------------------------------------------------------------------------------------------------------------------------------------------------------------------------------…
D6KZ88F01A5154	104	aatcagacacgcctcttgatcccgagggagaattcacatgcgctctacgtttgaacgcctattctctttctccctttgcaaagaccctgtggcagaagccccga-------------------------------------------------------------------------------------------------------------------------------------------------------------------------------------------------------------------------------------------------------------------------------------------------------…
D6KZ88F01A51HW	74	ggcaattaactgtcagtctttaaaacctaaaactaagtaatttgatcttctccacactcttctcagctttattt-------------------------------------------------------------------------------------------------------------------------------------------------------------------------------------------------------------------------------------------------------------------------------------------------------------------------------------…
D6KZ88F01A51K2	92	tgtaagcctagacacctagtgctgctgctgctgctgccgccgccgttgtcgcaggaaatacgccctagtatgtgtatacacctgcgcaagag-------------------------------------------------------------------------------------------------------------------------------------------------------------------------------------------------------------------------------------------------------------------------------------------------------------------…
D6KZ88F01A51UA	54	tttttttttntttttttttnttttttcttagcagctcatctgataacgttaacg---------------------------------------------------------------------------------------------------------------------------------------------------------------------------------------------------------------------------------------------------------------------------------------------------------------------------------------------------------…
D6KZ88F01A521R	63	ntttttttttttnttttttttctgttgtataatagcacaataaaagtattagagtggtcgcta------------------------------------------------------------------------------------------------------------------------------------------------------------------------------------------------------------------------------------------------------------------------------------------------------------------------------------------------…
D6KZ88F01A527G	74	ggcgacgactggcggacctatttttggttggtaaaatgtctatcttgggtctaccacgaacttcgcaacctgct-------------------------------------------------------------------------------------------------------------------------------------------------------------------------------------------------------------------------------------------------------------------------------------------------------------------------------------…
D6KZ88F01A527Q	58	ntttttttttggtcggttggtcatttactagccaactccaactacatggccactacga-----------------------------------------------------------------------------------------------------------------------------------------------------------------------------------------------------------------------------------------------------------------------------------------------------------------------------------------------------…
D6KZ88F01A52BV	100	acatgggtcgctgttgttctctggttacctgacgtggacgaaagaacatcgttcggttctacctggcgccactgcgatatgctcaacgaacaatacgnnn-----------------------------------------------------------------------------------------------------------------------------------------------------------------------------------------------------------------------------------------------------------------------------------------------------------…
D6KZ88F01A52H7	51	atttttttttttagttaaagacagaacaaaactaacaccactcatattcta------------------------------------------------------------------------------------------------------------------------------------------------------------------------------------------------------------------------------------------------------------------------------------------------------------------------------------------------------------…
D6KZ88F01A52ND	81	gacatgtttttttttttnttttttttnttttgtatagtgtactactattacgtcgtactagtaggaaggtacacagttagg------------------------------------------------------------------------------------------------------------------------------------------------------------------------------------------------------------------------------------------------------------------------------------------------------------------------------…
D6KZ88F01A52TW	74	accgagggggaggtacggagggggaataagaggaagcagaagaggaagaggagcaggaggcgcgggagggccca-------------------------------------------------------------------------------------------------------------------------------------------------------------------------------------------------------------------------------------------------------------------------------------------------------------------------------------…
D6KZ88F01A539D	66	tttttttttnttttttttntttttttgtacgatagagaagtaagagtagggtaaagggaacgtaaa---------------------------------------------------------------------------------------------------------------------------------------------------------------------------------------------------------------------------------------------------------------------------------------------------------------------------------------------…
D6KZ88F01A53BO	125	tatatatatcggctctctgcaactttattttgttattgtgtctttataaaactaagtcctttggttatttattttcttttggggttcttagtttttaggtaatggtaaataagttaacatgtaca----------------------------------------------------------------------------------------------------------------------------------------------------------------------------------------------------------------------------------------------------------------------------------…
D6KZ88F01A53C4	66	gagcgtaccttattcctgtttgccctctacatactgtactatacacactccagctcactagtacca---------------------------------------------------------------------------------------------------------------------------------------------------------------------------------------------------------------------------------------------------------------------------------------------------------------------------------------------…
D6KZ88F01A53FJ	75	tgttttttttttnttttttttnttttttttntttttttntttttntttttnttttagtttagttagttagtagta------------------------------------------------------------------------------------------------------------------------------------------------------------------------------------------------------------------------------------------------------------------------------------------------------------------------------------…
D6KZ88F01A53Q4	56	tttttttttttntttttttttattttactttatttatacttactttatatactaac-------------------------------------------------------------------------------------------------------------------------------------------------------------------------------------------------------------------------------------------------------------------------------------------------------------------------------------------------------…
D6KZ88F01A53QI	90	tacggcgggacgtcgactacagttttttttcccttttttttttactttttttttaactttttttttttactttttttttgtttttttttt---------------------------------------------------------------------------------------------------------------------------------------------------------------------------------------------------------------------------------------------------------------------------------------------------------------------…
D6KZ88F01A53X3	62	gacctatgctcgtattgaaatcaacaatgccccagcagagatggtgcaaaactttgatccta-------------------------------------------------------------------------------------------------------------------------------------------------------------------------------------------------------------------------------------------------------------------------------------------------------------------------------------------------…
D6KZ88F01A544L	69	ttttttttttnttttttttnttttttttgttttttnttttttttntttttgtttagatagaagtaagta------------------------------------------------------------------------------------------------------------------------------------------------------------------------------------------------------------------------------------------------------------------------------------------------------------------------------------------…
D6KZ88F01A54BS	97	ttttttttttnttttttttgttttgaactaaaaattaaaacgtacgttaaatttttttaaattttaagttacgacctaactaagtaaccgaactaat--------------------------------------------------------------------------------------------------------------------------------------------------------------------------------------------------------------------------------------------------------------------------------------------------------------…
D6KZ88F01A54CU	106	tcggttttttttttntttttttttgtttagagttaacgtaaactaagtaaactactaccgttaccgaaattactaccttacttttcgtttcggttaaactaaaacg-----------------------------------------------------------------------------------------------------------------------------------------------------------------------------------------------------------------------------------------------------------------------------------------------------…
D6KZ88F01A54MK	68	tttttttttntttttttnttttttcgcatcacgtacagaagatggctactttgtttgtggaaggacgg-------------------------------------------------------------------------------------------------------------------------------------------------------------------------------------------------------------------------------------------------------------------------------------------------------------------------------------------…
D6KZ88F01A54PR	103	ttactgttgaagcatcatatatctcgttgattttggaactggtggcatcttactttcttaccttatttctttgtagatacctggacggtcgacaataaagtca--------------------------------------------------------------------------------------------------------------------------------------------------------------------------------------------------------------------------------------------------------------------------------------------------------…
D6KZ88F01A54TL	99	gcggaagtcgagaatatccagatcaaattggatacttagggtgagatatcacggaacatattgatagctggcgaatgccgacagagattacgagtccgg------------------------------------------------------------------------------------------------------------------------------------------------------------------------------------------------------------------------------------------------------------------------------------------------------------…
D6KZ88F01A54YJ	65	tgttttttttttnttttttttntttttttcttttttctttttatttatttattattatataatat----------------------------------------------------------------------------------------------------------------------------------------------------------------------------------------------------------------------------------------------------------------------------------------------------------------------------------------------…
D6KZ88F01A554B	101	tgggtatcaacgcgatggggggcaagtcttggtgaaggtgaagggtaagccatcacgtctgctttgctgtctgggtctgagcggcctgctgctgaaggagg----------------------------------------------------------------------------------------------------------------------------------------------------------------------------------------------------------------------------------------------------------------------------------------------------------…
D6KZ88F01A556X	104	accaagtagtctctcaatgcgccgggctttgaggattgtactcaagttatcgggggcgtatgggctgttttgctgacaagcttgtacatcagggaatcgttact-------------------------------------------------------------------------------------------------------------------------------------------------------------------------------------------------------------------------------------------------------------------------------------------------------…
D6KZ88F01A55NW	64	ntttttttttttacataacaataggtagtagaaaaataataattagtacaagtagtattaataa-----------------------------------------------------------------------------------------------------------------------------------------------------------------------------------------------------------------------------------------------------------------------------------------------------------------------------------------------…
D6KZ88F01A55PQ	64	gcacaaggtgttatgtatttacacccgaaggtggcttggtcgttgctcaaccagaacaccgtct-----------------------------------------------------------------------------------------------------------------------------------------------------------------------------------------------------------------------------------------------------------------------------------------------------------------------------------------------…
D6KZ88F01A56BP	114	gtatcggggtcggatgagctccattcggaccaaaccgccttattgatttgcgggacgatttcagtatttttgaagatgaccttggcataatctctccaggggcgcccaaggtag---------------------------------------------------------------------------------------------------------------------------------------------------------------------------------------------------------------------------------------------------------------------------------------------…
D6KZ88F01A56E0	53	ntttttttttnttttgagtagaanaataaattaactcgtaggtacgaaccaca----------------------------------------------------------------------------------------------------------------------------------------------------------------------------------------------------------------------------------------------------------------------------------------------------------------------------------------------------------…
D6KZ88F01A56J2	80	acggccggggggcccgaccttcacatgctccacactcctagttgtaaaagctagcgaggcttcatcttccatctttccga-------------------------------------------------------------------------------------------------------------------------------------------------------------------------------------------------------------------------------------------------------------------------------------------------------------------------------…
D6KZ88F01A56M3	72	ngtttttttttttntttttttttttnttttttatagtaaagagacgcctgtctattatctattctatcctca---------------------------------------------------------------------------------------------------------------------------------------------------------------------------------------------------------------------------------------------------------------------------------------------------------------------------------------…
D6KZ88F01A56U6	68	gtactggaaggacgcgccaccaacttccatagtaaagtggatatattagctcaagaactagatcaagg-------------------------------------------------------------------------------------------------------------------------------------------------------------------------------------------------------------------------------------------------------------------------------------------------------------------------------------------…
D6KZ88F01A57C4	72	ttttttttntttttttntttttttntttttnttttttttnttttttnttttttntttttgttttgttgtgta---------------------------------------------------------------------------------------------------------------------------------------------------------------------------------------------------------------------------------------------------------------------------------------------------------------------------------------…
D6KZ88F01A57M0	64	agtgttgaatcatgcagagacagaaaatttgttccccacgattcccgaccccagcaggcgtaca-----------------------------------------------------------------------------------------------------------------------------------------------------------------------------------------------------------------------------------------------------------------------------------------------------------------------------------------------…
D6KZ88F01A57Z8	59	ttttttttntttttttnttttttcgtcgagagcggcggtagcattgcaagaatagcata----------------------------------------------------------------------------------------------------------------------------------------------------------------------------------------------------------------------------------------------------------------------------------------------------------------------------------------------------…
D6KZ88F01A585T	65	ntttttttttttcgaatacatctaacagccagtgttaacttgtaacttgttttacggtcttgtaa----------------------------------------------------------------------------------------------------------------------------------------------------------------------------------------------------------------------------------------------------------------------------------------------------------------------------------------------…
D6KZ88F01A589H	61	ntttttttttttnttttttttttntttttttactacacactaaacgtaacgtaagtaatta--------------------------------------------------------------------------------------------------------------------------------------------------------------------------------------------------------------------------------------------------------------------------------------------------------------------------------------------------…
D6KZ88F01A58C4	103	ttgttcggggcgggagatcgtgcagagtcgatattctccttcctgggatcatggaaattccaaatattcctctggatcgcattgaatacttcggggattacga--------------------------------------------------------------------------------------------------------------------------------------------------------------------------------------------------------------------------------------------------------------------------------------------------------…
D6KZ88F01A58K6	98	tagtcgcagttcctggtacgtacgtaagacgtttttaaaaaccctttttggtcaatagacccattaatttctaacactttaaaaaaacgtaaaaaaac-------------------------------------------------------------------------------------------------------------------------------------------------------------------------------------------------------------------------------------------------------------------------------------------------------------…
D6KZ88F01A5927	60	ccgggtcaaatgatgagagaaattcgtaaactcagctcacttcgatgccaaaaatggcaa---------------------------------------------------------------------------------------------------------------------------------------------------------------------------------------------------------------------------------------------------------------------------------------------------------------------------------------------------…
D6KZ88F01A594J	98	ttgcgtgtctcaggtgtgaagattcaaggccatgttctcgctgtgtttccagaggcgaagaatgcattcatgttggtcgtggtcccaaacaagtcaag-------------------------------------------------------------------------------------------------------------------------------------------------------------------------------------------------------------------------------------------------------------------------------------------------------------…
D6KZ88F01A59GW	104	gtcattacggggactgaaagatgagataagtgacctaataaaaagaacacatgtctttctaaagtctaaggtaggtcggatcagagtaacacacaacaagatca-------------------------------------------------------------------------------------------------------------------------------------------------------------------------------------------------------------------------------------------------------------------------------------------------------…
D6KZ88F01A59JR	93	ccaatcgcagttggctgcgcgaactgacgcccgttgttaatgcacctttacaatctaagtagcattcaatcggccacaagcaaggcggcgaag------------------------------------------------------------------------------------------------------------------------------------------------------------------------------------------------------------------------------------------------------------------------------------------------------------------…
D6KZ88F01A59OZ	77	ttttttttttnttttttttggttaaagtaacatttctaatagttgttagaactaacacctaccaccaaactacacta----------------------------------------------------------------------------------------------------------------------------------------------------------------------------------------------------------------------------------------------------------------------------------------------------------------------------------…
D6KZ88F01A59RL	82	ngtttttttttttnttttttttttntttttgtgagaagaagaagaagagacaaataaaataaaactaaaccttcgtctacta-----------------------------------------------------------------------------------------------------------------------------------------------------------------------------------------------------------------------------------------------------------------------------------------------------------------------------…
D6KZ88F01A5A5X	77	nttttttttttatttactaacgacataaaaacaaagttgttgttgccactatatcntttttaaaaaaagtttaaacg----------------------------------------------------------------------------------------------------------------------------------------------------------------------------------------------------------------------------------------------------------------------------------------------------------------------------------…
D6KZ88F01A5A6H	124	agtgtacgtagggtaacgtacgaacgaccaaggaagttgggccaagttacccggggcccgggggttccgaagtagtcggaaccttggaaagttaggttaaactaccaaaggacgtaacccgtaa-----------------------------------------------------------------------------------------------------------------------------------------------------------------------------------------------------------------------------------------------------------------------------------…
D6KZ88F01A5ABQ	70	ggagtcgtaattaagttacccggcanggtgaataagtggaggctgtgcgtacttaatcatcggaaaacga-----------------------------------------------------------------------------------------------------------------------------------------------------------------------------------------------------------------------------------------------------------------------------------------------------------------------------------------…
D6KZ88F01A5ADL	64	caaggcccttatttgatttacccagtttttttgaactttttttttcccggtccaaatgctattc-----------------------------------------------------------------------------------------------------------------------------------------------------------------------------------------------------------------------------------------------------------------------------------------------------------------------------------------------…
D6KZ88F01A5AI5	59	nttttttttgaggttgtaagcggtctgtcaatttccgtacagtgtagtagcgtgtctaa----------------------------------------------------------------------------------------------------------------------------------------------------------------------------------------------------------------------------------------------------------------------------------------------------------------------------------------------------…
D6KZ88F01A5AJF	58	tccatcaaccccaccacctggtgaagggaggttgtgtacgctgcctccacctcctgtg-----------------------------------------------------------------------------------------------------------------------------------------------------------------------------------------------------------------------------------------------------------------------------------------------------------------------------------------------------…
D6KZ88F01A5AOW	93	tacagcgttgacattttgaatactttttgattgacgtaagttagttatccctcaattcgagtttggtaactagagtaacagtcgtttcacgca------------------------------------------------------------------------------------------------------------------------------------------------------------------------------------------------------------------------------------------------------------------------------------------------------------------…
D6KZ88F01A5AYT	103	tgtcacgtgcgtttgcatgggcatttttgttatatgccggtcgacactggtcagacgtgtgggtctcacgtgggctgtgggaagagaatgtacgtgttgtggg--------------------------------------------------------------------------------------------------------------------------------------------------------------------------------------------------------------------------------------------------------------------------------------------------------…
D6KZ88F01A5BDP	72	ctctatttgccacgtatcacggaggtattgaagccgcatttagaagacgggacccgtcgtaaggtacggcac---------------------------------------------------------------------------------------------------------------------------------------------------------------------------------------------------------------------------------------------------------------------------------------------------------------------------------------…
D6KZ88F01A5BFW	54	agtacgatttgggagaaggctatgtttggttgttggacgacagtagtagatacg---------------------------------------------------------------------------------------------------------------------------------------------------------------------------------------------------------------------------------------------------------------------------------------------------------------------------------------------------------…
D6KZ88F01A5C5D	118	aatctcgactcggatacatatctacaaattcaggacggaaagcttcggagggtcctcctttagtacccgtatcttcttccaagatatgccaaaaatggacggagtacgaaacaaagag-----------------------------------------------------------------------------------------------------------------------------------------------------------------------------------------------------------------------------------------------------------------------------------------…
D6KZ88F01A5C7L	72	acgatattggtagtgttgaaagtgagctttgtaagacgaagcgtccggagcctcctgggaaagggcttctta---------------------------------------------------------------------------------------------------------------------------------------------------------------------------------------------------------------------------------------------------------------------------------------------------------------------------------------…
D6KZ88F01A5CGZ	58	ctgacatgttgcactaacgttcccgggctcaccaaccgtcgcaggcgtagcaagacat-----------------------------------------------------------------------------------------------------------------------------------------------------------------------------------------------------------------------------------------------------------------------------------------------------------------------------------------------------…
D6KZ88F01A5CJP	51	tttttttttnttttttttgttttggaataacaggtgatgtattattgtcgt------------------------------------------------------------------------------------------------------------------------------------------------------------------------------------------------------------------------------------------------------------------------------------------------------------------------------------------------------------…
D6KZ88F01A5CZV	98	taggaaaaggagggaaagtactgaagctgtgagccagaacaccccggataagcagcagagacgatatcagaggagccagccagctcgtttancacagg-------------------------------------------------------------------------------------------------------------------------------------------------------------------------------------------------------------------------------------------------------------------------------------------------------------…
D6KZ88F01A5DRB	71	nttttttttttntttttttttctacagaaaacgaacaataatttctataatggcgagtaaactagtattaa----------------------------------------------------------------------------------------------------------------------------------------------------------------------------------------------------------------------------------------------------------------------------------------------------------------------------------------…
D6KZ88F01A5DVK	58	nttttttttatctcagaaagaagtagaggtccgtagaacttaattcacacgcccaacg-----------------------------------------------------------------------------------------------------------------------------------------------------------------------------------------------------------------------------------------------------------------------------------------------------------------------------------------------------…
D6KZ88F01A5E6J	89	catccacggtctcaaccgcgatccatgggattactttggctatatctggaacttgattcccaatgccgcgaaacacatcagtgaaatct----------------------------------------------------------------------------------------------------------------------------------------------------------------------------------------------------------------------------------------------------------------------------------------------------------------------…
D6KZ88F01A5F3A	67	cggccgacttatttgtttttttnttttttnttttttcttgtcgttattaaatttagtttgttagtta--------------------------------------------------------------------------------------------------------------------------------------------------------------------------------------------------------------------------------------------------------------------------------------------------------------------------------------------…
D6KZ88F01A5FWU	64	tagactacttatgtccgctgttcgaggcccatctactgtttttcgccagaaatacgttcgcaca-----------------------------------------------------------------------------------------------------------------------------------------------------------------------------------------------------------------------------------------------------------------------------------------------------------------------------------------------…
D6KZ88F01A5GAI	93	ccggggtaaaccggtcaccgtactagttttatttttgtttatttgtctgttcttgtgtcggggtaatcgtgaatgtggagtttaaggaattta------------------------------------------------------------------------------------------------------------------------------------------------------------------------------------------------------------------------------------------------------------------------------------------------------------------…
D6KZ88F01A5GCR	59	gttaactgattctttccaagtaatgtatgtggtggaaatgccaacttgaattttctaca----------------------------------------------------------------------------------------------------------------------------------------------------------------------------------------------------------------------------------------------------------------------------------------------------------------------------------------------------…
D6KZ88F01A5GE4	103	agatagtgtaacaagttagttcaacatgcgttctgccgtcatgtcgtcggttccttacttaggatcccttgcctctgtggctttcaacttactcctgtacctt--------------------------------------------------------------------------------------------------------------------------------------------------------------------------------------------------------------------------------------------------------------------------------------------------------…
D6KZ88F01A5GLN	59	ggaggtgattcatcagtataacggctgggagcccgaggtgcagaccattctcgattgca----------------------------------------------------------------------------------------------------------------------------------------------------------------------------------------------------------------------------------------------------------------------------------------------------------------------------------------------------…
D6KZ88F01A5H4Z	58	tgttttttttntttttttnttttttagttagggaaggtaataggcgacaagaagtagt-----------------------------------------------------------------------------------------------------------------------------------------------------------------------------------------------------------------------------------------------------------------------------------------------------------------------------------------------------…
D6KZ88F01A5H9P	67	gcggaattaagcgcttctgccattctgattggttactgggataaacacacgagtcctggtgtttaca--------------------------------------------------------------------------------------------------------------------------------------------------------------------------------------------------------------------------------------------------------------------------------------------------------------------------------------------…
D6KZ88F01A5HTS	67	cacggagacgttctcgtcatgcatggcaaaggtattcagaaacattaccagcacacggtcatcccga--------------------------------------------------------------------------------------------------------------------------------------------------------------------------------------------------------------------------------------------------------------------------------------------------------------------------------------------…
D6KZ88F01A5HU4	100	gatcctcctggacaagttagagtgccatggggttaattgaaaatgtgtcactcgtagcatttgctattacagtagtggttgagcgtcatgtcagtattta-----------------------------------------------------------------------------------------------------------------------------------------------------------------------------------------------------------------------------------------------------------------------------------------------------------…
D6KZ88F01A5JBS	84	gatgattttaaggcatcccccaaaaacaaaaaacaaaaaacaaaaaacaaaaacaaaacaaaaacaanaanaananaanaanac---------------------------------------------------------------------------------------------------------------------------------------------------------------------------------------------------------------------------------------------------------------------------------------------------------------------------…
D6KZ88F01A5JH0	67	gaggttggcgacttttacgaaacattggagatagaccaatacatggccttgtccaagaaggacctca--------------------------------------------------------------------------------------------------------------------------------------------------------------------------------------------------------------------------------------------------------------------------------------------------------------------------------------------…
D6KZ88F01A5K7S	78	cgggaccgagcgaaagttactattaggcgacttctagttccacggcactgctaacaactcgccaactttcgccttagg---------------------------------------------------------------------------------------------------------------------------------------------------------------------------------------------------------------------------------------------------------------------------------------------------------------------------------…
D6KZ88F01A5KGA	63	ntttttttttttgtttggtttttgttttctttgtattgacacagggagagttataatatcata------------------------------------------------------------------------------------------------------------------------------------------------------------------------------------------------------------------------------------------------------------------------------------------------------------------------------------------------…
D6KZ88F01A5KT5	73	ggcctctttcgtgattgtcttttttttctttgttctcgaggaataatcgcagaatgttgacgttaataataga--------------------------------------------------------------------------------------------------------------------------------------------------------------------------------------------------------------------------------------------------------------------------------------------------------------------------------------…
D6KZ88F01A5KVH	54	ntttttttgaagtgttcatttaaaagaggagatgtagttgcaggatgaacagtg---------------------------------------------------------------------------------------------------------------------------------------------------------------------------------------------------------------------------------------------------------------------------------------------------------------------------------------------------------…
D6KZ88F01A5KVL	103	tttgttttttttttntttttttttttagttttttaaggcgacaaacgaaagatagtaagttggttgttaagttttttaattttagtttaattttactattaag--------------------------------------------------------------------------------------------------------------------------------------------------------------------------------------------------------------------------------------------------------------------------------------------------------…
D6KZ88F01A5L1I	68	ctatcgtctctcttttgttacttatttcttgtgttattttcttcataatagcacggcaaccaaataag-------------------------------------------------------------------------------------------------------------------------------------------------------------------------------------------------------------------------------------------------------------------------------------------------------------------------------------------…
D6KZ88F01A5LEU	110	agcgaggcggccacatgttttttttttnttttttnttttttnttttttttattttttattttttttattttttattttttattttatttataatatatatatntntntnt-------------------------------------------------------------------------------------------------------------------------------------------------------------------------------------------------------------------------------------------------------------------------------------------------…
D6KZ88F01A5LFY	50	gtcataggccgggaagcgcanatgttttttttatttttttattcatgaac-------------------------------------------------------------------------------------------------------------------------------------------------------------------------------------------------------------------------------------------------------------------------------------------------------------------------------------------------------------…
D6KZ88F01A5LQO	71	ggctccagaggggccgctggagccaactcgaacacggccttcaatgacaaaggaaagcccatggagttacg----------------------------------------------------------------------------------------------------------------------------------------------------------------------------------------------------------------------------------------------------------------------------------------------------------------------------------------…
D6KZ88F01A5LRG	53	ggtgttatctcgtttagtatgatatatatgttactgtatttcaggtacaacat----------------------------------------------------------------------------------------------------------------------------------------------------------------------------------------------------------------------------------------------------------------------------------------------------------------------------------------------------------…
D6KZ88F01A5LUG	52	gagtcacagctgcccttagttgcgcagccactgcgcacttagtcttagatca-----------------------------------------------------------------------------------------------------------------------------------------------------------------------------------------------------------------------------------------------------------------------------------------------------------------------------------------------------------…
D6KZ88F01A5LZ8	103	acggtagtaaaaggggagtgccagctggaagaatattcgtgcccggggttattcatcgatcagcaccacagcgctagtggacatccaaggtgtacagcataaa--------------------------------------------------------------------------------------------------------------------------------------------------------------------------------------------------------------------------------------------------------------------------------------------------------…
D6KZ88F01A5LZQ	74	gacgaagaggacgtaagaggttaattacggtgacgtagatgatgaggagggctttgaagatgggttcggggagt-------------------------------------------------------------------------------------------------------------------------------------------------------------------------------------------------------------------------------------------------------------------------------------------------------------------------------------…
D6KZ88F01A5M0D	68	gcccgagaacaggaaggcacccttgggagaacaagattcccgatgagtacggacgtgaagaggtacaa-------------------------------------------------------------------------------------------------------------------------------------------------------------------------------------------------------------------------------------------------------------------------------------------------------------------------------------------…
D6KZ88F01A5MGN	61	cgcgtanattgtttttttttaacttttttcgtttactaagttttacgtacgttactagtaa--------------------------------------------------------------------------------------------------------------------------------------------------------------------------------------------------------------------------------------------------------------------------------------------------------------------------------------------------…
D6KZ88F01A5MVW	54	ntttttttcttttttttttattatgtctactaactaacgtaggtaggtaactaa---------------------------------------------------------------------------------------------------------------------------------------------------------------------------------------------------------------------------------------------------------------------------------------------------------------------------------------------------------…
D6KZ88F01A5N0M	66	ggatgctggaagtgtatatccatcaacatcctactatgtccaaagtctctttggtaactaccgtgg---------------------------------------------------------------------------------------------------------------------------------------------------------------------------------------------------------------------------------------------------------------------------------------------------------------------------------------------…
D6KZ88F01A5N2Z	69	gggttacagttttcacaggcatgataatagggctgctacttccaaagaaatatggcggacttgccgagg------------------------------------------------------------------------------------------------------------------------------------------------------------------------------------------------------------------------------------------------------------------------------------------------------------------------------------------…
D6KZ88F01A5N5V	61	ggccagatctatcattactattccaagaagagaagtggaaactgtcgtgctctatgcttag--------------------------------------------------------------------------------------------------------------------------------------------------------------------------------------------------------------------------------------------------------------------------------------------------------------------------------------------------…
D6KZ88F01A5N8P	70	ntttttttttttnttttttttgnggacagacaaactataattaataaagtaggatcgcgacaaagtaaaa-----------------------------------------------------------------------------------------------------------------------------------------------------------------------------------------------------------------------------------------------------------------------------------------------------------------------------------------…
D6KZ88F01A5NAV	78	ctaaaactgacacttttaattttggttctttaaatttttgttcttaggtagtttcttactctttgccaggacctttga---------------------------------------------------------------------------------------------------------------------------------------------------------------------------------------------------------------------------------------------------------------------------------------------------------------------------------…
D6KZ88F01A5NLT	60	ggaaaccactcgtaccgggccgtacgtgcaacatgtcaacctgaacaatgctcctgacta---------------------------------------------------------------------------------------------------------------------------------------------------------------------------------------------------------------------------------------------------------------------------------------------------------------------------------------------------…
D6KZ88F01A5ORB	81	tttttttttnttttttttntttttttcgttaactactactaagtatagtgtagtactagaagtagtactttagttagtaag------------------------------------------------------------------------------------------------------------------------------------------------------------------------------------------------------------------------------------------------------------------------------------------------------------------------------…
D6KZ88F01A5OWA	65	tttcttttttttnttttttttnttttgagataacactagtagatatgcacactaacacgaggacg----------------------------------------------------------------------------------------------------------------------------------------------------------------------------------------------------------------------------------------------------------------------------------------------------------------------------------------------…
D6KZ88F01A5P21	60	acatgtttttttttttntttttttttgtttggcncgcgagtagtagagttcgttcctcgt---------------------------------------------------------------------------------------------------------------------------------------------------------------------------------------------------------------------------------------------------------------------------------------------------------------------------------------------------…
D6KZ88F01A5PE4	69	ttttttttttnttttttttttacttttacgtagtaacaactagggtgggggactaagttagggtagtac------------------------------------------------------------------------------------------------------------------------------------------------------------------------------------------------------------------------------------------------------------------------------------------------------------------------------------------…
D6KZ88F01A5PT4	71	taaatgtaaatcgacggtacagtatccttctgtagtcggtgatttgcgttttcattcttggtcgataaata----------------------------------------------------------------------------------------------------------------------------------------------------------------------------------------------------------------------------------------------------------------------------------------------------------------------------------------…
D6KZ88F01A5PV8	53	gttcgaacaaacttttacttacttaagttaagttacggtttcccggttaaaac----------------------------------------------------------------------------------------------------------------------------------------------------------------------------------------------------------------------------------------------------------------------------------------------------------------------------------------------------------…
D6KZ88F01A5PWF	68	aaaaaaaaactttttttaaaactaaaaaatttaaaactaagttagttaccggcccggtaccgtaacgt-------------------------------------------------------------------------------------------------------------------------------------------------------------------------------------------------------------------------------------------------------------------------------------------------------------------------------------------…
D6KZ88F01A5QGA	53	cgttcggacgaagacgttcttgtattactaattaattacaacaaactttagtt----------------------------------------------------------------------------------------------------------------------------------------------------------------------------------------------------------------------------------------------------------------------------------------------------------------------------------------------------------…
D6KZ88F01A5R0Z	96	gcgcggttcgcgctgtccgtgtcagcatacttgacatacacgcgacccacacctgctgcctcgtcttggcgcgttgcatcccgggccgcgcgcagg---------------------------------------------------------------------------------------------------------------------------------------------------------------------------------------------------------------------------------------------------------------------------------------------------------------…
D6KZ88F01A5RS0	61	tactggacttcaatcgcttgaaaagcgatcatgttgcgactacacacttttcactcccgca--------------------------------------------------------------------------------------------------------------------------------------------------------------------------------------------------------------------------------------------------------------------------------------------------------------------------------------------------…
D6KZ88F01A5S02	115	ttgagacgctttcgatcacctcgattgagaaactggccggttcaacagacccaacggcgacgttgatccgcaagacctggaacgttgccctaggccaagagtaaaattgtggaag--------------------------------------------------------------------------------------------------------------------------------------------------------------------------------------------------------------------------------------------------------------------------------------------…
D6KZ88F01A5S59	82	ttttttttttntttttttttnttttagaagagaagtaagtaaagtacgtaatttagttaacgttaattttacgttaccgttt-----------------------------------------------------------------------------------------------------------------------------------------------------------------------------------------------------------------------------------------------------------------------------------------------------------------------------…
D6KZ88F01A5SIT	67	tttttttttttnttttttttttatttttatacgaaggtagtaagtaattatgttcgtttgttactaa--------------------------------------------------------------------------------------------------------------------------------------------------------------------------------------------------------------------------------------------------------------------------------------------------------------------------------------------…
D6KZ88F01A5SN5	69	ttttttnttttttnttttcgtgtaggaaacgggtggatgtggtatagagtatataggaacggaataaag------------------------------------------------------------------------------------------------------------------------------------------------------------------------------------------------------------------------------------------------------------------------------------------------------------------------------------------…
D6KZ88F01A5SYY	52	ctaagttacgtgatgctgatagctcggtttcgtaaggttctaattacctcga-----------------------------------------------------------------------------------------------------------------------------------------------------------------------------------------------------------------------------------------------------------------------------------------------------------------------------------------------------------…
D6KZ88F01A5T0G	71	aacattggtaatttcctactgtccgttcgtactagacacgatcgctaacgaatccggtgctccaggcaaaa----------------------------------------------------------------------------------------------------------------------------------------------------------------------------------------------------------------------------------------------------------------------------------------------------------------------------------------…
D6KZ88F01A5T3R	72	ngtttttttttttnttttttcttttttttgcacaaaaaggaagacaatcaatggattacatagtactgttaa---------------------------------------------------------------------------------------------------------------------------------------------------------------------------------------------------------------------------------------------------------------------------------------------------------------------------------------…
D6KZ88F01A5TCI	106	taggacggcggtgaccgcagcaccggttgacaggttatagcacaattgcgaaatggcataggtggttgtataacgtggtagaccaacctctgctacggcggtgcta-----------------------------------------------------------------------------------------------------------------------------------------------------------------------------------------------------------------------------------------------------------------------------------------------------…
D6KZ88F01A5TFG	103	cgacgacgcattttctttttttttctttttttaaacttttttaatttttctttattttatcgcacctgttcctgttttctttcttttttctttttgggtatta--------------------------------------------------------------------------------------------------------------------------------------------------------------------------------------------------------------------------------------------------------------------------------------------------------…
D6KZ88F01A5U1Y	80	attttttttttatttttttttacgtttttacgtttagtttgttttcgtttacgtttagttacctacctacgttacttaac-------------------------------------------------------------------------------------------------------------------------------------------------------------------------------------------------------------------------------------------------------------------------------------------------------------------------------…
D6KZ88F01A5UHQ	63	gattgcgggcgggtcattctgatgttagctatatagcaggctagggtacttcctgttggattg------------------------------------------------------------------------------------------------------------------------------------------------------------------------------------------------------------------------------------------------------------------------------------------------------------------------------------------------…
D6KZ88F01A5UIL	60	gggtatcgtgcctacgcttgtctagtaactattgtcgccacagtcaatcttgattgtcgt---------------------------------------------------------------------------------------------------------------------------------------------------------------------------------------------------------------------------------------------------------------------------------------------------------------------------------------------------…
D6KZ88F01A5UQ4	98	actcccataggggtcgcttggcatcaatatagatagggatagatacacgtcctatgtcttaatatgggtgtaatatctgtaacagtgttgccgggggg-------------------------------------------------------------------------------------------------------------------------------------------------------------------------------------------------------------------------------------------------------------------------------------------------------------…
D6KZ88F01A5VD6	65	tgttttttttntttttttntttttttntttttnttttttntttttcgttttccgtcgtagtcgtc----------------------------------------------------------------------------------------------------------------------------------------------------------------------------------------------------------------------------------------------------------------------------------------------------------------------------------------------…
D6KZ88F01A5VEQ	52	gcaatgggatatacattctaccttgctagctttgcgtcagatctgcgcatgg-----------------------------------------------------------------------------------------------------------------------------------------------------------------------------------------------------------------------------------------------------------------------------------------------------------------------------------------------------------…
D6KZ88F01A5VH4	64	ngttttttttntttttttnttttttaactaacgttaacttaattagaaactaacgtaacgtaag-----------------------------------------------------------------------------------------------------------------------------------------------------------------------------------------------------------------------------------------------------------------------------------------------------------------------------------------------…
D6KZ88F01A5VIW	57	ttgttttttttttntttttttttntttttacgcactactatttattatgcggcanat------------------------------------------------------------------------------------------------------------------------------------------------------------------------------------------------------------------------------------------------------------------------------------------------------------------------------------------------------…
D6KZ88F01A5VOF	64	gaggcgtgacatgctattatcatcgacgtccgcctccgattctggccccagtgcttggtacccg-----------------------------------------------------------------------------------------------------------------------------------------------------------------------------------------------------------------------------------------------------------------------------------------------------------------------------------------------…
D6KZ88F01A5VSI	79	gagggattgacaaaggatggtgagtactacaaatcagttctcgctgtccaacaaatggccggtaaggacggtatagacg--------------------------------------------------------------------------------------------------------------------------------------------------------------------------------------------------------------------------------------------------------------------------------------------------------------------------------…
D6KZ88F01A5W72	78	aagttgacctgcttttttgttttaccttattttttattttattttattttgatagttatgtgctttcttgcataaatt---------------------------------------------------------------------------------------------------------------------------------------------------------------------------------------------------------------------------------------------------------------------------------------------------------------------------------…
D6KZ88F01A5WFH	81	ntttttttttttnttttttttttnttttttttttnttttttttttntttttttttnttttttttnttttttcgtttcgcgc------------------------------------------------------------------------------------------------------------------------------------------------------------------------------------------------------------------------------------------------------------------------------------------------------------------------------…
D6KZ88F01A5WJV	75	ntttttttttttcttgaaagaacgcaaggtacctgtgtcatttttttttctttttctttctttctttatttgttg------------------------------------------------------------------------------------------------------------------------------------------------------------------------------------------------------------------------------------------------------------------------------------------------------------------------------------…
D6KZ88F01A5WXG	56	ntttttttacttatgtagcagacgaaaaatagcacagtaggtattttatgcgtggg-------------------------------------------------------------------------------------------------------------------------------------------------------------------------------------------------------------------------------------------------------------------------------------------------------------------------------------------------------…
D6KZ88F01A5X4A	88	cgagtatggcatgaataaattgtaatatgattataaaaaaaaaaanaaaaaaaaaacaaaaaacaaaaanaaaanaaanaanaagacg-----------------------------------------------------------------------------------------------------------------------------------------------------------------------------------------------------------------------------------------------------------------------------------------------------------------------…
D6KZ88F01A5XBK	77	tcggtaacttctggaccttacgaactatttcctcgtttgaaacagacacagggctcacccgttcgtctcttcgccga----------------------------------------------------------------------------------------------------------------------------------------------------------------------------------------------------------------------------------------------------------------------------------------------------------------------------------…
D6KZ88F01A5XDY	74	tttttttttttntttttttttntttttctactaatacaacactattcttagttagactacacaactaaatagta-------------------------------------------------------------------------------------------------------------------------------------------------------------------------------------------------------------------------------------------------------------------------------------------------------------------------------------…
D6KZ88F01A5XQU	67	ngtttttttttnttttttttntttttancactattatataagatatattntgtatagtaatacgagg--------------------------------------------------------------------------------------------------------------------------------------------------------------------------------------------------------------------------------------------------------------------------------------------------------------------------------------------…
D6KZ88F01A5XY2	69	tgcttcggatcgacggtcgcacggtaggcatccggacttccgtgatcgaggaaaaatgtcaggcatttg------------------------------------------------------------------------------------------------------------------------------------------------------------------------------------------------------------------------------------------------------------------------------------------------------------------------------------------…
D6KZ88F01A5XYM	58	gggatcacngaaaaaanaaaaaactaattaaataattaaattaactaagtacaactac-----------------------------------------------------------------------------------------------------------------------------------------------------------------------------------------------------------------------------------------------------------------------------------------------------------------------------------------------------…
D6KZ88F01A5XZX	66	attcaccacaagtcttaaatctagatcgccacgggcgttactttgccgccgtcgcactcgccactt---------------------------------------------------------------------------------------------------------------------------------------------------------------------------------------------------------------------------------------------------------------------------------------------------------------------------------------------…
D6KZ88F01A5YD5	79	atgtttttttttttntttttttttatttttaacgtacgaagtaggataaatgcgcatatactccccacctccgatgccg--------------------------------------------------------------------------------------------------------------------------------------------------------------------------------------------------------------------------------------------------------------------------------------------------------------------------------…
D6KZ88F01A5YMJ	71	tttgtttttttttntttttttcttttttnttttttttntttttttntttttttntttttgttagtgtacta----------------------------------------------------------------------------------------------------------------------------------------------------------------------------------------------------------------------------------------------------------------------------------------------------------------------------------------…
D6KZ88F01A5YMM	62	tttttttnttttttntttttgttntttttntttttnttttttcttttcgttttccgacgtag-------------------------------------------------------------------------------------------------------------------------------------------------------------------------------------------------------------------------------------------------------------------------------------------------------------------------------------------------…
D6KZ88F01A5Z1S	72	ngtttttttttttntttttttttnttttttgtgttctactaagttcgttattttgtatcgcgctctgcattg---------------------------------------------------------------------------------------------------------------------------------------------------------------------------------------------------------------------------------------------------------------------------------------------------------------------------------------…
D6KZ88F01A5ZBF	67	nttttttttttgtatcggataaacaaggtaaattaattggggaggaatatatgagtattagattttg--------------------------------------------------------------------------------------------------------------------------------------------------------------------------------------------------------------------------------------------------------------------------------------------------------------------------------------------…
D6KZ88F01A5ZHV	76	ggaccgaaggctgcaagttcttcgggtctcttccttttcttacctaacgacactaatgtctgtacaggctaaagta-----------------------------------------------------------------------------------------------------------------------------------------------------------------------------------------------------------------------------------------------------------------------------------------------------------------------------------…
D6KZ88F01A5ZW0	122	tttttttttttnttttttttttntttttagaactccgaactaaagtcgaaactaaaaaattaaaagtaaagttttagtttttttggtcgaaactaaaaaaaattaaaaaaacggttacgggg-------------------------------------------------------------------------------------------------------------------------------------------------------------------------------------------------------------------------------------------------------------------------------------…
D6KZ88F01A606J	116	tcttttgcctttgctattgaccgcgaatcaaagagctaaaggcgtggaaacaagaaagacggagagcaacgcccatttgagggctattaaaaccattaattgaaatcaacggagtt-------------------------------------------------------------------------------------------------------------------------------------------------------------------------------------------------------------------------------------------------------------------------------------------…
D6KZ88F01A608U	52	nttttttttttnttttttttttatttttttatttactactatactactacta-----------------------------------------------------------------------------------------------------------------------------------------------------------------------------------------------------------------------------------------------------------------------------------------------------------------------------------------------------------…
D6KZ88F01A60CT	90	gttttttntttttttnttttttnttttttcttttcttttcgtttttcgttttactttttacgtttacggtacggacggacgtattacgtt---------------------------------------------------------------------------------------------------------------------------------------------------------------------------------------------------------------------------------------------------------------------------------------------------------------------…
D6KZ88F01A60JV	57	ggacccaacaacacagtcccgtaggcgctgatatagacaatgatgtgtcgcggatga------------------------------------------------------------------------------------------------------------------------------------------------------------------------------------------------------------------------------------------------------------------------------------------------------------------------------------------------------…
D6KZ88F01A60PE	52	ngtttttttnttttttnttttattttagttaaagaanactagttagttagtt-----------------------------------------------------------------------------------------------------------------------------------------------------------------------------------------------------------------------------------------------------------------------------------------------------------------------------------------------------------…
D6KZ88F01A61AV	59	catggtcttctgcgtattcgcagaattgatttttcattctcgttctgatacacccttta----------------------------------------------------------------------------------------------------------------------------------------------------------------------------------------------------------------------------------------------------------------------------------------------------------------------------------------------------…
D6KZ88F01A61E8	81	gtcggctctcgagccttgtacgtctagtacgtacgtccgtacggtacccgaccaagtttgcgttcttcaagggcgtgaacg------------------------------------------------------------------------------------------------------------------------------------------------------------------------------------------------------------------------------------------------------------------------------------------------------------------------------…
D6KZ88F01A61MO	76	ntttttttttttnttttttttacatgtatactaatcgaccaagaagaatgaatttaatttttgttttctacttaaa-----------------------------------------------------------------------------------------------------------------------------------------------------------------------------------------------------------------------------------------------------------------------------------------------------------------------------------…
D6KZ88F01A61PM	59	ntttttttttttatnaagggtaagtnagacatacatccccggacccggtaagttaggcc----------------------------------------------------------------------------------------------------------------------------------------------------------------------------------------------------------------------------------------------------------------------------------------------------------------------------------------------------…
D6KZ88F01A6216	59	ttttttttntttttttntttttgtagtaaattacttctattagacatagaatagtacaa----------------------------------------------------------------------------------------------------------------------------------------------------------------------------------------------------------------------------------------------------------------------------------------------------------------------------------------------------…
D6KZ88F01A6269	73	ttttttttttntttttttttntttttttagacataacgtaaacaattctattcgtacaatagttaactaaacg--------------------------------------------------------------------------------------------------------------------------------------------------------------------------------------------------------------------------------------------------------------------------------------------------------------------------------------…
D6KZ88F01A62AE	53	aggacgattgcattttttcgtttcgttttaatttattacgacgagccagctct----------------------------------------------------------------------------------------------------------------------------------------------------------------------------------------------------------------------------------------------------------------------------------------------------------------------------------------------------------…
D6KZ88F01A62K3	73	ggggggggtcgggtaaggcgctccgtggcgtcgcgagcatttctctgtttggtctttgcatagattggattgg--------------------------------------------------------------------------------------------------------------------------------------------------------------------------------------------------------------------------------------------------------------------------------------------------------------------------------------…
D6KZ88F01A62T0	79	ttttttttttntttttttttntttttgatctacttaaatttcttcttgttgtacctaccgttggattcttctatttccg--------------------------------------------------------------------------------------------------------------------------------------------------------------------------------------------------------------------------------------------------------------------------------------------------------------------------------…
D6KZ88F01A63BL	55	gcgataaggctaaagactgtaaatgcattttcttgtactacatatgatatgaaca--------------------------------------------------------------------------------------------------------------------------------------------------------------------------------------------------------------------------------------------------------------------------------------------------------------------------------------------------------…
D6KZ88F01A63TL	69	acgtaccgtagtgatataccctgttttaactttacgaagtaaccaaatctaatactactcatcaccatt------------------------------------------------------------------------------------------------------------------------------------------------------------------------------------------------------------------------------------------------------------------------------------------------------------------------------------------…
D6KZ88F01A642M	102	gtttctcaagcatatcaagcagaccctctttggtgaatggtttcggcaaaatatcgttcatgcctgatgaatagtaatgcaggatatcgttcggttttgtaa---------------------------------------------------------------------------------------------------------------------------------------------------------------------------------------------------------------------------------------------------------------------------------------------------------…
D6KZ88F01A64IO	97	atatagtaccctcatatgagcagacacgtgcgccagcataggagccccccatagtaaatccacggagtacctggagccgtcaaatcttcgtctatct--------------------------------------------------------------------------------------------------------------------------------------------------------------------------------------------------------------------------------------------------------------------------------------------------------------…
D6KZ88F01A652L	73	ccaaaacggcggagtctgttgtggcgtaagactatcattcttatgttgttacataccttggcagcacttatga--------------------------------------------------------------------------------------------------------------------------------------------------------------------------------------------------------------------------------------------------------------------------------------------------------------------------------------…
D6KZ88F01A659K	96	gactgcaagatcatgagcgtggcgtggtgagacggccctttgcacaaaagtccagttacagaaagcaaaaaactggttctacactcggaaagcgag---------------------------------------------------------------------------------------------------------------------------------------------------------------------------------------------------------------------------------------------------------------------------------------------------------------…
D6KZ88F01A65F0	116	acactgtgtccgattccaccttcgagtacgcttcgaacggttggtcggtcggttcctcaatcaaagtcgacatgctcggagtgttcctgaaggcccatctacgaaaataactaacg-------------------------------------------------------------------------------------------------------------------------------------------------------------------------------------------------------------------------------------------------------------------------------------------…
D6KZ88F01A65HJ	93	gacgcgtcgtcacgacaatcaaggcacattccaagctgggtctcacagccacgcttgttcgtgaagacgacgagattgaagatttgaattaca------------------------------------------------------------------------------------------------------------------------------------------------------------------------------------------------------------------------------------------------------------------------------------------------------------------…
D6KZ88F01A65HZ	59	nttttttttttagttcataaaataacgatgtatatagcggttatttgcattgttgcggg----------------------------------------------------------------------------------------------------------------------------------------------------------------------------------------------------------------------------------------------------------------------------------------------------------------------------------------------------…
D6KZ88F01A65NW	105	caatccgccggtatcaccttcaaaacgcaagaaatatggcagccattccgcttggtagtaccttgtaccgtacttcttttagctccgtctctgaagcagcagata------------------------------------------------------------------------------------------------------------------------------------------------------------------------------------------------------------------------------------------------------------------------------------------------------…
D6KZ88F01A65QS	98	agaagagataccgtgtgcgaggcagactggctatgttattagacatgcctctcgacatcctctacgaaatcttttcggtcctacatccgcttgattta-------------------------------------------------------------------------------------------------------------------------------------------------------------------------------------------------------------------------------------------------------------------------------------------------------------…
D6KZ88F01A65XO	99	ntttttttttttatttttttttttattttttttttnttttttttttgtttacggacggtagtacgaaactaagtcgacatagtagttatttacgttccg------------------------------------------------------------------------------------------------------------------------------------------------------------------------------------------------------------------------------------------------------------------------------------------------------------…
D6KZ88F01A66B0	103	agaggcctgcagtgcggagggtcgacttgcccggacggaagctttacgatgagtcgatgatcgatagggaggagtatgttcgtttggtcatacagagtttgcg--------------------------------------------------------------------------------------------------------------------------------------------------------------------------------------------------------------------------------------------------------------------------------------------------------…
D6KZ88F01A66BD	78	gttctagtaggcccggaggccggccgaacattgttttttttttacttttttttacttttagtaaagtaaaataagtgg---------------------------------------------------------------------------------------------------------------------------------------------------------------------------------------------------------------------------------------------------------------------------------------------------------------------------------…
D6KZ88F01A66DC	70	gcctgtgaagtttttgggacgtcatgttttcatcgctaaaaggcgaagtagtatggaggaaaaatgacat-----------------------------------------------------------------------------------------------------------------------------------------------------------------------------------------------------------------------------------------------------------------------------------------------------------------------------------------…
D6KZ88F01A66GQ	99	ctggtcaagtataggtacggatagccgatatcatggttctacgctccactccgtcaaccggtatgtcacaacactagtgctggggggaaaacactcata------------------------------------------------------------------------------------------------------------------------------------------------------------------------------------------------------------------------------------------------------------------------------------------------------------…
D6KZ88F01A66MO	102	gataagttgacgaaggacatcatctttaatctgctcgcgggaagagggtcgtagacagttaatgtgcgtccactccccaagagccgcgagttgctccttttt---------------------------------------------------------------------------------------------------------------------------------------------------------------------------------------------------------------------------------------------------------------------------------------------------------…
D6KZ88F01A66RJ	81	tttttttttttntttttttttctagaagaactatattagggtagtttaatttagactttgtcgtatatttagttaacaaag------------------------------------------------------------------------------------------------------------------------------------------------------------------------------------------------------------------------------------------------------------------------------------------------------------------------------…
D6KZ88F01A66VZ	85	tggacctggatgcaccatcttccgaagagcagaaggtgtcgattacttccgctcatccggataagaaggaggccttacgtcgaga--------------------------------------------------------------------------------------------------------------------------------------------------------------------------------------------------------------------------------------------------------------------------------------------------------------------------…
D6KZ88F01A66X3	77	gaagaagtaaacgtgctagtattgttggtattgttcttttttcttcgtattgtactcttctatctttccggttctta----------------------------------------------------------------------------------------------------------------------------------------------------------------------------------------------------------------------------------------------------------------------------------------------------------------------------------…
D6KZ88F01A66XX	51	gccctacagcgctacttctcaatcacacattttcattatacatccggactt------------------------------------------------------------------------------------------------------------------------------------------------------------------------------------------------------------------------------------------------------------------------------------------------------------------------------------------------------------…
D6KZ88F01A674G	59	nttttttggaattattcttccattttgaattcttgccctaccagtacaataatacaaaa----------------------------------------------------------------------------------------------------------------------------------------------------------------------------------------------------------------------------------------------------------------------------------------------------------------------------------------------------…
D6KZ88F01A674J	83	ntttttttttnttttttttgtttgttgttgttagtagtacgtactactaactaactacgtaggtcggttcgttacggttaggg----------------------------------------------------------------------------------------------------------------------------------------------------------------------------------------------------------------------------------------------------------------------------------------------------------------------------…
D6KZ88F01A674M	61	tttttttttntttttttttnttttttttcaggagtacgtttccggtactttcctattatac--------------------------------------------------------------------------------------------------------------------------------------------------------------------------------------------------------------------------------------------------------------------------------------------------------------------------------------------------…
D6KZ88F01A67ND	61	ntttttttttttgttagtagagaagacctactattcttcgtagtaccgtttaacggtaaac--------------------------------------------------------------------------------------------------------------------------------------------------------------------------------------------------------------------------------------------------------------------------------------------------------------------------------------------------…
D6KZ88F01A67NI	107	gtggacggtcctggcgaagcgatcctcccgaaaggttgggacaggagtgaaggcttgcctgcgccgggcacatatcgtgatatcgtggttatcaggcccgcattttt----------------------------------------------------------------------------------------------------------------------------------------------------------------------------------------------------------------------------------------------------------------------------------------------------…
D6KZ88F01A67PT	104	ttgtagaggatctgcccttgcgctgggcgacagactttgtccctctggcttcttgctgggtcgaaattgttgaacaactcggtgtattcgtacgcactcttaca-------------------------------------------------------------------------------------------------------------------------------------------------------------------------------------------------------------------------------------------------------------------------------------------------------…
D6KZ88F01A67WO	101	ggtcggagtagatggggtatgggtcgtcgcaagcatagtcggggacagaggccatctggattttgggatctgtgaggccattgcctaggatgagcgagtcg----------------------------------------------------------------------------------------------------------------------------------------------------------------------------------------------------------------------------------------------------------------------------------------------------------…
D6KZ88F01A67YP	54	ggacgatcagatcgagtttgttctaatttcttaattgcgatgcaatccttgatt---------------------------------------------------------------------------------------------------------------------------------------------------------------------------------------------------------------------------------------------------------------------------------------------------------------------------------------------------------…
D6KZ88F01A67YS	73	nttttttttttgtttttttttnttttttttttnttttttttttntttttttatttatagtacgaactaaataa--------------------------------------------------------------------------------------------------------------------------------------------------------------------------------------------------------------------------------------------------------------------------------------------------------------------------------------…
D6KZ88F01A68B9	69	tttttttttntttttttttgttttttttgttttagtaagtaaacttacgtagacgacgacgacgaacgg------------------------------------------------------------------------------------------------------------------------------------------------------------------------------------------------------------------------------------------------------------------------------------------------------------------------------------------…
D6KZ88F01A68HW	82	gtatcattgaataaccttatttgttaaattatttgtactatggaagaaagaaagaaattcggtagaggtctaaaaaaaagga-----------------------------------------------------------------------------------------------------------------------------------------------------------------------------------------------------------------------------------------------------------------------------------------------------------------------------…
D6KZ88F01A68M5	95	ttttttttttnttttttttctttacgtttcttttgttagtactaacaaaactaaaggtacgattggttaaagttaagtcgacggaccgggtacgg----------------------------------------------------------------------------------------------------------------------------------------------------------------------------------------------------------------------------------------------------------------------------------------------------------------…
D6KZ88F01A68M8	69	ggcccggacgaacccttgataatttattatcattccgaatgggtcttggtacatcattatgtaggcaca------------------------------------------------------------------------------------------------------------------------------------------------------------------------------------------------------------------------------------------------------------------------------------------------------------------------------------------…
D6KZ88F01A68PB	59	catggagtaggtgagccagcacgactccttacatggacttgtagtgtataatagtccag----------------------------------------------------------------------------------------------------------------------------------------------------------------------------------------------------------------------------------------------------------------------------------------------------------------------------------------------------…
D6KZ88F01A68W9	56	agtaggtgtgtacactgttagtattgcctagctcaaggctaatatcagagcaaaca-------------------------------------------------------------------------------------------------------------------------------------------------------------------------------------------------------------------------------------------------------------------------------------------------------------------------------------------------------…
D6KZ88F01A69BI	113	ttaggacacggaatgcgttattgtacaacagctatgggatgccaacctcgatttaactaagtataagaagcttttgatacgtgaacgcacaccagtgaacgtaaggattaagg----------------------------------------------------------------------------------------------------------------------------------------------------------------------------------------------------------------------------------------------------------------------------------------------…
D6KZ88F01A6A3V	61	ggtacacgtttggtgtcaattttcgagcatatgcggcatacatctcgggtattctcatcaa--------------------------------------------------------------------------------------------------------------------------------------------------------------------------------------------------------------------------------------------------------------------------------------------------------------------------------------------------…
D6KZ88F01A6A5U	83	ntttttttttttacttttttttttactttttttttatttttttactatattagtaaacgtacgcacatgtctactattagtaa----------------------------------------------------------------------------------------------------------------------------------------------------------------------------------------------------------------------------------------------------------------------------------------------------------------------------…
D6KZ88F01A6AI7	113	gatttgcctcttcctcctaaccttacatagacaacgccctacctctacccatgtcccgcggcccccgaacggtggcacgtcctcgcgttttctcagcttctactggctcacag----------------------------------------------------------------------------------------------------------------------------------------------------------------------------------------------------------------------------------------------------------------------------------------------…
D6KZ88F01A6AKO	65	aaagtgacggttgattccatgatggacgacgatccatcctttccagtacgacaacaatttggcca----------------------------------------------------------------------------------------------------------------------------------------------------------------------------------------------------------------------------------------------------------------------------------------------------------------------------------------------…
D6KZ88F01A6AM0	62	ttttttttntttttttattttttaaaagttaaaaagaagagtataataatagtatatanata-------------------------------------------------------------------------------------------------------------------------------------------------------------------------------------------------------------------------------------------------------------------------------------------------------------------------------------------------…
D6KZ88F01A6B6C	56	agcgcaaggtctagcagtaggaggctgaacggatccgtcagcttgggtatgacagg-------------------------------------------------------------------------------------------------------------------------------------------------------------------------------------------------------------------------------------------------------------------------------------------------------------------------------------------------------…
D6KZ88F01A6B9B	57	atcgacagatggtatttggctgatgaagatactattgaattagggacaggcgtaccg------------------------------------------------------------------------------------------------------------------------------------------------------------------------------------------------------------------------------------------------------------------------------------------------------------------------------------------------------…
D6KZ88F01A6BNC	78	ctacacccggaaacgttgatgtacccataattcttgctactttgttactcattcttaagtcaataaaattccaataca---------------------------------------------------------------------------------------------------------------------------------------------------------------------------------------------------------------------------------------------------------------------------------------------------------------------------------…
D6KZ88F01A6BX1	69	ttgtttttttttttnttttttttntttttttntttttnttttagtaaggtaaaagtatntctactacat------------------------------------------------------------------------------------------------------------------------------------------------------------------------------------------------------------------------------------------------------------------------------------------------------------------------------------------…
D6KZ88F01A6C3B	66	attgctatttccatggcggcaaaaataatatttatctactacatgtacagtagtttataattattg---------------------------------------------------------------------------------------------------------------------------------------------------------------------------------------------------------------------------------------------------------------------------------------------------------------------------------------------…
D6KZ88F01A6C42	75	gcccattaattgagcgtaggccgtcctggtgagtttgacgctcgccagcacagatggctgaggtggaaagcgaga------------------------------------------------------------------------------------------------------------------------------------------------------------------------------------------------------------------------------------------------------------------------------------------------------------------------------------…
D6KZ88F01A6CS8	66	ntttttttttttattttttaacgtaggagagcatgacgaaagagctactcctacaacgtaacgtta---------------------------------------------------------------------------------------------------------------------------------------------------------------------------------------------------------------------------------------------------------------------------------------------------------------------------------------------…
D6KZ88F01A6CUL	59	ttttttttttnttttttttttgttttttggctctcgacccagtgcatcttattacacta----------------------------------------------------------------------------------------------------------------------------------------------------------------------------------------------------------------------------------------------------------------------------------------------------------------------------------------------------…
D6KZ88F01A6CWH	90	acatgtttttttttnttttttttnttttttcagaaggacgaagtacgttacgttaggtagttaggttacgtaggaaagaaagtagcgtag---------------------------------------------------------------------------------------------------------------------------------------------------------------------------------------------------------------------------------------------------------------------------------------------------------------------…
D6KZ88F01A6CY0	74	nttttttttttnttttttatagtctattcgacaaaaaacgtaaaacctattatctattagaatcttcctacacg-------------------------------------------------------------------------------------------------------------------------------------------------------------------------------------------------------------------------------------------------------------------------------------------------------------------------------------…
D6KZ88F01A6D1O	71	ttttttttntttttttnttttttctttttntttttttntttttnttttttntttttagttttagttagtag----------------------------------------------------------------------------------------------------------------------------------------------------------------------------------------------------------------------------------------------------------------------------------------------------------------------------------------…
D6KZ88F01A6D5N	79	gtgggcgactttatcagcgcaccaatcccggaaaataatgattggggagtcttgactcagtggggcgggacggacgggg--------------------------------------------------------------------------------------------------------------------------------------------------------------------------------------------------------------------------------------------------------------------------------------------------------------------------------…
D6KZ88F01A6D7L	74	gccggggagtgaccgctagtgtaatgaatgattcagggtctcacgtcaccggaggcccctggaaattaatacga-------------------------------------------------------------------------------------------------------------------------------------------------------------------------------------------------------------------------------------------------------------------------------------------------------------------------------------…
D6KZ88F01A6DGB	157	ntttttttttttgtttttttgttttttttattttttttttnttttttttagtttttttttttagttttttttacgttttaactaaaccgtaaaccggtttaaccggttccccgtaaaccgggttaaaccgttaaagtttaccgtaaccgtaaaacgg--------------------------------------------------------------------------------------------------------------------------------------------------------------------------------------------------------------------------------------------------…
D6KZ88F01A6DPD	62	gggtccatgctcggcgtcgctgccgctgattcagaagacgaagatagaccgttatctaccct-------------------------------------------------------------------------------------------------------------------------------------------------------------------------------------------------------------------------------------------------------------------------------------------------------------------------------------------------…
D6KZ88F01A6DVH	88	ctcaatggttgaattatcacgccacgaggcgtacactgctcctgatactcccacatcgaagatagagaagatccacaagacagcatca-----------------------------------------------------------------------------------------------------------------------------------------------------------------------------------------------------------------------------------------------------------------------------------------------------------------------…
D6KZ88F01A6E64	102	atcggtcgtggttataccgggtggatagttttgaacaaaaatttggtagcatggataagaaggtgtagtataggtcatgttcattgtgtgcatgcttgatag---------------------------------------------------------------------------------------------------------------------------------------------------------------------------------------------------------------------------------------------------------------------------------------------------------…
D6KZ88F01A6EGP	65	atggtacccataattcttttgtctactttgtaactaccttcttaaagtcataaaaatccaataca----------------------------------------------------------------------------------------------------------------------------------------------------------------------------------------------------------------------------------------------------------------------------------------------------------------------------------------------…
D6KZ88F01A6ELQ	65	gtccggtctggttcacgacttccggcgcgagatagctgggcgtgccacacatggtctgtagttag----------------------------------------------------------------------------------------------------------------------------------------------------------------------------------------------------------------------------------------------------------------------------------------------------------------------------------------------…
D6KZ88F01A6EPW	71	gtttttttttnttttttttnttttacacgacatgtagacacttgtatttatgtacttaaatatatatatta----------------------------------------------------------------------------------------------------------------------------------------------------------------------------------------------------------------------------------------------------------------------------------------------------------------------------------------…
D6KZ88F01A6EQK	68	gccattcctaaataatcccaatgcgcctgagcgcaaagatgcggaaacacttggaacggcacttttaa-------------------------------------------------------------------------------------------------------------------------------------------------------------------------------------------------------------------------------------------------------------------------------------------------------------------------------------------…
D6KZ88F01A6EW1	89	tttttntttttnttttgtagtataatttaagtaagtaatagtcgttcggtagttagtaaaacgaaaaaccgaaaaagaaaaaagaaaag----------------------------------------------------------------------------------------------------------------------------------------------------------------------------------------------------------------------------------------------------------------------------------------------------------------------…
D6KZ88F01A6EXP	65	gaagtataaataagtgtcttccaacttgagttgcatatagcaatcgtataaatgaaaaaaacnnn----------------------------------------------------------------------------------------------------------------------------------------------------------------------------------------------------------------------------------------------------------------------------------------------------------------------------------------------…
D6KZ88F01A6F8G	70	ctcgcaagaagtttggttggttctcttgcgatacgttaagacccgaagatgtgattacattctagtttta-----------------------------------------------------------------------------------------------------------------------------------------------------------------------------------------------------------------------------------------------------------------------------------------------------------------------------------------…
D6KZ88F01A6F9T	72	cactcgtcaaattgttgtctacctttccaacgcgccttggccctcgacgaacttctcaactttttctgcaag---------------------------------------------------------------------------------------------------------------------------------------------------------------------------------------------------------------------------------------------------------------------------------------------------------------------------------------…
D6KZ88F01A6FC4	111	ggagctgagacagacatgatggatttttggtagttggaagaagatgattagtactactagtaaagtagtagagaggaggggggggggagagaggaagtaaagagtggtaga------------------------------------------------------------------------------------------------------------------------------------------------------------------------------------------------------------------------------------------------------------------------------------------------…
D6KZ88F01A6FS0	83	aacttccggactcggatgatgattatgacgacgaagatgatgattgattccatctgagcacatctttttttttgtcactatgt----------------------------------------------------------------------------------------------------------------------------------------------------------------------------------------------------------------------------------------------------------------------------------------------------------------------------…
D6KZ88F01A6GLU	74	tttttttttttntttttttttttntttttgagacgtaataagtaaaactacgaggtattagttaattttagtta-------------------------------------------------------------------------------------------------------------------------------------------------------------------------------------------------------------------------------------------------------------------------------------------------------------------------------------…
D6KZ88F01A6GXB	90	tttttttttatttttttttnttttcgagggtntaactaacaaatcgtacctaactttcctattactaaacaaacggacggaccggtaagg---------------------------------------------------------------------------------------------------------------------------------------------------------------------------------------------------------------------------------------------------------------------------------------------------------------------…
D6KZ88F01A6H1G	98	gggcatgaattctatatgcaagagctcaaggatttattcgaaaagaaaaaaaanaaaaagaaaaaaaanaaaaaaaaacaaaaaataaaacgtaaccg-------------------------------------------------------------------------------------------------------------------------------------------------------------------------------------------------------------------------------------------------------------------------------------------------------------…
[truncated: 138,746 more rows]
