# Supplementary material for: Transcriptome sequencing and comparative transcriptome analysis of the scleroglucan producer Sclerotium rolfsii
Source: BMC Genomics. 2010 May 26;11:329. doi: 10.1186/1471-2164-11-329 (PMC2887420; doi:10.1186/1471-2164-11-329)
Supplement: Additional file 2 — SAMS results. Summary of annotation results using SAMS. [file 1471-2164-11-329-S2.XLSX]

## Sheet: Tabelle1
Canonical name	Length in bp	Sequence	EValue Blast2n vs nt	Description Blast2n vs nt	EValue Blast2x vs KOG	Description Blast2x vs KOG	EValue Blast2x vs nr	Description Blast2x vs nr	EValue TBlast2x vs NT	Description TBlast2x vs NT
D6KZ88F01A003E	84	atctaaaagctcatgcgtatggccatgcgtcaccgccatgttcactttgtcgtacgttgtttcctaatacagcccagaatggtc---------------------------------------------------------------------------------------------------------------------------------------------------------------------------------------------------------------------------------------------------------------------------------------------------------------------------…	no hit below tool-cutoff	no hit below tool-cutoff	no hit below tool-cutoff	no hit below tool-cutoff	no hit below tool-cutoff	no hit below tool-cutoff	no hit below tool-cutoff	no hit below tool-cutoff
D6KZ88F01A004U	66	ggcgacctccatggtcctttattctttggtatctgggtcattaacaaggctggtcggtcttgtcta---------------------------------------------------------------------------------------------------------------------------------------------------------------------------------------------------------------------------------------------------------------------------------------------------------------------------------------------…	no hit below tool-cutoff	no hit below tool-cutoff	no hit below tool-cutoff	no hit below tool-cutoff	no hit below tool-cutoff	no hit below tool-cutoff	no hit below tool-cutoff	no hit below tool-cutoff
D6KZ88F01A0068	68	ggcgttgtagttaaactgcctactgttgctcttttacgtgtagaagccttgcaaaagcttgaagctgt-------------------------------------------------------------------------------------------------------------------------------------------------------------------------------------------------------------------------------------------------------------------------------------------------------------------------------------------…	no hit below tool-cutoff	no hit below tool-cutoff	no hit below tool-cutoff	no hit below tool-cutoff	no hit below tool-cutoff	no hit below tool-cutoff	no hit below tool-cutoff	no hit below tool-cutoff
D6KZ88F01A006U	111	aattcctaatcaacaaaattccggatggagaaaaacgaggaaaatgaaaagagcaataattgagtcgacgaaaattacaatgccagcagcttaattcgaaattgagcgcgg------------------------------------------------------------------------------------------------------------------------------------------------------------------------------------------------------------------------------------------------------------------------------------------------…	no hit below tool-cutoff	no hit below tool-cutoff	no hit below tool-cutoff	no hit below tool-cutoff	no hit below tool-cutoff	no hit below tool-cutoff	no hit below tool-cutoff	no hit below tool-cutoff
D6KZ88F01A008L	66	ttttttttntttttttnttttttctttcgtcggtctatacttcttcttactaataactaactaaat---------------------------------------------------------------------------------------------------------------------------------------------------------------------------------------------------------------------------------------------------------------------------------------------------------------------------------------------…	no hit below tool-cutoff	no hit below tool-cutoff	no hit below tool-cutoff	no hit below tool-cutoff	no hit below tool-cutoff	no hit below tool-cutoff	no hit below tool-cutoff	no hit below tool-cutoff
D6KZ88F01A00S4	68	gtatcacactagccctttacgtcttctaccttttttgtctagtacatatgcatacagtttgtataaca-------------------------------------------------------------------------------------------------------------------------------------------------------------------------------------------------------------------------------------------------------------------------------------------------------------------------------------------…	no hit below tool-cutoff	no hit below tool-cutoff	no hit below tool-cutoff	no hit below tool-cutoff	no hit below tool-cutoff	no hit below tool-cutoff	no hit below tool-cutoff	no hit below tool-cutoff
D6KZ88F01A00TL	71	acgatattgtctgatctggatttggaatttatatacccgtcttgtgtattcttgctttttttttntttttg----------------------------------------------------------------------------------------------------------------------------------------------------------------------------------------------------------------------------------------------------------------------------------------------------------------------------------------…	no hit below tool-cutoff	no hit below tool-cutoff	no hit below tool-cutoff	no hit below tool-cutoff	no hit below tool-cutoff	no hit below tool-cutoff	no hit below tool-cutoff	no hit below tool-cutoff
D6KZ88F01A00W4	55	acttgcgccaagtatctgaggattttaccaggtatagccgtcgtgattgatttgt--------------------------------------------------------------------------------------------------------------------------------------------------------------------------------------------------------------------------------------------------------------------------------------------------------------------------------------------------------…	no hit below tool-cutoff	no hit below tool-cutoff	no hit below tool-cutoff	no hit below tool-cutoff	no hit below tool-cutoff	no hit below tool-cutoff	no hit below tool-cutoff	no hit below tool-cutoff
D6KZ88F01A0123	100	gtcgtacgactttacttggtcccttacgtttaaaaaaaccaaaaaaacaaaaaaaacccttaaaaaaaagaaaaacgaaaaacaaaattaagaaccttaa-----------------------------------------------------------------------------------------------------------------------------------------------------------------------------------------------------------------------------------------------------------------------------------------------------------…	no hit below tool-cutoff	no hit below tool-cutoff	no hit below tool-cutoff	no hit below tool-cutoff	no hit below tool-cutoff	no hit below tool-cutoff	no hit below tool-cutoff	no hit below tool-cutoff
D6KZ88F01A01A1	99	tttttttttnttttttttgttttgacgtttaggtttttggttgttggttagtttagtttttggtttacgggttaacggaaactagtagtagtaggtaaa------------------------------------------------------------------------------------------------------------------------------------------------------------------------------------------------------------------------------------------------------------------------------------------------------------…	no hit below tool-cutoff	no hit below tool-cutoff	no hit below tool-cutoff	no hit below tool-cutoff	no hit below tool-cutoff	no hit below tool-cutoff	no hit below tool-cutoff	no hit below tool-cutoff
D6KZ88F01A01BJ	67	cattccttctgtctttgcttttatctaaaaaccatcacaatgactaccgaagagcaacaacagcccg--------------------------------------------------------------------------------------------------------------------------------------------------------------------------------------------------------------------------------------------------------------------------------------------------------------------------------------------…	no hit below tool-cutoff	no hit below tool-cutoff	no hit below tool-cutoff	no hit below tool-cutoff	no hit below tool-cutoff	no hit below tool-cutoff	no hit below tool-cutoff	no hit below tool-cutoff
D6KZ88F01A01E4	75	ngtttttttttnttttttnttttttgtagaagaagcgtcgactctgattactttttcctttgtcataacaagccg------------------------------------------------------------------------------------------------------------------------------------------------------------------------------------------------------------------------------------------------------------------------------------------------------------------------------------…	no hit below tool-cutoff	no hit below tool-cutoff	no hit below tool-cutoff	no hit below tool-cutoff	no hit below tool-cutoff	no hit below tool-cutoff	no hit below tool-cutoff	no hit below tool-cutoff
D6KZ88F01A01I6	100	tggaccaagtggacgacaacacgctgaacggtgccgttcttggagcattcgtcacctatctcctctcgaagatcctcgtcatctacatcctctggcccaa-----------------------------------------------------------------------------------------------------------------------------------------------------------------------------------------------------------------------------------------------------------------------------------------------------------…	no hit below tool-cutoff	no hit below tool-cutoff	no hit below tool-cutoff	no hit below tool-cutoff	no hit below tool-cutoff	no hit below tool-cutoff	1e-09	Laccaria bicolor S238N-H82 hypothetical protein pa
D6KZ88F01A01R6	92	gattaacggtcccgggggggacggcctacctgttatgccgtgatcatacgtagtgcacacggtcgaagtaaaaaataagactagtaaaatga-------------------------------------------------------------------------------------------------------------------------------------------------------------------------------------------------------------------------------------------------------------------------------------------------------------------…	no hit below tool-cutoff	no hit below tool-cutoff	no hit below tool-cutoff	no hit below tool-cutoff	no hit below tool-cutoff	no hit below tool-cutoff	no hit below tool-cutoff	no hit below tool-cutoff
D6KZ88F01A01TG	98	caaccgtcttttctcangcttttgtacttgtctctttcggtcattttttgtttgttcgtacttttactttttttcttttttccttttacctttaaccg-------------------------------------------------------------------------------------------------------------------------------------------------------------------------------------------------------------------------------------------------------------------------------------------------------------…	no hit below tool-cutoff	no hit below tool-cutoff	no hit below tool-cutoff	no hit below tool-cutoff	no hit below tool-cutoff	no hit below tool-cutoff	no hit below tool-cutoff	no hit below tool-cutoff
D6KZ88F01A02HP	101	cagatctgccggactgtcaaggttgtacgtgtatagcacctctaaaactgatgcgcgctcaaggacgcttctccaccattgtttcgaaagatgttggtaag----------------------------------------------------------------------------------------------------------------------------------------------------------------------------------------------------------------------------------------------------------------------------------------------------------…	no hit below tool-cutoff	no hit below tool-cutoff	no hit below tool-cutoff	no hit below tool-cutoff	no hit below tool-cutoff	no hit below tool-cutoff	no hit below tool-cutoff	no hit below tool-cutoff
D6KZ88F01A02N6	140	gaatgttttttttttnttttttttnttttttttctttttttcctttttaccgtttttacgtttttacgttttttcgtttttcgtttttacgttttacgtttacgttttaccgttttacgtttacgtaccgtaacgtaacg-------------------------------------------------------------------------------------------------------------------------------------------------------------------------------------------------------------------------------------------------------------------…	no hit below tool-cutoff	no hit below tool-cutoff	no hit below tool-cutoff	no hit below tool-cutoff	no hit below tool-cutoff	no hit below tool-cutoff	no hit below tool-cutoff	no hit below tool-cutoff
D6KZ88F01A02YN	60	acatgtttttttttttntttttttttnttttagaatatcgaacaaaacttacgtagtaaa---------------------------------------------------------------------------------------------------------------------------------------------------------------------------------------------------------------------------------------------------------------------------------------------------------------------------------------------------…	no hit below tool-cutoff	no hit below tool-cutoff	no hit below tool-cutoff	no hit below tool-cutoff	no hit below tool-cutoff	no hit below tool-cutoff	no hit below tool-cutoff	no hit below tool-cutoff
D6KZ88F01A03C3	88	tttttttttctttttttttntttttttttnttttttttnttttttttgtttttgttgtntagtagtacgtttcggtttttgttttgtt-----------------------------------------------------------------------------------------------------------------------------------------------------------------------------------------------------------------------------------------------------------------------------------------------------------------------…	no hit below tool-cutoff	no hit below tool-cutoff	no hit below tool-cutoff	no hit below tool-cutoff	no hit below tool-cutoff	no hit below tool-cutoff	no hit below tool-cutoff	no hit below tool-cutoff
D6KZ88F01A03CJ	88	acangttttttttnttttttttnttttgacaacgaagaactatagtatttaagaactaactaaagtaagtaagttatttaattttaaa-----------------------------------------------------------------------------------------------------------------------------------------------------------------------------------------------------------------------------------------------------------------------------------------------------------------------…	no hit below tool-cutoff	no hit below tool-cutoff	no hit below tool-cutoff	no hit below tool-cutoff	no hit below tool-cutoff	no hit below tool-cutoff	no hit below tool-cutoff	no hit below tool-cutoff
D6KZ88F01A03L7	62	gacacttgcagtgccgcggtcatcgtaatgttccgagtcgcggtcagcgttcccagtactca-------------------------------------------------------------------------------------------------------------------------------------------------------------------------------------------------------------------------------------------------------------------------------------------------------------------------------------------------…	no hit below tool-cutoff	no hit below tool-cutoff	no hit below tool-cutoff	no hit below tool-cutoff	no hit below tool-cutoff	no hit below tool-cutoff	no hit below tool-cutoff	no hit below tool-cutoff
D6KZ88F01A03V4	64	nttttttttttnttaaagtaactcacgacgttggttagtttattactgtacaacaagcgactag-----------------------------------------------------------------------------------------------------------------------------------------------------------------------------------------------------------------------------------------------------------------------------------------------------------------------------------------------…	no hit below tool-cutoff	no hit below tool-cutoff	no hit below tool-cutoff	no hit below tool-cutoff	no hit below tool-cutoff	no hit below tool-cutoff	no hit below tool-cutoff	no hit below tool-cutoff
D6KZ88F01A04AX	65	ttttttttntttttttntttttagcagtatatatcatgtaccatggtttagtaacactactaaaa----------------------------------------------------------------------------------------------------------------------------------------------------------------------------------------------------------------------------------------------------------------------------------------------------------------------------------------------…	no hit below tool-cutoff	no hit below tool-cutoff	no hit below tool-cutoff	no hit below tool-cutoff	no hit below tool-cutoff	no hit below tool-cutoff	no hit below tool-cutoff	no hit below tool-cutoff
D6KZ88F01A04DX	74	ngttttttttntttttttntttttttnttttttntttttttnttttttctttttctttctgtgtacgacactaa-------------------------------------------------------------------------------------------------------------------------------------------------------------------------------------------------------------------------------------------------------------------------------------------------------------------------------------…	no hit below tool-cutoff	no hit below tool-cutoff	no hit below tool-cutoff	no hit below tool-cutoff	no hit below tool-cutoff	no hit below tool-cutoff	no hit below tool-cutoff	no hit below tool-cutoff
D6KZ88F01A04ER	67	cacatctaatctaagtaaagtttgccggtatcgaccccacttcgcgcgctgactacggcaagaaaca--------------------------------------------------------------------------------------------------------------------------------------------------------------------------------------------------------------------------------------------------------------------------------------------------------------------------------------------…	no hit below tool-cutoff	no hit below tool-cutoff	no hit below tool-cutoff	no hit below tool-cutoff	no hit below tool-cutoff	no hit below tool-cutoff	no hit below tool-cutoff	no hit below tool-cutoff
D6KZ88F01A04G2	55	ggtttttttntttttttnttttttnttttctgagagtcgtcggtaggtgtctatg--------------------------------------------------------------------------------------------------------------------------------------------------------------------------------------------------------------------------------------------------------------------------------------------------------------------------------------------------------…	no hit below tool-cutoff	no hit below tool-cutoff	no hit below tool-cutoff	no hit below tool-cutoff	no hit below tool-cutoff	no hit below tool-cutoff	no hit below tool-cutoff	no hit below tool-cutoff
D6KZ88F01A04MY	83	ttttttttntttttttnttttttttgttttgttatatgctagtaggttagtttaatttacttaacttaaactagttctactta----------------------------------------------------------------------------------------------------------------------------------------------------------------------------------------------------------------------------------------------------------------------------------------------------------------------------…	no hit below tool-cutoff	no hit below tool-cutoff	no hit below tool-cutoff	no hit below tool-cutoff	no hit below tool-cutoff	no hit below tool-cutoff	no hit below tool-cutoff	no hit below tool-cutoff
D6KZ88F01A05M1	86	tgtttttttttttntttttttttttntttttttacaaagaaacgtccgttggtagaacgctcatactaaagtaactaaatacataa-------------------------------------------------------------------------------------------------------------------------------------------------------------------------------------------------------------------------------------------------------------------------------------------------------------------------…	no hit below tool-cutoff	no hit below tool-cutoff	no hit below tool-cutoff	no hit below tool-cutoff	no hit below tool-cutoff	no hit below tool-cutoff	no hit below tool-cutoff	no hit below tool-cutoff
D6KZ88F01A05O8	61	ggagttcggcatgataggttccagaggatcatcgatcattgtgtcgaagtggttggcgttg--------------------------------------------------------------------------------------------------------------------------------------------------------------------------------------------------------------------------------------------------------------------------------------------------------------------------------------------------…	no hit below tool-cutoff	no hit below tool-cutoff	no hit below tool-cutoff	no hit below tool-cutoff	no hit below tool-cutoff	no hit below tool-cutoff	no hit below tool-cutoff	no hit below tool-cutoff
D6KZ88F01A0655	101	cttcgtttcctttaggaagaaggccaacctttaacagcatgccagccaatgcacgtgcagtatatgcgcctcgagagaatccaaaaagacaaattttgtct----------------------------------------------------------------------------------------------------------------------------------------------------------------------------------------------------------------------------------------------------------------------------------------------------------…	no hit below tool-cutoff	no hit below tool-cutoff	no hit below tool-cutoff	no hit below tool-cutoff	2.7e-06	hypothetical protein DSM3645_15110 [Blastopirellul	3e-10	Laccaria bicolor S238N-H82 hypothetical protein pa
D6KZ88F01A06QF	127	ccagagttgatcatgaccaacttgtcccttgaggcctacgaagaacgaaggaggtcttttaagttactattgttactttctaaaacttcgtttactattcctaccgtaaaaacctaatgtcctatat--------------------------------------------------------------------------------------------------------------------------------------------------------------------------------------------------------------------------------------------------------------------------------…	no hit below tool-cutoff	no hit below tool-cutoff	no hit below tool-cutoff	no hit below tool-cutoff	no hit below tool-cutoff	no hit below tool-cutoff	no hit below tool-cutoff	no hit below tool-cutoff
D6KZ88F01A06W2	103	ggcgcaacgaccagcctgtatggagaagagcaacggccccaggtaagaaggcgactgctgtcagcgctgtcgatagtttaacaagggcaccatccgccataag--------------------------------------------------------------------------------------------------------------------------------------------------------------------------------------------------------------------------------------------------------------------------------------------------------…	no hit below tool-cutoff	no hit below tool-cutoff	no hit below tool-cutoff	no hit below tool-cutoff	no hit below tool-cutoff	no hit below tool-cutoff	no hit below tool-cutoff	no hit below tool-cutoff
D6KZ88F01A06ZE	67	cacctacgtggtttgctcagaacgttttcttgtatgacagctatgcaagaaacggcgttacctattt--------------------------------------------------------------------------------------------------------------------------------------------------------------------------------------------------------------------------------------------------------------------------------------------------------------------------------------------…	no hit below tool-cutoff	no hit below tool-cutoff	no hit below tool-cutoff	no hit below tool-cutoff	no hit below tool-cutoff	no hit below tool-cutoff	no hit below tool-cutoff	no hit below tool-cutoff
D6KZ88F01A0717	83	aacaagaaaaatgtaggtcatcataactttggatattacgaggaagacggtcgcttgattatgcagaaaaggcagagagcacg----------------------------------------------------------------------------------------------------------------------------------------------------------------------------------------------------------------------------------------------------------------------------------------------------------------------------…	no hit below tool-cutoff	no hit below tool-cutoff	no hit below tool-cutoff	no hit below tool-cutoff	no hit below tool-cutoff	no hit below tool-cutoff	no hit below tool-cutoff	no hit below tool-cutoff
D6KZ88F01A0752	52	tttttttnttttttnttttttnttttnttttgttacgtacgataatactact-----------------------------------------------------------------------------------------------------------------------------------------------------------------------------------------------------------------------------------------------------------------------------------------------------------------------------------------------------------…	no hit below tool-cutoff	no hit below tool-cutoff	no hit below tool-cutoff	no hit below tool-cutoff	no hit below tool-cutoff	no hit below tool-cutoff	no hit below tool-cutoff	no hit below tool-cutoff
D6KZ88F01A07L3	53	tacgattcatggtgtttctttatttattaattaactagtagttcaatgaaata----------------------------------------------------------------------------------------------------------------------------------------------------------------------------------------------------------------------------------------------------------------------------------------------------------------------------------------------------------…	no hit below tool-cutoff	no hit below tool-cutoff	no hit below tool-cutoff	no hit below tool-cutoff	no hit below tool-cutoff	no hit below tool-cutoff	no hit below tool-cutoff	no hit below tool-cutoff
D6KZ88F01A07NJ	50	tttttttnttttttntttttataagaaaaaggtaagtatatatacttccg-------------------------------------------------------------------------------------------------------------------------------------------------------------------------------------------------------------------------------------------------------------------------------------------------------------------------------------------------------------…	no hit below tool-cutoff	no hit below tool-cutoff	no hit below tool-cutoff	no hit below tool-cutoff	no hit below tool-cutoff	no hit below tool-cutoff	no hit below tool-cutoff	no hit below tool-cutoff
D6KZ88F01A086U	110	gagtcgtgccccggcatgatagcccacctttactcatgctgtttttgaatacaatcgggaatcgtagtttgcaatttattttacttcatctttgtgataaaaattccaca-------------------------------------------------------------------------------------------------------------------------------------------------------------------------------------------------------------------------------------------------------------------------------------------------…	no hit below tool-cutoff	no hit below tool-cutoff	no hit below tool-cutoff	no hit below tool-cutoff	no hit below tool-cutoff	no hit below tool-cutoff	no hit below tool-cutoff	no hit below tool-cutoff
D6KZ88F01A088Y	97	gatcaaataaataaaaaccacgaataaaaaaacaaaaaaaaaactaaaataaaccggtaaaaactaggaactacaatttgatttccaatattcgtga--------------------------------------------------------------------------------------------------------------------------------------------------------------------------------------------------------------------------------------------------------------------------------------------------------------…	no hit below tool-cutoff	no hit below tool-cutoff	no hit below tool-cutoff	no hit below tool-cutoff	no hit below tool-cutoff	no hit below tool-cutoff	no hit below tool-cutoff	no hit below tool-cutoff
D6KZ88F01A08E6	50	ttttttntttttnttttttatttatttcgttcacacgtacgaccgaaccg-------------------------------------------------------------------------------------------------------------------------------------------------------------------------------------------------------------------------------------------------------------------------------------------------------------------------------------------------------------…	no hit below tool-cutoff	no hit below tool-cutoff	no hit below tool-cutoff	no hit below tool-cutoff	no hit below tool-cutoff	no hit below tool-cutoff	no hit below tool-cutoff	no hit below tool-cutoff
D6KZ88F01A0918	92	gatatggctgccacttttgctgcgaagctaattgatgacccagagcacttccgtgagcatatacagcgtgcttcgggaaggcttattcttcg-------------------------------------------------------------------------------------------------------------------------------------------------------------------------------------------------------------------------------------------------------------------------------------------------------------------…	no hit below tool-cutoff	no hit below tool-cutoff	no hit below tool-cutoff	no hit below tool-cutoff	no hit below tool-cutoff	no hit below tool-cutoff	no hit below tool-cutoff	no hit below tool-cutoff
D6KZ88F01A094P	55	nttttttttttctcattcttctttctatgttactatagaagccgtttctccataa--------------------------------------------------------------------------------------------------------------------------------------------------------------------------------------------------------------------------------------------------------------------------------------------------------------------------------------------------------…	no hit below tool-cutoff	no hit below tool-cutoff	no hit below tool-cutoff	no hit below tool-cutoff	no hit below tool-cutoff	no hit below tool-cutoff	no hit below tool-cutoff	no hit below tool-cutoff
D6KZ88F01A09ZV	51	atcttgatgtatcttgtacaatctgtgtgaggtccacacaattcatgtatg------------------------------------------------------------------------------------------------------------------------------------------------------------------------------------------------------------------------------------------------------------------------------------------------------------------------------------------------------------…	no hit below tool-cutoff	no hit below tool-cutoff	no hit below tool-cutoff	no hit below tool-cutoff	no hit below tool-cutoff	no hit below tool-cutoff	no hit below tool-cutoff	no hit below tool-cutoff
D6KZ88F01A0AIP	73	gaccattggtaataacctcgagaaacaaacatgttgaggagtgagacggagaaggcgggtgtagaaggtgagg--------------------------------------------------------------------------------------------------------------------------------------------------------------------------------------------------------------------------------------------------------------------------------------------------------------------------------------…	no hit below tool-cutoff	no hit below tool-cutoff	no hit below tool-cutoff	no hit below tool-cutoff	no hit below tool-cutoff	no hit below tool-cutoff	no hit below tool-cutoff	no hit below tool-cutoff
D6KZ88F01A0ASV	75	ggttttgaaaaacgttgttcgctccactacccccttcaagttctcaccgacactcctgcatcaccatatttctct------------------------------------------------------------------------------------------------------------------------------------------------------------------------------------------------------------------------------------------------------------------------------------------------------------------------------------…	no hit below tool-cutoff	no hit below tool-cutoff	no hit below tool-cutoff	no hit below tool-cutoff	no hit below tool-cutoff	no hit below tool-cutoff	no hit below tool-cutoff	no hit below tool-cutoff
D6KZ88F01A0BL9	55	agtagaagactgactagttacaaatgtaagagctaataagttgccatgcaaagta--------------------------------------------------------------------------------------------------------------------------------------------------------------------------------------------------------------------------------------------------------------------------------------------------------------------------------------------------------…	no hit below tool-cutoff	no hit below tool-cutoff	no hit below tool-cutoff	no hit below tool-cutoff	no hit below tool-cutoff	no hit below tool-cutoff	no hit below tool-cutoff	no hit below tool-cutoff
D6KZ88F01A0BQI	73	tttttttttttnttttttttattttttatttttattttttcttttatttactatactacacatctagaagaaa--------------------------------------------------------------------------------------------------------------------------------------------------------------------------------------------------------------------------------------------------------------------------------------------------------------------------------------…	no hit below tool-cutoff	no hit below tool-cutoff	no hit below tool-cutoff	no hit below tool-cutoff	no hit below tool-cutoff	no hit below tool-cutoff	no hit below tool-cutoff	no hit below tool-cutoff
D6KZ88F01A0BSU	74	acctggtttagagtaagttctttgcaggtagataatatacgatgccgtaggaatcatacccgcttcagtgcttg-------------------------------------------------------------------------------------------------------------------------------------------------------------------------------------------------------------------------------------------------------------------------------------------------------------------------------------…	no hit below tool-cutoff	no hit below tool-cutoff	no hit below tool-cutoff	no hit below tool-cutoff	no hit below tool-cutoff	no hit below tool-cutoff	no hit below tool-cutoff	no hit below tool-cutoff
D6KZ88F01A0BUR	119	gaattcgttactgaaggaaaaagatcctaaagcgagattggcaacctttacgctatcgtttccggaacgagggaattggacgaaggaccgatcgctcgacgaatggcagaacatattgg----------------------------------------------------------------------------------------------------------------------------------------------------------------------------------------------------------------------------------------------------------------------------------------…	no hit below tool-cutoff	no hit below tool-cutoff	no hit below tool-cutoff	no hit below tool-cutoff	no hit below tool-cutoff	no hit below tool-cutoff	no hit below tool-cutoff	no hit below tool-cutoff
D6KZ88F01A0BVV	67	atcaggttgaagccacggccaaatatattgccgaaaacgtaggcacggtagccgttggactcggaca--------------------------------------------------------------------------------------------------------------------------------------------------------------------------------------------------------------------------------------------------------------------------------------------------------------------------------------------…	no hit below tool-cutoff	no hit below tool-cutoff	no hit below tool-cutoff	no hit below tool-cutoff	no hit below tool-cutoff	no hit below tool-cutoff	no hit below tool-cutoff	no hit below tool-cutoff
D6KZ88F01A0C4P	100	ctctcaaacatttcaaatctctcgagaagccacttggctacatctctcaagaaacatttcctcttccgactctcggtcctgttctcaaagatctatcgcg-----------------------------------------------------------------------------------------------------------------------------------------------------------------------------------------------------------------------------------------------------------------------------------------------------------…	no hit below tool-cutoff	no hit below tool-cutoff	no hit below tool-cutoff	no hit below tool-cutoff	2.3e-05	hypothetical protein [Neurospora crassa OR74A] >gi	8e-07	Neurospora crassa OR74A hypothetical protein parti
D6KZ88F01A0C8X	106	tatacgatatgaagggtttaaggtagtaagaatagcccctatactcgcacacgcccattggagggttgcataagcactagtattccccatgataacagcaacacga-----------------------------------------------------------------------------------------------------------------------------------------------------------------------------------------------------------------------------------------------------------------------------------------------------…	no hit below tool-cutoff	no hit below tool-cutoff	no hit below tool-cutoff	no hit below tool-cutoff	2.1e-06	hypothetical protein UM04803.1 [Ustilago maydis 52	2e-12	Coprinopsis cinerea okayama7#130 hypothetical prot
D6KZ88F01A0CGQ	71	gcgaccttgagaagctttatttacgctgatacttcagtcgacaagcccttcttccctggtctttgtgaaag----------------------------------------------------------------------------------------------------------------------------------------------------------------------------------------------------------------------------------------------------------------------------------------------------------------------------------------…	no hit below tool-cutoff	no hit below tool-cutoff	no hit below tool-cutoff	no hit below tool-cutoff	no hit below tool-cutoff	no hit below tool-cutoff	no hit below tool-cutoff	no hit below tool-cutoff
D6KZ88F01A0CMI	77	gtttttttttnttttttnttttgtacacaacaaaacaataagtgtatattagtttcgaccaaagtggacaaaataaa----------------------------------------------------------------------------------------------------------------------------------------------------------------------------------------------------------------------------------------------------------------------------------------------------------------------------------…	no hit below tool-cutoff	no hit below tool-cutoff	no hit below tool-cutoff	no hit below tool-cutoff	no hit below tool-cutoff	no hit below tool-cutoff	no hit below tool-cutoff	no hit below tool-cutoff
D6KZ88F01A0CU4	90	gacaccaacaatgtcaccacgacggaagatgtcgtgcgtctcgatgtaactttcttgatccgtagcatctcgtagagatgccatgatctg---------------------------------------------------------------------------------------------------------------------------------------------------------------------------------------------------------------------------------------------------------------------------------------------------------------------…	no hit below tool-cutoff	no hit below tool-cutoff	no hit below tool-cutoff	no hit below tool-cutoff	no hit below tool-cutoff	no hit below tool-cutoff	no hit below tool-cutoff	no hit below tool-cutoff
D6KZ88F01A0DAO	57	ntttttttgaggccaagtgataattcatttaaatggtcaaggcgattaaagagaccg------------------------------------------------------------------------------------------------------------------------------------------------------------------------------------------------------------------------------------------------------------------------------------------------------------------------------------------------------…	no hit below tool-cutoff	no hit below tool-cutoff	no hit below tool-cutoff	no hit below tool-cutoff	no hit below tool-cutoff	no hit below tool-cutoff	no hit below tool-cutoff	no hit below tool-cutoff
D6KZ88F01A0DF7	80	gtccatacggccggggacgacgtccgtaccaaaagagtttttttttttcgttttttaagtttcgtttagggaatagacag-------------------------------------------------------------------------------------------------------------------------------------------------------------------------------------------------------------------------------------------------------------------------------------------------------------------------------…	no hit below tool-cutoff	no hit below tool-cutoff	no hit below tool-cutoff	no hit below tool-cutoff	no hit below tool-cutoff	no hit below tool-cutoff	no hit below tool-cutoff	no hit below tool-cutoff
D6KZ88F01A0DQK	52	aagcaagtggtataacaacgtcgagagtgtcagtcggacgagtcggcgtacg-----------------------------------------------------------------------------------------------------------------------------------------------------------------------------------------------------------------------------------------------------------------------------------------------------------------------------------------------------------…	no hit below tool-cutoff	no hit below tool-cutoff	no hit below tool-cutoff	no hit below tool-cutoff	no hit below tool-cutoff	no hit below tool-cutoff	no hit below tool-cutoff	no hit below tool-cutoff
D6KZ88F01A0E01	57	taccggagtcatcgatggcataacagtatccaccgtgtctcgtctctctctttctct------------------------------------------------------------------------------------------------------------------------------------------------------------------------------------------------------------------------------------------------------------------------------------------------------------------------------------------------------…	no hit below tool-cutoff	no hit below tool-cutoff	no hit below tool-cutoff	no hit below tool-cutoff	no hit below tool-cutoff	no hit below tool-cutoff	no hit below tool-cutoff	no hit below tool-cutoff
D6KZ88F01A0EAY	61	tttcgaatgatgggttatttagttctactgacgggcatcatgtgtcgcatgcaagtgggag--------------------------------------------------------------------------------------------------------------------------------------------------------------------------------------------------------------------------------------------------------------------------------------------------------------------------------------------------…	no hit below tool-cutoff	no hit below tool-cutoff	no hit below tool-cutoff	no hit below tool-cutoff	no hit below tool-cutoff	no hit below tool-cutoff	no hit below tool-cutoff	no hit below tool-cutoff
D6KZ88F01A0ECX	70	gccatcctcgatacctaagaaaaaaataagatgaatagagtacaaacatgatattggagtaacgaaccgg-----------------------------------------------------------------------------------------------------------------------------------------------------------------------------------------------------------------------------------------------------------------------------------------------------------------------------------------…	no hit below tool-cutoff	no hit below tool-cutoff	no hit below tool-cutoff	no hit below tool-cutoff	no hit below tool-cutoff	no hit below tool-cutoff	no hit below tool-cutoff	no hit below tool-cutoff
D6KZ88F01A0ETU	66	tgctgttcgctattatttacaattataccttaggacgtgtaatactggattcttgtgtatggctta---------------------------------------------------------------------------------------------------------------------------------------------------------------------------------------------------------------------------------------------------------------------------------------------------------------------------------------------…	no hit below tool-cutoff	no hit below tool-cutoff	no hit below tool-cutoff	no hit below tool-cutoff	no hit below tool-cutoff	no hit below tool-cutoff	no hit below tool-cutoff	no hit below tool-cutoff
D6KZ88F01A0F5B	80	gaccgtaccaggctacaaggaaaagtttcggtcgtattcttcttctagtttcttttagaggggcgattatatgtatagta-------------------------------------------------------------------------------------------------------------------------------------------------------------------------------------------------------------------------------------------------------------------------------------------------------------------------------…	no hit below tool-cutoff	no hit below tool-cutoff	no hit below tool-cutoff	no hit below tool-cutoff	no hit below tool-cutoff	no hit below tool-cutoff	no hit below tool-cutoff	no hit below tool-cutoff
D6KZ88F01A0F9W	54	ctaaaaaccgaaactaagtctattttgttatctataattaagactacagcatta---------------------------------------------------------------------------------------------------------------------------------------------------------------------------------------------------------------------------------------------------------------------------------------------------------------------------------------------------------…	no hit below tool-cutoff	no hit below tool-cutoff	no hit below tool-cutoff	no hit below tool-cutoff	no hit below tool-cutoff	no hit below tool-cutoff	no hit below tool-cutoff	no hit below tool-cutoff
D6KZ88F01A0FDJ	69	cttttttttttnttttttttttattttatacgaaagtaagtacgtctatattagtcacaatagtaacgg------------------------------------------------------------------------------------------------------------------------------------------------------------------------------------------------------------------------------------------------------------------------------------------------------------------------------------------…	no hit below tool-cutoff	no hit below tool-cutoff	no hit below tool-cutoff	no hit below tool-cutoff	no hit below tool-cutoff	no hit below tool-cutoff	no hit below tool-cutoff	no hit below tool-cutoff
D6KZ88F01A0FJ4	105	tgagtaccatactcataacgcgacgctttcgacggtgcattttcgttccatccgtctacgcgttttcgtaagttggcgtttcaagtaaacgctagttggaaacat------------------------------------------------------------------------------------------------------------------------------------------------------------------------------------------------------------------------------------------------------------------------------------------------------…	no hit below tool-cutoff	no hit below tool-cutoff	no hit below tool-cutoff	no hit below tool-cutoff	no hit below tool-cutoff	no hit below tool-cutoff	no hit below tool-cutoff	no hit below tool-cutoff
D6KZ88F01A0FOL	74	tttttttntttttttnttttcngagaagaaagaaaacgaaatagctattggtaggtagatacctaccccgtaag-------------------------------------------------------------------------------------------------------------------------------------------------------------------------------------------------------------------------------------------------------------------------------------------------------------------------------------…	no hit below tool-cutoff	no hit below tool-cutoff	no hit below tool-cutoff	no hit below tool-cutoff	no hit below tool-cutoff	no hit below tool-cutoff	no hit below tool-cutoff	no hit below tool-cutoff
D6KZ88F01A0FTY	68	tttttttnttttttttgttttttcggagcactacgatgtagttaacggcataacacatagtaatttcg-------------------------------------------------------------------------------------------------------------------------------------------------------------------------------------------------------------------------------------------------------------------------------------------------------------------------------------------…	no hit below tool-cutoff	no hit below tool-cutoff	no hit below tool-cutoff	no hit below tool-cutoff	no hit below tool-cutoff	no hit below tool-cutoff	no hit below tool-cutoff	no hit below tool-cutoff
D6KZ88F01A0FVD	54	ttttttntttttttntttttttagtttacgtttagttagttgtagtatagttgt---------------------------------------------------------------------------------------------------------------------------------------------------------------------------------------------------------------------------------------------------------------------------------------------------------------------------------------------------------…	no hit below tool-cutoff	no hit below tool-cutoff	no hit below tool-cutoff	no hit below tool-cutoff	no hit below tool-cutoff	no hit below tool-cutoff	no hit below tool-cutoff	no hit below tool-cutoff
D6KZ88F01A0G7G	66	ggatgctgtgacaggggacttatgcctccccctctctctgaccgaaaaattatgttgttaatcaca---------------------------------------------------------------------------------------------------------------------------------------------------------------------------------------------------------------------------------------------------------------------------------------------------------------------------------------------…	no hit below tool-cutoff	no hit below tool-cutoff	no hit below tool-cutoff	no hit below tool-cutoff	no hit below tool-cutoff	no hit below tool-cutoff	no hit below tool-cutoff	no hit below tool-cutoff
D6KZ88F01A0GB6	57	gatcaccgtcacatttgttgttctactactactccttagacggacatganaacggga------------------------------------------------------------------------------------------------------------------------------------------------------------------------------------------------------------------------------------------------------------------------------------------------------------------------------------------------------…	no hit below tool-cutoff	no hit below tool-cutoff	no hit below tool-cutoff	no hit below tool-cutoff	no hit below tool-cutoff	no hit below tool-cutoff	no hit below tool-cutoff	no hit below tool-cutoff
D6KZ88F01A0GKC	52	gggatcccccggcgtagttcgttgttcccctaccacttcccgaacctaacag-----------------------------------------------------------------------------------------------------------------------------------------------------------------------------------------------------------------------------------------------------------------------------------------------------------------------------------------------------------…	no hit below tool-cutoff	no hit below tool-cutoff	no hit below tool-cutoff	no hit below tool-cutoff	no hit below tool-cutoff	no hit below tool-cutoff	no hit below tool-cutoff	no hit below tool-cutoff
D6KZ88F01A0GKO	69	ggattaccgtttagttcatcttggtatataagacattatttgctgaaattgtatcaaaaatatagttag------------------------------------------------------------------------------------------------------------------------------------------------------------------------------------------------------------------------------------------------------------------------------------------------------------------------------------------…	no hit below tool-cutoff	no hit below tool-cutoff	no hit below tool-cutoff	no hit below tool-cutoff	no hit below tool-cutoff	no hit below tool-cutoff	no hit below tool-cutoff	no hit below tool-cutoff
D6KZ88F01A0GNN	61	tggctcgtggtgggtgcgcgtcagtgcgcagatttttaatgagattgaggattttgagaag--------------------------------------------------------------------------------------------------------------------------------------------------------------------------------------------------------------------------------------------------------------------------------------------------------------------------------------------------…	no hit below tool-cutoff	no hit below tool-cutoff	no hit below tool-cutoff	no hit below tool-cutoff	no hit below tool-cutoff	no hit below tool-cutoff	no hit below tool-cutoff	no hit below tool-cutoff
D6KZ88F01A0GQJ	103	tcttagtccccctgcaaaagtcgcagccgaaagattggctcatcagattgagaatgagaacggagttgaacgaggtgtagaatcgttttatcggcatttgccg--------------------------------------------------------------------------------------------------------------------------------------------------------------------------------------------------------------------------------------------------------------------------------------------------------…	no hit below tool-cutoff	no hit below tool-cutoff	no hit below tool-cutoff	no hit below tool-cutoff	no hit below tool-cutoff	no hit below tool-cutoff	no hit below tool-cutoff	no hit below tool-cutoff
D6KZ88F01A0GSZ	111	cctccaaaacttggtcaatagtttcgggatctgtttccacctctccgctggaaactcgttggataatttcatcttgattattcccgcccgttccagatactgattctttgt------------------------------------------------------------------------------------------------------------------------------------------------------------------------------------------------------------------------------------------------------------------------------------------------…	no hit below tool-cutoff	no hit below tool-cutoff	no hit below tool-cutoff	no hit below tool-cutoff	no hit below tool-cutoff	no hit below tool-cutoff	no hit below tool-cutoff	no hit below tool-cutoff
D6KZ88F01A0H1C	103	cctgaagaaagccgtcaaagacctggaaactgcaaagaaaaagaaccctatggagaagtttgtattctttgcgtcgatcactgataagaataggacggaacaa--------------------------------------------------------------------------------------------------------------------------------------------------------------------------------------------------------------------------------------------------------------------------------------------------------…	no hit below tool-cutoff	no hit below tool-cutoff	no hit below tool-cutoff	no hit below tool-cutoff	no hit below tool-cutoff	no hit below tool-cutoff	no hit below tool-cutoff	no hit below tool-cutoff
D6KZ88F01A0H21	71	ttttttttnttttttttntttttacaacaaagaaaaagaaactccgctatttgtgtatgtattgagtatag----------------------------------------------------------------------------------------------------------------------------------------------------------------------------------------------------------------------------------------------------------------------------------------------------------------------------------------…	no hit below tool-cutoff	no hit below tool-cutoff	no hit below tool-cutoff	no hit below tool-cutoff	no hit below tool-cutoff	no hit below tool-cutoff	no hit below tool-cutoff	no hit below tool-cutoff
D6KZ88F01A0H9B	52	tgttttttttntttttttnttttttcttacgtaatacacatactagtagtta-----------------------------------------------------------------------------------------------------------------------------------------------------------------------------------------------------------------------------------------------------------------------------------------------------------------------------------------------------------…	no hit below tool-cutoff	no hit below tool-cutoff	no hit below tool-cutoff	no hit below tool-cutoff	no hit below tool-cutoff	no hit below tool-cutoff	no hit below tool-cutoff	no hit below tool-cutoff
D6KZ88F01A0HMP	84	cctctagcgaccgcaagttgggcgcttcaacattaggattgcgttttttttactacccgacggaagtacttttggttaggacca---------------------------------------------------------------------------------------------------------------------------------------------------------------------------------------------------------------------------------------------------------------------------------------------------------------------------…	no hit below tool-cutoff	no hit below tool-cutoff	no hit below tool-cutoff	no hit below tool-cutoff	no hit below tool-cutoff	no hit below tool-cutoff	no hit below tool-cutoff	no hit below tool-cutoff
D6KZ88F01A0HSU	63	ccggggggagatcagcgttgctgacgttggagtttatcatcgatcgagcaacacaggcgcaag------------------------------------------------------------------------------------------------------------------------------------------------------------------------------------------------------------------------------------------------------------------------------------------------------------------------------------------------…	no hit below tool-cutoff	no hit below tool-cutoff	no hit below tool-cutoff	no hit below tool-cutoff	no hit below tool-cutoff	no hit below tool-cutoff	no hit below tool-cutoff	no hit below tool-cutoff
D6KZ88F01A0I4F	73	gacgcctcttattttagagtcatgaacgtagtgatttcttttcttttntttgtatgatagagtagtacgttag--------------------------------------------------------------------------------------------------------------------------------------------------------------------------------------------------------------------------------------------------------------------------------------------------------------------------------------…	no hit below tool-cutoff	no hit below tool-cutoff	no hit below tool-cutoff	no hit below tool-cutoff	no hit below tool-cutoff	no hit below tool-cutoff	no hit below tool-cutoff	no hit below tool-cutoff
D6KZ88F01A0IBQ	60	gaggttcactcatgccaccatgacctccgagagagctgtccccgttcttgcagatttcct---------------------------------------------------------------------------------------------------------------------------------------------------------------------------------------------------------------------------------------------------------------------------------------------------------------------------------------------------…	no hit below tool-cutoff	no hit below tool-cutoff	no hit below tool-cutoff	no hit below tool-cutoff	no hit below tool-cutoff	no hit below tool-cutoff	no hit below tool-cutoff	no hit below tool-cutoff
D6KZ88F01A0IDM	110	acgaacgctcgaaacttgtacttcctcagctggaagtgggccggcaggaccagttggtagtttctttaatttggactggactagcctttgttggtgccaccgcgatgata-------------------------------------------------------------------------------------------------------------------------------------------------------------------------------------------------------------------------------------------------------------------------------------------------…	no hit below tool-cutoff	no hit below tool-cutoff	no hit below tool-cutoff	no hit below tool-cutoff	no hit below tool-cutoff	no hit below tool-cutoff	no hit below tool-cutoff	no hit below tool-cutoff
D6KZ88F01A0J0L	72	tttttttttttntttttttttntttttttactttttaacttactaagtgtctaaccaaaccgaccgaccact---------------------------------------------------------------------------------------------------------------------------------------------------------------------------------------------------------------------------------------------------------------------------------------------------------------------------------------…	no hit below tool-cutoff	no hit below tool-cutoff	no hit below tool-cutoff	no hit below tool-cutoff	no hit below tool-cutoff	no hit below tool-cutoff	no hit below tool-cutoff	no hit below tool-cutoff
D6KZ88F01A0JLB	91	aaccctgtaccatttccatccgcaataagcccagcaaaatcatgttccggtacaaggggccttctggccaagaaattaggcagggtgccaa--------------------------------------------------------------------------------------------------------------------------------------------------------------------------------------------------------------------------------------------------------------------------------------------------------------------…	no hit below tool-cutoff	no hit below tool-cutoff	no hit below tool-cutoff	no hit below tool-cutoff	no hit below tool-cutoff	no hit below tool-cutoff	no hit below tool-cutoff	no hit below tool-cutoff
D6KZ88F01A0JRZ	87	tgagcaggtcgcatgcgaggatgctgggtcttgatgatgattggagtagtgaagaggagtgcaagggaatgatacatcgattagtgg------------------------------------------------------------------------------------------------------------------------------------------------------------------------------------------------------------------------------------------------------------------------------------------------------------------------…	no hit below tool-cutoff	no hit below tool-cutoff	no hit below tool-cutoff	no hit below tool-cutoff	no hit below tool-cutoff	no hit below tool-cutoff	no hit below tool-cutoff	no hit below tool-cutoff
D6KZ88F01A0JUV	99	cctcatcttcgttttcaacatcccacatctccacatcgtcatcctgctcttgggggactatctcataatcgtcttcggagtccccttcatcatttgaag------------------------------------------------------------------------------------------------------------------------------------------------------------------------------------------------------------------------------------------------------------------------------------------------------------…	no hit below tool-cutoff	no hit below tool-cutoff	no hit below tool-cutoff	no hit below tool-cutoff	no hit below tool-cutoff	no hit below tool-cutoff	no hit below tool-cutoff	no hit below tool-cutoff
D6KZ88F01A0KD0	74	gaatttatttgtccgtacataatacaagcccctaacagtagttagtagtaatacaaacttctaccctaagtgag-------------------------------------------------------------------------------------------------------------------------------------------------------------------------------------------------------------------------------------------------------------------------------------------------------------------------------------…	no hit below tool-cutoff	no hit below tool-cutoff	no hit below tool-cutoff	no hit below tool-cutoff	no hit below tool-cutoff	no hit below tool-cutoff	no hit below tool-cutoff	no hit below tool-cutoff
D6KZ88F01A0KG5	61	ntttttttttttgtagagaaagaaagtagtccacttgttaagaacggagtaacgctacgaa--------------------------------------------------------------------------------------------------------------------------------------------------------------------------------------------------------------------------------------------------------------------------------------------------------------------------------------------------…	no hit below tool-cutoff	no hit below tool-cutoff	no hit below tool-cutoff	no hit below tool-cutoff	no hit below tool-cutoff	no hit below tool-cutoff	no hit below tool-cutoff	no hit below tool-cutoff
D6KZ88F01A0KH3	56	tttttttttttnttttttttntttttggaggaaagtatagtactatttgtttcttt-------------------------------------------------------------------------------------------------------------------------------------------------------------------------------------------------------------------------------------------------------------------------------------------------------------------------------------------------------…	no hit below tool-cutoff	no hit below tool-cutoff	no hit below tool-cutoff	no hit below tool-cutoff	no hit below tool-cutoff	no hit below tool-cutoff	no hit below tool-cutoff	no hit below tool-cutoff
D6KZ88F01A0KO3	65	gaccggatggacatattatgtcgttacatcaccatacccaaagcatttatcccgcttagtgcctt----------------------------------------------------------------------------------------------------------------------------------------------------------------------------------------------------------------------------------------------------------------------------------------------------------------------------------------------…	no hit below tool-cutoff	no hit below tool-cutoff	no hit below tool-cutoff	no hit below tool-cutoff	no hit below tool-cutoff	no hit below tool-cutoff	no hit below tool-cutoff	no hit below tool-cutoff
D6KZ88F01A0KPV	67	caattggttctgtatttactactatgaaaataattagtagcgagacaagtaaagatgcaaaaccaca--------------------------------------------------------------------------------------------------------------------------------------------------------------------------------------------------------------------------------------------------------------------------------------------------------------------------------------------…	no hit below tool-cutoff	no hit below tool-cutoff	no hit below tool-cutoff	no hit below tool-cutoff	no hit below tool-cutoff	no hit below tool-cutoff	no hit below tool-cutoff	no hit below tool-cutoff
D6KZ88F01A0M46	98	aacggagtatgctgcagccagtagatacatagctagctagagtcgtcgtaggagttgtctacggtacgtaggagaatgaattgtagacgaggtcacag-------------------------------------------------------------------------------------------------------------------------------------------------------------------------------------------------------------------------------------------------------------------------------------------------------------…	no hit below tool-cutoff	no hit below tool-cutoff	no hit below tool-cutoff	no hit below tool-cutoff	no hit below tool-cutoff	no hit below tool-cutoff	no hit below tool-cutoff	no hit below tool-cutoff
D6KZ88F01A0MMI	92	aggatatgtttctcaaatgcccatcgatccgggcgcacgattcatggtcaccgccagcagtaatcgcggctggcatggtgaatctacaaaaa-------------------------------------------------------------------------------------------------------------------------------------------------------------------------------------------------------------------------------------------------------------------------------------------------------------------…	no hit below tool-cutoff	no hit below tool-cutoff	no hit below tool-cutoff	no hit below tool-cutoff	no hit below tool-cutoff	no hit below tool-cutoff	4e-10	Coprinopsis cinerea okayama7#130 hypothetical prot
D6KZ88F01A0MP1	71	tccgggagatgggcaaaggcaggaatagagattctgacgggcattctactttgcaactaataaagaaacaa----------------------------------------------------------------------------------------------------------------------------------------------------------------------------------------------------------------------------------------------------------------------------------------------------------------------------------------…	no hit below tool-cutoff	no hit below tool-cutoff	no hit below tool-cutoff	no hit below tool-cutoff	no hit below tool-cutoff	no hit below tool-cutoff	no hit below tool-cutoff	no hit below tool-cutoff
D6KZ88F01A0MZ1	88	aatctcaaaaacattatatggcaacggctgaaatttcaacgacccatttttatccattttattttattttattttcattgcgataata-----------------------------------------------------------------------------------------------------------------------------------------------------------------------------------------------------------------------------------------------------------------------------------------------------------------------…	no hit below tool-cutoff	no hit below tool-cutoff	no hit below tool-cutoff	no hit below tool-cutoff	no hit below tool-cutoff	no hit below tool-cutoff	no hit below tool-cutoff	no hit below tool-cutoff
D6KZ88F01A0NC5	73	gagcacagacgcagatatgaagtacaagcggtttcgggtttcggtcccttaccctgacgatggcccggtcgtt--------------------------------------------------------------------------------------------------------------------------------------------------------------------------------------------------------------------------------------------------------------------------------------------------------------------------------------…	no hit below tool-cutoff	no hit below tool-cutoff	no hit below tool-cutoff	no hit below tool-cutoff	no hit below tool-cutoff	no hit below tool-cutoff	no hit below tool-cutoff	no hit below tool-cutoff
D6KZ88F01A0NFC	59	ntttttttttgttggtgcggcgcactgtggtccgacgagacaggagaaaaggaaccggt----------------------------------------------------------------------------------------------------------------------------------------------------------------------------------------------------------------------------------------------------------------------------------------------------------------------------------------------------…	no hit below tool-cutoff	no hit below tool-cutoff	no hit below tool-cutoff	no hit below tool-cutoff	no hit below tool-cutoff	no hit below tool-cutoff	no hit below tool-cutoff	no hit below tool-cutoff
D6KZ88F01A0NVK	86	ttgtttttttttttntttttttttttntttttttttattactaacaaactaactattactaacttacttacttaactaactaccga-------------------------------------------------------------------------------------------------------------------------------------------------------------------------------------------------------------------------------------------------------------------------------------------------------------------------…	no hit below tool-cutoff	no hit below tool-cutoff	no hit below tool-cutoff	no hit below tool-cutoff	no hit below tool-cutoff	no hit below tool-cutoff	no hit below tool-cutoff	no hit below tool-cutoff
D6KZ88F01A0NZV	72	ggtggtttgaagcggagaagaaccacttacgggagaccttgagaataaactagagaaattagtgtagatata---------------------------------------------------------------------------------------------------------------------------------------------------------------------------------------------------------------------------------------------------------------------------------------------------------------------------------------…	no hit below tool-cutoff	no hit below tool-cutoff	no hit below tool-cutoff	no hit below tool-cutoff	no hit below tool-cutoff	no hit below tool-cutoff	no hit below tool-cutoff	no hit below tool-cutoff
D6KZ88F01A0OFA	105	aactcgcttcgttgttggtggtattgatggggacgcggtaaaggacgagtttcctaggacatatgtcgatcttctcggcacgaacatactcatcgtcgactatcg------------------------------------------------------------------------------------------------------------------------------------------------------------------------------------------------------------------------------------------------------------------------------------------------------…	no hit below tool-cutoff	no hit below tool-cutoff	no hit below tool-cutoff	no hit below tool-cutoff	no hit below tool-cutoff	no hit below tool-cutoff	no hit below tool-cutoff	no hit below tool-cutoff
D6KZ88F01A0OGF	88	ttttttttttnttttttttntttttttgttcgacgaataatactatagtaagtaaagtaagtaactaaagttacttacttaagtttaa-----------------------------------------------------------------------------------------------------------------------------------------------------------------------------------------------------------------------------------------------------------------------------------------------------------------------…	no hit below tool-cutoff	no hit below tool-cutoff	no hit below tool-cutoff	no hit below tool-cutoff	no hit below tool-cutoff	no hit below tool-cutoff	no hit below tool-cutoff	no hit below tool-cutoff
D6KZ88F01A0OPL	116	cttggacggcgtccccgtactatcagtcttcctgcgcttcagctccttctttcctgtattacttgttgtaccgtaactttgtcgttttttgtcctctcttgagcggctaccacgcg-------------------------------------------------------------------------------------------------------------------------------------------------------------------------------------------------------------------------------------------------------------------------------------------…	no hit below tool-cutoff	no hit below tool-cutoff	no hit below tool-cutoff	no hit below tool-cutoff	no hit below tool-cutoff	no hit below tool-cutoff	no hit below tool-cutoff	no hit below tool-cutoff
D6KZ88F01A0OQB	85	gacattgtttttttttttaattttttttaacttttttttaatttttttaatttttttaaagttttaaagtaagaacgaagagaca--------------------------------------------------------------------------------------------------------------------------------------------------------------------------------------------------------------------------------------------------------------------------------------------------------------------------…	no hit below tool-cutoff	no hit below tool-cutoff	no hit below tool-cutoff	no hit below tool-cutoff	no hit below tool-cutoff	no hit below tool-cutoff	no hit below tool-cutoff	no hit below tool-cutoff
D6KZ88F01A0P2L	64	ggcctcctttctctcccacattcctcgcacataagaggcgacagcgcaatcccagcgacttccg-----------------------------------------------------------------------------------------------------------------------------------------------------------------------------------------------------------------------------------------------------------------------------------------------------------------------------------------------…	no hit below tool-cutoff	no hit below tool-cutoff	no hit below tool-cutoff	no hit below tool-cutoff	no hit below tool-cutoff	no hit below tool-cutoff	no hit below tool-cutoff	no hit below tool-cutoff
D6KZ88F01A0PUZ	53	ntttttttttcatggcacctgtgagcatggtaggaataatggtcttggtgtcg----------------------------------------------------------------------------------------------------------------------------------------------------------------------------------------------------------------------------------------------------------------------------------------------------------------------------------------------------------…	no hit below tool-cutoff	no hit below tool-cutoff	no hit below tool-cutoff	no hit below tool-cutoff	no hit below tool-cutoff	no hit below tool-cutoff	no hit below tool-cutoff	no hit below tool-cutoff
D6KZ88F01A0PXI	60	ntttttttttttctattaatttcgataatagtgattctagtacaagacttgtcaaagtta---------------------------------------------------------------------------------------------------------------------------------------------------------------------------------------------------------------------------------------------------------------------------------------------------------------------------------------------------…	no hit below tool-cutoff	no hit below tool-cutoff	no hit below tool-cutoff	no hit below tool-cutoff	no hit below tool-cutoff	no hit below tool-cutoff	no hit below tool-cutoff	no hit below tool-cutoff
D6KZ88F01A0Q3M	89	atacgcgcagtatatgcgccacgtgaaatccaaagatgaatatctctattcttcctaggtcttgtataattgtgggcaatgaatgcata----------------------------------------------------------------------------------------------------------------------------------------------------------------------------------------------------------------------------------------------------------------------------------------------------------------------…	no hit below tool-cutoff	no hit below tool-cutoff	no hit below tool-cutoff	no hit below tool-cutoff	no hit below tool-cutoff	no hit below tool-cutoff	no hit below tool-cutoff	no hit below tool-cutoff
D6KZ88F01A0QKP	66	ttttttttnttttttttnttttttagtatacgaatagtacagtcgtttggacatagattattgcag---------------------------------------------------------------------------------------------------------------------------------------------------------------------------------------------------------------------------------------------------------------------------------------------------------------------------------------------…	no hit below tool-cutoff	no hit below tool-cutoff	no hit below tool-cutoff	no hit below tool-cutoff	no hit below tool-cutoff	no hit below tool-cutoff	no hit below tool-cutoff	no hit below tool-cutoff
D6KZ88F01A0QKY	79	ggcgtgcgttgtttctgtaaaccatttcttattacaacctaaagacttgcctatctcctaccgacatcgcgccctaact--------------------------------------------------------------------------------------------------------------------------------------------------------------------------------------------------------------------------------------------------------------------------------------------------------------------------------…	no hit below tool-cutoff	no hit below tool-cutoff	no hit below tool-cutoff	no hit below tool-cutoff	no hit below tool-cutoff	no hit below tool-cutoff	no hit below tool-cutoff	no hit below tool-cutoff
D6KZ88F01A0QSU	83	ntttttttttgtttttcttttttacttttttaacttttagtctctgttgatcgagttagtcgaaaagggggtaaaactaccta----------------------------------------------------------------------------------------------------------------------------------------------------------------------------------------------------------------------------------------------------------------------------------------------------------------------------…	no hit below tool-cutoff	no hit below tool-cutoff	no hit below tool-cutoff	no hit below tool-cutoff	no hit below tool-cutoff	no hit below tool-cutoff	no hit below tool-cutoff	no hit below tool-cutoff
D6KZ88F01A0R6L	65	ttttttttntttttttntttttttagttttagtacgagtagtaactaaaaacaaactatttgttg----------------------------------------------------------------------------------------------------------------------------------------------------------------------------------------------------------------------------------------------------------------------------------------------------------------------------------------------…	no hit below tool-cutoff	no hit below tool-cutoff	no hit below tool-cutoff	no hit below tool-cutoff	no hit below tool-cutoff	no hit below tool-cutoff	no hit below tool-cutoff	no hit below tool-cutoff
D6KZ88F01A0RA4	75	nttttttttttagttacgaaacggaaacggggacggaccgaccgaccgggacggaacgactacgtaggcggaccg------------------------------------------------------------------------------------------------------------------------------------------------------------------------------------------------------------------------------------------------------------------------------------------------------------------------------------…	no hit below tool-cutoff	no hit below tool-cutoff	no hit below tool-cutoff	no hit below tool-cutoff	no hit below tool-cutoff	no hit below tool-cutoff	no hit below tool-cutoff	no hit below tool-cutoff
D6KZ88F01A0RMI	95	agcttgatatcgcgatgaaagatgcctttgttatggcaatatataataccgtccagaagctggatgaagacggagcggatgagttcgtcgttgcg----------------------------------------------------------------------------------------------------------------------------------------------------------------------------------------------------------------------------------------------------------------------------------------------------------------…	no hit below tool-cutoff	no hit below tool-cutoff	1.2e-05	KOG: Serine/threonine protein kinase	3.9e-05	unnamed protein product [Aspergillus oryzae]	1e-06	Aspergillus oryzae RIB40 genomic DNA, SC003 >gi|83
D6KZ88F01A0RNG	86	taacggccgggggagacaaagtccgatcagccccaaataccgggacagcttttaccaacgagttcgtggagctcactggggacacg-------------------------------------------------------------------------------------------------------------------------------------------------------------------------------------------------------------------------------------------------------------------------------------------------------------------------…	no hit below tool-cutoff	no hit below tool-cutoff	no hit below tool-cutoff	no hit below tool-cutoff	no hit below tool-cutoff	no hit below tool-cutoff	no hit below tool-cutoff	no hit below tool-cutoff
D6KZ88F01A0ROE	99	aatggaaccgctggaatctatcagccgattccgtttcgagggatgtcatgtgctccgaatcttcagattgttgtgcaaaaaaagacttagaagtgataa------------------------------------------------------------------------------------------------------------------------------------------------------------------------------------------------------------------------------------------------------------------------------------------------------------…	no hit below tool-cutoff	no hit below tool-cutoff	no hit below tool-cutoff	no hit below tool-cutoff	no hit below tool-cutoff	no hit below tool-cutoff	no hit below tool-cutoff	no hit below tool-cutoff
D6KZ88F01A0S9W	110	tactcagtctcctacttgcattcacataaaaatcaaaagaaaaaatcgtagtctggtattagtcttgaggccccccatcagagcaacgccataaaagtgccagacgaaaa-------------------------------------------------------------------------------------------------------------------------------------------------------------------------------------------------------------------------------------------------------------------------------------------------…	no hit below tool-cutoff	no hit below tool-cutoff	no hit below tool-cutoff	no hit below tool-cutoff	no hit below tool-cutoff	no hit below tool-cutoff	no hit below tool-cutoff	no hit below tool-cutoff
D6KZ88F01A0SAD	96	atcgccgcctcaagatagaacttgcgatcgccttcaatggcagtctgtgtctttttcgtttcctcgtcagtctccttggcttgaatgctattgata---------------------------------------------------------------------------------------------------------------------------------------------------------------------------------------------------------------------------------------------------------------------------------------------------------------…	no hit below tool-cutoff	no hit below tool-cutoff	no hit below tool-cutoff	no hit below tool-cutoff	no hit below tool-cutoff	no hit below tool-cutoff	no hit below tool-cutoff	no hit below tool-cutoff
D6KZ88F01A0SAP	66	caacccagcgcgtcaaggatcttctcgcccagggtgtacatcaacaacgataccaacaaaccctca---------------------------------------------------------------------------------------------------------------------------------------------------------------------------------------------------------------------------------------------------------------------------------------------------------------------------------------------…	no hit below tool-cutoff	no hit below tool-cutoff	no hit below tool-cutoff	no hit below tool-cutoff	no hit below tool-cutoff	no hit below tool-cutoff	no hit below tool-cutoff	no hit below tool-cutoff
D6KZ88F01A0SB5	63	ttttttttntttttntttttntttttnttttnttttttnttttnttttgttgtgtgtagtagt------------------------------------------------------------------------------------------------------------------------------------------------------------------------------------------------------------------------------------------------------------------------------------------------------------------------------------------------…	no hit below tool-cutoff	no hit below tool-cutoff	no hit below tool-cutoff	no hit below tool-cutoff	no hit below tool-cutoff	no hit below tool-cutoff	no hit below tool-cutoff	no hit below tool-cutoff
D6KZ88F01A0T1L	69	tttttttttttntttttttttatttttaattaaacgttataaactaaaatataataatatactacttaa------------------------------------------------------------------------------------------------------------------------------------------------------------------------------------------------------------------------------------------------------------------------------------------------------------------------------------------…	no hit below tool-cutoff	no hit below tool-cutoff	no hit below tool-cutoff	no hit below tool-cutoff	no hit below tool-cutoff	no hit below tool-cutoff	no hit below tool-cutoff	no hit below tool-cutoff
D6KZ88F01A0TSB	100	gacctgtcgtccaggcgctcctatctgctcacagaagatgctaaggaagagggcatcagtgtcgccgcccactccctcgtcgaagaactttctgcccacg-----------------------------------------------------------------------------------------------------------------------------------------------------------------------------------------------------------------------------------------------------------------------------------------------------------…	no hit below tool-cutoff	no hit below tool-cutoff	no hit below tool-cutoff	no hit below tool-cutoff	no hit below tool-cutoff	no hit below tool-cutoff	no hit below tool-cutoff	no hit below tool-cutoff
D6KZ88F01A0UT0	101	ggcggagtattatcccgctcaagaaccgattcgtcggcctggcgcgcaagacggtgttgccgaaacggtcagatccgaaatatgccgactcgctaaagtcg----------------------------------------------------------------------------------------------------------------------------------------------------------------------------------------------------------------------------------------------------------------------------------------------------------…	no hit below tool-cutoff	no hit below tool-cutoff	no hit below tool-cutoff	no hit below tool-cutoff	no hit below tool-cutoff	no hit below tool-cutoff	1e-06	Laccaria bicolor S238N-H82 hypothetical protein pa
D6KZ88F01A0UTG	54	tgttttttttntttttttnttttttcttgngtgagaaaataaattaatttacta---------------------------------------------------------------------------------------------------------------------------------------------------------------------------------------------------------------------------------------------------------------------------------------------------------------------------------------------------------…	no hit below tool-cutoff	no hit below tool-cutoff	no hit below tool-cutoff	no hit below tool-cutoff	no hit below tool-cutoff	no hit below tool-cutoff	no hit below tool-cutoff	no hit below tool-cutoff
D6KZ88F01A0VJ3	88	gtaggccgtcattcatacggtatactgttgcaatgcagccaccttagtgtcgtcgagagaagcttggctagtcgcctttgcagccttg-----------------------------------------------------------------------------------------------------------------------------------------------------------------------------------------------------------------------------------------------------------------------------------------------------------------------…	no hit below tool-cutoff	no hit below tool-cutoff	no hit below tool-cutoff	no hit below tool-cutoff	no hit below tool-cutoff	no hit below tool-cutoff	no hit below tool-cutoff	no hit below tool-cutoff
D6KZ88F01A0WBT	111	atttcggagggagtgaagttggtggtattatgataccgagcatattaagccccgtaggtaaagccgatgataacgctggtatacttcgtgggatgttgagtagcttgaaag------------------------------------------------------------------------------------------------------------------------------------------------------------------------------------------------------------------------------------------------------------------------------------------------…	no hit below tool-cutoff	no hit below tool-cutoff	no hit below tool-cutoff	no hit below tool-cutoff	no hit below tool-cutoff	no hit below tool-cutoff	no hit below tool-cutoff	no hit below tool-cutoff
D6KZ88F01A0WCC	122	ggggtcaccattttggttttgccaggacttttttttttnttttacgcgttagttttacgtaactaacaaattaaataactaaattaatttaaattttaagttttggttttagtttttttaaa-------------------------------------------------------------------------------------------------------------------------------------------------------------------------------------------------------------------------------------------------------------------------------------…	no hit below tool-cutoff	no hit below tool-cutoff	no hit below tool-cutoff	no hit below tool-cutoff	no hit below tool-cutoff	no hit below tool-cutoff	no hit below tool-cutoff	no hit below tool-cutoff
D6KZ88F01A0WMA	120	acgaaggtcaggatagaaattaaccatgacaactccatccttcttgccttcctctgtttaccttaattctaacttcctaaaaattggagtcggggacgtttgcggacgtgatcgttgacg---------------------------------------------------------------------------------------------------------------------------------------------------------------------------------------------------------------------------------------------------------------------------------------…	no hit below tool-cutoff	no hit below tool-cutoff	no hit below tool-cutoff	no hit below tool-cutoff	no hit below tool-cutoff	no hit below tool-cutoff	no hit below tool-cutoff	no hit below tool-cutoff
D6KZ88F01A0WOZ	120	cccgcttcaatgtcatactcaattatatcccagaacccagcgggcaaaaaactttcttgttcttattggtttgttcctttgtatattcggaacgtttacttgtcatattactactactta---------------------------------------------------------------------------------------------------------------------------------------------------------------------------------------------------------------------------------------------------------------------------------------…	no hit below tool-cutoff	no hit below tool-cutoff	no hit below tool-cutoff	no hit below tool-cutoff	no hit below tool-cutoff	no hit below tool-cutoff	no hit below tool-cutoff	no hit below tool-cutoff
D6KZ88F01A0X4C	87	caaggaagcggatcatgtccagattacagcgctttcgcgtgcacttgtatgtgaacatagccatggcttatctcgatggccatccgt------------------------------------------------------------------------------------------------------------------------------------------------------------------------------------------------------------------------------------------------------------------------------------------------------------------------…	no hit below tool-cutoff	no hit below tool-cutoff	no hit below tool-cutoff	no hit below tool-cutoff	no hit below tool-cutoff	no hit below tool-cutoff	no hit below tool-cutoff	no hit below tool-cutoff
D6KZ88F01A0XKC	91	ctcatgttaacttacaagcagtcaatccttgttgttgtgtattcacatttgctactacttgatcattcttcgcagatatggtggagatgga--------------------------------------------------------------------------------------------------------------------------------------------------------------------------------------------------------------------------------------------------------------------------------------------------------------------…	no hit below tool-cutoff	no hit below tool-cutoff	no hit below tool-cutoff	no hit below tool-cutoff	8.8e-05	hypothetical protein CNA04130 [Cryptococcus neofor	1e-10	Laccaria bicolor S238N-H82 hypothetical protein pa
D6KZ88F01A0XVQ	59	ggtcgcggcaatgtctgccatttgctatttcgctatgcatatacaaccctttctccagt----------------------------------------------------------------------------------------------------------------------------------------------------------------------------------------------------------------------------------------------------------------------------------------------------------------------------------------------------…	no hit below tool-cutoff	no hit below tool-cutoff	no hit below tool-cutoff	no hit below tool-cutoff	no hit below tool-cutoff	no hit below tool-cutoff	no hit below tool-cutoff	no hit below tool-cutoff
D6KZ88F01A0YF1	67	ggcgcctactggcaagggtagcatggttgccgtctacggtacgtgtattgaaatggcaattttagca--------------------------------------------------------------------------------------------------------------------------------------------------------------------------------------------------------------------------------------------------------------------------------------------------------------------------------------------…	no hit below tool-cutoff	no hit below tool-cutoff	no hit below tool-cutoff	no hit below tool-cutoff	no hit below tool-cutoff	no hit below tool-cutoff	no hit below tool-cutoff	no hit below tool-cutoff
D6KZ88F01A0ZAF	56	ntttttttttttgtaagacatatatagaactagttagtcttagctgacacttgtta-------------------------------------------------------------------------------------------------------------------------------------------------------------------------------------------------------------------------------------------------------------------------------------------------------------------------------------------------------…	no hit below tool-cutoff	no hit below tool-cutoff	no hit below tool-cutoff	no hit below tool-cutoff	no hit below tool-cutoff	no hit below tool-cutoff	no hit below tool-cutoff	no hit below tool-cutoff
D6KZ88F01A0ZWF	131	taaagaacaaaggaagtagtagaaataccttctgatggtcttgtccttgagtatcagttattttcttttgttttctttttattttctttccttttcttgtacttgtttcattcctagcaattttcttccaa----------------------------------------------------------------------------------------------------------------------------------------------------------------------------------------------------------------------------------------------------------------------------…	no hit below tool-cutoff	no hit below tool-cutoff	no hit below tool-cutoff	no hit below tool-cutoff	no hit below tool-cutoff	no hit below tool-cutoff	no hit below tool-cutoff	no hit below tool-cutoff
D6KZ88F01A0ZZA	58	nttttttttaattggtacatatatatttgttttgtattaagtatggttatgtagataa-----------------------------------------------------------------------------------------------------------------------------------------------------------------------------------------------------------------------------------------------------------------------------------------------------------------------------------------------------…	no hit below tool-cutoff	no hit below tool-cutoff	no hit below tool-cutoff	no hit below tool-cutoff	no hit below tool-cutoff	no hit below tool-cutoff	no hit below tool-cutoff	no hit below tool-cutoff
D6KZ88F01A10GQ	96	gcgccaacctagcaaccgatggacccaggctctcagacgaagctgttcttgcacaggtgccaacattctttgttgcagggcacgagacgaccagta---------------------------------------------------------------------------------------------------------------------------------------------------------------------------------------------------------------------------------------------------------------------------------------------------------------…	no hit below tool-cutoff	no hit below tool-cutoff	no hit below tool-cutoff	no hit below tool-cutoff	no hit below tool-cutoff	no hit below tool-cutoff	no hit below tool-cutoff	no hit below tool-cutoff
D6KZ88F01A10W2	111	gcttgcccaaaccctgcaatccatccgatggagccggtgaggatgcggccggaagaacttgtccggcgacgtcatgacgattggagtacggaccgggaccgaaggagcacg------------------------------------------------------------------------------------------------------------------------------------------------------------------------------------------------------------------------------------------------------------------------------------------------…	no hit below tool-cutoff	no hit below tool-cutoff	no hit below tool-cutoff	no hit below tool-cutoff	no hit below tool-cutoff	no hit below tool-cutoff	no hit below tool-cutoff	no hit below tool-cutoff
D6KZ88F01A112Z	74	ttttttttttnttttttttnttttttcagttgagatactcgacgcatgaagaaaacgccacgaatcgatgccgg-------------------------------------------------------------------------------------------------------------------------------------------------------------------------------------------------------------------------------------------------------------------------------------------------------------------------------------…	no hit below tool-cutoff	no hit below tool-cutoff	no hit below tool-cutoff	no hit below tool-cutoff	no hit below tool-cutoff	no hit below tool-cutoff	no hit below tool-cutoff	no hit below tool-cutoff
D6KZ88F01A11GD	53	attttttttttacaaccgctgaaagtaacttttgatcgctgctacaacacata----------------------------------------------------------------------------------------------------------------------------------------------------------------------------------------------------------------------------------------------------------------------------------------------------------------------------------------------------------…	no hit below tool-cutoff	no hit below tool-cutoff	no hit below tool-cutoff	no hit below tool-cutoff	no hit below tool-cutoff	no hit below tool-cutoff	no hit below tool-cutoff	no hit below tool-cutoff
D6KZ88F01A11MH	84	tttttttttttnttttttttctatctttcccttccacggtacgttgttcgtctatcggtcccccgggcccggtaactaggccga---------------------------------------------------------------------------------------------------------------------------------------------------------------------------------------------------------------------------------------------------------------------------------------------------------------------------…	no hit below tool-cutoff	no hit below tool-cutoff	no hit below tool-cutoff	no hit below tool-cutoff	no hit below tool-cutoff	no hit below tool-cutoff	no hit below tool-cutoff	no hit below tool-cutoff
D6KZ88F01A123K	74	tttttttttnttttttttntttttgaactttgtttacggtcttgaataaatataatgtgaaggagactagtacg-------------------------------------------------------------------------------------------------------------------------------------------------------------------------------------------------------------------------------------------------------------------------------------------------------------------------------------…	no hit below tool-cutoff	no hit below tool-cutoff	no hit below tool-cutoff	no hit below tool-cutoff	no hit below tool-cutoff	no hit below tool-cutoff	no hit below tool-cutoff	no hit below tool-cutoff
D6KZ88F01A127S	76	atgtttttttttttntttttttctttgtatagtaattaatgtagtaccgccgtgacatgaatagttatactaccgg-----------------------------------------------------------------------------------------------------------------------------------------------------------------------------------------------------------------------------------------------------------------------------------------------------------------------------------…	no hit below tool-cutoff	no hit below tool-cutoff	no hit below tool-cutoff	no hit below tool-cutoff	no hit below tool-cutoff	no hit below tool-cutoff	no hit below tool-cutoff	no hit below tool-cutoff
D6KZ88F01A12CN	60	gacatgtttttttttntttttttttntttttttcagcgttctaattaggtagtactccta---------------------------------------------------------------------------------------------------------------------------------------------------------------------------------------------------------------------------------------------------------------------------------------------------------------------------------------------------…	no hit below tool-cutoff	no hit below tool-cutoff	no hit below tool-cutoff	no hit below tool-cutoff	no hit below tool-cutoff	no hit below tool-cutoff	no hit below tool-cutoff	no hit below tool-cutoff
D6KZ88F01A12GC	53	ngtttttttttntttttttnttttttntaacgaacattaatttattacacaga----------------------------------------------------------------------------------------------------------------------------------------------------------------------------------------------------------------------------------------------------------------------------------------------------------------------------------------------------------…	no hit below tool-cutoff	no hit below tool-cutoff	no hit below tool-cutoff	no hit below tool-cutoff	no hit below tool-cutoff	no hit below tool-cutoff	no hit below tool-cutoff	no hit below tool-cutoff
D6KZ88F01A12JM	79	tttttttttttnttttttttttntttttttttctttttttntttttttttntttttttatttttaactatatagtagan--------------------------------------------------------------------------------------------------------------------------------------------------------------------------------------------------------------------------------------------------------------------------------------------------------------------------------…	no hit below tool-cutoff	no hit below tool-cutoff	no hit below tool-cutoff	no hit below tool-cutoff	no hit below tool-cutoff	no hit below tool-cutoff	no hit below tool-cutoff	no hit below tool-cutoff
D6KZ88F01A13AS	78	caccaaagacggcggagcatcgattcttgtggtcgaatagatacaaatacattctgtcttgttaaaaatgaagttata---------------------------------------------------------------------------------------------------------------------------------------------------------------------------------------------------------------------------------------------------------------------------------------------------------------------------------…	no hit below tool-cutoff	no hit below tool-cutoff	no hit below tool-cutoff	no hit below tool-cutoff	no hit below tool-cutoff	no hit below tool-cutoff	no hit below tool-cutoff	no hit below tool-cutoff
D6KZ88F01A13ZZ	58	tttttttnttttttntttttcgtctaaagttaagttnttactatatacgcaataatct-----------------------------------------------------------------------------------------------------------------------------------------------------------------------------------------------------------------------------------------------------------------------------------------------------------------------------------------------------…	no hit below tool-cutoff	no hit below tool-cutoff	no hit below tool-cutoff	no hit below tool-cutoff	no hit below tool-cutoff	no hit below tool-cutoff	no hit below tool-cutoff	no hit below tool-cutoff
D6KZ88F01A14AD	104	gaaggccgccgacgaagatgatctcaaacaacgcatcggcatatttcaagaattcaagcgtggcgccggcctggataagtttcgtggtgaacgcgtcaaagtca-------------------------------------------------------------------------------------------------------------------------------------------------------------------------------------------------------------------------------------------------------------------------------------------------------…	no hit below tool-cutoff	no hit below tool-cutoff	no hit below tool-cutoff	no hit below tool-cutoff	1.4e-05	conserved hypothetical protein [Cryptococcus neofo	3e-11	Laccaria bicolor S238N-H82 hypothetical protein pa
D6KZ88F01A14CU	55	naaaaaaacaaaaaaanaaaaaanaaaaaanaaaanaaagaacgacgacgacgta--------------------------------------------------------------------------------------------------------------------------------------------------------------------------------------------------------------------------------------------------------------------------------------------------------------------------------------------------------…	no hit below tool-cutoff	no hit below tool-cutoff	no hit below tool-cutoff	no hit below tool-cutoff	no hit below tool-cutoff	no hit below tool-cutoff	no hit below tool-cutoff	no hit below tool-cutoff
D6KZ88F01A14E1	99	gagcaagtcgaccaattttagggtacgaatcgactaccatcccaattttaaaaaaaattaaaaaaaagaaaaaaaacaaaaagtaattattggcattag------------------------------------------------------------------------------------------------------------------------------------------------------------------------------------------------------------------------------------------------------------------------------------------------------------…	no hit below tool-cutoff	no hit below tool-cutoff	no hit below tool-cutoff	no hit below tool-cutoff	no hit below tool-cutoff	no hit below tool-cutoff	no hit below tool-cutoff	no hit below tool-cutoff
D6KZ88F01A14OI	64	gcgctacaccggctgtgtctctttcatctcaggtcgcatcggtaccggccgctacttctgttcg-----------------------------------------------------------------------------------------------------------------------------------------------------------------------------------------------------------------------------------------------------------------------------------------------------------------------------------------------…	no hit below tool-cutoff	no hit below tool-cutoff	no hit below tool-cutoff	no hit below tool-cutoff	no hit below tool-cutoff	no hit below tool-cutoff	no hit below tool-cutoff	no hit below tool-cutoff
D6KZ88F01A14Q7	67	ntttttttttcttactaacttaagttagattacttctttattaactaccgtaccgtaactaaactaa--------------------------------------------------------------------------------------------------------------------------------------------------------------------------------------------------------------------------------------------------------------------------------------------------------------------------------------------…	no hit below tool-cutoff	no hit below tool-cutoff	no hit below tool-cutoff	no hit below tool-cutoff	no hit below tool-cutoff	no hit below tool-cutoff	no hit below tool-cutoff	no hit below tool-cutoff
D6KZ88F01A14Y4	66	ngttttttttttntttttttgttttttttnttttttttnttttttatttttattatcacacgacga---------------------------------------------------------------------------------------------------------------------------------------------------------------------------------------------------------------------------------------------------------------------------------------------------------------------------------------------…	no hit below tool-cutoff	no hit below tool-cutoff	no hit below tool-cutoff	no hit below tool-cutoff	no hit below tool-cutoff	no hit below tool-cutoff	no hit below tool-cutoff	no hit below tool-cutoff
D6KZ88F01A1512	56	accgaactagaaccgaccacaatgttacctttctacacgaaacaatgtgcctaacg-------------------------------------------------------------------------------------------------------------------------------------------------------------------------------------------------------------------------------------------------------------------------------------------------------------------------------------------------------…	no hit below tool-cutoff	no hit below tool-cutoff	no hit below tool-cutoff	no hit below tool-cutoff	no hit below tool-cutoff	no hit below tool-cutoff	no hit below tool-cutoff	no hit below tool-cutoff
D6KZ88F01A157A	59	nttttttttgatggatgaaagatattacaaatgacgtagtaaaaataatgtctacggta----------------------------------------------------------------------------------------------------------------------------------------------------------------------------------------------------------------------------------------------------------------------------------------------------------------------------------------------------…	no hit below tool-cutoff	no hit below tool-cutoff	no hit below tool-cutoff	no hit below tool-cutoff	no hit below tool-cutoff	no hit below tool-cutoff	no hit below tool-cutoff	no hit below tool-cutoff
D6KZ88F01A15FL	78	gtgtattcagtttgcacttcacccaagaatgttataccccaaactaatttttgttcttgatttgacctgttttctttg---------------------------------------------------------------------------------------------------------------------------------------------------------------------------------------------------------------------------------------------------------------------------------------------------------------------------------…	no hit below tool-cutoff	no hit below tool-cutoff	no hit below tool-cutoff	no hit below tool-cutoff	no hit below tool-cutoff	no hit below tool-cutoff	no hit below tool-cutoff	no hit below tool-cutoff
D6KZ88F01A15X8	64	acaacttnaacaacggatctcttcgctcttggcaatcgactgaagaaacgtcagcgaaattgcg-----------------------------------------------------------------------------------------------------------------------------------------------------------------------------------------------------------------------------------------------------------------------------------------------------------------------------------------------…	no hit below tool-cutoff	no hit below tool-cutoff	no hit below tool-cutoff	no hit below tool-cutoff	no hit below tool-cutoff	no hit below tool-cutoff	no hit below tool-cutoff	no hit below tool-cutoff
D6KZ88F01A16X1	61	gggaaagagctttgatccgccgtcacttgacacttgggctttcctcccgtcttgtgcgact--------------------------------------------------------------------------------------------------------------------------------------------------------------------------------------------------------------------------------------------------------------------------------------------------------------------------------------------------…	no hit below tool-cutoff	no hit below tool-cutoff	no hit below tool-cutoff	no hit below tool-cutoff	no hit below tool-cutoff	no hit below tool-cutoff	no hit below tool-cutoff	no hit below tool-cutoff
D6KZ88F01A16YV	60	gagccatggaattagactgcatttgactatacgaatagcatgaaacccaatccaaacgaa---------------------------------------------------------------------------------------------------------------------------------------------------------------------------------------------------------------------------------------------------------------------------------------------------------------------------------------------------…	no hit below tool-cutoff	no hit below tool-cutoff	no hit below tool-cutoff	no hit below tool-cutoff	no hit below tool-cutoff	no hit below tool-cutoff	no hit below tool-cutoff	no hit below tool-cutoff
D6KZ88F01A175W	70	caagcgtgttttcgacgggaactttgacgttgtcgaacgtaataaatgctgtgcctgctgttgaagaatc-----------------------------------------------------------------------------------------------------------------------------------------------------------------------------------------------------------------------------------------------------------------------------------------------------------------------------------------…	no hit below tool-cutoff	no hit below tool-cutoff	no hit below tool-cutoff	no hit below tool-cutoff	no hit below tool-cutoff	no hit below tool-cutoff	no hit below tool-cutoff	no hit below tool-cutoff
D6KZ88F01A17FG	100	ccctatgcggtgattaatgccggcacacagtccgtattcaaccaaacctgcactaggggttctgctacgaagactacgtaattggagatgggagcgacta-----------------------------------------------------------------------------------------------------------------------------------------------------------------------------------------------------------------------------------------------------------------------------------------------------------…	no hit below tool-cutoff	no hit below tool-cutoff	no hit below tool-cutoff	no hit below tool-cutoff	no hit below tool-cutoff	no hit below tool-cutoff	no hit below tool-cutoff	no hit below tool-cutoff
D6KZ88F01A17J7	64	gggaaagaacgggcgatggactgtggcgggctacaagatagtccttctagaaaaactctatgcg-----------------------------------------------------------------------------------------------------------------------------------------------------------------------------------------------------------------------------------------------------------------------------------------------------------------------------------------------…	no hit below tool-cutoff	no hit below tool-cutoff	no hit below tool-cutoff	no hit below tool-cutoff	no hit below tool-cutoff	no hit below tool-cutoff	no hit below tool-cutoff	no hit below tool-cutoff
D6KZ88F01A17JZ	54	accgtgtacctgtatatcaatatgtactactaatttaaaactcgtttacaggta---------------------------------------------------------------------------------------------------------------------------------------------------------------------------------------------------------------------------------------------------------------------------------------------------------------------------------------------------------…	no hit below tool-cutoff	no hit below tool-cutoff	no hit below tool-cutoff	no hit below tool-cutoff	no hit below tool-cutoff	no hit below tool-cutoff	no hit below tool-cutoff	no hit below tool-cutoff
D6KZ88F01A17OL	69	ntttttttttttctttttttttttattgacgaagtaaataaccgccctacgattaaatagacagtgaca------------------------------------------------------------------------------------------------------------------------------------------------------------------------------------------------------------------------------------------------------------------------------------------------------------------------------------------…	no hit below tool-cutoff	no hit below tool-cutoff	no hit below tool-cutoff	no hit below tool-cutoff	no hit below tool-cutoff	no hit below tool-cutoff	no hit below tool-cutoff	no hit below tool-cutoff
D6KZ88F01A17TM	72	ntttttttttggataaacaaggaatttgattatatttaggactaattaatttaaaataaaacaaggatttaa---------------------------------------------------------------------------------------------------------------------------------------------------------------------------------------------------------------------------------------------------------------------------------------------------------------------------------------…	no hit below tool-cutoff	no hit below tool-cutoff	no hit below tool-cutoff	no hit below tool-cutoff	no hit below tool-cutoff	no hit below tool-cutoff	no hit below tool-cutoff	no hit below tool-cutoff
D6KZ88F01A182Z	67	agtttagacgttacggttggaactaaactcgagtactaccaactacgttccgactttacctttaccc--------------------------------------------------------------------------------------------------------------------------------------------------------------------------------------------------------------------------------------------------------------------------------------------------------------------------------------------…	no hit below tool-cutoff	no hit below tool-cutoff	no hit below tool-cutoff	no hit below tool-cutoff	no hit below tool-cutoff	no hit below tool-cutoff	no hit below tool-cutoff	no hit below tool-cutoff
D6KZ88F01A1867	83	tttttttttntttttttntttttgttctactcccaacagtaaaagaaaaattacgtacgtacgtagtctaactaatttacgaa----------------------------------------------------------------------------------------------------------------------------------------------------------------------------------------------------------------------------------------------------------------------------------------------------------------------------…	no hit below tool-cutoff	no hit below tool-cutoff	no hit below tool-cutoff	no hit below tool-cutoff	no hit below tool-cutoff	no hit below tool-cutoff	no hit below tool-cutoff	no hit below tool-cutoff
D6KZ88F01A18D7	55	tcagcgtactgttccatatatctaaccgctgccaccgtcgctgccatcatcatta--------------------------------------------------------------------------------------------------------------------------------------------------------------------------------------------------------------------------------------------------------------------------------------------------------------------------------------------------------…	no hit below tool-cutoff	no hit below tool-cutoff	no hit below tool-cutoff	no hit below tool-cutoff	no hit below tool-cutoff	no hit below tool-cutoff	no hit below tool-cutoff	no hit below tool-cutoff
D6KZ88F01A18ER	70	gaggaatataccctaggttgtgttatacttagtgttagaaaaaagtatgtgcttcaatagtacatgaaat-----------------------------------------------------------------------------------------------------------------------------------------------------------------------------------------------------------------------------------------------------------------------------------------------------------------------------------------…	no hit below tool-cutoff	no hit below tool-cutoff	no hit below tool-cutoff	no hit below tool-cutoff	no hit below tool-cutoff	no hit below tool-cutoff	no hit below tool-cutoff	no hit below tool-cutoff
D6KZ88F01A18MG	82	tttttttttttntttttttttntttttttcttttttagtaaagaaaagaaaactaatattactaattaaatacagacggatg-----------------------------------------------------------------------------------------------------------------------------------------------------------------------------------------------------------------------------------------------------------------------------------------------------------------------------…	no hit below tool-cutoff	no hit below tool-cutoff	no hit below tool-cutoff	no hit below tool-cutoff	no hit below tool-cutoff	no hit below tool-cutoff	no hit below tool-cutoff	no hit below tool-cutoff
D6KZ88F01A18MJ	117	gacatagacgtagggtatttgtgcttcttcacacactgacgggccaagtgtgttaatttattgtatagtacaaataggattgatagtccccggcaagtacgaggagtacctttttcg------------------------------------------------------------------------------------------------------------------------------------------------------------------------------------------------------------------------------------------------------------------------------------------…	no hit below tool-cutoff	no hit below tool-cutoff	no hit below tool-cutoff	no hit below tool-cutoff	no hit below tool-cutoff	no hit below tool-cutoff	no hit below tool-cutoff	no hit below tool-cutoff
D6KZ88F01A18N9	105	ttgtcgtagatcgaagtggggaggtagatcagagtagttccggtgtcgacgatggcctttgttagtagatcgacccgaggttgctgctgccataagcaacttcag------------------------------------------------------------------------------------------------------------------------------------------------------------------------------------------------------------------------------------------------------------------------------------------------------…	no hit below tool-cutoff	no hit below tool-cutoff	no hit below tool-cutoff	no hit below tool-cutoff	no hit below tool-cutoff	no hit below tool-cutoff	no hit below tool-cutoff	no hit below tool-cutoff
D6KZ88F01A19IP	76	gacaacaacataatatagggttttgtccactttggacgaagatagagtacacccatccattcgcacactgctcctt-----------------------------------------------------------------------------------------------------------------------------------------------------------------------------------------------------------------------------------------------------------------------------------------------------------------------------------…	no hit below tool-cutoff	no hit below tool-cutoff	no hit below tool-cutoff	no hit below tool-cutoff	no hit below tool-cutoff	no hit below tool-cutoff	no hit below tool-cutoff	no hit below tool-cutoff
D6KZ88F01A19PE	50	gagactatttcttactaccgccactcacgatggacagctggaagaacata-------------------------------------------------------------------------------------------------------------------------------------------------------------------------------------------------------------------------------------------------------------------------------------------------------------------------------------------------------------…	no hit below tool-cutoff	no hit below tool-cutoff	no hit below tool-cutoff	no hit below tool-cutoff	no hit below tool-cutoff	no hit below tool-cutoff	no hit below tool-cutoff	no hit below tool-cutoff
D6KZ88F01A1A0K	62	ataaaggcaatctgtacttcatcacctcaggtgatgagccaataagcctcaaaagatctcta-------------------------------------------------------------------------------------------------------------------------------------------------------------------------------------------------------------------------------------------------------------------------------------------------------------------------------------------------…	no hit below tool-cutoff	no hit below tool-cutoff	no hit below tool-cutoff	no hit below tool-cutoff	no hit below tool-cutoff	no hit below tool-cutoff	no hit below tool-cutoff	no hit below tool-cutoff
D6KZ88F01A1A5M	59	tttttttttntttttttntttttagttatgcaacatatatgtctcatgtaatacaacta----------------------------------------------------------------------------------------------------------------------------------------------------------------------------------------------------------------------------------------------------------------------------------------------------------------------------------------------------…	no hit below tool-cutoff	no hit below tool-cutoff	no hit below tool-cutoff	no hit below tool-cutoff	no hit below tool-cutoff	no hit below tool-cutoff	no hit below tool-cutoff	no hit below tool-cutoff
D6KZ88F01A1A9M	94	cgagatcatatatatcagacggatctaagccttaatccccactcccatcttagtttaaacgtagcagaaaaggaatagtgccacagcatcgaaa-----------------------------------------------------------------------------------------------------------------------------------------------------------------------------------------------------------------------------------------------------------------------------------------------------------------…	no hit below tool-cutoff	no hit below tool-cutoff	no hit below tool-cutoff	no hit below tool-cutoff	no hit below tool-cutoff	no hit below tool-cutoff	no hit below tool-cutoff	no hit below tool-cutoff
D6KZ88F01A1AGU	88	cgcgaagagatggccaggttgattgagcgctgctgagccgctgctctaacagatggcaaccgtaaatcatcacgcccttcataaatgt-----------------------------------------------------------------------------------------------------------------------------------------------------------------------------------------------------------------------------------------------------------------------------------------------------------------------…	no hit below tool-cutoff	no hit below tool-cutoff	no hit below tool-cutoff	no hit below tool-cutoff	no hit below tool-cutoff	no hit below tool-cutoff	no hit below tool-cutoff	no hit below tool-cutoff
D6KZ88F01A1AZ6	95	cacaagagccctagtcttataatgagcatgtcaccatggactgcattccctggcctcgcgcacgaagaagtccatatttgggtgacccataccaa----------------------------------------------------------------------------------------------------------------------------------------------------------------------------------------------------------------------------------------------------------------------------------------------------------------…	no hit below tool-cutoff	no hit below tool-cutoff	no hit below tool-cutoff	no hit below tool-cutoff	no hit below tool-cutoff	no hit below tool-cutoff	no hit below tool-cutoff	no hit below tool-cutoff
D6KZ88F01A1B3Q	64	ttttttttttntttttttttntttttttttntttttattagatatccgtacccggaccgtagta-----------------------------------------------------------------------------------------------------------------------------------------------------------------------------------------------------------------------------------------------------------------------------------------------------------------------------------------------…	no hit below tool-cutoff	no hit below tool-cutoff	no hit below tool-cutoff	no hit below tool-cutoff	no hit below tool-cutoff	no hit below tool-cutoff	no hit below tool-cutoff	no hit below tool-cutoff
D6KZ88F01A1BY2	64	nttttttttttntttttacaagaatagtactatttagtaaatgtcggaccctacatataataca-----------------------------------------------------------------------------------------------------------------------------------------------------------------------------------------------------------------------------------------------------------------------------------------------------------------------------------------------…	no hit below tool-cutoff	no hit below tool-cutoff	no hit below tool-cutoff	no hit below tool-cutoff	no hit below tool-cutoff	no hit below tool-cutoff	no hit below tool-cutoff	no hit below tool-cutoff
D6KZ88F01A1C0G	54	gtacatgacgtagaaattacgttccaaccaaatagtaaccaaaactactcgaca---------------------------------------------------------------------------------------------------------------------------------------------------------------------------------------------------------------------------------------------------------------------------------------------------------------------------------------------------------…	no hit below tool-cutoff	no hit below tool-cutoff	no hit below tool-cutoff	no hit below tool-cutoff	no hit below tool-cutoff	no hit below tool-cutoff	no hit below tool-cutoff	no hit below tool-cutoff
D6KZ88F01A1CA3	74	tttttttttnttttttttntttttttnttttttntttttttnttttttcttttttacttttacttaacaatata-------------------------------------------------------------------------------------------------------------------------------------------------------------------------------------------------------------------------------------------------------------------------------------------------------------------------------------…	no hit below tool-cutoff	no hit below tool-cutoff	no hit below tool-cutoff	no hit below tool-cutoff	no hit below tool-cutoff	no hit below tool-cutoff	no hit below tool-cutoff	no hit below tool-cutoff
D6KZ88F01A1CAW	101	gaagatgacccgggtaagcattgagagtaatatgcgttactgtaaacacatgtataaccgctgacgcaagtcgttgcaccgctccagccttgaccaccgca----------------------------------------------------------------------------------------------------------------------------------------------------------------------------------------------------------------------------------------------------------------------------------------------------------…	no hit below tool-cutoff	no hit below tool-cutoff	no hit below tool-cutoff	no hit below tool-cutoff	1.2e-09	1,4-beta-D-glucan cellobiohydrolase B precursor [A	4e-15	Botryotinia fuckeliana B05.10 hypothetical protein
D6KZ88F01A1CC6	101	taatctacgaggcgcttagctgcaagttagctttgaatggtgcggagagcgttcttcaagagctgatacntcattgttcttgactaagggagaaaggtcgg----------------------------------------------------------------------------------------------------------------------------------------------------------------------------------------------------------------------------------------------------------------------------------------------------------…	no hit below tool-cutoff	no hit below tool-cutoff	no hit below tool-cutoff	no hit below tool-cutoff	no hit below tool-cutoff	no hit below tool-cutoff	no hit below tool-cutoff	no hit below tool-cutoff
D6KZ88F01A1CWU	72	tttttttttttntttttttgttaaaattaaccccgagaagtgaagaggcaaagtctcttatagcacaacaag---------------------------------------------------------------------------------------------------------------------------------------------------------------------------------------------------------------------------------------------------------------------------------------------------------------------------------------…	no hit below tool-cutoff	no hit below tool-cutoff	no hit below tool-cutoff	no hit below tool-cutoff	no hit below tool-cutoff	no hit below tool-cutoff	no hit below tool-cutoff	no hit below tool-cutoff
D6KZ88F01A1CX3	63	tgtttttttttttnttttttttttntttttttgatacaataacaccgtcttgcagaaactgta------------------------------------------------------------------------------------------------------------------------------------------------------------------------------------------------------------------------------------------------------------------------------------------------------------------------------------------------…	no hit below tool-cutoff	no hit below tool-cutoff	no hit below tool-cutoff	no hit below tool-cutoff	no hit below tool-cutoff	no hit below tool-cutoff	no hit below tool-cutoff	no hit below tool-cutoff
D6KZ88F01A1D3B	75	tttttttnttttttnttttttntttgtgacggacatacgaccgaacgtaagtcgtccgttcgtacgagtaacttt------------------------------------------------------------------------------------------------------------------------------------------------------------------------------------------------------------------------------------------------------------------------------------------------------------------------------------…	no hit below tool-cutoff	no hit below tool-cutoff	no hit below tool-cutoff	no hit below tool-cutoff	no hit below tool-cutoff	no hit below tool-cutoff	no hit below tool-cutoff	no hit below tool-cutoff
D6KZ88F01A1DOG	63	ggctcatcacggtcagtcatcatccccatcgtcttcgccgtcgcccgccgcgccccccgcccg------------------------------------------------------------------------------------------------------------------------------------------------------------------------------------------------------------------------------------------------------------------------------------------------------------------------------------------------…	no hit below tool-cutoff	no hit below tool-cutoff	no hit below tool-cutoff	no hit below tool-cutoff	no hit below tool-cutoff	no hit below tool-cutoff	no hit below tool-cutoff	no hit below tool-cutoff
D6KZ88F01A1DPR	61	ggaatactcctggtgattccacctagtcattatcatctttaagtggtctcgctgacttatg--------------------------------------------------------------------------------------------------------------------------------------------------------------------------------------------------------------------------------------------------------------------------------------------------------------------------------------------------…	no hit below tool-cutoff	no hit below tool-cutoff	no hit below tool-cutoff	no hit below tool-cutoff	no hit below tool-cutoff	no hit below tool-cutoff	no hit below tool-cutoff	no hit below tool-cutoff
D6KZ88F01A1DT7	67	tttttttttnttttttttattttagtaattacttaactaacgtccctntagtaattacttactaatt--------------------------------------------------------------------------------------------------------------------------------------------------------------------------------------------------------------------------------------------------------------------------------------------------------------------------------------------…	no hit below tool-cutoff	no hit below tool-cutoff	no hit below tool-cutoff	no hit below tool-cutoff	no hit below tool-cutoff	no hit below tool-cutoff	no hit below tool-cutoff	no hit below tool-cutoff
D6KZ88F01A1E12	82	atgtttttttttttntttttttttntttttacnccacaagtaggtgatcatacaagtatcgtcctttatacaaagttacggg-----------------------------------------------------------------------------------------------------------------------------------------------------------------------------------------------------------------------------------------------------------------------------------------------------------------------------…	no hit below tool-cutoff	no hit below tool-cutoff	no hit below tool-cutoff	no hit below tool-cutoff	no hit below tool-cutoff	no hit below tool-cutoff	no hit below tool-cutoff	no hit below tool-cutoff
D6KZ88F01A1ED5	80	tttttttttntttttttnttttttgttgtctacaagtacgtatttaattttagtcgacgtacttcgtcgacttagttccg-------------------------------------------------------------------------------------------------------------------------------------------------------------------------------------------------------------------------------------------------------------------------------------------------------------------------------…	no hit below tool-cutoff	no hit below tool-cutoff	no hit below tool-cutoff	no hit below tool-cutoff	no hit below tool-cutoff	no hit below tool-cutoff	no hit below tool-cutoff	no hit below tool-cutoff
D6KZ88F01A1EJC	74	tttttttntttttttnttttttgcaatgctaatagtatttgtatttactaacttacctaccctacgacgtacgg-------------------------------------------------------------------------------------------------------------------------------------------------------------------------------------------------------------------------------------------------------------------------------------------------------------------------------------…	no hit below tool-cutoff	no hit below tool-cutoff	no hit below tool-cutoff	no hit below tool-cutoff	no hit below tool-cutoff	no hit below tool-cutoff	no hit below tool-cutoff	no hit below tool-cutoff
D6KZ88F01A1ES3	83	ccatacgggccggagtgtctcttgtgtgtttattcgtcttgtctagtaatttaaacnccgacaccgtcggtgctgactaacga----------------------------------------------------------------------------------------------------------------------------------------------------------------------------------------------------------------------------------------------------------------------------------------------------------------------------…	no hit below tool-cutoff	no hit below tool-cutoff	no hit below tool-cutoff	no hit below tool-cutoff	no hit below tool-cutoff	no hit below tool-cutoff	no hit below tool-cutoff	no hit below tool-cutoff
D6KZ88F01A1EZE	79	cgccatttcttgtctaaaaaacctgtttgagaaacattaacggacttaccctagtactacttcctcctctctttgtatt--------------------------------------------------------------------------------------------------------------------------------------------------------------------------------------------------------------------------------------------------------------------------------------------------------------------------------…	no hit below tool-cutoff	no hit below tool-cutoff	no hit below tool-cutoff	no hit below tool-cutoff	no hit below tool-cutoff	no hit below tool-cutoff	no hit below tool-cutoff	no hit below tool-cutoff
D6KZ88F01A1F8W	87	anagttttttttttnttttttttntttttttaggtaggactactaccggacggacgggccgggccgacgaagacgatgttgagagtg------------------------------------------------------------------------------------------------------------------------------------------------------------------------------------------------------------------------------------------------------------------------------------------------------------------------…	no hit below tool-cutoff	no hit below tool-cutoff	no hit below tool-cutoff	no hit below tool-cutoff	no hit below tool-cutoff	no hit below tool-cutoff	no hit below tool-cutoff	no hit below tool-cutoff
D6KZ88F01A1F9A	96	gaatggtggacaactcatttttagcagggcaccaagatcctgccgctaataagctctctccaccagatttgatagcgatatgatatgccgcaaaaa---------------------------------------------------------------------------------------------------------------------------------------------------------------------------------------------------------------------------------------------------------------------------------------------------------------…	no hit below tool-cutoff	no hit below tool-cutoff	no hit below tool-cutoff	no hit below tool-cutoff	no hit below tool-cutoff	no hit below tool-cutoff	2e-07	Laccaria bicolor S238N-H82 hypothetical protein pa
D6KZ88F01A1FIV	59	gacattgttttttttttntttttttttntttttcgcgctcgcgccgtagtaagtcgtcc----------------------------------------------------------------------------------------------------------------------------------------------------------------------------------------------------------------------------------------------------------------------------------------------------------------------------------------------------…	no hit below tool-cutoff	no hit below tool-cutoff	no hit below tool-cutoff	no hit below tool-cutoff	no hit below tool-cutoff	no hit below tool-cutoff	no hit below tool-cutoff	no hit below tool-cutoff
D6KZ88F01A1FLK	67	ggaagtaaatatgaacattactttttgtctccaagtatggatgttttgttcgcataacatcatgtaa--------------------------------------------------------------------------------------------------------------------------------------------------------------------------------------------------------------------------------------------------------------------------------------------------------------------------------------------…	no hit below tool-cutoff	no hit below tool-cutoff	no hit below tool-cutoff	no hit below tool-cutoff	no hit below tool-cutoff	no hit below tool-cutoff	no hit below tool-cutoff	no hit below tool-cutoff
D6KZ88F01A1FQM	58	gtggtcaattctgatggtgtaagtcgttgctgtcattcctctctgattctgggctcgg-----------------------------------------------------------------------------------------------------------------------------------------------------------------------------------------------------------------------------------------------------------------------------------------------------------------------------------------------------…	no hit below tool-cutoff	no hit below tool-cutoff	no hit below tool-cutoff	no hit below tool-cutoff	no hit below tool-cutoff	no hit below tool-cutoff	no hit below tool-cutoff	no hit below tool-cutoff
D6KZ88F01A1FQP	75	ggaccgtcttaaccaataaccacgtatgttacggcgccttaccacgcgaatacattacctcagatatccatttta------------------------------------------------------------------------------------------------------------------------------------------------------------------------------------------------------------------------------------------------------------------------------------------------------------------------------------…	no hit below tool-cutoff	no hit below tool-cutoff	no hit below tool-cutoff	no hit below tool-cutoff	no hit below tool-cutoff	no hit below tool-cutoff	no hit below tool-cutoff	no hit below tool-cutoff
D6KZ88F01A1FXT	53	ntttttttttctaggaagtaggtcggtaagtgtattgagagatatgcgattta----------------------------------------------------------------------------------------------------------------------------------------------------------------------------------------------------------------------------------------------------------------------------------------------------------------------------------------------------------…	no hit below tool-cutoff	no hit below tool-cutoff	no hit below tool-cutoff	no hit below tool-cutoff	no hit below tool-cutoff	no hit below tool-cutoff	no hit below tool-cutoff	no hit below tool-cutoff
D6KZ88F01A1G1H	59	ttttttttttntttttttttnttttttttgtcggaacgtaccctaacgaatagtcgtgg----------------------------------------------------------------------------------------------------------------------------------------------------------------------------------------------------------------------------------------------------------------------------------------------------------------------------------------------------…	no hit below tool-cutoff	no hit below tool-cutoff	no hit below tool-cutoff	no hit below tool-cutoff	no hit below tool-cutoff	no hit below tool-cutoff	no hit below tool-cutoff	no hit below tool-cutoff
D6KZ88F01A1GHM	69	ggtattttctcatgaccgtggcctaagctctgttattttcgtcgtcccgttttcactattttatctgta------------------------------------------------------------------------------------------------------------------------------------------------------------------------------------------------------------------------------------------------------------------------------------------------------------------------------------------…	no hit below tool-cutoff	no hit below tool-cutoff	no hit below tool-cutoff	no hit below tool-cutoff	no hit below tool-cutoff	no hit below tool-cutoff	no hit below tool-cutoff	no hit below tool-cutoff
D6KZ88F01A1GVD	66	gggccgttggaggtcggtgggatagagtaatgtcgcatgcagatctgggaatagcattcctttttt---------------------------------------------------------------------------------------------------------------------------------------------------------------------------------------------------------------------------------------------------------------------------------------------------------------------------------------------…	no hit below tool-cutoff	no hit below tool-cutoff	no hit below tool-cutoff	no hit below tool-cutoff	no hit below tool-cutoff	no hit below tool-cutoff	no hit below tool-cutoff	no hit below tool-cutoff
D6KZ88F01A1GZQ	55	cggggttaaagtgaaagctaaattcctatgaacttttcgtcnctcttcgttaaag--------------------------------------------------------------------------------------------------------------------------------------------------------------------------------------------------------------------------------------------------------------------------------------------------------------------------------------------------------…	no hit below tool-cutoff	no hit below tool-cutoff	no hit below tool-cutoff	no hit below tool-cutoff	no hit below tool-cutoff	no hit below tool-cutoff	no hit below tool-cutoff	no hit below tool-cutoff
D6KZ88F01A1HHH	110	caaaaaaaaaaatagagatagaaggtagaagaaggtcgctatcaacagctaatctatcacctcaagtattatgaagcaagaggaacaagagggaagtgatgggtaggtgg-------------------------------------------------------------------------------------------------------------------------------------------------------------------------------------------------------------------------------------------------------------------------------------------------…	no hit below tool-cutoff	no hit below tool-cutoff	no hit below tool-cutoff	no hit below tool-cutoff	no hit below tool-cutoff	no hit below tool-cutoff	no hit below tool-cutoff	no hit below tool-cutoff
D6KZ88F01A1HM3	76	gtgggctggtcgaccgttactgtcttcgtcttttacacggaagaggagtggattggtttccaatacacatttgaca-----------------------------------------------------------------------------------------------------------------------------------------------------------------------------------------------------------------------------------------------------------------------------------------------------------------------------------…	no hit below tool-cutoff	no hit below tool-cutoff	no hit below tool-cutoff	no hit below tool-cutoff	no hit below tool-cutoff	no hit below tool-cutoff	no hit below tool-cutoff	no hit below tool-cutoff
D6KZ88F01A1HTT	50	tttttttttattttttttntttcngagatagactactagtagtaattaaa-------------------------------------------------------------------------------------------------------------------------------------------------------------------------------------------------------------------------------------------------------------------------------------------------------------------------------------------------------------…	no hit below tool-cutoff	no hit below tool-cutoff	no hit below tool-cutoff	no hit below tool-cutoff	no hit below tool-cutoff	no hit below tool-cutoff	no hit below tool-cutoff	no hit below tool-cutoff
D6KZ88F01A1IA7	67	gacgattgacgagcaaagcagccagacaaatgggtactttccaatagacctctgtaaggaagaagta--------------------------------------------------------------------------------------------------------------------------------------------------------------------------------------------------------------------------------------------------------------------------------------------------------------------------------------------…	no hit below tool-cutoff	no hit below tool-cutoff	no hit below tool-cutoff	no hit below tool-cutoff	no hit below tool-cutoff	no hit below tool-cutoff	no hit below tool-cutoff	no hit below tool-cutoff
D6KZ88F01A1IFO	96	ttctgacttgccatatcacgtcttttaactcttgcacaacgtcctcgctcctggtcccacacaccagggtgcgatgaagacgatgaagatggtgca---------------------------------------------------------------------------------------------------------------------------------------------------------------------------------------------------------------------------------------------------------------------------------------------------------------…	no hit below tool-cutoff	no hit below tool-cutoff	no hit below tool-cutoff	no hit below tool-cutoff	no hit below tool-cutoff	no hit below tool-cutoff	no hit below tool-cutoff	no hit below tool-cutoff
D6KZ88F01A1IU6	84	tttttttttnttttttttntttttgagacgacggtaagtggggcgggggaccgaaccccggaccgtaagtcggccactctgtcg---------------------------------------------------------------------------------------------------------------------------------------------------------------------------------------------------------------------------------------------------------------------------------------------------------------------------…	no hit below tool-cutoff	no hit below tool-cutoff	no hit below tool-cutoff	no hit below tool-cutoff	no hit below tool-cutoff	no hit below tool-cutoff	no hit below tool-cutoff	no hit below tool-cutoff
D6KZ88F01A1J6G	107	cgataaaggggacaaaatggcccaaccgacaatcatgccgatattcatgctcaaagtcgttggaaagcccatgataattccttgcccaacgtatgataaagacggag----------------------------------------------------------------------------------------------------------------------------------------------------------------------------------------------------------------------------------------------------------------------------------------------------…	no hit below tool-cutoff	no hit below tool-cutoff	no hit below tool-cutoff	no hit below tool-cutoff	6.4e-11	conserved hypothetical protein [Cryptococcus neofo	2e-14	Laccaria bicolor S238N-H82 oligopeptide transporte
D6KZ88F01A1J6X	120	ttttttttntttttttnttttttgtttacgacgacgtacgttaacggttttttttaaggttttttttntttttttttgttttttttctttttttttttcgttttttttagttttaagtta---------------------------------------------------------------------------------------------------------------------------------------------------------------------------------------------------------------------------------------------------------------------------------------…	no hit below tool-cutoff	no hit below tool-cutoff	no hit below tool-cutoff	no hit below tool-cutoff	no hit below tool-cutoff	no hit below tool-cutoff	no hit below tool-cutoff	no hit below tool-cutoff
D6KZ88F01A1J7R	81	ttttttttttnttttttttttntttttgagatgataagaaaagtggggtcgacttaattttagttagtttaagtctagtcg------------------------------------------------------------------------------------------------------------------------------------------------------------------------------------------------------------------------------------------------------------------------------------------------------------------------------…	no hit below tool-cutoff	no hit below tool-cutoff	no hit below tool-cutoff	no hit below tool-cutoff	no hit below tool-cutoff	no hit below tool-cutoff	no hit below tool-cutoff	no hit below tool-cutoff
D6KZ88F01A1JLH	65	ggggggagcactaatgaatctgggggacgcgtatgatactgggagatgagactaggaatgagagg----------------------------------------------------------------------------------------------------------------------------------------------------------------------------------------------------------------------------------------------------------------------------------------------------------------------------------------------…	no hit below tool-cutoff	no hit below tool-cutoff	no hit below tool-cutoff	no hit below tool-cutoff	no hit below tool-cutoff	no hit below tool-cutoff	no hit below tool-cutoff	no hit below tool-cutoff
D6KZ88F01A1JO7	112	gagtggactaaggttgaaaaacgcaaggccaagaaaatcaataagcaagaggctagattggatgcgaatccaccacagttcaagtactcacagaaagggattaacaagaaag-----------------------------------------------------------------------------------------------------------------------------------------------------------------------------------------------------------------------------------------------------------------------------------------------…	no hit below tool-cutoff	no hit below tool-cutoff	no hit below tool-cutoff	no hit below tool-cutoff	no hit below tool-cutoff	no hit below tool-cutoff	no hit below tool-cutoff	no hit below tool-cutoff
D6KZ88F01A1JOQ	95	tttgtttttttttttattttttttttatttttacacctaataaaaaagtaaaaaaaatcgtactttagtttttagggaacgggaaaaggtaaaaa----------------------------------------------------------------------------------------------------------------------------------------------------------------------------------------------------------------------------------------------------------------------------------------------------------------…	no hit below tool-cutoff	no hit below tool-cutoff	no hit below tool-cutoff	no hit below tool-cutoff	no hit below tool-cutoff	no hit below tool-cutoff	no hit below tool-cutoff	no hit below tool-cutoff
D6KZ88F01A1JP5	80	ggaaaaggattggctctaagggttttggtagacaatcgggccttgattagaagccacgggacttcgaatggagtttcaag-------------------------------------------------------------------------------------------------------------------------------------------------------------------------------------------------------------------------------------------------------------------------------------------------------------------------------…	no hit below tool-cutoff	no hit below tool-cutoff	no hit below tool-cutoff	no hit below tool-cutoff	no hit below tool-cutoff	no hit below tool-cutoff	no hit below tool-cutoff	no hit below tool-cutoff
D6KZ88F01A1K96	103	tacacgaggatacccgcactgagggagtctagtacaccgccgacaatactagccaatggcgtgttaggattgtacgacgagcggatgcccaggcctgcggcga--------------------------------------------------------------------------------------------------------------------------------------------------------------------------------------------------------------------------------------------------------------------------------------------------------…	no hit below tool-cutoff	no hit below tool-cutoff	no hit below tool-cutoff	no hit below tool-cutoff	no hit below tool-cutoff	no hit below tool-cutoff	1e-05	Oryza sativa (japonica cultivar-group) putative ZI
D6KZ88F01A1KM3	103	gttacagatagtgcatcctgagctcgagtatcgagcaaggcttcccgtctttgatgtcccggatggcgttacattgggtctgagttggtagtgtaagatcggg--------------------------------------------------------------------------------------------------------------------------------------------------------------------------------------------------------------------------------------------------------------------------------------------------------…	no hit below tool-cutoff	no hit below tool-cutoff	no hit below tool-cutoff	no hit below tool-cutoff	no hit below tool-cutoff	no hit below tool-cutoff	no hit below tool-cutoff	no hit below tool-cutoff
D6KZ88F01A1KWT	85	ctcgaatgattggactcggaatggttagcatcggaaaagaggtagctagtaacatctgggaacccatctgaaccgctgcattccg--------------------------------------------------------------------------------------------------------------------------------------------------------------------------------------------------------------------------------------------------------------------------------------------------------------------------…	no hit below tool-cutoff	no hit below tool-cutoff	no hit below tool-cutoff	no hit below tool-cutoff	no hit below tool-cutoff	no hit below tool-cutoff	no hit below tool-cutoff	no hit below tool-cutoff
D6KZ88F01A1KXT	89	tctcatcggcctgtatgcgtgttttggcaacatctaaaggatacacaactgcattgctgaaacatccgcctagagcacctgccagtgca----------------------------------------------------------------------------------------------------------------------------------------------------------------------------------------------------------------------------------------------------------------------------------------------------------------------…	no hit below tool-cutoff	no hit below tool-cutoff	no hit below tool-cutoff	no hit below tool-cutoff	3.9e-05	hypothetical protein UM01257.1 [Ustilago maydis 52	3e-08	Laccaria bicolor S238N-H82 hypothetical protein pa
D6KZ88F01A1LGG	93	tgtttttttttttnttttttttttntttttttttntttttttnttttttttnttttttttnttttttttntttttttattttttatttagtac------------------------------------------------------------------------------------------------------------------------------------------------------------------------------------------------------------------------------------------------------------------------------------------------------------------…	no hit below tool-cutoff	no hit below tool-cutoff	no hit below tool-cutoff	no hit below tool-cutoff	5.1e-05	SJCHGC01957 protein [Schistosoma japonicum]	5e-07	Mus musculus chromosome 15, clone RP23-414M11, com
D6KZ88F01A1LKX	61	nttttttttttctacatttactaacataacaattaaaagtaatcaagaatacattctatgt--------------------------------------------------------------------------------------------------------------------------------------------------------------------------------------------------------------------------------------------------------------------------------------------------------------------------------------------------…	no hit below tool-cutoff	no hit below tool-cutoff	no hit below tool-cutoff	no hit below tool-cutoff	no hit below tool-cutoff	no hit below tool-cutoff	no hit below tool-cutoff	no hit below tool-cutoff
D6KZ88F01A1LU8	68	ccgggtccgacgaaagtgggagtgtagtctgatttcgacgatgaggatagcgaaggcgatgattggga-------------------------------------------------------------------------------------------------------------------------------------------------------------------------------------------------------------------------------------------------------------------------------------------------------------------------------------------…	no hit below tool-cutoff	no hit below tool-cutoff	no hit below tool-cutoff	no hit below tool-cutoff	no hit below tool-cutoff	no hit below tool-cutoff	no hit below tool-cutoff	no hit below tool-cutoff
D6KZ88F01A1M04	81	tttttttttnttttttttnttttttgtgtctggtaggattactatagttaatttactagaattaaattttactacctacgg------------------------------------------------------------------------------------------------------------------------------------------------------------------------------------------------------------------------------------------------------------------------------------------------------------------------------…	no hit below tool-cutoff	no hit below tool-cutoff	no hit below tool-cutoff	no hit below tool-cutoff	no hit below tool-cutoff	no hit below tool-cutoff	no hit below tool-cutoff	no hit below tool-cutoff
D6KZ88F01A1MGT	60	tttttttttttntttttttttntttttcgtggtagtactactaaataagtaattagtaaa---------------------------------------------------------------------------------------------------------------------------------------------------------------------------------------------------------------------------------------------------------------------------------------------------------------------------------------------------…	no hit below tool-cutoff	no hit below tool-cutoff	no hit below tool-cutoff	no hit below tool-cutoff	no hit below tool-cutoff	no hit below tool-cutoff	no hit below tool-cutoff	no hit below tool-cutoff
D6KZ88F01A1MRG	111	ggccaggcggcgacatgtttttttttttctttttttttntttttttttactttagagtaacgaagtacttctatttacttaacaattaattaacaacctactagtaagtag------------------------------------------------------------------------------------------------------------------------------------------------------------------------------------------------------------------------------------------------------------------------------------------------…	no hit below tool-cutoff	no hit below tool-cutoff	no hit below tool-cutoff	no hit below tool-cutoff	no hit below tool-cutoff	no hit below tool-cutoff	no hit below tool-cutoff	no hit below tool-cutoff
D6KZ88F01A1MVR	79	atgttttttttttnttttttttttnttttttttgtttttcgttgaaagaaaattaatttaactttactaactacgtact--------------------------------------------------------------------------------------------------------------------------------------------------------------------------------------------------------------------------------------------------------------------------------------------------------------------------------…	no hit below tool-cutoff	no hit below tool-cutoff	no hit below tool-cutoff	no hit below tool-cutoff	no hit below tool-cutoff	no hit below tool-cutoff	no hit below tool-cutoff	no hit below tool-cutoff
D6KZ88F01A1MYL	103	ttttttttttntttttttttntttttctttttcttttttttttatttttaagtaaaagggtaaaaaaggtaaaattacgtagttcggaggtcgtcgcatgtcg--------------------------------------------------------------------------------------------------------------------------------------------------------------------------------------------------------------------------------------------------------------------------------------------------------…	no hit below tool-cutoff	no hit below tool-cutoff	no hit below tool-cutoff	no hit below tool-cutoff	no hit below tool-cutoff	no hit below tool-cutoff	no hit below tool-cutoff	no hit below tool-cutoff
D6KZ88F01A1NEP	78	gacatgtttttttttnttttttttntttttttnttttgtcngagacgtcgtcggtaggtgtcttatgtcgtagtactt---------------------------------------------------------------------------------------------------------------------------------------------------------------------------------------------------------------------------------------------------------------------------------------------------------------------------------…	no hit below tool-cutoff	no hit below tool-cutoff	no hit below tool-cutoff	no hit below tool-cutoff	no hit below tool-cutoff	no hit below tool-cutoff	no hit below tool-cutoff	no hit below tool-cutoff
D6KZ88F01A1NEV	108	tttaatggcgctcacgataacgacgacctgatcattttcatttttctactcttcttacaattaccattattgcggataacattttctctcttatcccagtttcaatct---------------------------------------------------------------------------------------------------------------------------------------------------------------------------------------------------------------------------------------------------------------------------------------------------…	no hit below tool-cutoff	no hit below tool-cutoff	no hit below tool-cutoff	no hit below tool-cutoff	no hit below tool-cutoff	no hit below tool-cutoff	no hit below tool-cutoff	no hit below tool-cutoff
D6KZ88F01A1NZD	60	acatgtttttttttntttttttctttttcttcagtaaagtactggtctcncncncatnag---------------------------------------------------------------------------------------------------------------------------------------------------------------------------------------------------------------------------------------------------------------------------------------------------------------------------------------------------…	no hit below tool-cutoff	no hit below tool-cutoff	no hit below tool-cutoff	no hit below tool-cutoff	no hit below tool-cutoff	no hit below tool-cutoff	no hit below tool-cutoff	no hit below tool-cutoff
D6KZ88F01A1O2G	91	ccggaacgagtcagacggaaggtacctttagttccttatttgttatttggttaaatttgtttcgtattgtattggttactcctcttgtcgt--------------------------------------------------------------------------------------------------------------------------------------------------------------------------------------------------------------------------------------------------------------------------------------------------------------------…	no hit below tool-cutoff	no hit below tool-cutoff	no hit below tool-cutoff	no hit below tool-cutoff	no hit below tool-cutoff	no hit below tool-cutoff	no hit below tool-cutoff	no hit below tool-cutoff
D6KZ88F01A1O7K	68	gacagacgttgctttacttacatctttgcccgacgatagtcgtcccatgttcctagacagcaacggcg-------------------------------------------------------------------------------------------------------------------------------------------------------------------------------------------------------------------------------------------------------------------------------------------------------------------------------------------…	no hit below tool-cutoff	no hit below tool-cutoff	no hit below tool-cutoff	no hit below tool-cutoff	no hit below tool-cutoff	no hit below tool-cutoff	no hit below tool-cutoff	no hit below tool-cutoff
D6KZ88F01A1O7Z	91	ttcttcttcgccttcagaatgatgtctggtgcattcttcgtccgagctaatatccatacttgcctccccatgaaataacgtctcagagcta--------------------------------------------------------------------------------------------------------------------------------------------------------------------------------------------------------------------------------------------------------------------------------------------------------------------…	no hit below tool-cutoff	no hit below tool-cutoff	no hit below tool-cutoff	no hit below tool-cutoff	no hit below tool-cutoff	no hit below tool-cutoff	no hit below tool-cutoff	no hit below tool-cutoff
D6KZ88F01A1P4A	57	ttgccagtacagcagggaccgagcataaaatttattagtcgtaacttggctctttga------------------------------------------------------------------------------------------------------------------------------------------------------------------------------------------------------------------------------------------------------------------------------------------------------------------------------------------------------…	no hit below tool-cutoff	no hit below tool-cutoff	no hit below tool-cutoff	no hit below tool-cutoff	no hit below tool-cutoff	no hit below tool-cutoff	no hit below tool-cutoff	no hit below tool-cutoff
D6KZ88F01A1PFZ	61	ngtttttttttntttttttnttttttnttttgtagagtacgaccgacgtagtcgcactcgt--------------------------------------------------------------------------------------------------------------------------------------------------------------------------------------------------------------------------------------------------------------------------------------------------------------------------------------------------…	no hit below tool-cutoff	no hit below tool-cutoff	no hit below tool-cutoff	no hit below tool-cutoff	no hit below tool-cutoff	no hit below tool-cutoff	no hit below tool-cutoff	no hit below tool-cutoff
D6KZ88F01A1PL1	81	ttttttttttnttttttttnttttttgtagacagtagcacgcgcgaggaaaggacttgtttaaaatttaattattacttaa------------------------------------------------------------------------------------------------------------------------------------------------------------------------------------------------------------------------------------------------------------------------------------------------------------------------------…	no hit below tool-cutoff	no hit below tool-cutoff	no hit below tool-cutoff	no hit below tool-cutoff	no hit below tool-cutoff	no hit below tool-cutoff	no hit below tool-cutoff	no hit below tool-cutoff
D6KZ88F01A1PYL	61	tttttttnttttttnttttttnttttatttactacaacaacgtntagttagtacgtacgaa--------------------------------------------------------------------------------------------------------------------------------------------------------------------------------------------------------------------------------------------------------------------------------------------------------------------------------------------------…	no hit below tool-cutoff	no hit below tool-cutoff	no hit below tool-cutoff	no hit below tool-cutoff	no hit below tool-cutoff	no hit below tool-cutoff	no hit below tool-cutoff	no hit below tool-cutoff
D6KZ88F01A1QPN	63	gggcatcgcctgccgccaggtcgcacgtagccaaacgtaacgttaccgcgaaatctgccagct------------------------------------------------------------------------------------------------------------------------------------------------------------------------------------------------------------------------------------------------------------------------------------------------------------------------------------------------…	no hit below tool-cutoff	no hit below tool-cutoff	no hit below tool-cutoff	no hit below tool-cutoff	no hit below tool-cutoff	no hit below tool-cutoff	no hit below tool-cutoff	no hit below tool-cutoff
D6KZ88F01A1RF3	56	cttcgcgtcgggattggcaaactaagaaattcttctttctttcttcgtcgttcctc-------------------------------------------------------------------------------------------------------------------------------------------------------------------------------------------------------------------------------------------------------------------------------------------------------------------------------------------------------…	no hit below tool-cutoff	no hit below tool-cutoff	no hit below tool-cutoff	no hit below tool-cutoff	no hit below tool-cutoff	no hit below tool-cutoff	no hit below tool-cutoff	no hit below tool-cutoff
D6KZ88F01A1RW8	52	attgttcgtacgaggtggcacgaccaactaaaatttactttctattaattca-----------------------------------------------------------------------------------------------------------------------------------------------------------------------------------------------------------------------------------------------------------------------------------------------------------------------------------------------------------…	no hit below tool-cutoff	no hit below tool-cutoff	no hit below tool-cutoff	no hit below tool-cutoff	no hit below tool-cutoff	no hit below tool-cutoff	no hit below tool-cutoff	no hit below tool-cutoff
D6KZ88F01A1RZR	73	gtgctttagctgggctcattgttatgggtgtccttctagaccaacaaaagaatgtttttggtcgtaaatactt--------------------------------------------------------------------------------------------------------------------------------------------------------------------------------------------------------------------------------------------------------------------------------------------------------------------------------------…	no hit below tool-cutoff	no hit below tool-cutoff	no hit below tool-cutoff	no hit below tool-cutoff	no hit below tool-cutoff	no hit below tool-cutoff	no hit below tool-cutoff	no hit below tool-cutoff
D6KZ88F01A1SJ4	68	ntttttttttttctttttttttctttttttttcggtttcggtttcggttgtgtcgtactatagtagtg-------------------------------------------------------------------------------------------------------------------------------------------------------------------------------------------------------------------------------------------------------------------------------------------------------------------------------------------…	no hit below tool-cutoff	no hit below tool-cutoff	no hit below tool-cutoff	no hit below tool-cutoff	no hit below tool-cutoff	no hit below tool-cutoff	no hit below tool-cutoff	no hit below tool-cutoff
D6KZ88F01A1SM0	65	ntttttttttcttctttttttnttttttttttnttttttttntttttttatttaacaaanaagtg----------------------------------------------------------------------------------------------------------------------------------------------------------------------------------------------------------------------------------------------------------------------------------------------------------------------------------------------…	no hit below tool-cutoff	no hit below tool-cutoff	no hit below tool-cutoff	no hit below tool-cutoff	no hit below tool-cutoff	no hit below tool-cutoff	no hit below tool-cutoff	no hit below tool-cutoff
D6KZ88F01A1T9N	67	gacgaacatcatggtaggtttcaagttactaacccaccataccatgctacaatgacctatagtatta--------------------------------------------------------------------------------------------------------------------------------------------------------------------------------------------------------------------------------------------------------------------------------------------------------------------------------------------…	no hit below tool-cutoff	no hit below tool-cutoff	no hit below tool-cutoff	no hit below tool-cutoff	no hit below tool-cutoff	no hit below tool-cutoff	no hit below tool-cutoff	no hit below tool-cutoff
D6KZ88F01A1TB6	94	atgtctgcattcacggattacctcgacaccacaatcccatcaatgccgtcacccactcatggcgcgccgtctttccctgaacaacatcaagcca-----------------------------------------------------------------------------------------------------------------------------------------------------------------------------------------------------------------------------------------------------------------------------------------------------------------…	no hit below tool-cutoff	no hit below tool-cutoff	no hit below tool-cutoff	no hit below tool-cutoff	no hit below tool-cutoff	no hit below tool-cutoff	no hit below tool-cutoff	no hit below tool-cutoff
D6KZ88F01A1TLB	77	gtcgggggcgtttgtcttgtagtacgtaatgtccccatcggctcgaataaccgtggagacgtagttgagttgcgtta----------------------------------------------------------------------------------------------------------------------------------------------------------------------------------------------------------------------------------------------------------------------------------------------------------------------------------…	no hit below tool-cutoff	no hit below tool-cutoff	no hit below tool-cutoff	no hit below tool-cutoff	no hit below tool-cutoff	no hit below tool-cutoff	no hit below tool-cutoff	no hit below tool-cutoff
D6KZ88F01A1U12	80	acatgtttttttttttntttttttttctttttttttcttttttttnttttttttnttttttattagtagtagtagtatac-------------------------------------------------------------------------------------------------------------------------------------------------------------------------------------------------------------------------------------------------------------------------------------------------------------------------------…	no hit below tool-cutoff	no hit below tool-cutoff	no hit below tool-cutoff	no hit below tool-cutoff	no hit below tool-cutoff	no hit below tool-cutoff	no hit below tool-cutoff	no hit below tool-cutoff
D6KZ88F01A1U4C	50	ntttttttttttgttttttggtttttgttttggttgtagtatattattct-------------------------------------------------------------------------------------------------------------------------------------------------------------------------------------------------------------------------------------------------------------------------------------------------------------------------------------------------------------…	no hit below tool-cutoff	no hit below tool-cutoff	no hit below tool-cutoff	no hit below tool-cutoff	no hit below tool-cutoff	no hit below tool-cutoff	no hit below tool-cutoff	no hit below tool-cutoff
D6KZ88F01A1UFS	72	ggccggccaactttcgccttattgtccttaaggtaactaggacatcaaacaattcatcgctatcacccagcg---------------------------------------------------------------------------------------------------------------------------------------------------------------------------------------------------------------------------------------------------------------------------------------------------------------------------------------…	no hit below tool-cutoff	no hit below tool-cutoff	no hit below tool-cutoff	no hit below tool-cutoff	no hit below tool-cutoff	no hit below tool-cutoff	no hit below tool-cutoff	no hit below tool-cutoff
D6KZ88F01A1UHU	116	agttttttttatttttttagttttttagttttttatttttttttnttttcgttactaacttaactaacttaactttaacttttacgtttcgttcctttacgttttagtttagttag-------------------------------------------------------------------------------------------------------------------------------------------------------------------------------------------------------------------------------------------------------------------------------------------…	no hit below tool-cutoff	no hit below tool-cutoff	no hit below tool-cutoff	no hit below tool-cutoff	no hit below tool-cutoff	no hit below tool-cutoff	no hit below tool-cutoff	no hit below tool-cutoff
D6KZ88F01A1UI7	95	catctactacgcaagggctctcgtcagttggaaacgtgggaggactctggcgtgcgtgactgccgtatctcagatgtcatgaaagaatgggaaca----------------------------------------------------------------------------------------------------------------------------------------------------------------------------------------------------------------------------------------------------------------------------------------------------------------…	no hit below tool-cutoff	no hit below tool-cutoff	no hit below tool-cutoff	no hit below tool-cutoff	no hit below tool-cutoff	no hit below tool-cutoff	no hit below tool-cutoff	no hit below tool-cutoff
D6KZ88F01A1V2J	58	tgctgtgctttcgcaggcacagatagaagaattctatatcccacttgtaaagcgtcta-----------------------------------------------------------------------------------------------------------------------------------------------------------------------------------------------------------------------------------------------------------------------------------------------------------------------------------------------------…	no hit below tool-cutoff	no hit below tool-cutoff	no hit below tool-cutoff	no hit below tool-cutoff	no hit below tool-cutoff	no hit below tool-cutoff	no hit below tool-cutoff	no hit below tool-cutoff
D6KZ88F01A1V44	107	gacacaacagccttttcggtatgtccaagagcaacgttagcgtccatctcaacctttgtcggtctattggcctccgccgcatcaatcgtttctccttgttgctcaaa----------------------------------------------------------------------------------------------------------------------------------------------------------------------------------------------------------------------------------------------------------------------------------------------------…	no hit below tool-cutoff	no hit below tool-cutoff	no hit below tool-cutoff	no hit below tool-cutoff	no hit below tool-cutoff	no hit below tool-cutoff	no hit below tool-cutoff	no hit below tool-cutoff
D6KZ88F01A1V54	108	agtaaacgtccttgaaacttcaatttaggtaaccgtagcgcgcttgagccctcggaaggatgaagtgttggctgatgaaagtaaggctggggtggatgacgcaattct---------------------------------------------------------------------------------------------------------------------------------------------------------------------------------------------------------------------------------------------------------------------------------------------------…	no hit below tool-cutoff	no hit below tool-cutoff	no hit below tool-cutoff	no hit below tool-cutoff	no hit below tool-cutoff	no hit below tool-cutoff	no hit below tool-cutoff	no hit below tool-cutoff
D6KZ88F01A1VTQ	68	gaaggctagttcaggtcaagttcatgttcaataaattcctcgtgtggtactggaagcctcttgaccct-------------------------------------------------------------------------------------------------------------------------------------------------------------------------------------------------------------------------------------------------------------------------------------------------------------------------------------------…	no hit below tool-cutoff	no hit below tool-cutoff	no hit below tool-cutoff	no hit below tool-cutoff	no hit below tool-cutoff	no hit below tool-cutoff	no hit below tool-cutoff	no hit below tool-cutoff
D6KZ88F01A1WJT	81	acangtttttttttnttttttttnttttttacttgtattcgtatataacgttagttaagtacatatgtatcatagtaatta------------------------------------------------------------------------------------------------------------------------------------------------------------------------------------------------------------------------------------------------------------------------------------------------------------------------------…	no hit below tool-cutoff	no hit below tool-cutoff	no hit below tool-cutoff	no hit below tool-cutoff	no hit below tool-cutoff	no hit below tool-cutoff	no hit below tool-cutoff	no hit below tool-cutoff
D6KZ88F01A1WM5	67	ggagtagggaacgacattcacttttgttccctttctttattttctttctaaggcacttactccgttg--------------------------------------------------------------------------------------------------------------------------------------------------------------------------------------------------------------------------------------------------------------------------------------------------------------------------------------------…	no hit below tool-cutoff	no hit below tool-cutoff	no hit below tool-cutoff	no hit below tool-cutoff	no hit below tool-cutoff	no hit below tool-cutoff	no hit below tool-cutoff	no hit below tool-cutoff
D6KZ88F01A1X2O	64	ggctgccaaggctaaggtctctaggcgtagacttagggtcgagcactacattataccaaggcaa-----------------------------------------------------------------------------------------------------------------------------------------------------------------------------------------------------------------------------------------------------------------------------------------------------------------------------------------------…	no hit below tool-cutoff	no hit below tool-cutoff	no hit below tool-cutoff	no hit below tool-cutoff	no hit below tool-cutoff	no hit below tool-cutoff	no hit below tool-cutoff	no hit below tool-cutoff
D6KZ88F01A1XC5	129	gataccaattcgtggctgccctaacctctttcatccattctataacaactttcgaggcgaaacaacgttttgtatcgtagaaaaggaaagaaggttaaacaatcccttaaaacgtacctagcgccaaga------------------------------------------------------------------------------------------------------------------------------------------------------------------------------------------------------------------------------------------------------------------------------…	no hit below tool-cutoff	no hit below tool-cutoff	no hit below tool-cutoff	no hit below tool-cutoff	no hit below tool-cutoff	no hit below tool-cutoff	no hit below tool-cutoff	no hit below tool-cutoff
D6KZ88F01A1XND	67	acatgtttttatttttnttttttntttacttttactacctactaaccaactaacttaattattatta--------------------------------------------------------------------------------------------------------------------------------------------------------------------------------------------------------------------------------------------------------------------------------------------------------------------------------------------…	no hit below tool-cutoff	no hit below tool-cutoff	no hit below tool-cutoff	no hit below tool-cutoff	no hit below tool-cutoff	no hit below tool-cutoff	no hit below tool-cutoff	no hit below tool-cutoff
D6KZ88F01A1XX9	82	agtgcaccaggaaaacacgacgcaatccatcgggaagatgtgatgcactggaatagcatggtatccattctaatggtctcta-----------------------------------------------------------------------------------------------------------------------------------------------------------------------------------------------------------------------------------------------------------------------------------------------------------------------------…	no hit below tool-cutoff	no hit below tool-cutoff	no hit below tool-cutoff	no hit below tool-cutoff	no hit below tool-cutoff	no hit below tool-cutoff	no hit below tool-cutoff	no hit below tool-cutoff
D6KZ88F01A1Y45	72	gccggggacgacgagatgtacacgaaattactatgtgttatgccattaatcatcgtatgctccgaaaaaacg---------------------------------------------------------------------------------------------------------------------------------------------------------------------------------------------------------------------------------------------------------------------------------------------------------------------------------------…	no hit below tool-cutoff	no hit below tool-cutoff	no hit below tool-cutoff	no hit below tool-cutoff	no hit below tool-cutoff	no hit below tool-cutoff	no hit below tool-cutoff	no hit below tool-cutoff
D6KZ88F01A1YBV	65	ntttttttacaaaaaccaggttcttttacaattagtaccaaaaatacataataatactaacatat----------------------------------------------------------------------------------------------------------------------------------------------------------------------------------------------------------------------------------------------------------------------------------------------------------------------------------------------…	no hit below tool-cutoff	no hit below tool-cutoff	no hit below tool-cutoff	no hit below tool-cutoff	no hit below tool-cutoff	no hit below tool-cutoff	no hit below tool-cutoff	no hit below tool-cutoff
D6KZ88F01A1YEH	64	ggatactcagcgtgctgcccgagagctctaacggctcgtttaggagacagggcggctttgcttt-----------------------------------------------------------------------------------------------------------------------------------------------------------------------------------------------------------------------------------------------------------------------------------------------------------------------------------------------…	no hit below tool-cutoff	no hit below tool-cutoff	no hit below tool-cutoff	no hit below tool-cutoff	no hit below tool-cutoff	no hit below tool-cutoff	no hit below tool-cutoff	no hit below tool-cutoff
D6KZ88F01A1YRM	58	gttttttttttntttttttttntttttttctatacaaagaaagaagagaagagataga-----------------------------------------------------------------------------------------------------------------------------------------------------------------------------------------------------------------------------------------------------------------------------------------------------------------------------------------------------…	no hit below tool-cutoff	no hit below tool-cutoff	no hit below tool-cutoff	no hit below tool-cutoff	no hit below tool-cutoff	no hit below tool-cutoff	no hit below tool-cutoff	no hit below tool-cutoff
D6KZ88F01A1YXD	73	nttttttttttntttttttttacttaaatactaattagggtttgggtataaacaacaaaaacaatgttgatac--------------------------------------------------------------------------------------------------------------------------------------------------------------------------------------------------------------------------------------------------------------------------------------------------------------------------------------…	no hit below tool-cutoff	no hit below tool-cutoff	no hit below tool-cutoff	no hit below tool-cutoff	no hit below tool-cutoff	no hit below tool-cutoff	no hit below tool-cutoff	no hit below tool-cutoff
D6KZ88F01A1YYS	69	gttggcgtacggatttatgtttcggttattggtctcacgctcctaccagtagcagtacaatataccata------------------------------------------------------------------------------------------------------------------------------------------------------------------------------------------------------------------------------------------------------------------------------------------------------------------------------------------…	no hit below tool-cutoff	no hit below tool-cutoff	no hit below tool-cutoff	no hit below tool-cutoff	no hit below tool-cutoff	no hit below tool-cutoff	no hit below tool-cutoff	no hit below tool-cutoff
D6KZ88F01A1ZD0	60	nttttttttcgtctctaaaaatttagtaggaaaattacctgtccattcataggtgatata---------------------------------------------------------------------------------------------------------------------------------------------------------------------------------------------------------------------------------------------------------------------------------------------------------------------------------------------------…	no hit below tool-cutoff	no hit below tool-cutoff	no hit below tool-cutoff	no hit below tool-cutoff	no hit below tool-cutoff	no hit below tool-cutoff	no hit below tool-cutoff	no hit below tool-cutoff
D6KZ88F01A1ZEM	70	tttttttttttntttttttcttttttttttntttttttcgtttcggtgtctattactctagtgtagttcg-----------------------------------------------------------------------------------------------------------------------------------------------------------------------------------------------------------------------------------------------------------------------------------------------------------------------------------------…	no hit below tool-cutoff	no hit below tool-cutoff	no hit below tool-cutoff	no hit below tool-cutoff	no hit below tool-cutoff	no hit below tool-cutoff	no hit below tool-cutoff	no hit below tool-cutoff
D6KZ88F01A1ZEX	106	gacaatatttgaaattaacaaaaaccttttagggaaatgataggcctgatcactgcatatcaaatattcaagaaaaactggtcagctgtttgactccattactatg-----------------------------------------------------------------------------------------------------------------------------------------------------------------------------------------------------------------------------------------------------------------------------------------------------…	no hit below tool-cutoff	no hit below tool-cutoff	no hit below tool-cutoff	no hit below tool-cutoff	no hit below tool-cutoff	no hit below tool-cutoff	no hit below tool-cutoff	no hit below tool-cutoff
D6KZ88F01A1ZL4	135	atctgtcgtagacctattatcggaggcgttgcttggcccgaggcccgacgccagtatttttttcgttttttggtccgttttaattttttacttttattggtcgtactgagcttttttccgcgagtacccatatta------------------------------------------------------------------------------------------------------------------------------------------------------------------------------------------------------------------------------------------------------------------------…	no hit below tool-cutoff	no hit below tool-cutoff	no hit below tool-cutoff	no hit below tool-cutoff	no hit below tool-cutoff	no hit below tool-cutoff	no hit below tool-cutoff	no hit below tool-cutoff
D6KZ88F01A1ZQ8	70	ccgcgatgggaaacgtgccaggactcatgcgttctctatcccagcgtgctgcaccacgcgtagcgcccaa-----------------------------------------------------------------------------------------------------------------------------------------------------------------------------------------------------------------------------------------------------------------------------------------------------------------------------------------…	no hit below tool-cutoff	no hit below tool-cutoff	no hit below tool-cutoff	no hit below tool-cutoff	no hit below tool-cutoff	no hit below tool-cutoff	no hit below tool-cutoff	no hit below tool-cutoff
D6KZ88F01A204W	78	ntttttttttttcttttttacccgaactaccaaataaatatatttgtttacgtggactaattgacactaattaaataa---------------------------------------------------------------------------------------------------------------------------------------------------------------------------------------------------------------------------------------------------------------------------------------------------------------------------------…	no hit below tool-cutoff	no hit below tool-cutoff	no hit below tool-cutoff	no hit below tool-cutoff	no hit below tool-cutoff	no hit below tool-cutoff	no hit below tool-cutoff	no hit below tool-cutoff
D6KZ88F01A2077	66	gatattatgtttcattttcctttttgcatgttgttgtttgggaacctgcaatcagcacgggttgtt---------------------------------------------------------------------------------------------------------------------------------------------------------------------------------------------------------------------------------------------------------------------------------------------------------------------------------------------…	no hit below tool-cutoff	no hit below tool-cutoff	no hit below tool-cutoff	no hit below tool-cutoff	no hit below tool-cutoff	no hit below tool-cutoff	no hit below tool-cutoff	no hit below tool-cutoff
D6KZ88F01A208L	51	gagggtgttgttaaagattattttgttaactacatggtggttcgctctcag------------------------------------------------------------------------------------------------------------------------------------------------------------------------------------------------------------------------------------------------------------------------------------------------------------------------------------------------------------…	no hit below tool-cutoff	no hit below tool-cutoff	no hit below tool-cutoff	no hit below tool-cutoff	no hit below tool-cutoff	no hit below tool-cutoff	no hit below tool-cutoff	no hit below tool-cutoff
D6KZ88F01A20BU	65	nttttttttttcgttaataggtggtttctttatactagtagattactatgtttccttactagcta----------------------------------------------------------------------------------------------------------------------------------------------------------------------------------------------------------------------------------------------------------------------------------------------------------------------------------------------…	no hit below tool-cutoff	no hit below tool-cutoff	no hit below tool-cutoff	no hit below tool-cutoff	no hit below tool-cutoff	no hit below tool-cutoff	no hit below tool-cutoff	no hit below tool-cutoff
D6KZ88F01A20ED	93	ggccattttaacggtccggggggagttcgacaccccagtttcgattttctcgaagtcaccttcaccccctcgccaaccgaccacactaatggt------------------------------------------------------------------------------------------------------------------------------------------------------------------------------------------------------------------------------------------------------------------------------------------------------------------…	no hit below tool-cutoff	no hit below tool-cutoff	no hit below tool-cutoff	no hit below tool-cutoff	no hit below tool-cutoff	no hit below tool-cutoff	no hit below tool-cutoff	no hit below tool-cutoff
D6KZ88F01A20JR	90	cggcgcgtgtagctagcacccatgatgttgcccgtggaatcatctccttctcatactcgcgtataaccttctgagcatcaaaattcgttg---------------------------------------------------------------------------------------------------------------------------------------------------------------------------------------------------------------------------------------------------------------------------------------------------------------------…	no hit below tool-cutoff	no hit below tool-cutoff	no hit below tool-cutoff	no hit below tool-cutoff	no hit below tool-cutoff	no hit below tool-cutoff	no hit below tool-cutoff	no hit below tool-cutoff
D6KZ88F01A20NK	90	gaacgcacaggcaggctctgcgcccgcggcgattctggcatcacgaatgtccctatcgtcctgctggtaaatgccatggaacttcgtgag---------------------------------------------------------------------------------------------------------------------------------------------------------------------------------------------------------------------------------------------------------------------------------------------------------------------…	no hit below tool-cutoff	no hit below tool-cutoff	no hit below tool-cutoff	no hit below tool-cutoff	no hit below tool-cutoff	no hit below tool-cutoff	no hit below tool-cutoff	no hit below tool-cutoff
D6KZ88F01A20RI	77	tttttttttttcttttttttttnttttttttgttgtttgtcaaaagaatcagattcaaacgacactagacaggtgta----------------------------------------------------------------------------------------------------------------------------------------------------------------------------------------------------------------------------------------------------------------------------------------------------------------------------------…	no hit below tool-cutoff	no hit below tool-cutoff	no hit below tool-cutoff	no hit below tool-cutoff	no hit below tool-cutoff	no hit below tool-cutoff	no hit below tool-cutoff	no hit below tool-cutoff
D6KZ88F01A20UN	52	gtttttcggttatctcgtggcatacgaaaaggtacaaatactaccatatcta-----------------------------------------------------------------------------------------------------------------------------------------------------------------------------------------------------------------------------------------------------------------------------------------------------------------------------------------------------------…	no hit below tool-cutoff	no hit below tool-cutoff	no hit below tool-cutoff	no hit below tool-cutoff	no hit below tool-cutoff	no hit below tool-cutoff	no hit below tool-cutoff	no hit below tool-cutoff
D6KZ88F01A20XZ	99	gatggaagtcctgagcctatgttcttcttcgacgagctggctgggaacatgtaccaggaacggaattggaatgcttctctacgctggcaacgacgacct------------------------------------------------------------------------------------------------------------------------------------------------------------------------------------------------------------------------------------------------------------------------------------------------------------…	no hit below tool-cutoff	no hit below tool-cutoff	no hit below tool-cutoff	no hit below tool-cutoff	no hit below tool-cutoff	no hit below tool-cutoff	no hit below tool-cutoff	no hit below tool-cutoff
D6KZ88F01A20YU	60	attttttttttagtcttgtcaagctttaagtttgtactcctattcgccagtgcggagaaa---------------------------------------------------------------------------------------------------------------------------------------------------------------------------------------------------------------------------------------------------------------------------------------------------------------------------------------------------…	no hit below tool-cutoff	no hit below tool-cutoff	no hit below tool-cutoff	no hit below tool-cutoff	no hit below tool-cutoff	no hit below tool-cutoff	no hit below tool-cutoff	no hit below tool-cutoff
D6KZ88F01A212E	59	gacggagaagccggcagtattgtcatgctactgcttttggtgcggtgcttccttgcaga----------------------------------------------------------------------------------------------------------------------------------------------------------------------------------------------------------------------------------------------------------------------------------------------------------------------------------------------------…	no hit below tool-cutoff	no hit below tool-cutoff	no hit below tool-cutoff	no hit below tool-cutoff	no hit below tool-cutoff	no hit below tool-cutoff	no hit below tool-cutoff	no hit below tool-cutoff
D6KZ88F01A21BG	83	ggtggcctttggtgttctgttgtttcttcggtcgtattgggtctttccctattccttcttctactgttgtttgtttctttatt----------------------------------------------------------------------------------------------------------------------------------------------------------------------------------------------------------------------------------------------------------------------------------------------------------------------------…	no hit below tool-cutoff	no hit below tool-cutoff	no hit below tool-cutoff	no hit below tool-cutoff	no hit below tool-cutoff	no hit below tool-cutoff	no hit below tool-cutoff	no hit below tool-cutoff
D6KZ88F01A21D8	84	tttttttttntttttttttnttttttgttactacaacaagtattttcttgtttcccgtcccccgggaccgttaagtcggccact---------------------------------------------------------------------------------------------------------------------------------------------------------------------------------------------------------------------------------------------------------------------------------------------------------------------------…	no hit below tool-cutoff	no hit below tool-cutoff	no hit below tool-cutoff	no hit below tool-cutoff	no hit below tool-cutoff	no hit below tool-cutoff	no hit below tool-cutoff	no hit below tool-cutoff
D6KZ88F01A21PJ	58	ntttttttttcttatgcaaatccattgcattcaaccataagttccgttagccctaagg-----------------------------------------------------------------------------------------------------------------------------------------------------------------------------------------------------------------------------------------------------------------------------------------------------------------------------------------------------…	no hit below tool-cutoff	no hit below tool-cutoff	no hit below tool-cutoff	no hit below tool-cutoff	no hit below tool-cutoff	no hit below tool-cutoff	no hit below tool-cutoff	no hit below tool-cutoff
D6KZ88F01A229L	72	ntttttttttttgtctagaaaagttaagtagggtcgttgtttggtatagataataggtaaaaaaggacatag---------------------------------------------------------------------------------------------------------------------------------------------------------------------------------------------------------------------------------------------------------------------------------------------------------------------------------------…	no hit below tool-cutoff	no hit below tool-cutoff	no hit below tool-cutoff	no hit below tool-cutoff	no hit below tool-cutoff	no hit below tool-cutoff	no hit below tool-cutoff	no hit below tool-cutoff
D6KZ88F01A22KG	78	gtcataggccggagacgttcgacngtttttaaaaattttttaaaacttttaaatttttaatttaatttaganagacta---------------------------------------------------------------------------------------------------------------------------------------------------------------------------------------------------------------------------------------------------------------------------------------------------------------------------------…	no hit below tool-cutoff	no hit below tool-cutoff	no hit below tool-cutoff	no hit below tool-cutoff	no hit below tool-cutoff	no hit below tool-cutoff	no hit below tool-cutoff	no hit below tool-cutoff
D6KZ88F01A22O5	73	ttttttttntttttttattttttgagacaaactagcataatacaataaattacttacttaactaacaacttaa--------------------------------------------------------------------------------------------------------------------------------------------------------------------------------------------------------------------------------------------------------------------------------------------------------------------------------------…	no hit below tool-cutoff	no hit below tool-cutoff	no hit below tool-cutoff	no hit below tool-cutoff	no hit below tool-cutoff	no hit below tool-cutoff	no hit below tool-cutoff	no hit below tool-cutoff
D6KZ88F01A23BI	99	caactcgctcgttctcggcgcgcgcaattagccccttgagatgctctgctgtgggcgagctgggatcatcttcccgtgaaagtaaaaacttggcttcct------------------------------------------------------------------------------------------------------------------------------------------------------------------------------------------------------------------------------------------------------------------------------------------------------------…	no hit below tool-cutoff	no hit below tool-cutoff	no hit below tool-cutoff	no hit below tool-cutoff	no hit below tool-cutoff	no hit below tool-cutoff	no hit below tool-cutoff	no hit below tool-cutoff
D6KZ88F01A2473	82	ttttttnttttttntttttttnttttacgtacgtaccgacctacttacgtacctacttactttacttacttacttaacttaa-----------------------------------------------------------------------------------------------------------------------------------------------------------------------------------------------------------------------------------------------------------------------------------------------------------------------------…	no hit below tool-cutoff	no hit below tool-cutoff	no hit below tool-cutoff	no hit below tool-cutoff	no hit below tool-cutoff	no hit below tool-cutoff	no hit below tool-cutoff	no hit below tool-cutoff
D6KZ88F01A248J	98	cacgctgcgcaggcacgtttagatcgtccacaacacgacttctttgctctccccgccttcatcgtcatttgcgcccggaaagaatgcttcttcgccaa-------------------------------------------------------------------------------------------------------------------------------------------------------------------------------------------------------------------------------------------------------------------------------------------------------------…	no hit below tool-cutoff	no hit below tool-cutoff	no hit below tool-cutoff	no hit below tool-cutoff	no hit below tool-cutoff	no hit below tool-cutoff	no hit below tool-cutoff	no hit below tool-cutoff
D6KZ88F01A24KT	76	tcgtggacactgggagaataactaccaccaacgaactcctcgatagaactggaccttgaggaacgtggaacgctaa-----------------------------------------------------------------------------------------------------------------------------------------------------------------------------------------------------------------------------------------------------------------------------------------------------------------------------------…	no hit below tool-cutoff	no hit below tool-cutoff	no hit below tool-cutoff	no hit below tool-cutoff	no hit below tool-cutoff	no hit below tool-cutoff	no hit below tool-cutoff	no hit below tool-cutoff
D6KZ88F01A255R	61	ntttttttttgagaccatgatacctgaggcctacggccaaagatttttctaattcttaaaa--------------------------------------------------------------------------------------------------------------------------------------------------------------------------------------------------------------------------------------------------------------------------------------------------------------------------------------------------…	no hit below tool-cutoff	no hit below tool-cutoff	no hit below tool-cutoff	no hit below tool-cutoff	no hit below tool-cutoff	no hit below tool-cutoff	no hit below tool-cutoff	no hit below tool-cutoff
D6KZ88F01A257P	92	gatattcatccgcagccgtataaccatgagacagatttgtctccggtattagtatcattctgcatcttccgctcatgctgtcgttcctattg-------------------------------------------------------------------------------------------------------------------------------------------------------------------------------------------------------------------------------------------------------------------------------------------------------------------…	no hit below tool-cutoff	no hit below tool-cutoff	no hit below tool-cutoff	no hit below tool-cutoff	no hit below tool-cutoff	no hit below tool-cutoff	no hit below tool-cutoff	no hit below tool-cutoff
D6KZ88F01A25D0	58	caaaaaaaaaaactaaaaaaaaaaacgaaaaaaataaaaataaaattaaaataaataa-----------------------------------------------------------------------------------------------------------------------------------------------------------------------------------------------------------------------------------------------------------------------------------------------------------------------------------------------------…	no hit below tool-cutoff	no hit below tool-cutoff	no hit below tool-cutoff	no hit below tool-cutoff	no hit below tool-cutoff	no hit below tool-cutoff	no hit below tool-cutoff	no hit below tool-cutoff
D6KZ88F01A25DM	71	tttttttttnttttttttntttttttntttttatttttttnttttttnttttttagtttaagaagaagtat----------------------------------------------------------------------------------------------------------------------------------------------------------------------------------------------------------------------------------------------------------------------------------------------------------------------------------------…	no hit below tool-cutoff	no hit below tool-cutoff	no hit below tool-cutoff	no hit below tool-cutoff	no hit below tool-cutoff	no hit below tool-cutoff	no hit below tool-cutoff	no hit below tool-cutoff
D6KZ88F01A25FL	102	aagaatccaatgccgacctagcacaggaaatacagataggccataagtggttcaagagagcaaggtgtagaacgagagctagaaaaacccagaccatttctt---------------------------------------------------------------------------------------------------------------------------------------------------------------------------------------------------------------------------------------------------------------------------------------------------------…	no hit below tool-cutoff	no hit below tool-cutoff	no hit below tool-cutoff	no hit below tool-cutoff	no hit below tool-cutoff	no hit below tool-cutoff	no hit below tool-cutoff	no hit below tool-cutoff
D6KZ88F01A25NU	66	tttttttttntttttttgtttttttttagttaagaaataaatattacttacgtaccgtaagtatag---------------------------------------------------------------------------------------------------------------------------------------------------------------------------------------------------------------------------------------------------------------------------------------------------------------------------------------------…	no hit below tool-cutoff	no hit below tool-cutoff	no hit below tool-cutoff	no hit below tool-cutoff	no hit below tool-cutoff	no hit below tool-cutoff	no hit below tool-cutoff	no hit below tool-cutoff
D6KZ88F01A25OQ	76	tttttttnttttttnttttttgttttgtacgacgaacggaaaacggggaacgggacgaccgaccggacgggacgac-----------------------------------------------------------------------------------------------------------------------------------------------------------------------------------------------------------------------------------------------------------------------------------------------------------------------------------…	no hit below tool-cutoff	no hit below tool-cutoff	no hit below tool-cutoff	no hit below tool-cutoff	no hit below tool-cutoff	no hit below tool-cutoff	no hit below tool-cutoff	no hit below tool-cutoff
D6KZ88F01A26O2	62	tgttttttttttntttttttttnttttttacttttatttttntttnttagtatntntaataa-------------------------------------------------------------------------------------------------------------------------------------------------------------------------------------------------------------------------------------------------------------------------------------------------------------------------------------------------…	no hit below tool-cutoff	no hit below tool-cutoff	no hit below tool-cutoff	no hit below tool-cutoff	no hit below tool-cutoff	no hit below tool-cutoff	no hit below tool-cutoff	no hit below tool-cutoff
D6KZ88F01A275S	73	gaccctgttgatggctgtctaacactttttaataggaaacgaaactctgtcaaaataacaatcaagtatacag--------------------------------------------------------------------------------------------------------------------------------------------------------------------------------------------------------------------------------------------------------------------------------------------------------------------------------------…	no hit below tool-cutoff	no hit below tool-cutoff	no hit below tool-cutoff	no hit below tool-cutoff	no hit below tool-cutoff	no hit below tool-cutoff	no hit below tool-cutoff	no hit below tool-cutoff
D6KZ88F01A27AM	107	ttttttttttnttttttttttnttttttttttacgttttacgacgtaggtttggtaagtaaggaacggtcgtttaagtttaagtacgaaacggtaggttagtagtta----------------------------------------------------------------------------------------------------------------------------------------------------------------------------------------------------------------------------------------------------------------------------------------------------…	no hit below tool-cutoff	no hit below tool-cutoff	no hit below tool-cutoff	no hit below tool-cutoff	no hit below tool-cutoff	no hit below tool-cutoff	no hit below tool-cutoff	no hit below tool-cutoff
D6KZ88F01A27BN	95	gctccgtcataatagcgcagttaaatgagcgtaaatcatactgtgtactacgtcatcgaacagcctcgctcctatctctgaggcctcttccataa----------------------------------------------------------------------------------------------------------------------------------------------------------------------------------------------------------------------------------------------------------------------------------------------------------------…	no hit below tool-cutoff	no hit below tool-cutoff	no hit below tool-cutoff	no hit below tool-cutoff	no hit below tool-cutoff	no hit below tool-cutoff	no hit below tool-cutoff	no hit below tool-cutoff
D6KZ88F01A27DF	63	acagcgattttattggagtttacaaaagaaagtaaacaaaaagttactatttattttatgtag------------------------------------------------------------------------------------------------------------------------------------------------------------------------------------------------------------------------------------------------------------------------------------------------------------------------------------------------…	no hit below tool-cutoff	no hit below tool-cutoff	no hit below tool-cutoff	no hit below tool-cutoff	no hit below tool-cutoff	no hit below tool-cutoff	no hit below tool-cutoff	no hit below tool-cutoff
D6KZ88F01A27ES	101	atcgcctttttcgcctttaacttctttgacaaccttcagatgctcatctactagggcgggaatcttgagttcagtaccagatgccttggccagtgcaagag----------------------------------------------------------------------------------------------------------------------------------------------------------------------------------------------------------------------------------------------------------------------------------------------------------…	no hit below tool-cutoff	no hit below tool-cutoff	no hit below tool-cutoff	no hit below tool-cutoff	no hit below tool-cutoff	no hit below tool-cutoff	no hit below tool-cutoff	no hit below tool-cutoff
D6KZ88F01A28AU	87	tgacttggtatccaaaatcatttcaatgtttccagaagatggtccaatattgattactgtcagagtacgatgtacttgcaggttcta------------------------------------------------------------------------------------------------------------------------------------------------------------------------------------------------------------------------------------------------------------------------------------------------------------------------…	no hit below tool-cutoff	no hit below tool-cutoff	no hit below tool-cutoff	no hit below tool-cutoff	no hit below tool-cutoff	no hit below tool-cutoff	no hit below tool-cutoff	no hit below tool-cutoff
D6KZ88F01A28M2	64	ttttttntttttttntttttttatttttaaaattaaaaattaacttntntatatactacacact-----------------------------------------------------------------------------------------------------------------------------------------------------------------------------------------------------------------------------------------------------------------------------------------------------------------------------------------------…	no hit below tool-cutoff	no hit below tool-cutoff	no hit below tool-cutoff	no hit below tool-cutoff	no hit below tool-cutoff	no hit below tool-cutoff	no hit below tool-cutoff	no hit below tool-cutoff
D6KZ88F01A28NI	87	atgttttttttntttttttntttttttagtttagtaggtgggtacgaatagtagtactacgacccggacccggtacgtagcgaccta------------------------------------------------------------------------------------------------------------------------------------------------------------------------------------------------------------------------------------------------------------------------------------------------------------------------…	no hit below tool-cutoff	no hit below tool-cutoff	no hit below tool-cutoff	no hit below tool-cutoff	no hit below tool-cutoff	no hit below tool-cutoff	no hit below tool-cutoff	no hit below tool-cutoff
D6KZ88F01A290W	57	ntttttttgtatggtggtagggtggggactcccaaacgacaacgtctacgcaaaatt------------------------------------------------------------------------------------------------------------------------------------------------------------------------------------------------------------------------------------------------------------------------------------------------------------------------------------------------------…	no hit below tool-cutoff	no hit below tool-cutoff	no hit below tool-cutoff	no hit below tool-cutoff	no hit below tool-cutoff	no hit below tool-cutoff	no hit below tool-cutoff	no hit below tool-cutoff
D6KZ88F01A293X	76	nttttttttttctttttttttttnttttttttttntttttttttttntttttttttnttttttcgtacactacgtc-----------------------------------------------------------------------------------------------------------------------------------------------------------------------------------------------------------------------------------------------------------------------------------------------------------------------------------…	no hit below tool-cutoff	no hit below tool-cutoff	no hit below tool-cutoff	no hit below tool-cutoff	no hit below tool-cutoff	no hit below tool-cutoff	no hit below tool-cutoff	no hit below tool-cutoff
D6KZ88F01A298Q	66	gaatctatccctgttcataacctatcttgacatgccttgaataagattttggagtattggagggga---------------------------------------------------------------------------------------------------------------------------------------------------------------------------------------------------------------------------------------------------------------------------------------------------------------------------------------------…	no hit below tool-cutoff	no hit below tool-cutoff	no hit below tool-cutoff	no hit below tool-cutoff	no hit below tool-cutoff	no hit below tool-cutoff	no hit below tool-cutoff	no hit below tool-cutoff
D6KZ88F01A29FV	53	ntttttttctcaagtccgcatcgcatcggtgtaatattcgactttcgtttcaa----------------------------------------------------------------------------------------------------------------------------------------------------------------------------------------------------------------------------------------------------------------------------------------------------------------------------------------------------------…	no hit below tool-cutoff	no hit below tool-cutoff	no hit below tool-cutoff	no hit below tool-cutoff	no hit below tool-cutoff	no hit below tool-cutoff	no hit below tool-cutoff	no hit below tool-cutoff
D6KZ88F01A29QI	76	aatgtcaacgactcgtcaaatggacctggtccaaatgtgtaatacggcaagcacagccgtcccttaccctgatcgt-----------------------------------------------------------------------------------------------------------------------------------------------------------------------------------------------------------------------------------------------------------------------------------------------------------------------------------…	no hit below tool-cutoff	no hit below tool-cutoff	no hit below tool-cutoff	no hit below tool-cutoff	no hit below tool-cutoff	no hit below tool-cutoff	no hit below tool-cutoff	no hit below tool-cutoff
D6KZ88F01A2A1Q	50	agggcgccggaccgatcgcttcagatgagtttacggggagacatatggct-------------------------------------------------------------------------------------------------------------------------------------------------------------------------------------------------------------------------------------------------------------------------------------------------------------------------------------------------------------…	no hit below tool-cutoff	no hit below tool-cutoff	no hit below tool-cutoff	no hit below tool-cutoff	no hit below tool-cutoff	no hit below tool-cutoff	no hit below tool-cutoff	no hit below tool-cutoff
D6KZ88F01A2A6H	75	gacatgttttttttttnttttttttcggacactatagtcagcaagtaaagaaagaaagtaagaaacacgccaact------------------------------------------------------------------------------------------------------------------------------------------------------------------------------------------------------------------------------------------------------------------------------------------------------------------------------------…	no hit below tool-cutoff	no hit below tool-cutoff	no hit below tool-cutoff	no hit below tool-cutoff	no hit below tool-cutoff	no hit below tool-cutoff	no hit below tool-cutoff	no hit below tool-cutoff
D6KZ88F01A2AIY	94	atgctttcttgcccaatacaagcataagcgagatgtccattgcgttggccttctgggttttcgcaggctggtcgttcttctcatgcgcaactcg-----------------------------------------------------------------------------------------------------------------------------------------------------------------------------------------------------------------------------------------------------------------------------------------------------------------…	no hit below tool-cutoff	no hit below tool-cutoff	no hit below tool-cutoff	no hit below tool-cutoff	no hit below tool-cutoff	no hit below tool-cutoff	no hit below tool-cutoff	no hit below tool-cutoff
D6KZ88F01A2AO5	71	gggtagcaatactataaatttatagatatagcattatacttaataaaatacgttaggattgacattaatta----------------------------------------------------------------------------------------------------------------------------------------------------------------------------------------------------------------------------------------------------------------------------------------------------------------------------------------…	no hit below tool-cutoff	no hit below tool-cutoff	no hit below tool-cutoff	no hit below tool-cutoff	no hit below tool-cutoff	no hit below tool-cutoff	no hit below tool-cutoff	no hit below tool-cutoff
D6KZ88F01A2BGD	55	tgatggtacctgcttcgtcgccctcgtcctgacgccatatctactcctagggtgt--------------------------------------------------------------------------------------------------------------------------------------------------------------------------------------------------------------------------------------------------------------------------------------------------------------------------------------------------------…	no hit below tool-cutoff	no hit below tool-cutoff	no hit below tool-cutoff	no hit below tool-cutoff	no hit below tool-cutoff	no hit below tool-cutoff	no hit below tool-cutoff	no hit below tool-cutoff
D6KZ88F01A2BW9	54	tttttttttnttttttttattttagtagaaagcacagttatttactagttggta---------------------------------------------------------------------------------------------------------------------------------------------------------------------------------------------------------------------------------------------------------------------------------------------------------------------------------------------------------…	no hit below tool-cutoff	no hit below tool-cutoff	no hit below tool-cutoff	no hit below tool-cutoff	no hit below tool-cutoff	no hit below tool-cutoff	no hit below tool-cutoff	no hit below tool-cutoff
D6KZ88F01A2CFU	75	caaatccgctgtaattttacacgatatatcaagttctttcgtattttttntttgttgagagtaacgtaaccacaa------------------------------------------------------------------------------------------------------------------------------------------------------------------------------------------------------------------------------------------------------------------------------------------------------------------------------------…	no hit below tool-cutoff	no hit below tool-cutoff	no hit below tool-cutoff	no hit below tool-cutoff	no hit below tool-cutoff	no hit below tool-cutoff	no hit below tool-cutoff	no hit below tool-cutoff
D6KZ88F01A2D08	67	ctaaggaaaggaagacggagttttacttattagtaaaataaagcaatttaattaacaaaataacaaa--------------------------------------------------------------------------------------------------------------------------------------------------------------------------------------------------------------------------------------------------------------------------------------------------------------------------------------------…	no hit below tool-cutoff	no hit below tool-cutoff	no hit below tool-cutoff	no hit below tool-cutoff	no hit below tool-cutoff	no hit below tool-cutoff	no hit below tool-cutoff	no hit below tool-cutoff
D6KZ88F01A2D0T	83	gggagtatttgattcaactcacttaactcgttgaccccacttcattcgaagaactcttactaaacgaaaacgaactaaacaag----------------------------------------------------------------------------------------------------------------------------------------------------------------------------------------------------------------------------------------------------------------------------------------------------------------------------…	no hit below tool-cutoff	no hit below tool-cutoff	no hit below tool-cutoff	no hit below tool-cutoff	no hit below tool-cutoff	no hit below tool-cutoff	no hit below tool-cutoff	no hit below tool-cutoff
D6KZ88F01A2D8C	136	tttacttctttaccttttatgctcatttattttattatctgatcttttgttgatgaccctacctttttccctttttttcgttttaccgttttttcttttctttctccagttctttctcctttcctcttccccggta-----------------------------------------------------------------------------------------------------------------------------------------------------------------------------------------------------------------------------------------------------------------------…	no hit below tool-cutoff	no hit below tool-cutoff	no hit below tool-cutoff	no hit below tool-cutoff	no hit below tool-cutoff	no hit below tool-cutoff	no hit below tool-cutoff	no hit below tool-cutoff
D6KZ88F01A2DCY	82	ctccttgagaatttacgcttcctacattgtagggagggaggggcgtctgtcaagaacaaggacgggacgtaaaaccaaacgg-----------------------------------------------------------------------------------------------------------------------------------------------------------------------------------------------------------------------------------------------------------------------------------------------------------------------------…	no hit below tool-cutoff	no hit below tool-cutoff	no hit below tool-cutoff	no hit below tool-cutoff	no hit below tool-cutoff	no hit below tool-cutoff	no hit below tool-cutoff	no hit below tool-cutoff
D6KZ88F01A2DP5	53	ntttttttttntttttaacaatagataataaactactgngattactccgacca----------------------------------------------------------------------------------------------------------------------------------------------------------------------------------------------------------------------------------------------------------------------------------------------------------------------------------------------------------…	no hit below tool-cutoff	no hit below tool-cutoff	no hit below tool-cutoff	no hit below tool-cutoff	no hit below tool-cutoff	no hit below tool-cutoff	no hit below tool-cutoff	no hit below tool-cutoff
D6KZ88F01A2EUJ	62	gctcgtttttcaatatttcctccatcttctgatttactccaggaataccatgacgatcgatg-------------------------------------------------------------------------------------------------------------------------------------------------------------------------------------------------------------------------------------------------------------------------------------------------------------------------------------------------…	no hit below tool-cutoff	no hit below tool-cutoff	no hit below tool-cutoff	no hit below tool-cutoff	no hit below tool-cutoff	no hit below tool-cutoff	no hit below tool-cutoff	no hit below tool-cutoff
D6KZ88F01A2F1Q	137	ggccggggtatacaaacctctatttanatttttttagatagtttactttttaaaaaaacttttaaaaacttactttnttaagttaaagtttaaaagttaaagggtaagggagtttttagttttttaaagttttaaaa----------------------------------------------------------------------------------------------------------------------------------------------------------------------------------------------------------------------------------------------------------------------…	no hit below tool-cutoff	no hit below tool-cutoff	no hit below tool-cutoff	no hit below tool-cutoff	no hit below tool-cutoff	no hit below tool-cutoff	no hit below tool-cutoff	no hit below tool-cutoff
D6KZ88F01A2F71	72	caatgttctagatttgtatttgtatttctgctcctttttgggtcctttgacctttgtatgtacccatgttaa---------------------------------------------------------------------------------------------------------------------------------------------------------------------------------------------------------------------------------------------------------------------------------------------------------------------------------------…	no hit below tool-cutoff	no hit below tool-cutoff	no hit below tool-cutoff	no hit below tool-cutoff	no hit below tool-cutoff	no hit below tool-cutoff	no hit below tool-cutoff	no hit below tool-cutoff
D6KZ88F01A2FKS	90	ttcagcacaaccaatgcgctgacctcgccaactctggcggccagagcttcactgtctctgactgcgaccagcaggacacccagtgcgagg---------------------------------------------------------------------------------------------------------------------------------------------------------------------------------------------------------------------------------------------------------------------------------------------------------------------…	no hit below tool-cutoff	no hit below tool-cutoff	no hit below tool-cutoff	no hit below tool-cutoff	no hit below tool-cutoff	no hit below tool-cutoff	no hit below tool-cutoff	no hit below tool-cutoff
D6KZ88F01A2FPM	102	ggccaatagctcacgaatacatttctgtcttctcttataagatttgaagttttgcgcttggcctcaaaatttagtgcttggactgtgcgagatatttataca---------------------------------------------------------------------------------------------------------------------------------------------------------------------------------------------------------------------------------------------------------------------------------------------------------…	no hit below tool-cutoff	no hit below tool-cutoff	no hit below tool-cutoff	no hit below tool-cutoff	no hit below tool-cutoff	no hit below tool-cutoff	no hit below tool-cutoff	no hit below tool-cutoff
D6KZ88F01A2FY0	70	gtcccaagcacgactcttcctccgaaggcttcaagcgtgccggtcgtttcaagaaggcgtcgaacatgaa-----------------------------------------------------------------------------------------------------------------------------------------------------------------------------------------------------------------------------------------------------------------------------------------------------------------------------------------…	no hit below tool-cutoff	no hit below tool-cutoff	no hit below tool-cutoff	no hit below tool-cutoff	no hit below tool-cutoff	no hit below tool-cutoff	no hit below tool-cutoff	no hit below tool-cutoff
D6KZ88F01A2G1F	82	acatgtttttttttttntttttttttttatttttagcgttactacaataaattattcatacaactattttatttgttgctta-----------------------------------------------------------------------------------------------------------------------------------------------------------------------------------------------------------------------------------------------------------------------------------------------------------------------------…	no hit below tool-cutoff	no hit below tool-cutoff	no hit below tool-cutoff	no hit below tool-cutoff	no hit below tool-cutoff	no hit below tool-cutoff	no hit below tool-cutoff	no hit below tool-cutoff
D6KZ88F01A2G1I	60	ntttttttttttagttacgagcgtatatctttattttagttagataattaaataatacaa---------------------------------------------------------------------------------------------------------------------------------------------------------------------------------------------------------------------------------------------------------------------------------------------------------------------------------------------------…	no hit below tool-cutoff	no hit below tool-cutoff	no hit below tool-cutoff	no hit below tool-cutoff	no hit below tool-cutoff	no hit below tool-cutoff	no hit below tool-cutoff	no hit below tool-cutoff
D6KZ88F01A2GGU	68	gacatgtttttttttnttttttttnttttttatttttnttttttttntttttgttttgtgagagtgtg-------------------------------------------------------------------------------------------------------------------------------------------------------------------------------------------------------------------------------------------------------------------------------------------------------------------------------------------…	no hit below tool-cutoff	no hit below tool-cutoff	no hit below tool-cutoff	no hit below tool-cutoff	no hit below tool-cutoff	no hit below tool-cutoff	no hit below tool-cutoff	no hit below tool-cutoff
D6KZ88F01A2GQJ	85	tgcggaggctgtatcgagcgtgaagacgatggaatcggcgatgctgcttgcctggcacaggatgtgaggttgggagggggcgtga--------------------------------------------------------------------------------------------------------------------------------------------------------------------------------------------------------------------------------------------------------------------------------------------------------------------------…	no hit below tool-cutoff	no hit below tool-cutoff	no hit below tool-cutoff	no hit below tool-cutoff	no hit below tool-cutoff	no hit below tool-cutoff	no hit below tool-cutoff	no hit below tool-cutoff
D6KZ88F01A2GVB	72	ntttttttttttnttttttttgaggagacacgacaaatagcacttacttaataaactaacctaaacttacta---------------------------------------------------------------------------------------------------------------------------------------------------------------------------------------------------------------------------------------------------------------------------------------------------------------------------------------…	no hit below tool-cutoff	no hit below tool-cutoff	no hit below tool-cutoff	no hit below tool-cutoff	no hit below tool-cutoff	no hit below tool-cutoff	no hit below tool-cutoff	no hit below tool-cutoff
D6KZ88F01A2GZH	85	nttttttttttctaggaggaaaaagaaaaaaaataaatttctattttcgtttctttaatttaagtcaaaaacgaaagcaagaaag--------------------------------------------------------------------------------------------------------------------------------------------------------------------------------------------------------------------------------------------------------------------------------------------------------------------------…	no hit below tool-cutoff	no hit below tool-cutoff	no hit below tool-cutoff	no hit below tool-cutoff	no hit below tool-cutoff	no hit below tool-cutoff	no hit below tool-cutoff	no hit below tool-cutoff
D6KZ88F01A2H3G	53	gtcatctcactcggcatcagcgtcgagttttgtgcgcatattgctcgggcatt----------------------------------------------------------------------------------------------------------------------------------------------------------------------------------------------------------------------------------------------------------------------------------------------------------------------------------------------------------…	no hit below tool-cutoff	no hit below tool-cutoff	no hit below tool-cutoff	no hit below tool-cutoff	no hit below tool-cutoff	no hit below tool-cutoff	no hit below tool-cutoff	no hit below tool-cutoff
D6KZ88F01A2HF5	76	ggctccgacggcgccccgcccacgaaacgcaatcgcgtccagatcgacaggagtcggtaccgtgaacgaccggttg-----------------------------------------------------------------------------------------------------------------------------------------------------------------------------------------------------------------------------------------------------------------------------------------------------------------------------------…	no hit below tool-cutoff	no hit below tool-cutoff	no hit below tool-cutoff	no hit below tool-cutoff	no hit below tool-cutoff	no hit below tool-cutoff	no hit below tool-cutoff	no hit below tool-cutoff
D6KZ88F01A2HKB	136	aaaagagaaagggcataggcggtacaagtaataaacttacaagacagacgccgattagtacttttgttaagggtttacttaagacaaggaggggcgaaaagagactaccaaaatgataaaccttgtaggcctttag-----------------------------------------------------------------------------------------------------------------------------------------------------------------------------------------------------------------------------------------------------------------------…	no hit below tool-cutoff	no hit below tool-cutoff	no hit below tool-cutoff	no hit below tool-cutoff	no hit below tool-cutoff	no hit below tool-cutoff	no hit below tool-cutoff	no hit below tool-cutoff
D6KZ88F01A2HXV	92	gggggaaccgttcaacaagaactaattcctaaattttttttgtcgggtattgtttaaggatttctttggcacatcattcaaaattgtccccg-------------------------------------------------------------------------------------------------------------------------------------------------------------------------------------------------------------------------------------------------------------------------------------------------------------------…	no hit below tool-cutoff	no hit below tool-cutoff	no hit below tool-cutoff	no hit below tool-cutoff	no hit below tool-cutoff	no hit below tool-cutoff	no hit below tool-cutoff	no hit below tool-cutoff
D6KZ88F01A2HYF	88	agcctcacgctccttcaaaacctcctgcaagcgcatgatctccttctccagactggacacagacctctctgttggactcacggccacg-----------------------------------------------------------------------------------------------------------------------------------------------------------------------------------------------------------------------------------------------------------------------------------------------------------------------…	no hit below tool-cutoff	no hit below tool-cutoff	no hit below tool-cutoff	no hit below tool-cutoff	no hit below tool-cutoff	no hit below tool-cutoff	no hit below tool-cutoff	no hit below tool-cutoff
D6KZ88F01A2I7Q	91	ttttttttttntttttttttntttttttggttaagaaagtggggactactaattaagacgaaggagttacgagggactaattagttaaaaa--------------------------------------------------------------------------------------------------------------------------------------------------------------------------------------------------------------------------------------------------------------------------------------------------------------------…	no hit below tool-cutoff	no hit below tool-cutoff	no hit below tool-cutoff	no hit below tool-cutoff	no hit below tool-cutoff	no hit below tool-cutoff	no hit below tool-cutoff	no hit below tool-cutoff
D6KZ88F01A2IOY	64	ngttttttttntttttttntttttttntttttatttttatttatatgtgtagtatattatatnt-----------------------------------------------------------------------------------------------------------------------------------------------------------------------------------------------------------------------------------------------------------------------------------------------------------------------------------------------…	no hit below tool-cutoff	no hit below tool-cutoff	no hit below tool-cutoff	no hit below tool-cutoff	no hit below tool-cutoff	no hit below tool-cutoff	no hit below tool-cutoff	no hit below tool-cutoff
D6KZ88F01A2IPM	89	agatttgccaatgatgacgttctggagctcttggtccttgcccgtaaggtaattctcgatgatggacttggtgccggaagcatagcgag----------------------------------------------------------------------------------------------------------------------------------------------------------------------------------------------------------------------------------------------------------------------------------------------------------------------…	no hit below tool-cutoff	no hit below tool-cutoff	no hit below tool-cutoff	no hit below tool-cutoff	no hit below tool-cutoff	no hit below tool-cutoff	no hit below tool-cutoff	no hit below tool-cutoff
D6KZ88F01A2IVS	104	gcagatagctgattatcgatgacttatataggcccctggtagctccagggccatgatcaggcattttttcaactagcggtagttgtaggttaaaaataaaggca-------------------------------------------------------------------------------------------------------------------------------------------------------------------------------------------------------------------------------------------------------------------------------------------------------…	no hit below tool-cutoff	no hit below tool-cutoff	no hit below tool-cutoff	no hit below tool-cutoff	no hit below tool-cutoff	no hit below tool-cutoff	no hit below tool-cutoff	no hit below tool-cutoff
D6KZ88F01A2IYO	84	aacctggataagatcttcaagaacatgcgaaatgagggccgggatgggttcaaagtcagatatgtagtccatccgttaatgggg---------------------------------------------------------------------------------------------------------------------------------------------------------------------------------------------------------------------------------------------------------------------------------------------------------------------------…	no hit below tool-cutoff	no hit below tool-cutoff	no hit below tool-cutoff	no hit below tool-cutoff	no hit below tool-cutoff	no hit below tool-cutoff	no hit below tool-cutoff	no hit below tool-cutoff
D6KZ88F01A2J38	107	gaagagctttcgtgtctgctctggatccctaagatcgccctccgatgatgtaagtctaaagtattcctaagttcttctttcagggcgtttgccaaatcgcgagcctt----------------------------------------------------------------------------------------------------------------------------------------------------------------------------------------------------------------------------------------------------------------------------------------------------…	no hit below tool-cutoff	no hit below tool-cutoff	no hit below tool-cutoff	no hit below tool-cutoff	no hit below tool-cutoff	no hit below tool-cutoff	no hit below tool-cutoff	no hit below tool-cutoff
D6KZ88F01A2JB9	92	aagcaggtggtatacaacgcagaagttgggccgacgttaacggggccggggggaccgtcgaattggtttttaagtttccgttcttaggttcc-------------------------------------------------------------------------------------------------------------------------------------------------------------------------------------------------------------------------------------------------------------------------------------------------------------------…	no hit below tool-cutoff	no hit below tool-cutoff	no hit below tool-cutoff	no hit below tool-cutoff	no hit below tool-cutoff	no hit below tool-cutoff	no hit below tool-cutoff	no hit below tool-cutoff
D6KZ88F01A2JK6	69	gcattgtttttttttttnttttttttttntttttttagtagacggacgacacgaagaacaatatattag------------------------------------------------------------------------------------------------------------------------------------------------------------------------------------------------------------------------------------------------------------------------------------------------------------------------------------------…	no hit below tool-cutoff	no hit below tool-cutoff	no hit below tool-cutoff	no hit below tool-cutoff	no hit below tool-cutoff	no hit below tool-cutoff	no hit below tool-cutoff	no hit below tool-cutoff
D6KZ88F01A2JUN	72	tttttttnttttttntttttgttaggttccgtttacgtaaacaacatggtatacatattcgccgataagaaa---------------------------------------------------------------------------------------------------------------------------------------------------------------------------------------------------------------------------------------------------------------------------------------------------------------------------------------…	no hit below tool-cutoff	no hit below tool-cutoff	no hit below tool-cutoff	no hit below tool-cutoff	no hit below tool-cutoff	no hit below tool-cutoff	no hit below tool-cutoff	no hit below tool-cutoff
D6KZ88F01A2JVB	92	gcttcttgtattcactaagtacgctcaggtcgacgttgggcagaagtgtttgagtttctcatcgagaatctgttcatctgcaatgagctcat-------------------------------------------------------------------------------------------------------------------------------------------------------------------------------------------------------------------------------------------------------------------------------------------------------------------…	no hit below tool-cutoff	no hit below tool-cutoff	no hit below tool-cutoff	no hit below tool-cutoff	no hit below tool-cutoff	no hit below tool-cutoff	no hit below tool-cutoff	no hit below tool-cutoff
D6KZ88F01A2KLN	111	tttcgtctcccagagaccaatattcaagattgtttgtcaccaaaccgttactagactcggaacttgccatcctccagactttgaagcgtagcttcagagccttggcttaaa------------------------------------------------------------------------------------------------------------------------------------------------------------------------------------------------------------------------------------------------------------------------------------------------…	no hit below tool-cutoff	no hit below tool-cutoff	no hit below tool-cutoff	no hit below tool-cutoff	no hit below tool-cutoff	no hit below tool-cutoff	no hit below tool-cutoff	no hit below tool-cutoff
D6KZ88F01A2KSJ	64	attttttaagaaagtaaagtaaggaataatcgagacgaacgacgacaaatacacgtacctttaa-----------------------------------------------------------------------------------------------------------------------------------------------------------------------------------------------------------------------------------------------------------------------------------------------------------------------------------------------…	no hit below tool-cutoff	no hit below tool-cutoff	no hit below tool-cutoff	no hit below tool-cutoff	no hit below tool-cutoff	no hit below tool-cutoff	no hit below tool-cutoff	no hit below tool-cutoff
D6KZ88F01A2KXI	65	aggggctacttcaacggcgtcagctgcatacagttctcatcaaaatagcttctagtccccggagt----------------------------------------------------------------------------------------------------------------------------------------------------------------------------------------------------------------------------------------------------------------------------------------------------------------------------------------------…	no hit below tool-cutoff	no hit below tool-cutoff	no hit below tool-cutoff	no hit below tool-cutoff	no hit below tool-cutoff	no hit below tool-cutoff	no hit below tool-cutoff	no hit below tool-cutoff
D6KZ88F01A2LX6	85	gtcatacggccgggagtagtcgtacttgacgtttttttattttttactttttatttgtttacgaacgaaaattactaattatccc--------------------------------------------------------------------------------------------------------------------------------------------------------------------------------------------------------------------------------------------------------------------------------------------------------------------------…	no hit below tool-cutoff	no hit below tool-cutoff	no hit below tool-cutoff	no hit below tool-cutoff	no hit below tool-cutoff	no hit below tool-cutoff	no hit below tool-cutoff	no hit below tool-cutoff
D6KZ88F01A2MKR	54	ntttttttttggccgtttctaatatttacattcgtatttgatagtacattatag---------------------------------------------------------------------------------------------------------------------------------------------------------------------------------------------------------------------------------------------------------------------------------------------------------------------------------------------------------…	no hit below tool-cutoff	no hit below tool-cutoff	no hit below tool-cutoff	no hit below tool-cutoff	no hit below tool-cutoff	no hit below tool-cutoff	no hit below tool-cutoff	no hit below tool-cutoff
D6KZ88F01A2MTG	101	ggatacctggaccagaagacgactgtccaatatgttacgagagtatgcacaaaatagcagaaagtaaactgtggttctgtgaagaatgtggtaacgctctg----------------------------------------------------------------------------------------------------------------------------------------------------------------------------------------------------------------------------------------------------------------------------------------------------------…	no hit below tool-cutoff	no hit below tool-cutoff	no hit below tool-cutoff	no hit below tool-cutoff	no hit below tool-cutoff	no hit below tool-cutoff	1e-10	Laccaria bicolor S238N-H82 hypothetical protein pa
D6KZ88F01A2MUH	75	gaatccatcttgatccatgacaactatgtatcccaggcaaaaaggaaaaaaaaaaanaaaaataatgtcttatta------------------------------------------------------------------------------------------------------------------------------------------------------------------------------------------------------------------------------------------------------------------------------------------------------------------------------------…	no hit below tool-cutoff	no hit below tool-cutoff	no hit below tool-cutoff	no hit below tool-cutoff	no hit below tool-cutoff	no hit below tool-cutoff	no hit below tool-cutoff	no hit below tool-cutoff
D6KZ88F01A2O9X	59	ngtttttttntttttttntttttttnttttgtagatcgaccgacatcttcttcgtctct----------------------------------------------------------------------------------------------------------------------------------------------------------------------------------------------------------------------------------------------------------------------------------------------------------------------------------------------------…	no hit below tool-cutoff	no hit below tool-cutoff	no hit below tool-cutoff	no hit below tool-cutoff	no hit below tool-cutoff	no hit below tool-cutoff	no hit below tool-cutoff	no hit below tool-cutoff
D6KZ88F01A2OHC	76	gacgtcgtcactgtccgttgttctatggttggcttttactgtagcttcccattttctctatacggtttacgttgta-----------------------------------------------------------------------------------------------------------------------------------------------------------------------------------------------------------------------------------------------------------------------------------------------------------------------------------…	no hit below tool-cutoff	no hit below tool-cutoff	no hit below tool-cutoff	no hit below tool-cutoff	no hit below tool-cutoff	no hit below tool-cutoff	no hit below tool-cutoff	no hit below tool-cutoff
D6KZ88F01A2OMZ	51	atgtttttttttttntttttttttnttttgngtgagtaataggaggttgtt------------------------------------------------------------------------------------------------------------------------------------------------------------------------------------------------------------------------------------------------------------------------------------------------------------------------------------------------------------…	no hit below tool-cutoff	no hit below tool-cutoff	no hit below tool-cutoff	no hit below tool-cutoff	no hit below tool-cutoff	no hit below tool-cutoff	no hit below tool-cutoff	no hit below tool-cutoff
D6KZ88F01A2OUM	110	gaggatcgatactgcgctcacaacgccgacgccaaccatgcctcccttgccgtccttccccactgaagcgaccggctctgttttttacgtctgctaaaactggggagggt-------------------------------------------------------------------------------------------------------------------------------------------------------------------------------------------------------------------------------------------------------------------------------------------------…	no hit below tool-cutoff	no hit below tool-cutoff	no hit below tool-cutoff	no hit below tool-cutoff	no hit below tool-cutoff	no hit below tool-cutoff	no hit below tool-cutoff	no hit below tool-cutoff
D6KZ88F01A2PBI	85	gagagtggtctattacgggccggggggacgtccgttacatcacttaagtttcttatttcgttntttattttctaattcatggcgt--------------------------------------------------------------------------------------------------------------------------------------------------------------------------------------------------------------------------------------------------------------------------------------------------------------------------…	no hit below tool-cutoff	no hit below tool-cutoff	no hit below tool-cutoff	no hit below tool-cutoff	no hit below tool-cutoff	no hit below tool-cutoff	no hit below tool-cutoff	no hit below tool-cutoff
D6KZ88F01A2PCJ	64	ttttttttttntttttttttttatttttttagagacaaataagtaagcatcgccgtccttaatt-----------------------------------------------------------------------------------------------------------------------------------------------------------------------------------------------------------------------------------------------------------------------------------------------------------------------------------------------…	no hit below tool-cutoff	no hit below tool-cutoff	no hit below tool-cutoff	no hit below tool-cutoff	no hit below tool-cutoff	no hit below tool-cutoff	no hit below tool-cutoff	no hit below tool-cutoff
D6KZ88F01A2PSX	58	cactggcaacactggacacaatgacctctgtgaatataccatttctgagaaacatgga-----------------------------------------------------------------------------------------------------------------------------------------------------------------------------------------------------------------------------------------------------------------------------------------------------------------------------------------------------…	no hit below tool-cutoff	no hit below tool-cutoff	no hit below tool-cutoff	no hit below tool-cutoff	no hit below tool-cutoff	no hit below tool-cutoff	no hit below tool-cutoff	no hit below tool-cutoff
D6KZ88F01A2PX5	68	nttttttttttntttttttttttntttttttttnttttttagttatatatatataataataatagtag-------------------------------------------------------------------------------------------------------------------------------------------------------------------------------------------------------------------------------------------------------------------------------------------------------------------------------------------…	no hit below tool-cutoff	no hit below tool-cutoff	no hit below tool-cutoff	no hit below tool-cutoff	no hit below tool-cutoff	no hit below tool-cutoff	no hit below tool-cutoff	no hit below tool-cutoff
D6KZ88F01A2Q14	98	gcaaaattggaggcacaccggtgccagactcctctgttgcgtgacggagagccagttggatattggcaatatcacgcgctgggcaccagccctcggcg-------------------------------------------------------------------------------------------------------------------------------------------------------------------------------------------------------------------------------------------------------------------------------------------------------------…	no hit below tool-cutoff	no hit below tool-cutoff	7.9e-05	KOG: Vacuolar H+-ATPase V0 sector, subunit a	no hit below tool-cutoff	no hit below tool-cutoff	5e-09	Laccaria bicolor S238N-H82 hypothetical protein pa
D6KZ88F01A2Q46	104	cagtggtgtactggaattgtttgtgattttgaatccgtacgtgccgttttctctgacatcaatctttaggaagtgattgacaatcaaattttcgctgtcgggct-------------------------------------------------------------------------------------------------------------------------------------------------------------------------------------------------------------------------------------------------------------------------------------------------------…	no hit below tool-cutoff	no hit below tool-cutoff	no hit below tool-cutoff	no hit below tool-cutoff	no hit below tool-cutoff	no hit below tool-cutoff	no hit below tool-cutoff	no hit below tool-cutoff
D6KZ88F01A2QPQ	73	tttttttttttnttttttttttntttttagcataactaaatatcatatgtcgttagtaggtagggacgaataa--------------------------------------------------------------------------------------------------------------------------------------------------------------------------------------------------------------------------------------------------------------------------------------------------------------------------------------…	no hit below tool-cutoff	no hit below tool-cutoff	no hit below tool-cutoff	no hit below tool-cutoff	no hit below tool-cutoff	no hit below tool-cutoff	no hit below tool-cutoff	no hit below tool-cutoff
D6KZ88F01A2QZ7	101	gacatgtttttttttntttttttnttttttttatttttaattactacgtactaactaaagtaaaatttaaaatttaaagtacgacaacaactagtagttag----------------------------------------------------------------------------------------------------------------------------------------------------------------------------------------------------------------------------------------------------------------------------------------------------------…	no hit below tool-cutoff	no hit below tool-cutoff	no hit below tool-cutoff	no hit below tool-cutoff	no hit below tool-cutoff	no hit below tool-cutoff	no hit below tool-cutoff	no hit below tool-cutoff
D6KZ88F01A2R5Z	106	ntttttttttttntttttttttttatttttacgttaacgaaactaaactaaaacttaaattttaattttaagttaacgaaacgaagtaagtaaaacgtaaaaaccg-----------------------------------------------------------------------------------------------------------------------------------------------------------------------------------------------------------------------------------------------------------------------------------------------------…	no hit below tool-cutoff	no hit below tool-cutoff	no hit below tool-cutoff	no hit below tool-cutoff	no hit below tool-cutoff	no hit below tool-cutoff	no hit below tool-cutoff	no hit below tool-cutoff
D6KZ88F01A2RAM	64	nttttttttttctatgatgaaaaaaaggtaataatttagttgctgtatctatccccggccgtaa-----------------------------------------------------------------------------------------------------------------------------------------------------------------------------------------------------------------------------------------------------------------------------------------------------------------------------------------------…	no hit below tool-cutoff	no hit below tool-cutoff	no hit below tool-cutoff	no hit below tool-cutoff	no hit below tool-cutoff	no hit below tool-cutoff	no hit below tool-cutoff	no hit below tool-cutoff
D6KZ88F01A2RG5	116	aaagattggatcgggaggtggatatcgtattcaggaaacggtacgaagttagcttttcaggcaggctaaatatgaaggaaacgctcgagttaaagctgggagaaatgttctctttg-------------------------------------------------------------------------------------------------------------------------------------------------------------------------------------------------------------------------------------------------------------------------------------------…	no hit below tool-cutoff	no hit below tool-cutoff	no hit below tool-cutoff	no hit below tool-cutoff	no hit below tool-cutoff	no hit below tool-cutoff	no hit below tool-cutoff	no hit below tool-cutoff
D6KZ88F01A2S3O	71	tttttttnttttttntttttgctgttttacgtaatagatatttaattaatcgtcctcccgtaacgtggcca----------------------------------------------------------------------------------------------------------------------------------------------------------------------------------------------------------------------------------------------------------------------------------------------------------------------------------------…	no hit below tool-cutoff	no hit below tool-cutoff	no hit below tool-cutoff	no hit below tool-cutoff	no hit below tool-cutoff	no hit below tool-cutoff	no hit below tool-cutoff	no hit below tool-cutoff
D6KZ88F01A2SA6	59	ttttttttttntttttttnttttttgtttttnttttttntttgtgnggtggngggtagg----------------------------------------------------------------------------------------------------------------------------------------------------------------------------------------------------------------------------------------------------------------------------------------------------------------------------------------------------…	no hit below tool-cutoff	no hit below tool-cutoff	no hit below tool-cutoff	no hit below tool-cutoff	no hit below tool-cutoff	no hit below tool-cutoff	no hit below tool-cutoff	no hit below tool-cutoff
D6KZ88F01A2SAP	60	gaccgccaatgaggtcctccgttaagactgcagtggcgcaggttgtatctacaccatcag---------------------------------------------------------------------------------------------------------------------------------------------------------------------------------------------------------------------------------------------------------------------------------------------------------------------------------------------------…	no hit below tool-cutoff	no hit below tool-cutoff	no hit below tool-cutoff	no hit below tool-cutoff	no hit below tool-cutoff	no hit below tool-cutoff	no hit below tool-cutoff	no hit below tool-cutoff
D6KZ88F01A2SLX	74	gcgagtacttctcgctaatttcggtctaaggtttgttcgtactcgaccgttatgctagatcgcgagacgggccg-------------------------------------------------------------------------------------------------------------------------------------------------------------------------------------------------------------------------------------------------------------------------------------------------------------------------------------…	no hit below tool-cutoff	no hit below tool-cutoff	no hit below tool-cutoff	no hit below tool-cutoff	no hit below tool-cutoff	no hit below tool-cutoff	no hit below tool-cutoff	no hit below tool-cutoff
D6KZ88F01A2SMX	102	cgaataggttgcgttcatgtagttcgccgacaagcgagtttgtcgtccagccctcgaangatggtggcaatggttggcgccggatctggatccactacttcg---------------------------------------------------------------------------------------------------------------------------------------------------------------------------------------------------------------------------------------------------------------------------------------------------------…	no hit below tool-cutoff	no hit below tool-cutoff	no hit below tool-cutoff	no hit below tool-cutoff	no hit below tool-cutoff	no hit below tool-cutoff	no hit below tool-cutoff	no hit below tool-cutoff
D6KZ88F01A2SO4	65	gtcgcgagtactacctgttatttgttcttagtagaattcacaattactacttacttcttgtaggt----------------------------------------------------------------------------------------------------------------------------------------------------------------------------------------------------------------------------------------------------------------------------------------------------------------------------------------------…	no hit below tool-cutoff	no hit below tool-cutoff	no hit below tool-cutoff	no hit below tool-cutoff	no hit below tool-cutoff	no hit below tool-cutoff	no hit below tool-cutoff	no hit below tool-cutoff
D6KZ88F01A2SQ0	65	cagccttgcgcgagcggcagatctgaaaggtctatacgacaaggttctccccaagggtctggtcg----------------------------------------------------------------------------------------------------------------------------------------------------------------------------------------------------------------------------------------------------------------------------------------------------------------------------------------------…	no hit below tool-cutoff	no hit below tool-cutoff	no hit below tool-cutoff	no hit below tool-cutoff	no hit below tool-cutoff	no hit below tool-cutoff	no hit below tool-cutoff	no hit below tool-cutoff
D6KZ88F01A2TD6	65	tcttcgaaagaaaagaagagtggatgtggatggtgggtgacagtacttctagttgcgtctgtgca----------------------------------------------------------------------------------------------------------------------------------------------------------------------------------------------------------------------------------------------------------------------------------------------------------------------------------------------…	no hit below tool-cutoff	no hit below tool-cutoff	no hit below tool-cutoff	no hit below tool-cutoff	no hit below tool-cutoff	no hit below tool-cutoff	no hit below tool-cutoff	no hit below tool-cutoff
D6KZ88F01A2TLP	78	nttttttttttggtatttactaaaattggtattattctaaagtgccacgttacaagtacttcatacaggaaaaacaaa---------------------------------------------------------------------------------------------------------------------------------------------------------------------------------------------------------------------------------------------------------------------------------------------------------------------------------…	no hit below tool-cutoff	no hit below tool-cutoff	no hit below tool-cutoff	no hit below tool-cutoff	no hit below tool-cutoff	no hit below tool-cutoff	no hit below tool-cutoff	no hit below tool-cutoff
D6KZ88F01A2TW9	73	gagtgtgtcaaacgttgcccagggtctcgcgtctgtgcatcgtagtcgacccgaccttccctcgacctattat--------------------------------------------------------------------------------------------------------------------------------------------------------------------------------------------------------------------------------------------------------------------------------------------------------------------------------------…	no hit below tool-cutoff	no hit below tool-cutoff	no hit below tool-cutoff	no hit below tool-cutoff	no hit below tool-cutoff	no hit below tool-cutoff	no hit below tool-cutoff	no hit below tool-cutoff
D6KZ88F01A2U72	71	gcaagtttccacacgctgatggtcaagataagggatattttatctgatttctattattaattgtctaagta----------------------------------------------------------------------------------------------------------------------------------------------------------------------------------------------------------------------------------------------------------------------------------------------------------------------------------------…	no hit below tool-cutoff	no hit below tool-cutoff	no hit below tool-cutoff	no hit below tool-cutoff	no hit below tool-cutoff	no hit below tool-cutoff	no hit below tool-cutoff	no hit below tool-cutoff
D6KZ88F01A2UJI	102	ctatagcaatcaagtaagctagagcataccaataaccatgccgataatttgaccaaagccatggaacagcctttccaattgcgccttagtcacgtttccagg---------------------------------------------------------------------------------------------------------------------------------------------------------------------------------------------------------------------------------------------------------------------------------------------------------…	no hit below tool-cutoff	no hit below tool-cutoff	no hit below tool-cutoff	no hit below tool-cutoff	no hit below tool-cutoff	no hit below tool-cutoff	no hit below tool-cutoff	no hit below tool-cutoff
D6KZ88F01A2UPA	82	ggtggtccgttcaccctactctttttcttttttctttacttacttcttctacttacttacttctgcaatcatgggataggtt-----------------------------------------------------------------------------------------------------------------------------------------------------------------------------------------------------------------------------------------------------------------------------------------------------------------------------…	no hit below tool-cutoff	no hit below tool-cutoff	no hit below tool-cutoff	no hit below tool-cutoff	no hit below tool-cutoff	no hit below tool-cutoff	no hit below tool-cutoff	no hit below tool-cutoff
D6KZ88F01A2UPL	100	agagatgttgttcgagagcgcatgctatagtagacttgccactggctgataggcctgttaaccaaaccgtcactcccttttggccaagtagttgtgtgcg-----------------------------------------------------------------------------------------------------------------------------------------------------------------------------------------------------------------------------------------------------------------------------------------------------------…	no hit below tool-cutoff	no hit below tool-cutoff	1.0e-07	KOG: Adenosine 5'-phosphosulfate kinase	8.4e-08	adenylyl-sulfate kinase, putative [Cryptococcus ne	6e-13	Laccaria bicolor S238N-H82 adenylyl-sulfate kinase
D6KZ88F01A2URT	78	gagttgacttttttcggtgttcgttttttctctatttttttntttttttnttttttattttctttacttactacgtac---------------------------------------------------------------------------------------------------------------------------------------------------------------------------------------------------------------------------------------------------------------------------------------------------------------------------------…	no hit below tool-cutoff	no hit below tool-cutoff	no hit below tool-cutoff	no hit below tool-cutoff	no hit below tool-cutoff	no hit below tool-cutoff	no hit below tool-cutoff	no hit below tool-cutoff
D6KZ88F01A2UT8	83	ttttttttttnttttttttttntttttttcactactttcctactacctaacttaactacttcctatgttcgccaactaaataa----------------------------------------------------------------------------------------------------------------------------------------------------------------------------------------------------------------------------------------------------------------------------------------------------------------------------…	no hit below tool-cutoff	no hit below tool-cutoff	no hit below tool-cutoff	no hit below tool-cutoff	no hit below tool-cutoff	no hit below tool-cutoff	no hit below tool-cutoff	no hit below tool-cutoff
D6KZ88F01A2UUP	92	tggttctcagcttgcgtggcggccctttgactttgagatctgctgatgcggctgccgctctgtctggtgtagagattggccaggttccacga-------------------------------------------------------------------------------------------------------------------------------------------------------------------------------------------------------------------------------------------------------------------------------------------------------------------…	no hit below tool-cutoff	no hit below tool-cutoff	no hit below tool-cutoff	no hit below tool-cutoff	no hit below tool-cutoff	no hit below tool-cutoff	no hit below tool-cutoff	no hit below tool-cutoff
D6KZ88F01A2V1P	99	ctgtacctctcttctagctctgatccgggcaatgatcatagaacgtagcgcaacactcccctgttgtatttcctgcctgataatacttatccaaagtag------------------------------------------------------------------------------------------------------------------------------------------------------------------------------------------------------------------------------------------------------------------------------------------------------------…	no hit below tool-cutoff	no hit below tool-cutoff	no hit below tool-cutoff	no hit below tool-cutoff	no hit below tool-cutoff	no hit below tool-cutoff	no hit below tool-cutoff	no hit below tool-cutoff
D6KZ88F01A2V6R	97	actggcggcgatacaaaggcgtctgggtacagttcattttgtcgaaccggtgccgtacatacatgcatgacttggaatactactccaaagatcatca--------------------------------------------------------------------------------------------------------------------------------------------------------------------------------------------------------------------------------------------------------------------------------------------------------------…	no hit below tool-cutoff	no hit below tool-cutoff	no hit below tool-cutoff	no hit below tool-cutoff	no hit below tool-cutoff	no hit below tool-cutoff	no hit below tool-cutoff	no hit below tool-cutoff
D6KZ88F01A2VI9	52	tttttttttttnttttttttntttttcancacacgacgtgncnctgtataat-----------------------------------------------------------------------------------------------------------------------------------------------------------------------------------------------------------------------------------------------------------------------------------------------------------------------------------------------------------…	no hit below tool-cutoff	no hit below tool-cutoff	no hit below tool-cutoff	no hit below tool-cutoff	no hit below tool-cutoff	no hit below tool-cutoff	no hit below tool-cutoff	no hit below tool-cutoff
D6KZ88F01A2VNE	69	ngttttttttnttttttttagttttacgagacgtagtaagttagtactacttaatttaagttttactta------------------------------------------------------------------------------------------------------------------------------------------------------------------------------------------------------------------------------------------------------------------------------------------------------------------------------------------…	no hit below tool-cutoff	no hit below tool-cutoff	no hit below tool-cutoff	no hit below tool-cutoff	no hit below tool-cutoff	no hit below tool-cutoff	no hit below tool-cutoff	no hit below tool-cutoff
D6KZ88F01A2VT9	90	ttttttttttntttttttnttttttagtaaatactttttcttactacttaacctaacctacgtatatatattatttaattaagttagtag---------------------------------------------------------------------------------------------------------------------------------------------------------------------------------------------------------------------------------------------------------------------------------------------------------------------…	no hit below tool-cutoff	no hit below tool-cutoff	no hit below tool-cutoff	no hit below tool-cutoff	no hit below tool-cutoff	no hit below tool-cutoff	no hit below tool-cutoff	no hit below tool-cutoff
D6KZ88F01A2VX4	115	acaccagttggctgacgcctatagttctaagtccagcccgtcccgtcgtcccagcagttttattttcttttatttgtttcctagacttgacgacctgcaacgaccaccgtcttca--------------------------------------------------------------------------------------------------------------------------------------------------------------------------------------------------------------------------------------------------------------------------------------------…	no hit below tool-cutoff	no hit below tool-cutoff	no hit below tool-cutoff	no hit below tool-cutoff	no hit below tool-cutoff	no hit below tool-cutoff	no hit below tool-cutoff	no hit below tool-cutoff
D6KZ88F01A2VYP	61	ttttttntttttttntttttttnttttgtgcgagagactacgaaggtaagttactttacct--------------------------------------------------------------------------------------------------------------------------------------------------------------------------------------------------------------------------------------------------------------------------------------------------------------------------------------------------…	no hit below tool-cutoff	no hit below tool-cutoff	no hit below tool-cutoff	no hit below tool-cutoff	no hit below tool-cutoff	no hit below tool-cutoff	no hit below tool-cutoff	no hit below tool-cutoff
D6KZ88F01A2VZM	86	agcaatgatcagatgcagattggtgcactatcggctgatataggcgtactgggatagccataaactcatcgaaatcaagcacgagg-------------------------------------------------------------------------------------------------------------------------------------------------------------------------------------------------------------------------------------------------------------------------------------------------------------------------…	no hit below tool-cutoff	no hit below tool-cutoff	no hit below tool-cutoff	no hit below tool-cutoff	no hit below tool-cutoff	no hit below tool-cutoff	no hit below tool-cutoff	no hit below tool-cutoff
D6KZ88F01A2W17	110	cacgtttcagagggctgcagccggatgggataggtgtaaagtgactggaacggacaaggagtttgtcataaatttttacaagagacaagggccattacagaggtatcaag-------------------------------------------------------------------------------------------------------------------------------------------------------------------------------------------------------------------------------------------------------------------------------------------------…	no hit below tool-cutoff	no hit below tool-cutoff	1.5e-06	KOG: Pseudouridine synthase	4.3e-07	hypothetical protein DEHA0G12430g [Debaryomyces ha	1e-08	Laccaria bicolor S238N-H82 hypothetical protein pa
D6KZ88F01A2W2D	60	ntttttttttaacgaaggcacaacgagagattagttatattaaggacaaatgacaactaa---------------------------------------------------------------------------------------------------------------------------------------------------------------------------------------------------------------------------------------------------------------------------------------------------------------------------------------------------…	no hit below tool-cutoff	no hit below tool-cutoff	no hit below tool-cutoff	no hit below tool-cutoff	no hit below tool-cutoff	no hit below tool-cutoff	no hit below tool-cutoff	no hit below tool-cutoff
D6KZ88F01A2W94	102	tatcaagaatcgatttggtaactacaatttggtgcctagttaccagaccagacattactattagatgcccatcatcgatctcatgcccctctccctttcctt---------------------------------------------------------------------------------------------------------------------------------------------------------------------------------------------------------------------------------------------------------------------------------------------------------…	no hit below tool-cutoff	no hit below tool-cutoff	no hit below tool-cutoff	no hit below tool-cutoff	no hit below tool-cutoff	no hit below tool-cutoff	no hit below tool-cutoff	no hit below tool-cutoff
D6KZ88F01A2WF6	54	catggatggtagatacttggatcctgtcgatgaagatgaagacgatgcaccaca---------------------------------------------------------------------------------------------------------------------------------------------------------------------------------------------------------------------------------------------------------------------------------------------------------------------------------------------------------…	no hit below tool-cutoff	no hit below tool-cutoff	no hit below tool-cutoff	no hit below tool-cutoff	no hit below tool-cutoff	no hit below tool-cutoff	no hit below tool-cutoff	no hit below tool-cutoff
D6KZ88F01A2WOK	99	tggcggcatgaacctggagttcgcgcttggactcctcctggctgaggctaagtttatcgatgttcctcttggcattgtccacgtctgccttcaaaccat------------------------------------------------------------------------------------------------------------------------------------------------------------------------------------------------------------------------------------------------------------------------------------------------------------…	no hit below tool-cutoff	no hit below tool-cutoff	no hit below tool-cutoff	no hit below tool-cutoff	no hit below tool-cutoff	no hit below tool-cutoff	no hit below tool-cutoff	no hit below tool-cutoff
D6KZ88F01A2WOQ	115	attcttgaaactcgttctcctttggaccagacgagtgtgatattaagggggcaatccttaggcccttcaaggagcaaagatgtaccgtgtttcgtggcagcccggttatctcgta--------------------------------------------------------------------------------------------------------------------------------------------------------------------------------------------------------------------------------------------------------------------------------------------…	no hit below tool-cutoff	no hit below tool-cutoff	no hit below tool-cutoff	no hit below tool-cutoff	no hit below tool-cutoff	no hit below tool-cutoff	no hit below tool-cutoff	no hit below tool-cutoff
D6KZ88F01A2WW7	99	gtttcgcttcttctacagccttcttttctgggcgatcttaagcttcgcaattgcatacacatgggctcgctcacaagaaatcgcgccgacggcaacata------------------------------------------------------------------------------------------------------------------------------------------------------------------------------------------------------------------------------------------------------------------------------------------------------------…	no hit below tool-cutoff	no hit below tool-cutoff	no hit below tool-cutoff	no hit below tool-cutoff	no hit below tool-cutoff	no hit below tool-cutoff	no hit below tool-cutoff	no hit below tool-cutoff
D6KZ88F01A2WZW	78	tttttttttnttttttttntttttttcttttcgtttagttaaggtaagatagtaataattattttacggttaggtagg---------------------------------------------------------------------------------------------------------------------------------------------------------------------------------------------------------------------------------------------------------------------------------------------------------------------------------…	no hit below tool-cutoff	no hit below tool-cutoff	no hit below tool-cutoff	no hit below tool-cutoff	no hit below tool-cutoff	no hit below tool-cutoff	no hit below tool-cutoff	no hit below tool-cutoff
D6KZ88F01A2X25	50	nttttttttttntttttttttnttttttactttattataatatatatatt-------------------------------------------------------------------------------------------------------------------------------------------------------------------------------------------------------------------------------------------------------------------------------------------------------------------------------------------------------------…	no hit below tool-cutoff	no hit below tool-cutoff	no hit below tool-cutoff	no hit below tool-cutoff	no hit below tool-cutoff	no hit below tool-cutoff	no hit below tool-cutoff	no hit below tool-cutoff
D6KZ88F01A2XN7	59	acgacatgttttttttttnttttttttttatttttaagacagctgcgcgtcgcagcgac----------------------------------------------------------------------------------------------------------------------------------------------------------------------------------------------------------------------------------------------------------------------------------------------------------------------------------------------------…	no hit below tool-cutoff	no hit below tool-cutoff	no hit below tool-cutoff	no hit below tool-cutoff	no hit below tool-cutoff	no hit below tool-cutoff	no hit below tool-cutoff	no hit below tool-cutoff
D6KZ88F01A2XWG	93	ttttttttttntttttttttgttttaggtaaagtttaaacctacgtaactcgactaattttagtttgttagttactcctaccgaaggaagtaa------------------------------------------------------------------------------------------------------------------------------------------------------------------------------------------------------------------------------------------------------------------------------------------------------------------…	no hit below tool-cutoff	no hit below tool-cutoff	no hit below tool-cutoff	no hit below tool-cutoff	no hit below tool-cutoff	no hit below tool-cutoff	no hit below tool-cutoff	no hit below tool-cutoff
D6KZ88F01A2Y1R	103	gatccaggtgccctgactatctcattggaaactcggccagtgtacgactattttctttaattacctggaagaccctattctgttgttgtatttccacattcga--------------------------------------------------------------------------------------------------------------------------------------------------------------------------------------------------------------------------------------------------------------------------------------------------------…	no hit below tool-cutoff	no hit below tool-cutoff	no hit below tool-cutoff	no hit below tool-cutoff	no hit below tool-cutoff	no hit below tool-cutoff	no hit below tool-cutoff	no hit below tool-cutoff
D6KZ88F01A2YEV	71	ggatataagcttttcataactattatatgtatgtcggttaccctagatcgcttttgctaatttttttnttt----------------------------------------------------------------------------------------------------------------------------------------------------------------------------------------------------------------------------------------------------------------------------------------------------------------------------------------…	no hit below tool-cutoff	no hit below tool-cutoff	no hit below tool-cutoff	no hit below tool-cutoff	no hit below tool-cutoff	no hit below tool-cutoff	no hit below tool-cutoff	no hit below tool-cutoff
D6KZ88F01A2YOE	85	catcttcttatcccctctaaacgcatcaccctggtattcgtcgcctctgatctcgctacatttgcagtacaggctgttggagcat--------------------------------------------------------------------------------------------------------------------------------------------------------------------------------------------------------------------------------------------------------------------------------------------------------------------------…	no hit below tool-cutoff	no hit below tool-cutoff	no hit below tool-cutoff	no hit below tool-cutoff	no hit below tool-cutoff	no hit below tool-cutoff	no hit below tool-cutoff	no hit below tool-cutoff
D6KZ88F01A2Z4K	84	nttttttttaaagtttaaaaaaattactaattaaaaactaccagtacgtaaacgaaaaaaaaatgaacaaaaagtaataaataa---------------------------------------------------------------------------------------------------------------------------------------------------------------------------------------------------------------------------------------------------------------------------------------------------------------------------…	no hit below tool-cutoff	no hit below tool-cutoff	no hit below tool-cutoff	no hit below tool-cutoff	no hit below tool-cutoff	no hit below tool-cutoff	no hit below tool-cutoff	no hit below tool-cutoff
D6KZ88F01A2Z90	80	gaggagtttcgttctctttattttcttttctttagtagttccctatctcttactctcgcttccctacgaaatcccttagg-------------------------------------------------------------------------------------------------------------------------------------------------------------------------------------------------------------------------------------------------------------------------------------------------------------------------------…	no hit below tool-cutoff	no hit below tool-cutoff	no hit below tool-cutoff	no hit below tool-cutoff	no hit below tool-cutoff	no hit below tool-cutoff	no hit below tool-cutoff	no hit below tool-cutoff
D6KZ88F01A2ZAB	86	tacattaacgccgtcatcttcccttaacttttagtttcgtttattagacattcgcaactggttcagatgaatagcttcttagaccg-------------------------------------------------------------------------------------------------------------------------------------------------------------------------------------------------------------------------------------------------------------------------------------------------------------------------…	no hit below tool-cutoff	no hit below tool-cutoff	no hit below tool-cutoff	no hit below tool-cutoff	no hit below tool-cutoff	no hit below tool-cutoff	no hit below tool-cutoff	no hit below tool-cutoff
D6KZ88F01A2ZS4	104	atcttcgacgtttgcttcgtctgggggagacatccttgctaacctattcgaagagggtagtattgttggtcttgtctgaggaaggcgcatatgagcccagtgtg-------------------------------------------------------------------------------------------------------------------------------------------------------------------------------------------------------------------------------------------------------------------------------------------------------…	no hit below tool-cutoff	no hit below tool-cutoff	no hit below tool-cutoff	no hit below tool-cutoff	no hit below tool-cutoff	no hit below tool-cutoff	no hit below tool-cutoff	no hit below tool-cutoff
D6KZ88F01A2ZYC	90	gaggtgctggccgagatggaacgacgaagtgtggttcgtggtggtagtggaccccgaaaacttacttttacgtttacgtacgtacgtacg---------------------------------------------------------------------------------------------------------------------------------------------------------------------------------------------------------------------------------------------------------------------------------------------------------------------…	no hit below tool-cutoff	no hit below tool-cutoff	no hit below tool-cutoff	no hit below tool-cutoff	no hit below tool-cutoff	no hit below tool-cutoff	no hit below tool-cutoff	no hit below tool-cutoff
D6KZ88F01A3015	78	ggtaacctacgagacgtagaagttagaatcccgcacgtacgcagaaaccatgagcaacggggcaatcaaaacccaagg---------------------------------------------------------------------------------------------------------------------------------------------------------------------------------------------------------------------------------------------------------------------------------------------------------------------------------…	no hit below tool-cutoff	no hit below tool-cutoff	no hit below tool-cutoff	no hit below tool-cutoff	no hit below tool-cutoff	no hit below tool-cutoff	no hit below tool-cutoff	no hit below tool-cutoff
D6KZ88F01A307T	96	gcaacaagctcagcacgttcgccacgatcaagcaggttgtttctgaatgcataagcgacgatttctggggcaagcttgatgagtttctcgggatgg---------------------------------------------------------------------------------------------------------------------------------------------------------------------------------------------------------------------------------------------------------------------------------------------------------------…	no hit below tool-cutoff	no hit below tool-cutoff	no hit below tool-cutoff	no hit below tool-cutoff	no hit below tool-cutoff	no hit below tool-cutoff	no hit below tool-cutoff	no hit below tool-cutoff
D6KZ88F01A307W	115	gggcgtagtgaagataggcgaccttggtaaactcgcacgtctggtgcataaccccttacagtcgctcgtccaaggagacaaggttgttgtcaccatttggtaccgtgcaccggag--------------------------------------------------------------------------------------------------------------------------------------------------------------------------------------------------------------------------------------------------------------------------------------------…	8.9e-05	M.truncatula DNA sequence from clone MTH2-70J8 on	4.2e-09	KOG: Cyclin C-dependent kinase CDK8	4.6e-09	hypothetical protein [Yarrowia lipolytica] >gi|496	5e-09	Yarrowia lipolytica CLIB122, YALI0C10967g partial
D6KZ88F01A3089	104	ggcgaggccattgaggactagtgaggatgcaagggcttcggcttcgtaagggccgcttttgttttctaatgcatggtatgcccatggccttgatcagttcttag-------------------------------------------------------------------------------------------------------------------------------------------------------------------------------------------------------------------------------------------------------------------------------------------------------…	no hit below tool-cutoff	no hit below tool-cutoff	no hit below tool-cutoff	no hit below tool-cutoff	no hit below tool-cutoff	no hit below tool-cutoff	no hit below tool-cutoff	no hit below tool-cutoff
D6KZ88F01A30QE	80	cgacattgttttttttttntttttttttnttttttttacttttttnttttttttnttttnttactactaggaagagaata-------------------------------------------------------------------------------------------------------------------------------------------------------------------------------------------------------------------------------------------------------------------------------------------------------------------------------…	no hit below tool-cutoff	no hit below tool-cutoff	no hit below tool-cutoff	no hit below tool-cutoff	no hit below tool-cutoff	no hit below tool-cutoff	no hit below tool-cutoff	no hit below tool-cutoff
D6KZ88F01A31C9	67	ggagatgaaacggatggcgaaaaggttcaggaccctgcatacgatagagtctgcggtatgttggacg--------------------------------------------------------------------------------------------------------------------------------------------------------------------------------------------------------------------------------------------------------------------------------------------------------------------------------------------…	no hit below tool-cutoff	no hit below tool-cutoff	no hit below tool-cutoff	no hit below tool-cutoff	no hit below tool-cutoff	no hit below tool-cutoff	no hit below tool-cutoff	no hit below tool-cutoff
D6KZ88F01A31D4	82	accaccaacaacttggcccggttatcatgaacaagaaggccgctcgtgcgggtttgacccaatcattgttcgaacgacttgt-----------------------------------------------------------------------------------------------------------------------------------------------------------------------------------------------------------------------------------------------------------------------------------------------------------------------------…	1.5e-05	Magnaporthe grisea 70-15 chromosome VI hypothetica	2.1e-05	KOG: RNA helicase nonsense mRNA reducing factor (p	4.7e-06	ATP dependent helicase, putative [Cryptococcus neo	8e-10	Coprinopsis cinerea okayama7#130 hypothetical prot
D6KZ88F01A31IS	66	gggatctattatgaagacctttactctcttgttcggcctttgcataatgtatgtatatacttcaaa---------------------------------------------------------------------------------------------------------------------------------------------------------------------------------------------------------------------------------------------------------------------------------------------------------------------------------------------…	no hit below tool-cutoff	no hit below tool-cutoff	no hit below tool-cutoff	no hit below tool-cutoff	no hit below tool-cutoff	no hit below tool-cutoff	no hit below tool-cutoff	no hit below tool-cutoff
D6KZ88F01A31S7	57	ggagctgtcggaagtgcccatgggaaacaatacagcatctgaggactgcacatagga------------------------------------------------------------------------------------------------------------------------------------------------------------------------------------------------------------------------------------------------------------------------------------------------------------------------------------------------------…	no hit below tool-cutoff	no hit below tool-cutoff	no hit below tool-cutoff	no hit below tool-cutoff	no hit below tool-cutoff	no hit below tool-cutoff	no hit below tool-cutoff	no hit below tool-cutoff
D6KZ88F01A3296	84	catttagcggtccngcaagcaacggttttttcttattctatacttcccagcgttcggggganacagggctcttaatactcacta---------------------------------------------------------------------------------------------------------------------------------------------------------------------------------------------------------------------------------------------------------------------------------------------------------------------------…	no hit below tool-cutoff	no hit below tool-cutoff	no hit below tool-cutoff	no hit below tool-cutoff	no hit below tool-cutoff	no hit below tool-cutoff	no hit below tool-cutoff	no hit below tool-cutoff
D6KZ88F01A32BW	81	gatgtggtagacgcgtttctttttgtttcgttccccgtacgtacgactaccaccttgctgttcatacctcttctccgttgg------------------------------------------------------------------------------------------------------------------------------------------------------------------------------------------------------------------------------------------------------------------------------------------------------------------------------…	no hit below tool-cutoff	no hit below tool-cutoff	no hit below tool-cutoff	no hit below tool-cutoff	no hit below tool-cutoff	no hit below tool-cutoff	no hit below tool-cutoff	no hit below tool-cutoff
D6KZ88F01A32CF	67	ggttgaggcgattcggtcagcgtagaggaaggccggctgggaataagagcccaagtgcatatttaga--------------------------------------------------------------------------------------------------------------------------------------------------------------------------------------------------------------------------------------------------------------------------------------------------------------------------------------------…	no hit below tool-cutoff	no hit below tool-cutoff	no hit below tool-cutoff	no hit below tool-cutoff	no hit below tool-cutoff	no hit below tool-cutoff	no hit below tool-cutoff	no hit below tool-cutoff
D6KZ88F01A3316	103	gcagaagtaaacccattcatcctctttaatttaacgagacggcattgaccggaaagagtacatgctccttggagcacgctatgtgatctagatgcggtgttgg--------------------------------------------------------------------------------------------------------------------------------------------------------------------------------------------------------------------------------------------------------------------------------------------------------…	no hit below tool-cutoff	no hit below tool-cutoff	no hit below tool-cutoff	no hit below tool-cutoff	no hit below tool-cutoff	no hit below tool-cutoff	no hit below tool-cutoff	no hit below tool-cutoff
D6KZ88F01A336W	116	acgagaaacggaggaaatgagcatgtatctcagcctagttaggttactaggaagtcttttaagtttctaaacccagggtagaagcgctatcgacgaggaaggcaattaaagtgaca-------------------------------------------------------------------------------------------------------------------------------------------------------------------------------------------------------------------------------------------------------------------------------------------…	no hit below tool-cutoff	no hit below tool-cutoff	no hit below tool-cutoff	no hit below tool-cutoff	no hit below tool-cutoff	no hit below tool-cutoff	no hit below tool-cutoff	no hit below tool-cutoff
D6KZ88F01A338Q	50	ttttttnttttttntttttagttacgacgatgtcgtggtacgttacttgt-------------------------------------------------------------------------------------------------------------------------------------------------------------------------------------------------------------------------------------------------------------------------------------------------------------------------------------------------------------…	no hit below tool-cutoff	no hit below tool-cutoff	no hit below tool-cutoff	no hit below tool-cutoff	no hit below tool-cutoff	no hit below tool-cutoff	no hit below tool-cutoff	no hit below tool-cutoff
D6KZ88F01A33DT	99	caggtgtatgtggcgcttggcggaacatatggccttgtagtagcagtcgtagtcttcgaggagcttgggcgcctgaatgcactgtcgttaaaagtggcg------------------------------------------------------------------------------------------------------------------------------------------------------------------------------------------------------------------------------------------------------------------------------------------------------------…	no hit below tool-cutoff	no hit below tool-cutoff	no hit below tool-cutoff	no hit below tool-cutoff	no hit below tool-cutoff	no hit below tool-cutoff	no hit below tool-cutoff	no hit below tool-cutoff
D6KZ88F01A33K1	67	aaggaaaatgttcgtagaggcagggtgattcgtgatatcgctctggcatataaaatattttaaataa--------------------------------------------------------------------------------------------------------------------------------------------------------------------------------------------------------------------------------------------------------------------------------------------------------------------------------------------…	no hit below tool-cutoff	no hit below tool-cutoff	no hit below tool-cutoff	no hit below tool-cutoff	no hit below tool-cutoff	no hit below tool-cutoff	no hit below tool-cutoff	no hit below tool-cutoff
D6KZ88F01A33MY	119	cctcccagtacactacccagcaggccgaagacgtcgctttcttttatagctttcttgtactttcctggatcttctaaaagtgtaccgagcgtatgaacgacacccgttgcggtgggaag----------------------------------------------------------------------------------------------------------------------------------------------------------------------------------------------------------------------------------------------------------------------------------------…	no hit below tool-cutoff	no hit below tool-cutoff	no hit below tool-cutoff	no hit below tool-cutoff	no hit below tool-cutoff	no hit below tool-cutoff	no hit below tool-cutoff	no hit below tool-cutoff
D6KZ88F01A33YJ	61	tgtttttttttttnttttttttttatttttagactaaattaataaagttggttactaagtt--------------------------------------------------------------------------------------------------------------------------------------------------------------------------------------------------------------------------------------------------------------------------------------------------------------------------------------------------…	no hit below tool-cutoff	no hit below tool-cutoff	no hit below tool-cutoff	no hit below tool-cutoff	no hit below tool-cutoff	no hit below tool-cutoff	no hit below tool-cutoff	no hit below tool-cutoff
D6KZ88F01A34NK	90	actcaagcgcgcagcggcaagtactggatagatctcgaaaagcaagaagaaaagttgacaagtgctcttttccgggagatgcgcggtttg---------------------------------------------------------------------------------------------------------------------------------------------------------------------------------------------------------------------------------------------------------------------------------------------------------------------…	no hit below tool-cutoff	no hit below tool-cutoff	no hit below tool-cutoff	no hit below tool-cutoff	no hit below tool-cutoff	no hit below tool-cutoff	no hit below tool-cutoff	no hit below tool-cutoff
D6KZ88F01A353V	63	nttttttttgcttgtatttcgtaagtacgtaccttctattcggtctttttttctagcaatata------------------------------------------------------------------------------------------------------------------------------------------------------------------------------------------------------------------------------------------------------------------------------------------------------------------------------------------------…	no hit below tool-cutoff	no hit below tool-cutoff	no hit below tool-cutoff	no hit below tool-cutoff	no hit below tool-cutoff	no hit below tool-cutoff	no hit below tool-cutoff	no hit below tool-cutoff
D6KZ88F01A355M	51	ntttttttttanagaaaccatgtcaagtacgatatatatataaaacaacat------------------------------------------------------------------------------------------------------------------------------------------------------------------------------------------------------------------------------------------------------------------------------------------------------------------------------------------------------------…	no hit below tool-cutoff	no hit below tool-cutoff	no hit below tool-cutoff	no hit below tool-cutoff	no hit below tool-cutoff	no hit below tool-cutoff	no hit below tool-cutoff	no hit below tool-cutoff
D6KZ88F01A35EZ	76	ggattgaagccgatctacctcgcagaaaaaacgcccacaggaactcttgaggctttccaagaagaattagtaaggg-----------------------------------------------------------------------------------------------------------------------------------------------------------------------------------------------------------------------------------------------------------------------------------------------------------------------------------…	no hit below tool-cutoff	no hit below tool-cutoff	no hit below tool-cutoff	no hit below tool-cutoff	no hit below tool-cutoff	no hit below tool-cutoff	no hit below tool-cutoff	no hit below tool-cutoff
D6KZ88F01A35OT	83	gagatggactctgcttcaataatagctttccaaagctgcctccatgaaattagggtttgccctcatctctgtccatgacgcag----------------------------------------------------------------------------------------------------------------------------------------------------------------------------------------------------------------------------------------------------------------------------------------------------------------------------…	no hit below tool-cutoff	no hit below tool-cutoff	no hit below tool-cutoff	no hit below tool-cutoff	no hit below tool-cutoff	no hit below tool-cutoff	no hit below tool-cutoff	no hit below tool-cutoff
D6KZ88F01A35QC	89	gggacgagactgtttcaaaaaaattaaaaaaattaaacctaaactaactaacacaaacaaaacacctgaagaagctcttgccttacgca----------------------------------------------------------------------------------------------------------------------------------------------------------------------------------------------------------------------------------------------------------------------------------------------------------------------…	no hit below tool-cutoff	no hit below tool-cutoff	no hit below tool-cutoff	no hit below tool-cutoff	no hit below tool-cutoff	no hit below tool-cutoff	no hit below tool-cutoff	no hit below tool-cutoff
D6KZ88F01A35WV	63	cgagcaggaggcgggctaagtgaagcaaagaaagaacgagcttcaggcgatgcatctggaaga------------------------------------------------------------------------------------------------------------------------------------------------------------------------------------------------------------------------------------------------------------------------------------------------------------------------------------------------…	no hit below tool-cutoff	no hit below tool-cutoff	no hit below tool-cutoff	no hit below tool-cutoff	no hit below tool-cutoff	no hit below tool-cutoff	no hit below tool-cutoff	no hit below tool-cutoff
D6KZ88F01A35XK	59	tggtatgaatagacaatacatcaatatatttgctacttcagagggtccatcaaacccaa----------------------------------------------------------------------------------------------------------------------------------------------------------------------------------------------------------------------------------------------------------------------------------------------------------------------------------------------------…	no hit below tool-cutoff	no hit below tool-cutoff	no hit below tool-cutoff	no hit below tool-cutoff	no hit below tool-cutoff	no hit below tool-cutoff	no hit below tool-cutoff	no hit below tool-cutoff
D6KZ88F01A36CZ	64	gaatcgcttagatacatacatttgacttacctacattttcagcaattatatagttttacaactg-----------------------------------------------------------------------------------------------------------------------------------------------------------------------------------------------------------------------------------------------------------------------------------------------------------------------------------------------…	no hit below tool-cutoff	no hit below tool-cutoff	no hit below tool-cutoff	no hit below tool-cutoff	no hit below tool-cutoff	no hit below tool-cutoff	no hit below tool-cutoff	no hit below tool-cutoff
D6KZ88F01A36LO	73	tttttttttttntttttttttggtttaccgaaactagtcagacattcttcgggtaccgggattctatcatcgt--------------------------------------------------------------------------------------------------------------------------------------------------------------------------------------------------------------------------------------------------------------------------------------------------------------------------------------…	no hit below tool-cutoff	no hit below tool-cutoff	no hit below tool-cutoff	no hit below tool-cutoff	no hit below tool-cutoff	no hit below tool-cutoff	no hit below tool-cutoff	no hit below tool-cutoff
D6KZ88F01A36WF	75	nttttttttttaactttagtctctgttgtttcttattaattacacttacccttacgtacgattaactaacttacg------------------------------------------------------------------------------------------------------------------------------------------------------------------------------------------------------------------------------------------------------------------------------------------------------------------------------------…	no hit below tool-cutoff	no hit below tool-cutoff	no hit below tool-cutoff	no hit below tool-cutoff	no hit below tool-cutoff	no hit below tool-cutoff	no hit below tool-cutoff	no hit below tool-cutoff
D6KZ88F01A37CZ	88	tcgccgactgtttttttttntttttttnttttgtcgatagaaatatacttcgttgttattttcgtccacgacgaccgagggtattaag-----------------------------------------------------------------------------------------------------------------------------------------------------------------------------------------------------------------------------------------------------------------------------------------------------------------------…	no hit below tool-cutoff	no hit below tool-cutoff	no hit below tool-cutoff	no hit below tool-cutoff	no hit below tool-cutoff	no hit below tool-cutoff	no hit below tool-cutoff	no hit below tool-cutoff
D6KZ88F01A37G6	63	ttttttttttnttttttccactgttatgcaacctcctttgatgtaattgtaaaacaagatgta------------------------------------------------------------------------------------------------------------------------------------------------------------------------------------------------------------------------------------------------------------------------------------------------------------------------------------------------…	no hit below tool-cutoff	no hit below tool-cutoff	no hit below tool-cutoff	no hit below tool-cutoff	no hit below tool-cutoff	no hit below tool-cutoff	no hit below tool-cutoff	no hit below tool-cutoff
D6KZ88F01A37RE	52	nttttttcatataccaaaaaaacccaactgttgtatacatctattctacaag-----------------------------------------------------------------------------------------------------------------------------------------------------------------------------------------------------------------------------------------------------------------------------------------------------------------------------------------------------------…	no hit below tool-cutoff	no hit below tool-cutoff	no hit below tool-cutoff	no hit below tool-cutoff	no hit below tool-cutoff	no hit below tool-cutoff	no hit below tool-cutoff	no hit below tool-cutoff
D6KZ88F01A389E	65	catcactctatcatcaccactaccgcaaaaagtaatcgcgtacaacctagtagcccacttcgttg----------------------------------------------------------------------------------------------------------------------------------------------------------------------------------------------------------------------------------------------------------------------------------------------------------------------------------------------…	no hit below tool-cutoff	no hit below tool-cutoff	no hit below tool-cutoff	no hit below tool-cutoff	no hit below tool-cutoff	no hit below tool-cutoff	no hit below tool-cutoff	no hit below tool-cutoff
D6KZ88F01A389H	99	aacaaccacgaaagaaagacgaaattcatatcgtcaatgggccgagagggtgatctactcaggagaggattctcctatgtctcctggaatgcataatca------------------------------------------------------------------------------------------------------------------------------------------------------------------------------------------------------------------------------------------------------------------------------------------------------------…	no hit below tool-cutoff	no hit below tool-cutoff	no hit below tool-cutoff	no hit below tool-cutoff	no hit below tool-cutoff	no hit below tool-cutoff	no hit below tool-cutoff	no hit below tool-cutoff
D6KZ88F01A38B6	77	ggcgttgccgctgggcttagttcgttagttccttctttggttgtttggtactatatgctctttgtgggagcttagcg----------------------------------------------------------------------------------------------------------------------------------------------------------------------------------------------------------------------------------------------------------------------------------------------------------------------------------…	no hit below tool-cutoff	no hit below tool-cutoff	no hit below tool-cutoff	no hit below tool-cutoff	no hit below tool-cutoff	no hit below tool-cutoff	no hit below tool-cutoff	no hit below tool-cutoff
D6KZ88F01A38JM	87	nttttttttttattttttttaaagtaaaaaacaaaaaactaaatgttgttagttttagggttggggtcgacggacgactactatagt------------------------------------------------------------------------------------------------------------------------------------------------------------------------------------------------------------------------------------------------------------------------------------------------------------------------…	no hit below tool-cutoff	no hit below tool-cutoff	no hit below tool-cutoff	no hit below tool-cutoff	no hit below tool-cutoff	no hit below tool-cutoff	no hit below tool-cutoff	no hit below tool-cutoff
D6KZ88F01A38OD	102	gaagaataggtcgtgctttgtacgtgccacagtctctcttggcctgactcggtgtagagaccacaagaacgggcagcttcaggggttttgtgggcaataatt---------------------------------------------------------------------------------------------------------------------------------------------------------------------------------------------------------------------------------------------------------------------------------------------------------…	no hit below tool-cutoff	no hit below tool-cutoff	no hit below tool-cutoff	no hit below tool-cutoff	no hit below tool-cutoff	no hit below tool-cutoff	no hit below tool-cutoff	no hit below tool-cutoff
D6KZ88F01A38Q7	57	gatcatcaagtctaatgcagctttgaccccactcatacttgcgggagcagagtacaa------------------------------------------------------------------------------------------------------------------------------------------------------------------------------------------------------------------------------------------------------------------------------------------------------------------------------------------------------…	no hit below tool-cutoff	no hit below tool-cutoff	no hit below tool-cutoff	no hit below tool-cutoff	no hit below tool-cutoff	no hit below tool-cutoff	no hit below tool-cutoff	no hit below tool-cutoff
D6KZ88F01A38WR	50	ntttttttttcataaatcggatagcatcccagagaatcatgtacataaaa-------------------------------------------------------------------------------------------------------------------------------------------------------------------------------------------------------------------------------------------------------------------------------------------------------------------------------------------------------------…	no hit below tool-cutoff	no hit below tool-cutoff	no hit below tool-cutoff	no hit below tool-cutoff	no hit below tool-cutoff	no hit below tool-cutoff	no hit below tool-cutoff	no hit below tool-cutoff
D6KZ88F01A390M	66	gctcattgtctgctctcataacctatcgcattttatcccataccctcgtttttctcggtattgaaa---------------------------------------------------------------------------------------------------------------------------------------------------------------------------------------------------------------------------------------------------------------------------------------------------------------------------------------------…	no hit below tool-cutoff	no hit below tool-cutoff	no hit below tool-cutoff	no hit below tool-cutoff	no hit below tool-cutoff	no hit below tool-cutoff	no hit below tool-cutoff	no hit below tool-cutoff
D6KZ88F01A395I	71	ntttttttttttnttttttttttgttcggactaggttcccgtaacgactctactaaattacatattacgta----------------------------------------------------------------------------------------------------------------------------------------------------------------------------------------------------------------------------------------------------------------------------------------------------------------------------------------…	no hit below tool-cutoff	no hit below tool-cutoff	no hit below tool-cutoff	no hit below tool-cutoff	no hit below tool-cutoff	no hit below tool-cutoff	no hit below tool-cutoff	no hit below tool-cutoff
D6KZ88F01A396G	74	agagaagagtgtggtggtaatgaagaagaagaggaatcggatgggagaacaggcccttgaggcggtggctgccc-------------------------------------------------------------------------------------------------------------------------------------------------------------------------------------------------------------------------------------------------------------------------------------------------------------------------------------…	no hit below tool-cutoff	no hit below tool-cutoff	no hit below tool-cutoff	no hit below tool-cutoff	no hit below tool-cutoff	no hit below tool-cutoff	no hit below tool-cutoff	no hit below tool-cutoff
D6KZ88F01A39EZ	65	cttgctgaaaatcgtactttgcacgtgccaagaaactatcatgtatatttaaggaagtagttgtg----------------------------------------------------------------------------------------------------------------------------------------------------------------------------------------------------------------------------------------------------------------------------------------------------------------------------------------------…	no hit below tool-cutoff	no hit below tool-cutoff	no hit below tool-cutoff	no hit below tool-cutoff	no hit below tool-cutoff	no hit below tool-cutoff	no hit below tool-cutoff	no hit below tool-cutoff
D6KZ88F01A39IO	65	gacgacactacatccgttattgtcctacttacttggtcgtatggtcctgatcacacctctgatta----------------------------------------------------------------------------------------------------------------------------------------------------------------------------------------------------------------------------------------------------------------------------------------------------------------------------------------------…	no hit below tool-cutoff	no hit below tool-cutoff	no hit below tool-cutoff	no hit below tool-cutoff	no hit below tool-cutoff	no hit below tool-cutoff	no hit below tool-cutoff	no hit below tool-cutoff
D6KZ88F01A39IZ	105	tggcgtcacgggcctgttgctcgggtccgtcgggcaagtggaagatgtgctggttctaagtcgcgaagagtgttgcgtgtccgtcgtgcgtgggtagcgcaggcg------------------------------------------------------------------------------------------------------------------------------------------------------------------------------------------------------------------------------------------------------------------------------------------------------…	no hit below tool-cutoff	no hit below tool-cutoff	no hit below tool-cutoff	no hit below tool-cutoff	no hit below tool-cutoff	no hit below tool-cutoff	no hit below tool-cutoff	no hit below tool-cutoff
D6KZ88F01A39QM	69	agacgggccgcaatgctggtatctcgccgctacctatcaacttacgtatattctcgccgaatgtggtca------------------------------------------------------------------------------------------------------------------------------------------------------------------------------------------------------------------------------------------------------------------------------------------------------------------------------------------…	no hit below tool-cutoff	no hit below tool-cutoff	no hit below tool-cutoff	no hit below tool-cutoff	no hit below tool-cutoff	no hit below tool-cutoff	no hit below tool-cutoff	no hit below tool-cutoff
D6KZ88F01A39Y7	81	ngtttttttnttttttnttttttgtagagaaataaaaaaacgtaaattgtagttaaggtaaaaaggtaagctgatgacaag------------------------------------------------------------------------------------------------------------------------------------------------------------------------------------------------------------------------------------------------------------------------------------------------------------------------------…	no hit below tool-cutoff	no hit below tool-cutoff	no hit below tool-cutoff	no hit below tool-cutoff	no hit below tool-cutoff	no hit below tool-cutoff	no hit below tool-cutoff	no hit below tool-cutoff
D6KZ88F01A3A4G	99	tatcttgctccaccattcagtggcagttaccaaatacggacttgcgggctgagcaaaagcattgaaacaaactaggaggaggaacgggtgcattggcgt------------------------------------------------------------------------------------------------------------------------------------------------------------------------------------------------------------------------------------------------------------------------------------------------------------…	no hit below tool-cutoff	no hit below tool-cutoff	no hit below tool-cutoff	no hit below tool-cutoff	no hit below tool-cutoff	no hit below tool-cutoff	5e-07	Laccaria bicolor S238N-H82 hypothetical protein pa
D6KZ88F01A3A9E	93	ntttttttttnttttttttacggtaacgaaactaaactgtagtttaggttaaggtaagttggtagttaatttttagttattaaattagttaag------------------------------------------------------------------------------------------------------------------------------------------------------------------------------------------------------------------------------------------------------------------------------------------------------------------…	no hit below tool-cutoff	no hit below tool-cutoff	no hit below tool-cutoff	no hit below tool-cutoff	no hit below tool-cutoff	no hit below tool-cutoff	no hit below tool-cutoff	no hit below tool-cutoff
D6KZ88F01A3ALX	61	tccattaacggccgggcctacgatcaagtttagtttcttacccttgcaaaactaccctagg--------------------------------------------------------------------------------------------------------------------------------------------------------------------------------------------------------------------------------------------------------------------------------------------------------------------------------------------------…	no hit below tool-cutoff	no hit below tool-cutoff	no hit below tool-cutoff	no hit below tool-cutoff	no hit below tool-cutoff	no hit below tool-cutoff	no hit below tool-cutoff	no hit below tool-cutoff
D6KZ88F01A3ATS	60	ggacgcacagcgcgtagttgggaggacttgatttagagcaggatgtccgagcctgaatta---------------------------------------------------------------------------------------------------------------------------------------------------------------------------------------------------------------------------------------------------------------------------------------------------------------------------------------------------…	no hit below tool-cutoff	no hit below tool-cutoff	no hit below tool-cutoff	no hit below tool-cutoff	no hit below tool-cutoff	no hit below tool-cutoff	no hit below tool-cutoff	no hit below tool-cutoff
D6KZ88F01A3AU7	53	caaaaaaanaaaaaaaaacaaaatagttcgtacgccgtccgtccgtcctacta----------------------------------------------------------------------------------------------------------------------------------------------------------------------------------------------------------------------------------------------------------------------------------------------------------------------------------------------------------…	no hit below tool-cutoff	no hit below tool-cutoff	no hit below tool-cutoff	no hit below tool-cutoff	no hit below tool-cutoff	no hit below tool-cutoff	no hit below tool-cutoff	no hit below tool-cutoff
D6KZ88F01A3B56	65	tttttttnttttttnttttttgtttctttttattttatttttatttataatagtatagtgtgtgt----------------------------------------------------------------------------------------------------------------------------------------------------------------------------------------------------------------------------------------------------------------------------------------------------------------------------------------------…	no hit below tool-cutoff	no hit below tool-cutoff	no hit below tool-cutoff	no hit below tool-cutoff	no hit below tool-cutoff	no hit below tool-cutoff	no hit below tool-cutoff	no hit below tool-cutoff
D6KZ88F01A3B5F	99	tttttttttcttttttttttntttttttttttnttttttttntttttttttttnttttttttnttttttttttctttttactttgtgtactacctcctt------------------------------------------------------------------------------------------------------------------------------------------------------------------------------------------------------------------------------------------------------------------------------------------------------------…	no hit below tool-cutoff	no hit below tool-cutoff	no hit below tool-cutoff	no hit below tool-cutoff	no hit below tool-cutoff	no hit below tool-cutoff	no hit below tool-cutoff	no hit below tool-cutoff
D6KZ88F01A3C53	77	ggtcgaggaatttggctaaagtaagcataagtcaactgggagtttgagtaattgacttgcaaaaacatttacggaaa----------------------------------------------------------------------------------------------------------------------------------------------------------------------------------------------------------------------------------------------------------------------------------------------------------------------------------…	no hit below tool-cutoff	no hit below tool-cutoff	no hit below tool-cutoff	no hit below tool-cutoff	no hit below tool-cutoff	no hit below tool-cutoff	no hit below tool-cutoff	no hit below tool-cutoff
D6KZ88F01A3D2L	68	ggagtggtgttcatcttttgtagtcgtcgtagtagctgtaagctgaagtgctgacgaatccccccaag-------------------------------------------------------------------------------------------------------------------------------------------------------------------------------------------------------------------------------------------------------------------------------------------------------------------------------------------…	no hit below tool-cutoff	no hit below tool-cutoff	no hit below tool-cutoff	no hit below tool-cutoff	no hit below tool-cutoff	no hit below tool-cutoff	no hit below tool-cutoff	no hit below tool-cutoff
D6KZ88F01A3D31	97	aggggatagataacgagcttttgatgttgcctcccaggacggggtccaatacaccgaggagaactgatgattttgactttttagtagggtttgggta--------------------------------------------------------------------------------------------------------------------------------------------------------------------------------------------------------------------------------------------------------------------------------------------------------------…	no hit below tool-cutoff	no hit below tool-cutoff	no hit below tool-cutoff	no hit below tool-cutoff	no hit below tool-cutoff	no hit below tool-cutoff	no hit below tool-cutoff	no hit below tool-cutoff
D6KZ88F01A3DRC	68	gcccgtctccgtcttccgcggccttatatgacgtgtttgcacgctcctattcctcgaagccatcttcg-------------------------------------------------------------------------------------------------------------------------------------------------------------------------------------------------------------------------------------------------------------------------------------------------------------------------------------------…	no hit below tool-cutoff	no hit below tool-cutoff	no hit below tool-cutoff	no hit below tool-cutoff	no hit below tool-cutoff	no hit below tool-cutoff	no hit below tool-cutoff	no hit below tool-cutoff
D6KZ88F01A3DTS	63	tgttttttttttntttttttttaattttttaaaaagacgagaacgtaagttaggttattatgt------------------------------------------------------------------------------------------------------------------------------------------------------------------------------------------------------------------------------------------------------------------------------------------------------------------------------------------------…	no hit below tool-cutoff	no hit below tool-cutoff	no hit below tool-cutoff	no hit below tool-cutoff	no hit below tool-cutoff	no hit below tool-cutoff	no hit below tool-cutoff	no hit below tool-cutoff
D6KZ88F01A3DU0	96	gcatcacgctcctcgacttattaagcccattttgggatacgacgctgcagcaattgcactcacgttcgcccctgccgctggcgagtgcctagccga---------------------------------------------------------------------------------------------------------------------------------------------------------------------------------------------------------------------------------------------------------------------------------------------------------------…	no hit below tool-cutoff	no hit below tool-cutoff	no hit below tool-cutoff	no hit below tool-cutoff	no hit below tool-cutoff	no hit below tool-cutoff	no hit below tool-cutoff	no hit below tool-cutoff
D6KZ88F01A3DXD	62	tatgtttttttttntttttttatttgtcgacgtaccgtactagtaaacgaaacgtggtagtt-------------------------------------------------------------------------------------------------------------------------------------------------------------------------------------------------------------------------------------------------------------------------------------------------------------------------------------------------…	no hit below tool-cutoff	no hit below tool-cutoff	no hit below tool-cutoff	no hit below tool-cutoff	no hit below tool-cutoff	no hit below tool-cutoff	no hit below tool-cutoff	no hit below tool-cutoff
D6KZ88F01A3DY0	60	ttttttttttnttttttttntttttgnggacaatatcatgacattgatacaagagagagg---------------------------------------------------------------------------------------------------------------------------------------------------------------------------------------------------------------------------------------------------------------------------------------------------------------------------------------------------…	no hit below tool-cutoff	no hit below tool-cutoff	no hit below tool-cutoff	no hit below tool-cutoff	no hit below tool-cutoff	no hit below tool-cutoff	no hit below tool-cutoff	no hit below tool-cutoff
D6KZ88F01A3ESE	77	gggatgcttaaccatcatcatgaagtcgttaactatgtcaagcccccaaaaaaaaaacaaaaaaaacaatgtggccg----------------------------------------------------------------------------------------------------------------------------------------------------------------------------------------------------------------------------------------------------------------------------------------------------------------------------------…	no hit below tool-cutoff	no hit below tool-cutoff	no hit below tool-cutoff	no hit below tool-cutoff	no hit below tool-cutoff	no hit below tool-cutoff	no hit below tool-cutoff	no hit below tool-cutoff
D6KZ88F01A3EVE	57	tttttttnttttttnttttttntttgttgacgtaagtaagtagtaggtaggtaagta------------------------------------------------------------------------------------------------------------------------------------------------------------------------------------------------------------------------------------------------------------------------------------------------------------------------------------------------------…	no hit below tool-cutoff	no hit below tool-cutoff	no hit below tool-cutoff	no hit below tool-cutoff	no hit below tool-cutoff	no hit below tool-cutoff	no hit below tool-cutoff	no hit below tool-cutoff
D6KZ88F01A3F50	69	ntttttttttctttttttctttttttttcttatagtaggaagtacatatacaaccgaacgtgcagataa------------------------------------------------------------------------------------------------------------------------------------------------------------------------------------------------------------------------------------------------------------------------------------------------------------------------------------------…	no hit below tool-cutoff	no hit below tool-cutoff	no hit below tool-cutoff	no hit below tool-cutoff	no hit below tool-cutoff	no hit below tool-cutoff	no hit below tool-cutoff	no hit below tool-cutoff
D6KZ88F01A3F8H	101	caagacgggatgacacaagtagaagtgataggtgcttcgtgagctttgaattgttgcccagggtattttttgagactggttgaatagatgaatagttccat----------------------------------------------------------------------------------------------------------------------------------------------------------------------------------------------------------------------------------------------------------------------------------------------------------…	no hit below tool-cutoff	no hit below tool-cutoff	no hit below tool-cutoff	no hit below tool-cutoff	no hit below tool-cutoff	no hit below tool-cutoff	no hit below tool-cutoff	no hit below tool-cutoff
D6KZ88F01A3FBD	112	tcatcgggccggtcccctcaaatgcaagatttacgaatcgacaatccctgatatacaaagtcgtatcgatacgattagaaaaacactcgtatcctcacctattcctgtaccg-----------------------------------------------------------------------------------------------------------------------------------------------------------------------------------------------------------------------------------------------------------------------------------------------…	no hit below tool-cutoff	no hit below tool-cutoff	no hit below tool-cutoff	no hit below tool-cutoff	no hit below tool-cutoff	no hit below tool-cutoff	no hit below tool-cutoff	no hit below tool-cutoff
D6KZ88F01A3FFY	78	aagcaaggtcggtagtacaaccgacagaccgtaattctaagtaggaccgacgtcgggcactntgttttattttcgttt---------------------------------------------------------------------------------------------------------------------------------------------------------------------------------------------------------------------------------------------------------------------------------------------------------------------------------…	no hit below tool-cutoff	no hit below tool-cutoff	no hit below tool-cutoff	no hit below tool-cutoff	no hit below tool-cutoff	no hit below tool-cutoff	no hit below tool-cutoff	no hit below tool-cutoff
D6KZ88F01A3FOQ	69	cccgacacgcccgacacngtagtcaatggggtccgagcacctcgagtagtcacacgcgggatatagaag------------------------------------------------------------------------------------------------------------------------------------------------------------------------------------------------------------------------------------------------------------------------------------------------------------------------------------------…	no hit below tool-cutoff	no hit below tool-cutoff	no hit below tool-cutoff	no hit below tool-cutoff	no hit below tool-cutoff	no hit below tool-cutoff	no hit below tool-cutoff	no hit below tool-cutoff
D6KZ88F01A3FP2	62	ggactcagatcgtagactttggcgtcaatgactatccactgtaatacggtctattgcggtga-------------------------------------------------------------------------------------------------------------------------------------------------------------------------------------------------------------------------------------------------------------------------------------------------------------------------------------------------…	no hit below tool-cutoff	no hit below tool-cutoff	no hit below tool-cutoff	no hit below tool-cutoff	no hit below tool-cutoff	no hit below tool-cutoff	no hit below tool-cutoff	no hit below tool-cutoff
D6KZ88F01A3FTU	73	ttttttttttntttttttttntttttgataatatgtggtctatttatttgctactttccgtaagaagagtaaa--------------------------------------------------------------------------------------------------------------------------------------------------------------------------------------------------------------------------------------------------------------------------------------------------------------------------------------…	no hit below tool-cutoff	no hit below tool-cutoff	no hit below tool-cutoff	no hit below tool-cutoff	no hit below tool-cutoff	no hit below tool-cutoff	no hit below tool-cutoff	no hit below tool-cutoff
D6KZ88F01A3FVV	79	tggtctacgccttccaacttttaaaattactgttcctacgaggtctgtgtactttcattattggtgctaccgaacaacg--------------------------------------------------------------------------------------------------------------------------------------------------------------------------------------------------------------------------------------------------------------------------------------------------------------------------------…	no hit below tool-cutoff	no hit below tool-cutoff	no hit below tool-cutoff	no hit below tool-cutoff	no hit below tool-cutoff	no hit below tool-cutoff	no hit below tool-cutoff	no hit below tool-cutoff
D6KZ88F01A3FX8	67	nttttttttttntttttttagtatttgtcgtagtggttggtcgaggctatgcccggcccgtaatagg--------------------------------------------------------------------------------------------------------------------------------------------------------------------------------------------------------------------------------------------------------------------------------------------------------------------------------------------…	no hit below tool-cutoff	no hit below tool-cutoff	no hit below tool-cutoff	no hit below tool-cutoff	no hit below tool-cutoff	no hit below tool-cutoff	no hit below tool-cutoff	no hit below tool-cutoff
D6KZ88F01A3GA0	100	tagttacggtgcccgatctggcctggttcttcacaggccatggacatcatggccatgccggcgtaggcaggatacacaataaagtttgggttagggaaca-----------------------------------------------------------------------------------------------------------------------------------------------------------------------------------------------------------------------------------------------------------------------------------------------------------…	no hit below tool-cutoff	no hit below tool-cutoff	no hit below tool-cutoff	no hit below tool-cutoff	no hit below tool-cutoff	no hit below tool-cutoff	no hit below tool-cutoff	no hit below tool-cutoff
D6KZ88F01A3GBI	67	atgctagtgtcttatcatatacccgtcctctacgttcggggcccgtactcgttactactcataaggt--------------------------------------------------------------------------------------------------------------------------------------------------------------------------------------------------------------------------------------------------------------------------------------------------------------------------------------------…	no hit below tool-cutoff	no hit below tool-cutoff	no hit below tool-cutoff	no hit below tool-cutoff	no hit below tool-cutoff	no hit below tool-cutoff	no hit below tool-cutoff	no hit below tool-cutoff
D6KZ88F01A3GU8	91	tttgttttttttttntttttttttttnttttttttgacgtaaggtacgtaagttatttttctaacaccacctcgatataagtaaggacaag--------------------------------------------------------------------------------------------------------------------------------------------------------------------------------------------------------------------------------------------------------------------------------------------------------------------…	no hit below tool-cutoff	no hit below tool-cutoff	no hit below tool-cutoff	no hit below tool-cutoff	no hit below tool-cutoff	no hit below tool-cutoff	no hit below tool-cutoff	no hit below tool-cutoff
D6KZ88F01A3GXJ	54	ccacgatcaagagcaccctgcaaaacacccaggctgttcactcgctggccacag---------------------------------------------------------------------------------------------------------------------------------------------------------------------------------------------------------------------------------------------------------------------------------------------------------------------------------------------------------…	no hit below tool-cutoff	no hit below tool-cutoff	no hit below tool-cutoff	no hit below tool-cutoff	no hit below tool-cutoff	no hit below tool-cutoff	no hit below tool-cutoff	no hit below tool-cutoff
D6KZ88F01A3H86	55	tttttttntttttggacgaagaattcggcttttgtcattcaaatgcaagtgggta--------------------------------------------------------------------------------------------------------------------------------------------------------------------------------------------------------------------------------------------------------------------------------------------------------------------------------------------------------…	no hit below tool-cutoff	no hit below tool-cutoff	no hit below tool-cutoff	no hit below tool-cutoff	no hit below tool-cutoff	no hit below tool-cutoff	no hit below tool-cutoff	no hit below tool-cutoff
D6KZ88F01A3H8Q	51	ttttttttnttttttntttttgtagaaacaaactacaggtggtattactta------------------------------------------------------------------------------------------------------------------------------------------------------------------------------------------------------------------------------------------------------------------------------------------------------------------------------------------------------------…	no hit below tool-cutoff	no hit below tool-cutoff	no hit below tool-cutoff	no hit below tool-cutoff	no hit below tool-cutoff	no hit below tool-cutoff	no hit below tool-cutoff	no hit below tool-cutoff
D6KZ88F01A3H8W	126	tcccaagtggcgtaaaggcgtgcatcaggtagtgggccttgttcttccttttctttccccttggtttcagggccggacggtacgtggcggtgctacttccgaccggcgctattgaccgccgtcgga---------------------------------------------------------------------------------------------------------------------------------------------------------------------------------------------------------------------------------------------------------------------------------…	no hit below tool-cutoff	no hit below tool-cutoff	no hit below tool-cutoff	no hit below tool-cutoff	no hit below tool-cutoff	no hit below tool-cutoff	no hit below tool-cutoff	no hit below tool-cutoff
D6KZ88F01A3HC3	102	gtctgtagcgggtgttgcaaacagttcttacaccaaattctggtgttgtgcctttgcaggccagggcgctggctggtctccaacgcttgcaatcgacgatgg---------------------------------------------------------------------------------------------------------------------------------------------------------------------------------------------------------------------------------------------------------------------------------------------------------…	no hit below tool-cutoff	no hit below tool-cutoff	no hit below tool-cutoff	no hit below tool-cutoff	no hit below tool-cutoff	no hit below tool-cutoff	no hit below tool-cutoff	no hit below tool-cutoff
D6KZ88F01A3HIN	81	ggtacatgacgcttttaactacttctactccaaccttggtggttacatggtccaagtactttgtcttgtaacgggtgttcg------------------------------------------------------------------------------------------------------------------------------------------------------------------------------------------------------------------------------------------------------------------------------------------------------------------------------…	no hit below tool-cutoff	no hit below tool-cutoff	no hit below tool-cutoff	no hit below tool-cutoff	no hit below tool-cutoff	no hit below tool-cutoff	no hit below tool-cutoff	no hit below tool-cutoff
D6KZ88F01A3HWV	55	ngttttttntttttnttttttnttttgttttagtaaggaaaggaagtntctctac--------------------------------------------------------------------------------------------------------------------------------------------------------------------------------------------------------------------------------------------------------------------------------------------------------------------------------------------------------…	no hit below tool-cutoff	no hit below tool-cutoff	no hit below tool-cutoff	no hit below tool-cutoff	no hit below tool-cutoff	no hit below tool-cutoff	no hit below tool-cutoff	no hit below tool-cutoff
D6KZ88F01A3I7Q	105	cgtgtccgccttagcattaccgcttcccgcacgcacggggtagatggtgccgtagccactcgaggctgggaacgcttctcgaggacggatgcaatcagtccggtg------------------------------------------------------------------------------------------------------------------------------------------------------------------------------------------------------------------------------------------------------------------------------------------------------…	no hit below tool-cutoff	no hit below tool-cutoff	no hit below tool-cutoff	no hit below tool-cutoff	no hit below tool-cutoff	no hit below tool-cutoff	no hit below tool-cutoff	no hit below tool-cutoff
D6KZ88F01A3ID3	96	agtgcctttaactgatgccagtaagatctatcactctatacgcggccaagatacaatcaaactttatgtcatattcaacgctctcgaggttggtga---------------------------------------------------------------------------------------------------------------------------------------------------------------------------------------------------------------------------------------------------------------------------------------------------------------…	no hit below tool-cutoff	no hit below tool-cutoff	no hit below tool-cutoff	no hit below tool-cutoff	5.5e-07	hypothetical protein CNBL2240 [Cryptococcus neofor	4e-10	Coprinopsis cinerea okayama7#130 hypothetical prot
D6KZ88F01A3ILB	74	aggggcccccggaggtttgtggcaacctgcagagacttctctttcgttccagtcatggggtaggttgggtgtgg-------------------------------------------------------------------------------------------------------------------------------------------------------------------------------------------------------------------------------------------------------------------------------------------------------------------------------------…	no hit below tool-cutoff	no hit below tool-cutoff	no hit below tool-cutoff	no hit below tool-cutoff	no hit below tool-cutoff	no hit below tool-cutoff	no hit below tool-cutoff	no hit below tool-cutoff
D6KZ88F01A3J98	94	ataggggtcacagctacttgtctctgttataggatacaataccagaggagagtatagttatctgagctcgccgtttatgtgccatggatatata-----------------------------------------------------------------------------------------------------------------------------------------------------------------------------------------------------------------------------------------------------------------------------------------------------------------…	no hit below tool-cutoff	no hit below tool-cutoff	no hit below tool-cutoff	no hit below tool-cutoff	no hit below tool-cutoff	no hit below tool-cutoff	no hit below tool-cutoff	no hit below tool-cutoff
D6KZ88F01A3JI7	91	gttacagggaggtcgatcagcctcgccctgggatcggacttcggtccggcttaaggggctaaaagggttttaggtttagggttgggtttcg--------------------------------------------------------------------------------------------------------------------------------------------------------------------------------------------------------------------------------------------------------------------------------------------------------------------…	no hit below tool-cutoff	no hit below tool-cutoff	no hit below tool-cutoff	no hit below tool-cutoff	no hit below tool-cutoff	no hit below tool-cutoff	no hit below tool-cutoff	no hit below tool-cutoff
D6KZ88F01A3JZY	79	atgttttttttttntttttttttnttttttgacaacaaacgtgtgcgcggttgacgccggtgtattgagactaaattaa--------------------------------------------------------------------------------------------------------------------------------------------------------------------------------------------------------------------------------------------------------------------------------------------------------------------------------…	no hit below tool-cutoff	no hit below tool-cutoff	no hit below tool-cutoff	no hit below tool-cutoff	no hit below tool-cutoff	no hit below tool-cutoff	no hit below tool-cutoff	no hit below tool-cutoff
D6KZ88F01A3K1M	75	ttttttttttntttttttttntttttttctatgacatgtacttacgttaaattttaacttactacagaataacta------------------------------------------------------------------------------------------------------------------------------------------------------------------------------------------------------------------------------------------------------------------------------------------------------------------------------------…	no hit below tool-cutoff	no hit below tool-cutoff	no hit below tool-cutoff	no hit below tool-cutoff	no hit below tool-cutoff	no hit below tool-cutoff	no hit below tool-cutoff	no hit below tool-cutoff
D6KZ88F01A3K4N	61	gacgcagatggtttcggaggtgacagctgcagcttcggctggtaatgctactggtggcggg--------------------------------------------------------------------------------------------------------------------------------------------------------------------------------------------------------------------------------------------------------------------------------------------------------------------------------------------------…	no hit below tool-cutoff	no hit below tool-cutoff	no hit below tool-cutoff	no hit below tool-cutoff	no hit below tool-cutoff	no hit below tool-cutoff	no hit below tool-cutoff	no hit below tool-cutoff
D6KZ88F01A3K8A	56	gaccatgcatgacgttcatgcatgtatgccggtaagtgtcttgttgctgaacctaa-------------------------------------------------------------------------------------------------------------------------------------------------------------------------------------------------------------------------------------------------------------------------------------------------------------------------------------------------------…	no hit below tool-cutoff	no hit below tool-cutoff	no hit below tool-cutoff	no hit below tool-cutoff	no hit below tool-cutoff	no hit below tool-cutoff	no hit below tool-cutoff	no hit below tool-cutoff
D6KZ88F01A3KQM	51	ngtttttttttnttttttttntttttgttatgatcactactaattatgtgt------------------------------------------------------------------------------------------------------------------------------------------------------------------------------------------------------------------------------------------------------------------------------------------------------------------------------------------------------------…	no hit below tool-cutoff	no hit below tool-cutoff	no hit below tool-cutoff	no hit below tool-cutoff	no hit below tool-cutoff	no hit below tool-cutoff	no hit below tool-cutoff	no hit below tool-cutoff
D6KZ88F01A3L34	61	tacgtagaattttgtagttgggctgcatatgcaggttgtaactgtgaatgcgaccatctaa--------------------------------------------------------------------------------------------------------------------------------------------------------------------------------------------------------------------------------------------------------------------------------------------------------------------------------------------------…	no hit below tool-cutoff	no hit below tool-cutoff	no hit below tool-cutoff	no hit below tool-cutoff	no hit below tool-cutoff	no hit below tool-cutoff	no hit below tool-cutoff	no hit below tool-cutoff
D6KZ88F01A3L5V	70	acatgttttttttttntttttttttnttttttttntttttactttactatattattagttagtagtatta-----------------------------------------------------------------------------------------------------------------------------------------------------------------------------------------------------------------------------------------------------------------------------------------------------------------------------------------…	no hit below tool-cutoff	no hit below tool-cutoff	no hit below tool-cutoff	no hit below tool-cutoff	no hit below tool-cutoff	no hit below tool-cutoff	no hit below tool-cutoff	no hit below tool-cutoff
D6KZ88F01A3MIB	52	nttttttgttatacaaatgatcctattatacaaagcagtagggtatattcta-----------------------------------------------------------------------------------------------------------------------------------------------------------------------------------------------------------------------------------------------------------------------------------------------------------------------------------------------------------…	no hit below tool-cutoff	no hit below tool-cutoff	no hit below tool-cutoff	no hit below tool-cutoff	no hit below tool-cutoff	no hit below tool-cutoff	no hit below tool-cutoff	no hit below tool-cutoff
D6KZ88F01A3MK9	78	nttttttttttgtttttttattttttaattttaactacctacggacgtacgtacgtaccaacgtttttacgggtttaa---------------------------------------------------------------------------------------------------------------------------------------------------------------------------------------------------------------------------------------------------------------------------------------------------------------------------------…	no hit below tool-cutoff	no hit below tool-cutoff	no hit below tool-cutoff	no hit below tool-cutoff	no hit below tool-cutoff	no hit below tool-cutoff	no hit below tool-cutoff	no hit below tool-cutoff
D6KZ88F01A3MKY	75	ntttttttttctttttttttttnttttttttaacttttaagtaactactcttactttacttttatttaattagtc------------------------------------------------------------------------------------------------------------------------------------------------------------------------------------------------------------------------------------------------------------------------------------------------------------------------------------…	no hit below tool-cutoff	no hit below tool-cutoff	no hit below tool-cutoff	no hit below tool-cutoff	no hit below tool-cutoff	no hit below tool-cutoff	no hit below tool-cutoff	no hit below tool-cutoff
D6KZ88F01A3MQR	64	gacaccaggtcgtgatcggcaatgacttgcacaggcgcaagtttgaggtcgtatttgtcccgcg-----------------------------------------------------------------------------------------------------------------------------------------------------------------------------------------------------------------------------------------------------------------------------------------------------------------------------------------------…	no hit below tool-cutoff	no hit below tool-cutoff	no hit below tool-cutoff	no hit below tool-cutoff	no hit below tool-cutoff	no hit below tool-cutoff	no hit below tool-cutoff	no hit below tool-cutoff
D6KZ88F01A3MUU	69	gacggccaaatagtccagcgcactcctgataccctgacacgtggcagcttcgtttttttaaggttgtga------------------------------------------------------------------------------------------------------------------------------------------------------------------------------------------------------------------------------------------------------------------------------------------------------------------------------------------…	no hit below tool-cutoff	no hit below tool-cutoff	no hit below tool-cutoff	no hit below tool-cutoff	no hit below tool-cutoff	no hit below tool-cutoff	no hit below tool-cutoff	no hit below tool-cutoff
D6KZ88F01A3MZZ	60	ggccgtcggcccagccaacttcattcattgctgcttggacttttcagcaacaacgataca---------------------------------------------------------------------------------------------------------------------------------------------------------------------------------------------------------------------------------------------------------------------------------------------------------------------------------------------------…	no hit below tool-cutoff	no hit below tool-cutoff	no hit below tool-cutoff	no hit below tool-cutoff	no hit below tool-cutoff	no hit below tool-cutoff	no hit below tool-cutoff	no hit below tool-cutoff
D6KZ88F01A3NSC	74	tatgttttttttntttttttntttttcttatttattaattaacttaacttattctcgttgtcatctagatagta-------------------------------------------------------------------------------------------------------------------------------------------------------------------------------------------------------------------------------------------------------------------------------------------------------------------------------------…	no hit below tool-cutoff	no hit below tool-cutoff	no hit below tool-cutoff	no hit below tool-cutoff	no hit below tool-cutoff	no hit below tool-cutoff	no hit below tool-cutoff	no hit below tool-cutoff
D6KZ88F01A3O57	116	gggtttcagagggtacagtacaacgatttcgatgcttgcttgctgcttgggaaatttttggaaaaatttcccacataagttgcagacgttaatatcaatagacatggggaagggaa-------------------------------------------------------------------------------------------------------------------------------------------------------------------------------------------------------------------------------------------------------------------------------------------…	no hit below tool-cutoff	no hit below tool-cutoff	no hit below tool-cutoff	no hit below tool-cutoff	no hit below tool-cutoff	no hit below tool-cutoff	no hit below tool-cutoff	no hit below tool-cutoff
D6KZ88F01A3O64	109	gtgggggatgacgccgaattgaacctcaccgctgaccaagacacttatacggtcgataaagttttgagagaacggttcttcattgaggaacacccaaggatagtgatga--------------------------------------------------------------------------------------------------------------------------------------------------------------------------------------------------------------------------------------------------------------------------------------------------…	no hit below tool-cutoff	no hit below tool-cutoff	2.4e-06	KOG: Glycolipid 2-alpha-mannosyltransferase (alpha	6.9e-05	unnamed protein product [Kluyveromyces lactis] >gi	3e-08	Coprinopsis cinerea okayama7#130 hypothetical prot
D6KZ88F01A3OMY	67	ggtggtcttgaactgagcaagacggcaagatcaccgaatcaaatctcgttcgctgtaaataagacgg--------------------------------------------------------------------------------------------------------------------------------------------------------------------------------------------------------------------------------------------------------------------------------------------------------------------------------------------…	no hit below tool-cutoff	no hit below tool-cutoff	no hit below tool-cutoff	no hit below tool-cutoff	no hit below tool-cutoff	no hit below tool-cutoff	no hit below tool-cutoff	no hit below tool-cutoff
D6KZ88F01A3OXN	59	ttttttntttttntttttggcgtctggagcgtacacaaactatctaggttgcacgaaca----------------------------------------------------------------------------------------------------------------------------------------------------------------------------------------------------------------------------------------------------------------------------------------------------------------------------------------------------…	no hit below tool-cutoff	no hit below tool-cutoff	no hit below tool-cutoff	no hit below tool-cutoff	no hit below tool-cutoff	no hit below tool-cutoff	no hit below tool-cutoff	no hit below tool-cutoff
D6KZ88F01A3P0A	62	tgtttttttttttntttttttttntttttgttgagaacagcacacaacaaaagagtaataaa-------------------------------------------------------------------------------------------------------------------------------------------------------------------------------------------------------------------------------------------------------------------------------------------------------------------------------------------------…	no hit below tool-cutoff	no hit below tool-cutoff	no hit below tool-cutoff	no hit below tool-cutoff	no hit below tool-cutoff	no hit below tool-cutoff	no hit below tool-cutoff	no hit below tool-cutoff
D6KZ88F01A3P3T	52	naaaaaaaaaaagaaaaaaanaaaaaanaaaaanaaaanaaanaagacgacg-----------------------------------------------------------------------------------------------------------------------------------------------------------------------------------------------------------------------------------------------------------------------------------------------------------------------------------------------------------…	no hit below tool-cutoff	no hit below tool-cutoff	no hit below tool-cutoff	no hit below tool-cutoff	no hit below tool-cutoff	no hit below tool-cutoff	no hit below tool-cutoff	no hit below tool-cutoff
D6KZ88F01A3P8D	66	gggttcaatcaggcggtcgagcttgctgctgagtccctggcgaacgtgaagtttgttcaagagaag---------------------------------------------------------------------------------------------------------------------------------------------------------------------------------------------------------------------------------------------------------------------------------------------------------------------------------------------…	no hit below tool-cutoff	no hit below tool-cutoff	no hit below tool-cutoff	no hit below tool-cutoff	no hit below tool-cutoff	no hit below tool-cutoff	no hit below tool-cutoff	no hit below tool-cutoff
D6KZ88F01A3PC9	60	gaatgcaatattctacctctttcccatcttacccagatacactgtcttccaatgctgcag---------------------------------------------------------------------------------------------------------------------------------------------------------------------------------------------------------------------------------------------------------------------------------------------------------------------------------------------------…	no hit below tool-cutoff	no hit below tool-cutoff	no hit below tool-cutoff	no hit below tool-cutoff	no hit below tool-cutoff	no hit below tool-cutoff	no hit below tool-cutoff	no hit below tool-cutoff
D6KZ88F01A3PHK	60	nttttttttttctaaggagacgatacacgttcgtaattcggagtatgtagcgtagtgttt---------------------------------------------------------------------------------------------------------------------------------------------------------------------------------------------------------------------------------------------------------------------------------------------------------------------------------------------------…	no hit below tool-cutoff	no hit below tool-cutoff	no hit below tool-cutoff	no hit below tool-cutoff	no hit below tool-cutoff	no hit below tool-cutoff	no hit below tool-cutoff	no hit below tool-cutoff
D6KZ88F01A3PNH	66	tttttttttttntttttttttttnttttcgagtggaagtaacttagaataaataacagtgtattaa---------------------------------------------------------------------------------------------------------------------------------------------------------------------------------------------------------------------------------------------------------------------------------------------------------------------------------------------…	no hit below tool-cutoff	no hit below tool-cutoff	no hit below tool-cutoff	no hit below tool-cutoff	no hit below tool-cutoff	no hit below tool-cutoff	no hit below tool-cutoff	no hit below tool-cutoff
D6KZ88F01A3R1B	58	tttttttnttttttnttttttnttttntttttttnttttagtttagtagtagtagtta-----------------------------------------------------------------------------------------------------------------------------------------------------------------------------------------------------------------------------------------------------------------------------------------------------------------------------------------------------…	no hit below tool-cutoff	no hit below tool-cutoff	no hit below tool-cutoff	no hit below tool-cutoff	no hit below tool-cutoff	no hit below tool-cutoff	no hit below tool-cutoff	no hit below tool-cutoff
D6KZ88F01A3RIY	65	gatattaccaagtatgttcgcatgagcagtcccgccagcaatcgggtggaacttgtttatgtaaa----------------------------------------------------------------------------------------------------------------------------------------------------------------------------------------------------------------------------------------------------------------------------------------------------------------------------------------------…	no hit below tool-cutoff	no hit below tool-cutoff	no hit below tool-cutoff	no hit below tool-cutoff	no hit below tool-cutoff	no hit below tool-cutoff	no hit below tool-cutoff	no hit below tool-cutoff
D6KZ88F01A3RJW	71	gagtactaacggatcctaacccgtttatttgtatcctcttgtaccgacattgcccatctgtacaagacaga----------------------------------------------------------------------------------------------------------------------------------------------------------------------------------------------------------------------------------------------------------------------------------------------------------------------------------------…	no hit below tool-cutoff	no hit below tool-cutoff	no hit below tool-cutoff	no hit below tool-cutoff	no hit below tool-cutoff	no hit below tool-cutoff	no hit below tool-cutoff	no hit below tool-cutoff
D6KZ88F01A3RMF	84	catcaattatctgaatatcctcccattctagtaaaaaaaaaacaaaaaaanaaaaaaaacaaatagtcggccgccgtcggccgt---------------------------------------------------------------------------------------------------------------------------------------------------------------------------------------------------------------------------------------------------------------------------------------------------------------------------…	no hit below tool-cutoff	no hit below tool-cutoff	no hit below tool-cutoff	no hit below tool-cutoff	no hit below tool-cutoff	no hit below tool-cutoff	no hit below tool-cutoff	no hit below tool-cutoff
D6KZ88F01A3RRA	58	ggactgccgctataatcaactttggaaaccgaggttctacctgctcacatcagggcag-----------------------------------------------------------------------------------------------------------------------------------------------------------------------------------------------------------------------------------------------------------------------------------------------------------------------------------------------------…	no hit below tool-cutoff	no hit below tool-cutoff	no hit below tool-cutoff	no hit below tool-cutoff	no hit below tool-cutoff	no hit below tool-cutoff	no hit below tool-cutoff	no hit below tool-cutoff
D6KZ88F01A3S27	97	tgttttttttttntttttttttatttttttacttttttaccgtaacgaaagtaagtaggtacgtagaagtaaacgaacgactataataaacaacaaa--------------------------------------------------------------------------------------------------------------------------------------------------------------------------------------------------------------------------------------------------------------------------------------------------------------…	no hit below tool-cutoff	no hit below tool-cutoff	no hit below tool-cutoff	no hit below tool-cutoff	no hit below tool-cutoff	no hit below tool-cutoff	no hit below tool-cutoff	no hit below tool-cutoff
D6KZ88F01A3S3A	58	aatgaagatagcataccatgtagttagaatatgcgtctaccatagtccttggagcgag-----------------------------------------------------------------------------------------------------------------------------------------------------------------------------------------------------------------------------------------------------------------------------------------------------------------------------------------------------…	no hit below tool-cutoff	no hit below tool-cutoff	no hit below tool-cutoff	no hit below tool-cutoff	no hit below tool-cutoff	no hit below tool-cutoff	no hit below tool-cutoff	no hit below tool-cutoff
D6KZ88F01A3S4Y	72	gataccaaggtccaatcgctggtcgtcaaagcgggaccgaccgtgagatacaacaactggcttcaagaacga---------------------------------------------------------------------------------------------------------------------------------------------------------------------------------------------------------------------------------------------------------------------------------------------------------------------------------------…	no hit below tool-cutoff	no hit below tool-cutoff	no hit below tool-cutoff	no hit below tool-cutoff	no hit below tool-cutoff	no hit below tool-cutoff	no hit below tool-cutoff	no hit below tool-cutoff
D6KZ88F01A3SBH	107	tttcacccctgcttcatttctgttacaaaacattgttatttcttgggtcataaggatttcataatgcatcgccacgctatatattttgataactattgtaaccccat----------------------------------------------------------------------------------------------------------------------------------------------------------------------------------------------------------------------------------------------------------------------------------------------------…	no hit below tool-cutoff	no hit below tool-cutoff	no hit below tool-cutoff	no hit below tool-cutoff	no hit below tool-cutoff	no hit below tool-cutoff	no hit below tool-cutoff	no hit below tool-cutoff
D6KZ88F01A3SKG	90	acaagtcggcgacggttttccctactccgaggagtacctaacggggtacggcgtaccaaggcgattgggatggttcctttccttctctag---------------------------------------------------------------------------------------------------------------------------------------------------------------------------------------------------------------------------------------------------------------------------------------------------------------------…	no hit below tool-cutoff	no hit below tool-cutoff	no hit below tool-cutoff	no hit below tool-cutoff	no hit below tool-cutoff	no hit below tool-cutoff	no hit below tool-cutoff	no hit below tool-cutoff
D6KZ88F01A3SM3	54	nttttttttgtcangtatttcttaattattanattatataacgttgaagtttaa---------------------------------------------------------------------------------------------------------------------------------------------------------------------------------------------------------------------------------------------------------------------------------------------------------------------------------------------------------…	no hit below tool-cutoff	no hit below tool-cutoff	no hit below tool-cutoff	no hit below tool-cutoff	no hit below tool-cutoff	no hit below tool-cutoff	no hit below tool-cutoff	no hit below tool-cutoff
D6KZ88F01A3SUI	58	ntttttttttttnttttttttttntttttttagttaagacgacgacgccgaccgtagt-----------------------------------------------------------------------------------------------------------------------------------------------------------------------------------------------------------------------------------------------------------------------------------------------------------------------------------------------------…	no hit below tool-cutoff	no hit below tool-cutoff	no hit below tool-cutoff	no hit below tool-cutoff	no hit below tool-cutoff	no hit below tool-cutoff	no hit below tool-cutoff	no hit below tool-cutoff
D6KZ88F01A3SZD	75	nttttttttttctttttttttttntttttttttnttttttttttntttttttagtttgtgcgcgtatatacgaca------------------------------------------------------------------------------------------------------------------------------------------------------------------------------------------------------------------------------------------------------------------------------------------------------------------------------------…	no hit below tool-cutoff	no hit below tool-cutoff	no hit below tool-cutoff	no hit below tool-cutoff	no hit below tool-cutoff	no hit below tool-cutoff	no hit below tool-cutoff	no hit below tool-cutoff
D6KZ88F01A3T3N	98	gggcacataaggggcaaagctgatgcattggtagcaccgttagggtactcccaagtagtcatgaccgaggattcaccccatcgactcgcagaaccgta-------------------------------------------------------------------------------------------------------------------------------------------------------------------------------------------------------------------------------------------------------------------------------------------------------------…	no hit below tool-cutoff	no hit below tool-cutoff	no hit below tool-cutoff	no hit below tool-cutoff	no hit below tool-cutoff	no hit below tool-cutoff	no hit below tool-cutoff	no hit below tool-cutoff
D6KZ88F01A3T5Q	62	gacangtttttttnttttttnttttcacgtggcagagactattgtgcatatatctaacctaa-------------------------------------------------------------------------------------------------------------------------------------------------------------------------------------------------------------------------------------------------------------------------------------------------------------------------------------------------…	no hit below tool-cutoff	no hit below tool-cutoff	no hit below tool-cutoff	no hit below tool-cutoff	no hit below tool-cutoff	no hit below tool-cutoff	no hit below tool-cutoff	no hit below tool-cutoff
D6KZ88F01A3T8V	111	tcagacttcttcgatccctagttgattcccattgacattttcgtcctcggtggacagtcttccggagttgacttcgtttaactgtttctcaaggcccgccgaatcatcttt------------------------------------------------------------------------------------------------------------------------------------------------------------------------------------------------------------------------------------------------------------------------------------------------…	no hit below tool-cutoff	no hit below tool-cutoff	no hit below tool-cutoff	no hit below tool-cutoff	no hit below tool-cutoff	no hit below tool-cutoff	no hit below tool-cutoff	no hit below tool-cutoff
D6KZ88F01A3TEJ	82	gctctcgtgttagttgtcttaacacataactcacgtactctagtacacccaacttttttttgtttttagtttagttcggcga-----------------------------------------------------------------------------------------------------------------------------------------------------------------------------------------------------------------------------------------------------------------------------------------------------------------------------…	no hit below tool-cutoff	no hit below tool-cutoff	no hit below tool-cutoff	no hit below tool-cutoff	no hit below tool-cutoff	no hit below tool-cutoff	no hit below tool-cutoff	no hit below tool-cutoff
D6KZ88F01A3TSV	98	actcttcgacaattcatgataaatatcctccgctacctttagggaatgtggatcgctaatcaaccatagggtagctacaactgctggaaatccagcga-------------------------------------------------------------------------------------------------------------------------------------------------------------------------------------------------------------------------------------------------------------------------------------------------------------…	no hit below tool-cutoff	no hit below tool-cutoff	no hit below tool-cutoff	no hit below tool-cutoff	no hit below tool-cutoff	no hit below tool-cutoff	no hit below tool-cutoff	no hit below tool-cutoff
D6KZ88F01A3UJR	96	tttttttttntttttttctttttactttacgtcgtaccttactactactttccttactattagggttttaggtttaattaattaactaacggacgg---------------------------------------------------------------------------------------------------------------------------------------------------------------------------------------------------------------------------------------------------------------------------------------------------------------…	no hit below tool-cutoff	no hit below tool-cutoff	no hit below tool-cutoff	no hit below tool-cutoff	no hit below tool-cutoff	no hit below tool-cutoff	no hit below tool-cutoff	no hit below tool-cutoff
D6KZ88F01A3ULN	62	tttttttttnttttttttnttttttcgtaacaatagtgtataataaattactacatcgccgt-------------------------------------------------------------------------------------------------------------------------------------------------------------------------------------------------------------------------------------------------------------------------------------------------------------------------------------------------…	no hit below tool-cutoff	no hit below tool-cutoff	no hit below tool-cutoff	no hit below tool-cutoff	no hit below tool-cutoff	no hit below tool-cutoff	no hit below tool-cutoff	no hit below tool-cutoff
D6KZ88F01A3UU1	78	gtcagttaccgttgtgtaaatatcaggcgaaccggactccgtcacgttgaagatcatctcagtatgccccgaggtaga---------------------------------------------------------------------------------------------------------------------------------------------------------------------------------------------------------------------------------------------------------------------------------------------------------------------------------…	no hit below tool-cutoff	no hit below tool-cutoff	no hit below tool-cutoff	no hit below tool-cutoff	no hit below tool-cutoff	no hit below tool-cutoff	no hit below tool-cutoff	no hit below tool-cutoff
D6KZ88F01A3V71	108	aaccgaagtgttatgagaaaggtatccaagaaattcttctgattgaccgaaggtgtgttgatcaggattagtattagtgatattaaggcgaatggagcgataaagaag---------------------------------------------------------------------------------------------------------------------------------------------------------------------------------------------------------------------------------------------------------------------------------------------------…	no hit below tool-cutoff	no hit below tool-cutoff	no hit below tool-cutoff	no hit below tool-cutoff	no hit below tool-cutoff	no hit below tool-cutoff	no hit below tool-cutoff	no hit below tool-cutoff
D6KZ88F01A3WQ1	54	nttttttttttcttttttttcttttacgacgacgacgtaggtcgactactaaac---------------------------------------------------------------------------------------------------------------------------------------------------------------------------------------------------------------------------------------------------------------------------------------------------------------------------------------------------------…	no hit below tool-cutoff	no hit below tool-cutoff	no hit below tool-cutoff	no hit below tool-cutoff	no hit below tool-cutoff	no hit below tool-cutoff	no hit below tool-cutoff	no hit below tool-cutoff
D6KZ88F01A3WZZ	64	gctgatgaacgactcgccatatggtctcacaacgacgatttggacgtctggtggtgaggagagg-----------------------------------------------------------------------------------------------------------------------------------------------------------------------------------------------------------------------------------------------------------------------------------------------------------------------------------------------…	no hit below tool-cutoff	no hit below tool-cutoff	no hit below tool-cutoff	no hit below tool-cutoff	no hit below tool-cutoff	no hit below tool-cutoff	no hit below tool-cutoff	no hit below tool-cutoff
D6KZ88F01A3XH2	96	acagtctgcccaagtcaacaagaaggctgaggctgctgccgcaatggtagtagggttgtaaactcgcttttatcgacgatcgccgccagaaagagg---------------------------------------------------------------------------------------------------------------------------------------------------------------------------------------------------------------------------------------------------------------------------------------------------------------…	no hit below tool-cutoff	no hit below tool-cutoff	no hit below tool-cutoff	no hit below tool-cutoff	no hit below tool-cutoff	no hit below tool-cutoff	no hit below tool-cutoff	no hit below tool-cutoff
D6KZ88F01A3XI2	59	tttttttnttttttntttttataagtacttacttaccgaaacggtaacaaagaactatt----------------------------------------------------------------------------------------------------------------------------------------------------------------------------------------------------------------------------------------------------------------------------------------------------------------------------------------------------…	no hit below tool-cutoff	no hit below tool-cutoff	no hit below tool-cutoff	no hit below tool-cutoff	no hit below tool-cutoff	no hit below tool-cutoff	no hit below tool-cutoff	no hit below tool-cutoff
D6KZ88F01A3XRQ	58	gagtgatgactttacctattttcttccatcttagtattcacccgtgtcgcctattgga-----------------------------------------------------------------------------------------------------------------------------------------------------------------------------------------------------------------------------------------------------------------------------------------------------------------------------------------------------…	no hit below tool-cutoff	no hit below tool-cutoff	no hit below tool-cutoff	no hit below tool-cutoff	no hit below tool-cutoff	no hit below tool-cutoff	no hit below tool-cutoff	no hit below tool-cutoff
D6KZ88F01A3Y7B	62	nttttttttggcgggcaaagaataatgtatttgttttttctaactcgtcgactccaaatata-------------------------------------------------------------------------------------------------------------------------------------------------------------------------------------------------------------------------------------------------------------------------------------------------------------------------------------------------…	no hit below tool-cutoff	no hit below tool-cutoff	no hit below tool-cutoff	no hit below tool-cutoff	no hit below tool-cutoff	no hit below tool-cutoff	no hit below tool-cutoff	no hit below tool-cutoff
D6KZ88F01A3YEJ	64	tttttntttttntttttcgttcgtatactaatacttactcttgtcattattagtctaccaccta-----------------------------------------------------------------------------------------------------------------------------------------------------------------------------------------------------------------------------------------------------------------------------------------------------------------------------------------------…	no hit below tool-cutoff	no hit below tool-cutoff	no hit below tool-cutoff	no hit below tool-cutoff	no hit below tool-cutoff	no hit below tool-cutoff	no hit below tool-cutoff	no hit below tool-cutoff
D6KZ88F01A3YEY	60	gtcacgtctgatattagccaccaccaacaggctgaaattggatggatgtatgctctttgg---------------------------------------------------------------------------------------------------------------------------------------------------------------------------------------------------------------------------------------------------------------------------------------------------------------------------------------------------…	no hit below tool-cutoff	no hit below tool-cutoff	no hit below tool-cutoff	no hit below tool-cutoff	no hit below tool-cutoff	no hit below tool-cutoff	no hit below tool-cutoff	no hit below tool-cutoff
D6KZ88F01A3YNL	70	ttgtgaacgggcctttacgtctaagtagtaggcgtagtcaattttaccaacgtttggttggtttgtacta-----------------------------------------------------------------------------------------------------------------------------------------------------------------------------------------------------------------------------------------------------------------------------------------------------------------------------------------…	no hit below tool-cutoff	no hit below tool-cutoff	no hit below tool-cutoff	no hit below tool-cutoff	no hit below tool-cutoff	no hit below tool-cutoff	no hit below tool-cutoff	no hit below tool-cutoff
D6KZ88F01A3Z1R	81	ttactctctttacgatagtttagtgcactacgacttcttaccgaccgtcgtttgtctactattaaattaaaaaaaaaacca------------------------------------------------------------------------------------------------------------------------------------------------------------------------------------------------------------------------------------------------------------------------------------------------------------------------------…	no hit below tool-cutoff	no hit below tool-cutoff	no hit below tool-cutoff	no hit below tool-cutoff	no hit below tool-cutoff	no hit below tool-cutoff	no hit below tool-cutoff	no hit below tool-cutoff
D6KZ88F01A3ZJ6	115	tagacgaggcagtgttgttaacaaagtcggcggagacgacggagtcctcggtgtagtcgaggatgcccttgaggggaccatgatcggttagtagtcgtgggaggcgaggaagacg--------------------------------------------------------------------------------------------------------------------------------------------------------------------------------------------------------------------------------------------------------------------------------------------…	5.9e-09	Sporobolomyces roseus clone JGIBAIF-37E14, complet	no hit below tool-cutoff	no hit below tool-cutoff	no hit below tool-cutoff	no hit below tool-cutoff	5e-06	Ostracoda sp. SBH266127 glyceraldehyde 3-phosphate
D6KZ88F01A3ZKP	57	ntttttttacttttttttttaccaaagtagtaggggacgttcgaacccctacgacgg------------------------------------------------------------------------------------------------------------------------------------------------------------------------------------------------------------------------------------------------------------------------------------------------------------------------------------------------------…	no hit below tool-cutoff	no hit below tool-cutoff	no hit below tool-cutoff	no hit below tool-cutoff	no hit below tool-cutoff	no hit below tool-cutoff	no hit below tool-cutoff	no hit below tool-cutoff
D6KZ88F01A3ZY1	106	gagacaatgtgcatatgtacacttagttcgcgatcgagtgcaagtttgttaacttaggcgcacgtggataggaaaaaatgtgttccggtgggaggcacaggtattg-----------------------------------------------------------------------------------------------------------------------------------------------------------------------------------------------------------------------------------------------------------------------------------------------------…	no hit below tool-cutoff	no hit below tool-cutoff	no hit below tool-cutoff	no hit below tool-cutoff	no hit below tool-cutoff	no hit below tool-cutoff	no hit below tool-cutoff	no hit below tool-cutoff
D6KZ88F01A401P	93	tcggcattcgcaccagcatggcacgtacgcgctcatcgtatcaagaccggacgcaagctgtggtctgcagaaggcggtttctcgatttatgga------------------------------------------------------------------------------------------------------------------------------------------------------------------------------------------------------------------------------------------------------------------------------------------------------------------…	no hit below tool-cutoff	no hit below tool-cutoff	no hit below tool-cutoff	no hit below tool-cutoff	no hit below tool-cutoff	no hit below tool-cutoff	no hit below tool-cutoff	no hit below tool-cutoff
D6KZ88F01A40LI	66	ggagtatggtggtggtgtatgttggcgccaatgccgtactgcgtcgtcgtgcggttgagtaggtag---------------------------------------------------------------------------------------------------------------------------------------------------------------------------------------------------------------------------------------------------------------------------------------------------------------------------------------------…	no hit below tool-cutoff	no hit below tool-cutoff	no hit below tool-cutoff	no hit below tool-cutoff	no hit below tool-cutoff	no hit below tool-cutoff	no hit below tool-cutoff	no hit below tool-cutoff
D6KZ88F01A411E	68	tttttttttntttttttttntttttagaagtaactaacttcttttccggttacgtattaaacaaaccg-------------------------------------------------------------------------------------------------------------------------------------------------------------------------------------------------------------------------------------------------------------------------------------------------------------------------------------------…	no hit below tool-cutoff	no hit below tool-cutoff	no hit below tool-cutoff	no hit below tool-cutoff	no hit below tool-cutoff	no hit below tool-cutoff	no hit below tool-cutoff	no hit below tool-cutoff
D6KZ88F01A418L	103	gccccagccacgccgtcttctgagcacgaggatatcgtgattccggctgcctgcagtgcggaagtcacctgtccgtacgtgcctttgaagagtccccttttaa--------------------------------------------------------------------------------------------------------------------------------------------------------------------------------------------------------------------------------------------------------------------------------------------------------…	no hit below tool-cutoff	no hit below tool-cutoff	no hit below tool-cutoff	no hit below tool-cutoff	no hit below tool-cutoff	no hit below tool-cutoff	no hit below tool-cutoff	no hit below tool-cutoff
D6KZ88F01A41PK	67	acatgtttttttttntttttttntttttnttnttntctcttgttctactcgtcgttctttcttctcc--------------------------------------------------------------------------------------------------------------------------------------------------------------------------------------------------------------------------------------------------------------------------------------------------------------------------------------------…	no hit below tool-cutoff	no hit below tool-cutoff	no hit below tool-cutoff	no hit below tool-cutoff	no hit below tool-cutoff	no hit below tool-cutoff	no hit below tool-cutoff	no hit below tool-cutoff
D6KZ88F01A42TX	66	ggcagacgcagttttgcgccaccgccacctggacctataaacgacactctcaggtcctcccttata---------------------------------------------------------------------------------------------------------------------------------------------------------------------------------------------------------------------------------------------------------------------------------------------------------------------------------------------…	no hit below tool-cutoff	no hit below tool-cutoff	no hit below tool-cutoff	no hit below tool-cutoff	no hit below tool-cutoff	no hit below tool-cutoff	no hit below tool-cutoff	no hit below tool-cutoff
D6KZ88F01A42ZI	74	ttttttttttntttttttttnttttttcgagaagtcacagtcacagaggtcttttcctagttgggcgaacggtg-------------------------------------------------------------------------------------------------------------------------------------------------------------------------------------------------------------------------------------------------------------------------------------------------------------------------------------…	no hit below tool-cutoff	no hit below tool-cutoff	no hit below tool-cutoff	no hit below tool-cutoff	no hit below tool-cutoff	no hit below tool-cutoff	no hit below tool-cutoff	no hit below tool-cutoff
D6KZ88F01A43BS	87	gatcaagggataccaatagtgcaccggttcccattcaccggggttgggacttaatagactaatgcgacgacataatttgggtaggga------------------------------------------------------------------------------------------------------------------------------------------------------------------------------------------------------------------------------------------------------------------------------------------------------------------------…	no hit below tool-cutoff	no hit below tool-cutoff	no hit below tool-cutoff	no hit below tool-cutoff	no hit below tool-cutoff	no hit below tool-cutoff	no hit below tool-cutoff	no hit below tool-cutoff
D6KZ88F01A43BY	63	gacagtgtataatcaaatcctgacaggttcacctgaccctggatgctaccaggacccgtttga------------------------------------------------------------------------------------------------------------------------------------------------------------------------------------------------------------------------------------------------------------------------------------------------------------------------------------------------…	no hit below tool-cutoff	no hit below tool-cutoff	no hit below tool-cutoff	no hit below tool-cutoff	no hit below tool-cutoff	no hit below tool-cutoff	no hit below tool-cutoff	no hit below tool-cutoff
D6KZ88F01A43S6	103	tcgcctagccgagcttccgccaagatgagggcgtcaaatagccatgcggttattcagcgaagtgagaacggatagtaggattagtcgctcccagaaggtcaag--------------------------------------------------------------------------------------------------------------------------------------------------------------------------------------------------------------------------------------------------------------------------------------------------------…	no hit below tool-cutoff	no hit below tool-cutoff	no hit below tool-cutoff	no hit below tool-cutoff	no hit below tool-cutoff	no hit below tool-cutoff	no hit below tool-cutoff	no hit below tool-cutoff
D6KZ88F01A43ZC	86	nttttttttttcgtaggaacaaaaaattaaatgcaattggagcatataggaaaaaacaaaaagaaaaaaaacaaaaagaaaaaaag-------------------------------------------------------------------------------------------------------------------------------------------------------------------------------------------------------------------------------------------------------------------------------------------------------------------------…	no hit below tool-cutoff	no hit below tool-cutoff	no hit below tool-cutoff	no hit below tool-cutoff	no hit below tool-cutoff	no hit below tool-cutoff	no hit below tool-cutoff	no hit below tool-cutoff
D6KZ88F01A44H6	97	gaggaacaacacgctgatcactagtgacatcgccttacggacgacgagcaccagagtgaccgtgagcgaactgacgcgcgttgtgagttgatgtacg--------------------------------------------------------------------------------------------------------------------------------------------------------------------------------------------------------------------------------------------------------------------------------------------------------------…	no hit below tool-cutoff	no hit below tool-cutoff	no hit below tool-cutoff	no hit below tool-cutoff	no hit below tool-cutoff	no hit below tool-cutoff	no hit below tool-cutoff	no hit below tool-cutoff
D6KZ88F01A44PB	64	gccgccgccctcgcggcgccctatacaactggctcgcctgctccatccgcccctgatccatacg-----------------------------------------------------------------------------------------------------------------------------------------------------------------------------------------------------------------------------------------------------------------------------------------------------------------------------------------------…	no hit below tool-cutoff	no hit below tool-cutoff	no hit below tool-cutoff	no hit below tool-cutoff	no hit below tool-cutoff	no hit below tool-cutoff	no hit below tool-cutoff	no hit below tool-cutoff
D6KZ88F01A44PZ	66	gacatctcctttttctagaagacactacaccaatcgacctcgttccaaaaaatgctcacactggca---------------------------------------------------------------------------------------------------------------------------------------------------------------------------------------------------------------------------------------------------------------------------------------------------------------------------------------------…	no hit below tool-cutoff	no hit below tool-cutoff	no hit below tool-cutoff	no hit below tool-cutoff	no hit below tool-cutoff	no hit below tool-cutoff	no hit below tool-cutoff	no hit below tool-cutoff
D6KZ88F01A44SU	95	gattttgctattttgttaattttttctttttgttctttctttttcctaagttgttattcttgttttgttttccccttgtttatgtacacaaaagg----------------------------------------------------------------------------------------------------------------------------------------------------------------------------------------------------------------------------------------------------------------------------------------------------------------…	no hit below tool-cutoff	no hit below tool-cutoff	no hit below tool-cutoff	no hit below tool-cutoff	no hit below tool-cutoff	no hit below tool-cutoff	no hit below tool-cutoff	no hit below tool-cutoff
D6KZ88F01A44WJ	64	nttttttttttgaactaggggttttgttgggcgaggttactggcgaagtcgaggacgccgtgcg-----------------------------------------------------------------------------------------------------------------------------------------------------------------------------------------------------------------------------------------------------------------------------------------------------------------------------------------------…	no hit below tool-cutoff	no hit below tool-cutoff	no hit below tool-cutoff	no hit below tool-cutoff	no hit below tool-cutoff	no hit below tool-cutoff	no hit below tool-cutoff	no hit below tool-cutoff
D6KZ88F01A453B	90	tgtcactagaacccttgatcacttgaaggaggagcgaaatagaaatttggtcccaaaaaaaaacaaaaaaaanaaaaaaaaacaaaaana---------------------------------------------------------------------------------------------------------------------------------------------------------------------------------------------------------------------------------------------------------------------------------------------------------------------…	no hit below tool-cutoff	no hit below tool-cutoff	no hit below tool-cutoff	no hit below tool-cutoff	no hit below tool-cutoff	no hit below tool-cutoff	no hit below tool-cutoff	no hit below tool-cutoff
D6KZ88F01A45C9	90	accgtagtctataccgtccgaaggtacgtcggttagctagttttttagtttcgttaggtagtcttggtaagcttaagtagtccgttntaa---------------------------------------------------------------------------------------------------------------------------------------------------------------------------------------------------------------------------------------------------------------------------------------------------------------------…	no hit below tool-cutoff	no hit below tool-cutoff	no hit below tool-cutoff	no hit below tool-cutoff	no hit below tool-cutoff	no hit below tool-cutoff	no hit below tool-cutoff	no hit below tool-cutoff
D6KZ88F01A46TE	67	ctcgtttagcttgctcgacattgggggtggttttgaggatgcgagtttcgagaaaacaacaagcgtt--------------------------------------------------------------------------------------------------------------------------------------------------------------------------------------------------------------------------------------------------------------------------------------------------------------------------------------------…	no hit below tool-cutoff	no hit below tool-cutoff	no hit below tool-cutoff	no hit below tool-cutoff	no hit below tool-cutoff	no hit below tool-cutoff	no hit below tool-cutoff	no hit below tool-cutoff
D6KZ88F01A46TL	97	attcggatccttccatgcttatagccttgcatgattttagcaaatttcttgtacatcataatgcagccatatattcctaccctttatcaggggttgt--------------------------------------------------------------------------------------------------------------------------------------------------------------------------------------------------------------------------------------------------------------------------------------------------------------…	no hit below tool-cutoff	no hit below tool-cutoff	no hit below tool-cutoff	no hit below tool-cutoff	no hit below tool-cutoff	no hit below tool-cutoff	no hit below tool-cutoff	no hit below tool-cutoff
D6KZ88F01A46U0	70	ntttttttgatcagctacaaggtaccgttttttccgttaggtttaattagaagaaaataaaatagcataa-----------------------------------------------------------------------------------------------------------------------------------------------------------------------------------------------------------------------------------------------------------------------------------------------------------------------------------------…	no hit below tool-cutoff	no hit below tool-cutoff	no hit below tool-cutoff	no hit below tool-cutoff	no hit below tool-cutoff	no hit below tool-cutoff	no hit below tool-cutoff	no hit below tool-cutoff
D6KZ88F01A46XU	85	cccactaccgcccaccggcaccatttctgtccaacgagccttattagtagtcagaagctacgagacttttgtcaccgagaaaaag--------------------------------------------------------------------------------------------------------------------------------------------------------------------------------------------------------------------------------------------------------------------------------------------------------------------------…	no hit below tool-cutoff	no hit below tool-cutoff	no hit below tool-cutoff	no hit below tool-cutoff	no hit below tool-cutoff	no hit below tool-cutoff	no hit below tool-cutoff	no hit below tool-cutoff
D6KZ88F01A470C	84	ntttttgttttttttgtttttttttttntttttttttttntttttttctttttttttagtttttaagaaagtaatttgtntgtn---------------------------------------------------------------------------------------------------------------------------------------------------------------------------------------------------------------------------------------------------------------------------------------------------------------------------…	no hit below tool-cutoff	no hit below tool-cutoff	no hit below tool-cutoff	no hit below tool-cutoff	no hit below tool-cutoff	no hit below tool-cutoff	no hit below tool-cutoff	no hit below tool-cutoff
D6KZ88F01A47E7	69	aagcacgtggtatccaacgcagtagttactttccttagaccggccccgtaggccggcccgacaatcggt------------------------------------------------------------------------------------------------------------------------------------------------------------------------------------------------------------------------------------------------------------------------------------------------------------------------------------------…	no hit below tool-cutoff	no hit below tool-cutoff	no hit below tool-cutoff	no hit below tool-cutoff	no hit below tool-cutoff	no hit below tool-cutoff	no hit below tool-cutoff	no hit below tool-cutoff
D6KZ88F01A47JM	86	ccagagacaatgcggttgccatcaggcgagaatcctacagacaagaaggcatcgtcgtgaccatgaatgggctagctacgagctcg-------------------------------------------------------------------------------------------------------------------------------------------------------------------------------------------------------------------------------------------------------------------------------------------------------------------------…	no hit below tool-cutoff	no hit below tool-cutoff	no hit below tool-cutoff	no hit below tool-cutoff	no hit below tool-cutoff	no hit below tool-cutoff	no hit below tool-cutoff	no hit below tool-cutoff
D6KZ88F01A480H	109	cgcgctggaagtgtttttgatctcatcctcgagcacgacgcaccctccgcgaatttaggtccaggacaatgggctaaagtcaaaggtgtacggctagaaaccggtgaga--------------------------------------------------------------------------------------------------------------------------------------------------------------------------------------------------------------------------------------------------------------------------------------------------…	no hit below tool-cutoff	no hit below tool-cutoff	no hit below tool-cutoff	no hit below tool-cutoff	no hit below tool-cutoff	no hit below tool-cutoff	no hit below tool-cutoff	no hit below tool-cutoff
D6KZ88F01A483R	94	gttgatgcgccgttcccacaattgtgggctttgggtcttgcgcatgagcgggatatggcgccatagctcaggtgtatgtagtgcaacatgtacg-----------------------------------------------------------------------------------------------------------------------------------------------------------------------------------------------------------------------------------------------------------------------------------------------------------------…	no hit below tool-cutoff	no hit below tool-cutoff	no hit below tool-cutoff	no hit below tool-cutoff	no hit below tool-cutoff	no hit below tool-cutoff	no hit below tool-cutoff	no hit below tool-cutoff
D6KZ88F01A48AA	88	tttttttttttnttttttttnttttttacttttaacttaaatagtactaaattagtacgtaaaattaatttgttgtgtacgtatgtcg-----------------------------------------------------------------------------------------------------------------------------------------------------------------------------------------------------------------------------------------------------------------------------------------------------------------------…	no hit below tool-cutoff	no hit below tool-cutoff	no hit below tool-cutoff	no hit below tool-cutoff	no hit below tool-cutoff	no hit below tool-cutoff	no hit below tool-cutoff	no hit below tool-cutoff
D6KZ88F01A48D7	94	cattgggagagatgcaaagacaagctcatttggggagaggatgctctcgggtggaaacctgatagatggctgaaacctcttcgagagagcgttt-----------------------------------------------------------------------------------------------------------------------------------------------------------------------------------------------------------------------------------------------------------------------------------------------------------------…	no hit below tool-cutoff	no hit below tool-cutoff	no hit below tool-cutoff	no hit below tool-cutoff	no hit below tool-cutoff	no hit below tool-cutoff	no hit below tool-cutoff	no hit below tool-cutoff
D6KZ88F01A48G0	99	gctgacggattaatgaacttgctgctttgccggtcaacgaggttcattgatagtgaaaagatgctgtacaatatataacttgacctactgacgcagcgg------------------------------------------------------------------------------------------------------------------------------------------------------------------------------------------------------------------------------------------------------------------------------------------------------------…	no hit below tool-cutoff	no hit below tool-cutoff	no hit below tool-cutoff	no hit below tool-cutoff	no hit below tool-cutoff	no hit below tool-cutoff	no hit below tool-cutoff	no hit below tool-cutoff
D6KZ88F01A48JT	72	ttttttttnttttttttnttttttttgttcgcgacgtaacgaaaacgaagtgtaataaactaagtttaggtt---------------------------------------------------------------------------------------------------------------------------------------------------------------------------------------------------------------------------------------------------------------------------------------------------------------------------------------…	no hit below tool-cutoff	no hit below tool-cutoff	no hit below tool-cutoff	no hit below tool-cutoff	no hit below tool-cutoff	no hit below tool-cutoff	no hit below tool-cutoff	no hit below tool-cutoff
D6KZ88F01A492Q	55	nttttttttcaataatgatacgtaataccatggtagagtgggagggtacagacgg--------------------------------------------------------------------------------------------------------------------------------------------------------------------------------------------------------------------------------------------------------------------------------------------------------------------------------------------------------…	no hit below tool-cutoff	no hit below tool-cutoff	no hit below tool-cutoff	no hit below tool-cutoff	no hit below tool-cutoff	no hit below tool-cutoff	no hit below tool-cutoff	no hit below tool-cutoff
D6KZ88F01A4944	56	ntttttttttctggtggcctagtatgacaaagtttattaatgaatacgtaataaca-------------------------------------------------------------------------------------------------------------------------------------------------------------------------------------------------------------------------------------------------------------------------------------------------------------------------------------------------------…	no hit below tool-cutoff	no hit below tool-cutoff	no hit below tool-cutoff	no hit below tool-cutoff	no hit below tool-cutoff	no hit below tool-cutoff	no hit below tool-cutoff	no hit below tool-cutoff
D6KZ88F01A49AS	81	ttttttttttnttttttttttctttttttttcttttttttnttttttttttntttttttattttacacgacgactataata------------------------------------------------------------------------------------------------------------------------------------------------------------------------------------------------------------------------------------------------------------------------------------------------------------------------------…	no hit below tool-cutoff	no hit below tool-cutoff	no hit below tool-cutoff	no hit below tool-cutoff	no hit below tool-cutoff	no hit below tool-cutoff	no hit below tool-cutoff	no hit below tool-cutoff
D6KZ88F01A49D6	102	atactcaaagccctcctgttatgcttctcgaggactcgcctgacgaaaatacgcgggaaattcgcaaacgcatcccagtaactactagtacactcgatgatg---------------------------------------------------------------------------------------------------------------------------------------------------------------------------------------------------------------------------------------------------------------------------------------------------------…	no hit below tool-cutoff	no hit below tool-cutoff	no hit below tool-cutoff	no hit below tool-cutoff	no hit below tool-cutoff	no hit below tool-cutoff	no hit below tool-cutoff	no hit below tool-cutoff
D6KZ88F01A49J5	68	tttttttttntttttttttnttttttcttattaacagaatatatctatacactattgttgtcataacg-------------------------------------------------------------------------------------------------------------------------------------------------------------------------------------------------------------------------------------------------------------------------------------------------------------------------------------------…	no hit below tool-cutoff	no hit below tool-cutoff	no hit below tool-cutoff	no hit below tool-cutoff	no hit below tool-cutoff	no hit below tool-cutoff	no hit below tool-cutoff	no hit below tool-cutoff
D6KZ88F01A49PF	64	cccgaacatcatcttcgatgactgtagacctggaacagaccgtcaagtggtctgccaaggctat-----------------------------------------------------------------------------------------------------------------------------------------------------------------------------------------------------------------------------------------------------------------------------------------------------------------------------------------------…	no hit below tool-cutoff	no hit below tool-cutoff	no hit below tool-cutoff	no hit below tool-cutoff	no hit below tool-cutoff	no hit below tool-cutoff	no hit below tool-cutoff	no hit below tool-cutoff
D6KZ88F01A4APL	56	acatgttttttttntttttttactactcttactatattttattctccctctactac-------------------------------------------------------------------------------------------------------------------------------------------------------------------------------------------------------------------------------------------------------------------------------------------------------------------------------------------------------…	no hit below tool-cutoff	no hit below tool-cutoff	no hit below tool-cutoff	no hit below tool-cutoff	no hit below tool-cutoff	no hit below tool-cutoff	no hit below tool-cutoff	no hit below tool-cutoff
D6KZ88F01A4AV6	90	gacatgtttttttntttttactttttttatttaaactatgcatttagtaaactttaaaactacccgaaggttggacggtggcgggtgtaa---------------------------------------------------------------------------------------------------------------------------------------------------------------------------------------------------------------------------------------------------------------------------------------------------------------------…	no hit below tool-cutoff	no hit below tool-cutoff	no hit below tool-cutoff	no hit below tool-cutoff	no hit below tool-cutoff	no hit below tool-cutoff	no hit below tool-cutoff	no hit below tool-cutoff
D6KZ88F01A4B52	56	ntttttttttntttttttattttttatttttttattttagtaananatagatacta-------------------------------------------------------------------------------------------------------------------------------------------------------------------------------------------------------------------------------------------------------------------------------------------------------------------------------------------------------…	no hit below tool-cutoff	no hit below tool-cutoff	no hit below tool-cutoff	no hit below tool-cutoff	no hit below tool-cutoff	no hit below tool-cutoff	no hit below tool-cutoff	no hit below tool-cutoff
D6KZ88F01A4B6K	64	ggtctttcttggacgtgagctagagtgaacatatcagaaattggctgacgcaggtcgttggaaa-----------------------------------------------------------------------------------------------------------------------------------------------------------------------------------------------------------------------------------------------------------------------------------------------------------------------------------------------…	no hit below tool-cutoff	no hit below tool-cutoff	no hit below tool-cutoff	no hit below tool-cutoff	no hit below tool-cutoff	no hit below tool-cutoff	no hit below tool-cutoff	no hit below tool-cutoff
D6KZ88F01A4B8T	87	ntttttttttttnttttttctttagactaccgaagtatttaattagtcgaacttaacttaactttaacttttaacgaaggtacgaaa------------------------------------------------------------------------------------------------------------------------------------------------------------------------------------------------------------------------------------------------------------------------------------------------------------------------…	no hit below tool-cutoff	no hit below tool-cutoff	no hit below tool-cutoff	no hit below tool-cutoff	no hit below tool-cutoff	no hit below tool-cutoff	no hit below tool-cutoff	no hit below tool-cutoff
D6KZ88F01A4BN7	58	ntttttttttttcgactgtattgtacgagttggcaatgaagacgcaattgtatttgta-----------------------------------------------------------------------------------------------------------------------------------------------------------------------------------------------------------------------------------------------------------------------------------------------------------------------------------------------------…	no hit below tool-cutoff	no hit below tool-cutoff	no hit below tool-cutoff	no hit below tool-cutoff	no hit below tool-cutoff	no hit below tool-cutoff	no hit below tool-cutoff	no hit below tool-cutoff
D6KZ88F01A4BOP	56	ntttttttttttntttttttttntttttttttntttttttatttaagaanaatact-------------------------------------------------------------------------------------------------------------------------------------------------------------------------------------------------------------------------------------------------------------------------------------------------------------------------------------------------------…	no hit below tool-cutoff	no hit below tool-cutoff	no hit below tool-cutoff	no hit below tool-cutoff	no hit below tool-cutoff	no hit below tool-cutoff	no hit below tool-cutoff	no hit below tool-cutoff
D6KZ88F01A4BTM	52	ntttttttttttcgtccgatgagtattngatatcgagtacagatgaggacgg-----------------------------------------------------------------------------------------------------------------------------------------------------------------------------------------------------------------------------------------------------------------------------------------------------------------------------------------------------------…	no hit below tool-cutoff	no hit below tool-cutoff	no hit below tool-cutoff	no hit below tool-cutoff	no hit below tool-cutoff	no hit below tool-cutoff	no hit below tool-cutoff	no hit below tool-cutoff
D6KZ88F01A4BWB	79	gggatcgcagttccgataacgacgacgacgatcgttactttggttccggtgctcactatcgtcaggcgcgggaggcgta--------------------------------------------------------------------------------------------------------------------------------------------------------------------------------------------------------------------------------------------------------------------------------------------------------------------------------…	no hit below tool-cutoff	no hit below tool-cutoff	no hit below tool-cutoff	no hit below tool-cutoff	no hit below tool-cutoff	no hit below tool-cutoff	no hit below tool-cutoff	no hit below tool-cutoff
D6KZ88F01A4CI6	119	tggttcagcgactatttgcctccctccttccccctccctttcccctacctctccagctggtcttggttagttagtctagttgtcttttcaagactggcaaggctcaacagaatgtaaaa----------------------------------------------------------------------------------------------------------------------------------------------------------------------------------------------------------------------------------------------------------------------------------------…	no hit below tool-cutoff	no hit below tool-cutoff	no hit below tool-cutoff	no hit below tool-cutoff	no hit below tool-cutoff	no hit below tool-cutoff	no hit below tool-cutoff	no hit below tool-cutoff
D6KZ88F01A4DFQ	80	tttttttttttnttttttttntttttcgtgagtaacttagaataacttgtgcagaacttaaaattactactttagtatta-------------------------------------------------------------------------------------------------------------------------------------------------------------------------------------------------------------------------------------------------------------------------------------------------------------------------------…	no hit below tool-cutoff	no hit below tool-cutoff	no hit below tool-cutoff	no hit below tool-cutoff	no hit below tool-cutoff	no hit below tool-cutoff	no hit below tool-cutoff	no hit below tool-cutoff
D6KZ88F01A4DJ6	59	gacttcgcctctattattgatgccgaccaacttagacatgtctttcgacaagattgatg----------------------------------------------------------------------------------------------------------------------------------------------------------------------------------------------------------------------------------------------------------------------------------------------------------------------------------------------------…	no hit below tool-cutoff	no hit below tool-cutoff	no hit below tool-cutoff	no hit below tool-cutoff	no hit below tool-cutoff	no hit below tool-cutoff	no hit below tool-cutoff	no hit below tool-cutoff
D6KZ88F01A4DJK	86	tttttttttttntttttttcttttttttttnttttttttnttttttaagatccataggaaagtagtaataaaattaaacagactca-------------------------------------------------------------------------------------------------------------------------------------------------------------------------------------------------------------------------------------------------------------------------------------------------------------------------…	no hit below tool-cutoff	no hit below tool-cutoff	no hit below tool-cutoff	no hit below tool-cutoff	no hit below tool-cutoff	no hit below tool-cutoff	no hit below tool-cutoff	no hit below tool-cutoff
D6KZ88F01A4DOQ	83	ttttttttntttttttnttttgataataaaaataacatgtattactttcccgtaccgaaaggataatttaacttttaatttaa----------------------------------------------------------------------------------------------------------------------------------------------------------------------------------------------------------------------------------------------------------------------------------------------------------------------------…	no hit below tool-cutoff	no hit below tool-cutoff	no hit below tool-cutoff	no hit below tool-cutoff	no hit below tool-cutoff	no hit below tool-cutoff	no hit below tool-cutoff	no hit below tool-cutoff
D6KZ88F01A4DU8	98	atttacattcctcaccggacatggtggcttttacagtcatttactcacggcttcactggctatcgctctcgcttgaatgccctctatctcgaccctat-------------------------------------------------------------------------------------------------------------------------------------------------------------------------------------------------------------------------------------------------------------------------------------------------------------…	no hit below tool-cutoff	no hit below tool-cutoff	no hit below tool-cutoff	no hit below tool-cutoff	no hit below tool-cutoff	no hit below tool-cutoff	no hit below tool-cutoff	no hit below tool-cutoff
D6KZ88F01A4E9B	63	atctatgtattgtgtggtatttccagacggaaaaatcaaaattcaagccaaaaaaaaactaga------------------------------------------------------------------------------------------------------------------------------------------------------------------------------------------------------------------------------------------------------------------------------------------------------------------------------------------------…	no hit below tool-cutoff	no hit below tool-cutoff	no hit below tool-cutoff	no hit below tool-cutoff	no hit below tool-cutoff	no hit below tool-cutoff	no hit below tool-cutoff	no hit below tool-cutoff
D6KZ88F01A4FLY	68	ttttttttttntttttttttntttttgcggtagtggtgatgatagagtgtatgttactccgacaaagg-------------------------------------------------------------------------------------------------------------------------------------------------------------------------------------------------------------------------------------------------------------------------------------------------------------------------------------------…	no hit below tool-cutoff	no hit below tool-cutoff	no hit below tool-cutoff	no hit below tool-cutoff	no hit below tool-cutoff	no hit below tool-cutoff	no hit below tool-cutoff	no hit below tool-cutoff
D6KZ88F01A4G3U	66	caagacggcatgatggtaatagcgttctccatcggggaatccggtggttgactcaagtcgacgtaa---------------------------------------------------------------------------------------------------------------------------------------------------------------------------------------------------------------------------------------------------------------------------------------------------------------------------------------------…	no hit below tool-cutoff	no hit below tool-cutoff	no hit below tool-cutoff	no hit below tool-cutoff	no hit below tool-cutoff	no hit below tool-cutoff	no hit below tool-cutoff	no hit below tool-cutoff
D6KZ88F01A4G9V	60	aagcagtgtagtcaacgcagacgtaattccccagaattggcccgaaggcggaccgacgac---------------------------------------------------------------------------------------------------------------------------------------------------------------------------------------------------------------------------------------------------------------------------------------------------------------------------------------------------…	no hit below tool-cutoff	no hit below tool-cutoff	no hit below tool-cutoff	no hit below tool-cutoff	no hit below tool-cutoff	no hit below tool-cutoff	no hit below tool-cutoff	no hit below tool-cutoff
D6KZ88F01A4GEA	69	gggccttgatgataaaaaaggaattaccgcccgacccatgtcatcatgggtatgacgacaattccaagg------------------------------------------------------------------------------------------------------------------------------------------------------------------------------------------------------------------------------------------------------------------------------------------------------------------------------------------…	no hit below tool-cutoff	no hit below tool-cutoff	no hit below tool-cutoff	no hit below tool-cutoff	no hit below tool-cutoff	no hit below tool-cutoff	no hit below tool-cutoff	no hit below tool-cutoff
D6KZ88F01A4H0U	80	gaaagcatcatactttaatttgtttctttctttttcctttacccttacgtaccaccaatagatcacataaacnctccaag-------------------------------------------------------------------------------------------------------------------------------------------------------------------------------------------------------------------------------------------------------------------------------------------------------------------------------…	no hit below tool-cutoff	no hit below tool-cutoff	no hit below tool-cutoff	no hit below tool-cutoff	no hit below tool-cutoff	no hit below tool-cutoff	no hit below tool-cutoff	no hit below tool-cutoff
D6KZ88F01A4HKQ	87	ttccgcgtgacttgtggctgtgacgactcgtcatcgtaacccaatgtgaaacagccagttaaatgtggagaaaatttgtgtaaaata------------------------------------------------------------------------------------------------------------------------------------------------------------------------------------------------------------------------------------------------------------------------------------------------------------------------…	no hit below tool-cutoff	no hit below tool-cutoff	no hit below tool-cutoff	no hit below tool-cutoff	no hit below tool-cutoff	no hit below tool-cutoff	no hit below tool-cutoff	no hit below tool-cutoff
D6KZ88F01A4HMJ	101	acagtcatacgccagcagccttcttgctacgacattcctgacgtggaagcaaaactttgtccgtcgccgagaggagtcgagcctcttgagaagctacgagg----------------------------------------------------------------------------------------------------------------------------------------------------------------------------------------------------------------------------------------------------------------------------------------------------------…	no hit below tool-cutoff	no hit below tool-cutoff	no hit below tool-cutoff	no hit below tool-cutoff	no hit below tool-cutoff	no hit below tool-cutoff	no hit below tool-cutoff	no hit below tool-cutoff
D6KZ88F01A4ID5	63	atttttaagttaaactaaacgtaactctagtacgtactacgtaccgtaaccctaaccgtatcg------------------------------------------------------------------------------------------------------------------------------------------------------------------------------------------------------------------------------------------------------------------------------------------------------------------------------------------------…	no hit below tool-cutoff	no hit below tool-cutoff	no hit below tool-cutoff	no hit below tool-cutoff	no hit below tool-cutoff	no hit below tool-cutoff	no hit below tool-cutoff	no hit below tool-cutoff
D6KZ88F01A4IU8	110	gcgcagcctcctctggcgaccgtttctttggatcgcagtgcaccggcggtggcgtggcagggtcaatgggcgcatggagaactttgccgactttacggtacgtttgttgg-------------------------------------------------------------------------------------------------------------------------------------------------------------------------------------------------------------------------------------------------------------------------------------------------…	no hit below tool-cutoff	no hit below tool-cutoff	no hit below tool-cutoff	no hit below tool-cutoff	no hit below tool-cutoff	no hit below tool-cutoff	no hit below tool-cutoff	no hit below tool-cutoff
D6KZ88F01A4IUW	70	gagagcaacagctaactatttaacgtcgtcttaagtatcgccggctttctcgaagctttctcgggcaaga-----------------------------------------------------------------------------------------------------------------------------------------------------------------------------------------------------------------------------------------------------------------------------------------------------------------------------------------…	no hit below tool-cutoff	no hit below tool-cutoff	no hit below tool-cutoff	no hit below tool-cutoff	no hit below tool-cutoff	no hit below tool-cutoff	no hit below tool-cutoff	no hit below tool-cutoff
[truncated: 139,051 more rows]
[truncated: 1 more columns]
