# Supplementary material for: Transcriptome sequencing and comparative transcriptome analysis of the scleroglucan producer Sclerotium rolfsii
Source: BMC Genomics. 2010 May 26;11:329. doi: 10.1186/1471-2164-11-329 (PMC2887420; doi:10.1186/1471-2164-11-329)
Supplement: Additional file 3 — KOG categories. Unigenes grouped into the KOG categories 'Carbohydrate transport and metabolism (G)' and 'Energy production and conversion (C)'. [file 1471-2164-11-329-S3.XLSX]

## Sheet: "G" carbohydrate transport 
Caregory G	Carboydrate transport and metabolism
KOG Category	Description	TargetID	Sequence
KOG0234	Fructose-6-phosphate 2-kinase/fructose-2,6-biphosphatase	contig02050	CATGATACTCGATCCTTGTGATAATCCATTCAAGTGCGTGGTAGTATCATAGTCTACGTCTAAACCCATTCTTACTTCTCCTCCGTAAAATATTCTCGCTGCATCTTTGCCTGAGActgtggttcagccccTTGCGTATTTTtGGGCTTTGGCCGGTGCGTATCCACAGCACCGATGGGTAGCGTGTATCTCTCTTCGTCACAGCCATATGCTTTGGGTGTGAGTTTAAT-------------------------------------------------------------------------------------------------------------------------------------------------------------------------…
		contig11078	ccTtGATGAGCTCGATGCGGGTGTATGTGATGGAaTGaCATACgAGGAAATTGAGCAaGCATACCcTGAAGATTTTgCAAaCcGTGACGAAg-------------------------------------------------------------------------------------------------------------------------------------------------------------------------------------------------------------------------------------------------------------------------------------------------------------------…
		D6LAZMP02HM8I1	cgtgatgaagacaagttcaattatagatacaggggtggtgagtcatatcgtgacgttgttgtccggctggaaccggttataatggaattagagagataataaaaca-----------------------------------------------------------------------------------------------------------------------------------------------------------------------------------------------------------------------------------------------------------------------------------------------------…
KOG0235	Phosphoglycerate mutase	contig02608	AAATCTCCCAATTGGGGTTTTTGGCCTTGACCTCCTTTGAAAGAAGGCCCTCGTAGTCTCCATAGTCCCATTCTCTAACAAGCTCCGAGGTGACGTGAGCAGGCGTCTCGACATGTTCAAAGAGTAAATGAAAAGTTTTGTGTGCGCGTTGtCtAGGAGAGACATAGACGATACCaaGgTTCTtGGgATCGATAATCATTCCg----------------------------------------------------------------------------------------------------------------------------------------------------------------------------------------------------…
KOG0372	Serine/threonine specific protein phosphatase involved in glycogen accumulation, PP2A-related	D6LAZMP01DTS8S	gttgagacgttcctgctcttgctcgcgctcaaagtacgatacccagaccgcatcacgctcatccgcggcaaccacgagtcgcggcagatcaca------------------------------------------------------------------------------------------------------------------------------------------------------------------------------------------------------------------------------------------------------------------------------------------------------------------…
		D6LAZMP02H01UR	aaatatgtccagacatgtgaggtgccgtacttgcgcacacattcggtatagaatccgtaggactgtgtcactgcacgagactcgtgattg---------------------------------------------------------------------------------------------------------------------------------------------------------------------------------------------------------------------------------------------------------------------------------------------------------------------…
		contig00087	aatCcACcATGAACACAAAATATTCTGTCGTCAATGACGACAGAAaGGGTGAGGAAATCGAACATGTCCGTGAAATATGTCCAGACATGGGAGGAGCCGTACTTGCGCACGCATTCGGTGTAGAATCCGTAGGACTGTGTCACCG--------------------------------------------------------------------------------------------------------------------------------------------------------------------------------------------------------------------------------------------------------------…
		contig00926	ACAACAATGCGCTGGACCTTATCGCGCGTGCACATCAGCTAGCGATGGAGGGCTACAAACTCATGTTTGATCGGACGATTGTGACAGTGTGGAGTGCACCAAATTACTGCTATCGCTGTGGCAATGTTGCATCGATATTAGAGTTGGATGAGCACCTGGGACAGGAGTATAAAGTGTTCAGTCATGCAcTtGCGGACATTCATTCCGTACCCGCGAAGCGACCTCCACCCGATTATTTCCTATGATGATAAATAGGgTg--------------------------------------------------------------------------------------------------------------------------------------------…
		contig02557	ttttGATCGAGGAGGCTAACATCCAGGTCGTGgATGCACctGtAACGGTGTGCGGTGACATCCACGGCCAATTTTtCGATATGCTTGAGTTGTtCAAGGTAGGCGGGTTTtGTCcAGAGACGAACTATCTTTtCaTggg--------------------------------------------------------------------------------------------------------------------------------------------------------------------------------------------------------------------------------------------------------------------…
		contig05076	aTGGCGGACTATTCAGCAAAGATCAAGTCACACTGGACGATGTCCGGAaTATCAAGAGAATTGGTCAGCAGCCCGGGCAGGAGGGTcTCATGTGCGAaTtACTCTGGACGGACCCACAAGAGCTCCCGGGTAGGGGTCCCAGTAAACGGGGTGTTGGAATCGCGTTTGGACCCGATGTCACTAAACGATGGTGCACGCTGAACGGTGTATCCGGTATCATTCGATCTCATGAAGTCCGACAAGATGGCTATGCCATTGAACATGATGGgTTATGCACCACGGTCTTCTCCGCCCCTAATTATGTGGACCAAACTGGAAaCCGGGCGGCATTTATCACCATCGATTCCACTGGTGAaCAAAAGTACaCCCAATTCGATGCCCAGCCGCATCCACCGATAC…
		contig06317	tAAATAACATGTCACATATCTTGCGAGCACATCAACTCTGCATGGAGGGCTACGCGTCCCTGTTCGACAAGCACCTCTCAACGGTTTGGTCGGCGCCAAACTACTGCTATCGATGCGGCAACTCGGCGAGCATCCTTGAGGTTGGCCcTGGCCAGt---------------------------------------------------------------------------------------------------------------------------------------------------------------------------------------------------------------------------------------------------…
		contig07304	ATCCCCATCAATACATTCTATAGATCAAATCAAAGTATATGATCGTTtCCGtGAAATACCACGCGAAGGtCCAATGGCAGACCTGGTATGGTCAGATCCCG----------------------------------------------------------------------------------------------------------------------------------------------------------------------------------------------------------------------------------------------------------------------------------------------------------…
		contig12329	GAaGAGgTATCGTGTGTCTGCAGGACTACCACcAATCTCAAATAATTTCATtCtAAGTtCATAATATTGCCCGTGTATATCACCACAAACGGTtATGGGCg----------------------------------------------------------------------------------------------------------------------------------------------------------------------------------------------------------------------------------------------------------------------------------------------------------…
		contig13914	TAGCAGTAATTTGGTGCACTGAAGATTGTCACTACGTTCCTATCTTGACCCCAGCTATAGCCTTCCATGACAAGTTGGTGCGCCCGCGCAACCAATGTCAATCCATTGTTATGATTGAAGGCTtCAGATATGTCTTGACCAAACGTGTAGCCTGCACCACGAGGCGAAATGCCCCAACCACAACGGTCATCGGGATCAGACCACAGGAGATCACACATGGGTCCTtCATGAGGgaCctCTTGCACACGATCAatGCCTCGTAcg---------------------------------------------------------------------------------------------------------------------------------------…
		contig15909	AAGGATGTAACATCCGTCAGGGATTCGAGGGTCGAATACATTACAGGAAGTAGTCTGGCACCCTACGAGATACGAGCGgCTCGCCTGCACGTGGTGCAGGATCGAATTGTAGGAAAGTGTAGGAGAGCTTCTCATCGATCTCCATGATGGCGGCCTGGTTCCCGCATCTA-------------------------------------------------------------------------------------------------------------------------------------------------------------------------------------------------------------------------------------…
		contig16280	GGCcGTTtCGGgTGCCGCTGTTGACTATTCTGCTACTTTAgATCCGCGCTATCGATAGGAAACAAGAAGTGCCGCACGACGGACCCATGTGCGATCTTCTCTGGTCGGATCCTGATGACATCTCAGGCTGGGGA-------------------------------------------------------------------------------------------------------------------------------------------------------------------------------------------------------------------------------------------------------------------------…
		contig20058	cACCCAACTACTGTTACCGATGTGGAAACATGGCCTCCATACTGACGATACAAGAAAaTGGGgAaCGATCGTTTACGGTGTATGATGCTGCAGAAGAAAATGAACGAGATAAGGgCATGCAGACCAGGAAGATGAACACGATtCCTTATTTTGTTTaGTGTATTGATATCTTGTACTTTTTAAtCcAGTTCCCcTAcTGTC------------------------------------------------------------------------------------------------------------------------------------------------------------------------------------------------------…
KOG0449	Succinate dehydrogenase, cytochrome b subunit	contig14088	TTGCTGCACCTTTCGCCTTCCACTCACTCAACGGAATACGGCACTTGGGCTGGGACGTCGGAGTTTGGATGACTGTTAAGGGCGCCTACTCCTCTGGATATGCCGTCCTGGCCGGTACTGCTTTGGCTACCCTTGGCCTCACTTTCTGGTGAaCATTATTTG---------------------------------------------------------------------------------------------------------------------------------------------------------------------------------------------------------------------------------------------…
		contig15005	tCTGGAAaGGCGCTCCTTGCTGCACCTTTTGCCTTCCATTCGCTCAACGGAATACGGCACTTGGGCTGGGACATCGGAGTTTGGATGACTGTTAAAGGTGCCTACTCTTCTGGATATGCCGTCCTGGCTGGTACCGCTTTGGCCACCCTTGGCCTCACTTTCTGGTGAACATCATTCG-----------------------------------------------------------------------------------------------------------------------------------------------------------------------------------------------------------------------------…
KOG0450	2-oxoglutarate dehydrogenase, E1 subunit	9_VI-19	CGGCCGCGGGAATTCGATTTCGAGCGGCCGCCCGGGCAGGTGCTAACTCTTCCCTATCTGAGTATGGCACTCTGGGCTTTGAATTGGGTTATTCCCTTGTCTCTCCGGACTCCCTGACAATGTGGGAAGCCCAATTTGGCGACTTCGCCAACAACGCACAGTGTATCATCGACCAATTCATTGCCTCCGGCGAGCGGAAATGGCTGCAACGCACGGGGTTGGTTATGAGTCTTCCCCACGGTTATGATGGCCAAGGTCCCGAGCACAGCAGTGGCCGTATTGAGCGATTCTTGCAGCTCTGCGACGATCATCCTCATCAGTACCT--------------------------------------------------------------------------…
		D6KZ88F02FK6ZR	gtggaagatgggtgcgtcaatggacttggcaatatcagagggataaggagtcgaacgtgcaaatcgagggtcggtggtgaagccaatttggttgttgacgacga-------------------------------------------------------------------------------------------------------------------------------------------------------------------------------------------------------------------------------------------------------------------------------------------------------…
		D6KZ9N402H9Y2S	agatgtgcacttcctccactcgtaaagtgaggtagattgctcaagcctagtccttccataacaacaccctgacccgtaaagctagcatcaccatgcaa-------------------------------------------------------------------------------------------------------------------------------------------------------------------------------------------------------------------------------------------------------------------------------------------------------------…
		D6LAZMP01DID7F	ccctacgacccctgctaactatttccacgttcttcgtcgtcaaattcaccgtgacttccgcaagccgcttatcgtctttttctccaaaagccttcttcgtcaccctaaggccaagtccgat--------------------------------------------------------------------------------------------------------------------------------------------------------------------------------------------------------------------------------------------------------------------------------------…
		contig10548	ATCTTCTTCGTCACCCTAAGGCcAAGTCCAATCTCTCTGAGATGACAGGCGAAACCAGCTTCAAGCGCTACTTGCCTGAACCTTACACCGACGATCTTGTgccacccgaacaaatcAGGAGaCACATCTTGTGTACCGGCCAAGTCTACCATACCTTGCTTGCTGAACGtGaGGCCAAAGGCATCAAGGACGTTGCTATTAGCCGTATTGAACAGCTTTCTCCATTCCCCTACGATCTTATTACTcctcaccttgacaag-------------------------------------------------------------------------------------------------------------------------------------------…
KOG0471	Alpha-amylase	D6KZ88F01BCQFA	accctcgaaagccgccttccagttgtttgggggaagacgtgtaccatccgtagcatatttagcaggtcgccaaatgtaccagtctcgctttggattagtcttgctgctacg------------------------------------------------------------------------------------------------------------------------------------------------------------------------------------------------------------------------------------------------------------------------------------------------…
		contig02961	CAGATCACACAGAGCGGCACGATCTATGTCTATCAAGGCGAGGAGTTGGGCCTGAAGAATTTCCCTCTCTcTtGGGGCATTGAaGAATACAAGGACGTGGCGACTATTAATCa----------------------------------------------------------------------------------------------------------------------------------------------------------------------------------------------------------------------------------------------------------------------------------------------…
		contig07299	CCGGGGATCACTCGCGGACGCCAaTGCAGTGGGACTCCTCGAGGCACGGAGGCTTCACCACCGGCACGCCGTGGATGAGTGTGAATGATGATTATGTCGCATGGAATg---------------------------------------------------------------------------------------------------------------------------------------------------------------------------------------------------------------------------------------------------------------------------------------------------…
		contig07622	AATGATGATTATGTCGCGTGGAATGCAGTCAAGCAGCTCGACGACGAGAATAGTACCTGGGCATTCTGGCGTCAGGCTTTGAGACTGCGCAAGGAACACGATCTGCTGATCTATGGTGtACTTttGTTCACCTCACCTCGGaCCACGAACGGGTCCTCg------------------------------------------------------------------------------------------------------------------------------------------------------------------------------------------------------------------------------------------------…
		contig21141	GGTTGATAACATCTTGTCTGAACCCGTCACATCCTCGTTCAACCCAAAACCTCATGATGCTCCAAACAGCCTCACGAACTTCCGGATTCTCCcAGTTCAAATCTGGCTGCCCGGGAACGTAAAGATGTaGtAGtATtCCTGAGTCGTCTCATCCCATTCCCAGACAGAACCCTCGAAAGCCGCCTTCCAGTTGTTTGGGGGAAGACGTGTACCATCCGCAGCATATttAGCAGgTcGCcaaa-------------------------------------------------------------------------------------------------------------------------------------------------------------…
KOG0523	Transketolase	D6KZ88F02F1GMA	atagacagcaatgaggtttccgagctgaaggtgtccagccaaactggcagcttcgctggtaacgccttccatcaagcagccgtcaccgaggaacaca--------------------------------------------------------------------------------------------------------------------------------------------------------------------------------------------------------------------------------------------------------------------------------------------------------------…
		D6KZ88F02HETH7	taactatcgatgatctcaagcaattccgtcaacttggatctaagactcctggtcaccctgaagccggacataccgatggtgtggaggtcactactggt-------------------------------------------------------------------------------------------------------------------------------------------------------------------------------------------------------------------------------------------------------------------------------------------------------------…
		contig06626	tCTTCGTGCCATCCCTAAcTTGGACTTCTGGCGCCCGGCTGATGGCAaCGAAACCTCTGCCGCATACTACTCGGCCATCACCTCGAaGCACCGTCCTTCcGTCCt------------------------------------------------------------------------------------------------------------------------------------------------------------------------------------------------------------------------------------------------------------------------------------------------------…
KOG0563	Glucose-6-phosphate 1-dehydrogenase	D6KZ88F02FYK2I	ggggaaggacggggtggctacttcgatgaattcggtatcatccgtgatgtcttgcaaaatcacttgctt------------------------------------------------------------------------------------------------------------------------------------------------------------------------------------------------------------------------------------------------------------------------------------------------------------------------------------------…
		D6LAZMP02JF5FN	gatctcgcaaagaaaaagacatatcctgccctgtttggtctgtattcaatgggcttacttccacgggacgtcaagatcgttggatacgcgcgcacaaagatggacg-----------------------------------------------------------------------------------------------------------------------------------------------------------------------------------------------------------------------------------------------------------------------------------------------------…
		contig00817	GGGACCTCCACCTTAGCCTCGTTTAAAGCTTTTCCGGCCTTGAGAATGAAAGGAACGCCTTCCCATCGGGGGTTGTTGATCCAAAGGGTCGTGGCAGCAAAAGTGGGGCAAACTGAGTCTTGAGGTACAGtACTGTCATCAAGGTAGCCcgg-------------------------------------------------------------------------------------------------------------------------------------------------------------------------------------------------------------------------------------------------------…
		contig05803	GGAGCTTGTGTTCCGTATTCAGCCCTCGGAAGCCGTGTACTTGAAACTCAACACCAAGACTCCTGGACTGTACACCCGTGCCATCCCAACGGAGATGGACCTTACcTACAAGCGCCGCTTCACTGACACACGCATCCCCGAaGCGTATGAGGCGCTCATTTTGgATGCCCTCAAAGGCGATCACTCCAACTTTGTGCGAGA------------------------------------------------------------------------------------------------------------------------------------------------------------------------------------------------------…
		contig10746	CTtGTCCcAGgCAGCGCCCATAGCAACGTtAGCAAaCCGAACAACGAGCAAGTtCTtAACCAtCTCTTTtCCGAGGTAATGGTCAATTCGGAATGTCTCaTCTTCGgt---------------------------------------------------------------------------------------------------------------------------------------------------------------------------------------------------------------------------------------------------------------------------------------------------…
		contig16722	CGACGAATTGGATATCGCATGGAAGATCTTCACGCCCATCTTGCACTGGATTGATGGTAAAGAGGGCTCTCGCCCCAAGCCTGCGCCCTACCCcTACGGCTCGCGCGGgCCAAAaGATCTTGATACGTTCATTGGAAAaTACGGCTATCGTCGTGCCAGTGGAGACTACGCCTGGCCCACGACCAGCCTTGCAAACTTGTAGCTGCGCACCTCTCTCCGCGTCGCAGTAAGCAAAAAGGTGGGAGCAATGATAAATAGCAATATGGCCGGTCGTCTGGATGATATGCAAAGGGATCGCCTTGTTGAAAGAATCTAAATGTACAATGTACAATATGTGTCATGACCACTGAAGTATTGATGACTGAAaTAGGTTAAg-----------------------…
		contig20690	TGACGAATtAGATATTGCTTGGAAGATCTTCACGCCCATCTTGCACTGGATTgaCGGCAAAGAGGGCTCTCGTCCCAAGCCTGCGCCCTACCCCTACGGCTCGCGCGGGCCAAAAGACCTCGATACGTTCATCGGAAAaTATGGTTATCGTCGTGCCAGTGGAGACTATGCCTGGCCCACGACCAGCCTTGCAAACTTGTAGTTGCGCACTTCTCTCCGCGCTGCGGTGGACAAAAGGGCGGGGGTTAATGATAAACAGCAACATGACCGATCGTCTGGATGATATACGAAGGGATCACCTTGTTGAAaGAATTTAAACATACAATGTACAATATGTGTTATAGCCACTGAAGCATTGATGACTGAGATAGGTtAaGCATGTACATGCAtATttATCAA…
		contig21269	ACTGGTACTTGGATTCGATCTCCTCGAGATATTtGTTgAGGTTATCGAACGCGGAgCCCTGATCGTAGTCACCCGGGACATAGGAAGAAAACTTCTTGAATTCTTCAATCTTGGCAGAAGTCTCAGGATCGTCGTTCGGgTTCTTtATATAgCCAGTGATGCG--------------------------------------------------------------------------------------------------------------------------------------------------------------------------------------------------------------------------------------------…
KOG0569	Permease of the major facilitator superfamily	contig00299	CCGGGTCCCCTACCAACTCGTATTAAAGCGCTACTGGAGGGCACTCATCGGTACCTGCGGCGCATGGTTCTTGTACGATTTCGTCACTTtCCCTAATGGCGTaTTCTCTGGCACGATcctctccagtGTCGTCAAGGATGGCAACATCAAGCGCACTGCCGAGTtccAGCTTCTGCTTGGTGCTATTGCACTTCCTGGTGTCATTGTGGGTGCATGGCTATGTAACCGCATTGGGCGTAGGAaCACAATGATGCTCGGCTTCTCCGGCTATCTAGTTTtCGGACTAATTATTGGTTGTGCTTATGAAAAAaTCACTAAAATCATTCCCCTTTTTGTTATTTTCTATGGACTCATGCAATCGTTCGGCAATATGGGCCCAGGCGATATGTTAGGTCTAAC…
KOG0625	Phosphoglucomutase	D6KZ9N402FP2V6	gaagagtccttcggaaccggttccgaccatattcgtgagaaagatggtttatgggctgtcgttgcttggct----------------------------------------------------------------------------------------------------------------------------------------------------------------------------------------------------------------------------------------------------------------------------------------------------------------------------------------…
		D6KZ9N402GFQ8M	tgggtgatttcttgttagccgcagccaagatgttgagccaagcaacgacagcccgtaaaccatctttctcacgaatatggtcggaaccggttccgaaggactcttctcca-------------------------------------------------------------------------------------------------------------------------------------------------------------------------------------------------------------------------------------------------------------------------------------------------…
		D6LAZMP01A7WUN	catccatgaggttgccaaagaatttccagccagtaggtacctcgaagtactccaatcccttcttcttggcgaccaggtcaatggccttgctagtgggcatact--------------------------------------------------------------------------------------------------------------------------------------------------------------------------------------------------------------------------------------------------------------------------------------------------------…
		contig12803	cccTCcGACTCGGTCGCTATCATTGCTCACTGGGCCGACGTCATTCCCTACTTCAAGAAGGGCGGTGTTCATGGTCTGGCCAGGAGTATGCCTACTAGCAAGGCCATTGACTTGGTCG-----------------------------------------------------------------------------------------------------------------------------------------------------------------------------------------------------------------------------------------------------------------------------------------…
		contig14140	CCGCGCCCGCCGTAGGTGGTACATAGCGCTCAACATACACTCGGACGGTGGCGCCTTGGCTGCCAGTGCCGCTGAGGCGGAAGACGACACGAGAGCCGTCGCTaGAatAcAatAaCCTGACCTTGCTTCTTGGAGACGCTGTGGTCGATAGGATCTTTGTACTCGAAGTCGTAGATCTCAGAGACCGTGAATGTGTCAGCCGATGACCTGGCGTTGTATGTCTGTTTGACGAGCGAGCCAGAAGTTCGGAACTGGTCCAGGTGTGCCACGAGCTTGGCCGCGCCCTCGGATGACACTTCTTCGTAGTCATAGCGGCTGAAGAAAGAGCGACCGTACTCCTCGTAGAATtCCTGTAGAACGTCATTGaTGCCGACAATCTTGTTGGGCGACTTCTTGTTA…
		contig16995	cctccgccgaaatctggcAATGGCACATAGTTCTGGACGGATGATAGCGGCAGGTCAAGCTCGTCGACAAAGtAtAGCCTTTCCGTAGGGGCCGGTAACACCGTGCAAACcATCGAAGAGTACGCGGaa------------------------------------------------------------------------------------------------------------------------------------------------------------------------------------------------------------------------------------------------------------------------------…
		contig20960	cGgAGGGCGTAACGAATGcGCCcTTACcGTAGATCATGTTCCTGTCACCATCGCCATCACTGGCCGCGCCAAATGCAATGTTGTTCTTCTCGACGACCTCGACAaGCGAGTGCGCGTAGGTAAGGTTAGGgTCGGGGTGTCcTCCACCGAAATCGGGCGATGGCACATAGTTCTGgacagaTGATAACGGCAGGTCAAGCTCGTCGACAAAGATAGCCTTtCCAtATGGgCCGGTAACACCATGCAAACCATCGAaGAGTACGCGGAaCTCGGACGATTTCTCATGCAGGAAGGACTTGATCAGATCAAAGTCAAAGAtt-------------------------------------------------------------------------------…
KOG0631	Galactokinase	D6LAZMP01AKBRQ	ccgccttgcgtgccaaggccgtcagctcgtcgagttcagggcacgagcactcaaacaacgtcgagcaactcgtcatagattcgttcatgagtcggccg-------------------------------------------------------------------------------------------------------------------------------------------------------------------------------------------------------------------------------------------------------------------------------------------------------------…
		contig20319	tCGTGCCCCGAGCTCGACGAGCTGACGGCCTTGGCACGCAAGGCGGGCGCGTACGGTAGTCGTCTCACGGGTGCCGGATGGGGCGgATGCACAGTCTCCCTtGTgg-----------------------------------------------------------------------------------------------------------------------------------------------------------------------------------------------------------------------------------------------------------------------------------------------------…
KOG0657	Glyceraldehyde 3-phosphate dehydrogenase	D6KZ9N402H5A0J	gagcttgccattgaggtgggggatgaccttgccgacagccttggtagcaccagtagaggagggaatgatgttgtcgttgacggcacgaccgccacgccagt----------------------------------------------------------------------------------------------------------------------------------------------------------------------------------------------------------------------------------------------------------------------------------------------------------…
		contig15229	CTGCCTCGTCcATCTTTGACGCTAACGCGGGCATTGCTCTCAACAAGAACTTCATCAAGTTCGTTGCCTGGTACGATAACGAGTGGGGCTACTCCAAGCGTGTCTGCGA--------------------------------------------------------------------------------------------------------------------------------------------------------------------------------------------------------------------------------------------------------------------------------------------------…
		contig16797	CCCTCCGCCGATGCTCCCATGTACGTTTGCGGTGTTAACCTTGACTCGTACGACTCCAAGCACCAAGTCATATCCAACGCTTCCTGCACGACCAACTGTTTGGCTCCCCTTGCCAAGGTCATCGATGACAACTTCGGCCTTGTTGAGGGTCTCATGAGCACCATCCATGCCACCACCGCAACCCAGAAGACCGTCGATGGTCCCTCCAACAAGGACTGGCGTGGCGGTCGTGCCGTCAACAACAACATCATTCCCTCCTCTACTGGTGCTGCCAAGGCTGTCGGCAAGGTCATCCCCcACCTCAATGGCAAGCTCACTGGTCTCTCCTTCCGTGTGCCTACCCTCGATGTCTCCGTCGTTGATCTCGTTG-----------------------------…
		contig19471	CCCtCCGCTGATGCtCCCATGTACGTTTGCGGTGTTAACCTTGACTCGTACGATTCCAaGCACCAAGTCaTCTCCAaCGCttCcTGCACGACCtAACTGCTtGGCTCCCcTTGCCAAGGTTATCGATGACAACTTCGG---------------------------------------------------------------------------------------------------------------------------------------------------------------------------------------------------------------------------------------------------------------------…
		contig21119	CAACCCAGAAGAcgTCGATGGTCCCTCCAACAAGGACTGGCGTGGCGGTCGTGCTGTCAACAACAACATCATCCCCTCCTCTACTGGTGCTGCCAAGGCTGTCGGCAAGGTCATCCCCCACCTCAATGGCAAGCTCACCGGTCTCTCCTTCCGTGTGCCCACCCTCGACGTCTCCGTCGTTGATCTCGTTGCACGGCTCGAGAAGCCCGCTACcTAtgacgagatcaagca------------------------------------------------------------------------------------------------------------------------------------------------------------------------…
		contig21209	TTACCGTCTTTGCTGAGAAGGACCCCTCTAAtATCAAGTGGGGTGAGGCTGGTGCCGCCATCGTCGTCGAGTCGACTGGTGTCTTCACCACCATCGAAAAGGCTTCTGCTCACATTAAGGGTGGTGCCAAGAAGGTTATCATCTCCGCA----------------------------------------------------------------------------------------------------------------------------------------------------------------------------------------------------------------------------------------------------------…
KOG0658	Glycogen synthase kinase-3	D6KZ88F01DHUM5	ggctcagccaagatcctcgttgcaggcgagcccaacgtgaactacatctgctcgcgctactaccgtgctccggagttgatcttcggggcgacgaactaca-----------------------------------------------------------------------------------------------------------------------------------------------------------------------------------------------------------------------------------------------------------------------------------------------------------…
		contig01848	cTGGTTgaCGTGATCTTTGCCGGGGAACAACGGCTTGCCCTCTAACATCTCAGCAAAGATGCATCCTGTGCTCCAAATGTCTACGGCTACGTCATACTTTTg---------------------------------------------------------------------------------------------------------------------------------------------------------------------------------------------------------------------------------------------------------------------------------------------------------…
		contig05951	tCAACCGCTCTtCCCCGGcGAGAGCGGCATCGACCAACTGGTTGAGATCATCAAGGTGTTGGGCACACCTTCCAGGGAGCAGATCAAGACGATGAATCCCAACTACATGGAGCACAAATTCCCACAGATAAAGCCTCATCCTTTCTCAAAaGTGTTCAGGCCGCGTACAGCTCCCGAAGCTATTGATCTCGTGTCCAAGCTCTTGgaaTACACGCCTGGTGCTCGTCTGAGCGCCATCGAGGCCATGGTACATCCTTTCTTTGATGAGCTCA-------------------------------------------------------------------------------------------------------------------------------…
		contig14001	agTGCCCAAcaCCTTGATGATCTCGACCAGTTGGTCAATGCCGCTCTCACCAGGGAAGAGCGGTTGACCGAGCATGAGCTCGGCCATGACACAACCTGTTGACCAgATGTCGATGTTGGTTGTGTAGTTCGTCGCCCCGAAGATCAACTCCGGAGCACGGTAGTAGCGCGAGCAGATGTAGCTCACGTTGGgCTCGCCTGCAACGAGGATCTTGGCTGAGCCAAAGTCgCAgAGCTTcAAGACA-----------------------------------------------------------------------------------------------------------------------------------------------------------…
		contig14565	TCCACATGTCTAAGCTATAGTCGTATTCCTGGAAATCGACCAGCAATTCCGGGCCTTTGAaGTAACGAGATGCCACGCGGACGTTATATTCCGTTTTGGGgTGATAAAACTCCGCAAGACCCCAGTCAATGAGACGAAGCTTGCGATGTTCGTGATCTATCATGACATTGTGAGGCTTAACGTCACGGTGCATAATGCCCTTT----------------------------------------------------------------------------------------------------------------------------------------------------------------------------------------------------…
		contig16191	GGGCGGAAGGGGCTAGAATGCCGAATGGAAAGGACTTCCCACCTCTGTTCGACTTTACTCGGGAAGAGCTATCCGTGCGCCCAGACTTGATTCACCGGCTGGTGCCCCCGTACTGCGTCCAGGAGCTGCTGTCGCGGGGCATCGACATTGACAACTTTGTGCCGATACCATTGGAGCAAATGAGGATTACGTTGGACTGATACGGAGGCTCTTGCGTtGCGTGAAGAGCTCAGAGGGTCGAGCCAATTTGTATTATCGCGTTGTATATTCACGTCGTCTCGTCGCTTTGTATGTACTGCATTACTGTTTACGTCACTATTTCCTTCTCTTTTACCATCTTCCCAACCTTTGCCTAAACAATACATTTGCTGTTCCACCATGG-----------------…
		contig21927	cTACTGAAGGCTCTGGACTTTGCTCACTCTCGTGGAATCATGCATCGTGATGTTAAACCCGGTAATGTCATGATCGATCTTCGTAAACGCAAGCTGCGTTTAATCGACTGGGGACTTGCTGAATTCTATCATCCGGGAACGGAGTATCATATTCGAGTGGGCTCTCGCTACTACAAGCCCCCAGAATtGCTAGTGGGTTATAAAAaGTACGACTACAGTCTCGATATGTGGAGcGTGGGTTGCATGTTTGCGTCGATGATATTCCGAAGGGAGCATTTTTTCCGGGGCTCAGACAATGATGATCAATTATTGAAGATCCTGAAATG-------------------------------------------------------------------------…
KOG1050	Trehalose-6-phosphate synthase component TPS1 and related subunits	D6KZ88F01AHATK	catctcctgctcgtccccaagctgctgcgcgagcgcgtcccagacgcggccattggtctgcttgtgcatactccattccccagcagtg-----------------------------------------------------------------------------------------------------------------------------------------------------------------------------------------------------------------------------------------------------------------------------------------------------------------------…
		D6KZ88F01D4R7Q	atccggcccacgagctcgttcacggtcgagcgcaggttttggtactcttcgacgtccttgtcgcgagggcacggctaattgcaccaaaacaaccttgccgatccattcggga-----------------------------------------------------------------------------------------------------------------------------------------------------------------------------------------------------------------------------------------------------------------------------------------------…
		D6KZ88F01EH1V0	cagcggacggtgtcgatctccttgacattcgacaaattcatgagtcctcaacgccataccttctctcaggctggtaaccaaaaatgcatccgcaacggttaag--------------------------------------------------------------------------------------------------------------------------------------------------------------------------------------------------------------------------------------------------------------------------------------------------------…
		D6KZ88F02IH8NC	ttatgcacaagtcgcttcctttcgatgagctctgtgcattgtatgctgtcagcgatgtctgtctcgtgtcaagtacg----------------------------------------------------------------------------------------------------------------------------------------------------------------------------------------------------------------------------------------------------------------------------------------------------------------------------------…
		D6LAZMP02F06QZ	aggcctaggatacgcgtgcatgatgagaggaaatgacgggcgtagtcgtacgtgtggaatccgatgagatcgcagtacagtatg---------------------------------------------------------------------------------------------------------------------------------------------------------------------------------------------------------------------------------------------------------------------------------------------------------------------------…
		D6LAZMP02H32OR	tgacaaactggatggcattcagggtgttcggcagaagatccaggcctttgaggctttccttggtaagcacccagaatatcaggagaaggttgtcctcattcaaa-------------------------------------------------------------------------------------------------------------------------------------------------------------------------------------------------------------------------------------------------------------------------------------------------------…
		contig00038	TCTCGCCCGGGTGGTAGTGGAAGAGGGGCCAGAGGATGCTGTTCGAGAAACCGTTGTAGTtGGCGATCGGCAACATCGTCGTCGAGGTAGACAGCCTGGCAGgAaTA----------------------------------------------------------------------------------------------------------------------------------------------------------------------------------------------------------------------------------------------------------------------------------------------------…
		contig02681	CATTTCGGGAaGTtCAAGAAGCTTGGGTTGAGTGCGGAGCACGGCGCGTTCATTCGTGAGCCCGGGTCGACGAAGTGGTCTAATTttACGGAGACGATGGATATGGtATTGGATGCAGGAGGTGCATGAGATTTTCAAGTATTaTa-------------------------------------------------------------------------------------------------------------------------------------------------------------------------------------------------------------------------------------------------------------…
		contig03142	TTCATTTGATTCCGTCGTTTGAAGAGCTATTTGAATGAGGACAACCTTCTCCTGATATTCTGGGTGCTTATCAAGGAAAGCCTCAAAGGCCTGGATCTTCTGCCGAACACCCTGAATGCCATCCAGTTTGTCACGTCCTACGACGATTTtCAT------------------------------------------------------------------------------------------------------------------------------------------------------------------------------------------------------------------------------------------------------…
		contig06302	ttGGGAGTCCCATGGgTTGACGACGATAGAGCCGTtCAGGGACTGCGCcGCGCCGGCGAACTCGGAGAGGATCATGACGCCGCGCTTTTCTTGTTGGCACGCGa-------------------------------------------------------------------------------------------------------------------------------------------------------------------------------------------------------------------------------------------------------------------------------------------------------…
		contig19094	CCGGGGGGCGAAATTGTAAAaCGAATCGTGTATAACCACCCTGAGGCAGACTTCATCTTCTGCGCCGGTGACGACAAGACGGATGAGGACATGTtCCGCGCGCTCAACGCTGttCT-------------------------------------------------------------------------------------------------------------------------------------------------------------------------------------------------------------------------------------------------------------------------------------------…
KOG1065	Maltase glucoamylase and related hydrolases, glycosyl hydrolase family 31	D6KZ9N402I6UJ8	cttgggtacctgcgtggggattcgggttccatctttgtaggtggggctataccaacgttagtgtgacaaaggaccaagtgaccg---------------------------------------------------------------------------------------------------------------------------------------------------------------------------------------------------------------------------------------------------------------------------------------------------------------------------…
		D6KZ9N402JONWS	cattgacgacctcatgcgtataccaatcacgccaggtgacgttgccgcgaccagggaagatgccgtcgacggtggatacattgggtgtcagcacagg--------------------------------------------------------------------------------------------------------------------------------------------------------------------------------------------------------------------------------------------------------------------------------------------------------------…
KOG1066	Glucosidase II catalytic (alpha) subunit and related enzymes, glycosyl hydrolase family 31	D6LAZMP02FU9G9	tccagtccacatagcaccaaagcgctgcgatccagcaaagaaggagcgagtcaagacaaatggacgcttggggacttcactgcgcgcagtcaa------------------------------------------------------------------------------------------------------------------------------------------------------------------------------------------------------------------------------------------------------------------------------------------------------------------…
KOG1192	UDP-glucuronosyl and UDP-glucosyl transferase	D6KZ88F02JBLDV	atggggtggacttggtgaaatgaacgtgcctgaacatgtattcatcgtgaaggatgtaccacatgattggctattcgaccatgtatcggctgttg----------------------------------------------------------------------------------------------------------------------------------------------------------------------------------------------------------------------------------------------------------------------------------------------------------------…
		D6LAZMP02JPJW3	catccggaggggtgtaattcgaagcgagatcaaggaaatagaagcccgatatatctatatgatttttccaatcatctggtttcggcactagtgccgagct-----------------------------------------------------------------------------------------------------------------------------------------------------------------------------------------------------------------------------------------------------------------------------------------------------------…
		contig05325	cgcgtccattgttcctccAGCACcACCATGAGTtaCAAACCAACCAATGCTCTTGTGAGACAGGACCATCTGTTGTGGAGCCCAAGgAACcAACAGgCcATCTGACGAGCCCTCAAaGCGTTTtGTTATATGATCCGGG--------------------------------------------------------------------------------------------------------------------------------------------------------------------------------------------------------------------------------------------------------------------…
		contig10472	tGTTTGTCGGTTGATCACCCATGAAGGGCCATCCAATCATAGGTACGCCTTGAGTGAGCGCATCCATTGTACCCCCcGCTCCACCGTGAGTGACAAACCATCCGATACTCTCATGAGATAAGACCATCTGCTGCGGTGCCCAGGGGACTAGAAGGCCGTCTTTGGATCCCTCGAAGCGTTCGCGGATATTCTCCGGAACTTGTGCCAATGGCGAGCAATGAGACAAAATAAAGGGAATCTTCCTATCGGCAAGAGTTTCCAGCATTAGCCAGACACGATCCGGATTGGTGGGCCAGAAGAAAGTGCCGAAGCCGATGTAAATGACGCTACTTGGTCCATTGCGCTCTAATGTATCGTCAAGGAAGTCTTTGATCTTCTGACCAACTCCAGGTGGAGCAG…
		contig14207	cgcgtccatcgtccctccagcaccaccatgagttacaaaccAACCAACGCtCTtATGAGACAGGACCATTTGCTGAGGAGCCCAAGATACAAGCAGGCCATCTGAAGAACCCTCAAAACGTTTTACAATATAATCCGGCACTtGGGCTGCGGGCGAACAATGCGAAaGAatGaaa--------------------------------------------------------------------------------------------------------------------------------------------------------------------------------------------------------------------------------…
KOG1203	Predicted dehydrogenase	contig13797	tACAATtAaaGCCACTGTGAACTCATCcACTaGCcGACCcATGAGgTAACTTTGTTCGTAATCGCAACGTCCAGGCCCTGCTCGACAGGGGTCTCACCACCGACAACATCAATTGCTAGACCAGCGGCGTCCTCTCGTTCGGCCAGTAGAGACAAAGCTAATGCTACATCATCTCGCGAGACTGTTTTGGTGATATGAGTCTTGCCAATGTCCGCCTTGCCCGTTCCAGGCTGGTTAGTCAAtCCtCCAGGACGCAGGATTGTCCACTTGAAGTTAGTTCTTTTCACCAAGTCCTTATCGGCTTCATATTTCCATTTCATGTAGGCAGGAATGCTGCCTCGTACACGCTCTGAAATTTTCTTGTCTTCCTCATTATAGTGATCGGGGATGATATCTGGG…
		contig19383	GTCTACTTCTCTGCTGGTGCAGGAGGAAAaGGTGGTGAAGAACGCaCGAAAAaGGTCGACTACGAAGGCGCCGTCAAGGTGTTTGATTCCATCGAAGCCACCTCCGGCACTAAGCCTAGGCTTATCCTTGTATCTGCCGTTGATGTCCGTAATCCAGATATCATCCCGGACCACTATAATCAGGAAGACAAGAAAATCTCAGAGCGTGTGCGAGGCAGCATTCCTGCCTACATGAAATGGAAATACGAAGCCGATAAAGACTTGGTGAAAAGAACTAACTTCAAGTGGACGATCCTGCGTCCTGgAGGATTgaCTAACGAGCCTGGGaCGGgAAaGGCGGACATTGGCAAGACTCATATCACCAAGACAGTCTCACGAGATGAtGTAGCATTGGCTTTg…
KOG1220	Phosphoglucomutase/phosphomannomutase	D6KZ9N402JKL2C	cattaccgaacatatatccaataacctcttcatagccaaaaggcacctcataacctgccttgacaagatcgagcgctgtgttaccgataaacttgaag-------------------------------------------------------------------------------------------------------------------------------------------------------------------------------------------------------------------------------------------------------------------------------------------------------------…
		D6LAZMP01CP7ZC	aatggcgccaagctgatcgcctgtaaaattaaaccaggtaccgtccggccttctctccgctgcagaaaaccgatccgagtcgggatcttgggcaagcacata---------------------------------------------------------------------------------------------------------------------------------------------------------------------------------------------------------------------------------------------------------------------------------------------------------…
		contig09813	ATCCCTTTGTCGTGGGGgCCAATGATCTGAaCTGCATTCTCCCAATACACCTtgtatccgttatcgtcctttggattATGACTCGCTGTGATCATCa--------------------------------------------------------------------------------------------------------------------------------------------------------------------------------------------------------------------------------------------------------------------------------------------------------------…
		contig10433	ttACGCAGACGCGAAAAAaTAGCATCGATAGTGGGCGGATCTCGGCAGATGAAGTAGCTATTGCTGGtCTTGAAGTATCCATATTTTTCATAGAGAGACTCGAGATACCAATAGACACTTtGTCCACGTGCATGTAACGCTGTAGCCAAaTTGa-----------------------------------------------------------------------------------------------------------------------------------------------------------------------------------------------------------------------------------------------------…
KOG1367	3-phosphoglycerate kinase	contig01094	ccGATAAGTtCGACAAGGACGCCACAACTGGAACCGCAACGGACAAGGAAGGAATTCCGGAAGGATGGATGGGATTGGACGCTGGTGTTAAGAGTAGGGAGCTGTTCCGTGAGACCGTGCTTGAGGCCAAGACCATCCTCTGGAATGGACCCCCcGGTGTCTTTGAGTTCCCAGCCTTTGCTAAGGGCTCTGAAGCCCTCCTTAATGCCAATATTGAAGCTGCCAAGAATGGTGCTGTTGTCATTGTCGGCGGTGGCGACACTGCTACAGTCGTTGCCCAGCATGGAAAAGAAGAGGAACTCAGCCATGTCAGCACTGGTGGTGGCGCGAGCTTGGAGCTTTTGGAGGGCAAGGTTCTCCCCGGTGTCAAGGAACTGAGTGAGAAGTGACTCTCGGCGG…
		contig08103	ctGgAaCTGcAaCGgACAAGGAAGgAATTCcAGAAGGCTGGATGGGCTTGGATGCCGGTGTTAAGAGCAGGGAGCTGTTCCGTGAAACCGTGCTTGAGGCCAAGACTATCCTCTGGAATGGACCTCCAGGTGTCTTCGAGTTCCCGGCCTTTGCTAAGGGCTCTGAAGCCCTCCTTAATGCCAACATTGAAGCTGCCAAGAATGGCGCTGTTGTCATTGTCGGCGGTGGCGACACTGCTACAGTCGTTGCCCAGCACGGAAAAGAAGATGAGCTCAGCCATGTTAGCACTGGTGGTGGTGCAAGCTTGGAGCTTTTGGAGGGCAAGGTTCTTCCCGGTGTTAAGGAACTGAGTGAGAAGTGACTCCCGGCGGGTCTCTAACATCTTTGAGGCGGGGAGG…
		contig12878	tCtACTTTCTTGAAAGTGAAAGCCATtCCACcACAGATAATAAGGCTATTGACCTTGTCTAGCATGTTATCAATCAGTTGGATCTTATCAGAAACCTTAGCACCACCCAGGATAGCAAGGAATGGACGTTCTGGGTTCTCCAAAGCCTTGGCAAAGAATTCGAGCTCCTTcTTCaCCaGGAATCCAGCGGCACGCTGGGGTAGCTTGACGCCGACCATACTGGAGTGGGCGCGATGAGCAGTTCCAAAGGCATCGTTGACATAGACGTCGCCGAGTCTGGTGAGGCTCTCGCGGAA-------------------------------------------------------------------------------------------------------…
		contig15877	aaTTCGAGCTCcTTCTTTACCAGGAATCCAGCGGCCCGCTGGGGCAGCTTGACGCCGACCATACTGGAGTGGGCACGATGAGCAGTTCCGAAGGCATCGTTGACGTAGACATCACCGAGTCTAGTGAGGCTCTCGCGGAATTCATTTACTTTGGCGGGATCTGCcTTGGTTTTAGTCCCGTCCTTGTTCTTGACAGAGCCCTCCTCCTCAATGTGGAAGCGTAAATTCTCAAGGAGAATGACAGATCCCTCGGATGCCTCCGAAACGGCCTTTTCGACATCAGGGCCAACAGAATCTTtCAGGAAGGTGACCTTCTTGCCATCAAGGTGTTTCTCGAGCTCGGTTGCAACAGGATTGAGGGAGTACTTCTCGACCACTTTGCCGTCAGGTCGGCCAAGA…
		contig21838	tGATGAAATCGATGGGGAAGACGACTTTGACATtGTTCCTTTTAGCCTTCTCTATGAGTTCGTGAACCTTTTCAGAGCCAGCTTGGTCGAAGAGCGAGTTGCCAATCGAAACATTATCGAGCACTTTCTTAAAAGTAAAAGCCATTCCACCACAGATGATAAGACTGTTGACCTTGTCTAGCATGTTATCAATCAGTTGGATCCCGG------------------------------------------------------------------------------------------------------------------------------------------------------------------------------------------------…
KOG1369	Hexokinase	D6KZ88F01BX950	cggcgatttccttgccttggacctcggtggtacaaatctgcgtgtttgtcttgtcacgttgcaaggcgaaggcaaattcgaaatgactcaatcaaagtaccgtttgaccgaag----------------------------------------------------------------------------------------------------------------------------------------------------------------------------------------------------------------------------------------------------------------------------------------------…
		D6LAZMP01B68FO	gacaagccggaggatttcgccaaggtatcggccagagatgagtttctcgaaagcctgttctcccggcttattggaagattcatctacgatgatatcatagggggtacgggg------------------------------------------------------------------------------------------------------------------------------------------------------------------------------------------------------------------------------------------------------------------------------------------------…
		contig09822	ACGCGCATCAACGAGCTCGCAGATGACAAGCCTGAGGaTTTCACCAAGGTATCGGCCAGAGATGAGTTTCTCGAAAGCCTGTTCTCcTGGTTTATTGg-------------------------------------------------------------------------------------------------------------------------------------------------------------------------------------------------------------------------------------------------------------------------------------------------------------…
		contig16348	TTGGACGCCGTGCTGCACGTTtGAGCGCTTGTGGAATTGCGGCGATTGTTAGTAAAaTGGGTTATCTCGATGAAGGCTGCTCGGTCGGAGCAGATGGATCCCTGTACAATAAATACCCcGGTTTCGCAGATCGTGTACATGAAGGCCTTGTTGATATCTTTGGTGAAAaGGGCCGAAACATCATTACACACCACGCTGAAGACGGAAg-----------------------------------------------------------------------------------------------------------------------------------------------------------------------------------------------…
		contig21210	cGGATGGATCCCTCTACAACAAATACCCcGGCTTCGCAGACCGTGTACATGAAGGACTTGTTGATATCTTTGGTGAAAGGGCCGAAATATCGTTACACACCACGCTGAGGACGGAAGCGGTGTTGGAAGTGCGATCATCGCAGCCATGACCAAGATTCGCAAAGACAAAGGATTATATGTCGATCTCTGATGAATAAAAAAAGAATTTATTTGATTGAATACCGATa----------------------------------------------------------------------------------------------------------------------------------------------------------------------------…
KOG1429	dTDP-glucose 4-6-dehydratase/UDP-glucuronic acid decarboxylase	D6KZ88F01AW7GW	atcacattcaatcatgaacggttcgacgacatcgtgtcgcacgagctcaaagttagggtgtccgacccagtgggagatggtcgtcttcgagcccgtgaagaag--------------------------------------------------------------------------------------------------------------------------------------------------------------------------------------------------------------------------------------------------------------------------------------------------------…
		D6KZ88F02FH6B1	aagacgtccttcatgggtacactcaacatgcttggtcttgccaagcgcgtcaaggcacnctacggtagtagtacgagcacgtctgaggtttatggtgatcccg--------------------------------------------------------------------------------------------------------------------------------------------------------------------------------------------------------------------------------------------------------------------------------------------------------…
		contig16267	cGTGTCCAACTTCATCGTGCAAGCCCTCCGCGGCGAGCCCATGACCGTCTACGGcGATGgCAAACAGACGCGTTCGTTCCAGTACATCCACGACCTCGTCGACGGCCTCATCGCGCTCATGAaCTCGGACGAGACCAGGCCGGTGAACATCGGCAGCTCGGATGAGTTCACGATCGGCGACTTTGCcGGCCTTGTGCGCGACATCGTTGCGCGCGTGAAGGCTGAGGACGGCgATgTGGATCcGAAGAAGGtttCGtAGaTCGTGCAC-----------------------------------------------------------------------------------------------------------------------------------…
		contig19235	TGGCTGAGACTCTGACGTACGGATTCCACCGCCAGGACGGCGTTGACGTGCGTaTTGCCCGCATCTTCAACACCTACGGTCCTCGCATGAACCCCTACGACGGCCGAGTCGTGTCCAACtt--------------------------------------------------------------------------------------------------------------------------------------------------------------------------------------------------------------------------------------------------------------------------------------…
KOG1431	GDP-L-fucose synthetase	D6LAZMP01D4HAY	tcgcgcaggaatgtcagcttgtatttcatgctcttaaacagtccgccaacaagggcggcaagatggatgacatgtgtgggcttgtatttttcgaagag-------------------------------------------------------------------------------------------------------------------------------------------------------------------------------------------------------------------------------------------------------------------------------------------------------------…
		contig08205	GCGAGTCTTCCAGATCGAAGTTGTCATAAGGCCCAaGACATTTGTGGGGATCGCAGAGGTGAAGTTGTCCCcAAaCTGCTCGTGATAGGCATGATTCTGGACATCTACAAg------------------------------------------------------------------------------------------------------------------------------------------------------------------------------------------------------------------------------------------------------------------------------------------------…
		contig13086	ATCGAaCGAGAAGTTGCTGAAAGCCATCGGCGAGTTCCAGTTCACGCCATTTGAACAAGCCCTAGATGAAACCGTTCAATGGTTCCTCAAGAATTACGACAATGCCCGTACAGGCAAGAACAAAAACTAATCGCTACGACGCCCGAGGTTGGCCCAACAATCGATTGTTGCCATCTGTGATCAACCCCTTTCTCAAATTGGCACATGAAGTTAATCGATCTAGATAAACCATTACCATCCATAGTATTGCTATTTTTTCTCTCTTTGTATTTTTGCTCCCAGTTTTGGAATACACATGTCCACACTCAaTTA---------------------------------------------------------------------------------------…
		contig15024	GTGAGTCTTCCAGATCGAaGTTGTCATAAGGCCCGAAGACATTTGTGGGGATCGCAGAGGTGAaGCTGTCCCcAAACTGCTCGTGATAGGCATGATT--------------------------------------------------------------------------------------------------------------------------------------------------------------------------------------------------------------------------------------------------------------------------------------------------------------…
		contig20204	cGTAGCCAAAGTTGCTCTCGTGAGGTAGGCCTTCATGAATCTTGCTCTCATCGAGAGGATAGGTGACCTTGTCCGGGAAGACACATGTAGAAAGGCAGGAGATGACCTTaGgTTACGTGAAAGTCATGCGCGGTTTGCAGCACATTGTCGTTGATTAGGATGTTGTCGCG-------------------------------------------------------------------------------------------------------------------------------------------------------------------------------------------------------------------------------------…
		contig20205	CAGCTTGTATTTCATGTTCTTGAACAGTCCTCCAACAAGTGCAGCAAGAtGGATGACATGtGTAGGTTtGTATTTTtCAAAGAGCTTTCTTGtCTGCTCTGGgt-------------------------------------------------------------------------------------------------------------------------------------------------------------------------------------------------------------------------------------------------------------------------------------------------------…
		contig21480	caatccatctccataataaACGAAAaCGATTGAATATGGACATGTGTATTCCAAAACTGGGAACAGAAATACAAAGAAAGAAAAAGTAGCAATCCTATGGACGGTAATGGTTTATCTAGATCGATTAACTCGGGCTTCGTAGCGATTAGTTTTTGTTCTTGCCTGTACGGGCGTTGTCGTAGTTCTTGAGGAACCATTGAACGGTTTCATCTAGGGCTTGCTCAAATGGTGTGAACTGGAACTCGCCGATAGCTTTCAGCAACTTCTCGTTCGATGCAGGCTTGCGGAaCTGGCCATCAGCTCGTGTAGTATCGAAACTATAGCTACCCTTGAACCCAAGAGCTTTGACGATAGCATCCGTGACTTGCTTAATGCTTACTTCCTCATTTTCACCGACAG…
KOG1441	Glucose-6-phosphate/phosphate and phosphoenolpyruvate/phosphate antiporter	D6LAZMP01CCU63	aacggttcactttgcgcaaaacataatcgcgttcatcatactttccccaccttcgccggtcacatacagtattgcctctctgattaaacgcgtcgccgtcat---------------------------------------------------------------------------------------------------------------------------------------------------------------------------------------------------------------------------------------------------------------------------------------------------------…
KOG1442	GDP-fucose transporter	contig08730	TGTGCAGCTGTTCGTGATTGGAaGCCTCGTTACGGGTGTATTTGGTTTCCTGTTATGCGTGGCTTCGTTGGTAAGCATCAAAGTGACATCGCCTACAACGCACATGTTTtCAAGTGCTGCTCGAACAGTTCTCCAGACCCTCTTGGGTGTTTgg-----------------------------------------------------------------------------------------------------------------------------------------------------------------------------------------------------------------------------------------------------…
KOG1444	Nucleotide-sugar transporter VRG4/SQV-7	D6LAZMP02GH4ON	agggttctccgattgggactccatgttctacaacaatctgcttagcatacctgttcttatcgtcttctccttcctcgttgaggactggggcacggcgag------------------------------------------------------------------------------------------------------------------------------------------------------------------------------------------------------------------------------------------------------------------------------------------------------------…
KOG1458	Fructose-1,6-bisphosphatase	D6KZ88F01B85DF	cctccgacccggcagcgagatggtggcagcaggctacaccatgtacggcttcctttcgtctaacctcgtactatcgacgggccacggcgtgaacggctacacg--------------------------------------------------------------------------------------------------------------------------------------------------------------------------------------------------------------------------------------------------------------------------------------------------------…
		contig02778	CCACGAGCCCGTGCTTGCGTACCTCGACTCGATCAAGTACCCCAAGAAGGAGGGTGCATCGCCGTACAGCGCGCGATACATCGGCAGTATGGTGGCCGATGTGCATCGGACGCTACTGTACGGTGGTATTTTTGGATACCCGGATGATAAGAAGAACAAGAGTGGGAAGTTGCGTTTGCtGtATGAGGCTTtCCCTATGGCCTTCCTCACAGAGCAGGCGGGCGGTGTCGCCACGACGGGCACGAAGCGGATCCTGGATATCGTGCCGAAGAGCATCCATGAACGATGCTCGGTTTTCCTGGGCAGCAAGGAGGATGTGACGGACTtGCAGAAGTtCTTCACGGAGGCGAGCCAGTAGGAGAGGAGGCAAGTTTTGTGCGCGAGCACAGACAGAAAAAa…
		contig02862	GGCCCTCGTTGAATGAGTAAATCTTGCCCCGGGGCGGGATCGTGATGTTCGGATGCGTGAGGATGAACTCGCCCAGGGCGGCGTCGAGCGTGTAGCcGTTCACGCCGTcGG------------------------------------------------------------------------------------------------------------------------------------------------------------------------------------------------------------------------------------------------------------------------------------------------…
		contig09560	GGAACGGCTACACGCTCGACGCCGCCCTGGGCGAGTTCATCCTCACGCACCCGAACATCACGATCCcGCCCCGGGgCAAGATTTACTCATTCAaCGAGGGCAACTCAAaGTA-----------------------------------------------------------------------------------------------------------------------------------------------------------------------------------------------------------------------------------------------------------------------------------------------…
		contig10337	TCGAGTTtCTTCTGCTCTTCGCCCTGCACGTTGGTCTCGCCTGCCATGCCGATGAGGTTGATCAGCCTCGCTTTACGGACATTCGTAGCAATGAaTTTtGAAGTGGTTtGGAtAGCGGTCAGCAACAg-------------------------------------------------------------------------------------------------------------------------------------------------------------------------------------------------------------------------------------------------------------------------------…
		contig15120	tCGGACGTTGCTGTACGGTGGTATTTtCGGATACCCGGATGATAAGAAGAACAAGAGCGGGAAGCTGCGTTTGCTGTATGAGGCCTTCCCTATGGCCTTCCTCACGGAGCAGGCGGGCGGTATCGCCACGACGGGCACGAAGCGGATCCTGGATATCGTGCCGAAGAGCATCCATGAGcGATGCTCGGTCTTCCTGGGCAGCAAGGAGGATGTGACGGATCTGCAGAAGTTCTTCACGGAAGCGAGCCAGTAGGAGAGGGGGCGAGTTGTATGCGCGAGCACAGAGACaGAAAGAAATGAAGAGACGAAAAACAGGACTTTTTTTtCcA----------------------------------------------------------------------…
		contig18384	cccTCGTTGAACGAGTAAATCTTGCCCCGGGGCGGGATCGTGATGTtCGGGTGCGTGAGAATGAACTCGCCCAGAGCGGCGTCGAGCGTGTAGCcGTTCACGCCGTGGCCcGTCGA-------------------------------------------------------------------------------------------------------------------------------------------------------------------------------------------------------------------------------------------------------------------------------------------…
KOG1581	UDP-galactose transporter related protein	contig08260	CGCACTTGTTCTCGCCAAATCATGTAAACTTGTACCTGTCCTCATCATGAACGTTCTTGTGTACAGGCGCAAATTCTCCCTACACAAATATGTCGTCGTGGG---------------------------------------------------------------------------------------------------------------------------------------------------------------------------------------------------------------------------------------------------------------------------------------------------------…
KOG1643	Triosephosphate isomerase	contig03537	TTCGGATGTTTCTCCGAAAaGAGTTCGACGCTCAGAATGACCAAGGATAACGTAGGGGATTCCAGCATCAACGAGCTGATGAGGGCTGGTCTCGCCAGTg-----------------------------------------------------------------------------------------------------------------------------------------------------------------------------------------------------------------------------------------------------------------------------------------------------------…
		contig13964	CGAGGCTGgAACcACGGACTCCGTAGTTGCATCACAACTTGAACCCGTGATCAAGGCCATCAAGGAAGCCGACTGGGCTAAGGTTGTCATTGCATATGAACCTGTCTGGGCCATTGGTA----------------------------------------------------------------------------------------------------------------------------------------------------------------------------------------------------------------------------------------------------------------------------------------…
		contig15211	CCGGAAAGGTAGCCACAGCCCAGCAGGCACAAGACACTCAGAAGGCCACGCGTGAATACCTCGCGAAGGCTGTTTCTCCTGCCGTTGCCGAATCCACTCGCATCATCTATGGTGGTAGTGTCACGGCTGCCAACAGCAAAGAGCTCGCCACTCAGCCTGATGTTGATGGATTTTTGGTTGGCGGCGCCTCGCTCAAACCCGAGTTTGTTGACATCGTCAACTCCAGGGGCTGATTTGTGTTGATGAGAATATAGCCAAAATGAACTGTTTACTGAAGTCGAATCAAACGTGTATATCAATTTGGATTTATAGAATGTATTTTGCTGTGTCTCTCAAaaaaaaAAAAAaaaaaacaTg------------------------------------------…
		contig17777	CTGGAAAGGTAGCTACATCCCAGCAGGCACAAGACACTCAGAAGGCCACGCGCGAATACCTCGCGAAGGCTGTTTCTCCCGCTGTTGCCGAATCCACTCGTATTATTTATGGTGGTAGTGTCACGGCTGCCAATAGCAAAGAGCTCGCCACTCAACCTGACGTCGATGGATTTTTGGTTGGTGGTGCCTCGCTCAAACCCGAGTTT-------------------------------------------------------------------------------------------------------------------------------------------------------------------------------------------------…
KOG1879	UDP-glucose:glycoprotein glucosyltransferase	contig13866	tttttGAATGGTCTACcATACCACATAAGcgccctatatgttatcgaccttGTCCGGtCccGTCAGATCGCAGCCGGGGATATACTCCGAGGGCACTATCAGCAACTTTCTGCTGATCCTAACTCACTGGCTAACCTTGATCAAGATCTtCCGaa----------------------------------------------------------------------------------------------------------------------------------------------------------------------------------------------------------------------------------------------------…
KOG2099	Glycogen phosphorylase	12_VII-3	GCCATGGCGGCCGCGGGAATTCGATTAGCGTGGTCGCGGCCGAGGTACCGGTGGAAGAGAAGAGCCCTGCGCTGGCTGCCGTGTTGAATACGATCTCAAAAGGCATGTTTGGCGACGGGAGCGTGTATGAGCCGCTGTTGAATACAATCAGGCACGGTGATCATTATCTCTTGACGGACGATTTCGATTCGTATATCGCGGCGCTTCGTATGGTCGACGAGGCCTATCTTGACAAGGATGAATGGGTGAAGAAGAGCATCCGCACAACGGCCAAGATGGGTAAGTTCTCTTCGGATCGCGCGATTCAGGACTATGCGCAGGAGTTCTGGAACATTGAGACGATCAAGGTGGACGTGGACGCGTAGTGCTCTTGGTAAAGTGGTATGATTAGCAAGAGAG…
		7_VI-14	CGGGCGCAGCGGGTATGCTTTACTCTCTTGCTAATCATACCACTTTACCAAGAGCACTACGCGTCCACGTCCACCTTGATCGTCTCAATGTTCCAGAACTCCTGCGCATAGTCCTGAATCGCGCGATCCGAAGAGAACTTACCCATCTTGGCCGTTGTGCGGATGCTCTTCTTCACCCATTCATCCTTGTCAAGATAGGCCTCGTCGACCATACGAAGCGCCGCGATATACGAATCGAAATCGTCCGTCAAGAGATAATGATCACCGTGCCTGATTGTATTCAACAGCGGCTCATACACGCTCCCGTCGCCAAACATGCCTTTTGAGATCGTATTCAACACGGCAGCCAGCGCAGGGCTCTTCTCTTCCACCGGTACCTCGGCCGCGACCACGCTAATC…
KOG2161	Glucosidase I	D6KZ9N402GNY7A	ctcctgcgcgacaccagcgaggttcatgtagtcgccgctgccggtggggcactcgatctggaagtcgtcgccatagtattggtagaaccgctgcagg--------------------------------------------------------------------------------------------------------------------------------------------------------------------------------------------------------------------------------------------------------------------------------------------------------------…
		D6LAZMP02J1T2W	caaccgtaaagacagggacggtcagaacgtcttcgagggtggcttcttgggtcttgacaacattggcgttttcaaccgatccgagcgtctgcctacgggcgggtcccttcgtcaag-------------------------------------------------------------------------------------------------------------------------------------------------------------------------------------------------------------------------------------------------------------------------------------------…
		contig05099	ATTCATcTtCCTCGTCAACTCCGAGGTCGCAGTACATCTTCTCTTCCTCATTCCAGTGCAAATCATCCAAGTTCTCTAAGATTGCTTGCTCaa------------------------------------------------------------------------------------------------------------------------------------------------------------------------------------------------------------------------------------------------------------------------------------------------------------------…
		contig17236	CACAAGGGATATCTTTCATTGCTCCCTTTGATGCTCTCGTTATTGGAaCCATCGGCACCTCAGGTTGATGCTATTCTCGACATTTTGCACGATCCCAAACACCTGTGGTCCCCTATGGTATTCGCAGTTTGTCTGCTTCTCATCCTGAGTaCGGTCaGGGTGAGAACTACTGGAAGGGTCcGATCTGGATTCAGATGAACTACCTTGTCCTGAAggCCCTGCACAaTACCTACGCTGCTCAAGAAGGCCcATACCAAGCCAAGGCTAGGACGATCTATGAGGAGCC-----------------------------------------------------------------------------------------------------------------…
		contig20411	ttCACATCTTCGGCCGTGATATGCAAGGCCGCCGCGCGAaCAATGGTGGTGACGAGCGCcTGAACAaTGATCCGCACTTTAGGGATTATGTCCACTTTTACGAGTTCTtCCATGGTGAcACTGGCAAGGgTCT--------------------------------------------------------------------------------------------------------------------------------------------------------------------------------------------------------------------------------------------------------------------------…
KOG2178	Predicted sugar kinase	contig05094	aaCGACaaGCTCCGTGGACAAATGGGCGTCAAGACGATAGCGCTTAGCGAGGGATGCACAAtCGGtCCACCAGCCGAAaGTGAATAAGCTGTTGACCCAGTaggtgttgaataacgaataaagaaCCaTaCGCAAaCCGCCTCTGTCAAATGTTGGCCGTCGACAAAAATATCAATGGTGTTGAGGTGTGGGCTCGCGCCTCTGTGTAAAGCGACTTCATTCATTACCTGCCAGTCATCAGTTGCTTGTCCTAGCTTTCTTCCg---------------------------------------------------------------------------------------------------------------------------------------…
KOG2323	Pyruvate kinase	D6KZ88F02F8Y00	tcaatgttgttcgcatgaacttctcccatggcacgtacgaataccaccagagtgtgattgacaacaccaggaagatggttgccgatgatcccaacggccg-----------------------------------------------------------------------------------------------------------------------------------------------------------------------------------------------------------------------------------------------------------------------------------------------------------…
		contig06108	aaGCGAAGATCAGCCTTGTCCTTCTCGGATAGAGCAGGgAGATCGACGGGGGTGTTGGGGAGGTTGACACCCTTGTGGGAAGAGAGGGTACCGTTGtGATGGCCCGGACg-------------------------------------------------------------------------------------------------------------------------------------------------------------------------------------------------------------------------------------------------------------------------------------------------…
		contig10032	TTGATGATGGTGTCCTCTCCCTCCtcGTCCTTTCCATTGACGGCGACACCGTGCGCGTCCGGgCCATCAACAACGgTACCcTCTCTtCCCACAAGGGTGTCAACCTGCCCAACACCCCcGTCGa-----------------------------------------------------------------------------------------------------------------------------------------------------------------------------------------------------------------------------------------------------------------------------------…
		contig10808	GCCCCAaCGTCCcTATTATCACCGTCACCCGCAACGAGCAGACCGCCCGTCAAATCCAcTCTCCACcGTGGCGTTTATCCGTTCTGGTACCCTGAGCctCGGGgCATTCCCGATCATCAGTGGCAGGCTGATGTCGACAACCGCATCCGGTTCGGtCTGcGCAGCGCACTCGCGCTCAACATCATCAAGCCCGGAGGCACCATTGTCGCTGTCCAAGGCTGGAAGGGTGGTCTTGGCCACACGAACACGCTCCGCATTCTATCTGTGCCCACTGACGCGGCTGATCTGCAGCACTCTCCTCTGCACGGATGAGCGATTTGAAAGAAATATTAGGCGAGGAAGAAGGAAGAAGACACAAATCAAAACGTG------------------------------…
		contig12987	cACGGATATCCGTGACATCCTGAGCACGACGGATGAACGAGGCGAAGACCATGTCGACGCCGTTCTtGACACCGAAGCGAAGGTCAGCCTTGTCctt--------------------------------------------------------------------------------------------------------------------------------------------------------------------------------------------------------------------------------------------------------------------------------------------------------------…
		contig14880	cTGCTCGCCTGGTTTCCAAGTATCGCCCCAACGTCCCTATCATCACTGTTACCcGCAACGAGCAGACCGCCCGTCAGATCCACCTCCACCGTGGCGTTTATCCGTTCTGGTACCCTGAGCCTCGGGGCATTCCCGATCACCAGTGGCAGGCTGATGTCGACAACCGCATCCGGTTTGGTCTGCGCAGCGCGCTCGCACTCAACATCATCAAGCCCGGAGGTACCATTGTCGCTGTCCAAGGCTGGAAGGGTGGTCTTGGCCACACGAACACGCTCCGCATTCTATCTGTACCCACTGACGCAGCTGATCTGCAGCACTCTCCTCTGCACGGATGAGCGATTTGAAAGAAATATTAGGCGAGGAAGAAGGAAGAAGAAGAAGACACAAATCAAAACGTa-…
		contig17816	CAGCGATCGCAACGCTCTCTGCAGTGGgCGTAGGGTGgATTTGGCTGTTTCGGAGATCctCGAGCAAAGGTGGGTAGCAGATGGCAGACTCGGCCAGCAAGCAGGTCTCCGCCATCATCAGGACAGCCTCGACGGGGTAGTTACCCTTGGCAGTCTCACCGGACAACATGACACAGTCGGCACCATCGAGAACAGCATTGGCGACATCACTGACTTCAGCACGAGTGGGACGAGGGTTGTACGTCATGGACTCGAGCAtCtGAGTGGCAACAATAACAGGCTTtCcGGCCTTGTTGCACTTGgCAAt--------------------------------------------------------------------------------------------…
KOG2366	Alpha-D-galactosidase (melibiase)	D6KZ88F01DE4ER	aaaaagcgtagcatttggagccaagtctccattctggttccgcgtccgatcggaccaacagtcgtcgatgttgacatatttgtatccaagatccgacagtcccagg-----------------------------------------------------------------------------------------------------------------------------------------------------------------------------------------------------------------------------------------------------------------------------------------------------…
		contig16840	GCCCTCGCGAATGGTTTCATCAAAAGGCTCGGCACAATTATCATATTTtAGCAAATCGAAaCCCCATTCATTGAaTTGTTTGGCATCACGTTCTTCGTTCTCGAACGAGCCcGGATACATTTGGCAgg-------------------------------------------------------------------------------------------------------------------------------------------------------------------------------------------------------------------------------------------------------------------------------…
		contig18527	TACCgATAAGCAAAGGACTCTTCATCAGcGCCCAGGCCGTGAAATGCGATTTTtGCTCTTCGTAGTTGAGACCTTCGTTGCcGACTTCaaGgATaTCTAGATCATTAAATCCGTAGAAGTCACTCGCCCAGGCAATGAAGGAGTTCTTGTTGATAATGTtCATGAGGTATTCCCaTACAGgACCGATGTCGTCCCACATCCTCCACATTTGACCATATTCTCGGGCCCACAGCCAGGGTTGTTCACGACCCCAcTTGACAGAGAGAAAATATCATAGGTtCCGGTCGCGTTtCCGAGACTtCCTTGATGGCAGCAGCCATGCGACCAAATTTACCAACCAT----------------------------------------------------------…
KOG2426	Dihydroxyacetone kinase/glycerone kinase	contig10658	cAGCAGTTAATATTCCAGGAGTCACCCAACCcgaatgagcaggttcatggcctgcaccgccgcccgacaccAGGGCAACCTTGAAAGGATCTTGATTCTTTAGa-------------------------------------------------------------------------------------------------------------------------------------------------------------------------------------------------------------------------------------------------------------------------------------------------------…
KOG2429	Glycosyl hydrolase, family 47	D6LAZMP02JTQ4X	tggtatcgaaacgtaaacgtcaacaccggtgatgtggcatatgcttcagtggactctctctccgccttctggcctggtcttcaagtccttgcaggagacgt----------------------------------------------------------------------------------------------------------------------------------------------------------------------------------------------------------------------------------------------------------------------------------------------------------…
		contig16012	aaCACCTATGCATCTACTGCTACCAAAATTGGCCCTGAAGTGTTCTATTACATCAGCTCAGACGGTAACTTCACTGGTAATGCTCCTCCCACTCCACAGCAGTTAGCTTTCTACAACGAACACGGCTTCTATATTGCGTCGCCCGACTACATTCAaCGCCCAGAGGTTTTAGAGACAAaTTtCTACgcctggcggattacaGGAGATACCAAATATCTCGATCGCGCaGCAAGCGCTATCAAAAGCTTCGAGACTTACCTGTATACTCCTAGTGCATACGCTGGTCTCAATAACGTTTCCGTGACCACAGGAGGCTCTAATCTTGTCGACGATATGGAGAGCTTCTGGTTCGCCGATGTGTTGAAATACCT----------------------------…
		contig16537	CGCGTCaTTGTTGATGCcATGGATACTaTGCTTGTCATGGGGCTTGACGACTTATTCCAACAAGCCCTCAATTACACCCAGTACATCGACTTCAACCAATCCTACACCCCGCAGGACAGTGTCAGCGTTTTTGAAACGACAATTCGCTATGTAGGTGGCTACATGAGTGCGTATGAACTCAGTGGATACAAGCACCCGATTTtGGTCGAGAAGGCCAAGCAGGTCACTGATAAACTTATGTACGGATTCACTGGTTCAAGCCCTATTCCTTTCAATTATCTCGATTTTGCAACCAATCAGCCCGTTCCTGGCACGACCAACGTGGCTCAAGCAGGCACACTCACGCTTGAATACAATCGGCTCAGTCACTATACCGGTA--------------------…
		contig21794	TaTtCTtGGGCGGCTTGGGAGGAGTGCCACTGCCGTAAACTGCCTTAGCGGGGGGTGACTTATAAGGATGACATTCGGTATTAAAAACGTAATCGTTTAGGCTGATATGGTTGGGATCGTCAAACGTGAGGTAGAGGTACTTCAACACCTCGGCGAACCAGAAGCTCTCCATATCATCGATAAGATTAGAGCCt-------------------------------------------------------------------------------------------------------------------------------------------------------------------------------------------------------------…
KOG2431	1, 2-alpha-mannosidase	contig01492	ttATACACCCAGCGATCTAATGGTAtCTTGTCCTCATTTACAAACATGAGGTACAGGTATTTtAACGTTtCAGCTAGGAAATAGCTCGGCATGAaGTCCTCCTTAGGTgg-------------------------------------------------------------------------------------------------------------------------------------------------------------------------------------------------------------------------------------------------------------------------------------------------…
		contig11821	TACAGATTCCGCCCAAGGAGGATTTCATGCCAAGTtATTTCCTAGCTGAAaCGTTGAAaTACCTGTACCTCATGTTTGCAAATGATGACAACATAACATTAGATCGCTGGGTATATAACACTGAGGCCCACCCATTACCCAt-----------------------------------------------------------------------------------------------------------------------------------------------------------------------------------------------------------------------------------------------------------------…
		contig16012	aaCACCTATGCATCTACTGCTACCAAAATTGGCCCTGAAGTGTTCTATTACATCAGCTCAGACGGTAACTTCACTGGTAATGCTCCTCCCACTCCACAGCAGTTAGCTTTCTACAACGAACACGGCTTCTATATTGCGTCGCCCGACTACATTCAaCGCCCAGAGGTTTTAGAGACAAaTTtCTACgcctggcggattacaGGAGATACCAAATATCTCGATCGCGCaGCAAGCGCTATCAAAAGCTTCGAGACTTACCTGTATACTCCTAGTGCATACGCTGGTCTCAATAACGTTTCCGTGACCACAGGAGGCTCTAATCTTGTCGACGATATGGAGAGCTTCTGGTTCGCCGATGTGTTGAAATACCT----------------------------…
		contig16537	CGCGTCaTTGTTGATGCcATGGATACTaTGCTTGTCATGGGGCTTGACGACTTATTCCAACAAGCCCTCAATTACACCCAGTACATCGACTTCAACCAATCCTACACCCCGCAGGACAGTGTCAGCGTTTTTGAAACGACAATTCGCTATGTAGGTGGCTACATGAGTGCGTATGAACTCAGTGGATACAAGCACCCGATTTtGGTCGAGAAGGCCAAGCAGGTCACTGATAAACTTATGTACGGATTCACTGGTTCAAGCCCTATTCCTTTCAATTATCTCGATTTTGCAACCAATCAGCCCGTTCCTGGCACGACCAACGTGGCTCAAGCAGGCACACTCACGCTTGAATACAATCGGCTCAGTCACTATACCGGTA--------------------…
		contig16574	CCAGTGCGTATGTGAGGATTGAAGATAGGTAGAGGGTGCGCCTCTGTGTTAAACACATACTTATCCAATGGCAACACACTAGCATCATCAAACAGC---------------------------------------------------------------------------------------------------------------------------------------------------------------------------------------------------------------------------------------------------------------------------------------------------------------…
		contig18908	aaGGGAGCTCGTAAGGgTgaCATCCTCCATACGATGCGCGATATATCCTCAGaCCGGAGACAGTAGAGTCGCTTTTtATCGCCTATCGTGTAACTGGAAaCCCGCAGTACCGTGAATGGGGCTGGTCTATCTTCCAGGCGATCGAGAAGCACTGTAAGGTtCCGAGTGGTGGATa--------------------------------------------------------------------------------------------------------------------------------------------------------------------------------------------------------------------------------…
		contig20105	TGAAAaTCCAGTGCGTATGTGAGGATTGAAGATAGGCAGGGGgTGTGCCTCTGTGTTAAACACATATTTATCCAATGGCAATACACTAGCGTCATCAAACAAC--------------------------------------------------------------------------------------------------------------------------------------------------------------------------------------------------------------------------------------------------------------------------------------------------------…
		contig21305	AGGTACAGGTACTTGAGAGTCTCGCTCATGAGGAAAGTCTCCATCTTGTCCTCCAgCCTCGCCGGCACCTCATCtACATTCAACACTGCCGCATATCCACCACCGGgAaCCTTa---------------------------------------------------------------------------------------------------------------------------------------------------------------------------------------------------------------------------------------------------------------------------------------------…
		contig21794	TaTtCTtGGGCGGCTTGGGAGGAGTGCCACTGCCGTAAACTGCCTTAGCGGGGGGTGACTTATAAGGATGACATTCGGTATTAAAAACGTAATCGTTTAGGCTGATATGGTTGGGATCGTCAAACGTGAGGTAGAGGTACTTCAACACCTCGGCGAACCAGAAGCTCTCCATATCATCGATAAGATTAGAGCCt-------------------------------------------------------------------------------------------------------------------------------------------------------------------------------------------------------------…
KOG2440	Pyrophosphate-dependent phosphofructo-1-kinase	D6KZ88F02JIT2Z	tgccaacattacaagcagtagaagctgtcaacgctcttctcgaggctacaccagaaacaccatcctacatgattggaatcaaggaaaacaacgtaacaagag---------------------------------------------------------------------------------------------------------------------------------------------------------------------------------------------------------------------------------------------------------------------------------------------------------…
		D6KZ9N402FE6UE	acatcgtcgtcgagtagaccacggaagccattgtggatcgcgagaggatggtggccctgtcgaatgcagtagcgcacggctgtgcgtgtggcgg-----------------------------------------------------------------------------------------------------------------------------------------------------------------------------------------------------------------------------------------------------------------------------------------------------------------…
		D6KZ9N402HORIR	cacggctgtgcgtgtggcggcattcataccacctgcgggagcgcccatatgcatgatggcaatgcgcagttgcttgctttcaggg--------------------------------------------------------------------------------------------------------------------------------------------------------------------------------------------------------------------------------------------------------------------------------------------------------------------------…
		contig01292	aaaGTGgCCtCAAACGTGTACaCTACGGATGTGATTACCAAGATGaCTCAAAGAAGAAGGTGGAACGCTCTTCGACTCTCGCTCTGCCTCGCTCGGACATACCTTGCAGGGTGGCATCCCCTCGCCCAtggACCGCGCGCGTGCGGCgcgtctgtc---------------------------------------------------------------------------------------------------------------------------------------------------------------------------------------------------------------------------------------------------…
		contig10744	tCGACGACCACGTGAATGAGTTCTCCtGGCTtGgTGtCGATACcTGgATGGCGCGTGGTGGCTCCGAGCTGGGTACAAACCGGACGCTGCCCTCATTCGACCTTgg-----------------------------------------------------------------------------------------------------------------------------------------------------------------------------------------------------------------------------------------------------------------------------------------------------…
KOG2446	Glucose-6-phosphate isomerase	D6KZ88F01B2VNZ	tcttcgaaggaaacaagccaagcaactcgatcattttccctctcttgaccccgtctactcttggtgcccttattgctttgtatgagcacaaaatcttcacgcagggtg---------------------------------------------------------------------------------------------------------------------------------------------------------------------------------------------------------------------------------------------------------------------------------------------------…
		contig10920	cGtCGACACCAGGCTCGTTGATCGAGAATGTcTGTTCGCCgaTATTGCGGAGGGCAACGTGAAGGACAGCACGGTCCTCGGACGTGTTGATGTGCTCTCCAGAGAACATCTTGTCg-------------------------------------------------------------------------------------------------------------------------------------------------------------------------------------------------------------------------------------------------------------------------------------------…
		contig14336	tGGCTAATCGAGATATCATACTAATAaTGAAAAAAAATCTGTAGCAGGAGTTTCAGGGGAGTACATGATGTTCAGAAAACGTTTTTGATTTCATTGGTACAAATTTAATTTCACTTCTTTCAAACAACCTCCAATTCATTCCTTCCTGTATTTCTGGTAGTAATGAATCAGGCCAGTCGTAGAGCTGTCGTGGCCCTTGACGTCATTTGGAGACTCGAGCTGAGCGAGAATGGCTTTGGCAAGAACCTTGCCAAGCTCAACACCCATTTGATCAAAC--------------------------------------------------------------------------------------------------------------------------…
		contig16018	aCAtggAATCTAATGGCAAATTCATCACCAAGGGTGGTCAACGTGTAGATTACCAGACCGGTCCGATCATTTGGGGTGCCGCAGGGACCAACGGACAGCATTCGTTCTACCAGTTTGTGCACCAGGGTACCAAGCTCAtccctgccgatttcatcgcaccagcgacgACCCaCAACCCAATCGCCAACTCTAAGCATCACCGTAt--------------------------------------------------------------------------------------------------------------------------------------------------------------------------------------------------…
		contig19734	TTCGAaGCAATGAAAGgCTCAAGGCACAAAATTCTACATGTTGATTTATGAATGGTTAGTCGAGACATCATACTAATAGTGAAAAAAATTGGTAGCAAGAGCTTCAGGGGAGCACATAATGTTCAGAAGACATTTTTTATATCATTGTTACAAATTGGATTTCACTTCTTTTAAACCACCTCCGATTCATTCCTTCCTGTATTTCTGGTAGTAGTGAATCAGGCCAGTCGTGGAGCTGTCGTGACCCTTAACGTCATTCGGAGAGCCGAGTTGAGCGAGAATGGCTTTCGCAAGAACCTTGCCAAGCTCAACACCCATTTGATCAAAT-----------------------------------------------------------------------…
KOG2449	Methylmalonate semialdehyde dehydrogenase	D6KZ88F02HLZBD	ccacggagctgtgccaacagtaaatgcgatctgcgatcatccggcaattcgtgccatcagctttgttggaggcgataaagctggaaagca---------------------------------------------------------------------------------------------------------------------------------------------------------------------------------------------------------------------------------------------------------------------------------------------------------------------…
		contig19726	ccGACGATTGTCGAGACTCTAGTTACCATGAAAGCATATCAAGAAGAGATCTTTGGCCCCGTCCTTTGTGTAGTCACGGCAGAGACTTTAGACGAAGCcATTGAAaTAatCAATAAcAACCGATATggcaatggtgcAGCCATTTtCACGCAGTCTGGGGCCACCGCGCGCAaGTTCGAGCAAGAGGTAAACGCCGGTCAGTTGGGCATCAACGTACCCATTCCCGTGCCTTTGCCGAACTTCTCCTGGAGCGGAAATAAGGGTTCCGTg---------------------------------------------------------------------------------------------------------------------------------…
		contig20421	TCAACCCGGTGTTGGTACcTACCATACCCACCTGCAGCGCCTCCGCCACGCGCCACACACGCCCGATGTCGCGCGAGAAGAAATAGCCCGCGAGACCGACGTCGGTGTtGTTCGCGTACCGGAGCACCTCTTCCTCCGTCTCGAACTTGGTCAGCGCCGCGAGCGGGCCGAACGTCTCCTCGTCGTTGTGGAGTGCCTCGAGCGAGACGTCGGAAAGCACGGTTGGCATGAAGAACGAGCCGGTCAGGCCGGAGTCTGCAGATGGCTTGGAGCCACCGATGAGCACCTGTGCGCCCTGtGCGATGGCCGAGTCGACATGTCGTTGTGTCTTTTCCa---------------------------------------------------------------…
		contig20560	ccGATGCCGGACTGCTTGAAGCCgCCGAAGGGGACGCTGGAGTTGAGTGTGTTGACGCAGTTGACCCATGCAGTACCAGCCTTGAGCCTATGTGCCGTCTGGAGCGCCTTGTTGATGTCCTGTGTGAACACAGCAGCAGCAAGACCATAAACCGTATCGTTCGCCTGCCTGATGACATCTTCCTGATCCTTGAACTTGATCAAGACACCGACGGGACCGAAGATCTCTTCTTGGACGATGCGCATGTTCGGGTTCGTGTGCGTGAAGATCGTGGGTTGAaTGAAGTATCCCTCCTCTCCAtcgg-----------------------------------------------------------------------------------------------…
KOG2499	Beta-N-acetylhexosaminidase	contig13879	tAtCTCGgCGGAGCTCGCGGCGCGAGGCCAGACAATGCTGTCCAGGTTCTCGGGTGAAGACTGTtCTGTCCAGAGAAGCTGCTCGCCTCCAAGGACGAGATCATactgagcctctgtgag---------------------------------------------------------------------------------------------------------------------------------------------------------------------------------------------------------------------------------------------------------------------------------------…
KOG2517	Ribulose kinase and related carbohydrate kinases	D6LAZMP01E00BG	gttccctccgcaagacatttgttgccgaccagcgcaccctgctggtcaccgatgagaccaccgatcttgacgcccttcaaggggcccttgacgattgtgccgtaga-----------------------------------------------------------------------------------------------------------------------------------------------------------------------------------------------------------------------------------------------------------------------------------------------------…
		D6LAZMP02IF5UD	aattgactggtttacaactttcgacttatttctccgtaatcaaattgcgctggatgatcgaccacgaaccaggtgtcaaggaagcactagaagaagacgatctgtta----------------------------------------------------------------------------------------------------------------------------------------------------------------------------------------------------------------------------------------------------------------------------------------------------…
		contig07875	tCTCCGGCcTGATCACCGTGAAaCCACCTATGTCaGCCAAAATCTCCATCCCaatgtcgctatttGTCAGACCACCATCGACCATGAGCTTCTCGAGGTCAGTCCCcgAATCCTTCTTCATGCTTTCGAGAATGgCCcTTG------------------------------------------------------------------------------------------------------------------------------------------------------------------------------------------------------------------------------------------------------------------…
		contig09984	TGTCTTCGTAAACGGTGTATGGGGCCCTTACAAGGATGCCGTCTTCCCAGGATGGTGGATGAATGAGGGCGGCCAGTCcTCAACAGgCcAGCTTATAGACTTCATCCTCACTACTCACCCcg-------------------------------------------------------------------------------------------------------------------------------------------------------------------------------------------------------------------------------------------------------------------------------------…
		contig18184	CCACCCTTGGTGTGACCTCTGCAGCAAATCTTCCCAGCATGGCTGCTCCAAGAaCCACGGCAGCGCTGTgAGACTGAGGCAGGATCACTTCAATACCGCAAACGTCAGCGAAGAGCTGCATGAGCACTGCGTTTCTGGCTTGACCACCAGACATGTAAA------------------------------------------------------------------------------------------------------------------------------------------------------------------------------------------------------------------------------------------------…
KOG2533	Permease of the major facilitator superfamily	D6KZ88F02HOXPE	cggctacgcgcgtacctaactgtgttcgtttgtaccaacaggagagatagtacacaatcccaggatataaaccagcttcaaataaccccaagagaatacggacagttatcagg----------------------------------------------------------------------------------------------------------------------------------------------------------------------------------------------------------------------------------------------------------------------------------------------…
		D6LAZMP02GM56U	attttattaaagtcggtgccttgcatgttgagctcctctttcatgccagatacataagcattgtttacgttagacctgtcaaggtagttggtaaaataca-----------------------------------------------------------------------------------------------------------------------------------------------------------------------------------------------------------------------------------------------------------------------------------------------------------…
		contig02417	aaaaCCAAACGGGTGTCGAGAACAAGTACTTCAAGAAGgAACAAATGATCGAAGCTCTCCTCGACCcAAAaaCATGGCTCTTTGCgCTtGCTTCAGCGCTGGATAACAtCCCcAACTCATTGACGAACCAAACACAACtAATCATCGCCTCGTTTGGATTTACTACGTTGCAAaCGACATTATTGTTCTGCATCAACGGTGTCGTCGAGATTGTCaCGATCTACACGGGTGTTAACATCGCTGCTCGATTCAAAAaTGCGCGTGGGATTGTTGGGgCGgTTTATTtCATa-------------------------------------------------------------------------------------------------------------…
		contig04783	cTCGCCGATTAAGGCGTAAGATTGATTATCATaTTCTACCCATGATGTGCCTGCTTTACTGGGTCCAATACATGGACAAAGTTACCTTAGGGAGCTCTTCCGTCCTGGGTATCACTAAGGCGACGCACCTTTCTGTCAATGAATACAACTGGCTTGGAACTATTTTCTATCTCAGCTATCTCGTTTTTGAGTATCCTCAAAATCTCGCATTACAACGATTCCCCGTTGGAAGATGGATGAGCATCAATATATTTATATGGGgTATAGCAATTATGTGTCATGCGGCAGCAAAGAg--------------------------------------------------------------------------------------------------------…
		contig18057	aGtCGCTATAACAGCcGGGTTCCTGATTGTTACAACCATGTTTTACACAAGAAGTGAACAGACGCTTCGTGTCGGATATTGGTTTCTCATGAACGGGACAGCGCAAATTATGTCAGGCCTCCTTGCATATGGAACT-----------------------------------------------------------------------------------------------------------------------------------------------------------------------------------------------------------------------------------------------------------------------…
		contig19664	TATTCTTGGAGTGTTGCTGATCCAGCTTTTGCCATGGAGTAACAAGGCAGGTCTGCTAGCAGGAATTTACCTAACTGGTGTCGGCACGACTGGATTTGTATTACTCCTTTCGTGGGTCTCAAACGTTACAGCGGGgCACACGAAGCGCGTCACCACG--------------------------------------------------------------------------------------------------------------------------------------------------------------------------------------------------------------------------------------------------…
KOG2537	Phosphoglucomutase/phosphomannomutase	D6KZ88F01DGXNK	gttcggagaagagaatggtgccgtgtccattagcttcgaaataaactcccacgtcaaactgctccgccgcatgatgaaggtgcttgacacccgtgggcacgcaacg-----------------------------------------------------------------------------------------------------------------------------------------------------------------------------------------------------------------------------------------------------------------------------------------------------…
		contig13244	ccTCTGCTCCGATAGCTTtGAGGCCATCTtCCAGAGCTTTTATCAAGGAAGGACCAGaTGGGCGTGTATCGCGAGCATAGACAACGCGTGCTGGTTTAGAGACATCAATGTTTGCGGCTTTGATCAGTTCATTCAGGGCATCGATGAGCTCTTCAGACGAATTGGCATTGGATACGGTGGTAGCCATGCCTTCCCACGATGCCTCAAGCATTtCACCTCGCGGATCCACAAGTTTAACA----------------------------------------------------------------------------------------------------------------------------------------------------------------…
		contig15646	tCTtGAATGCGTTGCGATCTGAGACGACGACCTTGACGAGTCGGTTTGGTAAGTCCGCATACAACGAGTCCCATTCTCCACCGCCATATCCCTTGTGGGCAAGAACTACTTCGACGAGTAACATGTCTGAAAGGGCGTCACCAACCGTTTGGTTGATTAGTTCGACGAGATTAACGAGATGATTCACAGCTGTCTCCTGTGCGGGAGTCGATAGTTTGTGGGCAGCTAGCTTCTCTTGAGTCTGTTCGGAGAAGAGAATGGTACCGTGTCCATTAGCTTCGAAGTAAACTCCTACATCAAACTGCTCCGCCGCATGATGAAGGTGCTTGacACCTgTGGg-----------------------------------------------------------…
KOG2631	Class II aldolase/adducin N-terminal domain protein	contig01531	GGCGATTgTTCTCACGATCTCTCATGCAAATACCCCcTCCTGTGCCcGTGACCCATCCGAGGTGATAGAACGACCGGCATAATTCTGGGATTAGATTCGCCGGA-------------------------------------------------------------------------------------------------------------------------------------------------------------------------------------------------------------------------------------------------------------------------------------------------------…
		contig18473	cAtGTTTTTTTTTTTTTTTTTtttttttttttttttccGGCGCCAGGGCAGCGGCTCCGCCCGTGTCATCGCATTCAACTCCAAATAGTACACTCTATCCTTGCTAGATTACTACTAGGTACGCTTTtCACAACCATAGTTATCCTATCGATCCATCGCCGTCACTTGCGCCCCCCCCcTCTTCATCACGCCAGGACCGTCTCAAGATTAGCGAGCTTCATCTTGACCGCAATCTCAAACAAATAGTCCAGACACTCAGCTTGCGTCTTGGCCTTTTCCCAATCATACCCCCACACGTAAACGCCATGCCTTCGTACTAAGACGGCAGGGGCGTCGGGATATTGTTCAATTGCCTCTGCCAAACTATCCTTCAAGTCCTCTTCAAACGGCGTGTTCTCG…
KOG2638	UDP-glucose pyrophosphorylase	B5.seq	ATTATAAGAAGAGCAGAGAGTGAGAGATAAAAAGGTAAGAATAGATGTAGTATCTCTTGCCCTCGCTCGGTATATATTCGTTGTCATTGCTGTCATCATCATATCTATCGTCGATCAAACCACCACCCATCTTCCATTACAGCAGTTTCAATTTTTTTTTTCTCTCCCAGCCCACCACCGTCACCCCAGTCGCATTCGTTCATGTACATGAAAAGAAGAAGAAGAAAAATCTAGTGTTGTTGTTGTTGTCGTTTGCACAAAAAGGGTGGCAGATTACAATTCGATCATGTTCAAGTTTCCAGACAGGAGACGGTTCTCGAGTATACAGCCATCAGGAATATCAATCCTCTGGCCCCCATTAGCGACGACGATCACCGTCCCACGCAAGGTCACATTCCG…
		contig10184	ttGAaGATCTTGAATTTGCGGACGGACTTGAaGTCCTCGaCGTGCTCGGaCGGCACCTGGGCGATTTCGAGCAGACGGATGCTACCGTCGTAGTCGATGAGGGTA------------------------------------------------------------------------------------------------------------------------------------------------------------------------------------------------------------------------------------------------------------------------------------------------------…
		contig14249	CTACTACTAGTATTATAAGAAGAGCAAGAGAGTGAGATAGAAGGTAAGAATAGGTGTAGTATCTCTCGCACTCGCTCGGTATATATTCGTCGTCGTCGCTGTCATCATCGTATCTATCGTCGACCAAACCACCATCCATTATAGCAGTTTCAATTTTTTTTTtCTCCCAACCCATCACCATCACCCCGCTCATATTCGTTCATGTACATAGAAAAAaGAAATCTAGTGTTGTTGTTGTTGTCGTTTGCACAAAAGGGAGGAGGGGGGGGGgCAGATTACAATTCGATCATGTTCAAATTTCCAGACAGGAGGCGGTTCTCGAGTATACAGCCATCAGGAATATCAATCCTCTGGCCCTCATTAGCGACGACAATCACCGTCCCACGCAAGGTCACATTC…
KOG2653	6-phosphogluconate dehydrogenase	D6LAZMP01BLFWJ	gaggatgatcttgcgaggacgcttcaacttggcagcaagctcctggacggagtgtgcgccttggatcttggtgcccttggcttcgttggccaggaagtgg-----------------------------------------------------------------------------------------------------------------------------------------------------------------------------------------------------------------------------------------------------------------------------------------------------------…
		D6LAZMP02GFEG7	cgagatcgtccctgctaacttgctccaggctcaacgtgactacttcggtgctcacacgttccg------------------------------------------------------------------------------------------------------------------------------------------------------------------------------------------------------------------------------------------------------------------------------------------------------------------------------------------------…
		contig06777	aGAGCCAGTTtCACCGACCcAATCGCAACAAGGTTCACCGTAGGCCTGAGCGGCGGTAGCcTGGAAGATCTCCTTGATATGCGGCCATGCAGCAGTaGAaCcACCAGGCATGAGCaGGGA---------------------------------------------------------------------------------------------------------------------------------------------------------------------------------------------------------------------------------------------------------------------------------------…
		contig16964	TGCATAATGCTCAACCCGGCTGGAGGCGCATCGTCGCTCAGGCCGTTCTCTGGGgCATCCCAACCCCTGCCTTCAGCACTGCCCTCGCGTTCTTCGATGGCTACCGCTCTGAGATTGTCCCCGCTAACTTGCTCCAGGCTCAGCGTGACTACTTCGGTGCTCACACATTCCGTGTCTTGCCTGGCAAGGAGAACGAGCGCTTTAAGGCTGGTGAAGATATTCACATCAACTGGACGGGTCGTGGCGGCAATGTTTCTGCATCAACCTACATCGCATAAGCCTATGACATGGTCGAAAGAAAAGAAAATGAATCGAAGTAGCGCGGCTGCATTTTCCTTTGTACAATTTGCATGTAGTTATAAAGCAAATGAATATTTTAATAGACTGCCcGTTTGCTGt…
		contig17252	AAACCCTGAGTAtAGgAAATAATCTTCGAGgCATACAGAGCCTGCTCGAGGTCATCAATGAACTGTTGTTTGTCTCCCTtGAAaGCCTCCTTTTGAGGAtcAGCAAGGATCTTGCTAGCACGGGTACg-------------------------------------------------------------------------------------------------------------------------------------------------------------------------------------------------------------------------------------------------------------------------------…
		contig17915	TGCACAATGCTCAACCTGGCTGGAGGCGCATCGTCGCTCAGGCCGTTCTCTGGGGTATCCCTACCCCCGCCTTCAGCACTGCCCTTGCGTTCTTCGATGGATACCGCTCCGAGATCGTCCCTGCTAACTTGCTCCAGGCTCAGCGTGACTACTTCGGTGCTCACACGTTCCGTGTCTTACCTGGCAAGGAGAATGAGCGCTTTAAGGCTGGTGAAGATATTCACATCAACTGGACGGGGCGTGGCGGCAACGTTTCTGCATCAACCTACATCGCATAAATCTATAACATGGTCGAAAGAAAATAAAATAAATCGAAGTAGCACGGCTGTATTTTCCTTTGTACAATTTGCATGTAGTTGTAAAACAAATGAATATTCTATAGACTGCTCATCttaaaaa…
		contig19679	AAGCCTtGAGTATAGgAGATAATCTTCGAGGCATACAGAGCCTGCTCGAGGTCGTCAATGAaCTGTTGTTTGTCTCCCTTGAAAGCCTCCTTCTGAGGACCaGCAAGGATCTTGCTAGCACGGGTACGCTCCTCCTTGATGGCAGACAAACAGCGCGCAAATACAGCCTCACCGATCAAAGTAACAGGGGAGCCaGCATCAAGGGCAGCAATGGCTGTCCACTTGCCAGTGCCCTtcTGGCcAGCCTTGTCcaagatttttgccAAGGCAGGTTCGCCATCTTGATCCTTg------------------------------------------------------------------------------------------------------------…
		contig20807	aTGTCCTTCAAGAAAACgCTCTTGATGATGCATCCACCTCGCCACATGCTAGCAATACCGGCATAGTTCAAGTTCCAGTTCAGATCCTGAGCAGTCTGGCGCATGAGCATG------------------------------------------------------------------------------------------------------------------------------------------------------------------------------------------------------------------------------------------------------------------------------------------------…
		contig21314	tttCACCGACCCAGTCAcAACAAGGTTCACCGTAGGCCTGAGCAGCGGTAGCCTGGAaGATCtCCTTGATGTGCGGCCATGCAGCAGTAGAGCcACCAGG-----------------------------------------------------------------------------------------------------------------------------------------------------------------------------------------------------------------------------------------------------------------------------------------------------------…
KOG2670	Enolase	D2.seq	GCCCCCCTACGTGCTCCCCACGCCTTGCTTCAACGTCATCAACGGCGGCTCTCACGCCGGCAACAAGCTCGCCTTCCAGGAGTTCATGCTTGTTCCCACCGGCGCTGAGACCTTCACCGAGTCGATGAAGATCGGCACGGAGACCTACCACACGCTCAAGAAGGTCATCACTGCCAAGTACCT------------------------------------------------------------------------------------------------------------------------------------------------------------------------------------------------------------------------…
		D6KZ88F01CS82T	cgctagagacggcgatggaaacaccgaggatggcgttggcaccgagcttgcccttgttgggcgtgccgtctagtttgatcaaaaagtcatcaatgtccttttgttgg----------------------------------------------------------------------------------------------------------------------------------------------------------------------------------------------------------------------------------------------------------------------------------------------------…
		D6KZ9N402IIDF8	cctgcttcaacgtcatcaacggtggctcccacgctggcaacaagctcgccttccaggagttcatgcttgttcccactgacgctgagaccttcaccgag-------------------------------------------------------------------------------------------------------------------------------------------------------------------------------------------------------------------------------------------------------------------------------------------------------------…
		D6LAZMP01B1X84	gcgatgatgtcgttgacgttagcaatggccttggagacgcccttgccaacgtagtgagccttgtcaccatcacggagctcaacggcctcgtgcgcacccg-----------------------------------------------------------------------------------------------------------------------------------------------------------------------------------------------------------------------------------------------------------------------------------------------------------…
		D6LAZMP02IS08D	tgtttccatcgccgtctctagcgctggcgcggctgaaaagggcgtgcctctgtaccagcatcttgctgagcttgctggcgtcaagccccccta------------------------------------------------------------------------------------------------------------------------------------------------------------------------------------------------------------------------------------------------------------------------------------------------------------------…
		contig11864	GTTtttttttttGttttttGCAAGTTAACAAAGAGTTTTGATGCTACATTAGAAACACTTCATACAGCAAAATTttttCtAGTAGCAAAGCAACTGTCTATGCATTGTCATTCAATGTTCGGCTTTGTTATCAACAACGTACAAAAACATTTTTGTTAGTTTCCTTCTCTCCTTGCATACAACCGCCATGAAAAAAAAGATCAAATCATCCCCCATTCCAAGAAATTCACAATTTTTTGAACATTTATAAGAGCGTGTCCACTCAATCCTTCTTCAACAGAGCAGGGGGAGTGAGGCCAGCCGAGAAGCCCTTTTCGCCAGCGTAGGTGGCACCCTGGGAAACGATGTCCTCTTCGATGCGGAGAAGGGCATTATACTTGGCAACACGCTCGCTACGAG…
		contig13979	CGTCATTGATTTTGGCTTTGTTATTAACAACGTACAAAAACATTTTTGTTAATTTCTTCTCTCCTTACATACAACCGCCATGGAAAAAAAAaGGACCACATCATCCCCTATTCCAAGGAATTCACAAAATTTTTGCACGCTCACGTGAGCGTGTGCACTCAATCCTTCTTCAACAGAGCAGGGGGAGTGAGGCCAGCCGAGAAGCCCTTTTCGCCAGCGTAGGTGGCACCCTGGGAAACGATGTCCTCCTCGATGCGGAGAAGGGCATTGTATTTGGCAACACGCTCGCTGCGGGCAGGAGCACCAGTCTTGATCTGACCCACTCCAAGAGCGACAGCAAGATCGGCAATGAGGGTGTTCTCGGTCTCACCGCTACGGTGAGAGATCATGACACCCCAG…
KOG2741	Dimeric dihydrodiol dehydrogenase	D6KZ88F02JN3AL	ttttggatgatccggagattgatgctatttacaaccctctacccaatggcctccactttgaatggaccatgaaggcgctcgcggcgggtaaacatgtcctg----------------------------------------------------------------------------------------------------------------------------------------------------------------------------------------------------------------------------------------------------------------------------------------------------------…
		D6KZ9N402JJMK6	gcccgccgcgagtgccttcatggtccattcaaagtggaagccattggggagggggttgtagatagcatcaatctccggatcgtccaaaagttcctgatacccgttaggccca-----------------------------------------------------------------------------------------------------------------------------------------------------------------------------------------------------------------------------------------------------------------------------------------------…
KOG2757	Mannose-6-phosphate isomerase	contig07932	aCATTATCGAaTGCATGGCcAACTCGGaCAACGTTATCCGCGCcGGCCTCACGCCCAAGCTGCGCGACCTGCCAAACCTGCTCTCAACGTTGACCTACG------------------------------------------------------------------------------------------------------------------------------------------------------------------------------------------------------------------------------------------------------------------------------------------------------------…
KOG2762	Mannosyltransferase	contig04307	GACTAAAaGGAGTGCATTGCAAACcAaGAGtaTAGCGgAGGATAGATTGGTAGttAAGGGtAAAaCtATtCCAAGAGTACTCGATGGAAAaGAGCATCAACAATTTCATAAACACAGGGTATTGCGTCCGCCACATGAGgAAGGgCAGTTGTTGTGCATACCAAGAGTAGAACTGATag----------------------------------------------------------------------------------------------------------------------------------------------------------------------------------------------------------------------------…
		contig12238	cATTGTTCCTGTAACCCCAGATCACATTGCCACGATTTTATTCACATCTAATCTTATCGGCATATTGTtCGCGCGCTCGTTACACTATCAGTTCTACTC------------------------------------------------------------------------------------------------------------------------------------------------------------------------------------------------------------------------------------------------------------------------------------------------------------…
KOG2772	Transaldolase	contig00006	cGAAGGAGACCTTGTCGATGGGGTGGCCCTCTCTGGCGTTGTTGGAGTCGAGCTTCTTGGGCACCTCGACAGTGGACTTCTTGAGTTCCTCAAGAAGGCTGGGGGAGATGGTGAGGAAGTCAATGCCAGCGAGGGACTTGATCTCGTCAACGTTGCGGAAGGAAGCACCCATGACGATGGTCTTGTAGCCGTGTTGCTTGTAGT---------------------------------------------------------------------------------------------------------------------------------------------------------------------------------------------------…
		contig13768	ctcgattACCTCAAGAAAaCTGGCACCGTCGTCGTATCGGACTCGGGCGATTTTGagtccaTCGATGTATACAAGCCTCAGGATGCTACCACCAACCCTTCCTTGATCTTGGCTGCCTCCAAGAAGGAGGGCTACGCTCACCTCATTGACGCCGCCATCAAGTACGCCAAGGAGAAGGGCGGTGATCTTGAGACTCAGGCCaa----------------------------------------------------------------------------------------------------------------------------------------------------------------------------------------------------…
		contig14158	CGTGAAGCTTGTCGAAGGCCATCTGCTCCTGCAGGAGTGCCCAACGGAATTCAGGCTCGTTATCAATAAAGGAGACTTTGTCGATGGGGTGGCCCTCCCTGGCGTTGTTAGAGTCGAGCTTCTTGGGCACCTGGGCAGTGGATTTCTTGAGTTCCTCAAGAAGGCTGGGGGAGATGGTGAGGAAGTCAATGCCAGCGAGGGACTTGATCTCGTCAACGTTGCGGAAGGAAGCACCCATAACGATGGTCTTGTAGCCGTGTTGTTTGTAGT---------------------------------------------------------------------------------------------------------------------------------…
		contig15272	CTCGATTATCTTAAGCAAACCGGCACTGTCGTCGTaTCGGaCTCGGGCGATTTTGAGTCCATCGATGTGTACAAGCCTCAGGACGCTACCACCAACCCTtCCTTGATcttGGCTGCCTCCAAGAAGGAGGGCTATGCTCACCTCATCGATGaCCGaCTATCAAGTACGCCAAGGAGAAGGGCGGTGATCTTGAGgCTCAGgCCAaCcAT----------------------------------------------------------------------------------------------------------------------------------------------------------------------------------------------…
		contig17693	ttGATCAAAATGCGCTCCTTCTTGATGCCAACAGATTCGTAGAGAGCAATGAGCTCCTTGGCCTTCTTCTTGGTaCCCTCcTTGTCGAAGGACAGGCGGGCGTCAACCTCGGTCGAGACACGACCAGGGA-----------------------------------------------------------------------------------------------------------------------------------------------------------------------------------------------------------------------------------------------------------------------------…
KOG2798	Putative trehalase	contig09211	TACAAGTCCTGGTTCCTGGTGCCGGCCTTGGTCGCCTGGCGTATGACGTAGCTAAGCtCGGATTTTCTTGTCAAGGCAACGAGTTTTCACATTACATGCTCTTAG------------------------------------------------------------------------------------------------------------------------------------------------------------------------------------------------------------------------------------------------------------------------------------------------------…
		contig15098	ggTACAGAAAACGCTCCTACTGGAACGCCTACAACAACTGTAGCGTAGCCTTTTTTTtATTAGAGATGGATACGACATCCAGGCTGACTGACTGGCTGTTTTGTAAGATATACATGAGGCTTTCGCTACCAAGTTGGTTTTGCGATCATCTTGAATAAATAAAAGCTTTCTGCTATAGCAAGATGTTAATGATAATCTCATCAAGACCTCAACGATTACAATTGGGTTATCCGATTTAGTTGGATGCCCAAAGGTGATGTTCATCGACAGAAGTGTTGCTTTATCTTGGTATTTTTAGGATGTAATCTTTGTTGCCGTCCAAAAGGCAGCATCATATGTGTATCCTAGCATGGCCTCTTTATTACTTGTGTATGTCGTTTTGATTGTTCTTTCGTTCGA…
		contig15702	cGTGACAGTtCCCGACGTTCTACCGACCGATTTGCCACGGAACAGCAACTTTTCCCTAGTTGCAGGCGATTtCGAGGAGATTTATGGCGCTAGAAAAGAGGATTACGAAGATGACGAAGATGTAGAATTtCACGAAGGTGCTTGGGATGCCGTACTCACTTGCTTCTTTATTGACACGGCAAAAAaTATCGTCAATTATCTTCGCATCATtCATTATATTCTAAaTCCAGgAGGGgTATGgATC-----------------------------------------------------------------------------------------------------------------------------------------------------------…
KOG3354	Gluconate kinase	contig21023	AACTtATTTTGTGTTTTtACGGGAAGTAAGTCCTTATTGACTGGCCGGATGAAGGAGCGGAAGGGACACTTTATGAAaGTGTCTATGCTTGAGAGCCAGTTGGATACATtAGAGGATCCAGaaCATGAGgAAGGTGTGGTGGCCGTTTCTCTTGACGATCTGGATCAGgAGGgAAACCGAGAACGGTAGAGGAGGTGGTGCAAGATGCTTGGGCAGGGCTGCATAGATTGgagg---------------------------------------------------------------------------------------------------------------------------------------------------------------------…
KOG2854	Possible pfkB family carbohydrate kinase	contig12066	TAAAGATTGCGCGTGCACTGGCTGACCAGCCGAAGAACAACCCGAGCCGCCCACGCACCGTTATCTTTACCCATGGTGCTCAGGCAACGACGATCGTCGTCGCTGGCAAGCCGGAGCGTGTCGTGCCTGTGCATCCTCTCGAGGAGTCTGCCATTGTCGACACCAACGGTGCAGGGGATGCCTTCAGTGGTGGCTTCTTAGGCGCATACGTCCAGGGCATTGATCTGGAAGGCTGTGTTGAAGCAGGTCACAAATTGGCAAGTGTTTCCATCCAGCAGGTGGGGCCACAGTTTGCATGGCCTAAGGTACCTATATTGTAGAACCATCATAAAGAAAAGTTCAAGGTTTCATTGAATGATGCTGAATCTCAGCCACTTGGGATTCAAGTATTTGAACACA…
		contig12324	TGCTTTGCAAGGTCGACGAGGATGCTGGTACCGTGTGTGAGGAAATAGCCCTCGGCATAAAACACTTTGGCACCATCCACCAACGGAGCTACCTCGGGTGAATCAAGGTGTGACTTGTCGAATTTCTCAGCTACGCGAAGAGTCGTGACCAGCGACCGATGATGTCCAGTGATGATCACGG--------------------------------------------------------------------------------------------------------------------------------------------------------------------------------------------------------------------------…
		contig14410	TgCCGAGggCAACgaCGATCGTCGTCGCTGGTAAGCCGGAaCGTGTCGTGCCTGTGCATCCTCTCGAGGAGTCTGCCATTGTCGACACCAACGGTGCAGGGGACGCCTTCAGCGGTGGCTTCTTGGGCGCATACGTCCAGGGCATTGa-----------------------------------------------------------------------------------------------------------------------------------------------------------------------------------------------------------------------------------------------------------…
		contig15828	ccGTTGTATACACTGGATGTGTTGGCGACGATGAGCTCGCTGAaCAACTCAAAGCGGCCAACAAGCGGGAAGGTCTCATCGAGGCCTATCAGGTCAAGAAAGGTGAGAAAACGGGCGCATGCGCTGTGATCATCACTGGACACCATCGATCGCTAGTCACGACTCTTCGCGTAGCCGAGAAAtttCGACAAGTCACaCCTtGa----------------------------------------------------------------------------------------------------------------------------------------------------------------------------------------------------…
KOG2944	Glyoxalase	contig18633	cAtGTTTTTttGTTTTTTTTTTtttttttttttttCACACAAACATGATTCATTTATATTTATCAGTAAAAATACATTCGGACATCCCATGACATTGTATTCGTGCTTCCTAGTTTACGCCAAAGACTTGCCAAGATCGTGAGTCACAATCTCAACCCAATACCCATCGGGATCAAGGATAAATGCAATGTTTTtCATGTTTCCGTCCTTCGGCCGTTTCTTGAATGGTACGTTAAGTGTCTCAAACCGATCGCAGGCTTTTTCAAGATCGTCAACGGTAATAGCGAGATGACCAAAGCCACGACCAGGATCCGTGTTTCCACTTGCATATCCAGCGAAGTTAGGGTCCGATTCGGTGCCATGGTTCCAGGTAAGCTCGAGGACACCTTCACGGCCGAA…
		contig19388	TTTtgttCTTTTTTTTTtttttTTTTTTTTTTTTTTtttttttCTTtGAAGAAATTCGTACAAACATGATTCATTTACATTTATCAGTAAAACTACAGTTGGACATCCGATTACTTTCATTTTTTCGCTATATTCGGGCTTCTCAGTTTATGCCAAAGACTTGCCCAGATTGTGAGTCACAATTTCAACCCAATATCCATCGGGATCAAGGATGAATGCAATGTTTTTCATGTTTCCGTCCTTGGGCCTTTTCTTGAATGGCACGTTGAGCGTCTCAAATCGATCACAGGCTTTTTCAAGATCGTCAACGGTAATAGCGAGATGACCAAAGCCACGACCAGGATCCGTGTTTCCACTTGCATATCCAGCAAAGTTAGGGTCCGATTCAGTGCCATGATT…
KOG3075	Ribose 5-phosphate isomerase	contig08768	ccATTCCCCGCCGAAATTATGCAAGACCCTTACAATATCATGTGCAGAATAAAACTGCTCACTGGTGTCGTTGAAGTTGGTCTCTTCTGCCACATGGCTCAAGCTGCCTACTTTGGTAATCAGGATGGGAGCGTCACCATCAAGAGCGCAGGCGGGAAAGTCGAGCAAAAGCCTGCCTCGTAAGGTTACAATCAATTTATGCTGTATGACGTTCGAGTAAGATGGCCGTTGTAGCAATAGCAAAGTAAATCAGCATATAGCATAATATATAGAACCAAAGGCAATGTAATATATTTGTTTtATTTCATTCTGTACATCTctaaaaaaG-----------------------------------------------------------------------…
		contig14025	CTTTGTCATTGATGCTCCATTCCCTGCTGAAATCATGCAAGACCCTTACACTATCATGTCCAGGATAAAAATGCTCACTGGTGTCGTTGAAGTTGGTCTCTTCTGCCACATGGCTCAAGCTGCCTACTTTGGTAATCAGGATGGAAGCGTCACGATCAAGAGCGCTGGCGGGAAAGTCGAAGAAAaGCcTGCCTCGCAAGGTTtCTTAGT---------------------------------------------------------------------------------------------------------------------------------------------------------------------------------------------…
		contig17054	aaCCGTGTCTtcATTCCAAGTGGTTtCCAATCTAAACAGCTTATTGTATCGTCAGATCTTAATCTtGGAGATGTCGATCAATACCCTACGATAGATGTCACCATTGATGGTGCAGATGAAGTTGATATCGAGCTCAACTGCATCAAGGGAGGAGGCGCATGTCACTtGCGAGAGAAAGTCATTGCTGAAGCAGCCAAGACTTTCATCCTTGTTGCAGATTACCGCAAGAACGTTAAATACCTAGGCACAAATTTCACTGCAGGCGTGCCTGTAGAAGTTGTCCCTTTCGCCTATGCCAAAGTCCTTCAGAACCtGCATGAAGTCCTCGGcTCTCctAATGCCACGCTTCGCATGG--------------------------------------------…
		contig20850	cACTAGCAGCCGTAGCTACTCCTGCAATCGAGGCCGTCGAACCTAAAaTGTTATCAACCCCAGCCAAGAAGGAGCTTCCACCATTAGAGGCAGCTAAGCGCCTAGCAGCATGGTCCGCCGTAGACGAGCATATAAAATCACACCATCGGGTAATTGGCATTGGATCTGGTTCCACTGTACCATACGTCGTGGAGAGGATCGTAATGCAAGGCGCGGAACTGAACAAGGACCGTGTCTTCATtCCAAGTGGTTtCCAATCTAAGCAg-------------------------------------------------------------------------------------------------------------------------------------…
KOG3111	D-ribulose-5-phosphate 3-epimerase	contig10728	ACAGCGGTCGATGAATTTTtGTCCGCCCTTGCCTGGGTAAACGGTCATGACGAGGAGCATGTCAGCTACGGCGGCGATCTCGTCTGTGATTGCTGCTGAAGGTGTGTCGGGCGAGATGGCAACGCCAGCCTTCATGTTACGCTTATGGATGGCGTCGATGAGGGAGATAGGATCAGAGGTTGCCTCGAGGTGGAAGCAGTACAGTGCACCGCCTGCATCGGCGATGTCATTCACCCACTTTTCGGGCTGTGCGACCATCATATGGCAGTCCATAAAGATTCCCGGGACGCCTTTGTGTACACAGGTGAGGATGGGCGCGCCcATGGTGATgttggg---------------------------------------------------------------…
		contig11596	ttACtGCATAATTCGTCTTTTGTGTTTTCTCTTAGGGCTTGTTTCTTCTATATTCATCTACACTAGTTTTTACAATTTCTAACAGGATTCATGTTGTCTTTTCCCCTCACTTTTGTGCCGCAATCTTTGCCTGAGCTGTGTCGACAGTCTCCTTGAGAATCTTGATGACACCCTCGGGATCCGCCGCTCCGAAGATGGCACTACCAGCGACGATGACATTGCTCCCTGCGTCGGCGCAGACACCGATCGTGCTGGGGCCTACACCGCCGTCGACTTCAATgTCCTTGTCTGGGAAGCGGGCGCGTAGTTCGGCGACCTTGGGCAC--------------------------------------------------------------------------…
		contig14200	ACAACGCTCAATGAATTTTTGTCCGCCCTTACCTGGGTAAACGGTCATGACAAGGAGCATGTCAGCTACGGCGGCGATCTCGTCTGTGATGGCTGTCGAAGGTGTGTCGGGCGAGATGGCAACGCCAGCCTTCATGTTACGTTTATGGATGGTGTCGATGAGGGAGATAGGATCAGAGGTTGCCTCGAGGTGGAAGCAGTACAATGCACCGCCTGCATCGGCGATGTCGTTCACCCACTTTTCGGGCTGTGCGACCATCATGTGGCAGTCCATAAAGATTCCCGGGACGCCCTTGTGTACGCAGGTGAGGATGGGCGCGCCCATGGTGATGTTGGGgACAAAGTGAcT---------------------------------------------------…
KOG3147	6-phosphogluconolactonase - like protein	contig06043	cGTGTTGTCCCCcTCGACCATCCCGACTCGAACCATCTCTTGTGCGTTAATGAGCTCTTCTCAAAGGTGCCCATCCCGACCGAGAACATtCAcACcATCGATtACGGTCTCGCcGa-------------------------------------------------------------------------------------------------------------------------------------------------------------------------------------------------------------------------------------------------------------------------------------------…
		contig10515	TTTTCtCGATCGGGATGGGCACCTTTGAAAaGAGCTCGTTAAAGCACAAGAGGTGGTTCGAATCGGGGTGGTCGAGGGGGACAACACGTTCGTCGGCGTAGAAGACTTGCCTGGACGGTGGGGtt----------------------------------------------------------------------------------------------------------------------------------------------------------------------------------------------------------------------------------------------------------------------------------…
		contig14123	AAATGCCACATGCACGGCATGGTTGATAACGGGAAGCGTGAGCGTGATACGCTTCGGGGGCGGCTTGGGCGAGTCCTCAACGTACGCCACCCAGCGATCCTCCTCCGTTAGGAGCGCATGGCCGGGGAAGAGTGATGCCGTGTGTCCATCAGGCCCGACGCCGAGAAGGATGAGATCAAaGACGGGGAAGCGTGCCGAATCCTTTTGCGCAAACTCGCGGATGAGCAATTTTTCGTAGT----------------------------------------------------------------------------------------------------------------------------------------------------------------…
KOG3221	Glycolipid transfer protein	contig16903	AGAACTTTTGGTGGAAAaCGAGAAGGGAGAGAAGAAGCGCACCGCGACCCAGGGTCTGATGTGGCTCCTCCGCGGCCTTCAGTTTACCCAACAGGCCCTGGCTAATGCACAGGCGAAACCAACCGAAGAACTATCAGTTGCATTCACCTCGGCATATGGTGATACACTTAAGAAATTCCACAACATGGTGGTGAAAGGCATCTTCGGGGTTGCCATGAAGGCATGCCCCTACCGCGCAGCCTTCTACGAGAAGCTGGCCGCGGATCCCGACGGTGGACCTGCAGAATCACAGGACAAACTGAGCGAAGAAATGAACAAGTGGCTGGCCGCCCTTAAGGTGATAATTGACAAGGTCCAGGCGTTTTACGCCGCTGGAAAaCATGACCAAGGATTTTAAAC…
		contig17766	aGTGATCTTAATGGCAATATCGAGAAAGTACGAAATCGCTACAATGCCTCCCCCGCGTTGTCCGCGACTCTCGAACTTTTGGTGGAAAACGAGAAGGGAGAAAAGAAGCGCACCGCGACCCAGGGCCTGATGTGGCTCCTCCGCGGCCTTCAGTTTACCCAACAGGCCCTGGCCAATGCACAGGCGAAACCAACCGAAGAACTATCAGTTGCGTTCACCTCGGCATATGGCGATACGCTCAAGAAATTCCACAACATGGTGGTGAAaGGCATCTTCGGGgTTGCCATGAAGGCATGCCCTTACCGCGCAGTTTTCTACGAAAAGCTGGCCGCGGATCCCGACGGCGGACCTGCGGAATCTCAGGACAAACTGAACGAAGAGATGAACAAGTGGTTGGCC…
KOG3354	Gluconate kinase	contig21023	AACTtATTTTGTGTTTTtACGGGAAGTAAGTCCTTATTGACTGGCCGGATGAAGGAGCGGAAGGGACACTTTATGAAaGTGTCTATGCTTGAGAGCCAGTTGGATACATtAGAGGATCCAGaaCATGAGgAAGGTGTGGTGGCCGTTTCTCTTGACGATCTGGATCAGgAGGgAAACCGAGAACGGTAGAGGAGGTGGTGCAAGATGCTTGGGCAGGGCTGCATAGATTGgagg---------------------------------------------------------------------------------------------------------------------------------------------------------------------…
KOG3974	Predicted sugar kinase	contig05665	ccTGCTAGCTCATCCGGCGATGCATTTTTGTCTATTCCTGCTGCCTCGGACAGACGTTTGAACTCTACAACGTTTGGGGTAAGGACCGCTCGACGATATCCTTTGACCAATGATAGGTCTTtCCCAAtCATGTATAGACCGTCAGCATCTATGACAATAAACAtt------------------------------------------------------------------------------------------------------------------------------------------------------------------------------------------------------------------------------------------…
		contig19251	aGGAGAAGATTGTAGTTGATGTGCCTGGTGGCCTGAaGCGTtGTGGTGGACAAGGTGACATTTTGAGTGGAAACACGGGAACCATGCTTGCCTGGGCAAAATGTTACGAAGATGGCGCGTATGGAGATtCCAACTTACCATCGTCTCGGATGCCCATTCTGGCAGCCACAGGCGCAAGTATGGTTACAAGAGCTACCAGTCGACGTGCTTTTCTTAGGGAAGGAAGAGGTGTCATCACAGCGGACATGCTAGGAGAAATCGGCGGTGCATTCGGCAACATCTTCGGAGAGGATGCACAGGGTAAAGATGAATCGAAGTTGTAGCTCATCTTATCATTGAATCAAACATTACTGTATTACTAGACACACTTCCAGTTGCACGAGCATATATACTGAGCAA…
KOG4153	Fructose 1,6-bisphosphate aldolase	D6KZ88F01BZ074	caggcctgagctcgacattacctggcttgtagacaccgtgaacattaccgaaggcagcagcaatgctgaagttgggtgagatcttcgaaagtg------------------------------------------------------------------------------------------------------------------------------------------------------------------------------------------------------------------------------------------------------------------------------------------------------------------…
		D6KZ9N402FSO4P	taccgaaggcagcagcaatgctgaagttgggtgagatcttcgaaagtgccttataaacatcgtaaatgtcctcgggctgcgtgtaaagcgaagcgttgtcaacg-------------------------------------------------------------------------------------------------------------------------------------------------------------------------------------------------------------------------------------------------------------------------------------------------------…
		contig00532	ttaccAaGGtCGGCACAAGCCTCCTTGACGCGCTCAACAAGAGTCTTCTCGCCTTCACGGACCCAAACACGGGGGTCGTAGTACTTCTTGTTGGGCTTGTCAGGGCCCTCAGGATTGCCTACCTGGGTTTGGAGGTAACCCTTCTTGGATTCAACAAAGTTGCGGATACCCGCGAGGTAAGCGAATTGAGTGTCAGTGTCAACGTTCATCTTTACAACACCGTGGGACACAGCAGTCTTGATCT-----------------------------------------------------------------------------------------------------------------------------------------------------------…
		contig01198	CGAGCCAGAGACCGAGTGGACCcATCTTCTCGAAGTACTTGACGCAGGTGGCGATATTCTGCTCCTTGGGCTCCTCAGAAAGGTCAAGCATGTGCGAGGAGAACAGTggctcctggtgcTtGTTGTAGTATTCCTGGTCGGCAGCGAGCATGCCGTCGAACCATGGCAGGAGCTTTtCAGCGCAGTGATCGCTGTGCAAGATCACGGGAACGCCATaGGCCTTGGCGACAGTACGGATGTGGTGCGCGGCAGCGATGGCACCCGTGATGGAGGCCTGCTGCTtATCgTTGgcAAGACCCttttGttCCCgcgaagtaGGCGCTACCACCCTGGgAAACCTGCAaGATaGATAGGAGCCTTGATGtccctggcggcctttcttAGGACTGCATTtGCAGt…
		contig01200	tATACTTCTGGTGCTcACCAAGAAGCTCGGGCCTGAGCTTGACATTACCCGGCTTGTAGACACCGTGAACATTACCGAAGGCAGCAGCAATGCTgaaGTTGGGCGAGATCTTGACAAGTGCcTTAT---------------------------------------------------------------------------------------------------------------------------------------------------------------------------------------------------------------------------------------------------------------------------------…
		contig13214	aGGCGGTTCACGTTGCCAAGGTCTGCACAGGCCTCCTTAACGCGCTCGGCGAGGGTCTTCTCGCCCTCACGAACCCAGACACGAGGATCGTAGTACTTCTTGTTAGGCTTGTCGGGGCCCTCGGGGTTGCCGACCTGGGTCTGGAGGTAACCCTTCTTGGCCTCAACGAAGTTGCGGATACCCGCGAGGTAAGCAAATTGAGTATCAGTGTCAACGTTCATCTTGACAACACCATGGGATACAGCGGTCTTGATTT-----------------------------------------------------------------------------------------------------------------------------------------------…
		contig14063	ccAGAGACCAAGCGGaCCCATCTTCTCGAAGTACTTGGCGCAGGTGGCGATGTTCTGCTCCTTGGGCTCCTCAGAAAGGTCAAGCATGTGCGAAGAGAACAGTGGCt----------------------------------------------------------------------------------------------------------------------------------------------------------------------------------------------------------------------------------------------------------------------------------------------------…
		contig14386	CCTCCTTAGTCGAGCCGGATCCACCGTGGAAAACGAGGAACAGAGGCTTCTCCTTGCCGATCTGGCCAGCCGTATACTTCTGGTGCTCATCAAGAAGCTCAGGCCTGAGCTTGACATTACCTGGCTTGTAGACACCGTGAACATtACCGAAGGtCTAGCAGCAaTGCTgaaGTTGGGTGAGATCTTCGAAAg---------------------------------------------------------------------------------------------------------------------------------------------------------------------------------------------------------------…
KOG4342	Alpha-mannosidase	D6KZ88F01AY9EJ	caaattcgctcaggtctgcgtacttgtgtccgcatacttcaaacttggccatgtcccacgtcgtattcttatgggtcgggcgtgagacatgtccgaa--------------------------------------------------------------------------------------------------------------------------------------------------------------------------------------------------------------------------------------------------------------------------------------------------------------…
		D6LAZMP02J1553	ggcggttcttgggtagagaatgacggtaatatgccctcgggagaagccctcatccgccagttccttttgggtcagcgatacttcgagtcccgtttcggaaaaagatgcgaaacagca------------------------------------------------------------------------------------------------------------------------------------------------------------------------------------------------------------------------------------------------------------------------------------------…
		contig07162	tttctatcttgtCGGAaTCCAAGTATGGCTTCTCTTGCATTGGCaatattttGCGCATTtCGCTTCTCCGTGGAGCTACAGCTCCTGACGCTGATCAAGACCAAGGAGAaCaTGATTTCtCTTGGgCCGTATTGCcACATGAggg--------------------------------------------------------------------------------------------------------------------------------------------------------------------------------------------------------------------------------------------------------------…
KOG4472	Glycolipid 2-alpha-mannosyltransferase (alpha-1,2-mannosyltransferase)	D6KZ88F01A3O64	gtgggggatgacgccgaattgaacctcaccgctgaccaagacacttatacggtcgataaagttttgagagaacggttcttcattgaggaacacccaaggatagtgatga--------------------------------------------------------------------------------------------------------------------------------------------------------------------------------------------------------------------------------------------------------------------------------------------------…
		D6KZ88F01APPGP	catcattgagaaatatccaagggtagttgtatttcctgttgaaccggtcttctaggctctggacactactgatggcgcctgccaggtccgaatttctcgcaag--------------------------------------------------------------------------------------------------------------------------------------------------------------------------------------------------------------------------------------------------------------------------------------------------------…
		D6KZ88F02GZ176	attcgtacatggcaacggtgaaagcatacgtcttgttttcgtttttcatgaaagtgaacggatcaaagttcacatcgcagtggaagtggacatcgggttcgactcg-----------------------------------------------------------------------------------------------------------------------------------------------------------------------------------------------------------------------------------------------------------------------------------------------------…
		D6KZ88F02JAPLX	tgcatttcttcaatgatatcggctatcgtcatccgccattccaacattgtcctcaagg-----------------------------------------------------------------------------------------------------------------------------------------------------------------------------------------------------------------------------------------------------------------------------------------------------------------------------------------------------…
		D6LAZMP01BY1X0	cattccgatttatgagggaaaataagaaagtttatagctggacaatctctttatacgaatgggaacctaccatccccacactatgggacaccgtgaaagaattcatgcaa-------------------------------------------------------------------------------------------------------------------------------------------------------------------------------------------------------------------------------------------------------------------------------------------------…
		D6LAZMP02JYX7W	cttgctcgcaaacaacgacgcagcaatactgtgtacaggcgcatctccccagcgctcatagtagaacccgcccttgctttcgagataatcaaagaagg-------------------------------------------------------------------------------------------------------------------------------------------------------------------------------------------------------------------------------------------------------------------------------------------------------------…
		contig00025	TTGTACCCTCAAGTTCATATAGAGAAATGGTAAAGCTGTACACCTTGTTGTTTTCTGCCATGTAAACGAAGGGgTCGTAATCAATGTCGCAGAAGAACTTAACATCTgg--------------------------------------------------------------------------------------------------------------------------------------------------------------------------------------------------------------------------------------------------------------------------------------------------…
		contig09942	aGGACCAAGACAAAATGCTACCTTCGTCGTGTTGTGCCgcgaaagtgatctacaaggtgtcatgggtagTGTGCGTGAGGCCCAAGATAGGTTCAATGATCGATATAaTtATCCcTGGgTa--------------------------------------------------------------------------------------------------------------------------------------------------------------------------------------------------------------------------------------------------------------------------------------…
		contig16268	cGATACACTTCTTCGACGAGATTGGCTACTCCcATAACCCTTATACTCATTGCCCAAGAGGTAACCATGGAAAATCATGGGTTAATGGACGATGCTCCTGCGACGCCAGAACAAGCTTTGATTTCGATGGCTATTCGTGCATGCGACAATGGGAACGTATCATCGACTGGGAGGGCAGTGAGGTTATCCcTCTCCCACAAGGCTCATAAAaCAATTTATCGTTCAATGATTTGCGCTATCAATGCGCTGGCGCTAAAACAAATATATGAaGTATTATTAgg----------------------------------------------------------------------------------------------------------------------…
		contig16796	tCCGTCATCTGAGATAAAGGATAGAGCGTTGTCTTCGTGAATGAGGTCAGGGTTTGCATTCATAAACTCTTTGACCGCATCCcaGAGTGTAGGGATCGTCGCCTCGTACTCATACAATgAAaCGGTAAaGaCcATAGACTTTGTTTCCTtCCTGCaTGaCCcTGAATGgATCGTAATCTAGGtCGCAG-------------------------------------------------------------------------------------------------------------------------------------------------------------------------------------------------------------------…
		contig18448	CTTCTATCGTCACCCCTTATTGGCAAACTACCGTTACTACTGGCGCATTGAaCCAaGAtGTCAAGTTCTTCTGCGACCTAGaTTaCGATCcAttcagaGTCATGCAGgAaGGAAaCAAAGTTtATGGCTTtACcGTTtCGTtGTATGAGTaCGAGGCGACGATCCCTACACTCTGGGaTGCGgTTAAAGAGTTTATGAATGCAAACCCCGACCTCCTCCACGAaGaCAACGCTCTATCCTTTATCTCGGATGACGGAGGAGAGACATACAATCGCTGCCACTTCTGGTCcAACTTCG------------------------------------------------------------------------------------------------------…
		contig20055	CGCGCGCAAGGATCAGATCCACTTCTTTGAGGATATTGGTTACCGTCACGAGCCCTtCCAGCATTGTCCTCAGGAGCCTtCACaCAGCAAGGGAAaGTGCTGgTGTGATCCGAGTCAAAACTTtGATTATGAaTGGTATtcTTGTCTGAAACGCTATGATGCGATGTTCGCTTGAAGCAACAAGCGCCACTACCCTAGCGTTGGCTCTGCCGTCTCTTATCTGCACGAGGATCACGTGTAGGCCTTGTATCGCAACGCTAGGTgcctc-----------------------------------------------------------------------------------------------------------------------------------…
		contig21558	tccaacttcgagattGGTGATCTTGAACTCTGGAGGGGAGAAGGCTACGGCAAATTCTTTGATTTCCTTGACGAGAAGGGCGGCTTTTACTACGAGCGTTGGGGCGATGCgCCGGTACACAGCATTGGCGCAGCTCTCTT-------------------------------------------------------------------------------------------------------------------------------------------------------------------------------------------------------------------------------------------------------------------…
KOG4513	Phosphoglycerate mutase	contig01235	ACGAAaTCCAGAAGGgATATGACGCTGAGAAGAAaGTCACTGaTGAGtccTGGAAGCCAATCATTGTCAATGGGGATGAGGGgAGGATTAAAGATGGCGATACCcTCTTCTTCTTCAACTACCGTTCCGATCG--------------------------------------------------------------------------------------------------------------------------------------------------------------------------------------------------------------------------------------------------------------------------…
		contig17078	CCGATCtCCTTGGCTGTCTCGAGCAGCGCGTAGAGATGTGTGATGTGAGAATGTACACCGCCATCGGAGACAAGACCGAGAAGGTGTAGCCTGCCATTtCCGggACTTCGCCTTTtCGCAACTGGCGACGATGTTCTCTGTCTTGTGGAACTGTCTCTTTTTGATGGATACATCTATGaCGaCaCGATaTCCTGCCAGACGATACGTCCAGCACCAATATTCAGGTGTCCTACTTCAGAGTTg------------------------------------------------------------------------------------------------------------------------------------------------------------…
		contig20445	cGGAGCAAaGTTGCACATGATGAaTtCGTGTGTATTCTCTTtGAGAAGTTCCGCTACCTTGTCCGCAACGCCTTGCGCGCTCATCTtGGGgTCGAGATCATAAGTAGCcACCTTAGGAGAGGGGATCATATGCCTCTCTTCATCGGGGAaTTGCTTCTCAaCACCACCATTaGAAGAAGAATGTAACATGGGCGTATTTTTCGGTCTCAGCAACATGAGCTTGTTTGa---------------------------------------------------------------------------------------------------------------------------------------------------------------------------…
KOG4754	Predicted phosphoglycerate mutase	contig17481	tCCACAATCCCAGGAGTTGTAGGGGCTCTTCCCGAACATTTTGGCTTGCTTAATTCACATATAGACATACAACGCTGGAAGTTATTCAAAGAACGGATCTCCAGTCTTAATTCGAATGCGATAGAAGGGAAaTGTTTTtATAAAGTATTTTTtCTCGGAAGACACGGGCAAGGATACCATAATGTGGCCGAAGCCAAGTACGGAACCAAGGCGTGGGACGACTATTGGTCAAAGTTAAAAACCGATGGTGAGCTGGTTTGGGGACCTGATCCCCTCCTAACCAATCTCGGAGAACAGCAAGCTTCTGAAGCACATGCACTTTGGCAAAGCGAGCTGTCTCAAGCCACTGGAGATTCAGACTTGGCCGTTCCGTTtCCGGATCGCATCTATTCGAGTCCA…
KOG2806	Chitinase	contig21647	tAAGAATGGTgTCAAAGCTGCCCTTTCTATTGGTGGTTGGGaCGGATCCATCTATTACTCTAACAACGTTGCCACTCGAGAGAACAGGACTGCTTTCGTGCAAACTGTGCTCAATGCCGTtGAAACGTACAACCTCGATGGAATTGAtttt--------------------------------------------------------------------------------------------------------------------------------------------------------------------------------------------------------------------------------------------------------…

## Sheet: "C" Eneergy conversion
Categotry C	Energy conversion
KOG Category	Description	TargetID	Sequence
KOG0025	Zn2+-binding dehydrogenase (nuclear receptor binding factor-1)	contig16473	ccAAACCTTCATTTCCGGCAATCTTTACAGGGTCTTCAGTACTGGCGGGCCCGTGTGGACTCAGGTCTTCAGTGACAGAAGGCCGAACAGGGTATACGCCTTCAATCACATTTATGTCTGCCGGGTGGATGGGCGCAAGTATAAGCTCTATGTTCAGGGTACCAGGAGGGGGCAGTTTCAAATCAGGAAaTGTAAAg----------------------------------------------------------------------------------------------------------------------------------------------------------------------------------------------------------…
		contig17080	TGCATTCGCAGAATACCTGGTCGTAAATGCCGAACAAGTGTATACGCTTCCGGATAGCGTGTCCTTCCCAGATGCAGCTACCTTAAGCGTTTGCGCGAGCACTGCATTCCAAATGCTGTATCAGTCACAAAACATGGCCAAGCCTTCCGATCCTGtCAAAACGCCGACTCAGATCCTTGTATGGTCAGGAACAACGACTGTTGGCCAATTACTCATTCAGATTGCTAAAGCAAGTGGATACACAATCATCGCTACCGCGTCAGAGAAGAACCATGAATATCTCAAGTCTATCGGTGCAGATGTGTTATTTGACTACAAGGATCCGGACGTCGCAAAAAAGATTCGTGAATACACGAACGACAAACTCGTGCATGGATTCGTATGCCATGTGTCCGGTGA…
		contig18845	CAaTTTtGCTCGAGACCCTTGCGACATTGCTCGCAGTGCAAGCACGAGGACGCGAGCCACTTGATTCCGACACGATCGCCGACCTTTACTGGAGACCTTTGGGTATGTTCGCCGATGGCAACGATTTCACCGACACCCTCATGTCCACCAATCAAAGGGGTCTTAGCTTGCAACGGCCAATCACCGTTCTTGGCGTGTAGATCAGTGTGGCAGACGCCAGTGCAGTGCATCTTTACGAGACATTCGCCAGGAGCCAGATCCTTCGCCTGTTTGACAGGAAAGTCATTCTGGATCTGGATGGGCTGGCCTTCGGgTACGACCGCGGCAGTTTGaa-----------------------------------------------------------------…
		contig20331	tCGTTCAGAATGGTGCCAACAGTGCTGTGGGCCAAGCCGTGATCCAAGTTGCAGCTTACAAAGGCATCAAAACAATCAATTTAGTTCGTGACCGTGACGACATCCACACACTGAAATCTGAGCTACAGTCTTTGGGCGCAACTCACGTCTTTACCTACTCCGAaGCCATAGAACTAGGgAaGCAAGTCAAaGAGTTAACGGGAGGTAAGGAAATAcgTTTAGGATTGAA--------------------------------------------------------------------------------------------------------------------------------------------------------------------------…
KOG0069	Glyoxylate/hydroxypyruvate reductase (D-isomer-specific 2-hydroxy acid dehydrogenase superfamily	27_V-36	TTCGAGCGGCCGCCCCGGGCMSaGTACCCTCGTGCAAGGGAGCATTGACGGTAACAATGTCGCATTGGGAGACGAATTCCTTGATGTYTTYGACACGACGGGCGCCGACAGACTGAGCGGCAGCCTCGGGCAAGGGTGCATAGTCGTAGTAAAaGGAGCTCCTTgGGGATCGAAGGGCTTGAGGCGTTGCAGGACACGATAACCGATGCGGCCAGCACCGATGGTGCCAATTACCTTTCCTTCGAGATCGAATGCGTTGCGTGCGATCTCTGAGACCTGCCAGTCCCCGCGCTCAATCATTTCATGGGCGGGAACGAAGTTGCGAACGAGGAGTAGAATGCTCATCACGACATGCTCTGCCACAGACGTGACGTTGGAGCCGGAGACCTCGAGGACCTG…
		D6KZ88F01BPFAT	ttaccgctggtgtcggctccgaccacgtcgatctcaacgctgctgctgagaagggcattgaagtccttgaagtctcaggctctaacgtcacctccgtgg------------------------------------------------------------------------------------------------------------------------------------------------------------------------------------------------------------------------------------------------------------------------------------------------------------…
		D6KZ9N402FEE6B	gttcctgctcacgagatgatagaacgcggtgactggcaagtttctgagattgcccgtaacgcatacgatctcgagggtaaggtcatcggtaccattggtg-----------------------------------------------------------------------------------------------------------------------------------------------------------------------------------------------------------------------------------------------------------------------------------------------------------…
		D6KZ9N402IEE3W	ggctaccgtgtcctccagcgtctcgtgcccttcgaccccaaggagctcctctactacgactacgcccccttgcccg-----------------------------------------------------------------------------------------------------------------------------------------------------------------------------------------------------------------------------------------------------------------------------------------------------------------------------------…
		D6LAZMP01CPCRE	atcgtcctccagacgtggtccttgggtgcgggctgaacattccagacatcaccggcatagtcgttgagctgaccgctcttgatgg--------------------------------------------------------------------------------------------------------------------------------------------------------------------------------------------------------------------------------------------------------------------------------------------------------------------------…
		D6LAZMP02GZSGP	aggatgccgtcgctgaggccatcaagagcggtcagctcaacggctatgctggtgatgtctggaatgttcagcccgcacccaaggaccacgt--------------------------------------------------------------------------------------------------------------------------------------------------------------------------------------------------------------------------------------------------------------------------------------------------------------------…
		contig00580	tATACATAATTGTTTCTTTTAATGTTCTCTTCTATTACTACAGTTTGCTTGTCTGATGTTCTGGGATTATATCCTTTCCGTTGCCGGAGGCCAAGTAGTCTCTCAAGTTGGTAAGCGCCCTGACCTCCATCTGTTTCTGGGCATCCTGGTTCGAAGTACCCATGTGCGGGAGCAGGCACAATTGTGGGAACTGAAGCAAACGAGGGTTGACGTGGGGCTCTTCAGGGTAGACGTCCAAGCCcACATTTGATAGgTGtCCATCTtCCAAAGCT-------------------------------------------------------------------------------------------------------------------------------…
		contig04723	CcGTCGGCGCACGCCGCGTCGAGGACCTCAAgAGTTTGTCTCTCAATGCGATGTCATCACTGTCAATGCACCCTTGCACGAGGGTACGCTTGGCCTTGTCAAtGCTGAGCTACTCAAACATTTCAAaGAGGGCGCCTGGCTTGTCAaCACCGCTCGCGGTGCCATCTGCGACAAGGATGCCGttg----------------------------------------------------------------------------------------------------------------------------------------------------------------------------------------------------------------------…
		contig04947	TTttGACGgCTTCAGCGACAGCATCTTTATCGCAGATGgCACCACGAGCAGTGTTGACCAGCCAaGCACCCTTCTTGAAGTGCTTCAGCAAATCAGAATTGATAAGACCGAGCGTACCCTCGTGCAAGGGAGCATTGACGGTAACAATGTCGCATTGGGAGACGAATTCCTTGATGTCTTCGACACGACGGGCGCCGACAGACTGAGCGG---------------------------------------------------------------------------------------------------------------------------------------------------------------------------------------------…
		contig07858	ggCCTtGCCAATGATGATGTTTTGAGGCTCCTGTTCCTTGCCCTcGAGGTAGTTTTGAATGATTGACTTGGTGCCGGCCGCATAACGAGCCTGGGCATCGAGCGTtGTTCCAGAGTAATGGGGCACCATGCCGTTACCAcgTCGAGCGGGTTCtt----------------------------------------------------------------------------------------------------------------------------------------------------------------------------------------------------------------------------------------------------…
		contig11312	TCAAaGATTTCGTCTCTCAATGTGACATTGTCACcGTTAACGCCCCcTTGCACGAGGGTACTCGCGGCTTGATCAACACTGACCTGCTTAAGCACTTCAAGAAGGGTGCCTGGCTTGTCAACACTGCCCGTGGTGCCATCTGCGACAAGGACGCTGTTGCTGAGGCCGTCAAGAGCGGCCACCTCAATGGCTATGCAGGTGATGTCTGGAATGTCCAGCCCGCACCAAAGGACCATGTCTGGAGGACGATGAAGAACCCTCTCGGCGGTGGTAACGGCATGGTGCCCCACTACTCTGGAACAACGCTTGATGCTCAGACCCGCTATGCTTCTGGCACCAAGTCTATCATTGAGAACTACCTCACTGGCAAGCAACAAGATCCCGGAAACGTCATCATCG…
		contig13166	AACCTTAAGCTGTGTGTCACCGCTGGTGTCGGTTCTGACCACGTCGATCtCAACGCTGCTGCTGAGAAGGGCATCCAAGTCCTCGAAGTCTCCGGCT--------------------------------------------------------------------------------------------------------------------------------------------------------------------------------------------------------------------------------------------------------------------------------------------------------------…
		contig15438	ACATGCACGCTGAGCACATCCGTCTGGCCCAGCATCTCATCCAACCTTTCCGGGGGgAAATATTCTGCCCACTCGGGCGCATTTGGATTCGGGCGCCTTGAGCAGTACACGATGCGCATAGGGAACGCGCGTGCGTATTCTGCCAGGCGGAGACCGATCCCGCcTAAGCcATAGATAg-----------------------------------------------------------------------------------------------------------------------------------------------------------------------------------------------------------------------------…
		contig16572	CGTCTCAAGCCCTTCGATCCCAAGGAGCTCATCTACTACGACTACGCCCCCTTGCCCGAGGCCGCTGCCCAGGCCGTTGGCGCCCGCCGTGTTGAGGATCTCAAGGAATTCGTCTCCCAATGTGACATTGTCACCGTCAATGCCCCCTTGCACGAGGGTACTCATGGCCTGGTTAACGCTGACCTGCTTAAGCACTTCAAGAAGGGTGCCTGGCTCGTCAACACCGCCCGTGGTGCCATCTGTGACAAGGACGCCGTTGCTGAGGCCGTCAAGAGCGGTCACCTCAATGGCTATGCAGGTGATGTCTGGAACGTCcAGCCCGCACCAAAGGATCACGTCTGGAGGACAATGAAAAACCCTCTCGGTGGTGGTAACGGCATGGTGCCTCACTACTCTGGA…
		contig16914	GGCCAGCTCCGAGGCTACGCCGGTGATGTCTGGGACGTCCAACCCGCACCCCAAGACCACGTCTGGAGGACAATGAAGAATCCTCTTGGCGGTGGTAACGGCATGGTGCCCcACTACTCTGGAaCGACATTGGATGCTCAGGCTCGCTATGCTGCCGGCACCAAGTCCATCATCG--------------------------------------------------------------------------------------------------------------------------------------------------------------------------------------------------------------------------------…
		contig17132	aCGTTGGAGCCGGAAACTTCGAGGACTTGAATGCCCTTCTCAGCAGCAGCGTTGAGATCAACGTGGTCGGAGCCGACGCCAGCGGTGACACACAACTTAAGGTTCTTAGCCTTTtCAATGAGATccc--------------------------------------------------------------------------------------------------------------------------------------------------------------------------------------------------------------------------------------------------------------------------------…
		contig17885	aaGCCcACGTTTGATAGGTGACCATCTtCCAAAGCTCTGATCATAGCCTCTtCATCAATGACTTTGCCCCTCGCTGTGTTGATGATGATGGCGCCCTTTTtCAGAGCACGAATCTGCTTTTCACCCacGaTCCCCTCCGTCTCCTtCCtCAAAGGg---------------------------------------------------------------------------------------------------------------------------------------------------------------------------------------------------------------------------------------------------…
		contig18254	tACCCTCTGGCCTGaGTtCCAGACCtCCTAGTAGATTATTCACCGCCATATTtGCCATGCCCCATCTAGTCTCATTAGTCGCACTGCCCACATGGGGCaGAaCAaCaCaTCTCTtCAACCcTACAAgTGGGTGCCCATGCCCTACATTCGGCTCTCCCTCCACTACGTCTAAACCAGCGCCCCAGATCCAGTGCTCGTTGAGCGCTCGTGCTAGTGCATTGCTGTCTACAAGCGTCCCACggg------------------------------------------------------------------------------------------------------------------------------------------------------------…
		contig21037	GGCCAGCTCCGGGGATACGCTGGTGATGTTTGGAACGTCCAACCCGCACCAAAGGACCATGTCTGGAGGACAATGAAGAACCCTCTTGGTGGTGGTAACGGCATGGTGCCTCACTACTCCGGAACGACGCTCGACGCTCAGGCTCGCTATGCTTCCGGCACCAAGTCCATCATCGAGAATTACCTCACGGGCAAGGACCAAGAGCTCCAGAACGTCATCATTGGCAAATCTGGTTATGAGACCAAGGCTTATGGACAACGCAAGTAGATGGCAGAGATTGAGTGCCATGGGATTTTCTATCTGGACTCTAGACTTTGCTTCACAACTCTGGACCATTTGTATCAGTAATATGTACATATTAaTAGGAAAaCAATACTTAAACAATTTtAAaaaTaaaaa…
KOG0134	NADH:flavin oxidoreductase/12-oxophytodienoate reductase	D6KZ88F01AZZA8	agggcccacaattgtaagaaaatgtaagatccatttgcatgtacggtatcggttaccttgcgccattgactgatttgcttgtcggtgtagatccctggagcacggg-----------------------------------------------------------------------------------------------------------------------------------------------------------------------------------------------------------------------------------------------------------------------------------------------------…
		D6KZ88F02GTTXH	ttccacaacggccttggctacctcgagggggaaacgggctcggttcccaacactaccaccatattcgtcggtacgctgatttgtgatgtcttgagtaaattgatcgagaaggtag--------------------------------------------------------------------------------------------------------------------------------------------------------------------------------------------------------------------------------------------------------------------------------------------…
		D6KZ88F02H2MTW	gttcgtgctgccattcccgaatcaatgcctttgttcttccgcgtctcggcgaccgattggcttgaagagtccctccccaatgagccttcgtggaccgtccaagata-----------------------------------------------------------------------------------------------------------------------------------------------------------------------------------------------------------------------------------------------------------------------------------------------------…
		D6KZ88F02JZVZR	acgggcgaatccaccggcttggggcgaaataaatgtggcctctgctaggagaagagtcccaggttcactggatctctgtccatagtatttggctacgaggtccgt------------------------------------------------------------------------------------------------------------------------------------------------------------------------------------------------------------------------------------------------------------------------------------------------------…
		D6LAZMP01EKJUJ	atcgcttttgggaggatgttcattgctaatcctgaccttccactacgtttgaagaatgattggccagtgtctaaaggcaacagggatttgtactacacggcggatag----------------------------------------------------------------------------------------------------------------------------------------------------------------------------------------------------------------------------------------------------------------------------------------------------…
		D6LAZMP02FMO3F	ttgcgtcctgcgtgggcaagctgaataccgatctttgtgccctgtccatgcgagaacttgacgatccgctggagaggttcgatctggctatcggt----------------------------------------------------------------------------------------------------------------------------------------------------------------------------------------------------------------------------------------------------------------------------------------------------------------…
		D6LAZMP02GNZ77	tcccacccatcaagcgcgtcgtcgactttgcccactcgcagggacagaagatcggtgtccaactcgcgcacgcgggtcgcaaggcgtccacagtggcaccctt--------------------------------------------------------------------------------------------------------------------------------------------------------------------------------------------------------------------------------------------------------------------------------------------------------…
		D6LAZMP02H5JI9	ccatctcaccgattggcatttcgttcacctcggtggctttgccacgcgcgacacgggtgtgatctgcattgaggccacctctgttgtaccagaggggcg------------------------------------------------------------------------------------------------------------------------------------------------------------------------------------------------------------------------------------------------------------------------------------------------------------…
		D6LAZMP02IV681	gagacccgcgacaggcgagacctttacgccgacccggttagggccccatacgtctgtgactgcttttaacacttctaaaccaaagcgagagcggttctcaacacttccgccatagtaca----------------------------------------------------------------------------------------------------------------------------------------------------------------------------------------------------------------------------------------------------------------------------------------…
		contig04815	ACGGAGTCGAAGTTTtGGCAAACGGCGGCTATTTAATTGCTCAATTTCTATCAACACATTCTAATAAACGTACTGACGAATACGGTGGAAGCATCGAGAATCGTTCCCGCTTTGGTCTAGAAGTACTTCAGg---------------------------------------------------------------------------------------------------------------------------------------------------------------------------------------------------------------------------------------------------------------------------…
		contig07361	TTtGGAaGATTATTCATCGCTAATCCCGACCTTCCGCTACGCCTGAAGAATGATTGGCCTGCAATTAAAGGCAGTAGAGACTTCTATTACGTGACGGATAGCAGTAATCCCGAaGCGGGTtATACGGACTTCCTGaCTTACGCGCCCTGACTTtCACTTttACTtATT---------------------------------------------------------------------------------------------------------------------------------------------------------------------------------------------------------------------------------------…
		contig08200	gggCATGAaGGAGCCCCTACCTCAaTTTACATACCTCGCCAAGGAGCTTAAAACACGGTTCCCATCTTTCGCCTACTTACATGTGATCGAGCCTCGCGTCGATGCTGGCACGGATCGTGCCGATGGAGGAGTTGCTGGGGCCACGAACGACCCcATCCGCGACATTTGGTCCCCTAAGCCTTATATTGCCGCTGGTGGATTCCAGCCCGAGACTgCATTCCAAACGgCGGAtGAAAACAATGACttGGTTgCATTTGGACGGTATTTCATCGctAATCCTGaCCTTGTACAAAGGCTCAaGCATGGTTGG-----------------------------------------------------------------------------------------…
		contig12692	GCATCGACGGGATTGTCAATGAAAAaTATCCTGATGCAACTAATGATGCCCTGCGTGCGATCTGGAaGCCCAAACCATACATCGCTGCGGgTGGATTCACGCGCGAAGAAGCGCTGAAGACGGcGGACACTCACGGCAATTtGATTGCTTTCGGGAGGATGTTCATTGCTAATCCTGATCTTCCACTACGTTTGAAGAATGATTGGCCAGTGTCTAAAGGCAACAGGGATTTGTACTATGCgg------------------------------------------------------------------------------------------------------------------------------------------------------------…
		contig19941	AACGACCTCAGCAAACgAaGCTTGCACAAATGGTATAGGCTTAATCTTCTGCAACTTGTGGTTGCCaCCCGAGGATATATCGATGAGATCGACACCGCGCTCGGCAAGAAGAGGGGCcAGGCGTGCAGTATCTTGGACGGTCCACGAAGGCTCATTGGGGAGGGACTcttcaagccAATCGGTCGCCGAGATGCGGAAGAACAAAGGCATTGATtCGGGAATGGCAGCACGAACAGCCTCGACGATCTCGAGCGTCAAACGCACTCGATTTTCGAAACTACCACCATACTTGTCCGTACGCTTGTTAACAGCAGGGCTTATAAATGAGTGGAGGAGGTAACCGTGTGCGTTGTGGATTTGAATAACATCAAACCCTGCAGCGACGGCCCTCTTTGCAGC…
KOG0225	Pyruvate dehydrogenase E1, alpha subunit	D6LAZMP01D1HLG	aagatggcagaagccacggatgagcttggccttgtagagcgcgtcagcggcctgctccatacggcgcatggtcgtcatttgcttgtaca----------------------------------------------------------------------------------------------------------------------------------------------------------------------------------------------------------------------------------------------------------------------------------------------------------------------…
		contig17835	CCGTCAAGTGGGCTCGTGACTGGGTCACCttCGGACAAGGGTCCTCTCcTCCTCGAaTTCGTCACATACCGCTACGGTGGTCACTctATGTCCGATCCTGGAaCTACTTACCGTACACGTGAGGAAGTCCAGCGCATGCGCAGCACACAAGACCCCATCCGTGGTCTGCAGCGCTAcATCGAAGAGTGGGGTCTTGCCTCCGAACAGGACCTCAAGCAACTTGa-------------------------------------------------------------------------------------------------------------------------------------------------------------------------------…
KOG0232	Vacuolar H+-ATPase V0 sector, subunits c/c'	contig14129	CTGAGCCCACATGATTACTCCCTCTTTGCTGGTTTCGTACACCTTGGGGCAGGTCTGGCCTGTGGTATAACGGGAATGACTGCAGGTTACGCCATCGGAATTGTGGGAGACTCGTGTGTTCGAGCATATGTGAACGAATCGAAaGTGTTTGTGTCAATGGTGTTGATTCTTATTTTCTCTGAAGTCCTGGGTCTCTATGGATTGATTGTTGCATTGATCATGAACACACACGCTACGGACTCGAaTAGCGTATGCTTGTAGCcGTGTaTTATGGACTTAATACCTATCACTCCCTAatgATATTttCTTTtGACGg-----------------------------------------------------------------------------------…
		contig14215	CGAAGAGCCTTGGTTGCTGAGCCGTTCCTCGTACGCCAGCATCACCGACAATACCAATGGCGAAACCAGCAGCAAGACCAGCAAGACCGACGGAAAGACCAGCACCAAGTTCAATGAAGCCTTGGTAGAGTGTCATCGCAACTTTCAGGTTACCAGAGATGAGGACCGCAACGACCAGACCGTAGATAGCAATGATACCCGCCATGATAACGGGAACGACACACTTCATCATGAGGTCTGGGCGGAGAACAGACATGGCCGAGATACCAACGCcGGATTtGGCGGTACCATAACTAGCACCAATACATGTGAATACGATGGCg----------------------------------------------------------------------------…
		contig15119	ctgagcccacatgaTTACTCCCTTTTtGCTGGTTTCGTACACCTTGGGgCTGGCTTGGCCTGTGGCATAACGGGAaTGACTGCAGGCTACGCCATCGGAATCGTAGGAGACTCGTGTGTTCg-------------------------------------------------------------------------------------------------------------------------------------------------------------------------------------------------------------------------------------------------------------------------------------…
		contig17922	CGAAAAGCCTTGGTTGCTGAGCCGTCCCTCGTACACCAGCATCACCGACAATACCGATGGCGAAACCAGCAGCAAGACCGGCAAGACCGACGGAAAGACCAGCACCGAGTTCAATGAAGCCTTGGTAGAGTGTCATCGCAACTTTCAAGTTACCAGAGATGAGGACCGCAACGACCAGACCATAGATGGCAATGATACCCGCCATGATAACGGGAACAACACATTTCATCATGAGGTCTGGGCGGAGAACGGACATGGCCGAGATACCAACGCCAGATTTAGCGGTACcATAACTAGCACCAATACATGTGAATACg----------------------------------------------------------------------------------…
KOG0233	Vacuolar H+-ATPase V0 sector, subunit c''	D6LAZMP02JJCE8	tatacaaagaccaatgcccgttccggcccagacgaaagggcttgtctcttcgaggaacctgccaacgttgaacgcttcgcccgaaccggtaaaaatgaggtagagagcgatgacaacga----------------------------------------------------------------------------------------------------------------------------------------------------------------------------------------------------------------------------------------------------------------------------------------…
		contig15912	ACAGAAGATGATGCTAATAAGGTTTTTGGTGCTGATTCTTGGGGCTCGTACACCTCCACCGATGATGGATGAACCCGTTACGAATATACCCCAGCCTGCACCCAACACACT------------------------------------------------------------------------------------------------------------------------------------------------------------------------------------------------------------------------------------------------------------------------------------------------…
		contig19998	TGAGACCGCCCcAGAAGAGGgCGAAACCAGTGAAaTAATTCTCCCGTGTGTACAAGTCTTCTTCAGAGACTAGTTTAAGTTTTCCGGAGAAAACGATaGCCATGATCACTCCATAGATGGCGACAACTTC-----------------------------------------------------------------------------------------------------------------------------------------------------------------------------------------------------------------------------------------------------------------------------…
		contig20638	GCAGAAGATGATGCTAATAAGGTTTTtGGTGCTGATTCTTGGGGCTCGCACACCTCCACCAATGATGGATGAACCCGTTACGAATATACCCcAGCCcGCACCCAACACACT------------------------------------------------------------------------------------------------------------------------------------------------------------------------------------------------------------------------------------------------------------------------------------------------…
KOG0369	Pyruvate carboxylase	contig00420	CGCCTGATGGCCGTCGGATCGCTCGTCGAGGGCAAggctcagCGTGATGTCTGGTTCGAGGTtAACGGCGAGGTTCGTGCTATCTCCGTCGACGACAACAACTCTGCTGTCGAGACCGTCTCGCGCGAGAGGGCTACATCTGACCCCGGATCTGTCGGCTCGCCCATGTCTGGTGTTGTCGTCGAGGTTCGCGTCAAGGAAGGCCAGGAGGTCAAGAAGGGTGACCCACTTTGTGTCCTGAGCGCCATGAAGATGGAATCCGCTGTTACTGCACCTGTGTCCGGTCACGTCAAGCGCGTTGTCGTTCACGAAGGTGACTCGATCAACCAAGGCGACTTGACGGTCGAAATCACCCACTAAACTAAAGTTGAGAGCTTGATCGATGTTTGGGGCCGGAGG…
		contig21272	aaGAAGCTCAaggCGGAGCTCCGCGCCAAGTTtGGCAAGCACATCACTGACACGGATGTCACTTCGTACGTGATGTATCCCAAGGTCTTCGAGGAGTACCAGGCCTTCATCGAGAAGTACGGTGACCTTAGTGTCGTCCCTACCCGCTACTTCCTTGGCCGTCCCGACGTCGGCGAGGAGATGCACATCTCCATCGAGAAGGGCAAGACACTCATCATCCGCCTCATGGCTGTCGGATCGCTCGTCGAGGGCAAGGCTCAGCGTGATGTcTGGTTCGAGGTCAACGGCGAGGTCCGTGCCATCTCCGTCGACGACAACAACTCTGCTGTCGAGACCGTCTCGCGCGAGAGGGCCACGTCTGACCCCGGATCTGTCGGTTCGCCCATGTCTGGTGTCGTC…
KOG0453	Aconitase/homoaconitase (aconitase superfamily)	D6KZ88F01CMMK3	atccaatcaaaccagcggagaattcgtctttccaaccttgttcagaaaccgtggacgcaaacttggagataggagtagccaaatctggagtgaaaggaccattgatagttgg-----------------------------------------------------------------------------------------------------------------------------------------------------------------------------------------------------------------------------------------------------------------------------------------------…
		D6KZ9N402HWKGL	aaggctggcggtgttgtcattgccaacgcttgcggtccatgcatcgggcaatgggacaggcaagatatcaagaagggtgatgtcaactccatta-----------------------------------------------------------------------------------------------------------------------------------------------------------------------------------------------------------------------------------------------------------------------------------------------------------------…
		D6LAZMP01BVKND	atgtccattaggggctgagaacttgaactccttaccgtcggcacccttcagggagtcggtcagggggttgaaggtgaggtcaccagcgaaggtcagagcagtgacgaga--------------------------------------------------------------------------------------------------------------------------------------------------------------------------------------------------------------------------------------------------------------------------------------------------…
		D6LAZMP01CERMJ	ttgcttgcggtgtcggtggcgctgacgctgttgacgtcatggccggtattccttgggaactcaagtgccccaaggtcattggtgttaacttgactggcaagaatcgg----------------------------------------------------------------------------------------------------------------------------------------------------------------------------------------------------------------------------------------------------------------------------------------------------…
		D6LAZMP02F54U2	tgccatggcggttacaatagtcggagaagccaaaaagttcatagtaagacggttgccatcgttccgcgacttgaagttacgattgaaagaagtgagaatggcgttttcctca-----------------------------------------------------------------------------------------------------------------------------------------------------------------------------------------------------------------------------------------------------------------------------------------------…
		D6LAZMP02H0B2E	gcgcaacctgcgtgcggatgagggtgctgaatatgatcatgaaattgaaatcaacctctccgagctcgagcctcacattaacggtcctttcact-----------------------------------------------------------------------------------------------------------------------------------------------------------------------------------------------------------------------------------------------------------------------------------------------------------------…
		contig03070	CGGTCTTGAATCACTCTCTGCCACCGGTATGGCTACCATCTGTAACATGGGTGCCGAGATTGGCGCAACcACGTCGCTTTTCCCTTTCAATGGTCGCATGG----------------------------------------------------------------------------------------------------------------------------------------------------------------------------------------------------------------------------------------------------------------------------------------------------------…
		contig03569	aTCTTGCCACGCCTATCTCCAAGTTCGCCCAGGCCGTCAAGGAGAACAACTGGCCGCAAGAGCTCAAGGTCGGTCTCATTGGCTCGTGCACCAACTCA-------------------------------------------------------------------------------------------------------------------------------------------------------------------------------------------------------------------------------------------------------------------------------------------------------------…
		contig09020	cAACCATAGAATCGCGGCTGTAGAGCAGCATGttctcgagcacttccTTCACCGTAGTTCTCGTCCACAACAAGCACCcAGGGCTGTTGACGGGCcTTG------------------------------------------------------------------------------------------------------------------------------------------------------------------------------------------------------------------------------------------------------------------------------------------------------------…
		contig11896	ATGgTCGCAGTGAATACTGGTCGGGACAGCGCAACGTTCCAAGCCAGCACtCATGAACTGAAGCAATGCCATTTGAGCAGATGCA--------------------------------------------------------------------------------------------------------------------------------------------------------------------------------------------------------------------------------------------------------------------------------------------------------------------------…
		contig14544	TGTGTGGGCAAGAGAAATTTCATGCTTGGAGCCATCTTCATGCTTGACAATGAGCGTCAGGTTCTTGCCAGGGGCGAAGGTATCCAGGCCAAGAATGTCGAACTTGTCGCGTGGTTGGATAAGGTCATAGTCAGCCGGGTCAGCGAAGGTGAGGGCAAGCATGCCCTGCTTTTTCAGGTTGGTCTCGTGGATACGAGCGAAAGAGCGGACAATGATGGCGAGACCACCCAAGAAGCGGGGCTCCAAAGCCGCGTGCTCGCGCGAAGAACCCTCACCATAGTTGCTGTCACCAACAACAACCCACTTGATGCCTTGGTCAccGGTAGTGgCAGCAACCTCGGGAACACCGCCAAAGGAGCCGGTGAGCTGGTTGCGAACCTTGTTGGCCTCACCGTTCTC…
		contig14912	AATGAGTGTCAGGTTCTTGCCAGGAGCAAAGGTATCCAGGCCAAGGATGTCGAACTTGTCGCGGGGTtGGATGAGATCATAATCAGCCGGGTTAGCGAAGGTGA-------------------------------------------------------------------------------------------------------------------------------------------------------------------------------------------------------------------------------------------------------------------------------------------------------…
		contig15222	GCcATCAACTCCGAGAACGGTGAGgCCgaCAAGGTTCGCAACCAGCTCACTGGCTCcTATGGTGGTGTTCCCGAGGTTGCTGCCTACTATCGTGACCAAGGCATCAAATGGGTTGTTGTTGGTGACAGCAACTACGGTGAGGGTTCTtCGCGTGAGCACGCGGCTTTAGAGCCCcGCTTCTTGGgTGGTCTCGCCATCATTGTCC--------------------------------------------------------------------------------------------------------------------------------------------------------------------------------------------------…
		contig15811	AAACAAGGTGTGCTCCCCCTTTGGTTTGTCAATAAGGAAGATTACTCCCGGAtCAATTCTGGCGACTCCATCGAGACCGTTGGCTTAGCCGACGTCTTCGCTGGCAAATCTGACGCCTCCATCAAACTCGTAGTCACTCAGCGCGATGGAACAGTGTTTGATATCCCCGtGAAGCATACGCTGTCCGtt------------------------------------------------------------------------------------------------------------------------------------------------------------------------------------------------------------------…
		contig19754	cACCTTCAACCCCCTCACCGACTCCCTTAAGGGTGCTGATGGCAAGGAGTTCAAGTTCTCGGCCCCCAACGGACATGAACTCCCTCCTCGCGGCTATGATCCCGGAgAAGACACCtt------------------------------------------------------------------------------------------------------------------------------------------------------------------------------------------------------------------------------------------------------------------------------------------…
KOG0524	Pyruvate dehydrogenase E1, beta subunit	contig00072	aaaCACCTTTTCtGAaTCTCGGCaCtAATttCGgCaCcAGcACCCGCAGTACGACCGGcctCGTGTACAATCACCAaTCTtCCCGTCCTCTTGACGCTTTCCGTAACTGTTTCAACATCCCAGGGTAGAATTGTCCTtAAAtCGa--------------------------------------------------------------------------------------------------------------------------------------------------------------------------------------------------------------------------------------------------------------…
		contig12384	cAACGGCGCTTACAAGGTCACGAAGGGACTGCTTGAAAGTTCGGTGAGAAGCGTGTCATTGACACGCCAATcACCGAAATGGGTTTCGCAGgTATCGCAGTTGGTg-----------------------------------------------------------------------------------------------------------------------------------------------------------------------------------------------------------------------------------------------------------------------------------------------------…
		contig17966	cGGCGCTGCTGCCGGTGTTGCCGCCCAGCATTCACAGGACTATGCCGCATGGTACGGCTCTATCCCTGGTTTGAAGGTCGTCAGCCCCTGGAGTGCT--------------------------------------------------------------------------------------------------------------------------------------------------------------------------------------------------------------------------------------------------------------------------------------------------------------…
		contig18116	GAGGACTGTAAGGGTCTACTCAAGGCAGCTATCCGCGACCCCAACCCCGTCGTGTTCCTCGAAAATGAGATGCTTTACGGTGTCTCGTTCCCTATGAGCTCAGAGGCGATGTCGGACAACTTCCTTTTACCTATCGGCAAGGCCAAGGTTGAGAGAGAAGGCTCAGACGTGACCATTGTTGCCCACAGCAAGATGGTCACTCACAGTCTTGAGGCTGCTGAAGAACTTGCCAAGGAGGGCATTAAGGCAGAAGTTATTAACCTTCGCAGCATTCGCCCTCTTGACATCGACACCATCAAAAAGAGCGTCAAGAAGACGAACAGGCTACTCATCGTCGAGGGTGGCTTCCCGGCCTTTGGTGTTGGCAGTGAGATCTGTGCACAAATTGTTGAGAGTGAG…
		contig19880	ttggcaGTGAGATCTGCGCACAAATTGTTGAGAGCGAGGCATTCGACTATTTGGATGCACCTGTTGAGCGTGTTACTGGTGCTGATGTCCCCACTCCCTATGCTGGCAACCTCGAGGCTCTCGCTTTCCCCGATACGCCCTTGATTGTCAAGGTCGCTAAGCGTGCCCTTTACAGGACCAACTGAGTTGCGGCTGGCATGGGTGGACGGATGTAGTTGGGTTGTGCAGAGCTTTCTTTTCTAGACTGTTATGGTATTCACCGATTCTAACATGGAGTCCTGTTTAATTTTATTACACTTTTCCTATGGGaaTCTTaaCTaaaaCGaTaaaaaaaaaaaAAAAaaaagAAAAAAaaAAaaaaAaaaaaGaCg----------------------------…
KOG0534	NADH-cytochrome b-5 reductase	contig14021	CACATGAGGATCTTGATATCTTCGCTGGTGGGTGGCATGTACTTCTCGATCTGCTCCTTGCTAACAAAACCAATGCCACCAGTCCAGCCCTCGGGAGGGTTGTTCAAGACGTAGTAAATCTGGAAGCGGTCGCTGAACTTGTCCGCGAGCTCATCTAACTCCTTCTTAAGCAAGATATCCTCAAAGTTGACGTTGGCGTAGATCAAGCTGAGCTTGGTCTTGTCCGCAGGGTTCTtGAGGGCAGCACGGATGATTTGAAGCATGGGCGTAATACCAGTACCACCAGCAATCATACCAAGAGCGCGGGACAGAGTAGGGGTGTACTGGAATTGTCCCTTGGGACCcTTGATGCg----------------------------------------------…
		contig14194	cGtATTTGCACTGCCCAAACCAGATGACGTTCTGGGTCTCCCCATTGGCCAACACATCTCTGTTTCGGCTGAAATTGGTGGCAAGGATATTACGCGTAG------------------------------------------------------------------------------------------------------------------------------------------------------------------------------------------------------------------------------------------------------------------------------------------------------------…
		contig17570	CTCTATACCAGATCCTTACCCACGCGCTGGCGGACAAGCAGAACAAAACCAAGTTCAAGCTCATTTTCTCGAATCAGACTGAGAAGGATATCCTCTTGCGTGAGGAGTTCGACGCTCTGtAAGAAGtAAGtCACCCAGATACCTTTGACATCGTCTACACCATTGACAAACCCAGTGATGATTGGAAGGGCCCTGTCGGTTACGTGAACGCTGACTTGATTAAGAAGCACTTTGCCCCGGCGACTCAAAAGGAAAAAATTAAGATCTTTGTCTGCGGCCCTCCCCCTCAGGTGAACTCCATCGCAGGCAAGAAAGATGGCATGAAGCAAGGCGAGCTCGGCGGTATACTCAAGGAGCTCGGATACACTGAAGATCAAGTCTACAAATTTTGATTTAATA…
		contig18363	ACGCCCACGAGCAGTGATGACGACCTGGGCCACTTCGACCTCCTCATCAAGTCTTATGAGAAGGGCAACATCTCTCGTTATGTCTCGCTCCTCAAAATTGGtgaCAAGgTTCGCATTAAGGGTCCCAAGGgACAATTCCAGTACACTCCTACTCTGTCCCGCGCTCtt---------------------------------------------------------------------------------------------------------------------------------------------------------------------------------------------------------------------------------------…
		contig18956	cGGTCGCTGAACTTGtCCGCGAGCTCATCCAgCTCCTTCTTGAGCAAGATATCCTCAAAGTTGACGTTGGCGTAGATCAAGCTGAGCTTGGTCTTGTCCGCAGGGTTCTTGAGGGCGGCACGAATGaTTTGAaGCATGGGCGTAATACCGGTA------------------------------------------------------------------------------------------------------------------------------------------------------------------------------------------------------------------------------------------------------…
KOG0535	Sulfite oxidase, molybdopterin-binding component	contig10383	GGGgCGAAGGTGCCATTGGTACCGCTGTCTaacgTGGTGTCCCCcTCAAAAAaGTCATCAAGCGTGCTTGCGGTGGCATCTTGCCCGAAttGttAAACATGtAGAaTTCATAGGAGCCGACACTTACTTCAAGAAaCTGAaTGTCTACAATTATGCTGTATCCGTTCCTTGGCGCAAAGTTCGTGCCAACGAGGAGGTGTTGTTGGCTTGGGAGATGAACGGCGAGCCTCTGCCCAAGATCCACGGTTATCCACTACGAGTCGTTGTTACAGGATATATCGGTGCCCGCAGCGTcAAATGGCTTTATAAGATCAACTGCATCTCGGAGCCCAGCTTGGCACCCGTACAGAGCAAAGAATACATATACTACACACCACAGATCGGCAAGCAGAATACAAA…
KOG0536	Flavohemoprotein b5+b5R	contig04427	TTCATGATCTCGCCAACATCTTTGCcAGCATACTTGAGAATGAGGtCGTCACCACCAGGATGGTCCGCAAGGAAGCTGGTAACATTGTAGATCTtCCCAGCACGTGAAATCCAACAGCTTGAGGAGGTGTTGg--------------------------------------------------------------------------------------------------------------------------------------------------------------------------------------------------------------------------------------------------------------------------…
KOG0537	Cytochrome b5	contig04427	TTCATGATCTCGCCAACATCTTTGCcAGCATACTTGAGAATGAGGtCGTCACCACCAGGATGGTCCGCAAGGAAGCTGGTAACATTGTAGATCTtCCCAGCACGTGAAATCCAACAGCTTGAGGAGGTGTTGg--------------------------------------------------------------------------------------------------------------------------------------------------------------------------------------------------------------------------------------------------------------------------…
		contig18456	ttttttttgTTTTTtttgTTTTTttttttTTTTTTTTttttttttttttATGTGCAATATGCACAGAATTTGATTGCTATTATTGCAAATGCATTTTGAACGGTTGGATTGTCGTTGTATTAGGTACGTAACAAGTCATAAAAAAAATCTAAGGTAAAAaCCCCAAAGAGATAGCAAAAAGGTAGAGTCAAGGATGACGATGTATAAAGAAAAGAGCAAATGACATCGAATAAGAACATCCCTTACTCGTGGTCGCTGAAGGCACTGCTCGAGTACGGTGAGCTAAGCTCGTTGTACTCGGCAATGCGCAGACGCTGAGAGGGAGGAATGGCCTTTTCGTCGATACCTTGAGGCATACCTCCGTGGAGGACGCCGACACGCTTCATGGCAAGCAAGTTG…
		contig18852	CGgcGCgtCgtcttTTtTTTTTTTTTTtttttTTTTTTttttTTTTTTTTTTTttttttgTTTTTTTTTTTttttgtttATTGTGCAATGTGCACAAAATTTGATTGCTATCATTGCAAATGTATTTTGTATGGTTGGATTGTCGTTGTATTAGGTACGTAACAAGTCATAAAGAGTCTAAGGTAAAAAAACCCCAAAGAGATAGCCAAAAGGTAGAGTCAAGGATGACGATGTATAAAGAAAAGAGCAAACGACATCGAATAAGAACATCCTTTACTCGTGGTCACTGAAAGCACTACTCGAGTACGGTGAGCTAAGCTCGTTGTACTCGGCAATGCGTAGACGCTGAGAGGGAGGGATGGCCTTCTCGTCGATACCTTGAGGCATACCTCCGTGGAG…
		contig20881	cGTCGTCTTCGTCCgtCATCTTCATCAGGGTCTGGAAAGGAGTTCACACTGGCGGAGGTCGCTAAGCACAACAAGAAGGAtGATATTTaGGGTTgCTGTCAATGgACAGGTACTCAaTGTAACAGATTTCCTCCCTGACCACCCTggaggcgagaaggcTATCCTGCTCTATGCCGgTCGTGATg----------------------------------------------------------------------------------------------------------------------------------------------------------------------------------------------------------------------…
KOG0538	Glycolate oxidase	D6LAZMP02HVPWT	tgtcggtagcttagaagtactgcccgaaattgtcgatgctgttggtgataagatgaaaattatctttgactcaggaattcgcacaggcgcagatgtg--------------------------------------------------------------------------------------------------------------------------------------------------------------------------------------------------------------------------------------------------------------------------------------------------------------…
		contig08342	cTTTACTGGCCCATtCATGATGAAGTGaCGCTCTCTATACTTtCCCGTGCGAAaGCTGCGGGATTCACTGCGCTGACTGTTACACTGGATACCATGTCCATCGGCTGGCGTCCGCACGACCTAGACACGGCTTACTTGCCATTCTACTACTCCGTTGGTGGACAAGTAGGCTACAGTGATCCCG-----------------------------------------------------------------------------------------------------------------------------------------------------------------------------------------------------------------------…
		contig15511	CACTCATTCTCAAaGGAGTTCAATGCTGGGAGGATGCTTTGCAAGCATATGACGCTGGTGTTGCCGGGGTGGTCCTTTCCAACCATGGTGGCAGACAACTCGACTTTGCACGATCGGGTATTGAGGTTTTGGCAGAAGTTGTGGAAGAGCTGTCGAAACGACGTGGACTCAAGTTCCCGAaTGAGAAGTTCCAGCTTTtCGTCGACGGAGGTGTGCGTCGCGCTACTGATGTT----------------------------------------------------------------------------------------------------------------------------------------------------------------------…
		contig17818	TCGAAGCTGTTGCAAAGGCGGTTATGGgCGACAAAGCTTGGgCGTATtATTCTTCAGCAGCAGACGACGAAATTACCCATCGTGAGAACCATGCAGCGTACCATAGAATATGGTTCCGTCCACGGGTTATGAGAAaTGTGGAaCGTGTTGATTATTCTACcACAATACTGGGACACAAGTCTa------------------------------------------------------------------------------------------------------------------------------------------------------------------------------------------------------------------------…
		contig21032	TTCTCAAGGCTAttGCCTTGGGTGCGAATGCTGTCGGTCTCGGACGTCCGTTCATCTATGCATACTCCGCTTATGGCCAGGAGGGTGTTGaGAAaGCCCTGCAAATCCTCAAGGACGAGTTTGAAATGAA-----------------------------------------------------------------------------------------------------------------------------------------------------------------------------------------------------------------------------------------------------------------------------…
KOG0557	Dihydrolipoamide acetyltransferase	D6LAZMP01B5923	tgcccaggttggagatggtgaatgtgccgccctggtactcctgaggagcaagcttgccatccctagccctcttggcccagagtcttagg----------------------------------------------------------------------------------------------------------------------------------------------------------------------------------------------------------------------------------------------------------------------------------------------------------------------…
		D6LAZMP01CWK3U	cggatatctcggttgctgttgccacccccactggtttgatcacccccataatcaaggatgttggctccaagggtctcgcctctatctcgtccgaagccaaga---------------------------------------------------------------------------------------------------------------------------------------------------------------------------------------------------------------------------------------------------------------------------------------------------------…
		contig03957	AAGAAGGCTAGGGATGGCAAGCTTGCTCCCCaGGAGTACCAGGGCGGCACATTCACCATCTCCAaCCTGGgCATGTACGACATCTCTCACTTCACTGCCAT----------------------------------------------------------------------------------------------------------------------------------------------------------------------------------------------------------------------------------------------------------------------------------------------------------…
		contig16472	GTCTTCCTGAGCTTCGACGTCGATTGTAGCTTTGTCAGTTTCAATCTCAAGCAGAaCGTCGCcAGCACTGAAaGtAttttGGCCcTCGTCAACTTTCCAGCt---------------------------------------------------------------------------------------------------------------------------------------------------------------------------------------------------------------------------------------------------------------------------------------------------------…
		contig19076	ccAGGGTGGCACATTCACTATCTCCAACCTGGgCATGTACGATATCTCTCACttcACTGCCATCATCAACCCGCCCcAATCATGCATCCTCGCTGTGGGCACGACAAAGCCTACGCTCGTACCCGCACCCGAGGAGGAGCGTGGCTTCAAGACTGCCCAGATaa-------------------------------------------------------------------------------------------------------------------------------------------------------------------------------------------------------------------------------------------…
KOG0559	Dihydrolipoamide succinyltransferase (2-oxoglutarate dehydrogenase, E2 subunit)	D6KZ9N402HNTCL	aagatatgtctggtggaacctttaccatctccaatggtggtgtcttcggctcgctatacggtact----------------------------------------------------------------------------------------------------------------------------------------------------------------------------------------------------------------------------------------------------------------------------------------------------------------------------------------------…
		contig00836	AGATTACGTCGATCTCAGTGTCGCTGTCGCCACGCCCAAGGGTCTCGTCACGCCCGTTGTACGCAaTGCcGAAAGCATGTCGATGATtCAGCTTGAACAGGAGATTGCTg-------------------------------------------------------------------------------------------------------------------------------------------------------------------------------------------------------------------------------------------------------------------------------------------------…
		contig00882	GGTGCTGAAGGAGCAcGGTGTCAaGCTCGGCTTCATGTCCGCCTTTGCGCAGGCCTGCTCGCTTGCTCTCAAGGAGGTCCCcGCTGCGAATGCG-----------------------------------------------------------------------------------------------------------------------------------------------------------------------------------------------------------------------------------------------------------------------------------------------------------------…
		contig14185	GTtGTCGTCGACGGCCAGATTGTCATCCGACCCATCATGGTTGTTGCCCTCACCTACGACCACAGATTGCTCGATGGCCGTGAAGCTGTCACCTTcTtAGTCAAGGTCCGCGACTATCTCGAAGACCCACGGAAAATGCTGTTAGCCGCGTAAGTTGGTGTTGACTGTGTTTGTGTATACAAGTGTGACTTGTCGGTATACTACACACGGATTATCATCCATCCATCATCGTCtAATGCGTAGAAGACCATCATCTACTTCCATCCCGCAAATCATCTTTATAACCAGACGATTATCTTTAATTGTTGTCATTCTCTATTGATGTTATGAAaTTTtATtAaTtGCTATCTCTCTttCA-----------------------------------------…
KOG0749	Mitochondrial ADP/ATP carrier proteins	contig04754	CTTATAAGGGCcATTGTCGAATGTTTtCAGCGTACTTATGCTGATGAAGGTCTcAAATCCTTCTGGCGTGgCAATGgcACCAACGTCcTGCGTtACTtCca----------------------------------------------------------------------------------------------------------------------------------------------------------------------------------------------------------------------------------------------------------------------------------------------------------…
		contig07032	cccGaCaaGaCGGCACCCGAaGCGACGTtGCCAGCGACCCAGAGCGCATAACCATCGCTCTTCTtGAaTGCAAaCATATTCTtGTATGTGTCcTtGAAgg-----------------------------------------------------------------------------------------------------------------------------------------------------------------------------------------------------------------------------------------------------------------------------------------------------------…
		contig07566	GGAaGTGGTTCGCTGGCAACGTCGCCTCTGGTGGTGCTGCTGGTGCCTCTTCTCTCCTCTTCGTGTATTCGCTTGACTACGCCCGTACGCGTCTGGCTAACGATGCCAAGTCGTCGAAGGGTGGAGGAGCCCGCCAGTTCAaTGGTCTCGTCGACGTCTACAaGAaGACCCTTGtCTtCCGACGGTATTGCCGGTCTCTACCGTGGCTtcGTCCCCTCAGTCGTCGGTATCATCGTCTACCGTGGTCTCTACTTCGGTGTCTACGACTCGCTCAAGCCCGTTGTTCTCGTTGGTGCTCTCCAGGgCTCCTTCTTGGCCTCCTTTGCTCTT---------------------------------------------------------------------…
		contig12587	tAtCATATCCGCCAAAaTAAAGACCACGATagAGAGCAATGCCGAAGAGAttAGGAACAAAGCCACGGTAGAGACCTGCGATGCCGTCCGATCTAAGCGTCTtcTTGTACACGTCGATCAGGCCATTGAACTGgcgCTGGCCAGTCTTGGATTtGGCGTCAGCAGAGAGACGCGTCCGCGCGTAGTCAAGAGAATAGACAAAGAGCGACGAGgATGCACCcGCAGCGGCACCCGAAg------------------------------------------------------------------------------------------------------------------------------------------------------------------…
		contig14682	TTGCCAAGGAGGGCACCAAGTCCCTCTTCAAGGGTGCTGGTGCCAACATCCTCCGTGGTGTTGCTGGTGCTGGTGTCTTGTCGCTGTACGACAAGCTCCAGGAAGTCc---------------------------------------------------------------------------------------------------------------------------------------------------------------------------------------------------------------------------------------------------------------------------------------------------…
		contig14838	ACTGGAAGTGgTTCGCTGGCAACGtCGCCTCTGGTGGAGCTGCTGGTGCTTCTtCTCTCCTCTTCGTGTACTCGCTTGACTACGCCCGTACGCGTCTGGCTAACGACGCCAAGTCCTCCAAGGGTGGAGGAGCCCGCCAGTTCAACGGTCTCGTCGACGTCTACAAGAAGACCCTTGCTTCCGACGGTATTGCCGGTCTCTACCGTGGCTTCGTTCCCTCGGTCGTCGGTATCATCGTCTACCGTGGTCTCTACTTCGGTGTCTACGACTCGCTTAAGCCCGTCGTTCTTGTTGGTGCTCTCCAGGGCTCCTTCTTGGCCTCCTTTGCTCTTGGCTGGGGTGTCACCATTGGTGCTGGTCTTGCTTCGTACCCTCTGGACACCATCCGTCGTCGCATGA…
		contig16359	ACATTAAAAAGGCTAAGACtCCCAAGGAGTTTGCTGTCGACTTCTTgATGGGTGGTGTCTCTGCCGCCGTCGCTAAGACTTCTGCTGCCCCCATTGAGCGTATTAAGCTCCTCGTCCAGAACCAGGATGAGATGATCAAGCAGGGCCGTCTCAGCACTCCcTACAAGGGTATCTCTGATGCTTTCATCCGTACATACAAGGATGAGGGtcTCGTCTCCCTCTGGCGTGGAAaCACCGCCAACGTCATCCGTTACTTCCCCACGCAGGCGCTCAACTTCGCCTTCAAGGACTACTTCAAGTCCTTGTTCGGCTTCAAGAAGAACGAGGGtaCT-------------------------------------------------------------------…
		contig17195	TACTACTGGCGCGTCTTTGGCTTCTTACCCGATGGATACTATCCGTAGACGTATGATGATGACTTCAGGCGAAGGTGTTCATTATAAATCTTTCTACGACGCCGGTAGGCAGATTATCGCTAAAGAAGGCGCCAAGGCCCTCTTCAACGGCGCTGGAGCAAACATCCTCCGTAGTATCGCTGGCGCTGGCGTATTGGCCCTATACGATAAGTTCCAGgAACTTGCATGGGGCAAAGTATACTCGGCTGGGt----------------------------------------------------------------------------------------------------------------------------------------------------…
KOG0750	Mitochondrial solute carrier protein	D6KZ9N402IBUJ8	cattttgaatacgcgtcttgatagtatccagaggtgcagccacagtaatcgatgcaaccgcaccggcgatcgaagcaatgaagttctgtgaccg-----------------------------------------------------------------------------------------------------------------------------------------------------------------------------------------------------------------------------------------------------------------------------------------------------------------…
		contig02195	CGgCCCGTGTCTTGGgTTCTGGTGCTTCAGGTGTTGCTGAACTGCTCaTCTTTCATCCCGTGGACACAATTGCGAAGCGGTTGATGTCAAACAAGAGCaaa----------------------------------------------------------------------------------------------------------------------------------------------------------------------------------------------------------------------------------------------------------------------------------------------------------…
		contig06873	ATCTACACCATTTCATGCCGACACACCAAACACCCTTCGCTCTGTACTCAGCAGTATGCGACATGCCGTACGCCTACAAGGTCCACTCTATCTCTGGCGTGGACTCGGTGCCAGCCTTTGGCGGGACGTACCCTTTAGTGGGATTTACTGGGCGGGGTACGAGGCATGGAAGCGCACATGGGCCTCATATGGCTACACGGGCGCAGTAGCGTCCTTCCTGAGTGGTGCTATCAGCGGCACGACCGCAGCGCTGATTACATCGCCTTTTGACACGCTCAAGACGCGCAGACAGGCACTCATTATGACTGCTGCCGTCgAGAcg-----------------------------------------------------------------------------…
		contig12587	tAtCATATCCGCCAAAaTAAAGACCACGATagAGAGCAATGCCGAAGAGAttAGGAACAAAGCCACGGTAGAGACCTGCGATGCCGTCCGATCTAAGCGTCTtcTTGTACACGTCGATCAGGCCATTGAACTGgcgCTGGCCAGTCTTGGATTtGGCGTCAGCAGAGAGACGCGTCCGCGCGTAGTCAAGAGAATAGACAAAGAGCGACGAGgATGCACCcGCAGCGGCACCCGAAg------------------------------------------------------------------------------------------------------------------------------------------------------------------…
		contig14846	ggccAGCcTtGgTTCAATGACTTGATCACCCGTCATTACAAGTCCAATTTCACTAAACGTTTGGTGAGAGGAAAGGCAAGATGATGACACaGgCATGTGCTGGAAGTTTGACAGGCATCGGCGAAGTTGTTCTTCTTCCCcTGGACGCGCTCAAAATTAAACGTCAAGTGAATCCTGAAGCATTTCGAGGAAGAGGTTTTGCTCGCATCCTTCTTGAAGAGGGCACcActctagtaccGTGGATGGGGATGGACCATTGCGCGAAACGCACCTGGCTCGTTTGCACTTTTTGGTGCATCTGCTGTGACCAAAGATTATGTTCTTGGTCTTGAaGATTATTCAAAaGCAACTTGGTCACAGAACTTCATTGCTtCGATCGCCGGTGCgg-----------…
		contig16359	ACATTAAAAAGGCTAAGACtCCCAAGGAGTTTGCTGTCGACTTCTTgATGGGTGGTGTCTCTGCCGCCGTCGCTAAGACTTCTGCTGCCCCCATTGAGCGTATTAAGCTCCTCGTCCAGAACCAGGATGAGATGATCAAGCAGGGCCGTCTCAGCACTCCcTACAAGGGTATCTCTGATGCTTTCATCCGTACATACAAGGATGAGGGtcTCGTCTCCCTCTGGCGTGGAAaCACCGCCAACGTCATCCGTTACTTCCCCACGCAGGCGCTCAACTTCGCCTTCAAGGACTACTTCAAGTCCTTGTTCGGCTTCAAGAAGAACGAGGGtaCT-------------------------------------------------------------------…
		contig17701	GGCACCTCTGGATACTATCAAGACGCGTATTCAAAATGCAAACTTTGAGCGCAAAGTTAGCGGCGTAACTGTCATCCGGGATTTGATTAGAGAAGAGGGACCACGCGCTTTCTTCAAGGGTTTAACCCCc-----------------------------------------------------------------------------------------------------------------------------------------------------------------------------------------------------------------------------------------------------------------------------…
		contig20603	ACAGACCACGGAAAAGCCcAGAAAATCCCGATTCCGCGACGATTGCCCGGAACTCATGGGCGATGTATTGTGCAGGATTTCCTTTAGGAGGAGTGGACCTCTGCTGAACACGGGATTTGATTACATCTAATGGATAACATGAAaGCCAGTAGGCAATTCCACCTGTGGAACCACTCGCCAACAATGCCCAGACGGGCAATTCTTTACCATATTTAGCTTGAAa--------------------------------------------------------------------------------------------------------------------------------------------------------------------------------…
		contig21176	GGGGATGGACCATTGCGCGAAACGCACCTGGCTCGCTTGCACTTTTtGGCGCATCCGCTGTGACCAAAGACTATGTACTTGGTCTTGAAGATTATTCAAAAGCAACTTGGTCACAGAATTtCGTTGCTTCGATTGCAGGTGCGGTTGCATCGATtACTGTGGCTGCACCCCTGGATACTATCAAGACGCGTATTCAAAATGCAAACTTCGAGCGCAAAGTTAGCGGTGTAACTGTCATCCGGGATTTGATTAGAGAGGAGGGACCACGCGCTTTCTTCAAGGGTTTAACTCCC----------------------------------------------------------------------------------------------------------…
KOG0751	Mitochondrial aspartate/glutamate carrier protein Aralar/Citrin (contains EF-hand Ca2+-binding domains)	D6KZ88F02F116F	ccattgctggcatgcccgccgcgtatcttacaactcccgctgatgtcgtcaagacgcgtctgcaggtagaagcacgccaaggacagacccacta-----------------------------------------------------------------------------------------------------------------------------------------------------------------------------------------------------------------------------------------------------------------------------------------------------------------…
		contig01698	CACCcTTTGGCGCTATACCCTCCAGTCTAGCAGCCTCACCCTGGATTTGAAGACGGATCTTGACGATTTCCAAAGGATTAGTAAAGACGACTTGACATCCACCGGCAGTGCCACCAGC-----------------------------------------------------------------------------------------------------------------------------------------------------------------------------------------------------------------------------------------------------------------------------------------…
		contig03546	TGCCGTGCACATTGTGCGACAACTTGGTCTTGTGGGTCTCTACAAGGGTGCCAGTGCTTGTTTGCTCCGAGATATTCCCTTCTCTGCCATCTAcTTCCCTg----------------------------------------------------------------------------------------------------------------------------------------------------------------------------------------------------------------------------------------------------------------------------------------------------------…
		contig04494	cccGCCGCGTACCTTAAACTCCCGCTGATGTCGTCAAGACGCGTCTGCAGGTGGAAGCGCGCCAAGGGCAGACCCACTACAAGGGTCTTACTGATGCCTTCGTGAaGATCTATAAGGAGGAGGGCTTCAAGGCCTTTTCAAGGGCGGACCGGCCCGTATCGTCAGAAGTAGCCCACAATTCGGCTTTACGCTGCTCtCgtatgAAAaCCTGCACAAATACTtGCCTtATCCATGGGAgg----------------------------------------------------------------------------------------------------------------------------------------------------------------…
		contig06873	ATCTACACCATTTCATGCCGACACACCAAACACCCTTCGCTCTGTACTCAGCAGTATGCGACATGCCGTACGCCTACAAGGTCCACTCTATCTCTGGCGTGGACTCGGTGCCAGCCTTTGGCGGGACGTACCCTTTAGTGGGATTTACTGGGCGGGGTACGAGGCATGGAAGCGCACATGGGCCTCATATGGCTACACGGGCGCAGTAGCGTCCTTCCTGAGTGGTGCTATCAGCGGCACGACCGCAGCGCTGATTACATCGCCTTTTGACACGCTCAAGACGCGCAGACAGGCACTCATTATGACTGCTGCCGTCgAGAcg-----------------------------------------------------------------------------…
		contig12587	tAtCATATCCGCCAAAaTAAAGACCACGATagAGAGCAATGCCGAAGAGAttAGGAACAAAGCCACGGTAGAGACCTGCGATGCCGTCCGATCTAAGCGTCTtcTTGTACACGTCGATCAGGCCATTGAACTGgcgCTGGCCAGTCTTGGATTtGGCGTCAGCAGAGAGACGCGTCCGCGCGTAGTCAAGAGAATAGACAAAGAGCGACGAGgATGCACCcGCAGCGGCACCCGAAg------------------------------------------------------------------------------------------------------------------------------------------------------------------…
		contig16359	ACATTAAAAAGGCTAAGACtCCCAAGGAGTTTGCTGTCGACTTCTTgATGGGTGGTGTCTCTGCCGCCGTCGCTAAGACTTCTGCTGCCCCCATTGAGCGTATTAAGCTCCTCGTCCAGAACCAGGATGAGATGATCAAGCAGGGCCGTCTCAGCACTCCcTACAAGGGTATCTCTGATGCTTTCATCCGTACATACAAGGATGAGGGtcTCGTCTCCCTCTGGCGTGGAAaCACCGCCAACGTCATCCGTTACTTCCCCACGCAGGCGCTCAACTTCGCCTTCAAGGACTACTTCAAGTCCTTGTTCGGCTTCAAGAAGAACGAGGGtaCT-------------------------------------------------------------------…
		contig17658	cATCGAGTGCGCATTCTGCAGCTATCCATAGCTTCTCTGCGGCAACTGCCGGGGCTGTTGCGACGTTCATAACGCATCCATTTGACGTTATTAAAACCAAGGTCCAGGTCCGTTCTGAAGACAAGTATCATGGCCTATTTCGTACAATGATGACAATTCAGAAGCAACGTGGATTTGCCGGGTTCCTAGATGGAGTGACGTTGCGCATGACACGAAAAGTCTTTAGTTCTGCTGTTGGTTGGGCAGTTTATGAGGGCATCTTGCTATTCAtACGAACAAAAAGCACATAACt-----------------------------------------------------------------------------------------------------------…
		contig21544	CGgTTGCGACGGTTATAACGCATCCATTtGACGTTATTAAAACCAAGGTTCAGGTCCGTTCTGAGGACAAGTATCATGGCCTGTTTCGTACAGTGATGACAATTCAGAAGCAACGTGGATTGGCCGGGTTCCTAGATGGAGTGACGTTGCGCATGACACGAAAAGTCTTCAGTTCTGCTGTTGGTTGGGCAgtttatGAGGgTATCTTGCTATTCATACGAGCAAAAGGCACATAACTCTGGAACGGCATGCCAAATGTCCATGTTTGCAGGTATGCTATTtCGATAGAAATGCTTTGCGCGGGTGGCTCGGGGgCTtCAATGCTTTCTGTaacatagtcTtGCGGCATGCAATGGAaTGTCGCTAATTCCTGTAATTTACTCCTTGACTTAAACTCTC…
KOG0752	Mitochondrial solute carrier protein	contig06873	ATCTACACCATTTCATGCCGACACACCAAACACCCTTCGCTCTGTACTCAGCAGTATGCGACATGCCGTACGCCTACAAGGTCCACTCTATCTCTGGCGTGGACTCGGTGCCAGCCTTTGGCGGGACGTACCCTTTAGTGGGATTTACTGGGCGGGGTACGAGGCATGGAAGCGCACATGGGCCTCATATGGCTACACGGGCGCAGTAGCGTCCTTCCTGAGTGGTGCTATCAGCGGCACGACCGCAGCGCTGATTACATCGCCTTTTGACACGCTCAAGACGCGCAGACAGGCACTCATTATGACTGCTGCCGTCgAGAcg-----------------------------------------------------------------------------…
		contig08939	ATAATATCTTGACCCTATCTAAGGGTGCAACAACAGTTTTtGCAATACATCCTGCAaTACCGCCCGCGAGCCCcGAaCGAAGAATGAAGCTGGGATCTTGCTTa-------------------------------------------------------------------------------------------------------------------------------------------------------------------------------------------------------------------------------------------------------------------------------------------------------…
		contig12587	tAtCATATCCGCCAAAaTAAAGACCACGATagAGAGCAATGCCGAAGAGAttAGGAACAAAGCCACGGTAGAGACCTGCGATGCCGTCCGATCTAAGCGTCTtcTTGTACACGTCGATCAGGCCATTGAACTGgcgCTGGCCAGTCTTGGATTtGGCGTCAGCAGAGAGACGCGTCCGCGCGTAGTCAAGAGAATAGACAAAGAGCGACGAGgATGCACCcGCAGCGGCACCCGAAg------------------------------------------------------------------------------------------------------------------------------------------------------------------…
		contig14838	ACTGGAAGTGgTTCGCTGGCAACGtCGCCTCTGGTGGAGCTGCTGGTGCTTCTtCTCTCCTCTTCGTGTACTCGCTTGACTACGCCCGTACGCGTCTGGCTAACGACGCCAAGTCCTCCAAGGGTGGAGGAGCCCGCCAGTTCAACGGTCTCGTCGACGTCTACAAGAAGACCCTTGCTTCCGACGGTATTGCCGGTCTCTACCGTGGCTTCGTTCCCTCGGTCGTCGGTATCATCGTCTACCGTGGTCTCTACTTCGGTGTCTACGACTCGCTTAAGCCCGTCGTTCTTGTTGGTGCTCTCCAGGGCTCCTTCTTGGCCTCCTTTGCTCTTGGCTGGGGTGTCACCATTGGTGCTGGTCTTGCTTCGTACCCTCTGGACACCATCCGTCGTCGCATGA…
		contig15220	tCGCgaTTCATCGTAaCGATCATAGGCATGGTGCCCTACGCTGGGACATCATTCCTGGctGGGgCTACCTtCGCTCGAAAGTCCTCCCTACCCcACCCCTCTCGGCGGACGGATCAAGATCCGGTAAGGAGAAGGCAACTCCTATGGCCGATCTAGTTATTGGTGCCGTCTCCGGCGTCATTGGTCAAACGGCTTCTTATCCATTCGAAGTTATTCGACGACGGATGCAGGTGGGCGGGCTCGTCAGACCCGACCGaTGGTtGa---------------------------------------------------------------------------------------------------------------------------------------…
		contig16359	ACATTAAAAAGGCTAAGACtCCCAAGGAGTTTGCTGTCGACTTCTTgATGGGTGGTGTCTCTGCCGCCGTCGCTAAGACTTCTGCTGCCCCCATTGAGCGTATTAAGCTCCTCGTCCAGAACCAGGATGAGATGATCAAGCAGGGCCGTCTCAGCACTCCcTACAAGGGTATCTCTGATGCTTTCATCCGTACATACAAGGATGAGGGtcTCGTCTCCCTCTGGCGTGGAAaCACCGCCAACGTCATCCGTTACTTCCCCACGCAGGCGCTCAACTTCGCCTTCAAGGACTACTTCAAGTCCTTGTTCGGCTTCAAGAAGAACGAGGGtaCT-------------------------------------------------------------------…
		contig17195	TACTACTGGCGCGTCTTTGGCTTCTTACCCGATGGATACTATCCGTAGACGTATGATGATGACTTCAGGCGAAGGTGTTCATTATAAATCTTTCTACGACGCCGGTAGGCAGATTATCGCTAAAGAAGGCGCCAAGGCCCTCTTCAACGGCGCTGGAGCAAACATCCTCCGTAGTATCGCTGGCGCTGGCGTATTGGCCCTATACGATAAGTTCCAGgAACTTGCATGGGGCAAAGTATACTCGGCTGGGt----------------------------------------------------------------------------------------------------------------------------------------------------…
		contig17238	aaCGATCCTCATCgtACTCATTGATTCGATCACTTTGCTTACGCGCTCATACACAGCGAACACAATTGCCTGACCGGGAGCTACACGGAGAACACGGGGGTAATGCCCTTGTAGAAGGACCTGAAACCCTCTTGTCTCCACATCTCCCGAGCAATCGCGGAGATTCGCTCAAAGGCGCTCTGGCCTGGCTCAGCCACCGACTTTTGCAGACGAGTCTTGATGGTGTCTATGGGGGCGTTCGAGAAGGGACCCATTGCGCCGGAAATCAGACCGATAACCATGTGCTGGTAGGAAGGTttCTAGttCttCGACAAGGTCAGG------------------------------------------------------------------------------…
		contig17658	cATCGAGTGCGCATTCTGCAGCTATCCATAGCTTCTCTGCGGCAACTGCCGGGGCTGTTGCGACGTTCATAACGCATCCATTTGACGTTATTAAAACCAAGGTCCAGGTCCGTTCTGAAGACAAGTATCATGGCCTATTTCGTACAATGATGACAATTCAGAAGCAACGTGGATTTGCCGGGTTCCTAGATGGAGTGACGTTGCGCATGACACGAAAAGTCTTTAGTTCTGCTGTTGGTTGGGCAGTTTATGAGGGCATCTTGCTATTCAtACGAACAAAAAGCACATAACt-----------------------------------------------------------------------------------------------------------…
		contig21544	CGgTTGCGACGGTTATAACGCATCCATTtGACGTTATTAAAACCAAGGTTCAGGTCCGTTCTGAGGACAAGTATCATGGCCTGTTTCGTACAGTGATGACAATTCAGAAGCAACGTGGATTGGCCGGGTTCCTAGATGGAGTGACGTTGCGCATGACACGAAAAGTCTTCAGTTCTGCTGTTGGTTGGGCAgtttatGAGGgTATCTTGCTATTCATACGAGCAAAAGGCACATAACTCTGGAACGGCATGCCAAATGTCCATGTTTGCAGGTATGCTATTtCGATAGAAATGCTTTGCGCGGGTGGCTCGGGGgCTtCAATGCTTTCTGTaacatagtcTtGCGGCATGCAATGGAaTGTCGCTAATTCCTGTAATTTACTCCTTGACTTAAACTCTC…
KOG0753	Mitochondrial fatty acid anion carrier protein/Uncoupling protein	contig04494	cccGCCGCGTACCTTAAACTCCCGCTGATGTCGTCAAGACGCGTCTGCAGGTGGAAGCGCGCCAAGGGCAGACCCACTACAAGGGTCTTACTGATGCCTTCGTGAaGATCTATAAGGAGGAGGGCTTCAAGGCCTTTTCAAGGGCGGACCGGCCCGTATCGTCAGAAGTAGCCCACAATTCGGCTTTACGCTGCTCtCgtatgAAAaCCTGCACAAATACTtGCCTtATCCATGGGAgg----------------------------------------------------------------------------------------------------------------------------------------------------------------…
		contig16359	ACATTAAAAAGGCTAAGACtCCCAAGGAGTTTGCTGTCGACTTCTTgATGGGTGGTGTCTCTGCCGCCGTCGCTAAGACTTCTGCTGCCCCCATTGAGCGTATTAAGCTCCTCGTCCAGAACCAGGATGAGATGATCAAGCAGGGCCGTCTCAGCACTCCcTACAAGGGTATCTCTGATGCTTTCATCCGTACATACAAGGATGAGGGtcTCGTCTCCCTCTGGCGTGGAAaCACCGCCAACGTCATCCGTTACTTCCCCACGCAGGCGCTCAACTTCGCCTTCAAGGACTACTTCAAGTCCTTGTTCGGCTTCAAGAAGAACGAGGGtaCT-------------------------------------------------------------------…
		contig21176	GGGGATGGACCATTGCGCGAAACGCACCTGGCTCGCTTGCACTTTTtGGCGCATCCGCTGTGACCAAAGACTATGTACTTGGTCTTGAAGATTATTCAAAAGCAACTTGGTCACAGAATTtCGTTGCTTCGATTGCAGGTGCGGTTGCATCGATtACTGTGGCTGCACCCCTGGATACTATCAAGACGCGTATTCAAAATGCAAACTTCGAGCGCAAAGTTAGCGGTGTAACTGTCATCCGGGATTTGATTAGAGAGGAGGGACCACGCGCTTTCTTCAAGGGTTTAACTCCC----------------------------------------------------------------------------------------------------------…
KOG0754	Mitochondrial oxodicarboxylate carrier protein	D6KZ88F02FWEA4	gggccccttgaatgtgctggacttgttctgaagcttgatcttgacaagctcgaatgggacaacaacaaaggactcggttgctcctgcactgcaaccggttg----------------------------------------------------------------------------------------------------------------------------------------------------------------------------------------------------------------------------------------------------------------------------------------------------------…
		contig01980	TACAGTCTCCCAAAGCCTTCCTGGGCAATGATGgATCTAAACGAACCCAACAtGCCTGTGGACGTCTTTCCCGTCTCGAGCTGCATGCGCGTCTTGACAACATCGAGGGGGTAGAAGGTAAGAATTTCGCTAATGCCAGCg------------------------------------------------------------------------------------------------------------------------------------------------------------------------------------------------------------------------------------------------------------------…
		contig04494	cccGCCGCGTACCTTAAACTCCCGCTGATGTCGTCAAGACGCGTCTGCAGGTGGAAGCGCGCCAAGGGCAGACCCACTACAAGGGTCTTACTGATGCCTTCGTGAaGATCTATAAGGAGGAGGGCTTCAAGGCCTTTTCAAGGGCGGACCGGCCCGTATCGTCAGAAGTAGCCCACAATTCGGCTTTACGCTGCTCtCgtatgAAAaCCTGCACAAATACTtGCCTtATCCATGGGAgg----------------------------------------------------------------------------------------------------------------------------------------------------------------…
		contig05048	CTTCAGTGAATAtCCGgTAAGCACAGTGGAATGAGTTTCGATATTCGGTTCGGGCAGACAGGGACTGCATTCGAGTTTTGATTACATCAaGAGGCATCGTCGTGTACACCGTCACAAGACCTGCAgTAGCACCAATACCAAAGGTGATGCTACTAGGGAGTGTCTGACCGGGCcTTGCTGTGCCTTGAACAAATTGCTTCAAGGTGGAaTAGGTAGTAAACCGGACGGCCGAGtt--------------------------------------------------------------------------------------------------------------------------------------------------------------------…
		contig14036	TAAGTCcAgTTATACTTCGGCGCAACACCGGGAACACGTGTGGCACCCTGAATACGGGACTTGACGACATCAAATGGtGtGTTAAGGACAGTTCCAACGAAACCaCCAATGGAACCAGAGATGAAGTTGTTCaGCAAAGTTTGTTGAGGcgaatctgccttaggaagcattgcacggatttggaaga--------------------------------------------------------------------------------------------------------------------------------------------------------------------------------------------------------------------…
		contig14262	tGGCGGGCCCAGaGCTTTTCTGAACATGCTCAGcGTGAACTCAACAACGAGCAAGAGGACACCACCACCGGGTGCGAGTCGGAGCACCTTGGGCACGAAGCCCTTGTAGAGTGCAGCGGGACCTTCTtCTCTTAGGACGGTGACGAGTGCAGGGTACGTCCAGTTATACTTCGGGgCAACGCCGGGGa-------------------------------------------------------------------------------------------------------------------------------------------------------------------------------------------------------------------…
		contig17238	aaCGATCCTCATCgtACTCATTGATTCGATCACTTTGCTTACGCGCTCATACACAGCGAACACAATTGCCTGACCGGGAGCTACACGGAGAACACGGGGGTAATGCCCTTGTAGAAGGACCTGAAACCCTCTTGTCTCCACATCTCCCGAGCAATCGCGGAGATTCGCTCAAAGGCGCTCTGGCCTGGCTCAGCCACCGACTTTTGCAGACGAGTCTTGATGGTGTCTATGGGGGCGTTCGAGAAGGGACCCATTGCGCCGGAAATCAGACCGATAACCATGTGCTGGTAGGAAGGTttCTAGttCttCGACAAGGTCAGG------------------------------------------------------------------------------…
		contig17980	ccACACGTGTCTCCAGAAAGTCGCCTCCATGCCAGCATAAAGACCAAAGAGGCCATCATGtCTGACAATGTGCCTCACGACATCAATGGGCCcTTGAATGTGCTGGACTTGTCCTGAAGCTTGATCTTGACgAGCTCGAATGGGACAACAACAAAGGACTCGGTGgCTCCTGCACTGCAACCGGTTGCAATGCTAAGGGATTGGTCCATTTTAGCCTTGCCGGTTAGTGCAAGATAGGTCTTGCCCCAAAAaTCGTTTGCTG-----------------------------------------------------------------------------------------------------------------------------------------…
KOG0755	Mitochondrial oxaloacetate carrier protein	contig05224	AaGACTCTACGGACAGAAGGCTTCTTTGGGTGGTACAAGGGTTCTACCGCACACTTCCTGAGAATTGCACCCCATACTATCATCACATTGACTGCCAACGACATCATCATCAACTTTtACAAAAaGCTACGGAACGGTCAAGa----------------------------------------------------------------------------------------------------------------------------------------------------------------------------------------------------------------------------------------------------------------…
		contig13175	tCCAATTACCGACATATAACTGGACCAAAAATCAGATTGTTtCCAATGgACTATTACCTGCAAACAGTATACTGACTTATCTCCTCAGTAGCTCTGTATCTGGTTTCTGCGTGCTTCTGgCcATGCAaCCCGCTGAtACGGCTTTGACCCGGATGTATAATCAGCCt----------------------------------------------------------------------------------------------------------------------------------------------------------------------------------------------------------------------------------------…
		contig16359	ACATTAAAAAGGCTAAGACtCCCAAGGAGTTTGCTGTCGACTTCTTgATGGGTGGTGTCTCTGCCGCCGTCGCTAAGACTTCTGCTGCCCCCATTGAGCGTATTAAGCTCCTCGTCCAGAACCAGGATGAGATGATCAAGCAGGGCCGTCTCAGCACTCCcTACAAGGGTATCTCTGATGCTTTCATCCGTACATACAAGGATGAGGGtcTCGTCTCCCTCTGGCGTGGAAaCACCGCCAACGTCATCCGTTACTTCCCCACGCAGGCGCTCAACTTCGCCTTCAAGGACTACTTCAAGTCCTTGTTCGGCTTCAAGAAGAACGAGGGtaCT-------------------------------------------------------------------…
KOG0756	Mitochondrial tricarboxylate/dicarboxylate carrier proteins	D6KZ88F02JTW5X	cagtgaagatgagcactgctcccttggtcgaagcctcaatccacgcccatggaatcagaccctggtagaaaccaacgacaccaccacggctccagacag------------------------------------------------------------------------------------------------------------------------------------------------------------------------------------------------------------------------------------------------------------------------------------------------------------…
		D6KZ9N402IYZHN	cagccaccgacttttgcagacgagtcttgatggtgtctatgggggcgttcgagaagagacccattgcgccggaaatcagaccgataaccatgtgctggtagg---------------------------------------------------------------------------------------------------------------------------------------------------------------------------------------------------------------------------------------------------------------------------------------------------------…
		contig01488	GGTCTTGATGGTCTCTGAaGGGGTAACTGCAAATATTGCCTCCATCATGCCAGCACCcAAGCCCGCCACGAGGCTGCGACCGGGTGTTACCTTGCCCTcGAGTTGGCTAATAGACCTTTGAAGTGATCATAGCTGACAAAACGCACGCCGGCTTTGGCAGCGTTTCCGATGACGAGGGCAGAGCATCCGgaa---------------------------------------------------------------------------------------------------------------------------------------------------------------------------------------------------------------…
		contig05048	CTTCAGTGAATAtCCGgTAAGCACAGTGGAATGAGTTTCGATATTCGGTTCGGGCAGACAGGGACTGCATTCGAGTTTTGATTACATCAaGAGGCATCGTCGTGTACACCGTCACAAGACCTGCAgTAGCACCAATACCAAAGGTGATGCTACTAGGGAGTGTCTGACCGGGCcTTGCTGTGCCTTGAACAAATTGCTTCAAGGTGGAaTAGGTAGTAAACCGGACGGCCGAGtt--------------------------------------------------------------------------------------------------------------------------------------------------------------------…
		contig06873	ATCTACACCATTTCATGCCGACACACCAAACACCCTTCGCTCTGTACTCAGCAGTATGCGACATGCCGTACGCCTACAAGGTCCACTCTATCTCTGGCGTGGACTCGGTGCCAGCCTTTGGCGGGACGTACCCTTTAGTGGGATTTACTGGGCGGGGTACGAGGCATGGAAGCGCACATGGGCCTCATATGGCTACACGGGCGCAGTAGCGTCCTTCCTGAGTGGTGCTATCAGCGGCACGACCGCAGCGCTGATTACATCGCCTTTTGACACGCTCAAGACGCGCAGACAGGCACTCATTATGACTGCTGCCGTCgAGAcg-----------------------------------------------------------------------------…
		contig11701	cTTTtcAGGTCGGTTGGCGTTTGCAGCAGCTTTAGCCATCGATTGCATCTCAACACGGATGACTtCGATaGgCTGgTTCCATGTGGCAAGCGCACCACCAATCGAAGAAGCGAAAATCTTTtCGAAGGCGCCCAACTGTTCATTCT-------------------------------------------------------------------------------------------------------------------------------------------------------------------------------------------------------------------------------------------------------------…
		contig13789	CCGGGgCTTACcAGATATTCACTGAAGAGGGCATTCTTCGCTTCTGGGCGGGTACCACGCCAAGATTGGCAAGACTCGTGCTGAGCGGCGGCATTGTTTTCACCGCTTATGAAAATATCATGAAAGTATTGGGAGGAAAAACCAGCTAGTGCATTACATTattacaaatca------------------------------------------------------------------------------------------------------------------------------------------------------------------------------------------------------------------------------------…
		contig14838	ACTGGAAGTGgTTCGCTGGCAACGtCGCCTCTGGTGGAGCTGCTGGTGCTTCTtCTCTCCTCTTCGTGTACTCGCTTGACTACGCCCGTACGCGTCTGGCTAACGACGCCAAGTCCTCCAAGGGTGGAGGAGCCCGCCAGTTCAACGGTCTCGTCGACGTCTACAAGAAGACCCTTGCTTCCGACGGTATTGCCGGTCTCTACCGTGGCTTCGTTCCCTCGGTCGTCGGTATCATCGTCTACCGTGGTCTCTACTTCGGTGTCTACGACTCGCTTAAGCCCGTCGTTCTTGTTGGTGCTCTCCAGGGCTCCTTCTTGGCCTCCTTTGCTCTTGGCTGGGGTGTCACCATTGGTGCTGGTCTTGCTTCGTACCCTCTGGACACCATCCGTCGTCGCATGA…
		contig17213	cGGACTTTGCGGATCGTGGACTCAGCCAAGCGGGCGAAACCCATGCGAGAGCCCcAGTTGGTGCATTGTCGGACGGCGACAGCGTtAACACCcTTGTTAACGCCCGCAAGACCCTCGCGgCGGTAAATGTCcATGAAGACAGCAAACGTCGATGGGGGCTTGGCGCCAGTGGAaGCGaCCTTGTGTCTTGTAATCTCAACGGTTTtCATGCAAGTCGTGAAACCcATCGTGGCGt--------------------------------------------------------------------------------------------------------------------------------------------------------------------…
		contig17238	aaCGATCCTCATCgtACTCATTGATTCGATCACTTTGCTTACGCGCTCATACACAGCGAACACAATTGCCTGACCGGGAGCTACACGGAGAACACGGGGGTAATGCCCTTGTAGAAGGACCTGAAACCCTCTTGTCTCCACATCTCCCGAGCAATCGCGGAGATTCGCTCAAAGGCGCTCTGGCCTGGCTCAGCCACCGACTTTTGCAGACGAGTCTTGATGGTGTCTATGGGGGCGTTCGAGAAGGGACCCATTGCGCCGGAAATCAGACCGATAACCATGTGCTGGTAGGAAGGTttCTAGttCttCGACAAGGTCAGG------------------------------------------------------------------------------…
		contig17658	cATCGAGTGCGCATTCTGCAGCTATCCATAGCTTCTCTGCGGCAACTGCCGGGGCTGTTGCGACGTTCATAACGCATCCATTTGACGTTATTAAAACCAAGGTCCAGGTCCGTTCTGAAGACAAGTATCATGGCCTATTTCGTACAATGATGACAATTCAGAAGCAACGTGGATTTGCCGGGTTCCTAGATGGAGTGACGTTGCGCATGACACGAAAAGTCTTTAGTTCTGCTGTTGGTTGGGCAGTTTATGAGGGCATCTTGCTATTCAtACGAACAAAAAGCACATAACt-----------------------------------------------------------------------------------------------------------…
		contig18679	atatcTAAAATGCACGAGAATCCGTGAACAACAAATCATCCGTCATCGTCCCcGTCTAaTATCTAAAGCCGCGTCTATTCTTGACCCAAgCCTTGACATAGTCGGCAAAGGACACCATGCAGACTGTCTGCCAGATGCCGAGACCTATACGAGGCGTCACACCACGGTACAGGCCCTTGAt--------------------------------------------------------------------------------------------------------------------------------------------------------------------------------------------------------------------------…
		contig18806	CTGGTACTTATGCGCCAGCTTCTTGATTTCCTGGTATGCCGTGAAGTTGGCACCCTGGTTCGTTGCTTGCCTTAGGGCAGTCAACGAGACACCACGGTACAGCGCAGAGAAGCCCTCCTCGCGGACGAt------------------------------------------------------------------------------------------------------------------------------------------------------------------------------------------------------------------------------------------------------------------------------…
		contig21176	GGGGATGGACCATTGCGCGAAACGCACCTGGCTCGCTTGCACTTTTtGGCGCATCCGCTGTGACCAAAGACTATGTACTTGGTCTTGAAGATTATTCAAAAGCAACTTGGTCACAGAATTtCGTTGCTTCGATTGCAGGTGCGGTTGCATCGATtACTGTGGCTGCACCCCTGGATACTATCAAGACGCGTATTCAAAATGCAAACTTCGAGCGCAAAGTTAGCGGTGTAACTGTCATCCGGGATTTGATTAGAGAGGAGGGACCACGCGCTTTCTTCAAGGGTTTAACTCCC----------------------------------------------------------------------------------------------------------…
		contig21544	CGgTTGCGACGGTTATAACGCATCCATTtGACGTTATTAAAACCAAGGTTCAGGTCCGTTCTGAGGACAAGTATCATGGCCTGTTTCGTACAGTGATGACAATTCAGAAGCAACGTGGATTGGCCGGGTTCCTAGATGGAGTGACGTTGCGCATGACACGAAAAGTCTTCAGTTCTGCTGTTGGTTGGGCAgtttatGAGGgTATCTTGCTATTCATACGAGCAAAAGGCACATAACTCTGGAACGGCATGCCAAATGTCCATGTTTGCAGGTATGCTATTtCGATAGAAATGCTTTGCGCGGGTGGCTCGGGGgCTtCAATGCTTTCTGTaacatagtcTtGCGGCATGCAATGGAaTGTCGCTAATTCCTGTAATTTACTCCTTGACTTAAACTCTC…
KOG0757	Mitochondrial carrier protein - Rim2p/Mrs12p	D6LAZMP01B4ASO	ccattggatcgtaccctctgtcacaccgaggtaagatgcactcaggcccttgtaaaagcccgtcacgccctcttttttgacc-----------------------------------------------------------------------------------------------------------------------------------------------------------------------------------------------------------------------------------------------------------------------------------------------------------------------------…
		contig06873	ATCTACACCATTTCATGCCGACACACCAAACACCCTTCGCTCTGTACTCAGCAGTATGCGACATGCCGTACGCCTACAAGGTCCACTCTATCTCTGGCGTGGACTCGGTGCCAGCCTTTGGCGGGACGTACCCTTTAGTGGGATTTACTGGGCGGGGTACGAGGCATGGAAGCGCACATGGGCCTCATATGGCTACACGGGCGCAGTAGCGTCCTTCCTGAGTGGTGCTATCAGCGGCACGACCGCAGCGCTGATTACATCGCCTTTTGACACGCTCAAGACGCGCAGACAGGCACTCATTATGACTGCTGCCGTCgAGAcg-----------------------------------------------------------------------------…
KOG0758	Mitochondrial carnitine-acylcarnitine carrier protein	D6LAZMP01CQNFO	ccggtttggtgtaagtgcatagatgagttgcttggaagtgtcgtatgcccagaaggaaacggcgaaaatgggtgttacgccaagtagaggcgggacaataccgcgataca-------------------------------------------------------------------------------------------------------------------------------------------------------------------------------------------------------------------------------------------------------------------------------------------------…
		contig04673	ccGTCATCGTTGCCGGTGGTACcGCAGGTGTGGCTATGTGGGCCCTGGCTATTCCCCCcGATgTCTTGAAaTCCCGCATTCAATCGgCTCcTGAAGgCACTta--------------------------------------------------------------------------------------------------------------------------------------------------------------------------------------------------------------------------------------------------------------------------------------------------------…
		contig05393	TGGCTCTGAGAGACAGTACAAAGGTGTCATTGATGTCATCGgACACTTGTACaaGGAAggcggtataacGCAGTATCTtCCGTGGCACGGGCGCAACTATTGCTCGTGATGGTCCAGGAAGCGCTGCATACTTCGCCGCTTATGAGGTCACGAaGAAACTGCTGACGCCAGCa----------------------------------------------------------------------------------------------------------------------------------------------------------------------------------------------------------------------------------…
		contig20603	ACAGACCACGGAAAAGCCcAGAAAATCCCGATTCCGCGACGATTGCCCGGAACTCATGGGCGATGTATTGTGCAGGATTTCCTTTAGGAGGAGTGGACCTCTGCTGAACACGGGATTTGATTACATCTAATGGATAACATGAAaGCCAGTAGGCAATTCCACCTGTGGAACCACTCGCCAACAATGCCCAGACGGGCAATTCTTTACCATATTTAGCTTGAAa--------------------------------------------------------------------------------------------------------------------------------------------------------------------------------…
		contig21176	GGGGATGGACCATTGCGCGAAACGCACCTGGCTCGCTTGCACTTTTtGGCGCATCCGCTGTGACCAAAGACTATGTACTTGGTCTTGAAGATTATTCAAAAGCAACTTGGTCACAGAATTtCGTTGCTTCGATTGCAGGTGCGGTTGCATCGATtACTGTGGCTGCACCCCTGGATACTATCAAGACGCGTATTCAAAATGCAAACTTCGAGCGCAAAGTTAGCGGTGTAACTGTCATCCGGGATTTGATTAGAGAGGAGGGACCACGCGCTTTCTTCAAGGGTTTAACTCCC----------------------------------------------------------------------------------------------------------…
KOG0759	Mitochondrial oxoglutarate/malate carrier proteins	D6KZ9N402JB0RJ	gaggggatcttagcccagacggacttaagttgctcaaagaaaacgaacaaaagaacggtgttggggccaagacggataaatgcaggtgtccagcctttgaacaggaatgcagggcctt-----------------------------------------------------------------------------------------------------------------------------------------------------------------------------------------------------------------------------------------------------------------------------------------…
		contig06873	ATCTACACCATTTCATGCCGACACACCAAACACCCTTCGCTCTGTACTCAGCAGTATGCGACATGCCGTACGCCTACAAGGTCCACTCTATCTCTGGCGTGGACTCGGTGCCAGCCTTTGGCGGGACGTACCCTTTAGTGGGATTTACTGGGCGGGGTACGAGGCATGGAAGCGCACATGGGCCTCATATGGCTACACGGGCGCAGTAGCGTCCTTCCTGAGTGGTGCTATCAGCGGCACGACCGCAGCGCTGATTACATCGCCTTTTGACACGCTCAAGACGCGCAGACAGGCACTCATTATGACTGCTGCCGTCgAGAcg-----------------------------------------------------------------------------…
		contig10970	GGCcACTACAGtAtGtCTCGCCTGCAGATGTCCTCAAGAGCCGTATCATGAACGCCTCAGGACCGGGgTCATCTTCGACGCTTGCGGCGATAAGGACGGCCATGGCGAACGAAGGGCCGATGTTCATGTTCAAAGGATGGGTGCCCGCTTGGACCCGGCTGCAGCCGACAACGATCTTAATCTTCCTCACGTTTGAGCAGCTCAAGAATGGTGTGAGCTGGTTGAGGTCGCAAGGGTATAAtATTTAAAtGATGCATATA-------------------------------------------------------------------------------------------------------------------------------------------…
		contig21176	GGGGATGGACCATTGCGCGAAACGCACCTGGCTCGCTTGCACTTTTtGGCGCATCCGCTGTGACCAAAGACTATGTACTTGGTCTTGAAGATTATTCAAAAGCAACTTGGTCACAGAATTtCGTTGCTTCGATTGCAGGTGCGGTTGCATCGATtACTGTGGCTGCACCCCTGGATACTATCAAGACGCGTATTCAAAATGCAAACTTCGAGCGCAAAGTTAGCGGTGTAACTGTCATCCGGGATTTGATTAGAGAGGAGGGACCACGCGCTTTCTTCAAGGGTTTAACTCCC----------------------------------------------------------------------------------------------------------…
KOG0760	Mitochondrial carrier protein MRS3/4	D6KZ88F02JXWI4	gagaagacctgcatccgagttttgattgagtcgatggggaacatgacggcgtgctccgtaataccagccagggcaccagccaacatgttaataccaaggccgg--------------------------------------------------------------------------------------------------------------------------------------------------------------------------------------------------------------------------------------------------------------------------------------------------------…
		contig06873	ATCTACACCATTTCATGCCGACACACCAAACACCCTTCGCTCTGTACTCAGCAGTATGCGACATGCCGTACGCCTACAAGGTCCACTCTATCTCTGGCGTGGACTCGGTGCCAGCCTTTGGCGGGACGTACCCTTTAGTGGGATTTACTGGGCGGGGTACGAGGCATGGAAGCGCACATGGGCCTCATATGGCTACACGGGCGCAGTAGCGTCCTTCCTGAGTGGTGCTATCAGCGGCACGACCGCAGCGCTGATTACATCGCCTTTTGACACGCTCAAGACGCGCAGACAGGCACTCATTATGACTGCTGCCGTCgAGAcg-----------------------------------------------------------------------------…
		contig21544	CGgTTGCGACGGTTATAACGCATCCATTtGACGTTATTAAAACCAAGGTTCAGGTCCGTTCTGAGGACAAGTATCATGGCCTGTTTCGTACAGTGATGACAATTCAGAAGCAACGTGGATTGGCCGGGTTCCTAGATGGAGTGACGTTGCGCATGACACGAAAAGTCTTCAGTTCTGCTGTTGGTTGGGCAgtttatGAGGgTATCTTGCTATTCATACGAGCAAAAGGCACATAACTCTGGAACGGCATGCCAAATGTCCATGTTTGCAGGTATGCTATTtCGATAGAAATGCTTTGCGCGGGTGGCTCGGGGgCTtCAATGCTTTCTGTaacatagtcTtGCGGCATGCAATGGAaTGTCGCTAATTCCTGTAATTTACTCCTTGACTTAAACTCTC…
KOG0761	Mitochondrial carrier protein CGI-69	contig06873	ATCTACACCATTTCATGCCGACACACCAAACACCCTTCGCTCTGTACTCAGCAGTATGCGACATGCCGTACGCCTACAAGGTCCACTCTATCTCTGGCGTGGACTCGGTGCCAGCCTTTGGCGGGACGTACCCTTTAGTGGGATTTACTGGGCGGGGTACGAGGCATGGAAGCGCACATGGGCCTCATATGGCTACACGGGCGCAGTAGCGTCCTTCCTGAGTGGTGCTATCAGCGGCACGACCGCAGCGCTGATTACATCGCCTTTTGACACGCTCAAGACGCGCAGACAGGCACTCATTATGACTGCTGCCGTCgAGAcg-----------------------------------------------------------------------------…
		contig21544	CGgTTGCGACGGTTATAACGCATCCATTtGACGTTATTAAAACCAAGGTTCAGGTCCGTTCTGAGGACAAGTATCATGGCCTGTTTCGTACAGTGATGACAATTCAGAAGCAACGTGGATTGGCCGGGTTCCTAGATGGAGTGACGTTGCGCATGACACGAAAAGTCTTCAGTTCTGCTGTTGGTTGGGCAgtttatGAGGgTATCTTGCTATTCATACGAGCAAAAGGCACATAACTCTGGAACGGCATGCCAAATGTCCATGTTTGCAGGTATGCTATTtCGATAGAAATGCTTTGCGCGGGTGGCTCGGGGgCTtCAATGCTTTCTGTaacatagtcTtGCGGCATGCAATGGAaTGTCGCTAATTCCTGTAATTTACTCCTTGACTTAAACTCTC…
		contig21809	TATGGAGGgCGGAaGGTGTGCGTGGTCTGTGgAaGGGCGTCGGTACAACAttACTAATAGGTGTACCGTCAACAACGATTtACATGCTGACATACGACCAATtACAAAATAATgTCCtGCcGCAACTCcTGCCATCTAtcccTACTGCCGTCCTTCCcTtGTTCGCAGGcATCACAGCCcGAACGTCGATCACCTCCGTCATGACCCcGCTCGAGCTCATCCg--------------------------------------------------------------------------------------------------------------------------------------------------------------------------------…
KOG0762	Mitochondrial carrier protein	contig20603	ACAGACCACGGAAAAGCCcAGAAAATCCCGATTCCGCGACGATTGCCCGGAACTCATGGGCGATGTATTGTGCAGGATTTCCTTTAGGAGGAGTGGACCTCTGCTGAACACGGGATTTGATTACATCTAATGGATAACATGAAaGCCAGTAGGCAATTCCACCTGTGGAACCACTCGCCAACAATGCCCAGACGGGCAATTCTTTACCATATTTAGCTTGAAa--------------------------------------------------------------------------------------------------------------------------------------------------------------------------------…
KOG0763	Mitochondrial ornithine transporter	contig20603	ACAGACCACGGAAAAGCCcAGAAAATCCCGATTCCGCGACGATTGCCCGGAACTCATGGGCGATGTATTGTGCAGGATTTCCTTTAGGAGGAGTGGACCTCTGCTGAACACGGGATTTGATTACATCTAATGGATAACATGAAaGCCAGTAGGCAATTCCACCTGTGGAACCACTCGCCAACAATGCCCAGACGGGCAATTCTTTACCATATTTAGCTTGAAa--------------------------------------------------------------------------------------------------------------------------------------------------------------------------------…
		contig21176	GGGGATGGACCATTGCGCGAAACGCACCTGGCTCGCTTGCACTTTTtGGCGCATCCGCTGTGACCAAAGACTATGTACTTGGTCTTGAAGATTATTCAAAAGCAACTTGGTCACAGAATTtCGTTGCTTCGATTGCAGGTGCGGTTGCATCGATtACTGTGGCTGCACCCCTGGATACTATCAAGACGCGTATTCAAAATGCAAACTTCGAGCGCAAAGTTAGCGGTGTAACTGTCATCCGGGATTTGATTAGAGAGGAGGGACCACGCGCTTTCTTCAAGGGTTTAACTCCC----------------------------------------------------------------------------------------------------------…
		contig21450	CTACCCAAGAACTATATACTACAATTCCTGTCACCATTCGAAGGACTTGGTCCCTAGAGGGCACCAGAGGGTTCTATCGAGGCCTCGGTACAAATTTTGTACGGGTGTTGCCAGGGACATGCGTCACTTTtGTTGTTTATGAAAaCCTGGCTTGGCTACTACGGACTATGGCAGTACGCCGAGATGAGCGCAAGCTgAaTTTAGCTGACGCTTCATtATAACGACTGGGATATCGCA------------------------------------------------------------------------------------------------------------------------------------------------------------------…
KOG0764	Mitochondrial FAD carrier protein	contig04494	cccGCCGCGTACCTTAAACTCCCGCTGATGTCGTCAAGACGCGTCTGCAGGTGGAAGCGCGCCAAGGGCAGACCCACTACAAGGGTCTTACTGATGCCTTCGTGAaGATCTATAAGGAGGAGGGCTTCAAGGCCTTTTCAAGGGCGGACCGGCCCGTATCGTCAGAAGTAGCCCACAATTCGGCTTTACGCTGCTCtCgtatgAAAaCCTGCACAAATACTtGCCTtATCCATGGGAgg----------------------------------------------------------------------------------------------------------------------------------------------------------------…
		contig12587	tAtCATATCCGCCAAAaTAAAGACCACGATagAGAGCAATGCCGAAGAGAttAGGAACAAAGCCACGGTAGAGACCTGCGATGCCGTCCGATCTAAGCGTCTtcTTGTACACGTCGATCAGGCCATTGAACTGgcgCTGGCCAGTCTTGGATTtGGCGTCAGCAGAGAGACGCGTCCGCGCGTAGTCAAGAGAATAGACAAAGAGCGACGAGgATGCACCcGCAGCGGCACCCGAAg------------------------------------------------------------------------------------------------------------------------------------------------------------------…
		contig14838	ACTGGAAGTGgTTCGCTGGCAACGtCGCCTCTGGTGGAGCTGCTGGTGCTTCTtCTCTCCTCTTCGTGTACTCGCTTGACTACGCCCGTACGCGTCTGGCTAACGACGCCAAGTCCTCCAAGGGTGGAGGAGCCCGCCAGTTCAACGGTCTCGTCGACGTCTACAAGAAGACCCTTGCTTCCGACGGTATTGCCGGTCTCTACCGTGGCTTCGTTCCCTCGGTCGTCGGTATCATCGTCTACCGTGGTCTCTACTTCGGTGTCTACGACTCGCTTAAGCCCGTCGTTCTTGTTGGTGCTCTCCAGGGCTCCTTCTTGGCCTCCTTTGCTCTTGGCTGGGGTGTCACCATTGGTGCTGGTCTTGCTTCGTACCCTCTGGACACCATCCGTCGTCGCATGA…
		contig21450	CTACCCAAGAACTATATACTACAATTCCTGTCACCATTCGAAGGACTTGGTCCCTAGAGGGCACCAGAGGGTTCTATCGAGGCCTCGGTACAAATTTTGTACGGGTGTTGCCAGGGACATGCGTCACTTTtGTTGTTTATGAAAaCCTGGCTTGGCTACTACGGACTATGGCAGTACGCCGAGATGAGCGCAAGCTgAaTTTAGCTGACGCTTCATtATAACGACTGGGATATCGCA------------------------------------------------------------------------------------------------------------------------------------------------------------------…
KOG0766	Predicted mitochondrial carrier protein	contig06873	ATCTACACCATTTCATGCCGACACACCAAACACCCTTCGCTCTGTACTCAGCAGTATGCGACATGCCGTACGCCTACAAGGTCCACTCTATCTCTGGCGTGGACTCGGTGCCAGCCTTTGGCGGGACGTACCCTTTAGTGGGATTTACTGGGCGGGGTACGAGGCATGGAAGCGCACATGGGCCTCATATGGCTACACGGGCGCAGTAGCGTCCTTCCTGAGTGGTGCTATCAGCGGCACGACCGCAGCGCTGATTACATCGCCTTTTGACACGCTCAAGACGCGCAGACAGGCACTCATTATGACTGCTGCCGTCgAGAcg-----------------------------------------------------------------------------…
		contig17658	cATCGAGTGCGCATTCTGCAGCTATCCATAGCTTCTCTGCGGCAACTGCCGGGGCTGTTGCGACGTTCATAACGCATCCATTTGACGTTATTAAAACCAAGGTCCAGGTCCGTTCTGAAGACAAGTATCATGGCCTATTTCGTACAATGATGACAATTCAGAAGCAACGTGGATTTGCCGGGTTCCTAGATGGAGTGACGTTGCGCATGACACGAAAAGTCTTTAGTTCTGCTGTTGGTTGGGCAGTTTATGAGGGCATCTTGCTATTCAtACGAACAAAAAGCACATAACt-----------------------------------------------------------------------------------------------------------…
		contig21544	CGgTTGCGACGGTTATAACGCATCCATTtGACGTTATTAAAACCAAGGTTCAGGTCCGTTCTGAGGACAAGTATCATGGCCTGTTTCGTACAGTGATGACAATTCAGAAGCAACGTGGATTGGCCGGGTTCCTAGATGGAGTGACGTTGCGCATGACACGAAAAGTCTTCAGTTCTGCTGTTGGTTGGGCAgtttatGAGGgTATCTTGCTATTCATACGAGCAAAAGGCACATAACTCTGGAACGGCATGCCAAATGTCCATGTTTGCAGGTATGCTATTtCGATAGAAATGCTTTGCGCGGGTGGCTCGGGGgCTtCAATGCTTTCTGTaacatagtcTtGCGGCATGCAATGGAaTGTCGCTAATTCCTGTAATTTACTCCTTGACTTAAACTCTC…
KOG0767	Mitochondrial phosphate carrier protein	D6KZ88F02JOH8L	taccactggtaaggcccttgtactttgcggggttcacctgcatgttacacttggtaacgtcgagaggggtgata-------------------------------------------------------------------------------------------------------------------------------------------------------------------------------------------------------------------------------------------------------------------------------------------------------------------------------------…
		contig01980	TACAGTCTCCCAAAGCCTTCCTGGGCAATGATGgATCTAAACGAACCCAACAtGCCTGTGGACGTCTTTCCCGTCTCGAGCTGCATGCGCGTCTTGACAACATCGAGGGGGTAGAAGGTAAGAATTTCGCTAATGCCAGCg------------------------------------------------------------------------------------------------------------------------------------------------------------------------------------------------------------------------------------------------------------------…
		contig05271	GGATACCTGAGCCGAGGTCTACAGAAAATTTCTTCGCTGCAGAAGGTGGCGTCGGCGCATCGGGGCTGAGAGAGGGAAAaCTACGGAAAGCGGCCTCGTGACAAAACTCGTTCACGGTGAATTGGCCGATGGCATAAGGGATTTGTTTGCAAATGATAGGCAAGAACCCGGCATACATCTCGCGGACTCCGCCTTCACGAGCAAGGCGTGTGAACCCGCTCACAAGACCGGTtGCATAATTACGCTCAGAGACAAGTCGTATGCGGGTgg---------------------------------------------------------------------------------------------------------------------------------…
		contig13767	CTCcGgTGTCGTCTGCGCCATCGTCTCTCACCCCGCCGACTCGCTCGTCTCGCAGCTCGGCAAGCCCGAGAACAAGGgCAAGGCGATTGGCCAGATCGCTTCCGAGGTTGGCTTCAGTACCCTCgCCACCAAGGGTCTTGGCACCCGTGTGATCATGATTGGTACCCTCACCGGCTTCCAATGGTGGATCTACGACACCTTCAAGAGCACGATGGGCATGGGTACCTCCGGCGGCAAGTAAACGATACCTTTCTTTTTtG-------------------------------------------------------------------------------------------------------------------------------------------…
		contig16732	tGAAGACGTGCGTGTAGAATGCACGGACGATGGCCTCAAaGAAGAAGAACTTGGCCATGGTGTAGGGgATCTGACGCGACCACAAGGGAACAAGAGAACCGAAGGGATATCTTGTGTCAAtCTTGGTCCTGCTCATCTCCTTGAGAGCGGCGCCGAAGGGGATGGGGAAGGTGCCAGC-----------------------------------------------------------------------------------------------------------------------------------------------------------------------------------------------------------------------------…
		contig19239	cTCAGCCTGCAGATACTCTATTAAGTCAAATAAACAAGGGTCATGGTCCCTCGGGCTCCATGACCTATCGCCTGGTAACTCTCGCACGAGAAGCAGGCTTCCGTGGCTTGTTCTCAGGACTGGGTCCTCGTATGTTGATGACCGCCGGCTTGGTCTCTGGCCAGTTCTTGCTGTATGATAGCATCAAGGCCTCCCTTGGCGCTCCGCCTAAACTCGAGATCCATAAGGACTAAATCATTATTGTTCAACGATACTAATAAGTATTACTGATACTGTACTCTAAGAATTCAAAACGGATACTAGATATTGTAATTCGCGATGTATTTTTTCTGATCATTATAGATTTATTTTGATGCCAAAAAAAaaAAAAAAAAAAAAAAaaCaTg-------------…
		contig20430	TCACgggTCCGTCGGGCTCCATGACCTATCGCCTGGTAACTCTCGCACGGGAAGCAGGCTTCCGTGGCTTGTTCTCAGGACTGGGTCCCCGTATGTTGATGACCGCCGGCTTGGTCTCCGGCCAGTTCTTGCTGTATGATAGCATCAAGGCCTCTCTCGGTGCTCCggCCAAAACTCGAGATCCACAAGGaCTAAGTCATTATCGTTCAACGATACTAATAAGTACTGTACTCTaCAGAGTTTAAGACGGATACTAGATATTGTAATTCCCATTATATTTTTtCTCATCATTATAGATATATTtCAATATCACgAAAAAAAAaaAAAAAAAaaaaaaaaa-----------------------------------------------------------…
		contig21758	tATATCGCGGTACGATACTTGACAGCTTCCTCTTGCGATCCGGCTATGGAGATGAACTGCTTCTTCCAGTATTCGTAACCGGCAAACTTGGCACCGCCCTGAACCAAGTATCCCACAGCAGTAGGCCCAAATCCAGTCAAAAGCCACGGGGgCcTTCATTCGCGATGACTTGTCGTGTGCCAGTAAGAATGTtCATTTTCTTGTATGCGGGATCAATCTGGAtccttgtcttaaCCACATCAAtAGGCGcATtGCGCCATGAGTGACGGTGCAACATAGAGCGCCCGCCAGGAAGAAGAGCGAGTAGTCCCTTGGTGTAAATGTAGGGACTAGAGGTGAGCTCGAGGATGa------------------------------------------------…
KOG0768	Mitochondrial carrier protein PET8	D6LAZMP01CRUKZ	ttatctgccctctttgccggtgtggtccccagaacaatgtggatctccgcagggggagcggtattcctgggcgtttatgaagcggttatacacagacttacaggatactaaaag---------------------------------------------------------------------------------------------------------------------------------------------------------------------------------------------------------------------------------------------------------------------------------------------…
		contig06873	ATCTACACCATTTCATGCCGACACACCAAACACCCTTCGCTCTGTACTCAGCAGTATGCGACATGCCGTACGCCTACAAGGTCCACTCTATCTCTGGCGTGGACTCGGTGCCAGCCTTTGGCGGGACGTACCCTTTAGTGGGATTTACTGGGCGGGGTACGAGGCATGGAAGCGCACATGGGCCTCATATGGCTACACGGGCGCAGTAGCGTCCTTCCTGAGTGGTGCTATCAGCGGCACGACCGCAGCGCTGATTACATCGCCTTTTGACACGCTCAAGACGCGCAGACAGGCACTCATTATGACTGCTGCCGTCgAGAcg-----------------------------------------------------------------------------…
		contig13495	aCCCATAAaTCATGTCTTGTCAGCGTCAATGGGCgaagtcgccgcttgcttggtccgtgtaccaacggAGGTtATCAAAaCCcGCACACAAACGTCCACATACGgTg----------------------------------------------------------------------------------------------------------------------------------------------------------------------------------------------------------------------------------------------------------------------------------------------------…
		contig14967	cttagccgcagcatatgatgacccggcgagggCACCGTATGtGgACGTTTGTGTACGGgTTTtGATGACCTCCGTTGGCACACGAACCAAGCAAGCGGCGACTtCGCCCATtGACGCTGACAaGACATGGTTTATGGGTGCCATGTGTGGTGGTGTGGGCAGCGTTTGCTTAAGAGTGTCATAGGTGCAAAaGAATACAGCGGCTCCTGGAGCACt---------------------------------------------------------------------------------------------------------------------------------------------------------------------------------------…
		contig21176	GGGGATGGACCATTGCGCGAAACGCACCTGGCTCGCTTGCACTTTTtGGCGCATCCGCTGTGACCAAAGACTATGTACTTGGTCTTGAAGATTATTCAAAAGCAACTTGGTCACAGAATTtCGTTGCTTCGATTGCAGGTGCGGTTGCATCGATtACTGTGGCTGCACCCCTGGATACTATCAAGACGCGTATTCAAAATGCAAACTTCGAGCGCAAAGTTAGCGGTGTAACTGTCATCCGGGATTTGATTAGAGAGGAGGGACCACGCGCTTTCTTCAAGGGTTTAACTCCC----------------------------------------------------------------------------------------------------------…
KOG0769	Predicted mitochondrial carrier protein	contig13510	CGCAGGACGGAATTGGTGCATTCTGGAGGGGCATAGGACCTGCTCTGATCTTGGTCGTTAATCCAGTCATCCAATACACGGTGTTTGAACaGCTGAAGAATttGCTGGTGAAGAAGAGGa---------------------------------------------------------------------------------------------------------------------------------------------------------------------------------------------------------------------------------------------------------------------------------------…
KOG0770	Predicted mitochondrial carrier protein	contig06873	ATCTACACCATTTCATGCCGACACACCAAACACCCTTCGCTCTGTACTCAGCAGTATGCGACATGCCGTACGCCTACAAGGTCCACTCTATCTCTGGCGTGGACTCGGTGCCAGCCTTTGGCGGGACGTACCCTTTAGTGGGATTTACTGGGCGGGGTACGAGGCATGGAAGCGCACATGGGCCTCATATGGCTACACGGGCGCAGTAGCGTCCTTCCTGAGTGGTGCTATCAGCGGCACGACCGCAGCGCTGATTACATCGCCTTTTGACACGCTCAAGACGCGCAGACAGGCACTCATTATGACTGCTGCCGTCgAGAcg-----------------------------------------------------------------------------…
KOG1119	Mitochondrial Fe-S cluster biosynthesis protein ISA2 (contains a HesB-like domain)	contig15410	TGCCACcGaTCGAATATtCACAGCTATTTTCTGTCGTCCACCCGTGCAGCTCACACAGGTGCTCGACAATATAGCAGTACTACCTCTTCGACCGTTGTAGGGCCATCGCCGGGCTCGCATAGCTCTGCAAATCTAGCTGCAACCTCAAGATTTGCTCATAAGCCTGATGAAAGCACAATCACGCATCGTACAAACTTAGCAATAATTCCCGATGCAACTGCATTAGCCAAGGAAGAGATTGAGGTTGATTTGGTGCCAGCAGAAGAGGCCCATCTCATGACAACCGCTCGCGCCGCTGAGCAATTGCTCACAATTCAGACGCGGTCTCGTGTCAAAAATCCTTCTTCATCACCTGCGCTCCGCATTGGCGTCGAATCAGGCGGATGCCATGGTTTCCAA…
		contig19703	ACGACTGAaGTtGAGGATTATGTGTTTCATGCGGgACCcAATGCAGCACCcATCATCGTGGATGCGCACTCGCTGCCACTAATGAATGGCGCTACATTAGACTATGCGACGGAACTGATTGGGAGCAGCTTCAGAATTTCGCATAACCCTCACGCCAAGGACGGTGGTGGGTGCGGGTGCGGCGTGAGCTGGGAGCTGGCCTAAATTACAAGAATTGCCTAATTTTCATCGTAATTCGCTGAAAGGGCGACTTTTCTGACATGTg--------------------------------------------------------------------------------------------------------------------------------------…
KOG1158	NADP/FAD dependent oxidoreductase	contig14113	CCTCAGCTGCACCCTCAACCTCAGCGCTACCGCCCTTGGATTCGCCAAGGATCTTGGCCAGTATCTCCTCAACAGCCTTGGACATGTTCTTtGCGTCACCGCAGATGTACACGTATCCCTTACCGTTGAGGATAGCATCCGCAATCTTCTCACGCGCATCCCAGATCTTGTCCTGCACGTAGATCTTGCTGCCGTCAGGCTTGTAGGGGGgTTGACGCGATAAGGCGACGTGCATGTCGAACTTGCCACCGAGCT------------------------------------------------------------------------------------------------------------------------------------------------…
KOG1192	UDP-glucuronosyl and UDP-glucosyl transferase	D6KZ88F02JBLDV	atggggtggacttggtgaaatgaacgtgcctgaacatgtattcatcgtgaaggatgtaccacatgattggctattcgaccatgtatcggctgttg----------------------------------------------------------------------------------------------------------------------------------------------------------------------------------------------------------------------------------------------------------------------------------------------------------------…
		D6LAZMP02JPJW3	catccggaggggtgtaattcgaagcgagatcaaggaaatagaagcccgatatatctatatgatttttccaatcatctggtttcggcactagtgccgagct-----------------------------------------------------------------------------------------------------------------------------------------------------------------------------------------------------------------------------------------------------------------------------------------------------------…
		contig05325	cgcgtccattgttcctccAGCACcACCATGAGTtaCAAACCAACCAATGCTCTTGTGAGACAGGACCATCTGTTGTGGAGCCCAAGgAACcAACAGgCcATCTGACGAGCCCTCAAaGCGTTTtGTTATATGATCCGGG--------------------------------------------------------------------------------------------------------------------------------------------------------------------------------------------------------------------------------------------------------------------…
		contig10472	tGTTTGTCGGTTGATCACCCATGAAGGGCCATCCAATCATAGGTACGCCTTGAGTGAGCGCATCCATTGTACCCCCcGCTCCACCGTGAGTGACAAACCATCCGATACTCTCATGAGATAAGACCATCTGCTGCGGTGCCCAGGGGACTAGAAGGCCGTCTTTGGATCCCTCGAAGCGTTCGCGGATATTCTCCGGAACTTGTGCCAATGGCGAGCAATGAGACAAAATAAAGGGAATCTTCCTATCGGCAAGAGTTTCCAGCATTAGCCAGACACGATCCGGATTGGTGGGCCAGAAGAAAGTGCCGAAGCCGATGTAAATGACGCTACTTGGTCCATTGCGCTCTAATGTATCGTCAAGGAAGTCTTTGATCTTCTGACCAACTCCAGGTGGAGCAG…
		contig14207	cgcgtccatcgtccctccagcaccaccatgagttacaaaccAACCAACGCtCTtATGAGACAGGACCATTTGCTGAGGAGCCCAAGATACAAGCAGGCCATCTGAAGAACCCTCAAAACGTTTTACAATATAATCCGGCACTtGGGCTGCGGGCGAACAATGCGAAaGAatGaaa--------------------------------------------------------------------------------------------------------------------------------------------------------------------------------------------------------------------------------…
KOG1197	Predicted quinone oxidoreductase	contig14390	CTGGGTGCGACGGTGATTGGGACAACGTCAACGCCCGAGAAGGCTGAGATTGCAAAGCGTCATGGTGCTGACCATGTCATTCTGTATAAGAACGAAGATACGGTGCAACGTGTCTTGGAGATTACTAATGGCGAAGGTGTCCATGCCATCTTCGACGGCGTTGGGAAGGATACATTCGATAGCAATTTCAAGATGATTAGACGCAAGGGCACGATCGTGAGTGTAGGGAACGCCTCCGGCGCCGTGCCCCCTTTCTCTCCTCTTAAGCTTGTTGAGAAAAaCGTCAAACTTCTGCGCCCTACCGTCGGCAATTACCTCGTTGAGCCAGATGAGATAACGTTCTATACGGAAAGGCTGTTTACGCTGCTGAACGAGGGGAAGTTAAAGGTTTTGCTCAAT…
		contig14689	cGCGATTGAAaGTtCTACCACCACCTCCGGTCTGACTGTCTCGTAAGGCAAAATAGCGGACACCTTGCCTCCTTCCGGACTTAAGCTATCCGCAATCTTCTGGGGTGTATCGTTCTCCGAAATGCAATCCAGTGCAACCTTCAGTTTACCCTGAGTATATGTGCGAATCTTCTGCACAACCTCGGGATCTTTGTAGTCAAAGACAGCATCCGCCCCAATCGACTTGAGATAGGCATGATTTTTCTCCGATGCGGTAGTAATGACCGTGTAGCCACTCAGCTTGGCGAGCTGAACGACATATTGGCCTACACCGGAGGCTCCGGACCAGACGAGGACCGGCTCGTGTGTCGTGGTGGGGTTGTATGGCGTAGCGAGGTTTTGgACcTGGTACAACATCTG…
		contig16845	GGAGATtaTGATGTCATCGAAcAGACGAATCAACCATtCCCAAAGCCGGCAGGCGACGAGTTCATTATCAAAGTGGAATACGGAGGTGTTAATTTCATCGATACTTACATCAGGAAGGGTCTCTATCCTACCAAATCCTTCCCAGCACGGGTTGGCAATGAAGCGGCGGGAATAGTTGCTGCACTG---------------------------------------------------------------------------------------------------------------------------------------------------------------------------------------------------------------------…
		contig17080	TGCATTCGCAGAATACCTGGTCGTAAATGCCGAACAAGTGTATACGCTTCCGGATAGCGTGTCCTTCCCAGATGCAGCTACCTTAAGCGTTTGCGCGAGCACTGCATTCCAAATGCTGTATCAGTCACAAAACATGGCCAAGCCTTCCGATCCTGtCAAAACGCCGACTCAGATCCTTGTATGGTCAGGAACAACGACTGTTGGCCAATTACTCATTCAGATTGCTAAAGCAAGTGGATACACAATCATCGCTACCGCGTCAGAGAAGAACCATGAATATCTCAAGTCTATCGGTGCAGATGTGTTATTTGACTACAAGGATCCGGACGTCGCAAAAAAGATTCGTGAATACACGAACGACAAACTCGTGCATGGATTCGTATGCCATGTGTCCGGTGA…
		contig18929	ATTCGGAGAATATGTTGCGGTGTCTTGGCGTAATGTTTtCCCATTACCAGACCATTTGGATACAAAATATGCTGCCGCCGCCACTGTCTCCGGATTGACTACAATCTCTTTCATGACCGAGGCATACAATGTAAAGAAAGGAGATATCATCCTGGTCcATACTGTTGCTGGATCCCTTaGGACTCATTTGCGCACAGTATGCAAAGCATCTGGGTGCGACGGTGATTGGGACAACGTCAACGCCTGAGAAAGCTGAGATTGCAAAGCGTCATGGCGCTGATCATGTCATTCTGTATAAGAACGAAGATACAGTGCAACGTGTCTTGGAGATTACTAATGGTGAAGGTGTCCATGCCATCTTCGACGGCGTTGGGAaGGATACATTCGACAGCAATTTCA…
		contig21620	CCTACGGACGAGAAAATACTGAACGATGAGgCGTTTAAGAAACGCAATTATTCTGTCGGTGGCAAAGTTGCTTTGTATGCCACGCAGCTATTCGGAGAATATGTTGCTGTGTCTTGGCGTAATGTTTTCCCATTACCAGACAATTTGGATACAAAAATCGCTGCTGCCGCCACTGTCTCCGGACTGACTACAATCTCTTTCATGACCGAGGCATACAATGTAAAGAAAGGAGATATCATCCTAGTCCaTACTGTTGCTGGATCCCTTGGACTCATTTGCGCTCAGTACGC-------------------------------------------------------------------------------------------------------------…
KOG1198	Zinc-binding oxidoreductase	D6KZ88F01CZ2I6	ctttgcaatttgctgttgcgtcgggtgccacggtcattgccacctcttcttcggacgaaaagctggaagtagccaagaaactcggagccaaatatctcatcaa--------------------------------------------------------------------------------------------------------------------------------------------------------------------------------------------------------------------------------------------------------------------------------------------------------…
		D6LAZMP02IXFAU	cctgaaatgcattgcgtggaaaggacgtgcaattgttgtaggatttgctggtggtaatatcgagaagctgcctttgaacctggtactcctgaaaaacatct----------------------------------------------------------------------------------------------------------------------------------------------------------------------------------------------------------------------------------------------------------------------------------------------------------…
		contig04802	TCCAACCCCAATTCTTATTTGGTCTGGTGCTtCCGCTGTTGGTGGCTTTGCTATTCAACTTGCTCGAGCAAGTGGATATACAGTGATCACCACCGCTtCCCCTCATAaCcACGAATATGTTAGAAGTCTCGGCGCTGACGtCATATTTAACTACCGTGAAGCGGATGTAGGCtCCAAGATCAGggATTTtACTGGCGGGAaGCTCACGCAAGCAGTTGACTGTATtGCAAGCGGTGATACACCTACGAAAGTTTCCGAAAGTCTCAGCCCAGCGGGAGGGAAAGTTGCAATCGTTTTGCCATACCAATCCGCTAGAGATGAACTGGAaGCGAAGTTTGCACTTGTGTACACGCTCTTGGGCAAGGCGATGACAAAGCCCTATATTTATCCTGCcATGCC…
		contig07634	caTgCACTAGCTCGCCcTTCGTGTACTcGCGGATCTtGTGgCCCACGTCCTCATCCTTGTAGTCATACACGGCGTCGGCTCCAATCGACTTGAGGTAGGCATGGTTCTTCTCGGAAGAAGTAGTGATAACTGTGTAGCCgCTAGCTTTGGCGACTtGGATAgcagtctgtCCTACAGCCGAAGCACCAGACCATACAaGTatcggcgtgggtttagtgacaggattaga--------------------------------------------------------------------------------------------------------------------------------------------------------------------------…
		contig07694	aGGGTTCAGGGGCGTGTtGAGCCCTAAAACCTGATAAAGCATCTGACAGGCTGTGAATCCTGCCAGACCAATCGATGCAGCGTCTTCAAAAGAGACATTGTCCGGAATGGAGACGACTACTTCTGCtAtCCGCGACAACATATTCAGCGAAaGCACCAGCAGGAGGATGTCCTCCGAAAACAAATCCGGCAACCCGTTCACCGATTTTtCTCGTACCCTCAGGTACCTCCGATCCGATTTCTGCTACAACACCAGCATAATCGCATCCAATGATTGCATCTGCTTCTTTGGACGCATTCAAGACCATAGCTTCAGTTGGATTTTGTGCAACCGCGATTGCCTTGACAAGGATATCTCTCGGTCCAGgTTTCGGGATTAGt-------------------…
		contig08950	cATGCACCAGCTCGCCCTTGGtcGTACTCGCGGATCATGTGGCCCACGTTCTCATCCTTGTAGTCATATACGGCGTCGGCGCCAATCGACTTGAGGTAGGCATGGTTCTTCTCGGAGGAAGTCGTAATAACTGTGTAGCCACTAGCTTTGGCGATTTGGATGGCGGTctgccctacag-----------------------------------------------------------------------------------------------------------------------------------------------------------------------------------------------------------------------------…
		contig10191	tATTAAGCCGGTCATTGACAAAGTGTTTtCATTTGAAGAGTATGAaGAAGCGCTCAAaTATCTAGgCAGCCAGCAGCACGTTGGAAAGGTTGTTGTCAAAGTAG-------------------------------------------------------------------------------------------------------------------------------------------------------------------------------------------------------------------------------------------------------------------------------------------------------…
		contig10324	TtCCGGATAGCATCtCTTtCCcAGACGGAGCTACTCTGACTGTCGGCACGAACACGGCATtCcAGATGCTGTACCAGTCGCAAAATTTGGCTaGGCCTTctgatcctgtCAAGACACCAACTCCAATTCTTGTGTGGTCAGGCGCAACGACTGTtGGCCAATTCCTGATCCAGATtGCCAAAGCGAGTGgTtACaCcATtATtACGACCg---------------------------------------------------------------------------------------------------------------------------------------------------------------------------------------------…
		contig14390	CTGGGTGCGACGGTGATTGGGACAACGTCAACGCCCGAGAAGGCTGAGATTGCAAAGCGTCATGGTGCTGACCATGTCATTCTGTATAAGAACGAAGATACGGTGCAACGTGTCTTGGAGATTACTAATGGCGAAGGTGTCCATGCCATCTTCGACGGCGTTGGGAAGGATACATTCGATAGCAATTTCAAGATGATTAGACGCAAGGGCACGATCGTGAGTGTAGGGAACGCCTCCGGCGCCGTGCCCCCTTTCTCTCCTCTTAAGCTTGTTGAGAAAAaCGTCAAACTTCTGCGCCCTACCGTCGGCAATTACCTCGTTGAGCCAGATGAGATAACGTTCTATACGGAAAGGCTGTTTACGCTGCTGAACGAGGGGAAGTTAAAGGTTTTGCTCAAT…
		contig14689	cGCGATTGAAaGTtCTACCACCACCTCCGGTCTGACTGTCTCGTAAGGCAAAATAGCGGACACCTTGCCTCCTTCCGGACTTAAGCTATCCGCAATCTTCTGGGGTGTATCGTTCTCCGAAATGCAATCCAGTGCAACCTTCAGTTTACCCTGAGTATATGTGCGAATCTTCTGCACAACCTCGGGATCTTTGTAGTCAAAGACAGCATCCGCCCCAATCGACTTGAGATAGGCATGATTTTTCTCCGATGCGGTAGTAATGACCGTGTAGCCACTCAGCTTGGCGAGCTGAACGACATATTGGCCTACACCGGAGGCTCCGGACCAGACGAGGACCGGCTCGTGTGTCGTGGTGGGGTTGTATGGCGTAGCGAGGTTTTGgACcTGGTACAACATCTG…
		contig16428	AATACTTCATCCCcAACATTGAAaCCGTGGTGTGTCACGTCGGATCCCAGCTCATGAACATGTCCTGAGAATTCGACACCAAGGATTTCCGATGCACCGGGCGGAGGTGGATAGTTGCCTTCACGCTGGGTCAAATCCATGAGGTTGAGACCGAACGCCTTGAT-------------------------------------------------------------------------------------------------------------------------------------------------------------------------------------------------------------------------------------------…
		contig17080	TGCATTCGCAGAATACCTGGTCGTAAATGCCGAACAAGTGTATACGCTTCCGGATAGCGTGTCCTTCCCAGATGCAGCTACCTTAAGCGTTTGCGCGAGCACTGCATTCCAAATGCTGTATCAGTCACAAAACATGGCCAAGCCTTCCGATCCTGtCAAAACGCCGACTCAGATCCTTGTATGGTCAGGAACAACGACTGTTGGCCAATTACTCATTCAGATTGCTAAAGCAAGTGGATACACAATCATCGCTACCGCGTCAGAGAAGAACCATGAATATCTCAAGTCTATCGGTGCAGATGTGTTATTTGACTACAAGGATCCGGACGTCGCAAAAAAGATTCGTGAATACACGAACGACAAACTCGTGCATGGATTCGTATGCCATGTGTCCGGTGA…
		contig17884	CCGGGGAGTCCATCTGGtGGTACCGTATCTATCATCCTGTtCTACAAATCGGTACGAGAGGAGGTTAAAGTCGTGCCTTCAATGGGATACACGCTCTTTGGCGAGGCGATAACCTTCCCcTTGCGCCTTCCAGCTTTtCCAGAGCACAAAGTGGCACACAAGGAATATGCTAAAATCATCTCTAAGCTGATCTTTGAGGGCAAATTGAAGACGCCGCCGCTCAAGATCATCCCCAATGGCCTCGCCGGCGTAAGCGAAGGACTGGACTTCCAAAAGTCTGGAAAGGTTTCAGCTCAGAAGCTGGTCTATCTCATTGCTGATACGCCTAAGACCGCTGCAGCGTGACGAGTTTCTCTAGCAAGATGACAGACAGTAGTCAAAATTGTTGTAACATATTTC…
		contig18437	aTGGCAACAACACCATCGTCGGCGACGACTTTGCTGATGATCGAAAGCGTGCCCTCAGAAGTGATTGAGTCCAGCGCGTATGGCACTCTTCCCGCTCCGGTGATCTTGAGGATGTCCTCCACCAAGCTAGAGCTGGAATAGTCAAACACATGAGCTGCACCAAGGCCTCGGAGATATTCATGGTGTCTAGCAGAAGCAGTCGCGATGACATTCGCATAT------------------------------------------------------------------------------------------------------------------------------------------------------------------------------------…
		contig18929	ATTCGGAGAATATGTTGCGGTGTCTTGGCGTAATGTTTtCCCATTACCAGACCATTTGGATACAAAATATGCTGCCGCCGCCACTGTCTCCGGATTGACTACAATCTCTTTCATGACCGAGGCATACAATGTAAAGAAAGGAGATATCATCCTGGTCcATACTGTTGCTGGATCCCTTaGGACTCATTTGCGCACAGTATGCAAAGCATCTGGGTGCGACGGTGATTGGGACAACGTCAACGCCTGAGAAAGCTGAGATTGCAAAGCGTCATGGCGCTGATCATGTCATTCTGTATAAGAACGAAGATACAGTGCAACGTGTCTTGGAGATTACTAATGGTGAAGGTGTCCATGCCATCTTCGACGGCGTTGGGAaGGATACATTCGACAGCAATTTCA…
		contig19399	tttttCTTCCAaTGCGTTTGTCCcACGAAATCTACGATCACATCAACCCCTTTGCCCCcAGTTACTTGATCACTCTTCtACCACCTGCGAAAAATCTTCCGTTTTGTAGTTAGCAACATGGGTGGCACCATTGGGCAAGCTCAGAAGCCAATCAAGCTTTTCCTTCGTCGATGCTGTAGCTGTCACCGTCTTAGCTCCCAGGTAGCGCGCGATCTGAATGGCAGCGACACCAACCCCGGATGCACCGGCATGAaTAaaGAaCATCATCGCCAGCCTTGATTTCa-------------------------------------------------------------------------------------------------------------------…
		contig19529	tACCAACCACGATAAAtttttAGGAGCAGATCATCTAGATTCGATTTTCAATCGCTCTAAGTTCTTAAGCTGCAAGAGTAGGCGTATTTGCAATGATGTAAGTAATCTTTCCGCGGAGACCTTACCCTCCTTGTGGATCTGGAGACCTTCTGCTACGCTCGCGAGACCGTTGGGTAATATCCTGAGGGGTGTCGTCTTCAGCTTGCCTTCGTGCAAAATCTTCGACAAAAGCTCAGCGTATTGTTTtCCAAGCTCATAGTGGTCAGGTCGCGCAGGGACTTTGCCCGGATAGAACAATTCCTTGCCGAGTAGACTGTATGCAATCGACATCTCCACCTCCACCTCCGGTTTAACTGTCTTATATGGCAAAATAGCAGATACCTTGCCTCCTTCCGGACT…
		contig21797	tATCTGCTAGTCTAAGCCCATCTGGCGGTACCGTATCCGTCCTTTtACCTTACAAACCGGATCGGGAGGAAGTCAAAACCATACTTTCTCTAGGTTACACACTCTTTGGCGAGCCTTTAACTTTTCCCGTGAAACTCCCAGCTTTtCCCGAGCACAAGACGGCGCACAAGGAATACGCTAAAATCCTCTCTAAGCTGCTGGCTGAAGGCAAACTCAAGACACCACCTCTCAAAaTTaTGCCCAATGGTCTCGAAAGTGTGAAAGAGGGCCTGGAGTTTCAGAAGTCTGGCAATGTTTCAGCTCAGAAATTGGTCTATCTTATCGCTGATACGCCCAAGAATGCTACTGCATGATTACTACGGTATTTGCATACTTTTAGGACCTGCGGTGATGGAAaCG…
KOG1231	Proteins containing the FAD binding domain	contig08987	CCACTATTCTTCCCGCTTGACCCCGGTCCTAGTGCAACTATTGGCGGTATGATTGGCACAGGCTGCTCTGGGACCAATGCCGTGAGATATGGCA-----------------------------------------------------------------------------------------------------------------------------------------------------------------------------------------------------------------------------------------------------------------------------------------------------------------…
		contig14222	caggcgatggaaatttccaccttttgcttctcttcaaagacgaggctgagagaGCCATTTGTGACAAGGTGGTAAAACGCATGGTTGAGCGGGCAATCGATCTTGATGGGACTTGTACAGGGGAGCATGGCGTGGGCGAGGAGAAGAGCAAGTATCTGAAGCGTGAGCTCGGAGAGAACACGGTTGCGCttATGAAGTCGGTCAAACAGGCCATCGATCCTTTATGGCTGTTTAATCCTGGCAAGCTCTATCCAGAAGACAAGGACACTGTAACAAAACaTGAaTAAAAaTaTATGTa-----------------------------------------------------------------------------------------------------…
KOG1232	Proteins containing the FAD binding domain	contig05802	cTGGATGCTGACATCGTTTTTGGAGTAAtGTAGGgCATGTGTCTTGGCGGAACCGATACCGTGTTCGGCCGAGACAGAGCCTTTAAGTGATGCAACGAGTTCAAATACGAAGGGCTCGAGAG-------------------------------------------------------------------------------------------------------------------------------------------------------------------------------------------------------------------------------------------------------------------------------------…
		contig08259	ccGCCTTGTGGGACAATGCCTATACGTCGCTCGTtGCACCATTTGAGGaTTTCGCTGACctCTTTtGTTGTCCGTGGCTTGAGGACGGTCGTCGCCTTGCCATGGt-----------------------------------------------------------------------------------------------------------------------------------------------------------------------------------------------------------------------------------------------------------------------------------------------------…
		contig14222	caggcgatggaaatttccaccttttgcttctcttcaaagacgaggctgagagaGCCATTTGTGACAAGGTGGTAAAACGCATGGTTGAGCGGGCAATCGATCTTGATGGGACTTGTACAGGGGAGCATGGCGTGGGCGAGGAGAAGAGCAAGTATCTGAAGCGTGAGCTCGGAGAGAACACGGTTGCGCttATGAAGTCGGTCAAACAGGCCATCGATCCTTTATGGCTGTTTAATCCTGGCAAGCTCTATCCAGAAGACAAGGACACTGTAACAAAACaTGAaTAAAAaTaTATGTa-----------------------------------------------------------------------------------------------------…
		contig14614	TATCTTGAaTCTCTTGAGTATACGCTTTAGCAACGACGTTCAAGTGAAGATTGCCGTCGCCAACATGACCATATCCAATGACATGCATGACGGCGTCATCGTGAAGCAaGCCTTTGGATCGGATGTGCTCg----------------------------------------------------------------------------------------------------------------------------------------------------------------------------------------------------------------------------------------------------------------------------…
KOG1254	ATP-citrate lyase	contig16123	CGGCCACCACCTCGACCAggaGCGTCTGCGTGCCCcGCTTTACCGTCACCCTGCGGACGATATCTTCATCAACATGGCCGACGTCAACCAGCCTCGTGTGCTCAGCAAGATCGCATAAGCATGgAAaG-------------------------------------------------------------------------------------------------------------------------------------------------------------------------------------------------------------------------------------------------------------------------------…
		contig19994	ccTCTTTGTGCTCGGTCGCAGTATCGGTTTCATCGGCCACCACCTCGACCAGAAGCGTCTGCGTGCCCCGCTTtACTGTCACCCTGCGGACGATATCTtCATCAACa----------------------------------------------------------------------------------------------------------------------------------------------------------------------------------------------------------------------------------------------------------------------------------------------------…
KOG1255	Succinyl-CoA synthetase, alpha subunit	contig16123	CGGCCACCACCTCGACCAggaGCGTCTGCGTGCCCcGCTTTACCGTCACCCTGCGGACGATATCTTCATCAACATGGCCGACGTCAACCAGCCTCGTGTGCTCAGCAAGATCGCATAAGCATGgAAaG-------------------------------------------------------------------------------------------------------------------------------------------------------------------------------------------------------------------------------------------------------------------------------…
		contig19994	ccTCTTTGTGCTCGGTCGCAGTATCGGTTTCATCGGCCACCACCTCGACCAGAAGCGTCTGCGTGCCCCGCTTtACTGTCACCCTGCGGACGATATCTtCATCAACa----------------------------------------------------------------------------------------------------------------------------------------------------------------------------------------------------------------------------------------------------------------------------------------------------…
KOG1257	NADP+-dependent malic enzyme	D6KZ9N402HTB2X	tgatatttgcgaactatattcacgaacttttcaacaaactcgtcatagtcctttccagaaacgcgatcttggggccatccaacgtagagataatcttccaagaggtct---------------------------------------------------------------------------------------------------------------------------------------------------------------------------------------------------------------------------------------------------------------------------------------------------…
		D6LAZMP02JGF43	tggatgttcaactcacgccggcgccttcacgaaagagattatcgagacaatggtcctaaaggtagttgatcgacctatcatattccctttgagcaatccgagtcgg-----------------------------------------------------------------------------------------------------------------------------------------------------------------------------------------------------------------------------------------------------------------------------------------------------…
		contig07992	cGCTTCATTATTTATGGAGCAGGATCCGCTGGTCTtGGAATAGCTTGTCAGCTGCGCGATGCTATCATCAAATCCcAtCCcGAGGTTtCCcTCgaGCAAGCATCCAAGCAATTTTGGCTTATTGATAAACACGGTTTAGTCTGGAAGGGTTTGGGAGATGAAAGGATTCGCAAGGATGTTCGGGAGTTTAAGCGATTTGAAGATGAATGGGAGCAGGCCGAAAAGGTAGATAAGAGGAGTATTGGATTGCTTGAAGTGGTGAAGCGAGTG---------------------------------------------------------------------------------------------------------------------------------…
		contig10602	CGGATACTTCAAAGTTGACCTCGGGCGAATCGGCGAAATCAGGTAAGAGCGCATCGTCGGGATCTTTGAGAGCAGGCGAAAGTGACGCGAGACGTCGCGCACCCGCAATGATCATGGTGTCCGTGACGGTACGCGATTGAGCGAGTATGGCACCcAGACCAAGGCCAGGATAGATCAGAGCATTGTTGCACTCGGCGATCATGTAGTCTTTCcATTTGGCATCTTTGCAGGTGGGAATGGACTTCCGGTAGCCATTAGCGCTTTGCCATTGGTCCAGTCATTGGCGTCCTTGGGgTCAACTTCGACCAGCCGACTCGGATtGCTCAAAGGgAATATcg-------------------------------------------------------------…
KOG1260	Isocitrate lyase	D6KZ9N402IWXGH	gacaagctggagcgggcctcgcgctgcttgcggtcgtggaagagctgggccatgaacaggtgctcgaccttgttcgggacggtgttggatgggtagtcggcaag-------------------------------------------------------------------------------------------------------------------------------------------------------------------------------------------------------------------------------------------------------------------------------------------------------…
		D6LAZMP01DT0M3	ggccatgtggccgcactttttggtgccgggcatctggtcctcaagatggatgccggcggcgcccttttcgacgaacatcttcgtcagcttcatggtagcggtg--------------------------------------------------------------------------------------------------------------------------------------------------------------------------------------------------------------------------------------------------------------------------------------------------------…
		contig00175	ccTGCTCTGGATGgAGACCAAGAAGCCGATCCTCTCTCAGGCGAGCGAGTtcGCAAAGGGCGTGCACGCCGTGCACCCCGGCCACTGGCTCGCgtACAACcTCTCCCCcTCGTtCAACT----------------------------------------------------------------------------------------------------------------------------------------------------------------------------------------------------------------------------------------------------------------------------------------…
		contig08937	ccTCCcAGTtGAAGGAGGGGGAAAGGttGTACGCGAGCCAGTGGCCGGGATGCACGGCGTGTACGCCCTTGGCGAACTCGCTCGCCTGGGAAaGGATCGGCTTCTTGGTCTcc----------------------------------------------------------------------------------------------------------------------------------------------------------------------------------------------------------------------------------------------------------------------------------------------…
		contig14763	ttGCGACCATGAaTGACTTCGTCGGCGCTGCCCAGATGGTCTGCTCGATCGACCCCTCGATGCCTGTCATtGCTGATGCCGACACTGGCTTCGGTGGCCCcGCCAACGTTGCTCGCACTGTTCAACAATACGCCCGtGCTGGTGTTGCTGCCCTCCACATTGAGGACCAGGTCCAGACCAAGCGCTGCGGTCACTTGATGGGCAAGTCTGTTGTCTCCCGTGAGGAGTACCTGACTCGCATTCGTGCTGCAGTCCTTg---------------------------------------------------------------------------------------------------------------------------------------------…
		contig15080	AACAaGGGAAGGATATTATCACTATACTGGCGGTGTCGAGGCAGCTATCAAGCGTGCTATGGCATTTGCCCCCTACGCAGATTTGATCTGGTTAgAG--------------------------------------------------------------------------------------------------------------------------------------------------------------------------------------------------------------------------------------------------------------------------------------------------------------…
		contig15770	CACCACTCCACTTCTGGTGGGTGAGCACGTCCGTGCCGAtCTCGCGCTCGCGGCGCTGGACGACCTCGACGTAGGCCTTCATGCCCTCCTTGGCGTACGC-----------------------------------------------------------------------------------------------------------------------------------------------------------------------------------------------------------------------------------------------------------------------------------------------------------…
		contig16780	TCTGTGCGTGCGATGAGGAGCATAGTACTCTTGAGCAAGTCCAGTTGGAATCGGGACGAAACCAGGCGGGAAACATGTGTGGACGTCGGGACAAGGACTTtCCCTGCTAAGTGACCACATTTCTTGCCTCCATGTAATTGATCCTCCAGATGAATACCGGCAGCaCCCGACTCAGCGAAAAG-------------------------------------------------------------------------------------------------------------------------------------------------------------------------------------------------------------------------…
		contig18218	CAtGTTTTTTTTttTTTTTTTTTTTTTtttTTTTTtttGgATCGTGAAAACGTCTATTCAATATCATGAGGAAGGCTGTAAGAACAAATACAAAGATGGTATCTATACAACAAAAGCGAAACAATGCAACATCAACCCTAAAGCAAGTTTTAACAATGCCCATAGGCATCATGAGCCCCTTCAACTTTAGAGCTTGGTCGTGAATTGGGTCTCGGTCACACCAGCACCCATAGCCGCCGTGGAGGAGATTCCACCGGTGacGGTCTTGAGCAAGTTATCGGCATAGTCAG-------------------------------------------------------------------------------------------------------------…
		contig18241	cctcagcccTAGCTTCAACTGGTCGGGGCACGGTTtCTCTGAAACCggAaCTAAAGAACTTTGTCTGGGAaCTTGGAAAGGAAGGATTCGTTTtCCAACTGATTTCCTTGGCGGGCTTGCATAGCAATGCCGTCACACTcGCCGAATTGTCTGCACGCTtCAAGGAGGAGGGCATGCTTGCATACGTCGAGCTCATCCAGCGCAAGGAAAAGGAGAT--------------------------------------------------------------------------------------------------------------------------------------------------------------------------------------…
		contig18874	CCCGCGAACAGGTCGGAGATGTATGCGTTCGAGTGGAGACCGCCGAGGGTGATGAACTGCCACACGAAACCGAGCTTGCCGAGATCCCACACAAAGTCCTTCATGTTCTGCTcgTTCAGGCCAG-----------------------------------------------------------------------------------------------------------------------------------------------------------------------------------------------------------------------------------------------------------------------------------…
KOG1261	Malate synthase	D6KZ88F01D2KC2	aagctttctcctaaccctgctgttcttattgttcgccctcgaggatggcaccttgatgagccccgcgtcaccatcgacggtgcccctgtctcgggagccctatttga----------------------------------------------------------------------------------------------------------------------------------------------------------------------------------------------------------------------------------------------------------------------------------------------------…
		D6LAZMP02IQCJX	tgcggggctcgaacaggatctcctccatgtggaatgctgccggcagggtctcgatcaggaccgtggcgcggatggtgcctgtggggatgtggttgtagg------------------------------------------------------------------------------------------------------------------------------------------------------------------------------------------------------------------------------------------------------------------------------------------------------------…
KOG1317	Fumarase	D6KZ88F01EZ7WM	aacatccttgacacgctcgatgccattgacgatctactgcacgtagccgctgaactcttggccaagagtgagaggtgtagcat----------------------------------------------------------------------------------------------------------------------------------------------------------------------------------------------------------------------------------------------------------------------------------------------------------------------------…
		D6LAZMP01DZEYD	ctcgcgcccgccacgctcacagctgtctggttcccaatcacctgcgcggcgaccatcgtcactgcctcgcactgcgtcggattcaccttgcccgg----------------------------------------------------------------------------------------------------------------------------------------------------------------------------------------------------------------------------------------------------------------------------------------------------------------…
		contig19847	TGTTGGCGACGATTCTCAACAGCCACCTGGGCTACGACAACGTGGCCAAGTGCGCGAAAAAGGCACACAAGGAGGGCACGACGCTGAAGGAGGCGACGGTCGCACTCGGATTCCTGACGCCCGAGGAGTTTGACGCCAAGGTGCGGCcgg---------------------------------------------------------------------------------------------------------------------------------------------------------------------------------------------------------------------------------------------------------…
KOG1335	Dihydrolipoamide dehydrogenase	D6KZ88F01BPE5X	tcgtcaatgccaacaccaccaatgccgcccaagaactcaacgacggtgacctcagcaccgagcctgctccagacactgcccatttacgaaaggaccgaa------------------------------------------------------------------------------------------------------------------------------------------------------------------------------------------------------------------------------------------------------------------------------------------------------------…
		D6LAZMP01AWYBT	gaatacctcaaggtcggccatggccatgttgactataatgccatcccctcggtcgtctacacacatcctgaagtctcctgggtcggccgta--------------------------------------------------------------------------------------------------------------------------------------------------------------------------------------------------------------------------------------------------------------------------------------------------------------------…
		D6LAZMP02IXFC4	taagcatttgaggtaggttcaacttgacttctccaacatcaataccacgcttttcgaagtcgtgctttgcttgatggtacagatgagagttgttcaaca------------------------------------------------------------------------------------------------------------------------------------------------------------------------------------------------------------------------------------------------------------------------------------------------------------…
		contig01232	GGAAGTCGAGTTGAACCTACCTCAAATGCTtAAGGCTAAGGAGGAgTTCGGTTACTGGACTCACcAAGGgttATCGAGTTCCTaTtCAAGCAGAACAAGGTCGACTACCTGAAGGGCaCCGCCtCTTTCGTTTCACCCACGAAAATCTCTGTTACCCCCATTGCCTCGGAGgCCt--------------------------------------------------------------------------------------------------------------------------------------------------------------------------------------------------------------------------------…
		contig02562	tACCACGCTTTTCGAAGTCGTGTTTTGCTTGATGGTACAAATGAGAGTTGTTCAACATGGCTTTTGATGGAATACAGCCAACGTTAAGACAttGTtCCTCCTa--------------------------------------------------------------------------------------------------------------------------------------------------------------------------------------------------------------------------------------------------------------------------------------------------------…
		contig17030	CTTGGGCGGCATTGGTGGTGTTGGTATTGACGAAGAAGTCGCCAAGCAATTCCAACGAACACTGACCAAGCAAGGCCTCAAATtCAAGCTTAACACCAAGGTCCTTTCTGCAGATAAGGTTGATGGAAAGGTTGTGCTCAAGACGGAGTCTGCCAAGGGTGGCAAGGAAGAGACAATTGACGCTGACGTTGTCCTCGTTGCTGTTGGTCGCCGACCATACACTAAAGGCTTGAACCTTGAGGCCGTTGGTCTCGAGGTTGACGaaGCGAGGCCGCATCGTCATCGACGATCAATtCAACACCAGCGTTAAGAGTATCAAGTGCATTGGTGATGTCACGTTCGGCCCTATGCTTGCACACAAGGCCGAAGAAGAGGGTATCGCTGCTGCTGAGTACCTCA…
		contig17348	TTTtTTTTTTTTTTTttttttGaGAATTAAAAaGACATAATATTTCCGTTAAGCGTGATGTATAAGTATAGGATATGTAACGCCCAAGGTAGAGTTAGTcTCTAACTACAATTAAGCATGGATGGCCTTGCCCTCGGTGGCAGCAAGACAGGCCTCCTTGAATGCCTCGGACAGGGTGGGGTGAGCATGGGTGGTGCGGGCGACGTCCTCCGCACTGGCGCCATATTCAAGGGCAAGgACACCCTCACCAATCATCTCACCGGCGTTaGGgCCAATGATGTGAACACCAAGGATACGATCCGTCTCCTTCTCAGCCAGAATCTTGACGAAACCTTCCATGTCCTGGTTTGTCTTGGCACGAGAGTTGGCGGCGAAGGGgAATTTGCCAATCTTGTACTG…
KOG1350	F0F1-type ATP synthase, beta subunit	contig04972	ccGAGGGTCTCGTTCGTGGTGCCAAGGTCATCGACACTGGCGCGCCCATCATGATTCCCGTCGGCAGGAaGACGCttGGTCGTATCATGAACGTCATTgg-----------------------------------------------------------------------------------------------------------------------------------------------------------------------------------------------------------------------------------------------------------------------------------------------------------…
		contig06856	gggggTCAAGCATACGGGACTTGGAGTCCAAGGGGTCGACGGCAGGGTAGATACCCAGCTCAGCAATACCACGGGACAACACAGTGGTGGCGTCCAAGTGGGCGAAGGTGGTGGCGGGAGCGGGATCCGTCAAATCATCGGCAGGGACGTAGACGGCCTGCACGGAGGTGATGGAACCCTTCTTGGTGGTGgTGATACGCTCCTGCATGCCACCCATGTCCGTCGACAACGTGGgTTGGTAACCGACGGCGGAGGGGATACGACCGAGCAAAGCAGACACCTCGGAACCGGCCTGAGTGAAGCGGAAAaTGTTGTCGATGAaCAACAACACATCCTGACCcTCCTCA----------------------------------------------------…
		contig12535	TGCCACCCATGTCCGTCGACAATGTGGGTTGGTAACCGACGGCAGAGGGGATACGACCGAGCAGAGCAGACACCTCGGAACCGGCCTGGGTGAAGCGGAAAATGTTGTCAATGAACAACAACACATCCTGACCCTCCTCATCACGGagTa---------------------------------------------------------------------------------------------------------------------------------------------------------------------------------------------------------------------------------------------------------…
		contig15866	GCGAGTCGTGTACGCCAGACAGGATCTCCTTGAAGGAGCGGATGGTGTCCTTCAAGGTGACGAGCTTGCCCTCGTAACCAGTGAAGACCTGGGCGAccGGCGAAGGGCTGGGA----------------------------------------------------------------------------------------------------------------------------------------------------------------------------------------------------------------------------------------------------------------------------------------------…
		contig17761	GCGAATCGTGTGCGCCAGACAGAATCTCCTTGAAGGAGCGGATGGTGTCCTTCAGGGTGACGAGCTTGCCCTCGTAACCAGTGAaGACCTGGGCGACGGCGAAGGGCTGAGACATGAAACGCTGGATCTTACGAGCACGCTCGACAGTGAGCTTGTCCTCCTCAGACAATTCGTCCATACCCAAGATGGCAATGATATCCTGCAGCGACTTGTAGTCCTGaGGATCTTCTGCACCTGGGTGgCAa----------------------------------------------------------------------------------------------------------------------------------------------------------…
		contig20655	AAaGACTGTCTTGATtCAGGAACtCATCAACAACGTCGCCAAGGCCCATGGTGGTTTCTCCATCTTCTGCGGTGTCGGCGAGCGTACTCGTGAGGGTAACGACTTGTACCACGAAATGATTGAGACCGGTGTCATCAACCTCGAGGGTGACTCCAAGGTCGCTCTCGTCTTCGGTCAGATGAACGaGCCCCcGGGTGCCcGTGCCCGTGTtGCCcTTACCGGt--------------------------------------------------------------------------------------------------------------------------------------------------------------------------------…
KOG1351	Vacuolar H+-ATPase V1 sector, subunit B	D6LAZMP01C7VHC	agcagtggttcaacgacagagtggccgacttacggtcccggggacccccggggtactaattgtatacagatctgtccacaatttatgagcgtgcaggacgtgtcgaaggccgtaaa-------------------------------------------------------------------------------------------------------------------------------------------------------------------------------------------------------------------------------------------------------------------------------------------…
		D6LAZMP02FZQNL	tatcatctcctcgggatagatacgagaatatgggttgatcggagaaccattaatttttattttccttttaggtttttagtttttcctttctgcgaataccttaggaccattatcgataggatttccgg-------------------------------------------------------------------------------------------------------------------------------------------------------------------------------------------------------------------------------------------------------------------------------…
		D6LAZMP02HUOKT	taccctcccatcaatgtgttgcccccattgtcgcgtttaatgaagagtgccattggtttgttaaaagttcttgtacccgtaaagatcatggagatgtctcgaaccaa----------------------------------------------------------------------------------------------------------------------------------------------------------------------------------------------------------------------------------------------------------------------------------------------------…
		contig02019	cAtGTTTTTTTTttttttTTTTTTttttatttGCTAACTGGCGTATGCATGTGATTAGCATTCAgtctaagacAaCAAAGAATgtttttttATGGTTGCAAAAGCACTTCATTAATTCATGTACGTAACCGAAACGACGTCATCTTCATCTTGCGCAAaGAAAAAAAAaGTCCGAGTATGAAGGATGTGATCCGCCGTCTTAAGCATCAATAAGTTTCTCTGGATGAACTTCTTCCTCATCCTGTTGCGGAGTTTTCTTCGTTGGTTTGCGTGCATAAAACTCGGCGATGATCTTGGGGTTGATCCGATTCAATTGCTCCTTGGGGAAGATACGAAGTAGGGACCATGCTAGGTCAAGGGACTCAAAGATTGTCCGAGATTCGTATGCACCTTGCCCAA…
		contig04979	ccAGACGTGGTGTAATGATTCGTTCGATTGTTggatcatttgctaggtttaagaatagcgtcacccgatcaagaCTGCCGTTGGACTCAAAGTCTTCCTTGAaGAAACGCGCTGTCtCCATGTTGACgCCCATGGCGGCAAaCACAACAGAGAAGTTATCTTCGTGTCCGTCGAGAACGCCCTTGGTGgCCCCTTGACAAGGCCTGCTTGGCGCACGATCTGAGCAGCAATCTCGTTGTGGGGCAGGCCAGCAGCCGAGAAAaTAGGTAtCTTCTGACCACGAGCAATCGAGTtCATGGT---------------------------------------------------------------------------------------------------…
		contig06856	gggggTCAAGCATACGGGACTTGGAGTCCAAGGGGTCGACGGCAGGGTAGATACCCAGCTCAGCAATACCACGGGACAACACAGTGGTGGCGTCCAAGTGGGCGAAGGTGGTGGCGGGAGCGGGATCCGTCAAATCATCGGCAGGGACGTAGACGGCCTGCACGGAGGTGATGGAACCCTTCTTGGTGGTGgTGATACGCTCCTGCATGCCACCCATGTCCGTCGACAACGTGGgTTGGTAACCGACGGCGGAGGGGATACGACCGAGCAAAGCAGACACCTCGGAACCGGCCTGAGTGAAGCGGAAAaTGTTGTCGATGAaCAACAACACATCCTGACCcTCCTCA----------------------------------------------------…
		contig07396	tAAATTGTGGACAGATCTGTGTACATGTACCCGGGATAACCACGTCGGCCTGGAACTTCTTCGCGAGCTGCTGAggCTTCACGTAGAGCATCAGCATAaGAGGACATATCcGTCAAGAT----------------------------------------------------------------------------------------------------------------------------------------------------------------------------------------------------------------------------------------------------------------------------------------…
		contig11176	TTCAaCGGATCCGGAAATCCTATCGATAATGGTCCTAAGGTATTCGCAGAGGACTACCTGGATATTAATGGTTCTCCGATCAACCCATATTCTCGTATCTATCCCGAGGAG------------------------------------------------------------------------------------------------------------------------------------------------------------------------------------------------------------------------------------------------------------------------------------------------…
		contig14886	cGCGTtCAACCCcATCTtGATTACaGGACGGTTTCCGCTATCAATGGTCCGCTTGTTGTACTTGATAATGTCAAGTTTCCGTCCTACAATGAAATCGTTCAGTTGACCTTGCCTGaCGgCtCGAAaCGCGGCGGCCAGGTGCTAGAGGTCCAGGGAAAGAAAGCGATTGTGCAGGTTTTtGAAGGCACTTCTGGCGTTGACGTCAAAGCGACACATGTTGAGTTTACTGGGGCTAGCATGAAGTTACCCGTGGCCGAAGACATGCTGGGACGCg-----------------------------------------------------------------------------------------------------------------------------…
		contig17896	CAGTTTTTTTTTtttttttTtttttttttaGTTtCAAAAACACTTCATTAATTCATGTACGTAACTGAAaCGACGTCATCTTCATCTtGCacAAAAAAAAAAaGTCCGAGTATGAAGGATGTGATCCGCCGTCTCAAGCATCAATAAGTTTCTCTGGATGAGCTTCTTCTTCGTCCTGTTGCGGAGTTTTCTTCGTTGGTTTGCGTGCATAAAACTCGGCGATGATCTTGGGGTTGATCCGATTCAATTGCTCCTTAGGGAAGATACGAAGTAGGGACCAAGCCAAGTCAAGGGACTCAAAGATTGTCCGAGATTCGTATGCACCTTGCCCAACGAATTGGTGTTCAAACTTGTCAAGGAATTCAAGTGCCAACTTATCCTCGGACGAAAGCGCCTCTT…
KOG1352	Vacuolar H+-ATPase V1 sector, subunit A	D6KZ88F01CQKAF	accggtgtagatcgacgcctcacgcgcggcgacgggcatgttggatgtgttggcgacgagcgtggtgcgcttcatgatcggttcttgtcggtcg-----------------------------------------------------------------------------------------------------------------------------------------------------------------------------------------------------------------------------------------------------------------------------------------------------------------…
		contig01701	ttGGACGATGCCGAGCGTGgCGGACGTGACGGGGTCGGAGAAGTCACCACCGGGAGGTGAGACAGCTCCGACGATAGACACcGTACCcTGGCGTtGGGGATTGCCcAAaCACa----------------------------------------------------------------------------------------------------------------------------------------------------------------------------------------------------------------------------------------------------------------------------------------------…
		contig06856	gggggTCAAGCATACGGGACTTGGAGTCCAAGGGGTCGACGGCAGGGTAGATACCCAGCTCAGCAATACCACGGGACAACACAGTGGTGGCGTCCAAGTGGGCGAAGGTGGTGGCGGGAGCGGGATCCGTCAAATCATCGGCAGGGACGTAGACGGCCTGCACGGAGGTGATGGAACCCTTCTTGGTGGTGgTGATACGCTCCTGCATGCCACCCATGTCCGTCGACAACGTGGgTTGGTAACCGACGGCGGAGGGGATACGACCGAGCAAAGCAGACACCTCGGAACCGGCCTGAGTGAAGCGGAAAaTGTTGTCGATGAaCAACAACACATCCTGACCcTCCTCA----------------------------------------------------…
		contig17447	tGAGCGAaTACGACCGTTtCTGTCCATTCTaCAAGACGAGCGCGATGTTGAAGAACTTTGTCGGGTTCCATGATGCCGCGCTGAGGGCGACGAACCAGGGCGAGGTGTCGTTTGCGAAGATCAAGGAGTCGGCGGGGGATCTGATGTTCAAGTTGTCGCAGATGAAGTTCGAGTCCCCGTCG-------------------------------------------------------------------------------------------------------------------------------------------------------------------------------------------------------------------------…
KOG1353	F0F1-type ATP synthase, alpha subunit	D6LAZMP01AEXA6	agaaccaaagaatcatgaagaagttcgccggttcgctcaagctttaccttactcaataccgtgaggtcgccgccttcgctcagttcggctcggatctcgatgcct------------------------------------------------------------------------------------------------------------------------------------------------------------------------------------------------------------------------------------------------------------------------------------------------------…
		D6LAZMP01BB4VF	gacaccacggaagaagagctcagcctccaagaagatttgaccatcggtgatggtaaattgtacgtttggttgggtaatataagcagacacatcaccaccttgggtct----------------------------------------------------------------------------------------------------------------------------------------------------------------------------------------------------------------------------------------------------------------------------------------------------…
		contig03708	aagggCTGGTATTGGCCTTGCTtCAAGAGTTCCGTAAGaCGAGCACCACGGGAGAGGAGGAAGCGAGTTGAGGCATCGAGATCCGAGCCGAACTGAGCGAAGGCGGCGACCTCACGGTATTGAGCAAGGTAAAGCTTGAGCGAACCGGCGAACTTCTTCATGATCTTGGTCTGGGCAGCTGAACCGACACGGGAGACAGACAGACCGACGTTGATGGCGGGACGGACACCACGGAAGAAGAGCTCAGCCTCCAAGAAGATTTGACCATCGGTGATGGAAATGACGTTGGTGGGAATATAAGCAG-----------------------------------------------------------------------------------------------…
		contig13852	CGGCCTCAATGGGGCCCTTGCcATCGAtggggttacccagagcgtcaacgacacgtaccgagCAGACCAGGGCCGACGGGgACATCGACaaTTTGGCcGGTACGCTTGACaa-----------------------------------------------------------------------------------------------------------------------------------------------------------------------------------------------------------------------------------------------------------------------------------------------…
		contig14575	AGAGGCTGGTATTGGCCTTGCTTCAAGAGCTCCGTGAGACGAGCACCACGGGAGAGGAGGAAGCGAGTCGAAGCATCGAGATCCGAGCCGAACTGAGCGAAGGCGGCAACCTCACGGTATTGAGCGAGGTAAAGCTTAAGCGAACCAGCGAACTTCTTCATGATCTTGGTCTGGGCAGCTGAACCAACACGGGAGACGGACAGACCGACGTTGATGGCGGGACGGACACCACGGAAGAAGAGCTCAGCCTCCAAGAAGATTTGACCATCGGTGATGGAAATGACGTTGgTGGga---------------------------------------------------------------------------------------------------------…
		contig21921	ccACCACCGAACTTATCACTCATCTtGGCGGCACGCTCGAGGAGACGCGAGTGGAGGTAGAAAACGTCACCAGGGTAGGCCTCACGACCGGGGGGACGACGGAGAAGGAGGGACATTTGACGGTAGGCAACGGCCTGCTTGGACAAGTCATCGTAGATGATGAGGGCGTGCTTGCCGTTATCACGGAACCATTCCCCATGGCACAGCCAGAGAAGGGAGCCAAATACTGCAGAGGTGCAGCTTCAGAGGCGGTAGCGGCCACGACAATGGTGTACTtCATAGCATCGTTCTCCTCAAGAGTCTTGACCAGTTGAGCAACAGTCGAACGCTTCTGGCCAACGGCAACGTAGACACAGTAGAGCTTCTTAGTCTCGTCCTGACCGTCGTTCCCCcGG----…
KOG1447	GTP-specific succinyl-CoA synthetase, beta subunit	D6KZ88F02H378I	ctctcgctgcatggcggccaacccgccaacttccttgatgttggaggaggtgccagccccgagaccgtcaagcgtgcctttgagattctgctcgcgga-------------------------------------------------------------------------------------------------------------------------------------------------------------------------------------------------------------------------------------------------------------------------------------------------------------…
		D6LAZMP02HLE5M	cgtccttttggcggaactcggcgttatcatcaaagccaaatttggcatccatgcagagcacagcgccgacctttgtctcagccata-------------------------------------------------------------------------------------------------------------------------------------------------------------------------------------------------------------------------------------------------------------------------------------------------------------------------…
		contig03023	cTCTCGCTACACGGCGGTCAACCCGCCAACTtCCTTGATGTCGGAGGAGGTGCCAGCCCCGAGACCGTTAAGCGCGCCTTTGAGATTCTGCTCGCGGACCCcAAGGTGAaGa-----------------------------------------------------------------------------------------------------------------------------------------------------------------------------------------------------------------------------------------------------------------------------------------------…
KOG1494	NAD-dependent malate dehydrogenase	D6KZ88F01C7G1G	ctggcggaatcgacgtggctaacgtcggcagcaacgccgggtgcaccgcgaatatcgtacaggctcagggacgtcaccaacgggtccgtcttgagcaggagggacag----------------------------------------------------------------------------------------------------------------------------------------------------------------------------------------------------------------------------------------------------------------------------------------------------…
		D6KZ88F01DPTP4	taaacttggcaccagcgtaggccatactgagggtagcgctgccagcaccatccttagccttgacgacttcatcaccaccgaattggatgcggtgaacgag-----------------------------------------------------------------------------------------------------------------------------------------------------------------------------------------------------------------------------------------------------------------------------------------------------------…
		contig02004	aaGAGGTCATCGCGTGTCATACCAGGCTTGCGTGgAAcACCAgCGGGGATGACAACAACCTTGACACCCTCAAGGGCCTTGTCGAGCTTATCGGCAGCGTAGCCGTTGACCTCACTGGCAGTATCGACGTGCCCGG-----------------------------------------------------------------------------------------------------------------------------------------------------------------------------------------------------------------------------------------------------------------------…
		contig07487	ccAACCCtGTtAACTCGACCGTCCCCATtGTTGCCAAGACGCTCGAGAaGGCtGGTGTCTTCGaCCCCcGTcGCGTGTTCGGTGTGACCACTCTcGACGTTGTCCGTGCcGCCCGctt-----------------------------------------------------------------------------------------------------------------------------------------------------------------------------------------------------------------------------------------------------------------------------------------…
		contig12545	GGGTCACACCAAACACGCGGCGGGGgTCGAAGACACCAGCCTTCTTGAGCGTCTTGGCAACAATGGGGACGGTCGAGTTGACGGGGTTGGAAaTGACCAGGATGTGGGCCT------------------------------------------------------------------------------------------------------------------------------------------------------------------------------------------------------------------------------------------------------------------------------------------------…
		contig16174	tCTCAGTCCTCCCACCCAcTCGCCTCTTCGCTCTCCAATGACGCACGCAAGGCGCTCATCAACCGTATCCAATTCGGCGGTGACGAAGTCGTCAAGGCCAAGGACGGTGCCGGCTCCGCTACGCTCTCGATGGCCTATGCCGGTGCTGAATTCGCTACCAAGGTCATCCGTGCACTCAAGGGCGAAAAAGGTATCGTCGCGCCCAGCTATGTCCACCTGACTGCCCATGAGGAGGGCGGAGCGCTGATCAAGAAGGAGATCAAGAAGGATTTGGAGTATTTCTCGGCCCCcGTTGAGCTTGGCTCTGAGGGCGTCCTTAAGATCAACTCGCTCGGCTCGCTCACTCCGGAGGAAGAGCAGCTCATTGCAGCTGCCGTACCTCAGCTGGCGGAGAACATC…
		contig18066	CAGTTTTTTTTTTTttTttttttCCcACAGGAAAAGGGTGTTTATACTATTTTTGAGAGGgATAGAAGCTCAGAAAGTTATGAACAATCATCTGCTCTATGGGCGGGCACGTAACTATAAGGATGGGATGGGATGAGGTGTGCAAAAAGTAGAGGGAGATATGCGACAAAAAGGAGAAAAATCTATCTACTTGGCAAAGTCGTAACCCTTCTGGATGTTCTTCTTCAGCTCGGGCAAGCAAGCATCCAGGAGCTCCTTCTCCTGAGCGGAGAGCTCACCCAGAGGGTGGATCTTCTCAACACCATTGGGGCCGAGCTCAACGTTGGAAGAGAAGAAGTCAATGCCCTCCTCCTTGAAGAGGTCACTCTTAACGAAGGTGGGCGTGACAACGCCCTTCTC…
		contig19518	CCGGGGTATTCAAGAAAAACAAGGTCTTTGACCCCAAGAGGCTCTTCGGTGTCACAACGCTCGATGTCGTCCGTGCATCTACCTTTGTtGCCGAAGTCAACGGAAAActCGAGTCCGCATCCTCCGTCGTTGTCCCTGTCGTTGGCGGCCACAGCGGCATCACAATCATCCCCCTCCTCTCCCAATCCTCCCATCCGCTCGCCTCCTcGCTCTCCGATGACGCGCGCAAAGCACTCATCAACCGCATCCAATTCGGCGGTGACGAAGTCGTCAAGGCCAAGGACGGCGCTGGCTCCGCCACGCTCTCGATGGCCTATGCCGGTGCCGAGTTTGCCaCCAaGgTCATCcGCGCACTCAAGGGCGAAAAGGGTATTGTCGCGCCCAGCTACGTCCACCTGA…
		contig21582	tttttttttGTTTTTTTTTTTTTtTTTTttttttttttCCAGAGGAAAAGGATGTTTATACTATTTTTGGGAGGGATAGAATAGCTCAGAAAGTTATAAACTGTCATCTGATCTATGAGCGGGCACGTGATGATAAGGATGGGATGGGGCGTGCATGAAGGTAGAGGGGGAGATGCGATAAAGAGAAGAAAAATCTATCTAATTGGCAAACTCGTAGCCCTTCTGAATGTTCTTCTTCAACTCGGGCAAGCAAGCATCCAGGAGCTCCTTCTCCTGGGCGGAGAGCTCACCCAGAGGGTGGATCTTCTCAACACCGTTGGGGCCAAGCTCAACGTTGGAAGAGAAGAAGTCAATGCCTTCCTCCTTGAAGAGGTCGCTCTTGACGAAGGTAGGCGTGAC…
KOG1526	NADP-dependent isocitrate dehydrogenase	D6KZ88F02H734L	atccagttgaagatatggcagaatcaactcttcacggattttcttccaaataatcctcgtcatctcatcgccatcgagctcgacaacaggatt------------------------------------------------------------------------------------------------------------------------------------------------------------------------------------------------------------------------------------------------------------------------------------------------------------------…
		contig13895	CCCACGCGTCCAGGCAAAGATACTTGCGACAGGGTTCGTCGAGGTTTCGTTGCCCTTCTGGTATTCACGATAGTGGCGAGTTACCGTTCCATGAGCGGCCTCGCTCTCGATGACTTGGCC---------------------------------------------------------------------------------------------------------------------------------------------------------------------------------------------------------------------------------------------------------------------------------------…
		contig17775	ATGAGGCCCGCGTCAAGGAATTCAAGTTGAAGGAAATGTGGAGgAGtCCTAATGGAACTATTCGTAACATATTGGGCGGCACCGTTTTCCGGGAACCTATCATCTTGTCGCGTGTGCCTAAGCCCGTTCCAGGATGGGTTAACCCCATTGTCATTGGCCGTCATGCATTCGGAGACCAaTACCGTTCCACCGATTTCGTTGCACCTGGTCCAGGCAAGCTCGAGCTTGTATACACTCCCGCGGATGGCGGAGAGCCAAAGAAGATGGAGGTCTACAGTTtCAAGGGCCCTGGCGTTGCTATGTCCATGTACAaCaaCAGa-------------------------------------------------------------------------------…
		contig18135	GACCTTGGCcTTGAGGCGAGAGACGCAACCAACGATCAGATAACAGTCGACTCCGCTAAGGCTATTCTGGAGCACAAGGTTGGAATCAAATGCGCAA--------------------------------------------------------------------------------------------------------------------------------------------------------------------------------------------------------------------------------------------------------------------------------------------------------------…
		contig18369	ACATCACCATCGTAGTTCTTGCATGCCCAGACGAAGCCGCCAGAGGACTTGATGGCTTGCGCAACCATGTCATCGATGAGTCGATGTTCGTAGTAGATGTTAAGTGCTTCGAATTGGGAGCGGTAGGTCGACTCATAGATTtCCTGGAAGATATCcTTGAAACGAccatcgtacttcttcaggat----------------------------------------------------------------------------------------------------------------------------------------------------------------------------------------------------------------------…
		contig18370	GTCTGGTGTGATGAGTTCGCTGGTCATCATGCCGAGACTACCAAAaCCTTGAGCGAGGATGTCGGATTGGACGTCACCATCGTAGTTCTTGCATGCCCAGACGAAGCCgCCAGATGACTTGATGGCTtGCGCAACCATGTCATCGATAAGTCGATGTtCGTAGTAAATGTtGAGTGCTtCG--------------------------------------------------------------------------------------------------------------------------------------------------------------------------------------------------------------------------…
KOG1531	F0F1-type ATP synthase, gamma subunit	contig14477	TCAAGAGCGGTGTCAAGTACGACAGCGTTGCTATTGTCTACAACAAGTTCGTTTCTTCCATCTCGTACGAAGCTTCCATCGTCGAGGTTCAAAaTGAGAACGGCCTCAAAACTCTCCCGGCTTCAAGGTTTACGAGATGGAGGACGACGTCACACGCGACCTCGCCGAGTTCTCCTTGGCCAACGCCATCTATGCTGCTCTCGTTGAGGCACACGCTTGCGAGCAGAGCGCTCGTCGTAATGCCATGGACAACGCATCGAAGAACGCTACGGACATGATTAGCTCGCTCCAGATGCAATACAACCGTGGTCGCCAGGCTGCTATTACCAACGAGTTGGTTGATATCATTACCGGTGCGAGTGCCCTTTAGGTGGGCCGTTGGAGGTCGGTGGGATAGAG…
		contig14496	TTAAGAGCGGTGTCAAGTACGACAGCGTTGCCATTGTCTACAACAAGTTCGTTTCTTCCATCTCGTACGAGGCCGCCATTGTCGAGGTCCAGAACGAGAATGGCCTCAAAAACTCTCCTGGCTTCAAGGTTTACGAGATGGAGGATGACGTTACACGCGACCTCGCTGAGTTCTCCTTGGCCAACGCCATCTATGCTGCTCTCGTTGAGGGACACGCATGCGAGCAGAGCGCTCGTCGTAATGCCATGGACAACGCCTCGAAGAACGCTACGGACATGATTAGCTCGCTCCAGATGCAATACAACCGTGGTCGCCAAGCTGCTATTACCAACGAGTTGGTCGATATCATTACTGGTGCGAGTGCCCTTTAGGTGGGCCGTTGGAGGTCGGTGGGATAGA…
		contig18537	ccGCAAaGACCCTTGTCGGAGGAGATGACAATGAAgAGCTTGCGCTTGTTGGGGTCTTCGGAGGTTGCGGTTTGGAAGACCTCCTTGTTAGCcTCGCCATACTGCTTCCCTTGTTGCATAGCACGCGTAGCCTTGTTAAGCTTTGTGGATGCAATCATTTtCATGGACTTTGTGATCTTCTCAATGTTGCGGACGGATTTGAGACGCAGCTCAATTTCGCGCA--------------------------------------------------------------------------------------------------------------------------------------------------------------------------------…
KOG1563	Mitochondrial protein Surfeit 1/SURF1/SHY1, required for expression of cytochrome oxidase	contig21147	CCTCCTAAAATAAATCTCTCTGTAATTCCAGAATTCATTTATCGACGTGTTCTTATTCGTGGAAAATGGgATCATGGgCATtCAATGCTAGTCGGCCCACGCATTTACGATGGAACTCACGGTTTtCaCTTAaTTACACCTCTTATTCGAaCGGACGgCACCACTGTACTCGTTGACAGAGGGTtCGTTTCTAaGgAACAGGTGCAGAACCCTATTCAAAACCTTCCCGAAGGAGAAGTACAGGTACTTGGCATGCTACGCACGTCGCAACCGCGCAACAAC---------------------------------------------------------------------------------------------------------------------…
KOG1575	Voltage-gated shaker-like K+ channel, subunit beta/KCNAB	D6KZ88F01AUHJ0	ctctgtcgcaattgcgtgggtcacgcaaaaagtgccatacgtcttcccaattattggaggccggaaagtggagcacctccatgccaacattgaggcg--------------------------------------------------------------------------------------------------------------------------------------------------------------------------------------------------------------------------------------------------------------------------------------------------------------…
		D6KZ88F01B19O1	tacattgatatcatgtacctgcactggtgggactatacgacgtcgatcgaagaggtcatggatagccttcatatcccggttcaacaaggcaaagtacttta----------------------------------------------------------------------------------------------------------------------------------------------------------------------------------------------------------------------------------------------------------------------------------------------------------…
		D6KZ88F01B1M68	tttttcactggtctcatcttggtaattgttggccgtgtcgataaagttaccgcctgcttcaaagaacgcatcgagcagcttgaaagaggcctcgcgatccata--------------------------------------------------------------------------------------------------------------------------------------------------------------------------------------------------------------------------------------------------------------------------------------------------------…
		D6KZ88F01BEBYV	gttgcaatagcgtggatcattcagaaagtgccatatgtattccctattatcggcggcaggaaggttgaccatttacatgcgaatatcgacgcgcttg--------------------------------------------------------------------------------------------------------------------------------------------------------------------------------------------------------------------------------------------------------------------------------------------------------------…
		D6KZ88F01C4QE0	cacacatagggacgatatctcgctccatgtcacgattcaaaattgaccaatatccctggtatatcacgaaaggtgttttaccacgctcacg--------------------------------------------------------------------------------------------------------------------------------------------------------------------------------------------------------------------------------------------------------------------------------------------------------------------…
		D6KZ88F01CCZPB	gttgcaattgcttggaccatgcagaaggtgccttacgtctttccaatcatcggaggcagaaaggttgaacacttgcacgccaacatcgagtctctca--------------------------------------------------------------------------------------------------------------------------------------------------------------------------------------------------------------------------------------------------------------------------------------------------------------…
		D6KZ88F02I65H3	gaaacgccgagatagagtactttaccctgttgcacaaggatatgaaggctgtccattgtaccttctttcgtatggtaggtggtgtagtcccaccagtgcaagtagagga--------------------------------------------------------------------------------------------------------------------------------------------------------------------------------------------------------------------------------------------------------------------------------------------------…
		D6KZ9N402F6ASW	atcgatacggcaaacgcttaccaagaagaaaccagcgaaatctttattggtgattggatggagcagcgagggaatcgtggtcaaatggtcattgctaccaagta-------------------------------------------------------------------------------------------------------------------------------------------------------------------------------------------------------------------------------------------------------------------------------------------------------…
		D6KZ9N402GKHBL	tgcgcgcaaaaaaaaacacttactttgctcttgcgagtaccaggaatgggaatgatgtcatcaccctgagccaggaggaaggcaagggcaacctgaccggctgtcg-----------------------------------------------------------------------------------------------------------------------------------------------------------------------------------------------------------------------------------------------------------------------------------------------------…
		D6KZ9N402GRHU0	gtgtgcacggcgcaatgtcgcagccgagcattcggagagtccaagatatttcaccttaccagctttgacaagttctgccatggcacgaactgtttt---------------------------------------------------------------------------------------------------------------------------------------------------------------------------------------------------------------------------------------------------------------------------------------------------------------…
		D6KZ9N402IKRHG	ccttcctcttggctcagggtgatgacatcatccccattcctggtactcgcaagagcaaatatcttctggagaacttgggtgctttgaaagtcaagttga------------------------------------------------------------------------------------------------------------------------------------------------------------------------------------------------------------------------------------------------------------------------------------------------------------…
		D6KZ9N402IY9B8	cttgcgcgtgccaaagaagatcttggttgagacgatgatgtcgccgcgcctccagccgagctccttgataacacggcccatttcagtttcagatttt--------------------------------------------------------------------------------------------------------------------------------------------------------------------------------------------------------------------------------------------------------------------------------------------------------------…
		D6LAZMP01AWMTB	ccggaacggattacattgacgttctctatgtacattcatgggattatacgagctcgattgaagaggtcatggatagtctccatgtgcttgtacag----------------------------------------------------------------------------------------------------------------------------------------------------------------------------------------------------------------------------------------------------------------------------------------------------------------…
		D6LAZMP01B3VU0	gttcatactgcccatgaagacgccccacttgtcgccgatgctcattgcaccaagacaaagaggtgagacatggatacctgcatttggcgcaagg-----------------------------------------------------------------------------------------------------------------------------------------------------------------------------------------------------------------------------------------------------------------------------------------------------------------…
		D6LAZMP02FDVWL	agcaaggcaaggtgctctaccttggcatctcgggaacgcctgcttttgtggtgtcgcgtgccaatcagtacgcgcgtgatcatgggaagacaccgtttg------------------------------------------------------------------------------------------------------------------------------------------------------------------------------------------------------------------------------------------------------------------------------------------------------------…
		D6LAZMP02GTOAZ	aggttgtgtaatcccaccaatgcagatagaggatgtcgatgtagtccgtgcgcaatttcttgagcgaggctttgacagagagatgaagcga--------------------------------------------------------------------------------------------------------------------------------------------------------------------------------------------------------------------------------------------------------------------------------------------------------------------…
		D6LAZMP02GVWKY	aactttgccctgttgcacaaggttgtgcaggctgtccatgacctcttcgttttatttttgtaaagtaaacgtagtcccaccaatgcacgtaaaggatgtcgatgaagtt--------------------------------------------------------------------------------------------------------------------------------------------------------------------------------------------------------------------------------------------------------------------------------------------------…
		D6LAZMP02I278L	ttgtgcaacagggtaaagtactctatctcggcgtttctgatacgcctgcatttggttattttgttgttcgtcaggcaaaccagtacgcgagagacaatggcaagacg----------------------------------------------------------------------------------------------------------------------------------------------------------------------------------------------------------------------------------------------------------------------------------------------------…
		D6LAZMP02JXR5O	atgaagttaccacctgcttcaaagaacgcatcgagcaacttgaaagaggactcgcggttcatactgcccatgaagccaccccacttgtcgccgatgct-------------------------------------------------------------------------------------------------------------------------------------------------------------------------------------------------------------------------------------------------------------------------------------------------------------…
		contig00204	aTATTTGGTAGCAATCACCATCTGATCACGGAGGCCTCGCTCTGCCATCCAGTCGCCAATAAATATCTCACTCGTCTCACTTTGATAGTCG--------------------------------------------------------------------------------------------------------------------------------------------------------------------------------------------------------------------------------------------------------------------------------------------------------------------…
		contig01486	ttCCGTGAAACATAGCTTGGAGCGCCTtCAAGTTGAttACATTGATCTCCTGCAATGCCACCGATTCGATCCCAATACACCAATTGAaGAAACGATGCAAGCTTTGCATGATGTGGTCAAGGCTGGATATGTTCGCTATATCGGAATGTCTTCTTGCTGGGCATA------------------------------------------------------------------------------------------------------------------------------------------------------------------------------------------------------------------------------------------…
		contig01930	CGACCAAGGGATAGATCCAaCACCAAATAGCTtGAGCGTCGGGAACATTtCTCTCTCCTCCTCACGATATATAAGTGAaTAATGATTTtGCATCGAAATAAAGGGTGTTAAGTGATTGTTAATAGCATAgTTTT-------------------------------------------------------------------------------------------------------------------------------------------------------------------------------------------------------------------------------------------------------------------------…
		contig02369	AAGAAACTAAGAAAGTCATCGCCGTTGCAAAGGAGCTTGGTGTCATTGTcTtGGCCTATTCGCCTTTGGGACGAGGCTTCTTGACTGGTCAGGTCAAGCAGGCGAAAGATATAGCTGAAGATGACTGGCGCAAGAATCTGACCCGTTTCCAAAACGATGAAat--------------------------------------------------------------------------------------------------------------------------------------------------------------------------------------------------------------------------------------------…
		contig02567	CGCtATCTCCGCCTGGACCGCTTCTTCCTGTGCAACGTCTCCTCTTGaCTATCGATAACCCAGTCCGCCCATTCCGATGTACCATAGGACATCATCCCcAAAATAATTTTGGATACTTTGAGGCCAGAGTTTCCGAGACGAaCAtAGgAAaCTTtAGgTGTGCGATTCAGAGATGCCa-----------------------------------------------------------------------------------------------------------------------------------------------------------------------------------------------------------------------------…
		contig02949	ccGAAAaGTGGAGCACCTtCATGCCAACATCGAGGCCCTTGGAATTACCTTGACTAAGGAGCAAATTAAaCGaGaCTTGAATCAGTTATACCGTTTGACCTTGGGTTCCCTTATAACTGGTTTGGTCACGGTGGACATAACCAAATTTATCAAACAGTTGGCAAATTTg--------------------------------------------------------------------------------------------------------------------------------------------------------------------------------------------------------------------------------------…
		contig02995	aTTACAATTTGATCACGGTTCCCTCGCTTCTCCATCCATTCGCCGATGATTTGCTCACTCGTTTCGTCCTGGTAGTTGCTCGCTGTGTCGATAAAGTTGCCGCcAG-----------------------------------------------------------------------------------------------------------------------------------------------------------------------------------------------------------------------------------------------------------------------------------------------------…
		contig03903	aTCGGTGATCAGTGGAGTGAATTCATGGgTAGTATGGATCGCGAGTCATCATTCAAGTTATTGGATGCATTTtATGagcAGGaGGgAATTTTa------------------------------------------------------------------------------------------------------------------------------------------------------------------------------------------------------------------------------------------------------------------------------------------------------------------…
		contig04963	AGCTCGATtACGTCGACATCGTGTTTGCACACCGTCCCGACAACACTGTTCCTATGGAGGAGATCGTGAAaGCCTTTAACTGGGTCGTCGACCAGGGCTGGGCGTTCTACTGGGgTACTTCCGAATGGTCGGCAGCTCAATTGGAAGAGGCTTtCCAGATTGCACAGAGGCTGGGACTCTCTGgTCCCGTGGCGGAGCAATGCCAACACCACATGTTCCATCGCGAGCGCCCCGAGAAGGAATATGCTCCTCTGTATGAAAaGTACGGTTTGGGAACTACTCTTTGGtCTCCTCTTGCTAGCGGATTGCTTACCGGCAAGtACAATGACGGCATtCcAGAGGGCTCGCGCTTTg---------------------------------------------…
		contig05149	CGCGACATCttGACTtCATtCTCGTTGCGACGtCCAGTCGCCTATCATGGTTCGCCCCTTCTCACCACTCTTGGCGCGTTCTTCCTCTTCAGCGTCTGTGCGCAGCTTGCCGCcACCCACGACGCCCCAAGGGgCTATGGCCATGCCTTGGGCAACACACATTgCACaa--------------------------------------------------------------------------------------------------------------------------------------------------------------------------------------------------------------------------------------…
		contig05195	CACGTTAAGGAAGCATACGAAGCAGGAATTCAGACTTTTGACACCGCCAACATATACTCGAATGGAAAATCCGAGAtcatgctcgggaaggcTATCAAGGAGTtGGGTATCCCCcGAGATGAAGTCg--------------------------------------------------------------------------------------------------------------------------------------------------------------------------------------------------------------------------------------------------------------------------------…
		contig05766	CTGTCCATGACCTCTTCGATtGAAGTAACGTAGTCCCACCAATGCACGTAAAGGATGTCGATGAAGTTCGTGCGCAGCTTTTTTAGCGAGGCATTAACGGAAAGATGAAGCGATCTTGCCCCATtCCCGACGTAGGGAg--------------------------------------------------------------------------------------------------------------------------------------------------------------------------------------------------------------------------------------------------------------------…
		contig05858	GGGCTGTCGCGCTATGTTTCTCTCCGACCGTGGGACAGCCCTTTAGAaGTCGCCTTCTTCAAaGTCAtCCGGACTtCTGTATTGTCCAGCAACcAGACCACgACcAaGAgg------------------------------------------------------------------------------------------------------------------------------------------------------------------------------------------------------------------------------------------------------------------------------------------------…
		contig06761	AAAATTACcACcAGCcTCATAGAaCGCATCGAGtAGCTTAAATGAGGACTCGCGATCCATgCTGCCcATGGTTTcATTCCACTTATCACcGATG-----------------------------------------------------------------------------------------------------------------------------------------------------------------------------------------------------------------------------------------------------------------------------------------------------------------…
		contig06816	aGCCAACAACTACCAAGATGAAaGTAGTGAAAaGTTCATTGGTGAATGGGCAGAGGAAAGGGGCATTCGTGACCAGTTGGTCATCGCTACCAAGTACACTACCTACTA---------------------------------------------------------------------------------------------------------------------------------------------------------------------------------------------------------------------------------------------------------------------------------------------------…
		contig07637	ccATAGCGCCAACCGTTTTCTCAATAGGAACAGTCTTATCTGCCCTATGCATATAGTAGAGATCGACGTagTCGATACCCAAGCGAGACAACGATTTGTCGATAGCCTTGTGAaCATACTCAGGAttGCCATTCACAAGACg-----------------------------------------------------------------------------------------------------------------------------------------------------------------------------------------------------------------------------------------------------------------…
		contig08555	TACCTTCGTCATGATAACTATCTCGTCTCGGGGAAGGCCCAGCTCTTTGATAGCTTTTCCAAGCATGATCTCGGATTTTCCATTTGAATATACATTAGCAGTATCAAAAGTTTGAATTCCTGCTTCGTATGCTTCTTTGACAttg--------------------------------------------------------------------------------------------------------------------------------------------------------------------------------------------------------------------------------------------------------------…
		contig08639	AGGTgTACTTGGTGGCGAGCACGATCTGCTcACGAAtGCCTCTCTCTTCCATCCATTCGCCAAGGAATATCTCACTTGTCTCATTTtGATAG-------------------------------------------------------------------------------------------------------------------------------------------------------------------------------------------------------------------------------------------------------------------------------------------------------------------…
		contig09466	ACCAGCGAGATTTtCATTGGAGAATGGATGGAACAGCGCAACAATCGCGATCAAATGgTAATCGCAACCAAGTACACAACCCcATATAAACGCAATCGCGACGATa-----------------------------------------------------------------------------------------------------------------------------------------------------------------------------------------------------------------------------------------------------------------------------------------------------…
		contig09846	gtgcACATAGAGGATGTCAATGTAATTCGTCCGGAGCTTCTTCAGCGACGccTCAACGCTGATACGCAGTGACTTGCTGTTGTTTCCCACGTATGCCg-------------------------------------------------------------------------------------------------------------------------------------------------------------------------------------------------------------------------------------------------------------------------------------------------------------…
		contig11947	CCcAGATGACTTTGAaGAAAGTGATTTCCGGAGGATGGTTTCTCGATATTCTGCTGAGAACTTCCCCAACATTCTCAAGCTCGCAGATGGCTTGAAGAAGATTGGCGAGAAACACAATGCTACAGCTGGCCAAGTCGCCCTCGCCTTCCTCCTTGAGCAGGGTGATGATATCATCCCCATCCCGGGCACTCGCAAGAGCAAGTACCTGAAAGAGAACTTGGGAGCTTTGAAGATCAAACTGACAGCTGAGGATCTGGCTGAAGTTCGTGCCACTGCCAAAGCAGCTGACGCAGCCAATGGCGAAAGATATCCTCCTGGTATGTCAGAAAACTTGTTTGCAGACACACCGGAGCTGTGAATGGTTCCTATTACCTCGCTTCATTGAGTATTACGGGTAGC…
		contig13902	CAGATGGCTTGAAGAGGGTTGGTGAGAAACACAACGCTACAGCTGGCCAAGTCGCCCTCGCCTTCCTCCTTGAACAGGGTGATGATATCATCCCTATCCCGGGCACTCGCAAGAGCAAGTACTTGAAAGAGAACTTGGGAGCTTTGAAGATCAAACTGACACCTGAGGATCTGGCTGAAGTTCGCGCCGCTGCCGATGCAGCTGACGCAGCCAATGGCGAAAGATATCCCCcTGgAAGTtCGgAGTTTTtGTTtGCGGACACACC--------------------------------------------------------------------------------------------------------------------------------------…
		contig13921	ACATGAGGGCCCAAAGAGGACACCCAAGCGATACTGATCTGACCGGATGTGGCATTAATCTTTGTGCCGATAGATTGTAAGAGTTCGACGAATCGCCAGTTGGCTTTAATGACTTCATCTCCTTGGAAGCGCGTAAGCCGTCGACGGAAATCGTCCTCTGGAAGATCATCGACTGACTTGATCTGGCCCGTAAGGAATCCTCTACCCAGAGAGGAGTAACCCAAGACGGCGATCCCCAGCTCAGATGCCGTGGCAATGACTTGCTTCGTCTGCTCTTCGTACGACcATGGGGAGa--------------------------------------------------------------------------------------------------------…
		contig14382	CAAATTCCTACACACTCTCCTGGTTGATTGATAAATGGCTCAACCTGAATCAGGCCACTGAACTCCGTCTACTCCACCGCTGGCTCTGATACGCATATTCAGTGTATTGCACTTAGGCACGTGAAGTTATCCTGCTGTTGCTATCCAGCGGTTGTCTTCCGTAAGTCGGATATGGCTCCGGAGCATTTtGCAAGATCTTTTCGATCGATTGCATGATTTCCGGCGTCAGCTTAGGTAGTACCTTGATCGCTTCTAGATTCTCCAGGATCTGCTGAGGACGCGAGGCCCCTAAGATAACGGTAGATGTGTTTGGGCTCTTGGCAACCCACGCAAGGGCGAGTGCAGCGACAGAGCATTGAAGCTCGTTTTCAGCAAACTCAGTCAGCTTGaTAACCTTTT…
		contig14551	CTATCATtATCTCTCGCATACAAaCAaGCcGTAATATCGTCAACGGGACGAGGTAAATAAACTGTTtCAAAGCTCTGGCGTATCCGCGAACAATGTATTCACAAACCAAGAAGGATATCTATCGCCATTGCTTGCATCGGCTGCTTGTGCAGTGGCACGAACTTCAGTAAGGTCCTCGGGTGTCAACTTAATCTTCAAAGCACCCAGGTTCTCTTGCAGGTACTTGCTCTTACGAGTGCCAGGAATAGGAATGATATCATCACCTTGCTCAAGGAGAAAGGCGAGAGCAACTTGGCCGGCTGTAGCATTATGCTTCTCTCCAATCTTCTTCAGGCCATCTGCAAGTTTGAGGATGTTGGGAAAGTTTtCCgcgagagtatcgaggtaaCAGTCCTTCTA…
		contig14583	TATTAAGCTCTCTCTCTGCCAAGGCGGTGAGTTCCCTGACTTTCTGGAGCTTGGCTTTACCTTCCTCCTCATTGAAGCTGTCTACAGCGCTCTTGAAGAAGTCCTTGTGGTTTGCAAAGCGCGAGCCCTCTGGGATACCGTCATTGTACTTGCCGGTAAGCACCCCACTGGCAAGAGGAGACCAAAGAGTGGTTCCCAAACCGTACTTTtCGTACAGAGGAGCGTATTCCTTCTCGGGACGCtCGCGATGGAACATATGGTGTTGACATtGCTCCGCTACgggaccggagagggccaaagccTCTGTGCAaTCTGGAAAGCCTCCTCCAaCTGAGCAGCCGACCACTCAGAAGTACCCCAGTAGAACGCCCAGCCTTGGTCGACGACCCAGTTGAAAGC…
		contig14747	aGCGCAAGCAGACTGGCGAGAACGGTCGCTCTGGACTTGGCGACTGGCTGCGTAGCGAAAACGAGGTCAAGATGTCGCATGCACTCGAGAAAATCGCCAAGGAAGTTGGTGCCAAGTCCATCCGTGCAGTTGCGATCGCGTACGTGATGCAAAAGGTTCCCCATGTATTCCCCATCATCGGCGGTCGCAAGGTCGAGCACTTGCTCTCGAACATTGAGGCACTCGAAaTCGCCcTtGAGccc-------------------------------------------------------------------------------------------------------------------------------------------------------------…
		contig14806	TTAaCACACATCGgTACAATATCTCTTtCCATATCACGTACTAAGATGGACCACATTCCTTGATAGATGACGAAGGGTGTCTTTCCATGATCACGAGCGTACTGATTTGCTTTGGCCACAACCCAGGCCGGTGTATCCGACACTCCAAGGTAAAGTACTTTGCCTTGTTGAACCAGGATATGAAGGCTATCCATGACCTCTTCGATCGACGTCGTATAGTCCCACCAGTGCAgg---------------------------------------------------------------------------------------------------------------------------------------------------------------------…
		contig15153	GCGATTATTAGGAAaCTGGCCAAAGGCAAACTTGGTAGCCAAAAAGACCTGATCGCGCTTGCCGGATCTCTTAAACCATTTTGACAAAAGATCTTCGCTATCTCCATAGATATCTGCAGAATCCCAGTAGTTGCATCCGCTCGCAAATACCTCATCCAAGAAGTTCAATCTCGTCTCATCGTCATCGa-------------------------------------------------------------------------------------------------------------------------------------------------------------------------------------------------------------------…
		contig15276	TCTTTGCGCACAGGGCTGATGTTACTGTCCcGATCGAGGAGACCGTTCGTGCTTTCGACTACGTCATCAATAAGGGATGGGCCTTTTATTGGGGTACCTCGGAGTGGTCCGCTCAAGAAATTGAACAAGCCCACCAtATTGCAAGGAAATACGGACTTCATGCGCccATtGCGGAACAaGTtCAaCACAAtATGTtCcATCGTGAACg-----------------------------------------------------------------------------------------------------------------------------------------------------------------------------------------------…
		contig15661	tGCCATGGCGCTGACaGTTTTCTCGaTGGGgACAGTTTTATCTGCTCTGTGCATGTAATAGAGATCCACATAATCGATGCccAAACGGGACAACgacttattgattgcctgatggacGTACTCGGGGTCGCCATTGACTCGGCGACCA-----------------------------------------------------------------------------------------------------------------------------------------------------------------------------------------------------------------------------------------------------------…
		contig15903	tGGATCGCGAGTCATCTTTCAAGCTCCTggATGCATTCTATGAAGCAGGAGGAAATTtCATCGATACTGCAAACGCTTACCAAGAAGAAACTAGCGAAATATTTATTGGTGATTGGATGGAGCAGCGAGGGAATCGTGATCAAATGGTCATCGCTACCAAGTACACTATGAACTTCAAGTTTAGTCTCTCTCAAGACACCTCAgg--------------------------------------------------------------------------------------------------------------------------------------------------------------------------------------------------…
		contig16006	ccTCTTTGCTCcATCCACTCGCCGATaaatttctCACTTgTTTCATCTTGAtAGTTGTTCGCTGTATCGATAAAGTTACCACCAGCTTCATAGAATGCGTCGAGCAGCTTGAACGAGGACTCGCGGTCCATGCTGCCCATAGCGTCACt----------------------------------------------------------------------------------------------------------------------------------------------------------------------------------------------------------------------------------------------------------…
		contig16393	CTCGGCTAGGTAGTTCTGGTCTGAAAGTGTCTAGGATCATTTTGGGTACAATGTCGTATGGGTCTTCTGAGTGGTCAGATTGGGTTATTGAAAGTCAAGAGGAGATGAATCAGCATATCAAGGAGGCCTACGAAGCGGGCATTCAGACTTTTGACACCGCGAATGTATACTCGAATGGAAaGTCCGAAATCATGCTAGGAAACGCCATTAAAGAGCTGGGATTACCTAGAGATGAGATTGTGATTATGACCAAAGTTTTCTTTACAGTAGGACGCGAGAAAAAGTTTGTTCGTCAGCCCAGGGATGATGAGGGCTATATCAACCAAAACGGCCTCAGTCGTAAACACAtCTTCGACTCCGTGAAaCATAGCCTGGAGCGCTTGCAGATGGACTATATTG…
		contig16648	ACATCATTCCTATTCCGGGCACTCGTAAGAGCAAGTACTTGCAAGAGAATCTGGGTGCTTTGAAGATCAAGTTGACACCAGAGGACCTTACTGAAGTTCGTGCCACCGCACAAGCAGCTGATGCAGCCAACGGTGATAGATATCCTACTtGGTTTGTAGATA---------------------------------------------------------------------------------------------------------------------------------------------------------------------------------------------------------------------------------------------…
		contig17002	tATCGTTATTATGACTAAAGTCTGCGGGCCCGTCGGAAaGACAGACGAGaTaGGTGAGACCGACCAAAGACATTGACCAGAGAGGTTACGTCAACCAATACGGACTCAGTCGCAAACATATTTtCGACTCAGTCAAGCATAGCCTGGAGCGACTCCAAGTTGATTATATCGATCTACTTCAATGCCATCGATATGACCCGGGTACACCAATTGAAGAAACAATGCAAGCGTTGCACGATGTCGTTAAAGCTGGATATGTGCGTTACATTGGGATGTCATCCTGCTGGGCGTACCAATTTCACGCAATGCAAAACTATGCTATCAATAATCATTTGACACCATTCATTTCGATGCAAAATCATTATTCACTTATATACCGTGAAGAGGAAAGAGAAATGT…
		contig17041	tttGCTCCTTTGTCAAGTTGATTCCAAGCGCTTCGATATTAGAGTGCAAATGCTCCACTTTCCTCCCTCCAACAATCGGGAAGACATACGGAACTTTCTGCATGATCCACGCAATTGCGACaGATGTAATGCTACTCACACCAATCTCTTTGGCTACTTTCTCcAaCGCACGGgATACCTTGACTTCTTGTTCGTTACGGCGCCAGTCACCTAGCATAGTCCGCCCATTTTCACCACTCTTGGCACGTTCCTCTTCTTCGGCGTCTGTGCGGAGTTTCCCCATACCAACAACTCCCcAAGGGgCTATAg------------------------------------------------------------------------------------------…
		contig17145	tGGTATCtCCATGGACCTGACCGAAGTACACCGTATGAAaTCACCTTGAAGGCTGTCAATGATCTTTACAAGGAAGGTCATTTCAAGAGATTTGGCATCAGTAATTATATGGCATGGGAAGTGGCGGAGATTGTCTACATATGCAAAGCCAATGGTTATATCCAACCAACAGCATACCAAGGGATATACAATGCCAttcatcgtaacGTAGAGCCcGAGCTTTTCCCTTGCCTtAGAAAGTTTGGCATGTCCTTTTATGAGTTTAATCCACTCGGTGGAGGCTTTTTCACGGGACGTTACAATTCTCTCGAAGACGTGGTGGAGAAAGGTTCCCGATTCGATCCCGAGAAAGGACAAGGAAAGAACTATCGAGCTCGTTACTGGAACGAGGCATACTTC…
		contig17310	ATCGCgaaGAAGAAAGAGAAATGTATCCTACGCTcaaGATGCTTGGAGTAGGATCGATCCCTTGGTCTCCATTGGCCAGTGGATTACTCACCAGACCCTTGGCCGaTCAAAAGAAAACGAaGCGTAGTCAAAGCGATGACCTTCTTGGCTTGTACAAGATGAATGAGGAAACAGAAAAGATCATTCAAGCTATTGaagATATCGCGAAg----------------------------------------------------------------------------------------------------------------------------------------------------------------------------------------------…
		contig17324	TCTTGAAGAGAGATCTGGAGAGAGACATTGTACCTATGTGCGTAGCTGAAGGTATGGCTATCGCGCCTTTCCGTGTAGTTGGTGGTGGGAAGCTACGAACGGATTCTGAAGAGGAGGAACGCAAGAAGAGCGGAGAAAATGGCCGTACAGGGTTTGGAGACTGGTTGAGGACCGAGACCGAAGTGAAGGTGTCCAGAGCGTTGgAAAAGTaGGCcAAAGAGgTGGGAGCGAAGAGCATTACAGCTGTGGCAATCGCGTATATCATGCAGAAAGTGCCATATGTTTtCCCGATCATTGGGGGAAGAAAAGTAGAGCACTTGCATGATAATATTGAAGCCCTGGAGATCTCGTTGACCAAGAGCCAGATTCGAGAGCTGGAGTCTGTTGTTCCATTTGATT…
		contig17522	ccgagatatttcacccttgtCCGGCTTtGACGAGTTCTGCCATGGCACGGACTGTTTtCTCAATAGGAACAGTCTTATCTGCTCTGTaGCATATAGTAAAGGTCGACATGATCGATCCCTAAACGAGATAGCGACTTGTTGAACGCCTGATAGACGTACTCAGGATCGCCATTGACTGTGCGACCATCGGgAAACTggcctatagcAAATTTTGTAGCcAGAAAGACTTGGTCACGCTTGCCGGACCTTTTGAACCATTTTGCTAAGAGATCTTCACTGTCTCCATAAaTATCTGCCGAGTCCCAGTAGTTGCATCCACTgg-----------------------------------------------------------------------------…
		contig17563	tttGCCTTCCTTGCTAAGTTTGGCAAGTTCCTTGACGGTTTCCTCGATAGGATATTTTGAATCTACACGAGCACATTCAAATAGATCAAGTGTCTTCGTTCCCCGAAGAGTCTCGTTTATCaGGTCGATGCTACGACGCAGATTCTCAgggg-------------------------------------------------------------------------------------------------------------------------------------------------------------------------------------------------------------------------------------------------------…
		contig17572	CAGGTTGTCCTCGACGTTATCGCTGATTCCCAAGCGCGCGCCtACGAGTACCGCACCTACGAAATCGAAATCGAGTACCCAGCGCGTGGCGACGTTGGCGATGCTTACGTTCCCATGACGGTCACCAATGGCGCGCAGGACACGAAGAAGTT-------------------------------------------------------------------------------------------------------------------------------------------------------------------------------------------------------------------------------------------------------…
		contig17800	CCATTGCGCCTTGGGGTGTCGTTGGTCAAGGAAAAATACGCACCGACGAGGAGGAAGAGCAACGTGCAAAGACCGGAGAGAACGGGCGCACAGTGCGGGGTGACTGGCGTCGCAATGAAGCCGAGATCAAGGTCTCGCGCGCCCTCGAGAAGGTGGCAAAAGACATTGGTGCTAAAAACATTACATCTGTCGCGATTGCATGGATCATGCAGAAAGTGCCATACGTCTTCCCCATAATTGGTGGCAGGAAGGTTGAGCATCTGCATTCAAATATCGAGGCGCTTGAAATTTCTTTGACCCAAGAGCAAATGGTTGAATTGGAATCCATTCTTCCTTTTGAACTGGGTTTCCCGTATAATCGCTTCGGACATGGAGAGTATAACTTTTTATATGTTACAA…
		contig18018	GTTTTTTTTTTTttTTTTTTTTtttttttttTTTTTTTTTTTTTTtttttaCTGGCATAACTTTATATTTATTCAGCGCCGCTAATATTCATAATAGAAACCTTCTGACAGAAAACATGGaTCCAGAAAaGTAAAGCACGTCGACTAACGTTTATGTGTTAGTACGTATTGGCTCCTCAAATTGATCCTCATGAGAAACCAATGATGCTCTGATGTGCATACGGTTTCTCAAGTGCTTTAATCTCATCAGCCGTCAGCTCTATGTATACTCCCTCTATACAATCCTGCAGGTTCTTCAAATTTGTGGTCCCGATAATTGGGGCAGTCACATGCTCTTTAGAAAGACTCCAGGCAATCGCAACCTGTGCCATACTAATGTTCCGTTTCTTTGCAATTTCC…
		contig18649	CCATCGCCAACAAATTGACTCCCTTCATCTCTATGCAAAACCAATACTCGGCCGTTTATCGTGAAGAAGAGAGAGAGATGTATCCTACACTCAAGATGTTTGGCGTAGGATCAATCCCTTGGTCTCCTTTGGCTCGAGGACTTCTTACCAGACCTCTCACTGACAAGGAAAAGACAAAGCGTGGTGTGAGCGACATCTTCATCAACTCGTACGGCAATGCTGCGGGAACAGAGAAGATTGTTCAGACAGTTGAAGAAATCGCAAAAAaCcGTGGCATTtCCATGGCACAgg------------------------------------------------------------------------------------------------------------…
		contig19225	CTTGCTGACGGCcTAAAAAAGGTCGGAGAGAAACATAGCGCGACAGCCGGTCAAGTTGCCCTTGCCTTCCTCCTGGCTCAGGGTGATGATATTATtCCcATTCCTGGGACTCGCAAGAGCAAATATCTTGCTGAGAATTTGGGTGCTTTGAAaGTCAATTTGACGCCCGAGGACATTGCAGAAGTCCGTGCCATCg-----------------------------------------------------------------------------------------------------------------------------------------------------------------------------------------------------------…
		contig19274	tGCGCTCCACAGCATTATACACTCCTTGGTATACAGTTGGCTCAACCCATCCGTTTGCACGAGCAGTGAGAACGATTTCGGCTACTTCCCACGACATGAAGTTGCTCAACCCGAATTCTTTGAAATGACCCTGCTTGTGTAGGTAATCAACTTCGCGCAATGTGTCGATATaGGgCACACTATGATCTGGCGCATGAAGATAAAATATGTTGATCTTCTTGTTACCTAAAGCTTTtAGACTCTGGTGGAAGACAGAGCGAAAGCGTTCCGAATAATTGTCTTGAGAGCCAAGAGGGAaTATTTTtGTAt------------------------------------------------------------------------------------------…
		contig19520	CAAATCCCTGTACTCTCCTGATCGTAGAAATGACTAATGATTGACAAAATGGTTCGTCCTGAATCAGGCTACTGAACCCCCcATCTACTCCACCGCTGGCTCTGATACGCATGTTTAATGCGTTGCACCTAGGCACGTGAGGTTATCCTACTATTACTATCCAGCGGTTGTCTTCCGTAGGTCGGATATGGCTCCGGAGCATTTTGTAAGATATTTTCGATCGATTGCATAATTTCCGGCGTCAGCTTGGGCAGTACCTTGATCGCTTCTAGATTTTCCAGGATCTGCTGGGGACGCGAGGCCCCCAAGATAACGGTAGATGTGTTGGGGCTCTTGGCAACCCATGCAAGAGCGAGTGCGGCGACAGAGCATTGAAGCTCATTTTCAGCGAACTCAGTC…
		contig19827	CAGATGGATATGTGAACCAGAACGGACTGAGCCGCAAGCATATCTTTGATTCCGTGAAaCATAGCTTGGAGCGTCTTCAGGTTGATTACATTGATCTCCTGCAATGCCACcGA----------------------------------------------------------------------------------------------------------------------------------------------------------------------------------------------------------------------------------------------------------------------------------------------…
		contig19977	cGCAAAACACTCGACCACTTCAACGGTCATCCTCGGCGCGAGCAAGCCCGAGCAGGTCCTGGACAACCTCAAGGCGGTCGAGGTTCTCCCGAAATTAACACCAGAAATCCTGGAGAAGATCGACGCCATCCTCGCCAACAAGCCCAACCCTCCTACTACCTATGGGCGACCTCCGTTGGATTCCACCAGCAAGCTTTGAGAGAAAGAACGGATAGCGTAATACAAGTGGATTTCAAGAGATGTAGAATTTAAATTAAATTAAACTTTTT----------------------------------------------------------------------------------------------------------------------------------…
		contig20567	ATGAGCGCGAAAATCAAAAAGTCATGATCGTAATTTGGGAGCAACGAGTTGCTTAGGCTGGCTGATAGGCCAAGTACGGTAGCAGCCAAAATaaaCAGCCAGACATAGATTGCTAaTCTCGTATtCCcGAAAaGCTtCGAGTaGCCAATGTaTACTCGAATGGAAAATCCGAGATCATGCTCGGAAAAGCAATCAAAGAGCTTGGCcTtCCCCGGGACGAAATAGTTATCATGACgAAGgTaTtCTTTa------------------------------------------------------------------------------------------------------------------------------------------------------…
		contig20823	tttttttttttttTTTTTTTttgTTTTTTTTTTTTTttttttttttaaGTTTAGAAATCTTGGCTGACATTCACTGAAGCTACTAATATAATACAAACTCCTCCATAGAATGTTTTAATATACTTGAAGGCAACGTAGGCTTTCACTGGGTCTGGGTTTTCGGACGAATGGGCTCCGCCACCGGCCATTTGTCAAAGGCACCAGTCGACCTATACAAGAAGTTGTATTCGCCATGACCGAAGCGGTTATACGGGAATCCAAGGTCAAACGGCAACAACGAATCAAGCTCTTCAACCTGCTGCTTGGTCAAGTTAATCGTGAGAGATTCAATATTTCCATGCAAGTGTTCGACTTTTCTACCGCCAAGAATAGGGAAGACGTAAGGGACCTTTTGCATGA…
		contig20961	ccATGCCTTGGgCAACACACATCGGCACAATGTCCCTTTCCATATCCCTCGCCAGGATCGACCACATGCCTTGGTAAATGACAAACGGCGTCTTGCCATTGTCTCTCGCGTACTGGTTTGCCTGCGACACAATCCATGCAGGCGTATCAGAAATGCCGAGATAGAGCACTTTACCCTGTTGCACAAGGATATGAAGGCTGTCCATGACCTCTTCGATGGAGGTGGTGTAGTCCCACCAGTGCAaGTAGAGGaTATCGATATAGTCCGTACGTAGTTtCTTTAATGATGCATTGACACTGATGTGCAGTGACTtCGtGTtGTTGCCGATGTAgg------------------------------------------------------------------…
		contig21038	ggTGGAAGAAAAGTGGAGCACTTGTATGACAATATTGCAGCCCTGGAGATCTCATTGACCAAGAGCCAGGTTCAAGAATTGGAATCTGTTGTTCCATTTGATTATGGATATCCATATGATCATACAGGTGGAaGCCAAGATTATAGCATGCTCTtCAAGGCTGTtGCGCACTTTGAAAaaTGGCcg---------------------------------------------------------------------------------------------------------------------------------------------------------------------------------------------------------------------…
		contig21218	tAGAACGCGTCGAGTAGCTTGAACGAGGACTCGCGATCCATGCTGCCCATAGCCTCACTCCACTTGTCACCGATACTCATTGCGCCGAGACAGAGCGGAGAAACATGAACGCcAGCaCGTGCTGATAGCACACGACGGCg-------------------------------------------------------------------------------------------------------------------------------------------------------------------------------------------------------------------------------------------------------------------…
		contig21234	cTCGATATTGAaGACGAGAaGATTGCTCTTCTCAAGACCGCTCGTGAGCTCGGCGTTGCTGTCATTGCTTATTCTCCTCTTGGTCGCGGTCTGaTTACTGGACAATACAAAAGTCCGGATGACTTTGAAGAAGGCGACTTCCGAAGGGCTGTCCCACGGTACTCCGCAG--------------------------------------------------------------------------------------------------------------------------------------------------------------------------------------------------------------------------------------…
		contig21346	tGGGGCGGCTTCATGGGCAGTATGGACCGCGAGTCCTCTTTCAAACTGCTCGATGCGTTTTTCGAAGCAGGCGGCAACTTCATCGATACGGCTAACAACTACCAAGATGAAACTAGTGAAAaGTTCATTGGTGAaTGGgTAGAGGAAAAGGGCATCCGTGACCAGTTGGTTATTGCCACCAAGTaTTCCACCTACTACAAACGGCGCGATAACACCGTGAAaGACGGCACCtCCTTCATCGGTAACTCGCGCAAGTCTCTCCATGTAAGCGTGGAaGACTCGCTCAAGAAGCTGCGCACAtCGTACATCGACATCCTCTACGTCCACTGGTGGGACTACACCACACCCATCGAGGAAGTCATGGACTCGCTCCacaaccttgtgtagCAAGGCAAGGTG…
		contig21401	TATGGCTATTGCTCCTTGGGGCGTCCTTGGCGAAGGCAAGCTACGCACCGATACCGATGAAGAAGAGCGAGCCAAAAGTGGTGAAAAaGGCCGTACTCGCTCTGGCGACTGGAAGCGTAACggAAAACGAGATCAAAGCCTCTCGTGCGCTtGAAAAGATCGCAAAaGAGgTTGGCACGAAGAATATCACATCCATTGCTATCGCCTGGATTATGCAAAAAGTGCCTTATGTCTATCCCATCCTTGGCGGTAGAAAAaTTGAACACTTGCACGGCAATATTGAGTCCCTTACAATTACCTTGAGTAAGGAg----------------------------------------------------------------------------------------…
		contig21444	TTTGGACCATTTCGGAGACCCcAAAaGATTTTGGTGCTGATAACGAGGTCaCTGCGACGAATGTTGAGTTCCTTAATTGCCTGTCCAATTGCTTCTTCAGATTTCCCTTTTTCATATT-----------------------------------------------------------------------------------------------------------------------------------------------------------------------------------------------------------------------------------------------------------------------------------------…
		contig21548	tCGTGAAGAAGAGAGGGAAATGTATCCCACACTCAAGATGTTTGGTGTAGGATCAATTCCTTGGTCTCCCTTGGCTCGAGGACTTCTTACTAGACCTCTCACTGACAAGGAAAAAaCAAAGCGTGGTGTGAGCGACATCTTCATCAACTCGTACGGGAATGCTGCGGGGACAGAAAAGATTGTTCAGACGGTTGAAGAAATAGCAAAGAATCGTGGCATTTCCATGG----------------------------------------------------------------------------------------------------------------------------------------------------------------------------…
		contig21569	aaaTCAAGGTTTCTCGCGCACTCGAAAaGATCGCCAAGGAAGTTGGTGCAAAAAAaCATCATTTCTGTTGCGATCGCTTGGATTATGCAAAAAGTGCCTTACGTCTtCCCCATCCTTGGCGGTAGAAAAGTCGAACACTTGCATGGCAATATCGAATCCCTCACCATCAGTTTGAGCAAGCAACAGATTGAAGAGCTTGATTCGTTGTTGCCGTTTGACCGTGGATTCCCGTATAACCGATTCGGCCATGGTGAATACAACTTCTTGTATAGGTCGACTGGTGCCTTTGACAACTGGCCTGTGGCGGAGTCCATTCGTCCTAAAACTCAGACGCAGTAAACGGTTGAATCGTTGTTAGAATATTGGAAGAAGAATATAAAAGCTTGTATGAACTaGGaa…
		contig21764	cTTGGgTGGCAAAaCACTCGACTACTTCAACCGTCATCCTCGGCGCGAGCAAGCCTGAACAAGTCCTTGACAACCTCAAGGCAATCGAGGTTCTCCCGAAATTGACACCAGAAGTTCTGGAGAAGATCGATGCCATCCTCGCCAACAAGCCCAATCCTCCTACTACCTATGGACGACCCCCATTGGATTCCACCAGCAAGCTTTGAGGGAAAGGACAGACTAGCGTAATACAAGATGGTTTTAAGAGATGTAGAACTTATAGTAAATTAAATTTTTG--------------------------------------------------------------------------------------------------------------------------…
		contig21807	CTGTTCTAGGCCTTCGACGAGATCCTTGAACTGAGAGTGTTGAGAGAAGCGCGATCCCTCGGGGATACCGTTGTTATACTTtCCGGTCAGAATGCCGCCATCCAAGCAaTAAAaCGCCGTAGTCCCGATGTTGTACTCGGAATACAAGGGCCgT-----------------------------------------------------------------------------------------------------------------------------------------------------------------------------------------------------------------------------------------------------…
		contig21863	aTATTTCACCTTgCCGgCTTTGACGAGTTCTGCCATGGCGCCGACAGTTTTCTCGATGGGGACAGTTTTATCCGCTCTGTGCATGTAATAGAGATCCACATAATCGATGCCCAAGCGGGACAATGACTTGTTGATTGCCTGATGAaCGTACTCGGGATCGCC---------------------------------------------------------------------------------------------------------------------------------------------------------------------------------------------------------------------------------------------…
		contig21900	ACCATGGGGAAaTCTCAATCTCCACTATCGCAACGGGATGAACAGCATTGGCGCGCCTGAGTGTCTCGGCACTACATTCAGACAAGCCCAAGTGCGAAAaaTTTGCCTTCCTTGCTGAGTTTGGCAAGTTCCTTAACGGTTTCCTCGATAGGATATTTTGAATCTACACGAGCGCATtCAAaTaGaTCCAGTG--------------------------------------------------------------------------------------------------------------------------------------------------------------------------------------------------------------…
KOG1576	Predicted oxidoreductase	contig14583	TATTAAGCTCTCTCTCTGCCAAGGCGGTGAGTTCCCTGACTTTCTGGAGCTTGGCTTTACCTTCCTCCTCATTGAAGCTGTCTACAGCGCTCTTGAAGAAGTCCTTGTGGTTTGCAAAGCGCGAGCCCTCTGGGATACCGTCATTGTACTTGCCGGTAAGCACCCCACTGGCAAGAGGAGACCAAAGAGTGGTTCCCAAACCGTACTTTtCGTACAGAGGAGCGTATTCCTTCTCGGGACGCtCGCGATGGAACATATGGTGTTGACATtGCTCCGCTACgggaccggagagggccaaagccTCTGTGCAaTCTGGAAAGCCTCCTCCAaCTGAGCAGCCGACCACTCAGAAGTACCCCAGTAGAACGCCCAGCCTTGGTCGACGACCCAGTTGAAAGC…
		contig16393	CTCGGCTAGGTAGTTCTGGTCTGAAAGTGTCTAGGATCATTTTGGGTACAATGTCGTATGGGTCTTCTGAGTGGTCAGATTGGGTTATTGAAAGTCAAGAGGAGATGAATCAGCATATCAAGGAGGCCTACGAAGCGGGCATTCAGACTTTTGACACCGCGAATGTATACTCGAATGGAAaGTCCGAAATCATGCTAGGAAACGCCATTAAAGAGCTGGGATTACCTAGAGATGAGATTGTGATTATGACCAAAGTTTTCTTTACAGTAGGACGCGAGAAAAAGTTTGTTCGTCAGCCCAGGGATGATGAGGGCTATATCAACCAAAACGGCCTCAGTCGTAAACACAtCTTCGACTCCGTGAAaCATAGCCTGGAGCGCTTGCAGATGGACTATATTG…
		contig17002	tATCGTTATTATGACTAAAGTCTGCGGGCCCGTCGGAAaGACAGACGAGaTaGGTGAGACCGACCAAAGACATTGACCAGAGAGGTTACGTCAACCAATACGGACTCAGTCGCAAACATATTTtCGACTCAGTCAAGCATAGCCTGGAGCGACTCCAAGTTGATTATATCGATCTACTTCAATGCCATCGATATGACCCGGGTACACCAATTGAAGAAACAATGCAAGCGTTGCACGATGTCGTTAAAGCTGGATATGTGCGTTACATTGGGATGTCATCCTGCTGGGCGTACCAATTTCACGCAATGCAAAACTATGCTATCAATAATCATTTGACACCATTCATTTCGATGCAAAATCATTATTCACTTATATACCGTGAAGAGGAAAGAGAAATGT…
		contig20823	tttttttttttttTTTTTTTttgTTTTTTTTTTTTTttttttttttaaGTTTAGAAATCTTGGCTGACATTCACTGAAGCTACTAATATAATACAAACTCCTCCATAGAATGTTTTAATATACTTGAAGGCAACGTAGGCTTTCACTGGGTCTGGGTTTTCGGACGAATGGGCTCCGCCACCGGCCATTTGTCAAAGGCACCAGTCGACCTATACAAGAAGTTGTATTCGCCATGACCGAAGCGGTTATACGGGAATCCAAGGTCAAACGGCAACAACGAATCAAGCTCTTCAACCTGCTGCTTGGTCAAGTTAATCGTGAGAGATTCAATATTTCCATGCAAGTGTTCGACTTTTCTACCGCCAAGAATAGGGAAGACGTAAGGGACCTTTTGCATGA…
KOG1626	Inorganic pyrophosphatase/Nucleosome remodeling factor, subunit NURF38	D6KZ88F01EI3B3	ttccagatgtagccgtggtgagggaaacagttgcgcacgtagcgcaaacggcccttcttgatatccagcttgattggattaagcgcctcctccttggaaatct--------------------------------------------------------------------------------------------------------------------------------------------------------------------------------------------------------------------------------------------------------------------------------------------------------…
		contig11613	GGCGAGGCCAAGAACAAGAAATACGCCACTAGTATTATCCATGAGTGCCATGGGTATTGGAATAGTCTCATCAAAGGCGAGAGCCCCGCAAAGACACCCTCATACGAGATCTCGATTAAAAACGTCACTCAGAAGGATACTCCCGGATACGTCACTCCCAACGACCCCGAGTACGCCAACCTGCCCGGCGATTCTCGCAAGCCGCCTGCACCTATCGATTCCTCGGTCTCCAAGTGGTTCTACATCTCCTCAGCTCAGGTTTGATCAAGCAAACTTGGGAGGGTACGTATGTAGATTGTGTGAAGTTTGTCATCAAGGGACTTTTGCTTTATAAAAAGGCCTCAATTCGTTGTACATAGTTATTCTCTCTTCGGAAAGTGCAAATAAATGACCCACATA…
		contig14282	GGCGAGGCCAAGAaCAAGAAATACGCCACTAGTATCATCCATGAGTGCCATGGGTATTGGAACAGTCTCATCAAAGGCGAGAGCCCCGCGAAGACGCCCTCATACGAGATCTCGATTAAAAACATCACTCAGAAGGATACTCCCGGATTCGTCACTCCCAACGACCCTGAGTACGCCAACCTACCCAGCGATTCTCGCAAGCCGCCCGCGCCTATTGATTCCTCGGTTTCCAAGTGGTTCTACATCTCCTCCGCTCAAGTTTGATCAAGCAAACATGTAAGGGGTACGTCTGTAGATTATGTGAAGTTTGTCATCAAGGGACTTTTGTTTTATAAAAAGGCCTCAATTCGTTGTACATAGTTTTTCTCTCTTCGGAAAGCACAAATAAATAACCCAAGT…
		contig14553	CGCTTtCCCGCAAACTTGGgAGGATCCTCAGAAGCAGCATAGCGAGACCAAGGCCAAAGGCGACAACGACCCTCTCGACGTGTGCGAGATCGGTGAGCAGGTCGGCTACGTTGGCCAGGTCAAGCAGGTCAAAGTACTCGGCATCATGGCACTCATCGACGAAGGCGAGACCGACTGGAAGGTCATCGTCGTTGACGTGAACGACCCCCTCGCGTCtAGgCTgAACGAcATCGAGGACGTCGAGCGTCACCTGCCTGGTCTTGTCCGTGCTACGAACGAGTGGTTCAGGATTTACAAGATCCCCGATGGCAAGCCCGAGAACCAGTTCGCTTtCTCC--------------------------------------------------------------…
		contig15458	ACAACCATGTTCAGGATGTTCTGGCTCTGGTCGGCGAAGAGAGGAaTGTCGTGGAAGGGCGAGACGACCTTGCCATTCTGCTCGATGTACACGCgg---------------------------------------------------------------------------------------------------------------------------------------------------------------------------------------------------------------------------------------------------------------------------------------------------------------…
		contig17965	tccttGGAAaTCTCAAGCTTGGCATTCGTCCAGCGCGGCACCTCGACAATCATGTTCAGGATGTTCTGGCTCTGGTCGGCGAAGAGGGGAATGTCATGGAAGGGCGAGACGACCTTGCCATTGTGCTCGATGTACACGCGGTGCTCGAGTGTGTTGGGTGCACCAATCAgg------------------------------------------------------------------------------------------------------------------------------------------------------------------------------------------------------------------------------------…
KOG1647	Vacuolar H+-ATPase V1 sector, subunit D	D6LAZMP01BSUY6	gatgacttcgtccaagatcatgaatgctgtctgcaaagaggccaactcgaccagcgtttccacagctttggcatagacttccccggcc-----------------------------------------------------------------------------------------------------------------------------------------------------------------------------------------------------------------------------------------------------------------------------------------------------------------------…
		D6LAZMP02I8WVG	tgaatgctgtctgtaaagagactagctcgaccagcgtttccacagcttcggcatagacttctttagcacgtagggcttgctgaccgccacgaccaaga-------------------------------------------------------------------------------------------------------------------------------------------------------------------------------------------------------------------------------------------------------------------------------------------------------------…
		contig16979	ttATtttttACtGTACaTTATCGTGCAAGATCATTGTCCATCATGATTAGCCATTTGAATGTGATTAGAAGATGACGTCTTCATCTTTGTTGTTGAGCAAGTTACCACCGCCcGTCTCATCTTCAGCCGGTAATGGTGCTGCGGCGCCTGGCTCCTCGCTTTGGTTCTCCAATCGCTGCTCCTCTGCAATGGCAGCcGAaCGTTTCTTTTTtCcTTGCACCTTCTTCAAACGGAAGAATTCCTCACGATCCATCTCATCAAGCTCGCTGATTATATATTTGATAGTGTTGTCAAGGCGAGGTATCACGACATGCTCGATGGCATTTACACGCCGATTGGTTGCACGGATGACTTCGTCCAAGATCATGAATGCTGTCTGTAAAGAGGCTAGCTCGACCA…
		contig18408	TGGCGCTCACAAATACCAAGCTGCGTCTTAAGGGCGCACAGACAGGACATTCACTGCTAGCCAAAAAGCGTGATGCTCTAACTACTCGATTCCGTGCTATCCTGAGGAAGGTTGACGAGGCCAAACGCAAGATGGGACGAGTGATGCAAtt--------------------------------------------------------------------------------------------------------------------------------------------------------------------------------------------------------------------------------------------------------…
KOG1662	Mitochondrial F1F0-ATP synthase, subunit OSCP/ATP5	contig16160	CCAACACATCGAGTTCTAAAGCTACGAGATCCCAGCCTCACGTGCAACTCCCCCTCCCCcTCTTCGTCTATGCAGAAACTCAACTCAGTCGACCATATGCTTTTTATTTTTACACGGATTGTTGGAGGGCAGAGTTAAGCTTGGTGACGCGAGAAGCAACgCTGAGATCAATGGTCTTGTCACCAAAGTCGACGACGACACCGCCGAGCAAGTTAGGGTTGACCTTGTTAACGATCTTGAGCGTCTTggCcGccTTGGCTG------------------------------------------------------------------------------------------------------------------------------------------…
KOG1664	Vacuolar H+-ATPase V1 sector, subunit E	contig17435	GCGGGAGATGAGGGCCGCTATGTTCAATTCCTGGAGGGTATCATCTTGCAGGGCTTCCTTCAACTGCTCGAACTCAAGGCGATCATCGTGACACGCGAGaaGgATGCTGATGTTGTGAACAAGGCCGCCGAAGCTGCTCAAGGACGATACAAGGAAATCAGCGGACGAGAGATCGAATTTGAAGTTGACAATAGTTTGAGCGATGAGGGTGCTGGAGGTGTCATCCTCGTCAGCGGTAGTCGTCGTATAACTATTGACAACACCC--------------------------------------------------------------------------------------------------------------------------------------…
		contig18712	ggTCGCGTTCATCAAGCaGGAGgCACTTGAGAaGGCTCGCGAGATCAGGGTCAAAGCGGATGAAGAGTTCGCCATCGAGAAGGCAAGATTGGTCAAACAAGAACAACAAGCCATCGACGCCCAGTACGAGAAGAAACTAAAGGGTGCCGAGACTGCGCAAAAGATTGCCCAGTCGACCTTGACcAACAAGTCCCGCTTGAAGCTTCTGCAGCGTCGCGAAGAGCATCTACAAGACCTCTTTACATCTGCTCGTGATGAGCTCcTCCGGCTT--------------------------------------------------------------------------------------------------------------------------------…
		contig18953	GCAGGAGATGAGGgCCGCTaTGTTCAATTCCTGGAGGGTATCATCCTGCAGGGCTTCCTTCAACTGCTCGAACTCAAGGCGATCATCGTGGCACGCGAGAAGGATGCTGACGTTGTGAACAAGGCCGCCGAAGCTGCTCAGGGACGATACAAGGAAATCAGCGGGCGAGATGTCGAATTTGAAGTTGACAATAGTTTGAGCGATGAGGGTGCTGGAGGTATTATCCTCATTAGTGGTAGTCGTCGTATAACTATTGACAACACTC--------------------------------------------------------------------------------------------------------------------------------------…
KOG1671	Ubiquinol cytochrome c reductase, subunit RIP1	contig14010	GGGCAGAACCATCCACCAAAaTaCACCTGCCTCACCAATGGGCACACAACCCAAGTGAGTGCACACACCAAGCATAACAAGCCACTCGGGCTtCTTaCGTGCGCGTcTCATCGCTCtCcGGATCACGTAACGACTTCCAGTTAACCT------------------------------------------------------------------------------------------------------------------------------------------------------------------------------------------------------------------------------------------------------------…
		contig20727	ATGTCCGCTTCCGCCGACGTtCTCGCACTTGCTAAGGTTGAGGTTGAGCTCGCATCGATCCCGGAGGGCAAGAACGTCATCATCAAATGGCGTGGCAAGCCCGTCTTCATCCGTCATCGGACCGCGGATGAGATCGAGGAGGCGCGTCAGGTCGACTGGAAGTCGTTGCGTGATCCGGAGAGCGACGAGACGCGCACGAAGAAGCCCGAGTGGCTTGTtATg---------------------------------------------------------------------------------------------------------------------------------------------------------------------------------…
KOG1672	ATP binding protein	contig08585	tCGAACCCAACCAAGCGATCTTTGGTGACTCCATCCACGAACATaaCcACACAAGGAAGGACCTTGATTGATAGCTTCTCCACTAACcATGGGATATTttCCACGAACACGCGGATAAAACGTGTCGAAAaGTATTTtGGTGCaa--------------------------------------------------------------------------------------------------------------------------------------------------------------------------------------------------------------------------------------------------------------…
KOG1687	NADH-ubiquinone oxidoreductase, NUFS7/PSST/20 kDa subunit	D6KZ88F02F1JWZ	agtacgaataatgatagtaaccaccaccgttggcacacgaacccatagagatca---------------------------------------------------------------------------------------------------------------------------------------------------------------------------------------------------------------------------------------------------------------------------------------------------------------------------------------------------------…
		contig08717	CTATGTGGCCCATGACTTTCGgTTTGGCCTGCTGCGCCGTAGAGATGATGCACATGGCCGCCGCTCGATACGaCCAGGACAGGCTCGGTGTCg------------------------------------------------------------------------------------------------------------------------------------------------------------------------------------------------------------------------------------------------------------------------------------------------------------------…
		contig14487	TGCACATGGCCGCCGCTCGGTACGACCAGGACAGGCtCGGTGTCGTCTTCCGTGCCAGTCCTCGTCAGTCGGATATCATGATTGTCGCAGGTACATTGACGAACAAGATGGCACCCGCGTTGAGGAAGGTGTATGATCAGATGCCCGAGCCTCGATGGGTGATCTCAaTGGgCTCGTGTGCCAACGGTGGTGGTTACTATCATTATTCGTACtCTGTTGTGCGCGGTTGTGATAGGATCGTGCCCGTGGACATTtACGTACCTGGTTGCCCGCCCACGGCGGAGGCGTTGCTGTATGGCATGCTGCAGCTGCAGCGCAAAATGCGGAGGAGCAGAaaGgggAG--------------------------------------------------------…
KOG1713	NADH-ubiquinone oxidoreductase, NDUFS3/30 kDa subunit	contig15901	TTGAGCGTTCAAAatGCGGgCAGAATCCGtGTCAAGACGTATGCTAGTGAGGCAGACCCCGTGCCGAGCGCTGTAGGTCTCTTCAGGGGTGCGGACTGGTACGAGCGGGAGACATGGGATATGTATGgCAt----------------------------------------------------------------------------------------------------------------------------------------------------------------------------------------------------------------------------------------------------------------------------…
		contig19260	CAACGGCGGCGCTACACACCTATGGTTCCTACCTCACCCAATGCCTTCCTAAATTCATTCAACAATTCTCTGTGCTCAAAGACGAGCTTACTCTCTACGTtGCACCCTCGGCTGTGATCCCCGTGCTGACCTTCCTTCGGGATCACTCGCAGTGCCAGTTCAAGtCCgTTATGGATATCAGCGGTGTGGATTTCCCTGAGCGGGAGAAGCGCTTCGAGGTGGTCTATCATATGTTGAGTGTTCAAAATGCGGGCAGAATTCGTGTCAAGACGTACGCTAGTGAGGCAGACCCAGTGCCGAGCGCTGCAGGTCTCTTCAGGGgTGCGGACTGGTACGAGCGGGAGGCATGGGACATGTATGGCATCTTCTTTACTGACCACCCGGATCTCCGCCGTATTC…
		contig21833	ggtcACCCCcTCCGCAAGGACTTCCcACTTACCGGCTACACTGAGGTTCGCTACGACGAAGAGCAGAAGCGcGTCGTCTACGAGCCTCTGCAATTGACACAGGCATTCCGCAATTTCGAGTCTCAGTCTCCCTGGGAGCAAGTTGGCGCTGGCACCGAGCCCAACAGGCCAGACAACTTCAAGCCGCTACCACCGCCCCcACAACCTGAAGAGCCGAAAAaGGCATAATAGTAGAGCTAt---------------------------------------------------------------------------------------------------------------------------------------------------------------…
KOG1772	Vacuolar H+-ATPase V1 sector, subunit G	contig11317	cAGAGAAGGAGGCCTCCAAGATCGTGCAACAGGCCcGCcAGTATCGTGTGCAGAGACTCAAAGATGCTCGCTCAGAGGCGACACGAgAaaTAGAAGAGTACAGGAAACAAAAGGAGGACGAGTTTAAGGCGTTTGAATCCTCGCACGCAGGCACCACCTCGAACGCCCAGACAAGCATTGATAAGGAAACAGAAGTCAAGCTGCAAGAAATCACGCGCGCATACGAGGAACACAAGGACATCGTGGTTAAGAAACTCGTCGATCGCGTCGTCCTCGTCAAGCCGGAGCTTCATCGCAACCTCAAGAAAGTAGAATGAGCACGGACACTTTACATTTCTCTTACTGCAAATGACAATGATGAATTATTTTTCTTTtCCTGCATCA---------------…
		contig14108	aTCGTGCAGCAGGCCCGCCAGTATCGCGTGCAGAGACTCAAAGATGCCCGCTCaGAGGCGACACGAGAAATAGAAGAATACAGGAAACAGAAGGAGGACGAGTTTAAGGCGTTTGAATCCTCGCACGCAGGCACAACATCGAACGCCCAGACAAGCATAGATAAGGAGACAGAAGTCAAGCTGCAGGAAATCACACGCGCATACGAGGAACACAAGGACATCGTGGTCAAGAAACTCGTCGATCGTGTCGTCCTCGTCAAGCCGGAGCTTCATCGCAACCTCAAGAAAGTAGAATGAGCACGGACACTTTAAATTTCTCCTATAGCAAATGACGATAATGAATTATTTCCCTTTCCTGCATCATAAATACACTTTTtGTTTTCATAATCAAACAGAAAC…
KOG2189	Vacuolar H+-ATPase V0 sector, subunit a	D6KZ88F01A2Q14	gcaaaattggaggcacaccggtgccagactcctctgttgcgtgacggagagccagttggatattggcaatatcacgcgctgggcaccagccctcggcg-------------------------------------------------------------------------------------------------------------------------------------------------------------------------------------------------------------------------------------------------------------------------------------------------------------…
		D6LAZMP02H25Y2	ccatagcacctcagagagctgtgcgtgtgcgagcgaaagcgcccatagacgaagatacgacgccgtatgggagatgcagccgagacag-----------------------------------------------------------------------------------------------------------------------------------------------------------------------------------------------------------------------------------------------------------------------------------------------------------------------…
		D6LAZMP02JUFN2	accggagtgcctccaattttgcacgagcttcgtacaaacaagacaccgccaacttatcatcgcaccaacaagtttacgattggtttccaaaccatcatggacagcta----------------------------------------------------------------------------------------------------------------------------------------------------------------------------------------------------------------------------------------------------------------------------------------------------…
		contig17519	CTTCCTCACCTCTtCCTCCCTCCTACTGTCTTACTGTTCGCCTTCTTCTGCAAAACTCAGCGGAGTGAACGCATAGCCACCACCCTCAAAATGCTTGCTGTTTGCCTCGACCCAGTGCAGAcgggCAGCGCATGGAGGAACGCGGACAAGCCCTCCATGATGCACAAAATAAATATCGTCAGCCCgAACCACATGACGAACACGAGGGCGAGTGCAATCCACCCAAACACACTAGTCGGTCCGAGGAAGCCTGCCAGAGTCATCTCCCACAGCa-----------------------------------------------------------------------------------------------------------------------------…
KOG2282	NADH-ubiquinone oxidoreductase, NDUFS1/75 kDa subunit	D6KZ88F02G2F5B	tggcaccaggcatagcgggcatagcacatgatgctactggcttcggggagcgttccacctcgacgagacacatcctacaattgccagcaa---------------------------------------------------------------------------------------------------------------------------------------------------------------------------------------------------------------------------------------------------------------------------------------------------------------------…
		D6KZ88F02H5EHW	agaaagcctatcgtggtaacagaatctagggatggtagcgcctgctgcctcgcatgcctggataagagcagaaccttgtggtaccgttgcctccttgccg-----------------------------------------------------------------------------------------------------------------------------------------------------------------------------------------------------------------------------------------------------------------------------------------------------------…
		contig01435	TGGGAGCTCAAGCGGACTGAGTCAATTGACGTCTTGGATGCAGTCGGCtCCAACATCTCTGTCGAATCCCGGGGTGTACAGGTCATGCGCAT-------------------------------------------------------------------------------------------------------------------------------------------------------------------------------------------------------------------------------------------------------------------------------------------------------------------…
		contig02570	tCGACCcTAAATCGATCCCtAAGGATGCATtCGTTGTCTACCAGGGTCATCATGGTGATCTTGGAGCTCAACTTGCGGATGTCTGTCTTCCCGCCGCCGCTtACACAGAGAAaTCCACAaCTTGGGTGAACACCC------------------------------------------------------------------------------------------------------------------------------------------------------------------------------------------------------------------------------------------------------------------------…
		contig04266	AATGGATCAGTGACAAaaCCCGCTATGCATATGATGGCcTGAGGTTCcAGAGATTgactacaCCTCTTGTAAaGCAGGgTGATCGCTTTGTACCCTCgCATGGGAGgATGCCcTCTCAg----------------------------------------------------------------------------------------------------------------------------------------------------------------------------------------------------------------------------------------------------------------------------------------…
		contig06290	TCGACTGCACGTTTGCCAGTGATTTCATGGAATCGGGTTCTGTCAGAGCCATACCGCATGGATTGGTCTTGGAGGTCACATTCTCCACCTTGATCACAGACAGGGCAGTCCAATGGGTGATTTGCGAGCAAGAACTCCa--------------------------------------------------------------------------------------------------------------------------------------------------------------------------------------------------------------------------------------------------------------------…
		contig16416	TCCTTCATCGTGCTGCATCTCGTCCGGCTGCATATGAGATtcGGGTTTGTTCCATCGAAGAAAGCCACCTCaacaacgcccaaatttgtttATCTGTTGAaCGCCGATGAAATTGACCCTAAATCGATCCCCAAGgATGCATTCGTGGTCTATCAAGGTCACCATGGTGaTCTTGGAGCTCAGCTTGCGGATGTCTGCCTtCCCGCCGCCGCTTACACAGAGAAATCCACAACTTGGgTGAaCACCGAAGGTCGTGCGCAACTTGGCCGTGCCGCTGTCCCCCTCCGGGCGCATCGCGCGAGGATTGGAAAATC-------------------------------------------------------------------------------------…
		contig16731	TACTATATTTATGCGTGTGCAGCCACCTTACCCtCTTCTGCAAGCTCGCTGCTCTCTTTTGTAAATGCTCTAGTGCATTGAGCCATGGTAACGGAAGCTCGGGAAATGGGGTCTGTTTGATAGAAGTTGCCAATGGGTCTCTTCAATAGCTGCCCAGACACTTTCGCATTCGATGTTAGAGCAGCAAGTGTCTGCAAGCCCACCAGGGCGATGTCAACGGGCGTGCGTTCTGACGCGTCATATCTCACGAGAGCGGGAGAGATCTCCcA----------------------------------------------------------------------------------------------------------------------------------…
KOG2403	Succinate dehydrogenase, flavoprotein subunit	contig05741	CCTGTCCACCCTTACCGTACTTGAGCGATTGACCACCGAATGCACGCTGGTAAAtCTtGCCCTccTttGGTTCGCGAGAAAGGAACACCaaaGTGCTCGAGCTCGTA----------------------------------------------------------------------------------------------------------------------------------------------------------------------------------------------------------------------------------------------------------------------------------------------------…
		contig07994	GGCTGCGTCATGCTGGAAGGTCAGAGAGTGCTTCATCCAGTTCTCATCATCACGCTCAGGGAAGTCCTCACGGGCGTGCGCaCCACGAg----------------------------------------------------------------------------------------------------------------------------------------------------------------------------------------------------------------------------------------------------------------------------------------------------------------------…
		contig11748	CAAGACGGGGATAGGCTGCTTAGTGACATCAACACCGGCGAAGATGGCGGCAGTCTCCGAGATACCAGGCAAGCGCTCGTGGAGGACCGAGGCAgg---------------------------------------------------------------------------------------------------------------------------------------------------------------------------------------------------------------------------------------------------------------------------------------------------------------…
		contig17475	TCACATTTCGGAGAACTCTACTCCCAACAAGCCCCACAAAGCGATCCCCGAGGAGGCTGGCTtGGAgAGCGTTGAGTTCTTGGACAAGATCAGGAATTCTTCTGGCCCC--------------------------------------------------------------------------------------------------------------------------------------------------------------------------------------------------------------------------------------------------------------------------------------------------…
		contig18382	ccGGACAGGTCATCACCCTTGACAAGGACGGCAAGGATAAGGTTGTtCCCGGTCTCTATGCCGCGGGTGAGGCCGCTTGTGTCTCAGTCCACGGAGCCAACCGTCTTGGAGCCAACTCTCTTCTTGATATTGTCGTCTTTGGTCGTGCCTGTGCGCA--------------------------------------------------------------------------------------------------------------------------------------------------------------------------------------------------------------------------------------------------…
		contig19062	AAGCCCACGTCgCAGATCCGCTTGGATATGCAGAAaGCcATGCAGTCTGATGCTGCTGTTTTCCGTACTCAAGAGTCCCTTGACCAGGGTGTTGAGAAGATCACCGAAATCTACAAGAGCTTCGATCAGGTTGGCATCAAGGACAGGAGCATGATCTGGAACTCTGACTTGGTTGAGACTCTTGAGCTCCGCAACTTGCTCCAGAACGCCGTCCAAACCGTCGTTTCTGCCGCCGCTCGCAAGGAGTCTCGTGGTGCGCACGCCCGTGAGGACTTCCCTGAGCGTGATGACGAGAACTGGATGAAGCACTCTTTGACCTTCCAGCATGATGCTACGTCGCCCAATGTCGATCTCACCTACCGTGGTGTCATCTCCAACACGCTCGACGAGAACGAGTGC…
		contig20092	CCACATTTCaGaGAaCTCTACCCCcAACAAGCCCCACAAGGCGATCCCCGAAGAGGCTGGCTTGGAGAGCGTCGAGTTCTTGGACAAGATCAGGAATTCCTCTGGCCCC--------------------------------------------------------------------------------------------------------------------------------------------------------------------------------------------------------------------------------------------------------------------------------------------------…
KOG2404	Fumarate reductase, flavoprotein subunit	D6KZ9N402HIA3W	atcggtgctagcggaatcgatttcgagaaggttcaggtccaccctactggtctcgtcgaccccaaggaacccgatgccaaggtcaaattcttggctgcagaggccctccgtgg----------------------------------------------------------------------------------------------------------------------------------------------------------------------------------------------------------------------------------------------------------------------------------------------…
		contig00537	GGACCTTCTCAAaGTCGATTCCGCTAGCACCGATGGCAAGGGCGGCCTTCCGGCCATCACCAGTGGCGTGCTCGCCGTTGGTGGTCGACaGGTTAAAGTACTCGGGACGgTACTT--------------------------------------------------------------------------------------------------------------------------------------------------------------------------------------------------------------------------------------------------------------------------------------------…
KOG2415	Electron transfer flavoprotein ubiquinone oxidoreductase	D6KZ88F02JF8IM	tgatatcttgcgtaggcactttgatgtcgcagagcttgcaatgaatacagttctgtgaattgacaaccaacttcttcgagagactgtagtg--------------------------------------------------------------------------------------------------------------------------------------------------------------------------------------------------------------------------------------------------------------------------------------------------------------------…
		D6LAZMP02HBIQC	agcgggggaaaaaaaagactcacgtcttgtagtccatcggccaaccaattgtgtgtatgacctcaccagggcggtattgcgacggatcgacacgccagacttctttcagaccg----------------------------------------------------------------------------------------------------------------------------------------------------------------------------------------------------------------------------------------------------------------------------------------------…
KOG2450	Aldehyde dehydrogenase	D6KZ88F01DBWVI	ggattccctcctggtgtccttaacactgtcgtctccctgggcagcgtgggtggcgctgctatctctagccatccgaatgtcgacaaggtcgccttcaccggat--------------------------------------------------------------------------------------------------------------------------------------------------------------------------------------------------------------------------------------------------------------------------------------------------------…
		D6LAZMP02JV2YH	ttggcggaccacttgacgctctgttccaggtcacagtcgtcaaagatgatattcgggctcttgccgcccaactcgagcgtgacgggcttgaggttagacttgg--------------------------------------------------------------------------------------------------------------------------------------------------------------------------------------------------------------------------------------------------------------------------------------------------------…
		contig05530	CTGGCCGACGACGGCACCCGTGCACTTTTCGTTGTAGTAAACGTTACCAGCTGCATTACGCAATTTGTTGGTTGCCTTGAGCAGTGCGCTGCGTGACGAAGAAAaGATCGATCCTGTCAGTGCATAAGGGGACGTCGTGTCAATCAACTCGAGCGTCTTATCGAAATCGGCGTCTTCATAGACATAGACCGTTAGCACGGGACCAAAGATCTCCTCCGTCATAGTCaCTGACTTGGGggTCcTTGGTCAgAATcaaCcGTAGGCtgg------------------------------------------------------------------------------------------------------------------------------------…
		contig08635	ccGaCGAAGAGTAACTTGAaGAaGGTGACGCTAGAACTTGGTGGAAaGTCCCcACACTTGATCTTCGAGTCCGCTGACcTAGAGGAAGCGGCCAAGTGGgCAGCACT----------------------------------------------------------------------------------------------------------------------------------------------------------------------------------------------------------------------------------------------------------------------------------------------------…
		contig13838	CGGCACAGGTGATGATTCGAAAGGGTACTttGTCCAGCCcGCGGTGATTCTGACTAAGGACCCTAAGTCGGTGACCATGACGGAGggAGATCTTTGGTCCCGTGCTGACGGTCTATGTCTACGAAGACACCGATTTCGATAAGACACTCGAGTTGATTGACACAACGTCCCCTTATGCCCTAACAGGATCGATCTTTTCTTCGTCACGCAGCGCACTGCTCAAGGCAACCAACAAGTTGCGTAATGCAGCCGGTAACGTCTACTACAACGAAAAGTGCACGGGTGCCGTCGTCGGCCAGCAGCCATTTGGTGGTGCACGGGCGAGCGGCACCAATGACAAGGCAGGAAGCATGGGTATCTTCTACCGGTTCGTGTCGATCAGGAGTATCAAGGAGAACT…
		contig15041	cAAGCAGTCCGGCATCGGTCGTGAGCTCGGCCAATACGCCCTCGAAAACTACACCAACGTCAAGGCCGTACATGTTAACTTGGACCTTAAGATGAATTAAATCAACATGCCTCTCCCAGTTCCTCTCATTTTGCTTGGAGATGTTGCTTGTGGCTGTTGACATATTTGTATACCGGATCTACCATTGTTTGTTGTTTGCATCTAAAATATCGATATGTATGACTAGATAGCGAATCGAATGAATAAAAAAaCaTgTATATGGCGcGaaaaaaaaaaag-------------------------------------------------------------------------------------------------------------------------…
		contig15113	CGgAAGAGGAGGCGATCGAGATGGCCAACGACAACGCATACGGTCTCGCCTGCGGTCTCTTCACCGAGAACTCGGCGCGTGCGATCCgCGTCGCTCACGCGCTCGAGGCCGGTACCGCCTTTgtaaactagacttcaa---------------------------------------------------------------------------------------------------------------------------------------------------------------------------------------------------------------------------------------------------------------------…
		contig15890	ttGAaCTTGATGACGACGGCGACAGGgCcGAaGATTTCcTCCTCGACGATGCGCATGCCAGGCTTGCAGTTGGTGAAGACGGTGGGGGCGACGAACCAACCCTCGGAACCGTGGCGCTCACCGCCGACCTCGACCTTGGCACCCTCCTTCTTGCC----------------------------------------------------------------------------------------------------------------------------------------------------------------------------------------------------------------------------------------------------…
		contig15969	aGCGTGTTtGGGgATACtATtGAATCTGGCAAGTCAGAGGGCGCTAAAATTGTCCTCGGAGGAGAGAAGAGGCCTGGAAAAGGGTACTTCGTTGATCCTACCaaTaTTtGTTGACGTTCAACCCAACATGAAAATTGTCAAAGAAGAGATATTCGGTCCCGTTCTCGCTGTtGgAAAGTTCAAGACTGAAGAAGAaGCTATTGCACTTGCAAACGACACCAcctatggcctcagCGCTGgCcTCCACTCTAATGATGCCAGCTTTGCTTGTAGACAAGGGGCGGATATCACttttACtttCGtttAACGGttAGCTGGAAAACTGATGAATCCAGAAAGGaTCTTtCGGAaCAA---------------------------------------------…
		contig17228	CATGTTTTTTTttttttttTTTTTttttttGgTCATCAATGCAATGGTATTCGTGCGCGTGGGTCTATGTGATGATACAGAATCGTTAAAAGTACACTGGGATGAAATGTTCTAGCCATGGACAAAAGCAATGCACAACAACAGGAGAAAGCAATGGCAGGACTCTACAACTTGGAGCCAAGGTTGATGTGAACAGCCTTGATTTGTGTGTAGTGTTCCAGAGCAGCAGCGCCAAGCTCACGGCCCaGACCGGACAtCTTGTATCCACCAAGCGGCACGTTCTTCTCGTTCGTGTTGAAGCAGTtcACAAACGCGGTTCCGGCCTCGAGCGCGTGGGCGACGCGGATCGCGCGCGCCGAGTTCTCGGTgaagagacc----------------------…
		contig18988	GGTACATCCAaCTGCCAAGGCAGGTGCcACCTTCCAGGACcACATATTAATGGGATAATTCCATGGAATTATCTGGCCTACGACTCCAATGGGTTCGTGTTTCGTaGAAGCCCcACTTGACTTTGTTGTCGACTtCGAGTGTTTGACCGGTGATCTTGTCAGccc------------------------------------------------------------------------------------------------------------------------------------------------------------------------------------------------------------------------------------------…
		contig19726	ccGACGATTGTCGAGACTCTAGTTACCATGAAAGCATATCAAGAAGAGATCTTTGGCCCCGTCCTTTGTGTAGTCACGGCAGAGACTTTAGACGAAGCcATTGAAaTAatCAATAAcAACCGATATggcaatggtgcAGCCATTTtCACGCAGTCTGGGGCCACCGCGCGCAaGTTCGAGCAAGAGGTAAACGCCGGTCAGTTGGGCATCAACGTACCCATTCCCGTGCCTTTGCCGAACTTCTCCTGGAGCGGAAATAAGGGTTCCGTg---------------------------------------------------------------------------------------------------------------------------------…
		contig20421	TCAACCCGGTGTTGGTACcTACCATACCCACCTGCAGCGCCTCCGCCACGCGCCACACACGCCCGATGTCGCGCGAGAAGAAATAGCCCGCGAGACCGACGTCGGTGTtGTTCGCGTACCGGAGCACCTCTTCCTCCGTCTCGAACTTGGTCAGCGCCGCGAGCGGGCCGAACGTCTCCTCGTCGTTGTGGAGTGCCTCGAGCGAGACGTCGGAAAGCACGGTTGGCATGAAGAACGAGCCGGTCAGGCCGGAGTCTGCAGATGGCTTGGAGCCACCGATGAGCACCTGTGCGCCCTGtGCGATGGCCGAGTCGACATGTCGTTGTGTCTTTTCCa---------------------------------------------------------------…
		contig20560	ccGATGCCGGACTGCTTGAAGCCgCCGAAGGGGACGCTGGAGTTGAGTGTGTTGACGCAGTTGACCCATGCAGTACCAGCCTTGAGCCTATGTGCCGTCTGGAGCGCCTTGTTGATGTCCTGTGTGAACACAGCAGCAGCAAGACCATAAACCGTATCGTTCGCCTGCCTGATGACATCTTCCTGATCCTTGAACTTGATCAAGACACCGACGGGACCGAAGATCTCTTCTTGGACGATGCGCATGTTCGGGTTCGTGTGCGTGAAGATCGTGGGTTGAaTGAAGTATCCCTCCTCTCCAtcgg-----------------------------------------------------------------------------------------------…
		contig21922	tCTACAACTCTGGTCAAGATTGCACAGCTGGATCCCGTGTATACGTACAAGAAaGCATTTATGACAAATTTATCCAGATCCTGATTCAGAAGGCTAAAGAGCTAACGTTTGATGATGGATtCAAgg---------------------------------------------------------------------------------------------------------------------------------------------------------------------------------------------------------------------------------------------------------------------------------…
KOG2451	Aldehyde dehydrogenas	contig15969	aGCGTGTTtGGGgATACtATtGAATCTGGCAAGTCAGAGGGCGCTAAAATTGTCCTCGGAGGAGAGAAGAGGCCTGGAAAAGGGTACTTCGTTGATCCTACCaaTaTTtGTTGACGTTCAACCCAACATGAAAATTGTCAAAGAAGAGATATTCGGTCCCGTTCTCGCTGTtGgAAAGTTCAAGACTGAAGAAGAaGCTATTGCACTTGCAAACGACACCAcctatggcctcagCGCTGgCcTCCACTCTAATGATGCCAGCTTTGCTTGTAGACAAGGGGCGGATATCACttttACtttCGtttAACGGttAGCTGGAAAACTGATGAATCCAGAAAGGaTCTTtCGGAaCAA---------------------------------------------…
		contig18988	GGTACATCCAaCTGCCAAGGCAGGTGCcACCTTCCAGGACcACATATTAATGGGATAATTCCATGGAATTATCTGGCCTACGACTCCAATGGGTTCGTGTTTCGTaGAAGCCCcACTTGACTTTGTTGTCGACTtCGAGTGTTTGACCGGTGATCTTGTCAGccc------------------------------------------------------------------------------------------------------------------------------------------------------------------------------------------------------------------------------------------…
		contig20421	TCAACCCGGTGTTGGTACcTACCATACCCACCTGCAGCGCCTCCGCCACGCGCCACACACGCCCGATGTCGCGCGAGAAGAAATAGCCCGCGAGACCGACGTCGGTGTtGTTCGCGTACCGGAGCACCTCTTCCTCCGTCTCGAACTTGGTCAGCGCCGCGAGCGGGCCGAACGTCTCCTCGTCGTTGTGGAGTGCCTCGAGCGAGACGTCGGAAAGCACGGTTGGCATGAAGAACGAGCCGGTCAGGCCGGAGTCTGCAGATGGCTTGGAGCCACCGATGAGCACCTGTGCGCCCTGtGCGATGGCCGAGTCGACATGTCGTTGTGTCTTTTCCa---------------------------------------------------------------…
		contig20560	ccGATGCCGGACTGCTTGAAGCCgCCGAAGGGGACGCTGGAGTTGAGTGTGTTGACGCAGTTGACCCATGCAGTACCAGCCTTGAGCCTATGTGCCGTCTGGAGCGCCTTGTTGATGTCCTGTGTGAACACAGCAGCAGCAAGACCATAAACCGTATCGTTCGCCTGCCTGATGACATCTTCCTGATCCTTGAACTTGATCAAGACACCGACGGGACCGAAGATCTCTTCTTGGACGATGCGCATGTTCGGGTTCGTGTGCGTGAAGATCGTGGGTTGAaTGAAGTATCCCTCCTCTCCAtcgg-----------------------------------------------------------------------------------------------…
KOG2454	Betaine aldehyde dehydrogenase	contig15969	aGCGTGTTtGGGgATACtATtGAATCTGGCAAGTCAGAGGGCGCTAAAATTGTCCTCGGAGGAGAGAAGAGGCCTGGAAAAGGGTACTTCGTTGATCCTACCaaTaTTtGTTGACGTTCAACCCAACATGAAAATTGTCAAAGAAGAGATATTCGGTCCCGTTCTCGCTGTtGgAAAGTTCAAGACTGAAGAAGAaGCTATTGCACTTGCAAACGACACCAcctatggcctcagCGCTGgCcTCCACTCTAATGATGCCAGCTTTGCTTGTAGACAAGGGGCGGATATCACttttACtttCGtttAACGGttAGCTGGAAAACTGATGAATCCAGAAAGGaTCTTtCGGAaCAA---------------------------------------------…
		contig20421	TCAACCCGGTGTTGGTACcTACCATACCCACCTGCAGCGCCTCCGCCACGCGCCACACACGCCCGATGTCGCGCGAGAAGAAATAGCCCGCGAGACCGACGTCGGTGTtGTTCGCGTACCGGAGCACCTCTTCCTCCGTCTCGAACTTGGTCAGCGCCGCGAGCGGGCCGAACGTCTCCTCGTCGTTGTGGAGTGCCTCGAGCGAGACGTCGGAAAGCACGGTTGGCATGAAGAACGAGCCGGTCAGGCCGGAGTCTGCAGATGGCTTGGAGCCACCGATGAGCACCTGTGCGCCCTGtGCGATGGCCGAGTCGACATGTCGTTGTGTCTTTTCCa---------------------------------------------------------------…
		contig20560	ccGATGCCGGACTGCTTGAAGCCgCCGAAGGGGACGCTGGAGTTGAGTGTGTTGACGCAGTTGACCCATGCAGTACCAGCCTTGAGCCTATGTGCCGTCTGGAGCGCCTTGTTGATGTCCTGTGTGAACACAGCAGCAGCAAGACCATAAACCGTATCGTTCGCCTGCCTGATGACATCTTCCTGATCCTTGAACTTGATCAAGACACCGACGGGACCGAAGATCTCTTCTTGGACGATGCGCATGTTCGGGTTCGTGTGCGTGAAGATCGTGGGTTGAaTGAAGTATCCCTCCTCTCCAtcgg-----------------------------------------------------------------------------------------------…
KOG2456	Aldehyde dehydrogenase	contig20421	TCAACCCGGTGTTGGTACcTACCATACCCACCTGCAGCGCCTCCGCCACGCGCCACACACGCCCGATGTCGCGCGAGAAGAAATAGCCCGCGAGACCGACGTCGGTGTtGTTCGCGTACCGGAGCACCTCTTCCTCCGTCTCGAACTTGGTCAGCGCCGCGAGCGGGCCGAACGTCTCCTCGTCGTTGTGGAGTGCCTCGAGCGAGACGTCGGAAAGCACGGTTGGCATGAAGAACGAGCCGGTCAGGCCGGAGTCTGCAGATGGCTTGGAGCCACCGATGAGCACCTGTGCGCCCTGtGCGATGGCCGAGTCGACATGTCGTTGTGTCTTTTCCa---------------------------------------------------------------…
KOG2495	NADH-dehydrogenase (ubiquinone)	D6LAZMP01CSPSV	gcctcgggcggtgttgcaactttcctcttttggcgtagtgcttacttgagcacactgttttctctccgtaacaggacgctagtcgctactgactggatgaagaccaag---------------------------------------------------------------------------------------------------------------------------------------------------------------------------------------------------------------------------------------------------------------------------------------------------…
		contig18734	CTTTGGCAGCTTGCTTTTGCTCTTTGATGTCTAcAATGTCACCAACTGCAAAGATGGAGTCGTGGCCCTCCACCTGCAGTGTCGGTCGGACTTTGACGAAGTGGTTtGCAGCcAACACAGGAGGCGAGAGCTGAGAGAGAAGCTCGGTgTTGGGTCGGGgACCACGGGTGTCAATAACCAGGTCACTATCCAAGGTCTTGCCACTGCGCGTGATAGCAGGCTGGCCTACATCGGGTATCTCATCGACGTACTCGCCTAGCACAAGATGAACGTCTCTTGCTGTGACATCGTTTTCAATGGCTTTACGGTATTTGTCGGGGTAGGCAGCGTTCAGGAGTTGCTTGTCACCGTGGACAATGGTAACTTCCTTCGAAGGCCACAGATCCTTGATTTCTCCAG…
KOG2536	MAM33, mitochondrial matrix glycoprotein	contig21697	cAGAGCCAGaCTTTCGCCAATACCACGCTCAGCCAAGTACTTCTCGAACTCGTCCTGAAGCGAGATATCGAGCGTTCGAACTGAGGGCCGATGTACAGTCCACGACGGGTCCAGTCTGCCTCAGCAGTGAGGCTGgTGCCAATCTTGGCGTCCTTGTAGTACGAGATGTTCTCAATAACAAAGCCACCCTCCTGGCAAAGAg-----------------------------------------------------------------------------------------------------------------------------------------------------------------------------------------------------…
KOG2614	Kynurenine 3-monooxygenase and related flavoprotein monooxygenases	contig01900	ttCAAACCTTGACCGTAGAAAGGCACCATGGCATGTGCGGCGTCACCAAGAAGGACAGCCCGGTCGCGATAATGATATGGCTtCATCTTGATCGATA--------------------------------------------------------------------------------------------------------------------------------------------------------------------------------------------------------------------------------------------------------------------------------------------------------------…
		contig08954
KOG2617	Citrate synthase	D6KZ88F02G9VQW	aaaaccgaaacaaaagacttagaccagtgtgagccgaaacgttgcctccctcgtgatcactgtgaatggtgatgtaaagacgcagcagctcaacgaaggcttca-------------------------------------------------------------------------------------------------------------------------------------------------------------------------------------------------------------------------------------------------------------------------------------------------------…
		D6LAZMP02GJ79X	atggggtcatccggtaagtgcttgagggcgaactctctttgggcagtgtatcgaggatctgtcttgcggaggacagcatgaccatagccaggaacaa--------------------------------------------------------------------------------------------------------------------------------------------------------------------------------------------------------------------------------------------------------------------------------------------------------------…
		contig03171	AGTAGTATCACATATATCGATGGCGACGCTGGCATTTTGAGATACCGTGGTTATCCCATTGAGCAACTTGCACTCAATTCATCGCAT------------------------------------------------------------------------------------------------------------------------------------------------------------------------------------------------------------------------------------------------------------------------------------------------------------------------…
		contig10242	CTCGCAAATTCCCAGCCGAGGGCGCGTGACCAAACCAATTGAGTGACCGCACCAAGAGCACGAGAGACaCCGAAAATGACGGTGTAATACTTGAACTCCGTCAgTCCATAATGATGAAGGACGCAGCCTGATGTGGCATCGACATTGGGATAaGGATTCTTGGTCTTGCCGTGCTCTTTGAGCACATCCGGGGCCACTTCAGAAGTCTTCTTGACCAACTGGATCAAAgg-------------------------------------------------------------------------------------------------------------------------------------------------------------------------…
		contig13334	AgTGCGGCCAGCAATGTTAGGAAGTTTtGCAATCAAGTCCATGGAaTCCTCAAAGGTGGGGCCCcAGTAGTCCTTCTTAGAAACACCGTCTTGGTAGGCTTtAGCAAACGCGGAGTCGTGGTTAAGAGCAGTGacagccaagcTAAACTGGCTCATAGGgTGCAaTGt---------------------------------------------------------------------------------------------------------------------------------------------------------------------------------------------------------------------------------------…
		contig15326	gtcctgttggaggctggcaaggctaagaacccatggcctaacGTCGACGCCCATtCTGGTGTCTTGCTGACCTACTACGGCCTTGATCAAATGCAATTCTACACCGTTCTGTTCGGTGTCTCCCGTGCGTTCGGTGTTGCCGCGCAGCTCATTTGGGATCGTGCTCTCGGTGCTCCATTGGAACGCCCTAAGTCATATTCCACTGCCggCCATCGAGAAAATGTtCAAGGACAAGAACTAATTTATCTACATAAGGATAGTTACGGTATATGCCTTTAATGCCATCTCGGATAGACGTCCCCACTCAGCGCATGTGAGAATTGTGTTTATACAATATTCCCATGCATAAATGCCATTTTGCTGGTTACGCAAATaC-----------------------…
		contig16122	ggCTCACACTGGCAaGCttGTCGGTTCCGCTCTTTCGGATCCCTTCTTGGCCTTTGGCGCTTCCCTCAACGGTCTTGCCGGCCCTCTTCACGGCCTGGCGAACCAGGAAGTCTGACTTGGCTGACCAAGATGCAATCCAAGaTCGGACCCAAtGCTTCTGATGAGGCCGTCAAGGagTATGTTTGGTCGACCCTCAAGTCTGGCCAAGTCGTCCCAGGCTATGGTCATGCTGTCCTCCGCAAGACAGATCCCCGATACACTGCCCAAAGGGAGTTTGCTCTCAAGCACTTACCAGATGATCCCAtGTTCAAg---------------------------------------------------------------------------------------…
		contig16129	ggCAAGAGCAAACAGAGCAGCCGAGTACGACAaGTAGGGATCAGACAACGTGGAGCCAACAAGGTGGGATGTATGGGCCGACGCGTTACCACCTTCATGATCACCATGAAGGGCAATGTAGAg------------------------------------------------------------------------------------------------------------------------------------------------------------------------------------------------------------------------------------------------------------------------------------…
		contig17695	AAaGAGCTCGGAaGTGATATCTCCCACGAACAtATTCGTGAaTACCTTTGGACCACACTCAGGAGTGGTCAGGTCGTGCCAGGATATGGTCACGGTGTATTGAGAAACCCAGATCCACGATTCATAGCCcTGCAGCAGTTCTGCGATACTCGt------------------------------------------------------------------------------------------------------------------------------------------------------------------------------------------------------------------------------------------------------…
		contig19706	cGGaGgaCCTCCTGGTTCGCCAAACCATGAAGAGGGCCGGCAAGGGCAAACAGAGCAGCCGAGTACGATAAGTaaggATCAGACAATGTGGAACCGACAAGATGGGa----------------------------------------------------------------------------------------------------------------------------------------------------------------------------------------------------------------------------------------------------------------------------------------------------…
		contig21063	TCGACATTCGGAGCAAGCCTTCTCTTAACAAAATATTCATCCTTAATCGCGGCATCGTGGAGTGCCTTAGCCGTTTCcAAAAGTGGTtCATTTCCAGTTACAGCGAAGaCcTCGTCTGCAaTCTtGCGAa-----------------------------------------------------------------------------------------------------------------------------------------------------------------------------------------------------------------------------------------------------------------------------…
KOG2658	NADH:ubiquinone oxidoreductase, NDUFV1/51kDa subunit	contig01973	TATGCACCAGCACCACGGTGAACGTAGACATCgAAGGAATAGCCGGATCCGCAGGCATCCTtACCAAGGAaGCAGCAGCATAAGCcTCATTGATAGCCTGCTGCAagt---------------------------------------------------------------------------------------------------------------------------------------------------------------------------------------------------------------------------------------------------------------------------------------------------…
		contig07063	ATAAGCCTGGCTGGGAAAAGGATCCAAGGCCTCGATACCTTGTCGTCAATGCCGAtGAGGGCGAACCCGGAACCTGCAAGGACCGGAAATTCTCCGTGGTGATCCACACAAGCTCGTTGAAGGa-----------------------------------------------------------------------------------------------------------------------------------------------------------------------------------------------------------------------------------------------------------------------------------…
		contig10998	GGCGGTGAGGTCTTGATGGACTACGACTCGCTGAAaGATGCGCAGTCTGGCCTTGGTACGGGTGCCGTCATTGTTATGGACAAGAGTACCGACATTGTTGCCG--------------------------------------------------------------------------------------------------------------------------------------------------------------------------------------------------------------------------------------------------------------------------------------------------------…
		contig16272	CGGGCGgAAGTGACGCATAAGGCCCTGAATGGGCCATGCAGCAGCATCACCCAGAGCACAGATCGTGCGACCCTCAACTTGTTTTGTAAGCTCAAGAAGCATATCGATCTCGCGCTGGTGGGCACGACCCTCGACGAAACGGTCCATCATGTTCATCATCCAGGTCGTGCCTTCACGGCAGGGAGTGCACTGGCCGCATGACTCGTGCTT---------------------------------------------------------------------------------------------------------------------------------------------------------------------------------------------…
		contig17436	aGAACGGGCACGGAGCTACCACCAGGGATGATGCCCAAAAATTGTCCCAGCCACCACGGACACCACCACAGTGCTTCTCGATGAGATCCCGAAGAGGGATACTCATCTCCTCCTCGACTACACACGGGTTGTTGACATGTCCaCTAATGCAGAAGAGTTTCGTGCCCTCGTTCCTCTTACGTCCGAAgAGGCAAACCAAGGGGCACCACGCCTGCAGATGGTGGGGGCGACAGCAACCGTctcaacgttggccacagtcgtgggcAGCCGAAAAGACCGACGTCGGCAGGGAAGGGAGGCTtCAAGCgggg----------------------------------------------------------------------------------------…
		contig19342	cGACCTCCGGGCGGAAGTGACGCATAAGGCCTTGAATGGGCCATGCGGCAGCATCACCCAGAGCGCAGATCGTGCGACCCTCAACTTGTTTTGTAAGCTCGAGAAGCATGTCAATCTCGCGTTGGTGGGCACGACCCTCGACGAAACGGTCCATCATGTTCATCATCCAGGTTGTGCCCTCACGGCAGGGAGTGCACTGACCGCATGACTCGTGTTT--------------------------------------------------------------------------------------------------------------------------------------------------------------------------------------…
KOG2759	Vacuolar H+-ATPase V1 sector, subunit H	contig00941	cTTTtGTGACGAGGTTGCGGAATGTAGCAATGATAACACGGATAACTTTTCCTTGACTGCATTCTGAGCTGTGTCGATTAGGAGGGGGATGATATCGTATTTCACATTGATCTTCTCTGCTACCTCCTGCTCAAACGAGAGTAGCCAGAAACAGAAGGCTACCTGGTAACTCATCTGTGGGCCAGGCTTCGTGCGGAGGATATCGACGAGTCCTAGAATGATACCTGGTATGCTCCAGACAGCTTTGCGGCACTCGGGCCGGGCAAGCAACGATtCGAGGCACTGTACGGAGACATCTCGTTTGTTTGGTAAATTGCTCTGAACTTGCGCAGCAAGTGTGTtCAGGAATGACTGt--------------------------------------------…
		contig01279	cGATGATGACACGGATGACCTTCTCCTTGACTGCATTCTGAGCTATATCGATTAAGAGGGGGATGACATCGTATTTCACATtGATCTTCTCTGCTATCTCCTGCTCAAACGAGAGTAGCCAGAAACAGAAGGCGACCt---------------------------------------------------------------------------------------------------------------------------------------------------------------------------------------------------------------------------------------------------------------------…
		contig16498	TTAAAGCAGTCTACTGACCCTACAGTCCTGGCCGTAGCTGCATACGACATAGGGCAGTATGCGAAGCATTATGAGCGTGGCAGGAAGATCGTC------------------------------------------------------------------------------------------------------------------------------------------------------------------------------------------------------------------------------------------------------------------------------------------------------------------…
		contig19704	CTAAAGCATTCTACTGACCCTACAGTCCTAGCCGTAGCTGCATATGATATAGGACAGTATGCGAAGCATTATGAGCGTGGCAGGAAGATCGTCAACGACCTCGGTGCAAAACAGCGTGTGATGGAGCTGATGACGCACGAGAaCGCGGATGTGCGCTACAGAGCGCTTATTTCAGTGCAGACGCTTGTTAGTCAGCCGTGGTTGACTACTTAATCGTGTAAATATGTAGATTGTCAGTAATGAAGTTTGATGACAATaaGAAaaaaaaaaaaaaaaaaaaaaaaaaC----------------------------------------------------------------------------------------------------------------…
		contig21520	cTGTCATCCGGACATCTCTCCTGGACCCcTGTACACGAGTCAGACGATTTCTGGAAGGAGAATGCgACAAAGTTGAACGAGAATGACTACAAGCAgTTACGCACACTTGTCGGTCTA------------------------------------------------------------------------------------------------------------------------------------------------------------------------------------------------------------------------------------------------------------------------------------------…
KOG2792	Putative cytochrome C oxidase assembly protein	contig00718	CCGGGGGCTTCGGCTCGGTCTaGgATATCCACTACACCCAGTTCTGCATTCAGAAGAGATATCCAGACATATTGGCAACGACGACAATGGTGTCAAAAGCGCTCCTATGCTAGTTTCGATGATCAAGCACGCAACAAGGCAGCAGTTGGTGTATTTCACCCcTTGCGGCCGCTTTGTTTGTAGCTACTGGGACAGGTCTCTTTTtCTATTtCCGTCACGAGAAAGAAAAGCTCCTCGAGGCTCGACAGAAGGAACTGGAATCTAAACAATATGGCCGGCCcAAAGTTGGAGGGCCTTTCACGCTCACTACACATCTGAACCAGCCATTTTCCGAAAAGGACTTGCTGGGCAAATGGAATTTCCTTTATTTCGGATTCACGAATTGCCCAGACATTTGCC…
		contig04482	TAGTAAAAGAGTACGGCGACATCTTCCAGCCTGTATTCATCACAGTAGACCCTATCCGGGACCCACCTTCCCAAATTGCGCGATACTTGTCGGATTTCCGTAAAGGCTTCGTTGGACTCACAGGCGAATATGGcGCCATCAAGgCtattt---------------------------------------------------------------------------------------------------------------------------------------------------------------------------------------------------------------------------------------------------------…
		contig18139	GTATACTTTtCCACACCACCAAATGCAGATCCCAATGGCGACTACTTGGTCGATCACTCAATATTCATATATCTCATGGACCCTAAAGGGGACTTTGTAGAGGCTTTTGGACAAGTGTCGACGGTTGAAGATGTAGTTGAACGCGTAAAGAAGGAGATCGGGGAGTGGGAACGGGAGCACGGATTGAGGACGTAAATAGAGCTGTTGTAGTCCCATAATACTGTAGTGTCAATTAATATCAAATCCCAACTCAAAAAAAAAAAAaaaaaAAAAAAAAAaaaaaAAAAAaaaaaaaaaaa----------------------------------------------------------------------------------------------------…
		contig19292	TCcAAaCAaTaTGGTCGgCCcAAaGTTGGAGGGCCTTTCACACTTACTACACACCTGAACCAACCATTCTCCGAAAAGGACTTGCTGGGCAAATGGAATTTCCTTtATTtCGGATTtACGAATtGCCCAGACATttGTCCCGCAGAGCTGGATAAAATTGGTACCATTACAGATGATC-----------------------------------------------------------------------------------------------------------------------------------------------------------------------------------------------------------------------------…
KOG2799	Succinyl-CoA synthetase, beta subunit	D6KZ88F02H378I	ctctcgctgcatggcggccaacccgccaacttccttgatgttggaggaggtgccagccccgagaccgtcaagcgtgcctttgagattctgctcgcgga-------------------------------------------------------------------------------------------------------------------------------------------------------------------------------------------------------------------------------------------------------------------------------------------------------------…
		D6KZ9N402GZY7M	tttgtgatgaggttggagccgatcatctgcttggcatagtcctgggcctgttgggggctgtcaaccaagtgcacaccgccctggagaccagtatcgaa-------------------------------------------------------------------------------------------------------------------------------------------------------------------------------------------------------------------------------------------------------------------------------------------------------------…
		contig03023	cTCTCGCTACACGGCGGTCAACCCGCCAACTtCCTTGATGTCGGAGGAGGTGCCAGCCCCGAGACCGTTAAGCGCGCCTTTGAGATTCTGCTCGCGGACCCcAAGGTGAaGa-----------------------------------------------------------------------------------------------------------------------------------------------------------------------------------------------------------------------------------------------------------------------------------------------…
KOG2828	Acetyl-CoA hydrolase	29_X-12	CGGGCAGGTACCTATCCCAATCACGGTAGAAGCGCTCGAACGTTCCAGGAGAGAATCGAATAGAGGTAGCCGTAGCAAAATTGAGTTTATCTGACTCGAAGAAATCTAAGAAGGTGTCTTGGATCACTTCTGTCCACACGCTGAGGTTGTTGAAAGGCCCATTTGCGAGTCCACCCACAATCGAGTTGGCGATGTTACCAATGCCAGATTGCAATGGCAGAAGATTTCTAGGCAGTCTGCCAGATTTAACTTCCTCCTCAAAGAATTGGATAAGATGCTGAGCGATTTGCTTCGAGTCCTCCGTCTCTACAGCATTTTCTCCCGTATTATCCGGCTTGTCAGATTCAACTATAGCAAATACACGATCGGGATCaAACGGATATATAAGGTATCCGAAGC…
		contig02864	TTGTATCGTGCCCTTTGCTTCTCACGTGGATCAGACCGAACACGACCTTGACGTCATCGTTACAGAACAAGGTCTTGCTGACCTCCGTGGTCTGTCACCACGAGAGCGTg-------------------------------------------------------------------------------------------------------------------------------------------------------------------------------------------------------------------------------------------------------------------------------------------------…
		contig13924	CGATTTGCTTCGAGTCCTCCGTCTCTACAGCATTTTCTCCCGTATTATCCGGCTTGTCAGATTCAACTATAGCAAATACACGATCGGGATCAACGGATATATAAGGTACTCCAATGCGATCTGAAGGATGAGTGATGAGGTATGG--------------------------------------------------------------------------------------------------------------------------------------------------------------------------------------------------------------------------------------------------------------…
		contig14481	TCTACGTCCTCAACAGATTGCCAATTCTCCCGAGCTCATCCGACGATTGGGTGTCATAGCAATGAATACCCCGCTTGAGGTTGACATCTATGCACATGCAAACTCAACCTTGGCGCTGGGATCTCGAATGTTGAACGGTATTGGTGGGTCTGCAGACTTCCTTAGGAATGCTAAGATTTCTATTATGCATACTCCTTCTGCTCGTCCAACAAAGACGGATCCCACTGGCATATCTTGTATCGTACCCTTTGCTTCTCACGTGGATCAGACTGAACACGATCTTGACGTCATCGTTACAGAGCAAGGTCTTGCTGACCTCCGTGGTCTATCACCCCGAGAGCGTGCGCCGTTGGTCATCAAAAATTGCGCACATCCTGATTACCGGGATCAGCTCATGGA…
		contig16913	CGCCTCATCAAGTAGGCAAGAATATTGCCAAAGGCATTAATGAAGGGAGAATCAAATTCGCGGATAAGCATCTGTCTATGTTTTCCCAAGACCTTTCCTATGGATATTATACCAAAGCGCGGGAGGGGAACCCGAAAGGCCTACTTGATTGGGCAATAGTAGAAGCAACAGCCATCACGGAAGATGGtGGCATCGTGCCAGGTGCATCCGTTGGAGCGTCTCCGGAGATTATCCACCACGCCGAGAGAATTATTATTGAGGTCAACACGAAGATCCCTAGTTTTgAgggg-------------------------------------------------------------------------------------------------------------…
		contig18900	CGTTCCAGGAGAGAATCGAATAGAGGTaGCCGTAGCAAAaTTGAGTTTATCTGACTCGAAGAAATCTAAGAAGGTGTCTTGGATCACTTCTGTCCACACGCTGAGGTTGTTGAAaGGCCCATTTGCGAGTCCACCCACAATCGAGTTGGCGATGTTACCAA----------------------------------------------------------------------------------------------------------------------------------------------------------------------------------------------------------------------------------------------…
		contig20585	CCGGGGATAATCAAAAATTGCGCACATCCTGATTATCGGGATCAGCTCATGGAATATTACGAGCGTTCACTATTTGAGTGCTTGAAACGAGGAGCTGGTCATGAGCCTCATATGCTGCGCAATGCCCTCAAGATGCACGAGACATTCCGCAAAGAAGGTACTATGAAGATCAAAGCCTGGGATGATTGAGAGTAGCGTAGATTATATTCTGGAGCATTCATCAAGATTGATAGAACAGCTGAATCATAAACTACAATTATGAGATAGTTTATAGGTGTATAGAGTTGGGATTAcGtCCCCCCCCcttttttttt-------------------------------------------------------------------------------------…
KOG2865	NADH:ubiquinone oxidoreductase, NDUFA9/39kDa subunit	D6KZ9N402I2XG5	ggtaccaattttgccaagcttggagatgaggtatcttcccaggaacgaggttgcaccaaatacagtgacgacgtggcctgagacagcgctatagcccggtgtaccag----------------------------------------------------------------------------------------------------------------------------------------------------------------------------------------------------------------------------------------------------------------------------------------------------…
KOG2870	NADH:ubiquinone oxidoreductase, NDUFS2/49 kDa subunit	D6KZ9N402FWOAI	catcacacccgagaagctgtagtccaacgcctccttggctgttacggtcgccacaccaatcgtacgacccttccaaattcggttaccggtaacaacttcttcaatctcatcca----------------------------------------------------------------------------------------------------------------------------------------------------------------------------------------------------------------------------------------------------------------------------------------------…
		D6KZ9N402JERQ6	tcgaccttgatgacacccgtgggcgtcttgttcaggcactggtggatgatgcgtaaactctcacggaattcctggatacggcaaaggtatcgatcgtaacagt--------------------------------------------------------------------------------------------------------------------------------------------------------------------------------------------------------------------------------------------------------------------------------------------------------…
		D6LAZMP02IQJOV	gaagaaggccgatgtggggatctgcacggaggatttcttcgccgttgagttcgagaatgagacggagcacaccgtgggcggcaggatgctgcggaccaaagttg-------------------------------------------------------------------------------------------------------------------------------------------------------------------------------------------------------------------------------------------------------------------------------------------------------…
		contig14723	tgCCCCcTGGCGAGACTtACTCGGCCATCGAaGtCaCCcAAGGgCGAgAtGGGTGTCTAcATTGTCTCCGATGGCTCGAACCGACCATACAGGTGCAGCATTCGTGCGCCCGGATTCGCTCATTTGGCTGGTGCAGATTTCATGATGAGACATCACATGATTGCCGATGCTGTGGCTATCATGGTACTATGGATCTTGTGTTCGGCGAGGTCGATCGGTAGAGTATGCTTTCTTCGTAGACGTTGTAGATCGCTTATATACTATTGTGGTGGAAAGTATACAATTAAAAAAAAAaTCATTTTCTccctaaaaaaaaaaaaacAAAAAAAAaaaaaac--------------------------------------------------------------…
		contig20426	TtGCGCCATATGAGAAaTATGATGAGGTCGAATTCGACATTCCTGTTGgTAAGAATGGTGACTGCTACGACCGTTACCTGTGCCGTGTCCAGGAGTTCCGTGAGAGTTTGCACATCATCCATCAGTGCCTGAACAAGATGCCTACGGGTGTCATCAAGGTCGATGACCAAAAGCTGACGCCCCCTCCCCGTGCGACGATGAAGGAGAGCATGGAGTCCcTCATCCACCACTTCAAGCTCTTCAGt----------------------------------------------------------------------------------------------------------------------------------------------------------…
		contig21454	AGTTCTACGAACGCGTCTCCGGCGCGCGCATGCACGCCGCGTACGTCCGTCCCGGTGGcGTCGCCTTTGACcTCCCCcACGGCCTGTtGGAGGAtATCTACAAGTGGGCGACGCAGTTTGCCTCGCGCGTgg---------------------------------------------------------------------------------------------------------------------------------------------------------------------------------------------------------------------------------------------------------------------------…
KOG2909	Vacuolar H+-ATPase V1 sector, subunit C	contig02451	TCGATACCCTACGCAATCTTCTCAATAACGACCCCGTCAAGCTCTCGCAGCACGTTTTAGTGAACGAGCGGCCTGTTGATGAATACCTGTTGAACGACTGGAAATGGAACGATGGTAGATATGGTGTTCAAAGAGGGCTTAGAGAtATGCTTGATGTCCTGGTCAAGGAAaTCAGCAGCATCGACAATGTCATGAAAACCAAGCTGAATAATTACAACCTGGTTAAAGGCTCGCTTACACAGATGCAGAGGAAAAaGACCGGAAACCTTTCCGTCCGTTCTTTGGTGGATGT-----------------------------------------------------------------------------------------------------------…
		contig18774	tttGGCAATAAGATCTTCAGAGTACACAAAATCTCGGAAAaTATACTTaGTTaCTaCGCGGCATTTCGTCACGAAATCATCGTGGACCTTCTTGAATATGACGAGACCAAAAaGGGAGTAATCGTCATccGAGTCGATTAGGTGAGCTGAGCGAGGTACGACCATTGGTGTCAGACGCTCATACTTGGCGTTCCAGTCCTTTACTGAATTCTTCGGGACTGCAaCAaTGACGGTTTCGAGGTACTCTGATTCCTCGATGAAA-----------------------------------------------------------------------------------------------------------------------------------------…
KOG2957	Vacuolar H+-ATPase V0 sector, subunit d	D6LAZMP01EP7TX	caccgctagccccttacttccgcgagtcgctctcagccacagagttagatgacctgaacatagaaatcatccgtaataaagtctacaaagcctatttagaaga--------------------------------------------------------------------------------------------------------------------------------------------------------------------------------------------------------------------------------------------------------------------------------------------------------…
		contig12648	cccGCAGGgAAAaGGCGTCCGATCGTGGGGAAGAGTTGTGCACGCTGCTCCTTGGTCAGCTccGTGCCGAAGGAGTTGATTGTGATACTGATCGTCCGTCTGTCCGCTTCAAACGCCAAGATGCGGCCCATGACGTCTGCcGTAGGCCCTCCGATGGATTgg---------------------------------------------------------------------------------------------------------------------------------------------------------------------------------------------------------------------------------------------…
		contig17585	ATTCTTCGAGGGCTCTGTGGCGCCTTCTCAGCTTGGCGCAGGACAGGGTGGTGGTGTGCAGGACGATGATGTGAGCGGGGCGGCAACGGAGATTGAGGACCACTTCTTCCGGACTGAGGTCAAGTACAACAGGGAGGCGTTCATGCAGCAATTCCAATACGGCGTGTTTTACGCCTACCTCAAACTGAAGGAACAGGAGATTAGGAaCATCACTTGGATtGCCGAGTGTATTGCGCAGGATGCTAGGGATAGGATACAAGATTTTATTCCTATCTTCTAAA----------------------------------------------------------------------------------------------------------------------…
KOG2958	Galactose-1-phosphate uridylyltransferase	D6KZ9N402JD3B4	tggcgtttggagggcaaaaggagaatttcgaaaggccaggttgcccaccagggaacgagcgcaacccagtgttcgttctgtacaacgatacgacctg--------------------------------------------------------------------------------------------------------------------------------------------------------------------------------------------------------------------------------------------------------------------------------------------------------------…
		contig06049	aCCGTTTGTTtCCCGGGCAAAGATAGCACTCCGGATCATAGGAGGGCAAATTGGGCGATTGTGGGGGCTCAGTCTGACCAAGCCAGGGCCTCTTAGTGCGATGCGG-----------------------------------------------------------------------------------------------------------------------------------------------------------------------------------------------------------------------------------------------------------------------------------------------------…
		contig06825	aGAATCGGTCAGCTCGGTGATAGCAGAGATGTGGCGTTTGGAAGGCAAAAGGAGGATTTCGAAaGGCCAGGTCGCCCACCAGGGGACGAGCGCAACCCAGTg---------------------------------------------------------------------------------------------------------------------------------------------------------------------------------------------------------------------------------------------------------------------------------------------------------…
		contig13615	ccTGGCcATGTGGATGGGGgTTTGAGCAACCCATCATGGCACCTTTGTTCTCAAAAATTTGAACATATTTGATTCCTTCTTCATTACTCCTCTTGATGTATCCc-------------------------------------------------------------------------------------------------------------------------------------------------------------------------------------------------------------------------------------------------------------------------------------------------------…
KOG3025	Mitochondrial F1F0-ATP synthase, subunit c/ATP9/proteolipid	contig19192	ttAgCGGGGTATTAATTTTAAATTAGTTTATGCATCAGACGCTATCTAATATTTATTTTGTTTATTACTAACTATGTTAGCAGCAGCAAAATACATTGGAGCAGGTTTAGCATGTTCAGGATTAATCGGAGCTGGAGCCGGAATCGGTTTAATCTTCAGTTCTTTAATCGCATCAACAGCTAGAAATCCACAAATCAGAGGTCAATTATTTAATTTCGCTATCTTAGGTTTCGCTTTAGCCGAAGCTACAGGATTATTCTCATTAATGGTAGCTTTCTTATTATTATACTCATAATAAGAAAAAAAAAAAAAAAAAaCTGTgcc---------------------------------------------------------------------------…
KOG3049	Succinate dehydrogenase, Fe-S protein subunit	D6KZ88F01AYDFC	tcgagagactcgtatggcgctaaacgcaaggagaagctccagaacgggatgagcatgtaccgttgccacaccatcttcaactgctctcgtaca------------------------------------------------------------------------------------------------------------------------------------------------------------------------------------------------------------------------------------------------------------------------------------------------------------------…
		contig04161	CTGAGCACCATATGAATCTCTTGAGTCCGCAATCCACCTATAAGCCTGCATCAAAGCAGCCGGGCCGAGATATTCGTCCTGGTTCCACCAGTAGCTaGGGCAACTCGTCGAGCAGCATGCGCACAGAACGCACTCGTACATGCC---------------------------------------------------------------------------------------------------------------------------------------------------------------------------------------------------------------------------------------------------------------…
		contig18745	AGCATCAAGAATCATAGGCCCGCACTTGTTCAAGTCGACTTTATAAGACTGCAGTGTAGGCTTCTGCGAGGGCTCATCGGGGTTCCAGCGGTAAATCTGGAACTCCTTGAATGAAGGAGCCTTCTCGTCTGTCGGGGTCGCCTggg-------------------------------------------------------------------------------------------------------------------------------------------------------------------------------------------------------------------------------------------------------------…
		contig19516	TTTAGCGCCATACGAGTCTCTCGAGTCCGCAATCCACCTATAAGCCTGCATCAAAGCAGCCGGGCCGAGATATTCATCCTGGTTCCACCAGTAGCTAGGGCAACTCGTCGAGCAGCATGCGCACAGAATGCACTCGTACATGCCATCCAGCTTTAGTC-------------------------------------------------------------------------------------------------------------------------------------------------------------------------------------------------------------------------------------------------…
		contig19935	ggCAGAGACAGGCAAGGGTGTTTTGACCGTCAATGTTCATTGCGCACGAACCGCAGATGCCCTCTCTGCAGGAGCGGCGATAGGTGAGTGTCGAATCTTGGCCGTTCTTGATCTCGTTCAG--------------------------------------------------------------------------------------------------------------------------------------------------------------------------------------------------------------------------------------------------------------------------------------…
		contig20164	AGCATCGAGAATCATAGGCCcGtCACTTGTTCAAGTCGACCTTGTAAGACTGCAGTGTAGGCTTCTGCGAGGGCTCATCGGGGTtCCAGCGgTAAaTCTGGaaCTCCTTGAATGAAGGAGCCTTCCCCGG-----------------------------------------------------------------------------------------------------------------------------------------------------------------------------------------------------------------------------------------------------------------------------…
		contig20896	GaGCTTCATTCTCTGGATTGCAGCAGCAGGGTTGAGACCCTTGGGGCATGTACGAGAGCAGTTGAAGATGGTGTGGCAACGGTACATGCTCATCTCGTTCTGGAGCTTCTCCTTGCG------------------------------------------------------------------------------------------------------------------------------------------------------------------------------------------------------------------------------------------------------------------------------------------…
KOG3052	Cytochrome c1	D6KZ88F02JAMSN	tggccaaggatgtcgtcaccttcctcaactgggccgctgagcccgaacacgacgaaaagaacgacaaaagaaagatcggtctcaaggccgtcatcctcttctcggccctgaccg---------------------------------------------------------------------------------------------------------------------------------------------------------------------------------------------------------------------------------------------------------------------------------------------…
		D6KZ9N402JB1IP	catggagatggcgccaccagggaagtatgggttgtagttcatacccccacggatttcgacaccagcgggggggtcgatgtagccagtcaggagggagaaga----------------------------------------------------------------------------------------------------------------------------------------------------------------------------------------------------------------------------------------------------------------------------------------------------------…
		contig02413	AGAGCTTGCCAGGACGCTTGAaCATCtCGCCATCATCGTTGGgCCCATCCTCATACTCGAACTCCTCAGCGAACGCCTTGACCTCATCGACGGTGTGCGACA---------------------------------------------------------------------------------------------------------------------------------------------------------------------------------------------------------------------------------------------------------------------------------------------------------…
		contig15636	CCATTtGcGAGGTCGTCGCAGGCGTGCCATCCTCGTACTCGACTAAACCGTCGAAGAGCACACGGGCCATGGAGATGGCGCCACCGGGgAAGTATGGGTTGTAGTTCATACCCTCACGGATTTCGACACCAGC--------------------------------------------------------------------------------------------------------------------------------------------------------------------------------------------------------------------------------------------------------------------------…
		contig19345	GGGGGGTCGATGTAGCCAGTCAGGAGGGAGAAGATGTAGTCAGCACCACCATGACGAGCCTTGACGATCAAACTAAGGTCGGGTGGGAGGGCACCACCGTTGCCGGCAc--------------------------------------------------------------------------------------------------------------------------------------------------------------------------------------------------------------------------------------------------------------------------------------------------…
KOG3057	Cytochrome c oxidase, subunit VIb/COX12	contig20117	aCTTGACCAAGGACTTCAATCCGCCCCATTCCGACGATtGAGCTGCAACACAACCACCTCCCTCACTGCCATCATGTCTGAACAAACTAGCACCTATGTTCTCCAAACCGCTGGCTTCGATGCCCGTTTCCCCAACACCAACCAGACAAGGCATTGCTtCCAGAACTACGTTGACTACTTCAAGTGCATTA----------------------------------------------------------------------------------------------------------------------------------------------------------------------------------------------------------------…
KOG3180	Electron transfer flavoprotein, beta subunit	D6KZ88F01BXFIY	tcatcacgactgatcttaggttgaatgaacctcgttatgcgtctctgccaaacataatgaaggccaagaag----------------------------------------------------------------------------------------------------------------------------------------------------------------------------------------------------------------------------------------------------------------------------------------------------------------------------------------…
		D6KZ88F02G17E3	ctcaacgtggatagcagagtctgcacccatggcaagtgctgtccgcaaagtgtcgacagacttggggggaccaatggtgactgctttgataga------------------------------------------------------------------------------------------------------------------------------------------------------------------------------------------------------------------------------------------------------------------------------------------------------------------…
		D6KZ9N402JEGO0	gtctctgccaaacataatgaaggccaagaagaagcctattgagaagcttaccgctgccgacctgggcatcgaactcaagcctattctcgagacaatcaagg----------------------------------------------------------------------------------------------------------------------------------------------------------------------------------------------------------------------------------------------------------------------------------------------------------…
		contig05957	cccTTGGGTGTAGCcAaGGCCTTGCACGCCGTCATtCAGAGGGAGAAGGAACAACCTGACATCGTTATTCTGGGCAAGCAGGccATTGACGACGACCAGGGTCAAACCGGCCAGATGCTGGCCGGCCTGCTTGGATGGGCGCAAGCCACTTATGCCAGCAAGGTCGAGGTCGATGTTGCAAACAAACAGGCTACGCTCTCCAGGGAAATCGATGGC---------------------------------------------------------------------------------------------------------------------------------------------------------------------------------------…
		contig14494	GGCTTGGAGGAACTGCGATGCAAGCTTCCATTGGTCATCACGACTGATCTCAGGTTGAATGAGCCTCGCTATGCGTCTCTACCAAACATCATGAAGGCCAAGAAGAAGCCTATTGAGAAGCTTACCGCTGCCGACCTGGGCGTCGAACTCAAGCCTATTCTCGAGACAATCAAGGTCACAGAGCCACCCAAGCGCGTTGGTGGGACCAAGGTTGCTTCCGTCGATGAGCTGGTCGCCAAGTTAAAGGAGGTTGGGgTTTCTGCCACCAAATCATAA---------------------------------------------------------------------------------------------------------------------------…
KOG3196	NADH:ubiquinone oxidoreductase, NDUFV2/24 kD subunit	contig14073	CACTTCGTACAATAATCCTCAGATCTCCTtCGAATTtACAccgggAAAaCcTGAAACGCGCTGAGGAGATCATCTCACACTACCCGCCGCAATACAAGAAGGCCGCTGTCATCCCGCTCCTGGACCTTGGACAAAGGCAGAACAAGGGAttGGACGAGCATTAGCGTGATGAATTATGTTGCAAAACTTTTGGACATGACACCCATGCGTGTATACGAGGTTGCAACGTTCTACACCATGTTCAATCGTGAGCCAATAGGCACCAACTTtGTCCAGGTTTGCACAACCACACCATGCATGCTGCGTGGCTCTACGGAGATTATGAAGACGGCCTGCAGTCATCTAGGAGGACTCAAGGCAGGGGAGACGACCAAGGATGGCAAATTCACTATCATCGAG…
KOG3256	NADH:ubiquinone oxidoreductase, NDUFS8/23 kDa subunit	contig05369	cTCACCTCGTTTCCGGGgTGAGCACGCcTtGCGCCGCTACCcTAACGGAGAAGAACGTTGCATTGCTTGTAAGCTTTGCGAAGCCATCTGCCCAGCTCAAGCCATCACAATCGAGAGTGAaCCTCGCTTGGATgg------------------------------------------------------------------------------------------------------------------------------------------------------------------------------------------------------------------------------------------------------------------------…
		contig07771	cATTGTCCACTTCCCCcATCCTCCGCGCCTCCGTTGACAAAGACTTTCCCGACCTCTCAGCGGGAGCCATTCGTTCGCCGCATGGAAAAGGAACAGTTACAGCAAGGgaCGACCCGTCCACCGACCTCTCGACATACAAAGATCAGAGCGCATTgaCAAGGCCGTTCACATGTTCTTCTTTACCGAGATCATCCGAGGAATGTGGATTGTTTTGGAGAATTCTTCCGCGAGCCATACACGATCATGTATCCGTTTGAGAAGGGCCCGCTTtCACCTCGTTtCCGGGGTGAGCACGCCTTGCGCCGCTACCCTAACGGAGAAGAGCGTTGCATTGCTTGTAAGCTTTGTGAAGCCATTTGCCCAGCTCAAGCTATCACAATCGAGAGCGAACCGCGCTTG…
KOG3309	Ferredoxin	contig17468	CACGTCCAGGCTaGGATGCCAGGTCAAAATCACAAAAGAGCTCGAGGGGATGACAATCACGTTACCTGGGGCTACGAGGAATATGTATGTCGATGGGCACAAGCCAACGCATCATTAGAGACACGCAt-------------------------------------------------------------------------------------------------------------------------------------------------------------------------------------------------------------------------------------------------------------------------------…
		contig18704	CGAAGGCTCGATAGCATGCTCAACATGTCACGTCATCTTGTCCGAGGAGCACTTTGACCTCCTACCCGAAGCAGAAGACGAGGAGAACGACATGCTCGACATGGCATATGGGCtCACGGA---------------------------------------------------------------------------------------------------------------------------------------------------------------------------------------------------------------------------------------------------------------------------------------…
KOG3352	Cytochrome c oxidase, subunit Vb/COX4	contig15751	CATGCGAGTCAGCAGGCGACCCAGTGCAGCCAATTATGCGTTCGTGGTCAAGAGAGAAGACTTTGATAGGGTCGGCAAGTGTGCCAACGCGGCTCGAGTCCAAGGGTTCGTAATCGAAAACCTCAACGCCTTCGAGTTTTCCGAGTAGCTCAAGACGTTCGAGACCAGTAGATTGCTCAAAATCCGTGGGGATGGCTCCTGGCTTAGCACCAGGACCGAAAATGCTGGGTTCAATGTCGGAGCGGCGGGCGGCGGTGGAAGAGATGGCACGAGTCGCACCGCGCACAGAGTtGGTTTTCAAAGCGCTGCGGGCTACAG---------------------------------------------------------------------------------…
		contig18722	GTCGTGCGAGTCAGCAGGCGAGCCAGTGCAGCCAATTATGCGTTCATGGTCAAGAGAGAAGACTTTGATAGGGTCGGCAAGTGTGCCAACGCGGCTCGAGTCCAAGGGCTCGTAATCGAAAACCTCAACGCCTTCAAGCTTTCCAAGTAGCTCAAGACGTTCGAGACCAGTAGATTGCTCGAAATCCGTGGGGATAGCTCCTGGCTTAGCACCAGGACCGAAAATGCTGGGTtCAATGTCGGAGCGGCGGGCGGCGGTAGAAGAGATGGCACGAGTTGCACCGCGCACAGAGTTGGTCTTGAGAGCGCTGCGGGCTATAG-------------------------------------------------------------------------------…
KOG3361	Iron binding protein involved in Fe-S cluster formation	D6KZ88F02JGEP7	tggactcgttggcgcacctgcttgcggagacgtcatgaagctccaaattaaagtcgacgagaacggcattatttctgatgtcaagttcaagacgtttgg------------------------------------------------------------------------------------------------------------------------------------------------------------------------------------------------------------------------------------------------------------------------------------------------------------…
		contig07330	tttCTTCTTATAGTCCCGAATGGCAGAGCGGATGGCATCCTCAGCCAACATTGAGCAatGCAGTTTCACGGGTGGCAGACACAGTTCTTTGGCAATTTCGGTGtt------------------------------------------------------------------------------------------------------------------------------------------------------------------------------------------------------------------------------------------------------------------------------------------------------…
		contig10705	tGAaGCTCCAAATtCAAGTCGACGAGAACGGCATTATTTCTGATGTCAAGTTCAAggaCGTTTGGCTGCGGCAGTGCcATTGCGTCGAGTTCGTATATgaCCgAGCGGGTCAAAGGTCTCTCA------------------------------------------------------------------------------------------------------------------------------------------------------------------------------------------------------------------------------------------------------------------------------------…
		contig20826	AACACTGAAATTGCCAAAGaaCTATGTCTGCCACCCGTGAAACTGCATTGTTCAATGTTGGCTGAGGATGCTATCCGCTCCGCCATTCGGGACTATAAGAAGAAACAGGGTGGTCTACCACAAAAGAAGGCCGGTTTCATTGATGTTTCTCAAAGCGTAGCAACGGGCGAGACGGTAGCAACAGCTCATCCAAATGCCGCATAATGTAATTAGTTATTGGTTTTGACTCGGTTATTCGTTGCTTTCTTTCTGCAGTCCTCTACACCATATGCAGTCa--------------------------------------------------------------------------------------------------------------------------…
KOG3366	Mitochondrial F1F0-ATP synthase, subunit d/ATP7	contig13920	CCTCGATCTGAGCCTCAGTCTCCTTGGCCCTGGCGACAGCCTTGCCCTCGAAAGCTTCAATGGCCTTGATGTGAGCACCAACATCGTATGTAACCGGCTTGAAATCCTTCAACTGCTTCTCAACCTCATCAACAACGGCCTTGTTCTTGAGAACGGTGCGATAATGCGCGAAGT---------------------------------------------------------------------------------------------------------------------------------------------------------------------------------------------------------------------------------…
		contig14566	CTCAACGGCCTCGAGGATGCGAGGGTGGGCCTTGCCAACCTCCTCGACTGTGAGGTCCTCGAATGGCCGTGCCTCCTCAATGTTGGCAAGGGTAGCCTGCAGATCCTTCAACTCAA-------------------------------------------------------------------------------------------------------------------------------------------------------------------------------------------------------------------------------------------------------------------------------------------…
		contig18372	CTTCGATCTGAGTCTCAGTCTCCTTGGCCCTGGCGACAGCCTTGCCCTCGAAAGCTTCAATAGCCTTGATATGAGCACCAACATCGTATGTAACTGGCTTGAAATCCTTCAACTGCTTCTCAACCTCATCAACAATGGCCTTGTTCTTGAGAACGGAGCGGTAATGCGCAAAGT---------------------------------------------------------------------------------------------------------------------------------------------------------------------------------------------------------------------------------…
KOG3378	Globins and related hemoproteins	contig03952	tGCCGGTCTCGgTGTCGCTCCTGAGCATTATGCGATTGTTGGAACATATCTGCTGAAATCCATTAAGgATATCCTGGGAGATGCATTCACTGACCCGaTTAAAAATg----------------------------------------------------------------------------------------------------------------------------------------------------------------------------------------------------------------------------------------------------------------------------------------------------…
		contig08006	TATAGTGCTGCTTCAGCGTCTATGAaGATCTTGGCAAGCTGCCAGTAGGCTTGGTACCATGCATTTCTAATTGGGTCAGTGAATGCATCtcccAGGATaTCCTTGATGGATTTTAGCAGATATGTTCCGACAATCGCATAATGTTCTGGAGCGACACCGAGGCCGGCATGCTTATTTGCGATCCGCGTGACGACAGGTACGATCGGCGTAAGATTATCAATATGTGTAGCATAAGCATATAGTGCCCCAGCAAGAGCATCTGCCTGATGGCCGGTCTCTTGTGCAGAGAAAGAAAaCATAT--------------------------------------------------------------------------------------------------…
		contig12836	aTGCGCCCATTGGAaTCGTTGACGACACTGCGGACATGTTGTCCGAAAGCGTGCTGAGACTTCCCACGTGCACCATGTATCCACGTGACTTCTCTCTTCCCATCTTCCCCTTTACCCTTTGCGAGGGTATTGAaCATGGCTAGCATCGGTGTAATACCTACACCGGCAGAGATGAGAACAACAGGGACACTTCCATTATCGAGATAGAAGTCGCCGAAGGGgAATGCACATTGAACAATGCTGCCTTCTTGGGCAGTCTCGTGGAGCAAGTTGGAAaGCCAACCGGGGTGaGCAGCCGTGGCCGTGTTAAGAGATCCACCGTGCGAGATTACTGGTAGGCCAGCCTCTCGTTTGACAG-----------------------------------------…
KOG3382	NADH:ubiquinone oxidoreductase, B17.2 subunit	contig04529	ggAATATGTAGTGAAAGATGTCATGTATCCCTCCAAAGTTTGGTAGATGTAGAAAaTCGTTGTTCAATAAATCTCATCTATTTTGTAAGCATGCATCTCCGTACAAACAGGTAAGTTAGACaCGCTGGGCGACCTTGGGCTCCCATGGTTTGACCTTGGGTGTGACCGTGTTGTAAGGTCTGTAAGCACCACGGGTGCCAGTCAAGTTCTCTACGTGGGGCCCCTTCCACGAAGGAGTCCACATCTGCATAACCTTATCCTCGGT--------------------------------------------------------------------------------------------------------------------------------------…
		contig19178	ATGCAGATGTGGACTCCTTCCTGgAAGGGGCCCCATGTAGAGAACTTGACTGGCACCCGTGGCGCTTACAGACCTTACAACACGGTCACGCCCAAGGTCAAACCATGGGAGCCCAAGGTCGCCCAGCGCGCCTAAATTATCTTTTtGTACGGAGACGCATGCTTATAAAATAGATGAAATTTATTGCACAACAATTTTCTACATCT-------------------------------------------------------------------------------------------------------------------------------------------------------------------------------------------------…
		contig20986	cACAACAACACTtCATCCCGACTTGGTACTGGTTAACAGCGCACACCGGGTTTAAATATGGTATCTCTCGCACGCACGATCCGTAATATTCGACGAGTAGGCTTCAAGGAATGGAGCAGACAAATGCTTTATATTGGTGACGCCAAAGCTGGTCGCCATGTTGGAACAGACGAATTTGGCAACCGTTACTTTGAGAACTTGGATCCCCACGAGGAAATTCCCGGTCGTCATCGCTGGGTTGATTATTCTCAGCATCATTACCACGCCTCACAAGTCCCTCCCGAAT-----------------------------------------------------------------------------------------------------------------…
KOG3389	NADH:ubiquinone oxidoreductase, NDUFS4/18 kDa subunit	contig03925	TGCAGGTCGTtGGGAGAACCcGCTTATGGgATGGGCTAGCTCGGCGGACTATAACCAGGGTGTACGTATGTCCTTCAGGACCAAAGAGGATGCTATCCACTTTGCAGAGAGACAAGGTTGGGACTATTATGTACAATCGACGGCTCCGGAACGCATTCCTCCCAAGAACTACGCTGAAAaCTACGTATACAGGCCCAATAAGCTGCGTCTTGCTCGCACCAAGTAAATACTGGTATATAAGTAGATTTCTGGTATCTACCTGCAGAATGACGAATATTAGAATGATCTTACCTGCAAGaGAAAAAAAAAAAAAAAAAaaaaCAAAAAaaTAAAAAaAAAA-----------------------------------------------------------…
		contig15547	tGGGAGAaCCCGCTTATGGGATGGGCTAGCTCGGCGGACTATAACCAGGGTGTGCGTATGTCCTTCAGGACCAAGGAGGATGCTATCCACTTTGCAGAGAGACAAGGTTGGGACTACTATGTACAATCGACGGCTCCGGAACGCATTCCTCCCAAGAACTATGCCGAAAACTACGTATACAGGCCCAATAAGCTGCGTCTTGCTCGCACTAAGTAATTATATAAGTAGATTTCTGGTGTCTACCCGCGGTACGACGAATAGTAGAATGATCTCACCTaaAAAAAAAAAaaaaaCTG-------------------------------------------------------------------------------------------------------…
		contig15798	ATCCACCCTCCCGAAGGATGTCTTGCCTGCCGATACTATCAGTGGTGCACCTAGTGTACTAAGACACCGCTCTGTGCGTATTTTCCAGCCGACTAGGAATACCATGCAGAGCGGAACTGGCAAGTCcAGCCGCTGGAGGTTAGATTTCGATATTCTA--------------------------------------------------------------------------------------------------------------------------------------------------------------------------------------------------------------------------------------------------…
KOG3426	NADH:ubiquinone oxidoreductase, NDUFA6/B14 subunit	contig10464	GtCTTTGATATTGCTATGACCaaCTATCCCAGCACGTCTGGCTCaaGCCAGCAGAACATCCGGaaattttaccgaagctcgtaggAGCGTGCTGTCACTCTATCGAGACTGGTACCGCTCCGCTCCGGAGATTGTTGAAATATACGGCCTTGACGTCTCGCCCGCGTTCATCCGACACACTATCCGCCAAAAGTTCGAGGCGAACCGGTACGTGCACGACGTACGTGCGATCGACGTTATGGTGCATAAGGGCCGTTTGGAATATCAGGAGACGATGAACTGCTGGAAGCAGCCTGACCATGTGCTGGACATGCTTG----------------------------------------------------------------------------------…
KOG3432	Vacuolar H+-ATPase V1 sector, subunit F	18_VII-50	GGCGGCCGCGGGAATTCGATTAGCGTGGTCGCGGCCGAGGTACGCTCATCGCAGTCATCGGTGATGAAGACTCAATTACGGGTCTCCTCCTCGCAGGAGTAGGCCACATAGACAAGCAAAGGTCCAATTTCTATGTGGTAGATTCGAAGACTCCAGTGACAAACATTGAGGGTGTATTCCAGGAATTCACGGAGAGAAACGACATTGCGATTCTGTTAATCAACCAGCATATCGCTGAAAAAATAAGGCCTACTGTGGGTAAATACCAACAAGCATTCCCAGCATTACTCGAAATTCCGTCCAAGGATCATCCTTATGATCCGTCTAAGGATTCAATATTGAAACGTGTACCTGCCCG
		D6KZ9N402H0V3A	caacaagcattcccagcattactcgaaatttcgtccaaggatcgtccttatgatccgtctaaggattcaatattgaaacgcgtacagaaactcttcggcga----------------------------------------------------------------------------------------------------------------------------------------------------------------------------------------------------------------------------------------------------------------------------------------------------------…
		contig05644	ATCTCTAGTCGCCGAAGAGTTTCTGTACACGTTTCAATATTGAATCCTTAGACGGATCATAAGGATGATCCTTGGACGGAATTTCGAGTAATGCTGGGAATGCTTGTTGGTACTTATCCACAGTAGGTCTTATTTTTTCAGCGATATGCTGGTTGATTAACAGAATCGCAATGTCG-------------------------------------------------------------------------------------------------------------------------------------------------------------------------------------------------------------------------------…
