# Supplementary material for: Transcriptome sequencing and comparative transcriptome analysis of the scleroglucan producer Sclerotium rolfsii
Source: BMC Genomics. 2010 May 26;11:329. doi: 10.1186/1471-2164-11-329 (PMC2887420; doi:10.1186/1471-2164-11-329)
Supplement: Additional file 4 — SSH results. Unigenes identified via SSH and Reverse Northern hybridization. [file 1471-2164-11-329-S4.XLSX]

## Sheet: Tabelle1
Canonical name	Length in bp	Sequence	EValue TBlast2x vs NT	Description TBlast2x vs NT
18 VII-50	358	GGCGGCCGCGGGAATTCGATTAGCGTGGTCGCGGCCGAGGTACGCTCATCGCAGTCATCGGTGATGAAGACTCAATTACGGGTCTCCTCCTCGCAGGAGTAGGCCACATAGACAAGCAAAGGTCCAATTTCTATGTGGTAGATTCGAAGACTCCAGTGACAAACATTGAGGGTGTATTCCAGGAATTCACGGAGAGAAACGACATTGCGATTCTGTTAATCAACCAGCATATCGCTGAAAAAATAAGGCCTACTGTGGGTAAATACCAACAAGCATTCCCAGCATTACTCGAAATTCCGTCCAAGGATCATCCTTATGATCCGTCTAAGGATTCAATATTGAAACGTGTACCTGCCCG	8e-44	Coprinopsis cinerea okayama7#130 hypothetical protein (CC1G_04394) partial mRNA
1 VI-4	207	CGGCCGCGGGAATTCGATTTCGAGCGGCCGCCCGGGCAGGTCGGCAAAGTGTTTACTCCCCCACGTTCTCGAACGACTTGGCGGAGCAGTCTGGGATGGTGTCCATCACCTGGAATCGCTCCTTGCACCGTCGCACTCTGCCGATGCTGCAAGTGAAGTTAAAGTTTCCGAAGAGGAAATTGACTTTGAAGAGTTTATGGAGTACCT	no hit below tool-cutoff	no hit below tool-cutoff
11 VII-2	241	AGGTCCCGGCGCAAGAGGCGTCGTCATATGGAGCTTGAGCAAGAGAGTCTCGGCTTACCCCGGTTGGCATGTTGCCTTCAGTTTGTGTAACAGTAGCATGTTACAGATCGACCTACGGATTGGTCACCTTTTTTTTTGGCTCTTTGATGAGCGTGTGCAATTGTTATTGCAGGTTTCCCTTTGATTCGTTCAAATAAAGTACCTGCCCGGGCGGCCGCTCGAaATCGAATTCCCGCGGCCG-	no hit below tool-cutoff	no hit below tool-cutoff
12 VII-3	421	GCCATGGCGGCCGCGGGAATTCGATTAGCGTGGTCGCGGCCGAGGTACCGGTGGAAGAGAAGAGCCCTGCGCTGGCTGCCGTGTTGAATACGATCTCAAAAGGCATGTTTGGCGACGGGAGCGTGTATGAGCCGCTGTTGAATACAATCAGGCACGGTGATCATTATCTCTTGACGGACGATTTCGATTCGTATATCGCGGCGCTTCGTATGGTCGACGAGGCCTATCTTGACAAGGATGAATGGGTGAAGAAGAGCATCCGCACAACGGCCAAGATGGGTAAGTTCTCTTCGGATCGCGCGATTCAGGACTATGCGCAGGAGTTCTGGAACATTGAGACGATCAAGGTGGACGTGGACGCGTAGTGCTCTTGGTAAAGTGGTATGATTAGCAAGAGAG…	6e-46	Laccaria bicolor S238N-H82 glycogen phosphorylase partial mRNA
13 VII-5	451	GCCATGGCGGCCGCGGGAATTCGATTAGCGTGGTCGCGGCCGAGGTACGTGAGGCTTATGTGAACCGCGGATGGAGTTTCTCCAACCCGGATAATATCGAACAATGCCAACGGGAACACTGGGCAGAAAAGCTGCGTGATCAGGCCAATGAAGGCTGCAACGTCGCCGGTCGCTTGCGCGTCAACAAAGTCGCTGGTAATGTTCACCTCTCTCCCGGACGCTCGTTCCAGAGCAGCTCTCGCAACGTGTATGAGCTCGTTCCATACCTCCGTGATGATGGCAGGCAGCACGACTTTAGTCACACCGTCCATGAATTCTTCTTCCAAGGAGACGATGAGTATAACCCCTGGAAGCAGGCGCTTAGCAAGGACATGAAGGCGAGACTCGGTGTCCAGGGCA…	1e-59	Laccaria bicolor S238N-H82 endoplasmic reticulum-derived transport vesicle ERV46 partial mRNA
14 VII-6	345	TCGATTAGCGTGGTCGCGGCCGAGGTACCACTGCCGAACGACCTTCGAGATGAAGCAGAGCGAGTTCTCAAAGAACAGGCGATGGTCGAACGAGATCCCTCTATACAATTAGATCGACCGATAATTCAGCAGACAGTTCCCAAAGGCTTAGTCGCGCCAGCAGAGTCCGACTTACTGCCACATCCGTCAACGTTCAGGACAGTTGATGTTAATCGTGGGGTCGAAAAAGTTCGCGATGCCAGGAAACGGATCCGACTAGACCCTCAGCAATTGGGGACTGTTGATATCAACTCACCTCAAGCTACTAGTATAGGATCTCGTGACTGGGCCCGGGGGGGCCGCTAA	2e-31	Coprinopsis cinerea okayama7#130 hypothetical protein
15 VII-9	352	GCCATGGCGGCCGCGGGAATTCGATTAGCGTGGTCGCGGCCGAGGTACCACTGCCGAACGACCTTCGAGATGAAGCAGAGCGAGTTCTCAAAGAACAGGCGATGGTCGAACGAGATCCCTCTATACAATTAGATCGACCGATAATTCAGCAGACAGTTCCCAAAGGCTTAGTCGCGCCAGCAGAGTCCGACTTACTGCCACATCCGTCAACGTTCAGGACAGTTGATGTTAATCGTGAGGTCGAAAAAGTTCGCGATGCCAGGAAACGGATCCGACTAGACCCTCAGCAATTGGGGACTGTTGATATCAACTCACCTCAAGCTACTAGTATAAGATCTCGTGACTTGGCCCG	9e-33	Coprinopsis cinerea okayama7#130 hypothetical protein (CC1G_10527)
20 VIII-21	340	CGGCCGCGGGAATTCGATTTCGAGCGGCCGCCCGGGCAGGTACTATGGGCGCCGAGTATCCCTATCTCACATATCAAGACATCATGGCACGTTTTTACAACGGGACACTTTCCCCTCTTATTTCGAGTTGTATAGCCGCGTTGGCCGCAAGGTATTCTGAGATGCCCGAGCTGGCTATGCGCGGTCTCCACAACGTCGGAGAAACTTATATTAACAATGCCAAAACCATCCTCTCTCCCTTACTCTACATGGCCGGTAATACCGAAACGGTCCAAGCCCTCATGATGGTCTCTGCATTCGAACTAAAAAATAACCGTGCTTCGGAGTCCCGTGCGTACCT	5e-20	Laccaria bicolor S238N-H82 hypothetical protein partial mRNA: GAL4-like Zn2Cys6 binuclear cluster DNA-binding domain; found in transcription regulators like GAL4
21 VIII-38	589	TTCGAGCGGCCGCCCGGGCAGGTACAAAAAGATTTACAACTTCGCCTTTGACTCTCCTGAGTTTTTGAAGTTGGCGACAATAGCTGCTGTCGCATCAGCCGTGCTGCGAGGATTTGTTGCACGGCCATCATCGAAGTCGGTAATAACTTTCCACTTTTCAATGATTGCCTCMGGRGTcCAAGGGCTTGCTTCTGGGGAATCCGTGACCACCGGCGCGTTGCCATCGGACCTCACCAGCCCATCCACCCACAACTTCGAACAACGAGTTGGTGGTCTCGGTATTTGCCTCGCTAGTGAGATAGCCAACAACCGGTGCAACAAAGTCGGGCTTGAAAGCATCCACCcATTTCCTKAGGSCAGACAGTGCTCGTCATGGGCGTACCTTCGGGCGCGGCCCCC…	6e-31	Laccaria bicolor S238N-H82 multifunctional beta-oxidation protein (MFP-1) partial mRNA
22 VIII-45	146	CGGCCGCGGGAATTCGATTTCGAGCGGCCGCCCGGGCAGGTACGGCCGAAACCACTCTGGACCTCATCAACGATGAGTAAGATACCGTGCTTATCACATATCTCACGCAAGCCCTGCAGATACGCCGCAGGAGCGGGGATGTACCT	1e-12	Laccaria bicolor S238N-H82 acetylornithine aminotransferase partial mRNA
24 IV-17	470	GCCATGGCGGCCGCGGGAATTCGATTAGCGTGGTCGCGGCCGAGGTACGATTGGATGTATGATGCCTGGACATCTGACCAGCTTGAGTCGATCCGATGGACGATGATCCAGTATGGTCTCTTGCCCGCTCAGACGGCGCTCGTCGGCCCCGACCCTGATTATTACGGTTGGTGGACGAGGAACACGACCGGTAACTGGAACTGCGTGTGTAACAGCGGTATCACGCTCGGCTCGCTCGCTATTCTCAACGACGACACGACCGGTATCGCGCAGGAGCTCATCCCGCTCGCGATCGCCAATGCGACGGACAACTGTATCTTTGGACCGACGTCGGACGGCACCTGGTCCGAGACGGCTGACTACTGGTATTTTGGCTCGACGGGCCACGStGAGATGTCA…	5e-56	Laccaria bicolor S238N-H82 hypothetical protein
27 V-36	486	TTCGAGCGGCCGCCCCGGGCMSaGTACCCTCGTGCAAGGGAGCATTGACGGTAACAATGTCGCATTGGGAGACGAATTCCTTGATGTYTTYGACACGACGGGCGCCGACAGACTGAGCGGCAGCCTCGGGCAAGGGTGCATAGTCGTAGTAAAaGGAGCTCCTTgGGGATCGAAGGGCTTGAGGCGTTGCAGGACACGATAACCGATGCGGCCAGCACCGATGGTGCCAATTACCTTTCCTTCGAGATCGAATGCGTTGCGTGCGATCTCTGAGACCTGCCAGTCCCCGCGCTCAATCATTTCATGGGCGGGAACGAAGTTGCGAACGAGGAGTAGAATGCTCATCACGACATGCTCTGCCACAGACGTGACGTTGGAGCCGGAGACCTCGAGGACCTG…	5e-68	Ceriporiopsis subvermispora CsFDH1 mRNA for NAD-dependent formate dehydrogenase, complete cds
28 X-11	624	AGGTACCGCAGGAGCAAATGTAGTGGGATTATCGCCCTGGAATTGGCATTGGAAAAGCCCAtTTTAACTCGGAGTTCTTGGGGGCTTTTTGGCGGTAGGGCACGCTGACAGAATTGGGCGAGTTCCTTGGTTGTTGAGCAAAGATCTGAGCGAGAGAAATCATGGTGGCATCATTGTTGAGCGTTTTGGCAAGATCGATCATGGAGTCCGCAGCATCCTGCTGATCGCAGGCCTTTCCGGCTGCCAAAAGGCTCGTGAAGGCCGTTTGGGAAATAGGCTGGCATTGGGTTCCTCCGCCCGCTTGTTCACAGGCGGCAACCCACTTCGCAGTCGAATCCGTGATGGTTTGTGCAATCCTCTTCTGTATCGGTGCCGCAGACACCTGAGCAGAAAGAGCAG…	4e-33	Laccaria bicolor S238N-H82 proline-rich protein
29 X-12	911	CGGGCAGGTACCTATCCCAATCACGGTAGAAGCGCTCGAACGTTCCAGGAGAGAATCGAATAGAGGTAGCCGTAGCAAAATTGAGTTTATCTGACTCGAAGAAATCTAAGAAGGTGTCTTGGATCACTTCTGTCCACACGCTGAGGTTGTTGAAAGGCCCATTTGCGAGTCCACCCACAATCGAGTTGGCGATGTTACCAATGCCAGATTGCAATGGCAGAAGATTTCTAGGCAGTCTGCCAGATTTAACTTCCTCCTCAAAGAATTGGATAAGATGCTGAGCGATTTGCTTCGAGTCCTCCGTCTCTACAGCATTTTCTCCCGTATTATCCGGCTTGTCAGATTCAACTATAGCAAATACACGATCGGGATCaAACGGATATATAAGGTATCCGAAGC…	4e-66	Aspergillus nidulans FGSC A4 hypothetical protein AN1547.2 partial mRNA
3 VI-7	546	ATCCACTAGGTGATTCGAGGGGGCCGGCCCGGGgCRGaGKASTMYTCCGCAATCCGGCGGAAAGTGTTCAAGAAGAGACCATCACCCAACTTCATGATATTGGCTTTGTGAACACAAGTGACTTTCTTGCGGTTGTTCTTCAGGGCAAAATCGAACGCAAATCTGATGATTCGCTCAGCCTTCGCACGAGTAGAAACCTTCAAGCTCTCAACGACACCGGGATAACTTTGGTGCTCCAGCCCAGAGTATTCACCCTCCGTGTTCTCACGGATAATAGCGAAGTCAACGTTAGAGTGACGTGTAGGGAAGCCGGGCAGGGACTTGCAGAGGACAACCGAAGCATAGATGTCCAGCTGTTGGCGCATAGCCACATTCCAAGAAATGTGACCAGACTGAGAG…	9.8e-72	isocitrate dehydrogenase (NAD+), putative [Cryptococcus neoformans var. neoformans JEC21]
31 X-30	348	CGGCCGCGGGAATTCGATTTCGAGCGGCCGCCCGGGCAGGTACTTGGGTTGGTATTGTCTGGGTTTGGAACATCATCTGGTTCTTCCCCCTCGACCTTATCAAGTTTGCCATGAAGGCCACGATTATCAAGAAGCTCCGTGCTCGTCACGAGAAGCAGGCCCTTGCTGCCCGCGACGCCGACGGTGTTCCCATCACGCGCACTCAATCCCGTGCTGCCTCGGTTCACGAGTCGCTGTACATCAAATGATTGTCATTTCCTATTGAAAAGAGTGGGGAATGGATGGTCTATAAGATGAGTCCAGAATTAGGGGGAAAGATAGTGCAAAAATAAACATTAAGGGAGACCT	4e-10	Laccaria bicolor S238N-H82 plasma membrane H+transporting ATPase partial mRNA
33 XI-28	318	GCCATGGCGGCCGCGGGAATTCGATTAGCGTGGTCGCGGCCGAGGTACTTTCGCTCCTTGCCGTGCAAGTATCGCTCGATCGTATAGCCGCTGTTGTTGAGCAAGAAGATGATTGGCTTAAGGCCATGGCGAATCATGCTAGACAGCTCCTGGACTGTCAGTTGCATGCTACCATCGCCAATAAACAAAATTGTCCTGCCCAAGCCGCGCTCGCGTGCCGCCAATGCAGCGCCGAGCGTGCTTCCAACCGTCCAGCCAATACTTCCCCACAAAATCTGACTCACAGACGTGCAACCTTCCGGCATAGGTACCTGCCCG	1e-29	Laccaria bicolor S238N-H82 pyruvate decarboxylase
34 XI-34	337	GCCATGGCGGCCGCGGGAATTCGATTAGCGTGGTCGCGGCCGAGGTACTTCAAAAGTGCACAAGCTGTTGAACAGCTTACGCCCCTTGGCGCTGAGGTTGGCCGCTGGGCCTCCTGGGCTATTTACTGGTGGTTCCAAGGTTTGATCTTCACTGGCATTTGGGTCATCGGTCATGAGAGTGGCCACGGTGCTTTCTCTGCCAACAAGAGGATCTGCGATGTTGTCGGTTTTATCACCCACACTTTCCTGTGGACTCCTTACTTCAGCTGGAGGATTTCTCACCACCGTCATCACTCTAACCATGCCTCCATGGAGCGTGATGAGGTGTACCTGCCCG	2e-27	Physaria lindheimeri oleate 12-hydroxylase gene, complete cds
4 VI-8	186	CGGCCGCGGGAATTCGATTTCGAGCGGCCGCCCGGGCAGGTACCAAGGAGACGGGGCTCTTGCTCGGCAGCTTTACCTCCTTCATACAGAATAGCGAGGACCTTCATGCCACTAGAGTGAATACGGATTGGATTAGGAGTGGGGACAGAGGAGCGAGTCAGAGTTTTGGCGGCAGCTCGAGTACCT	0.002	Ceriporiopsis subvermispora CsFDH2 mRNA for NAD-dependent formate dehydrogenase, complete cds
5 VI-11	392	CGGCCGCGGGAATTCGATTTCGAGCGGCCGCCCGGGCAGGTACTGGCTACACATACTGGGAGTTGCACTCGGAGGCTCCGGATCTTTTCTTGCACCTCTCTGAGTCGGACCTTGTGATCTTCAAAGGCGACCTCAATCATCGCAAGCTGACATATGACTGTGAGGCTCCGGCATCCACTCCGTTTGATGTCGCTATTGGGCCAATGGCTTCCGCCGCAGGAGCACCCAGAGTTGCTAGTTTGCGCACAATCAAGAGCGATGTTGTCGTAGGCTTAGGAGAAGATGGCGACAAGATTGCAGATAAACTTGATGAAGAAGAGCCAGGCTGGAAAATTAGTGGCAAATATGCGGTCGTGTTGCTGAGCGAAGGACGACCTGGCGAGAAGGTACCT	4e-62	Laccaria bicolor S238N-H82 hypothetical protein
6 VI-12	140	CGGCCGCGGGAATTCGATTGGCCGCCCGGGCAGGTACGGCCGAAACCACTCTGGACCTCATCAACGATGAGTAAGATACCGTGCTTATCACATATCTCACGCAAGCCCTGCAGATACGCCGCAGGAGCGGGGATGTACCT-------------------------------------------------------------------------------------------------------------------------------------------------------------------------------------------------------------------------------------------------------------------…	1e-12	Laccaria bicolor S238N-H82 acetylornithine aminotransferase partial mRNA
7 VI-14	421	CGGGCGCAGCGGGTATGCTTTACTCTCTTGCTAATCATACCACTTTACCAAGAGCACTACGCGTCCACGTCCACCTTGATCGTCTCAATGTTCCAGAACTCCTGCGCATAGTCCTGAATCGCGCGATCCGAAGAGAACTTACCCATCTTGGCCGTTGTGCGGATGCTCTTCTTCACCCATTCATCCTTGTCAAGATAGGCCTCGTCGACCATACGAAGCGCCGCGATATACGAATCGAAATCGTCCGTCAAGAGATAATGATCACCGTGCCTGATTGTATTCAACAGCGGCTCATACACGCTCCCGTCGCCAAACATGCCTTTTGAGATCGTATTCAACACGGCAGCCAGCGCAGGGCTCTTCTCTTCCACCGGTACCTCGGCCGCGACCACGCTAATC…	6e-46	Laccaria bicolor S238N-H82 glycogen phosphorylase partial mRNA
8 VI-18	877	GCAGGCGGCCGCGAATTCACTAGTGATTAGCGTGGTCGCGGCCGAGGTACACACAACCATCCAACGTTCGTGGTTGAAATTGCTGAGGATCACAGACATTCCACCGCCAACAGGACCTAAGGTATACCTAGCTGGCACACGCACTTTGTCGAATGTAACATAAGCTGTGCCAGCGACGGACGAATATGACGTTTTGATTGCTTTGGTTGAAACGCCTTCTCCACGCGGAACAAGAATCACAGTGAAGCCCGTCTCAGTCTTGCAGCCGGTCGTGAACCAATCTGCAAATGTtCCGTTCGTtATCCAtTTTTTCGTCCCGGTAATGATCCAGTCATCTCCATCTCTAATGGCAGTGGTCTGCAAACCGCTAACATCGCtTTCCAGCGAAAGCTTCGCTAA…	7e-132	Laccaria bicolor S238N-H82 acyl-CoA-dehydrogenase, peroxisomal partial mRNA
9 VI-19	325	CGGCCGCGGGAATTCGATTTCGAGCGGCCGCCCGGGCAGGTGCTAACTCTTCCCTATCTGAGTATGGCACTCTGGGCTTTGAATTGGGTTATTCCCTTGTCTCTCCGGACTCCCTGACAATGTGGGAAGCCCAATTTGGCGACTTCGCCAACAACGCACAGTGTATCATCGACCAATTCATTGCCTCCGGCGAGCGGAAATGGCTGCAACGCACGGGGTTGGTTATGAGTCTTCCCCACGGTTATGATGGCCAAGGTCCCGAGCACAGCAGTGGCCGTATTGAGCGATTCTTGCAGCTCTGCGACGATCATCCTCATCAGTACCT--------------------------------------------------------------------------…	6e-56	Laccaria bicolor S238N-H82 2-oxoglutarate dehydrogenase complex E1 component partial mRNA
A2.seq	476	GGTACTACGACCCCAAGACAATTGGACTCGACTTTACTGGGTTCATCAACAGCTTGAACACGGCGCCGGACCGCTCCGTGTTCCTCATCCACGCGTGCGCGCATAACCCGACAGGTGTGGACCCCACGCACGAACAATGGAACGAGATTGCGAATGCGATCATTGCAAAGGGACACTATGTCTTCTTTGACTGTGCCTATCAAGGCTTTGCCAGTGGCGATCTGGGTGCTGACGCATGGGCTGTGCGTGAGTTTGTCAAGCGTGGAGTGCCTCTGCTCGTGTGTCAGAGCTTTGCCAAGAATGCTGGATTGTATGGTGAACGTGTTGGAGCGCTCCATGTGGTCCCGCCCACGGCCAAAGCCGCGGATTCAGTCCGCAGTCAGCTGTCTGTCCTGCAGC…	1e-79	Laccaria bicolor S238N-H82 aspartate amino-transferase partial mRNA
A3.seq	481	GGGCAGGTACTGCGGAAGTTGGACCATATCTTCCAAACAGTATTTGGCCAACGCATAAACCAATGATGATAGTGAATAAAAAGGCAACCTGATATGTCATGACGGCCAGCATGAGCAAATATCCTATCGCTGCATGAACTGCATACAGTAAGCCTCGTGTGATATCATGGGAAGGAATGAACGGGATGATCGTGCGAGACCGCGGCAGGACGGAAGATAGCACCGCAGTCGCATTAGATACCTTCTTTCGTTTGTCTGCCTGAATCGCTTGTGCACGCTTATGCCAATGAGCCTCTAGGACTCCACGAAATGTGGCGAGTAGTCGCTCAAAGAGACAGAGCAAGAAGAGGCCGACGCATGCACCCAACATAGCTCCTCCGGTTTCGGGCACCCAGCCCT…	3e-31	Laccaria bicolor S238N-H82 copper transporter (CTR-A) partial mRNA
A4.seq	352	CAACATTATCAGAGCTATTGCGGAGCCGCAGCCAGGGAAATTCATCGATGATGAAAGCTTATTAGAAGCATTCCAGGCACCAGAGTTTTCAAACTCTGTCATCGTTTACATGCGGTTGCTAGCTTCGGCACAGATCCGCACAGATCCAGAATCATTTGAGCCTTTCTTGTTCCATCCCGAGCTTGGGGAGCCCATGGGGGCTAGGGAGTTCTGTGAAGCCTTTGTCGAAGCGATGGGCAAGGAAGCGGATCATGTTCAGATTACAGCGCTTTCGCGCGCGCTCGATGTGAACATAGCCATCGCTTATCTTGATGGGCATCCGTCCATAGAAGGCCGAGTCGATTTTGTACCT-----------------------------------------------…	4e-28	Laccaria bicolor S238N-H82 hypothetical protein
A7.seq	193	GCTAGAATGACTGGCATTCATGTATGAGGCTCCCTTTTTAGCACTGTATTACGGAAGTTGCATATCTCCTAAGGGCACAGTTCTCTTTGAGTATGGCTGCATAAGTTCAGGCTGTTATGCAACTTGAACTTGGGCTCTACTGTGATTATCATTAATGATTAACATTATGAGTTAGTAATCCTTGTATGTACCT--------------------------------------------------------------------------------------------------------------------------------------------------------------------------------------------------------------…	no hit below tool-cutoff	no hit below tool-cutoff
A8.seq	193	GTTAGAATGACTGGCATTCATGTATGAGGCTCCCTTTTTAGCACTGTATTACGGAAGTTGCATATCTCCTAAGGGCACAGTTCTCTTTGAGTATGGCTGCATAAGTTCGGGCTGTTATGCAACTTGAACTTGGGCTCTACTGTGATTATCATTAATGATTAACATTATGAGTTAGTAATCCTTGTATGTACCT--------------------------------------------------------------------------------------------------------------------------------------------------------------------------------------------------------------…	no hit below tool-cutoff	no hit below tool-cutoff
B2.seq	540	CGGGCAGGTACAATTGCTTGGCATCCAATATCTGTGGTTTCCCCGCGGACTCAGCTCACTATCTTGGGTCATGGGTGTATGTTATCGTAGCCATTGGTATTTTGCTTGGTGCATGTGGGACTCTTGGGACGTTGTTCGTTTTTCATCGGCGCCACCGAGACGCTGAGCGAGAGAAACGTGTGAAATATTGGCGAGAACAGAATGCTTTTCGTCAGAACATCATGCAGATGCGCAATGCAGCGCGTCACTCACTCATGTCGCATGCCAATGGGAGCCACAGGGACACGATTTATAGCCAAGAGTCACAGGCTCCGATGATGTCGAGTGCTAACAAGTCGAGTGGTTTGCGTAACTTCACAAATGAAGATGACGCAAGTTACTACGACAATAGTGCGGATA…	2e-31	Coprinopsis cinerea okayama7#130 hypothetical protein
B4.seq	570	AGGTAGCGTTCGGACATCATACCGCGTTCGAGCATCAGCAATGATTCCACATGTATTCTTACTCCAGAAGTTACCCAGGGCCCTTATCACATTCTGCGCGAGACTGTTCGACAGAACATCACCGAGTCACAACTTGGTATCCCTATGACCCTTGAAATTGACTTCTTCGATATCGAGACCTGCAACCCCGTCCAGGTCTGGGTTGATTCATGGCACGCCAATGCGACTGGCTACTACTCCGGCTACGTCGCCGAGACTGGTGCAGCGCTTGCTGATGGTGGTGGATTTGGCGGCGACACTGGCAGTAGTAACAGCAGCACCAACGGCACCGGCACAGGAGATGGTGCTGCACCAAGCGGATTCTTGAGCGGAGGACCTGGGGGCCCTACTGACGCACCA…	2e-16	Botryotinia fuckeliana B05.10 hypothetical protein (BC1G_10768) partial mRNA: intradiol_dioxygenase_like; Intradiol dioxygenase supgroup
B5.seq	429	ATTATAAGAAGAGCAGAGAGTGAGAGATAAAAAGGTAAGAATAGATGTAGTATCTCTTGCCCTCGCTCGGTATATATTCGTTGTCATTGCTGTCATCATCATATCTATCGTCGATCAAACCACCACCCATCTTCCATTACAGCAGTTTCAATTTTTTTTTTCTCTCCCAGCCCACCACCGTCACCCCAGTCGCATTCGTTCATGTACATGAAAAGAAGAAGAAGAAAAATCTAGTGTTGTTGTTGTTGTCGTTTGCACAAAAAGGGTGGCAGATTACAATTCGATCATGTTCAAGTTTCCAGACAGGAGACGGTTCTCGAGTATACAGCCATCAGGAATATCAATCCTCTGGCCCCCATTAGCGACGACGATCACCGTCCCACGCAAGGTCACATTCCG…	1e-18	Laccaria bicolor S238N-H82 UTP-glucose-1-phosphate uridylyltransferase partial mRNA
B6.seq	590	AGGTACCCTCATTTGCACTCGGTGCCGACGATAAGAAGCCCGTCTTGCATCCCTCATCGACGCAAACGCATCATGTTGTGTTGCCTCAGCCGGCTAACGCACCTGCTTCTCCGCCAAAGACGCGCAAATCAGGCAGGATCGGCAGCCTGAAGGAAAACAGTGCAGCCATCACTGTCTTGCGCTTCTTCTCACTTCGCAATGATCATCATCGGGAGCAAAGCAAGTCCAGCAATCTTGAGACCGTTCTGTGATTTGCGTCCCTCTTGCCAGCTGCCATGTGCTATTATCATTGATGGTGATACACATCACTGGCTGTCTTTCTGATTTCTTTTTCTTCTAATATCTACATGCATGCATGTGCTCTTCGCCTATTCTTTTCTTCTTTTTGTCTGCATTGTC…	no hit below tool-cutoff	no hit below tool-cutoff
B7.seq	538	AGGTACTACGACCCCAAGACAATTGGACTCGACTTTACTGGGTTCATCAACAGCTTGAACACGGCGCCGGACCGCTCCGTGTTCCTCATCCACGCGTGCGCGCATAACCCGACAGGTGTGGACCCCACGCACGAACAATGGAACGAGATTGCGAATGCGATCATTGCAAAGGGACACTATGTCTTCTTTGACTGTGCCTATCAAGGCTTTGCCAGTGGCGATTTGGATGCTGACGCATGGGCTGTGCGTGAGTTTGTCAAGCGTGGAGTGCCTCTGCTCGTGTGTGANAGCTTTGCCAAAAATGCTGGATTGTGTGGGGAACATGTTGGAGCGCTCCATGTGGTCCCGCCCACGGCCAAAGCCGCGGATTCAGTCCGCAGTCANCTGTCTGTCCTGCAG…	2e-72	Laccaria bicolor S238N-H82 aspartate amino-transferase partial mRNA
B8.seq	178	CAATGATATGCTGAGAGAGGAAACCGGGGAGCCTTACACTGAAGACGAGCCCAGACTGCCGCGCGCTGGTCTAAACATCCAGGGCTGAGCATAGTGCTGAAAGCTCAAGAGAGCATGTCATCGTTAGACCATTACAAACAAAAAGATCTAGATGTACCTGCCCGGGCGGCCGCTCGAA-----------------------------------------------------------------------------------------------------------------------------------------------------------------------------------------------------------------------------…	1e-05	Schizophyllum commune trehalose phosphorylase mRNA, complete cds
C2.seq	470	AGGTACCCACAAAACGTGCGCATGGCATTCCTCGCTGTTATCGGTAGTCGCAAGGTGAACGGTGTCGCCGAGCTTCACAGTGACCTGTTGCGCGCTACAATTCTGAAGGATTTCGTCGAATTTGAAGGGCTTAGCAAATTCAGCAATGTCACCAACGGAATCACCCCTCGTCGCTGGTTGGACCAATGCAACCCCGAACTAAGCGACCTGATCACCAAGACGCTCAAGCTGCCCAAGGCGACGTGGCTCCGAGACCTGAACAAGCTCGAGGGCCTGCTCGAGCACGTCGACGATCCCAAGCTCTGCAAGGAGTGGGCCGCGATCAAGCAGCGTAACAAGGAGCGGCTCGCACACTTTGTCGAGTCGACGCTTGGGCTGTCGATTAATACGCACGCGATG…	1e-62	Laccaria bicolor S238N-H82 glycogen phosphorylase partial mRNA
C6.seq	602	CGGGCAGGTACATACATAGAAAGTATTACGCATTATCTTTGTTCTTGCGTATAAAATGATAAGAAAGGCATAATGCTTGTCGATAAAGGCGACAAGTAATAAAGATAGAGTTGGATAAGAGAAAGAGAAAGAGAAAGAAAGAGAGTGGTCGTGTCACGCAGCGATGAAATGCGAGACAATGCAGACAAAAAGAAGAAAAGAATAGGCGAAGAGCACATGCATGCATGTAGATATTAGAAGAAAAAGAAATCAGAAAGACAGCCAGTGATGTGTATCACCATCAATGATAGTAGCACATGGCAGCTGGCAAGAGGGACGCAAATCACAGAACGGTCTCAAGATTGCTGGACTTGCTTTGCTCCCGATGATGATCATTGCGAAGTGAGAAGAAGCGCAAGA…	no hit below tool-cutoff	no hit below tool-cutoff
D1.seq	441	TTTGACGGTTGGTGTCAAAACAGTTTTGGACAGTCGGGAGGTTGTCGTTGTAGTCACTGGCCAAAGGAAGAGTCTTGCTCTTAGCAAAGCGATCGAGGAGGGCGTTAATCACTTGTGGACTTTGTCTGCATTACAACTGCATCCTTGGGCTCTCATAGTGGTGGATGAAGACGCTACTGCCGAATTACATGTGAAGACGGTAAAATATTTCAAATCTATCGAACGTGTCCAAATTATGGTCGAAGAAAGGCAAGCGGAATTGAAAGCAAAGGGATCTATTAGCGGTGAACAACAAGTAGGCAGCATGGAATGAGGATTCCAATGCAACTCTGTTTTCTGGTTCAGGAGAATCACCACGGAAGAATGGGGATACGAGAACGGGCTGGTGTAATGATATTT…	1e-30	Cryptococcus neoformans var. neoformans JEC21 Glucosamine-6-phosphate isomerase (CNM01050) partial mRNA
D2.seq	183	GCCCCCCTACGTGCTCCCCACGCCTTGCTTCAACGTCATCAACGGCGGCTCTCACGCCGGCAACAAGCTCGCCTTCCAGGAGTTCATGCTTGTTCCCACCGGCGCTGAGACCTTCACCGAGTCGATGAAGATCGGCACGGAGACCTACCACACGCTCAAGAAGGTCATCACTGCCAAGTACCT------------------------------------------------------------------------------------------------------------------------------------------------------------------------------------------------------------------------…	2e-30	Laccaria bicolor S238N-H82 phosphopyruvate hydratase partial mRNA
D3.seq	351	ACCACTTTCAATTCACTCAACGCACCTCTAGCTTTCACTCAAAATGGGTCAAACTCCTTCTCAATTTATGGAGGATATGCAAAAGCGGTCCAACTTCACCGCTAGTGAGTTAGAGCGTCTGAAGAAGCGATTTATGAAGCTGGATAGCGATGGGTCCGGATCTATAGACCGACAAGAGTTTTTGCAAATACCACAGATCGCTTCCAACCCTTTAGCTTCCCGCATGATTGCTATCTTTGATGAAGACGGTGGTGGAACCGTGGATTTCCAGGAATTCGTCGGTGGTTTGAGTGCATTCAGTAGTCGGGGTGGTCGAGAGGAAAAGCTACGATTTGCTTTCAAGGTGTACCT------------------------------------------------…	1e-45	Cryptococcus neoformans var. neoformans JEC21 calcium-dependent protein serine/threonine phosphatase (CND00260) partial mRNA
D4.seq	229	AGAGAAACAGTAAATCAATGCATTATTTAGTTTTGCCAATGAATTGAACCATGCGGCGATAACATTGAATACAGATTAATCATAGTCTAATTTTGCAAAGGCTTTTTGTTTCCCCTACTGGGTCACTTCAACAAGGCGGTTCCCGGCTTCCTGGAAGTTGATGACGTTCCAGATAGCATTCAAGTAGTCTGGCTTGACGTTCTTGTACCTGCCCGGGCGGCCGCTCGAA--------------------------------------------------------------------------------------------------------------------------------------------------------------------------…	4e-08	Laccaria bicolor S238N-H82 Mn superoxide dismutase (LbMnSOD4) partial mRNA
E3.seq	419	AGGTACGCACGCGTAGTAACGGCGAGCACATCGTTGGCATAGACTTCGATGATACTACCATCTACAAATATCGACATGTTGAGATCCTGTCTTTGGGGACCCATCGGCGTAGTGATATTCCAGAGGCGAAGCTTGCCCAGCTCAGGATCGGAGCCGTAGCTTGTGATGAGTGAGCTGTGTGATCGGTCGATGATAAGTGTTTCATTTGCTGGATTAAAGTAGACATCTGTCCATTCTTGCGAACTCGACTGCACACGGAAACCAACACTGGGTAGATCCGAGGTTGCACCCTCAAGAGAGAAGGTGCCTGTGACGGCGTAGTAGGATCCTGTAGGCTGTGTTTCGAGAGGAACGATACCAGCGCTAGCGTTGAACGTCTGCGAATCAAAAGAGGTGACG…	9e-10	Uromyces viciae-fabae inv1 gene for invertase 1 precursor, exons 1-8
E4.seq	242	CGGAGCAGTTCACCATCGCCCAGGGCTCCATCATGGACAAGAGCCAGGCCGCGGCAGAGATTGACCGGGTGCTGATCGAGTGCATCACGCGTGCACGCCCCGTATACCTGATGCTGCCGACGAACGTCATCTTTGAGAAGATCTCTGCGGAGAGCCTGCAGACACTGCTAACTCGCCATCCGCCACTGAACGATCCGGATATGGAGAAGTTCGTACCTGCCCGGGCGGCCGCTCGAAATCGA-------------------------------------------------------------------------------------------------------------------------------------------------------------…	3e-14	Laccaria bicolor S238N-H82 pyruvate decarboxylase
F3.seq	357	GTTGGCAACCGACAAGATGCTCTGGAGGCGCCCGACATTGCTGCTCAGGGCAAGGTGAAGGTTCACTTCGAATCGCGTCCGCTGAAGGACTTGAAACAAGTCTATGAAGCACTCGAGCAAGGAAAGATCGCCGGTCGCATTGTGCTTCGTATGGATCAATTGTAACGCGGGTCCCTTCTAAAAATCTAATTTTAAAGGGAGAATAGCATGCAGATTTGTGCTCGGCCGCAAAATCATCCGAGTAAATGTGTCTATGCCATGTTTCTTAAAGACTATACCTTCTCTGTCTCACCGCTATCCGTGTTGACTTATAAGTAGTGTATTATATCAACATGTAGGACTAGTTTTAATGTACCT------------------------------------------…	3e-13	Cryptococcus neoformans var. neoformans JEC21 mannitol-1-phosphate dehydrogenase (CNG00600) partial mRNA
F4.seq	531	CGGGCAGGTACACGCATCGTTTACTCATCTTCAGCTACCGTCTATGGCACACCCCCGACAATCCCAATCCCAGAGACAACGCGATTGAAGGCCGAATCTCCCTATGGAAGAACTAAGGTCATGTCCGAGACGATCATCGAGGATCTCTGTCATGCGCAACCACAACGTTGGAATGCCATTTCACTAAGATACTTCAACCCCGCAGGCGCTCATCCCTCCGGCCTTATCGGCGAGGATCCGAAGGGACGTCCAGGAAACCTCTTGCCACTACTCGCTCACATGGCTGTTGGTCGTGTTAAGGACCCGAAGTTGAAGGTATTCGGAAACGATTACCCTACACCGGACGGCACTTGCGTGCGCGACTACCTTCACGTGCTCGACCTTGCAAAAGGTCATTTG…	1e-61	Laccaria bicolor S238N-H82 hypothetical protein partial mRNA
F8.seq	367	GCGCCGTTATCGCGCCTGGTGAGAGCTTCGACTTTGCCTACAACACTATGGGCGACTATGGCATTTCAAGCTACAACGTCACCGTCTGGTTGGTGACAGAGTCGCCTGATTCGTTTGCTCCCTCCACGAACTTCGCTACTGGTCACTTCTTTGGTCGCTTCTCGTTCCCCAACTACCCTGGTAACCCGTACTCGAGACTGAACTGACGTCACTTTTCCTCTGTTTTTGCTTTGCCTGTTGTTGTAAGATGGACGGATAAATCCCTTTGTAGACCCACTTCCCTCCCCCCCCCCCAATCCAACTTTCGCCATTCCTTTCATAATTAACACCCCCAAATACTGTTTTTTTTTCATATCTGTATTAGTAC--------------------------------…	no hit below tool-cutoff
G2.seq	236	GATCGTATAGCCGCTGTTGTTGAGCAAGAAGATGATTGGCTTAAGGCCATGGCGAATCATGCTAGACAGCTCCTGGACTGTCAGTTGCATGCTACCATCGCCAATAAACAAAATTGTCCTGCCCAAGCCGCGCTCGCGTGCCGCCAATGCAGCGCCGAGCGTGCTTCCAACCGTCCAGCCAATACTTCCCCACAAAATCTGACTCACAAACGTGCAACCTTCCGGCATAGGTACCT-------------------------------------------------------------------------------------------------------------------------------------------------------------------…	3e-23	Laccaria bicolor S238N-H82 pyruvate decarboxylase
G7.seq	537	CGGGCAGGTACGGCATGCGAGGCGGAGATGTGTAACTTGTCGGCCGATGGAGCCCTCGGGGAGCTCGCGAACAGCAAGGGAGTGATTGCCGTCATCAGGGGTAATAGTGAGGTCTAAACCTATCGTATTCTCCATGCCCTTGGATGATTCTAACACGTCGGCATTGTGGCGACGGAAGAACGCAAATTGGGAAGCGGGTTTCGTGACGAATGAGGGCACAGACTCGACTGGTATAGCTATACGTTTGAGATTAGGGCAACTGTATGCGTGACGGCGGGCAGCGGCATTGAGCTTATAGCGCGGCCGTCTGTCCGAAATGTAGTGGAAATCAATCCAGAGATTGGCAATGCTGAAGTCGCCGCTACGACGGTTGGTAGAGGTTCCCTGATGCTTGCCCCT…	no hit below tool-cutoff	no hit below tool-cutoff
G8.seq	242	TGGGCAAAGGCGCTGTAAACGAGCAGTATAGCCGCTATGGTGGTATTTACGTAGGCAGCATCAGCCATCCAGATATCAAGGAGAAAGTCGAGGGCGCGAAACTCCTCCTCTCTGTTGGTGGCCTCAAGTCGGATTTCAATACCGGAAACTTTACCTACAGCATCCGCAAAGAAGCAACCATTGAGCTACACTCTGATCATACGCTCATCAAACACGCGTACCTGCCCGGGCGGCCGCTCGAA-------------------------------------------------------------------------------------------------------------------------------------------------------------…	6e-26	Laccaria bicolor S238N-H82 pyruvate decarboxylase
