# Supplementary material for: Transcriptome sequencing and comparative transcriptome analysis of the scleroglucan producer Sclerotium rolfsii
Source: BMC Genomics. 2010 May 26;11:329. doi: 10.1186/1471-2164-11-329 (PMC2887420; doi:10.1186/1471-2164-11-329)
Supplement: Additional file 5 — 60 mers. Summary for all 60-mer probes designed for microarray hybridization. [file 1471-2164-11-329-S5.XLS]

## Sheet: Additional file 5  (all 60 mer 
Target_ID	Target_Length	Probes_Generated	BPStart	Sequence	ProbeLength	EndDistance	Tm	X_HybPotential	PercentG	PercentC	PercentA	PercentT	percentGC	PolyX	X_HybTarget	Notes
contig19729	537	10	475	CAATGGACTGATAACAAAATCGGAGTTCGCGCTACTGGATTCAAGGATGTTGTTGTTTGG	60	63	80.21	0	28.33	15	26.67	30	43.33	4	contig04343	1_BC
contig19729	537	10	441	CGTTTACGAGAATGCCGGTGGAGATTATCAGGTGCAATGGACTGATAACAAAATCGGAGT	60	97	81.07	0	30	15	31.67	23.33	45	4	contig04343	1_BC
contig19729	537	10	408	AGAACTGGTTGATGTGAAACGGTTCACCGATTTCGTTTACGAGAATGCCGGTGGAGATTA	60	130	81.74	1	30	15	26.67	28.33	45	3	contig04343	1_BC
contig19729	537	10	375	GAAACTCAGAAGCACCCCTAAATCAGAGTCAAGAGAACTGGTTGATGTGAAACGGTTCAC	60	163	80.29	0	23.33	21.67	36.67	18.33	45	4	contig04343	1_BC
contig19729	537	10	345	TTCTTACTACGACAAAACCGAGTCTACTGAGAAACTCAGAAGCACCCCTAAATCAGAGTC	60	193	79.14	0	15	28.33	36.67	20	43.33	4	contig20982	1_BC
contig19729	537	10	314	AACAGATTGGCATCTCTTCCCTCACTGGTCTTTCTTACTACGACAAAACCGAGTCTACTG	60	224	80.25	0	15	30	25	30	45	4	contig01074	1_BC
contig19729	537	10	284	TATTACACAATTACATTCGAGCACCAAGTCAACAGATTGGCATCTCTTCCCTCACTGGTC	60	254	80.05	0	13.33	30	28.33	28.33	43.33	3	contig09131	1_BC
contig19729	537	10	253	TCTAGCTCTGACGTCCTGGAATTTCAGGCGCTATTACACAATTACATTCGAGCACCAAGT	60	285	81.39	0	18.33	26.67	26.67	28.33	45	3	contig16434	1_BC
contig19729	537	10	130	GTTAAGCTTACTCTAGAGCCAACGGAGTCTGTTACCTCCAAGTTCTCAAAACCGTTCCAT	60	408	80.47	1	16.67	28.33	26.67	28.33	45	4	contig16434	1_BC
contig19729	537	10	88	AACTTTGACAGTATTGTTATGGACAACGAAGCGGGGGTGTCCGTTAAGCTTACTCTAGAG	60	450	80.57	1	28.33	16.67	26.67	28.33	45	5	contig16434	1_BC
contig19728	168	10	109	GATTTCCGCATTCATTCCTCGTTCCTGCTGATATTGGTATATATATATATATATCCCCGG	60	60	76.4	0	15	23.33	21.67	40	38.33	4	contig06371	1_BC
contig19728	168	10	108	AGATTTCCGCATTCATTCCTCGTTCCTGCTGATATTGGTATATATATATATATATCCCCG	60	61	76.11	0	13.33	23.33	23.33	40	36.67	4	contig01692	1_BC
contig19728	168	10	107	TAGATTTCCGCATTCATTCCTCGTTCCTGCTGATATTGGTATATATATATATATATCCCC	60	62	75.09	0	11.67	23.33	23.33	41.67	35	4	contig01692	1_BC
contig19728	168	10	88	CTCAAAGAAAAAGAAAAATTAGATTTCCGCATTCATTCCTCGTTCCTGCTGATATTGGTA	60	81	76.76	0	15	20	33.33	31.67	35	5	contig01692	1_BC
contig19728	168	10	87	TCTCAAAGAAAAAGAAAAATTAGATTTCCGCATTCATTCCTCGTTCCTGCTGATATTGGT	60	82	77.43	0	15	20	31.67	33.33	35	5	contig01692	1_BC
contig19728	168	10	86	ATCTCAAAGAAAAAGAAAAATTAGATTTCCGCATTCATTCCTCGTTCCTGCTGATATTGG	60	83	76.91	0	15	20	33.33	31.67	35	5	contig01692	1_BC
contig19728	168	10	80	CATACAATCTCAAAGAAAAAGAAAAATTAGATTTCCGCATTCATTCCTCGTTCCTGCTGA	60	89	76.89	0	11.67	23.33	36.67	28.33	35	5	contig01692	1_BC
contig19728	168	10	79	ACATACAATCTCAAAGAAAAAGAAAAATTAGATTTCCGCATTCATTCCTCGTTCCTGCTG	60	90	76.99	0	11.67	23.33	36.67	28.33	35	5	contig01692	1_BC
contig19728	168	10	106	TTAGATTTCCGCATTCATTCCTCGTTCCTGCTGATATTGGTATATATATATATATATCCC	60	63	74.39	0	11.67	21.67	23.33	43.33	33.33	3	contig01692	2_BC
contig19728	168	10	105	ATTAGATTTCCGCATTCATTCCTCGTTCCTGCTGATATTGGTATATATATATATATATCC	60	64	73.66	0	11.67	20	25	43.33	31.67	3	contig01692	2_BC
contig19727	140	10	75	TTTTTATATTGCTTTTTTGTACTTGACGCCCAATCCGTTACGTACCCCCTCTCTCACGAT	60	66	80.16	0	11.67	30	16.67	41.67	41.67	6	contig20598	1_BC
contig19727	140	10	74	TTTTTTATATTGCTTTTTTGTACTTGACGCCCAATCCGTTACGTACCCCCTCTCTCACGA	60	67	80.19	0	11.67	30	16.67	41.67	41.67	6	contig20598	1_BC
contig19727	140	10	1	CCGGGGAATATCAATTGAACGAACGAACAAACGAACCTTGATTATATATATGCTTTTCTT	60	140	76.63	0	16.67	18.33	35	30	35	4	contig21553	1_BC
contig19727	140	10	81	TATTGCTTTTTTGTACTTGACGCCCAATCCGTTACGTACCCCCTCTCTCACGATCACACG	60	60	82.46	0	13.33	35	18.33	33.33	48.33	6	contig20598	2_BC
contig19727	140	10	80	ATATTGCTTTTTTGTACTTGACGCCCAATCCGTTACGTACCCCCTCTCTCACGATCACAC	60	61	81.74	0	11.67	35	20	33.33	46.67	6	contig20598	2_BC
contig19727	140	10	79	TATATTGCTTTTTTGTACTTGACGCCCAATCCGTTACGTACCCCCTCTCTCACGATCACA	60	62	81.33	0	11.67	33.33	20	35	45	6	contig20598	2_BC
contig19727	140	10	78	TTATATTGCTTTTTTGTACTTGACGCCCAATCCGTTACGTACCCCCTCTCTCACGATCAC	60	63	80.83	0	11.67	33.33	18.33	36.67	45	6	contig20598	2_BC
contig19727	140	10	77	TTTATATTGCTTTTTTGTACTTGACGCCCAATCCGTTACGTACCCCCTCTCTCACGATCA	60	64	80.7	0	11.67	31.67	18.33	38.33	43.33	6	contig20598	2_BC
contig19727	140	10	76	TTTTATATTGCTTTTTTGTACTTGACGCCCAATCCGTTACGTACCCCCTCTCTCACGATC	60	65	80.2	0	11.67	31.67	16.67	40	43.33	6	contig20598	2_BC
contig19727	140	10	73	CTTTTTTATATTGCTTTTTTGTACTTGACGCCCAATCCGTTACGTACCCCCTCTCTCACG	60	68	79.85	0	11.67	31.67	15	41.67	43.33	6	contig19162	2_BC
contig19726	270	10	104	AAATAATCAATAACAACCGATATGGCAATGGTGCAGCCATTTTCACGCAGTCTGGGGCCA	60	167	82.79	0	21.67	23.33	33.33	21.67	45	4	contig01641	1_BC
contig19726	270	10	102	TGAAATAATCAATAACAACCGATATGGCAATGGTGCAGCCATTTTCACGCAGTCTGGGGC	60	169	82.12	0	23.33	21.67	31.67	23.33	45	4	contig01641	1_BC
contig19726	270	10	101	TTGAAATAATCAATAACAACCGATATGGCAATGGTGCAGCCATTTTCACGCAGTCTGGGG	60	170	81.28	0	23.33	20	31.67	25	43.33	4	contig01641	1_BC
contig19726	270	10	100	ATTGAAATAATCAATAACAACCGATATGGCAATGGTGCAGCCATTTTCACGCAGTCTGGG	60	171	80.55	0	21.67	20	33.33	25	41.67	4	contig18898	1_BC
contig19726	270	10	99	CATTGAAATAATCAATAACAACCGATATGGCAATGGTGCAGCCATTTTCACGCAGTCTGG	60	172	79.99	0	20	21.67	33.33	25	41.67	4	contig18898	1_BC
contig19726	270	10	98	CCATTGAAATAATCAATAACAACCGATATGGCAATGGTGCAGCCATTTTCACGCAGTCTG	60	173	79.99	0	18.33	23.33	33.33	25	41.67	4	contig18898	1_BC
contig19726	270	10	97	GCCATTGAAATAATCAATAACAACCGATATGGCAATGGTGCAGCCATTTTCACGCAGTCT	60	174	80.7	0	18.33	23.33	33.33	25	41.67	4	contig18898	1_BC
contig19726	270	10	96	AGCCATTGAAATAATCAATAACAACCGATATGGCAATGGTGCAGCCATTTTCACGCAGTC	60	175	80.7	0	18.33	23.33	35	23.33	41.67	4	contig18898	1_BC
contig19726	270	10	95	AAGCCATTGAAATAATCAATAACAACCGATATGGCAATGGTGCAGCCATTTTCACGCAGT	60	176	80.67	0	18.33	21.67	36.67	23.33	40	4	contig18898	1_BC
contig19726	270	10	94	GAAGCCATTGAAATAATCAATAACAACCGATATGGCAATGGTGCAGCCATTTTCACGCAG	60	177	80.2	0	20	21.67	36.67	21.67	41.67	4	contig18898	1_BC
contig19725	228	10	145	TTTTTCGAGACATGTATATCAAATATTCCGACCGGTGCTGAAATACAAAATGTATATCCC	60	84	76.3	0	15	20	33.33	31.67	35	5	contig08059	1_BC
contig19725	228	10	89	GATTGTTCGAGTAGTAGAAACTGTTGTAATTCTTGTAACGCGGGGGTCTTTGTCTTTTTT	60	140	78.04	0	26.67	11.67	18.33	43.33	38.33	6	contig01529	1_BC
contig19725	228	10	88	CGATTGTTCGAGTAGTAGAAACTGTTGTAATTCTTGTAACGCGGGGGTCTTTGTCTTTTT	60	141	78.74	0	26.67	13.33	18.33	41.67	40	5	contig01529	1_BC
contig19725	228	10	87	ACGATTGTTCGAGTAGTAGAAACTGTTGTAATTCTTGTAACGCGGGGGTCTTTGTCTTTT	60	142	79.24	0	26.67	13.33	20	40	40	5	contig01529	1_BC
contig19725	228	10	86	CACGATTGTTCGAGTAGTAGAAACTGTTGTAATTCTTGTAACGCGGGGGTCTTTGTCTTT	60	143	79.37	0	26.67	15	20	38.33	41.67	5	contig01529	1_BC
contig19725	228	10	85	GCACGATTGTTCGAGTAGTAGAAACTGTTGTAATTCTTGTAACGCGGGGGTCTTTGTCTT	60	144	80.21	0	28.33	15	20	36.67	43.33	5	contig01529	1_BC
contig19725	228	10	84	AGCACGATTGTTCGAGTAGTAGAAACTGTTGTAATTCTTGTAACGCGGGGGTCTTTGTCT	60	145	80.64	0	28.33	15	21.67	35	43.33	5	contig01529	1_BC
contig19725	228	10	83	AAGCACGATTGTTCGAGTAGTAGAAACTGTTGTAATTCTTGTAACGCGGGGGTCTTTGTC	60	146	80.21	0	28.33	15	23.33	33.33	43.33	5	contig01529	1_BC
contig19725	228	10	82	AAAGCACGATTGTTCGAGTAGTAGAAACTGTTGTAATTCTTGTAACGCGGGGGTCTTTGT	60	147	80.17	0	28.33	13.33	25	33.33	41.67	5	contig01529	1_BC
contig19725	228	10	81	TAAAGCACGATTGTTCGAGTAGTAGAAACTGTTGTAATTCTTGTAACGCGGGGGTCTTTG	60	148	79.4	0	28.33	13.33	25	33.33	41.67	5	contig17333	1_BC
contig19724	123	10	64	TGTGCCATCCGATGTAATAATAATGTGGTCAGTATTTCGGTCACTATCGGAAGCCCAGGA	60	60	81.21	0	25	20	26.67	28.33	45	3	contig04573	1_BC
contig19724	123	10	63	TTGTGCCATCCGATGTAATAATAATGTGGTCAGTATTTCGGTCACTATCGGAAGCCCAGG	60	61	80.8	0	25	20	25	30	45	3	contig12766	1_BC
contig19724	123	10	62	TTTGTGCCATCCGATGTAATAATAATGTGGTCAGTATTTCGGTCACTATCGGAAGCCCAG	60	62	80.1	0	23.33	20	25	31.67	43.33	3	contig12766	1_BC
contig19724	123	10	61	GTTTGTGCCATCCGATGTAATAATAATGTGGTCAGTATTTCGGTCACTATCGGAAGCCCA	60	63	80.18	0	23.33	20	25	31.67	43.33	3	contig12766	1_BC
contig19724	123	10	60	CGTTTGTGCCATCCGATGTAATAATAATGTGGTCAGTATTTCGGTCACTATCGGAAGCCC	60	64	80.38	0	23.33	21.67	23.33	31.67	45	3	contig15474	1_BC
contig19724	123	10	59	GCGTTTGTGCCATCCGATGTAATAATAATGTGGTCAGTATTTCGGTCACTATCGGAAGCC	60	65	80.53	0	25	20	23.33	31.67	45	3	contig15474	1_BC
contig19724	123	10	58	AGCGTTTGTGCCATCCGATGTAATAATAATGTGGTCAGTATTTCGGTCACTATCGGAAGC	60	66	80.27	0	25	18.33	25	31.67	43.33	3	contig15474	1_BC
contig19724	123	10	57	TAGCGTTTGTGCCATCCGATGTAATAATAATGTGGTCAGTATTTCGGTCACTATCGGAAG	60	67	79.15	0	25	16.67	25	33.33	41.67	3	contig15474	1_BC
contig19724	123	10	56	TTAGCGTTTGTGCCATCCGATGTAATAATAATGTGGTCAGTATTTCGGTCACTATCGGAA	60	68	79.08	0	23.33	16.67	25	35	40	3	contig15474	1_BC
contig19724	123	10	55	TTTAGCGTTTGTGCCATCCGATGTAATAATAATGTGGTCAGTATTTCGGTCACTATCGGA	60	69	79.08	0	23.33	16.67	23.33	36.67	40	3	contig15474	1_BC
contig19723	187	10	128	AGTACAGGAAGCGCGCAATGTAAAACACACGAGTATTTCTGTTGCGCTGCTCGCACTATT	60	60	83.05	0	23.33	23.33	28.33	25	46.67	4	contig14733	2_BC
contig19723	187	10	127	CAGTACAGGAAGCGCGCAATGTAAAACACACGAGTATTTCTGTTGCGCTGCTCGCACTAT	60	61	83.16	0	23.33	25	28.33	23.33	48.33	4	contig14733	2_BC
contig19723	187	10	126	CCAGTACAGGAAGCGCGCAATGTAAAACACACGAGTATTTCTGTTGCGCTGCTCGCACTA	60	62	83.87	0	23.33	26.67	28.33	21.67	50	4	contig14733	2_BC
contig19723	187	10	125	GCCAGTACAGGAAGCGCGCAATGTAAAACACACGAGTATTTCTGTTGCGCTGCTCGCACT	60	63	84.96	0	25	26.67	26.67	21.67	51.67	4	contig14733	2_BC
contig19723	187	10	124	AGCCAGTACAGGAAGCGCGCAATGTAAAACACACGAGTATTTCTGTTGCGCTGCTCGCAC	60	64	84.96	0	25	26.67	28.33	20	51.67	4	contig14733	2_BC
contig19723	187	10	123	AAGCCAGTACAGGAAGCGCGCAATGTAAAACACACGAGTATTTCTGTTGCGCTGCTCGCA	60	65	84.85	0	25	25	30	20	50	4	contig14733	2_BC
contig19723	187	10	122	AAAGCCAGTACAGGAAGCGCGCAATGTAAAACACACGAGTATTTCTGTTGCGCTGCTCGC	60	66	84.34	0	25	25	30	20	50	4	contig14733	2_BC
contig19723	187	10	119	GAAAAAGCCAGTACAGGAAGCGCGCAATGTAAAACACACGAGTATTTCTGTTGCGCTGCT	60	69	82.85	0	25	21.67	33.33	20	46.67	5	contig14733	2_BC
contig19723	187	10	118	GGAAAAAGCCAGTACAGGAAGCGCGCAATGTAAAACACACGAGTATTTCTGTTGCGCTGC	60	70	83.09	0	26.67	21.67	33.33	18.33	48.33	5	contig14733	2_BC
contig19723	187	10	117	CGGAAAAAGCCAGTACAGGAAGCGCGCAATGTAAAACACACGAGTATTTCTGTTGCGCTG	60	71	82.95	0	26.67	21.67	33.33	18.33	48.33	5	contig14733	2_BC
contig19722	125	10	66	CTACATAAACGACAATAGGTTAGACGCCCACCTTCCGGTTTTAAAGGTTTTAGATGCAGG	60	60	79.58	0	21.67	21.67	30	26.67	43.33	4	contig18987	1_BC
contig19722	125	10	65	GCTACATAAACGACAATAGGTTAGACGCCCACCTTCCGGTTTTAAAGGTTTTAGATGCAG	60	61	79.73	0	21.67	21.67	30	26.67	43.33	4	contig18987	1_BC
contig19722	125	10	64	AGCTACATAAACGACAATAGGTTAGACGCCCACCTTCCGGTTTTAAAGGTTTTAGATGCA	60	62	80.1	0	20	21.67	31.67	26.67	41.67	4	contig18987	1_BC
contig19722	125	10	63	GAGCTACATAAACGACAATAGGTTAGACGCCCACCTTCCGGTTTTAAAGGTTTTAGATGC	60	63	79.64	0	21.67	21.67	30	26.67	43.33	4	contig18987	1_BC
contig19722	125	10	62	GGAGCTACATAAACGACAATAGGTTAGACGCCCACCTTCCGGTTTTAAAGGTTTTAGATG	60	64	79.48	0	23.33	20	30	26.67	43.33	4	contig18987	1_BC
contig19722	125	10	61	AGGAGCTACATAAACGACAATAGGTTAGACGCCCACCTTCCGGTTTTAAAGGTTTTAGAT	60	65	79.77	0	21.67	20	31.67	26.67	41.67	4	contig18987	1_BC
contig19722	125	10	60	TAGGAGCTACATAAACGACAATAGGTTAGACGCCCACCTTCCGGTTTTAAAGGTTTTAGA	60	66	79.52	0	21.67	20	31.67	26.67	41.67	4	contig18987	1_BC
contig19722	125	10	59	TTAGGAGCTACATAAACGACAATAGGTTAGACGCCCACCTTCCGGTTTTAAAGGTTTTAG	60	67	79.12	0	21.67	20	30	28.33	41.67	4	contig18987	1_BC
contig19722	125	10	58	ATTAGGAGCTACATAAACGACAATAGGTTAGACGCCCACCTTCCGGTTTTAAAGGTTTTA	60	68	79.02	0	20	20	31.67	28.33	40	4	contig18987	1_BC
contig19722	125	10	57	CATTAGGAGCTACATAAACGACAATAGGTTAGACGCCCACCTTCCGGTTTTAAAGGTTTT	60	69	79.44	0	20	21.67	30	28.33	41.67	4	contig18987	1_BC
contig19721	440	10	365	GAAAATCCAAGGGAATGAATAACTTTCACACCTGGTCGTACTCATAACCGCAGCAGGTCT	60	76	81.01	0	20	25	33.33	21.67	45	4	contig08170	1_BC
contig19721	440	10	345	GTGCGTTCTTGACAGTCCTTGAAAATCCAAGGGAATGAATAACTTTCACACCTGGTCGTA	60	96	80.39	0	21.67	21.67	28.33	28.33	43.33	4	contig21893	1_BC
contig19721	440	10	282	AAATCGATTTGTTCGGAGCTAGGGTTCAATGATCGGTAGAGCTCAACACCTCTGTTGAGT	60	159	81.31	0	26.67	18.33	25	30	45	3	contig02812	1_BC
contig19721	440	10	262	CTTAACGGTCTATAACCCTGAAATCGATTTGTTCGGAGCTAGGGTTCAATGATCGGTAGA	60	179	79.52	0	25	18.33	26.67	30	43.33	3	contig02812	1_BC
contig19721	440	10	242	GGGAAGAGTTATCTTTTCTCCTTAACGGTCTATAACCCTGAAATCGATTTGTTCGGAGCT	60	199	78.88	0	21.67	20	23.33	35	41.67	4	contig18817	1_BC
contig19721	440	10	136	ATTTTTCACACCACCTATCGAAAGGGAATCCGGTTAAGATTCCGGAACCAGGATGTGGAT	60	305	81.67	0	23.33	21.67	30	25	45	5	contig10205	1_BC
contig19721	440	10	116	GCTCCGTTTCAATGTGTGTGATTTTTCACACCACCTATCGAAAGGGAATCCGGTTAAGAT	60	325	80.6	0	21.67	21.67	25	31.67	43.33	5	contig10205	1_BC
contig19721	440	10	96	CGATCCTAAGAGATAGGGAAGCTCCGTTTCAATGTGTGTGATTTTTCACACCACCTATCG	60	345	80.08	0	21.67	23.33	25	30	45	5	contig11566	1_BC
contig19721	440	10	29	AAGTGAGAACCTTGAAGACTGAAGTGGAGAAAGGTTCCATGGTAACAGCAGTTGGACATG	60	412	80.9	0	31.67	13.33	35	20	45	3	contig17145	1_BC
contig19721	440	10	9	GGTGGTAGTAGCAAATATTCAAGTGAGAACCTTGAAGACTGAAGTGGAGAAAGGTTCCAT	60	432	79.03	0	30	11.67	35	23.33	41.67	3	contig17145	1_BC
contig19720	165	10	106	TGTGTAATGCGTCCAAAGACCATTGTGTGTATGTGTGGATGGGTGGGTGGGTGTCCCCGG	60	60	86.09	0	40	15	15	30	55	4	contig19795	2_BC
contig19720	165	10	105	GTGTGTAATGCGTCCAAAGACCATTGTGTGTATGTGTGGATGGGTGGGTGGGTGTCCCCG	60	61	85.49	0	40	15	15	30	55	4	contig19795	2_BC
contig19720	165	10	104	AGTGTGTAATGCGTCCAAAGACCATTGTGTGTATGTGTGGATGGGTGGGTGGGTGTCCCC	60	62	85.26	0	38.33	15	16.67	30	53.33	4	contig19795	2_BC
contig19720	165	10	103	TAGTGTGTAATGCGTCCAAAGACCATTGTGTGTATGTGTGGATGGGTGGGTGGGTGTCCC	60	63	84.28	0	38.33	13.33	16.67	31.67	51.67	3	contig19795	2_BC
contig19720	165	10	102	GTAGTGTGTAATGCGTCCAAAGACCATTGTGTGTATGTGTGGATGGGTGGGTGGGTGTCC	60	64	83.69	0	40	11.67	16.67	31.67	51.67	3	contig19795	2_BC
contig19720	165	10	101	CGTAGTGTGTAATGCGTCCAAAGACCATTGTGTGTATGTGTGGATGGGTGGGTGGGTGTC	60	65	83.68	1	40	11.67	16.67	31.67	51.67	3	contig19795	2_BC
contig19720	165	10	95	CGAAGGCGTAGTGTGTAATGCGTCCAAAGACCATTGTGTGTATGTGTGGATGGGTGGGTG	60	71	83.81	1	40	11.67	20	28.33	51.67	3	contig19795	2_BC
contig19720	165	10	94	TCGAAGGCGTAGTGTGTAATGCGTCCAAAGACCATTGTGTGTATGTGTGGATGGGTGGGT	60	72	84.12	1	38.33	11.67	20	30	50	3	contig19795	2_BC
contig19720	165	10	93	GTCGAAGGCGTAGTGTGTAATGCGTCCAAAGACCATTGTGTGTATGTGTGGATGGGTGGG	60	73	83.71	1	40	11.67	20	28.33	51.67	3	contig19795	2_BC
contig19720	165	10	92	CGTCGAAGGCGTAGTGTGTAATGCGTCCAAAGACCATTGTGTGTATGTGTGGATGGGTGG	60	74	83.71	1	38.33	13.33	20	28.33	51.67	3	contig19795	2_BC
contig07749	102	10	43	AGCGAAGGAGCTCTGGACGACGACACAGAACTGGTTGGACGGTATTGGACTGACAGGTCT	60	60	85.59	0	35	20	26.67	18.33	55	2	contig14401	2_BC
contig07749	102	10	42	TAGCGAAGGAGCTCTGGACGACGACACAGAACTGGTTGGACGGTATTGGACTGACAGGTC	60	61	84.86	0	35	20	26.67	18.33	55	2	contig14401	2_BC
contig07749	102	10	41	TTAGCGAAGGAGCTCTGGACGACGACACAGAACTGGTTGGACGGTATTGGACTGACAGGT	60	62	84.84	0	35	18.33	26.67	20	53.33	2	contig14401	2_BC
contig07749	102	10	40	ATTAGCGAAGGAGCTCTGGACGACGACACAGAACTGGTTGGACGGTATTGGACTGACAGG	60	63	84.3	0	35	18.33	28.33	18.33	53.33	2	contig14401	2_BC
contig07749	102	10	39	AATTAGCGAAGGAGCTCTGGACGACGACACAGAACTGGTTGGACGGTATTGGACTGACAG	60	64	83.6	0	33.33	18.33	30	18.33	51.67	2	contig14401	2_BC
contig07749	102	10	38	GAATTAGCGAAGGAGCTCTGGACGACGACACAGAACTGGTTGGACGGTATTGGACTGACA	60	65	83.58	0	33.33	18.33	30	18.33	51.67	2	contig14401	2_BC
contig07749	102	10	37	AGAATTAGCGAAGGAGCTCTGGACGACGACACAGAACTGGTTGGACGGTATTGGACTGAC	60	66	83.51	0	33.33	18.33	30	18.33	51.67	2	contig14401	2_BC
contig07749	102	10	36	AAGAATTAGCGAAGGAGCTCTGGACGACGACACAGAACTGGTTGGACGGTATTGGACTGA	60	67	83.39	0	33.33	16.67	31.67	18.33	50	2	contig14401	2_BC
contig07749	102	10	35	CAAGAATTAGCGAAGGAGCTCTGGACGACGACACAGAACTGGTTGGACGGTATTGGACTG	60	68	83.09	0	33.33	18.33	30	18.33	51.67	2	contig14401	2_BC
contig07749	102	10	34	TCAAGAATTAGCGAAGGAGCTCTGGACGACGACACAGAACTGGTTGGACGGTATTGGACT	60	69	83.39	0	31.67	18.33	30	20	50	2	contig14401	2_BC
contig07748	256	10	197	TATATGGCCGTATTATTTCACTCAAGCGGACAGACGACGGCGTCTCTTTCTCATATGATT	60	60	80.35	0	20	23.33	23.33	33.33	43.33	3	contig12637	1_BC
contig07748	256	10	196	ATATATGGCCGTATTATTTCACTCAAGCGGACAGACGACGGCGTCTCTTTCTCATATGAT	60	61	80.32	0	20	23.33	25	31.67	43.33	3	contig12637	1_BC
contig07748	256	10	195	TATATATGGCCGTATTATTTCACTCAAGCGGACAGACGACGGCGTCTCTTTCTCATATGA	60	62	80.07	0	20	23.33	25	31.67	43.33	3	contig12637	1_BC
contig07748	256	10	194	CTATATATGGCCGTATTATTTCACTCAAGCGGACAGACGACGGCGTCTCTTTCTCATATG	60	63	79.73	0	20	25	23.33	31.67	45	3	contig12637	1_BC
contig07748	256	10	193	ACTATATATGGCCGTATTATTTCACTCAAGCGGACAGACGACGGCGTCTCTTTCTCATAT	60	64	80.09	0	18.33	25	25	31.67	43.33	3	contig12637	1_BC
contig07748	256	10	192	CACTATATATGGCCGTATTATTTCACTCAAGCGGACAGACGACGGCGTCTCTTTCTCATA	60	65	80.25	0	18.33	26.67	25	30	45	3	contig12637	1_BC
contig07748	256	10	191	TCACTATATATGGCCGTATTATTTCACTCAAGCGGACAGACGACGGCGTCTCTTTCTCAT	60	66	80.94	0	18.33	26.67	23.33	31.67	45	3	contig12637	1_BC
contig07748	256	10	190	ATCACTATATATGGCCGTATTATTTCACTCAAGCGGACAGACGACGGCGTCTCTTTCTCA	60	67	80.94	0	18.33	26.67	25	30	45	3	contig12637	1_BC
contig07748	256	10	188	ACATCACTATATATGGCCGTATTATTTCACTCAAGCGGACAGACGACGGCGTCTCTTTCT	60	69	81.03	0	18.33	26.67	25	30	45	3	contig12637	1_BC
contig07748	256	10	186	AGACATCACTATATATGGCCGTATTATTTCACTCAAGCGGACAGACGACGGCGTCTCTTT	60	71	81.03	0	20	25	26.67	28.33	45	3	contig12637	1_BC
contig07747	211	10	152	TCCCAATCAAAGTCAGTACTGGATACTCCCTCTTTATTCACAAGAACTTAAAGAGAGAAA	60	60	76.76	0	13.33	23.33	38.33	25	36.67	3	contig04974	1_BC
contig07747	211	10	151	TTCCCAATCAAAGTCAGTACTGGATACTCCCTCTTTATTCACAAGAACTTAAAGAGAGAA	60	61	76.76	0	13.33	23.33	36.67	26.67	36.67	3	contig04974	1_BC
contig07747	211	10	150	ATTCCCAATCAAAGTCAGTACTGGATACTCCCTCTTTATTCACAAGAACTTAAAGAGAGA	60	62	76.72	0	13.33	23.33	36.67	26.67	36.67	3	contig04974	1_BC
contig07747	211	10	149	TATTCCCAATCAAAGTCAGTACTGGATACTCCCTCTTTATTCACAAGAACTTAAAGAGAG	60	63	76.04	0	13.33	23.33	35	28.33	36.67	3	contig04974	1_BC
contig07747	211	10	148	TTATTCCCAATCAAAGTCAGTACTGGATACTCCCTCTTTATTCACAAGAACTTAAAGAGA	60	64	75.96	0	11.67	23.33	35	30	35	3	contig04974	1_BC
contig07747	211	10	147	CTTATTCCCAATCAAAGTCAGTACTGGATACTCCCTCTTTATTCACAAGAACTTAAAGAG	60	65	75.65	0	11.67	25	33.33	30	36.67	3	contig04974	1_BC
contig07747	211	10	146	GCTTATTCCCAATCAAAGTCAGTACTGGATACTCCCTCTTTATTCACAAGAACTTAAAGA	60	66	76.44	0	11.67	25	33.33	30	36.67	3	contig04974	1_BC
contig07747	211	10	145	TGCTTATTCCCAATCAAAGTCAGTACTGGATACTCCCTCTTTATTCACAAGAACTTAAAG	60	67	76.54	0	11.67	25	31.67	31.67	36.67	3	contig04974	1_BC
contig07747	211	10	144	TTGCTTATTCCCAATCAAAGTCAGTACTGGATACTCCCTCTTTATTCACAAGAACTTAAA	60	68	76.46	0	10	25	31.67	33.33	35	3	contig04974	1_BC
contig07747	211	10	143	ATTGCTTATTCCCAATCAAAGTCAGTACTGGATACTCCCTCTTTATTCACAAGAACTTAA	60	69	76.42	0	10	25	31.67	33.33	35	3	contig04974	1_BC
contig07746	102	10	41	ACAAAGACAAACCAAAGAACGATGCGGCCATGGAAGACGATGATATGTGGGTTGAGAAAC	60	62	81.66	0	28.33	16.67	41.67	13.33	45	3	contig17759	1_BC
contig07746	102	10	29	AACACCATCAGGACAAAGACAAACCAAAGAACGATGCGGCCATGGAAGACGATGATATGT	60	74	82.14	0	23.33	21.67	43.33	11.67	45	3	contig17759	1_BC
contig07746	102	10	28	AAACACCATCAGGACAAAGACAAACCAAAGAACGATGCGGCCATGGAAGACGATGATATG	60	75	81.63	0	23.33	21.67	45	10	45	3	contig17759	1_BC
contig07746	102	10	27	CAAACACCATCAGGACAAAGACAAACCAAAGAACGATGCGGCCATGGAAGACGATGATAT	60	76	81.63	0	21.67	23.33	45	10	45	3	contig17759	1_BC
contig07746	102	10	26	ACAAACACCATCAGGACAAAGACAAACCAAAGAACGATGCGGCCATGGAAGACGATGATA	60	77	82.17	0	21.67	23.33	46.67	8.33	45	3	contig17759	1_BC
contig07746	102	10	13	AAACACAAGAGTGACAAACACCATCAGGACAAAGACAAACCAAAGAACGATGCGGCCATG	60	90	81.98	0	20	25	48.33	6.67	45	3	contig17759	1_BC
contig07746	102	10	12	GAAACACAAGAGTGACAAACACCATCAGGACAAAGACAAACCAAAGAACGATGCGGCCAT	60	91	81.89	0	20	25	48.33	6.67	45	3	contig17759	1_BC
contig07746	102	10	11	AGAAACACAAGAGTGACAAACACCATCAGGACAAAGACAAACCAAAGAACGATGCGGCCA	60	92	82.35	0	20	25	50	5	45	3	contig17759	1_BC
contig07746	102	10	10	AAGAAACACAAGAGTGACAAACACCATCAGGACAAAGACAAACCAAAGAACGATGCGGCC	60	93	81.84	0	20	25	50	5	45	3	contig17759	1_BC
contig07746	102	10	43	AAAGACAAACCAAAGAACGATGCGGCCATGGAAGACGATGATATGTGGGTTGAGAAACCG	60	60	82.42	0	30	16.67	40	13.33	46.67	3	contig17759	2_BC
contig07745	95	10	36	ACGCTCCGATGAATACCCGGTTGTTGTGAAATGTAGTTATCTTGAATGCCATCCAATAAG	60	60	79.69	0	21.67	20	28.33	30	41.67	3	contig05563	1_BC
contig07745	95	10	35	GACGCTCCGATGAATACCCGGTTGTTGTGAAATGTAGTTATCTTGAATGCCATCCAATAA	60	61	79.67	0	21.67	20	28.33	30	41.67	3	contig05563	1_BC
contig07745	95	10	34	TGACGCTCCGATGAATACCCGGTTGTTGTGAAATGTAGTTATCTTGAATGCCATCCAATA	60	62	80.17	0	21.67	20	26.67	31.67	41.67	3	contig05563	1_BC
contig07745	95	10	33	TTGACGCTCCGATGAATACCCGGTTGTTGTGAAATGTAGTTATCTTGAATGCCATCCAAT	60	63	80.45	0	21.67	20	25	33.33	41.67	3	contig05563	1_BC
contig07745	95	10	32	CTTGACGCTCCGATGAATACCCGGTTGTTGTGAAATGTAGTTATCTTGAATGCCATCCAA	60	64	80.54	0	21.67	21.67	25	31.67	43.33	3	contig05563	1_BC
contig07745	95	10	31	GCTTGACGCTCCGATGAATACCCGGTTGTTGTGAAATGTAGTTATCTTGAATGCCATCCA	60	65	81.38	0	23.33	21.67	23.33	31.67	45	3	contig05563	1_BC
contig07745	95	10	28	TCCGCTTGACGCTCCGATGAATACCCGGTTGTTGTGAAATGTAGTTATCTTGAATGCCAT	60	68	81.95	0	23.33	21.67	21.67	33.33	45	3	contig18078	1_BC
contig07745	95	10	27	ATCCGCTTGACGCTCCGATGAATACCCGGTTGTTGTGAAATGTAGTTATCTTGAATGCCA	60	69	81.95	0	23.33	21.67	23.33	31.67	45	3	contig18078	1_BC
contig07745	95	10	23	TGCCATCCGCTTGACGCTCCGATGAATACCCGGTTGTTGTGAAATGTAGTTATCTTGAAT	60	73	81.95	0	23.33	21.67	21.67	33.33	45	3	contig18078	1_BC
contig07745	95	10	30	CGCTTGACGCTCCGATGAATACCCGGTTGTTGTGAAATGTAGTTATCTTGAATGCCATCC	60	66	81.57	0	23.33	23.33	21.67	31.67	46.67	3	contig05563	2_BC
contig07744	104	10	45	AGCCACTGGCAGTCACTGTGCCAGTGGGGTAACAACCACCGTTCCTGAGTGATAAACAAG	60	60	85.13	0	26.67	26.67	28.33	18.33	53.33	4	contig07613	2_BC
contig07744	104	10	44	GAGCCACTGGCAGTCACTGTGCCAGTGGGGTAACAACCACCGTTCCTGAGTGATAAACAA	60	61	85.1	0	26.67	26.67	28.33	18.33	53.33	4	contig07613	2_BC
contig07744	104	10	43	CGAGCCACTGGCAGTCACTGTGCCAGTGGGGTAACAACCACCGTTCCTGAGTGATAAACA	60	62	85.79	0	26.67	28.33	26.67	18.33	55	4	contig07613	2_BC
contig07744	104	10	41	TCCGAGCCACTGGCAGTCACTGTGCCAGTGGGGTAACAACCACCGTTCCTGAGTGATAAA	60	64	86.3	0	26.67	28.33	25	20	55	4	contig07613	2_BC
contig07744	104	10	40	TTCCGAGCCACTGGCAGTCACTGTGCCAGTGGGGTAACAACCACCGTTCCTGAGTGATAA	60	65	86.3	0	26.67	28.33	23.33	21.67	55	4	contig07314	2_BC
contig07744	104	10	42	CCGAGCCACTGGCAGTCACTGTGCCAGTGGGGTAACAACCACCGTTCCTGAGTGATAAAC	60	63	85.97	0	26.67	30	25	18.33	56.67	4	contig07613	3_BC
contig07744	104	10	39	GTTCCGAGCCACTGGCAGTCACTGTGCCAGTGGGGTAACAACCACCGTTCCTGAGTGATA	60	66	86.4	0	28.33	28.33	21.67	21.67	56.67	4	contig07314	3_BC
contig07744	104	10	38	AGTTCCGAGCCACTGGCAGTCACTGTGCCAGTGGGGTAACAACCACCGTTCCTGAGTGAT	60	67	87.15	0	28.33	28.33	21.67	21.67	56.67	4	contig07314	3_BC
contig07744	104	10	37	AAGTTCCGAGCCACTGGCAGTCACTGTGCCAGTGGGGTAACAACCACCGTTCCTGAGTGA	60	68	87.17	0	28.33	28.33	23.33	20	56.67	4	contig07314	3_BC
contig07744	104	10	36	CAAGTTCCGAGCCACTGGCAGTCACTGTGCCAGTGGGGTAACAACCACCGTTCCTGAGTG	60	69	86.82	0	28.33	30	21.67	20	58.33	4	contig07314	3_BC
contig07743	109	10	48	TTATGGGCGATGCTGATTACTTGGCTTTGCACGGGCCGGCCACATTACCCTACCATGGAC	60	62	86.42	0	26.67	28.33	18.33	26.67	55	3	contig07234	2_BC
contig07743	109	10	47	TTTATGGGCGATGCTGATTACTTGGCTTTGCACGGGCCGGCCACATTACCCTACCATGGA	60	63	86.32	0	26.67	26.67	18.33	28.33	53.33	3	contig07234	2_BC
contig07743	109	10	46	CTTTATGGGCGATGCTGATTACTTGGCTTTGCACGGGCCGGCCACATTACCCTACCATGG	60	64	85.92	0	26.67	28.33	16.67	28.33	55	3	contig07234	2_BC
contig07743	109	10	45	ACTTTATGGGCGATGCTGATTACTTGGCTTTGCACGGGCCGGCCACATTACCCTACCATG	60	65	85.74	0	25	28.33	18.33	28.33	53.33	3	contig07234	2_BC
contig07743	109	10	44	CACTTTATGGGCGATGCTGATTACTTGGCTTTGCACGGGCCGGCCACATTACCCTACCAT	60	66	85.74	0	23.33	30	18.33	28.33	53.33	3	contig07234	2_BC
contig07743	109	10	43	GCACTTTATGGGCGATGCTGATTACTTGGCTTTGCACGGGCCGGCCACATTACCCTACCA	60	67	86.6	0	25	30	18.33	26.67	55	3	contig07234	2_BC
contig07743	109	10	41	TGGCACTTTATGGGCGATGCTGATTACTTGGCTTTGCACGGGCCGGCCACATTACCCTAC	60	69	86.6	0	26.67	28.33	16.67	28.33	55	3	contig07234	2_BC
contig07743	109	10	40	TTGGCACTTTATGGGCGATGCTGATTACTTGGCTTTGCACGGGCCGGCCACATTACCCTA	60	70	86.5	0	26.67	26.67	16.67	30	53.33	3	contig21687	2_BC
contig07743	109	10	39	TTTGGCACTTTATGGGCGATGCTGATTACTTGGCTTTGCACGGGCCGGCCACATTACCCT	60	71	86.78	0	26.67	26.67	15	31.67	53.33	3	contig07234	2_BC
contig07743	109	10	38	GTTTGGCACTTTATGGGCGATGCTGATTACTTGGCTTTGCACGGGCCGGCCACATTACCC	60	72	86.41	0	28.33	26.67	15	30	55	3	contig07234	2_BC
contig07742	108	10	36	TTGTTCTTTACATATTCACAACAAAGTCTCGTCACCCTCGTATCACCTGGGTCCCATTAT	60	73	79.64	0	11.67	30	23.33	35	41.67	3	contig15835	1_BC
contig07742	108	10	35	TTTGTTCTTTACATATTCACAACAAAGTCTCGTCACCCTCGTATCACCTGGGTCCCATTA	60	74	79.67	0	11.67	30	23.33	35	41.67	3	contig15835	1_BC
contig07742	108	10	21	GCTTTATACCTGCCTTTGTTCTTTACATATTCACAACAAAGTCTCGTCACCCTCGTATCA	60	88	78.46	0	10	30	23.33	36.67	40	3	contig15835	1_BC
contig07742	108	10	20	TGCTTTATACCTGCCTTTGTTCTTTACATATTCACAACAAAGTCTCGTCACCCTCGTATC	60	89	78.46	0	10	30	21.67	38.33	40	3	contig15835	1_BC
contig07742	108	10	19	TTGCTTTATACCTGCCTTTGTTCTTTACATATTCACAACAAAGTCTCGTCACCCTCGTAT	60	90	78.41	0	10	28.33	21.67	40	38.33	3	contig15835	1_BC
contig07742	108	10	18	TTTGCTTTATACCTGCCTTTGTTCTTTACATATTCACAACAAAGTCTCGTCACCCTCGTA	60	91	78.44	0	10	28.33	21.67	40	38.33	3	contig15835	1_BC
contig07742	108	10	17	ATTTGCTTTATACCTGCCTTTGTTCTTTACATATTCACAACAAAGTCTCGTCACCCTCGT	60	92	78.7	0	10	28.33	21.67	40	38.33	3	contig15835	1_BC
contig07742	108	10	16	GATTTGCTTTATACCTGCCTTTGTTCTTTACATATTCACAACAAAGTCTCGTCACCCTCG	60	93	78.25	0	11.67	28.33	21.67	38.33	40	3	contig15835	1_BC
contig07742	108	10	15	TGATTTGCTTTATACCTGCCTTTGTTCTTTACATATTCACAACAAAGTCTCGTCACCCTC	60	94	78.03	0	10	28.33	21.67	40	38.33	3	contig18334	1_BC
contig07742	108	10	13	ATTGATTTGCTTTATACCTGCCTTTGTTCTTTACATATTCACAACAAAGTCTCGTCACCC	60	96	77.53	0	10	26.67	23.33	40	36.67	3	contig18334	1_BC
contig07741	113	10	54	ACGAGGCTGCCAACCAGAATCTTAGGGGATGGAGGGTTCCAAAATGGGTAAGCAAAGCGG	60	60	85.45	0	35	18.33	31.67	15	53.33	4	contig05439	2_BC
contig07741	113	10	53	GACGAGGCTGCCAACCAGAATCTTAGGGGATGGAGGGTTCCAAAATGGGTAAGCAAAGCG	60	61	84.75	0	35	18.33	31.67	15	53.33	4	contig05439	2_BC
contig07741	113	10	52	CGACGAGGCTGCCAACCAGAATCTTAGGGGATGGAGGGTTCCAAAATGGGTAAGCAAAGC	60	62	84.75	0	33.33	20	31.67	15	53.33	4	contig05439	2_BC
contig07741	113	10	51	CCGACGAGGCTGCCAACCAGAATCTTAGGGGATGGAGGGTTCCAAAATGGGTAAGCAAAG	60	63	84.61	0	33.33	20	31.67	15	53.33	4	contig05439	2_BC
contig07741	113	10	50	GCCGACGAGGCTGCCAACCAGAATCTTAGGGGATGGAGGGTTCCAAAATGGGTAAGCAAA	60	64	85.42	0	33.33	20	31.67	15	53.33	4	contig05439	2_BC
contig07741	113	10	49	TGCCGACGAGGCTGCCAACCAGAATCTTAGGGGATGGAGGGTTCCAAAATGGGTAAGCAA	60	65	85.95	0	33.33	20	30	16.67	53.33	4	contig05439	2_BC
contig07741	113	10	48	TTGCCGACGAGGCTGCCAACCAGAATCTTAGGGGATGGAGGGTTCCAAAATGGGTAAGCA	60	66	85.95	0	33.33	20	28.33	18.33	53.33	4	contig05439	2_BC
contig07741	113	10	47	GTTGCCGACGAGGCTGCCAACCAGAATCTTAGGGGATGGAGGGTTCCAAAATGGGTAAGC	60	67	85.52	0	35	20	26.67	18.33	55	4	contig05439	2_BC
contig07741	113	10	46	TGTTGCCGACGAGGCTGCCAACCAGAATCTTAGGGGATGGAGGGTTCCAAAATGGGTAAG	60	68	85.21	0	35	18.33	26.67	20	53.33	4	contig05439	2_BC
contig07741	113	10	45	TTGTTGCCGACGAGGCTGCCAACCAGAATCTTAGGGGATGGAGGGTTCCAAAATGGGTAA	60	69	85.17	0	33.33	18.33	26.67	21.67	51.67	4	contig05439	2_BC
contig07740	105	10	46	GTTTATCGTGGATCGGTGCGAAGTATGCGTCCTTGCGCACGCGCTCAATGAGGTCGTTCT	60	60	86.04	0	31.67	23.33	15	30	55	3	contig02064	2_BC
contig07740	105	10	45	AGTTTATCGTGGATCGGTGCGAAGTATGCGTCCTTGCGCACGCGCTCAATGAGGTCGTTC	60	61	86.04	0	31.67	23.33	16.67	28.33	55	3	contig02064	2_BC
contig07740	105	10	44	AAGTTTATCGTGGATCGGTGCGAAGTATGCGTCCTTGCGCACGCGCTCAATGAGGTCGTT	60	62	86.03	0	31.67	21.67	18.33	28.33	53.33	3	contig02064	2_BC
contig07740	105	10	43	CAAGTTTATCGTGGATCGGTGCGAAGTATGCGTCCTTGCGCACGCGCTCAATGAGGTCGT	60	63	86.13	0	31.67	23.33	18.33	26.67	55	3	contig02064	2_BC
contig07740	105	10	42	TCAAGTTTATCGTGGATCGGTGCGAAGTATGCGTCCTTGCGCACGCGCTCAATGAGGTCG	60	64	86.04	0	31.67	23.33	18.33	26.67	55	3	contig02064	2_BC
contig07740	105	10	41	GTCAAGTTTATCGTGGATCGGTGCGAAGTATGCGTCCTTGCGCACGCGCTCAATGAGGTC	60	65	85.48	0	31.67	23.33	18.33	26.67	55	3	contig02064	2_BC
contig07740	105	10	40	CGTCAAGTTTATCGTGGATCGGTGCGAAGTATGCGTCCTTGCGCACGCGCTCAATGAGGT	60	66	86.13	0	31.67	23.33	18.33	26.67	55	3	contig02064	2_BC
contig07740	105	10	35	AAGCGCGTCAAGTTTATCGTGGATCGGTGCGAAGTATGCGTCCTTGCGCACGCGCTCAAT	60	71	87.11	0	30	25	20	25	55	3	contig02064	2_BC
contig07740	105	10	34	AAAGCGCGTCAAGTTTATCGTGGATCGGTGCGAAGTATGCGTCCTTGCGCACGCGCTCAA	60	72	87.13	0	30	25	21.67	23.33	55	3	contig02064	2_BC
contig07740	105	10	29	ATCCAAAAGCGCGTCAAGTTTATCGTGGATCGGTGCGAAGTATGCGTCCTTGCGCACGCG	60	77	86.53	0	30	25	21.67	23.33	55	4	contig14963	2_BC
contig19719	382	10	320	CTGTGTAATCATAGCGCTGGTTCAGCAGGAGAAACCTCTTCGTAGAATAAATATTGAGAT	60	63	78.14	1	23.33	16.67	31.67	28.33	40	3	contig17429	1_BC
contig19719	382	10	300	ATGAAGTTAATCAATATATACTGTGTAATCATAGCGCTGGTTCAGCAGGAGAAACCTCTT	60	83	77.22	1	20	16.67	33.33	30	36.67	3	contig17429	1_BC
contig19719	382	10	280	GCAATGGACGCTAAACCGTCATGAAGTTAATCAATATATACTGTGTAATCATAGCGCTGG	60	103	78.07	1	21.67	18.33	33.33	26.67	40	3	contig17429	1_BC
contig19719	382	10	260	TGGAGCCCGAATCGAGTGATGCAATGGACGCTAAACCGTCATGAAGTTAATCAATATATA	60	123	79.91	1	23.33	18.33	35	23.33	41.67	3	contig17429	1_BC
contig19719	382	10	227	TAGACTCTACAAAAGAGAAAACACCTGTGACTATGGAGCCCGAATCGAGTGATGCAATGG	60	156	80.55	0	25	20	36.67	18.33	45	4	contig17429	1_BC
contig19719	382	10	98	ACCTTTCTTGGTTGTATATAACGCATCACTAAGCGAAGAGAGTGAGCGAGAGCTAGTCCA	60	285	80.77	1	25	20	30	25	45	3	contig15669	1_BC
contig19719	382	10	71	TCAATCCGGTATACACCTAGGCGCAGGACCTTTCTTGGTTGTATATAACGCATCACTAAG	60	312	80.43	1	20	25	26.67	28.33	45	3	contig15669	1_BC
contig19719	382	10	51	GAAAAAACGGTATTGAATGATCAATCCGGTATACACCTAGGCGCAGGACCTTTCTTGGTT	60	332	80.44	1	23.33	20	30	26.67	43.33	6	contig15669	1_BC
contig19719	382	10	31	ATACTGTCGAAGAGGTATCAGAAAAAACGGTATTGAATGATCAATCCGGTATACACCTAG	60	352	77.03	1	21.67	16.67	38.33	23.33	38.33	6	contig15669	1_BC
contig19719	382	10	11	ATGGTGGAAGACTGTAGATTATACTGTCGAAGAGGTATCAGAAAAAACGGTATTGAATGA	60	372	76.89	1	28.33	8.33	38.33	25	36.67	6	contig15669	1_BC
contig19718	112	10	53	ATTACGACTTATTTCGAGAGACGATTGCTCCAACTTTCTCAATCATGACCAAAATCATTA	60	60	76.85	0	11.67	23.33	33.33	31.67	35	4	contig05996	1_BC
contig19718	112	10	52	GATTACGACTTATTTCGAGAGACGATTGCTCCAACTTTCTCAATCATGACCAAAATCATT	60	61	77.19	0	13.33	23.33	31.67	31.67	36.67	4	contig05996	1_BC
contig19718	112	10	51	TGATTACGACTTATTTCGAGAGACGATTGCTCCAACTTTCTCAATCATGACCAAAATCAT	60	62	77.67	0	13.33	23.33	31.67	31.67	36.67	4	contig05996	1_BC
contig19718	112	10	50	GTGATTACGACTTATTTCGAGAGACGATTGCTCCAACTTTCTCAATCATGACCAAAATCA	60	63	77.85	0	15	23.33	31.67	30	38.33	4	contig05996	1_BC
contig19718	112	10	49	TGTGATTACGACTTATTTCGAGAGACGATTGCTCCAACTTTCTCAATCATGACCAAAATC	60	64	77.85	0	15	23.33	30	31.67	38.33	4	contig05996	1_BC
contig19718	112	10	48	TTGTGATTACGACTTATTTCGAGAGACGATTGCTCCAACTTTCTCAATCATGACCAAAAT	60	65	77.8	0	15	21.67	30	33.33	36.67	4	contig05996	1_BC
contig19718	112	10	47	GTTGTGATTACGACTTATTTCGAGAGACGATTGCTCCAACTTTCTCAATCATGACCAAAA	60	66	77.98	0	16.67	21.67	30	31.67	38.33	4	contig05996	1_BC
contig19718	112	10	46	GGTTGTGATTACGACTTATTTCGAGAGACGATTGCTCCAACTTTCTCAATCATGACCAAA	60	67	78.67	0	18.33	21.67	28.33	31.67	40	3	contig05996	1_BC
contig19718	112	10	45	CGGTTGTGATTACGACTTATTTCGAGAGACGATTGCTCCAACTTTCTCAATCATGACCAA	60	68	79.37	0	18.33	23.33	26.67	31.67	41.67	3	contig05996	1_BC
contig19718	112	10	44	TCGGTTGTGATTACGACTTATTTCGAGAGACGATTGCTCCAACTTTCTCAATCATGACCA	60	69	79.77	0	18.33	23.33	25	33.33	41.67	3	contig05996	1_BC
contig19717	107	10	41	TCTCATTAACTTCCTGGGAAAGCGCAAATGGCCCTCTACACCTGAACCACCACATGCACA	60	67	84.42	0	15	35	30	20	50	3	contig03507	2_BC
contig19717	107	10	37	AACCTCTCATTAACTTCCTGGGAAAGCGCAAATGGCCCTCTACACCTGAACCACCACATG	60	71	83.69	0	15	35	30	20	50	3	contig20925	2_BC
contig19717	107	10	36	AAACCTCTCATTAACTTCCTGGGAAAGCGCAAATGGCCCTCTACACCTGAACCACCACAT	60	72	83.57	0	13.33	35	31.67	20	48.33	3	contig20925	2_BC
contig19717	107	10	30	TCTCGCAAACCTCTCATTAACTTCCTGGGAAAGCGCAAATGGCCCTCTACACCTGAACCA	60	78	84.18	0	15	35	28.33	21.67	50	3	contig19288	2_BC
contig19717	107	10	28	ACTCTCGCAAACCTCTCATTAACTTCCTGGGAAAGCGCAAATGGCCCTCTACACCTGAAC	60	80	83.52	0	15	35	28.33	21.67	50	3	contig19288	2_BC
contig19717	107	10	27	CACTCTCGCAAACCTCTCATTAACTTCCTGGGAAAGCGCAAATGGCCCTCTACACCTGAA	60	81	83.52	0	15	35	28.33	21.67	50	3	contig19288	2_BC
contig19717	107	10	26	ACACTCTCGCAAACCTCTCATTAACTTCCTGGGAAAGCGCAAATGGCCCTCTACACCTGA	60	82	84.04	0	15	35	28.33	21.67	50	3	contig19288	2_BC
contig19717	107	10	25	AACACTCTCGCAAACCTCTCATTAACTTCCTGGGAAAGCGCAAATGGCCCTCTACACCTG	60	83	83.62	0	15	35	28.33	21.67	50	3	contig19288	2_BC
contig19717	107	10	19	TGGCCCAACACTCTCGCAAACCTCTCATTAACTTCCTGGGAAAGCGCAAATGGCCCTCTA	60	89	85.19	0	16.67	35	26.67	21.67	51.67	3	contig07214	2_BC
contig19717	107	10	16	GACTGGCCCAACACTCTCGCAAACCTCTCATTAACTTCCTGGGAAAGCGCAAATGGCCCT	60	92	85.57	0	18.33	35	26.67	20	53.33	3	contig07214	2_BC
contig19716	121	10	62	GGTAGTGAGGGATAGAGGGTCGGAGTGGTGGAGGTAGGTAAGCATGACAATCCAGTGGTT	60	60	83.87	0	45	8.33	25	21.67	53.33	3	contig21019	3_BC
contig19716	121	10	61	CGGTAGTGAGGGATAGAGGGTCGGAGTGGTGGAGGTAGGTAAGCATGACAATCCAGTGGT	60	61	84.57	0	45	10	25	20	55	3	contig21019	3_BC
contig19716	121	10	60	ACGGTAGTGAGGGATAGAGGGTCGGAGTGGTGGAGGTAGGTAAGCATGACAATCCAGTGG	60	62	84.57	0	45	10	26.67	18.33	55	3	contig21019	3_BC
contig19716	121	10	59	TACGGTAGTGAGGGATAGAGGGTCGGAGTGGTGGAGGTAGGTAAGCATGACAATCCAGTG	60	63	83.58	0	43.33	10	26.67	20	53.33	3	contig21019	3_BC
contig19716	121	10	58	GTACGGTAGTGAGGGATAGAGGGTCGGAGTGGTGGAGGTAGGTAAGCATGACAATCCAGT	60	64	83.58	0	43.33	10	26.67	20	53.33	3	contig21019	3_BC
contig19716	121	10	57	GGTACGGTAGTGAGGGATAGAGGGTCGGAGTGGTGGAGGTAGGTAAGCATGACAATCCAG	60	65	83.77	0	45	10	26.67	18.33	55	3	contig21019	3_BC
contig19716	121	10	56	TGGTACGGTAGTGAGGGATAGAGGGTCGGAGTGGTGGAGGTAGGTAAGCATGACAATCCA	60	66	84.25	0	43.33	10	26.67	20	53.33	3	contig21019	3_BC
contig19716	121	10	55	TTGGTACGGTAGTGAGGGATAGAGGGTCGGAGTGGTGGAGGTAGGTAAGCATGACAATCC	60	67	83.72	0	43.33	10	25	21.67	53.33	3	contig21019	3_BC
contig19716	121	10	54	CTTGGTACGGTAGTGAGGGATAGAGGGTCGGAGTGGTGGAGGTAGGTAAGCATGACAATC	60	68	83.06	0	43.33	10	25	21.67	53.33	3	contig21019	3_BC
contig19716	121	10	53	CCTTGGTACGGTAGTGAGGGATAGAGGGTCGGAGTGGTGGAGGTAGGTAAGCATGACAAT	60	69	83.75	0	43.33	10	25	21.67	53.33	3	contig21019	3_BC
contig19715	116	10	54	TCACTCTTTGTACTGTTAGCAGCAGCGGTCTATGCTACGGCCTTGACGGTCACTCCCCCT	60	63	85.8	0	21.67	33.33	15	30	55	5	contig16094	2_BC
contig19715	116	10	52	AGTCACTCTTTGTACTGTTAGCAGCAGCGGTCTATGCTACGGCCTTGACGGTCACTCCCC	60	65	85.2	0	23.33	31.67	16.67	28.33	55	4	contig16094	2_BC
contig19715	116	10	51	AAGTCACTCTTTGTACTGTTAGCAGCAGCGGTCTATGCTACGGCCTTGACGGTCACTCCC	60	66	84.51	0	23.33	30	18.33	28.33	53.33	3	contig16094	2_BC
contig19715	116	10	50	CAAGTCACTCTTTGTACTGTTAGCAGCAGCGGTCTATGCTACGGCCTTGACGGTCACTCC	60	67	83.92	0	23.33	30	18.33	28.33	53.33	3	contig16094	2_BC
contig19715	116	10	49	TCAAGTCACTCTTTGTACTGTTAGCAGCAGCGGTCTATGCTACGGCCTTGACGGTCACTC	60	68	83.65	0	23.33	28.33	18.33	30	51.67	3	contig16094	2_BC
contig19715	116	10	48	CTCAAGTCACTCTTTGTACTGTTAGCAGCAGCGGTCTATGCTACGGCCTTGACGGTCACT	60	69	83.67	0	23.33	28.33	18.33	30	51.67	3	contig16094	2_BC
contig19715	116	10	47	GCTCAAGTCACTCTTTGTACTGTTAGCAGCAGCGGTCTATGCTACGGCCTTGACGGTCAC	60	70	84.06	0	25	28.33	18.33	28.33	53.33	3	contig16094	2_BC
contig19715	116	10	46	TGCTCAAGTCACTCTTTGTACTGTTAGCAGCAGCGGTCTATGCTACGGCCTTGACGGTCA	60	71	84.46	0	25	26.67	18.33	30	51.67	3	contig16094	2_BC
contig19715	116	10	45	ATGCTCAAGTCACTCTTTGTACTGTTAGCAGCAGCGGTCTATGCTACGGCCTTGACGGTC	60	72	83.92	0	25	26.67	18.33	30	51.67	3	contig16094	2_BC
contig19715	116	10	44	CATGCTCAAGTCACTCTTTGTACTGTTAGCAGCAGCGGTCTATGCTACGGCCTTGACGGT	60	73	84.01	0	25	26.67	18.33	30	51.67	3	contig16094	2_BC
contig19714	120	10	40	TTGTACAGCAGCAGGCTGAGCTGGTGAATTAGGTGAGGCAGGATCTGCGAGGCCGTATTG	60	81	85.78	0	38.33	16.67	21.67	23.33	55	2	contig14608	2_BC
contig19714	120	10	39	CTTGTACAGCAGCAGGCTGAGCTGGTGAATTAGGTGAGGCAGGATCTGCGAGGCCGTATT	60	82	85.72	0	36.67	18.33	21.67	23.33	55	2	contig14608	2_BC
contig19714	120	10	61	TGGTGAATTAGGTGAGGCAGGATCTGCGAGGCCGTATTGCCGTGTCTGCCTGGACCGTTT	60	60	87.3	0	36.67	20	15	28.33	56.67	3	contig11507	3_BC
contig19714	120	10	60	CTGGTGAATTAGGTGAGGCAGGATCTGCGAGGCCGTATTGCCGTGTCTGCCTGGACCGTT	60	61	87.34	0	36.67	21.67	15	26.67	58.33	2	contig11507	3_BC
contig19714	120	10	59	GCTGGTGAATTAGGTGAGGCAGGATCTGCGAGGCCGTATTGCCGTGTCTGCCTGGACCGT	60	62	88.16	0	38.33	21.67	15	25	60	2	contig11507	3_BC
contig19714	120	10	58	AGCTGGTGAATTAGGTGAGGCAGGATCTGCGAGGCCGTATTGCCGTGTCTGCCTGGACCG	60	63	88.1	0	38.33	21.67	16.67	23.33	60	2	contig11507	3_BC
contig19714	120	10	57	GAGCTGGTGAATTAGGTGAGGCAGGATCTGCGAGGCCGTATTGCCGTGTCTGCCTGGACC	60	64	87.43	0	38.33	21.67	16.67	23.33	60	2	contig11507	3_BC
contig19714	120	10	56	TGAGCTGGTGAATTAGGTGAGGCAGGATCTGCGAGGCCGTATTGCCGTGTCTGCCTGGAC	60	65	87.25	0	38.33	20	16.67	25	58.33	2	contig11507	3_BC
contig19714	120	10	55	CTGAGCTGGTGAATTAGGTGAGGCAGGATCTGCGAGGCCGTATTGCCGTGTCTGCCTGGA	60	66	87.19	0	38.33	20	16.67	25	58.33	2	contig11507	3_BC
contig19714	120	10	54	GCTGAGCTGGTGAATTAGGTGAGGCAGGATCTGCGAGGCCGTATTGCCGTGTCTGCCTGG	60	67	87.58	0	40	20	15	25	60	2	contig11507	3_BC
contig19713	261	10	200	TTAGGACATAAAGAATGACGACCTCGTGGGTAGCATCTACGTAGAGACTCTGGTTAAGAG	60	62	79.45	0	28.33	16.67	31.67	23.33	45	3	contig10572	1_BC
contig19713	261	10	199	ATTAGGACATAAAGAATGACGACCTCGTGGGTAGCATCTACGTAGAGACTCTGGTTAAGA	60	63	79.36	0	26.67	16.67	33.33	23.33	43.33	3	contig10572	1_BC
contig19713	261	10	198	AATTAGGACATAAAGAATGACGACCTCGTGGGTAGCATCTACGTAGAGACTCTGGTTAAG	60	64	78.96	0	26.67	16.67	33.33	23.33	43.33	3	contig10572	1_BC
contig19713	261	10	197	CAATTAGGACATAAAGAATGACGACCTCGTGGGTAGCATCTACGTAGAGACTCTGGTTAA	60	65	79.03	0	25	18.33	33.33	23.33	43.33	3	contig10572	1_BC
contig19713	261	10	196	GCAATTAGGACATAAAGAATGACGACCTCGTGGGTAGCATCTACGTAGAGACTCTGGTTA	60	66	79.88	0	26.67	18.33	31.67	23.33	45	3	contig10572	1_BC
contig19713	261	10	195	AGCAATTAGGACATAAAGAATGACGACCTCGTGGGTAGCATCTACGTAGAGACTCTGGTT	60	67	80.59	0	26.67	18.33	31.67	23.33	45	3	contig10572	1_BC
contig19713	261	10	192	AAGAGCAATTAGGACATAAAGAATGACGACCTCGTGGGTAGCATCTACGTAGAGACTCTG	60	70	79.86	0	26.67	18.33	35	20	45	3	contig10572	1_BC
contig19713	261	10	191	CAAGAGCAATTAGGACATAAAGAATGACGACCTCGTGGGTAGCATCTACGTAGAGACTCT	60	71	79.86	0	25	20	35	20	45	3	contig10572	1_BC
contig19713	261	10	189	ACCAAGAGCAATTAGGACATAAAGAATGACGACCTCGTGGGTAGCATCTACGTAGAGACT	60	73	80.59	0	25	20	36.67	18.33	45	3	contig10572	1_BC
contig19713	261	10	188	AACCAAGAGCAATTAGGACATAAAGAATGACGACCTCGTGGGTAGCATCTACGTAGAGAC	60	74	80.16	0	25	20	38.33	16.67	45	3	contig10572	1_BC
contig19712	378	10	129	AATCCAGACTTTTATATACAAAGAAAGGGATTCACACACACCACTACCGCTCCCTATCGA	60	250	79.43	0	11.67	30	36.67	21.67	41.67	4	contig16336	1_BC
contig19712	378	10	128	TAATCCAGACTTTTATATACAAAGAAAGGGATTCACACACACCACTACCGCTCCCTATCG	60	251	78.74	0	11.67	30	35	23.33	41.67	4	contig16336	1_BC
contig19712	378	10	127	ATAATCCAGACTTTTATATACAAAGAAAGGGATTCACACACACCACTACCGCTCCCTATC	60	252	77.99	0	10	30	36.67	23.33	40	4	contig16336	1_BC
contig19712	378	10	126	AATAATCCAGACTTTTATATACAAAGAAAGGGATTCACACACACCACTACCGCTCCCTAT	60	253	77.94	0	10	28.33	38.33	23.33	38.33	4	contig16336	1_BC
contig19712	378	10	125	AAATAATCCAGACTTTTATATACAAAGAAAGGGATTCACACACACCACTACCGCTCCCTA	60	254	77.97	0	10	28.33	40	21.67	38.33	4	contig16336	1_BC
contig19712	378	10	124	CAAATAATCCAGACTTTTATATACAAAGAAAGGGATTCACACACACCACTACCGCTCCCT	60	255	78.4	0	10	30	38.33	21.67	40	4	contig16336	1_BC
contig19712	378	10	121	TCCCAAATAATCCAGACTTTTATATACAAAGAAAGGGATTCACACACACCACTACCGCTC	60	258	78.38	0	10	30	38.33	21.67	40	4	contig16336	1_BC
contig19712	378	10	120	GTCCCAAATAATCCAGACTTTTATATACAAAGAAAGGGATTCACACACACCACTACCGCT	60	259	78.48	1	11.67	28.33	38.33	21.67	40	4	contig16336	1_BC
contig19712	378	10	119	TGTCCCAAATAATCCAGACTTTTATATACAAAGAAAGGGATTCACACACACCACTACCGC	60	260	78.55	1	11.67	28.33	38.33	21.67	40	4	contig16336	1_BC
contig19712	378	10	118	CTGTCCCAAATAATCCAGACTTTTATATACAAAGAAAGGGATTCACACACACCACTACCG	60	261	77.77	1	11.67	28.33	38.33	21.67	40	4	contig16336	1_BC
contig19711	159	10	20	AGTTATCATCATCCTGTAATATTTGTTCGCTTTGATGAAGCAATGTACCGTTATCTCAGG	60	140	76.98	0	18.33	18.33	25	38.33	36.67	3	contig13190	1_BC
contig19711	159	10	19	AAGTTATCATCATCCTGTAATATTTGTTCGCTTTGATGAAGCAATGTACCGTTATCTCAG	60	141	76.29	0	16.67	18.33	26.67	38.33	35	3	contig13190	1_BC
contig19711	159	10	11	GCTTGTTAAAGTTATCATCATCCTGTAATATTTGTTCGCTTTGATGAAGCAATGTACCGT	60	149	76.81	0	18.33	16.67	25	40	35	3	contig13190	1_BC
contig19711	159	10	10	TGCTTGTTAAAGTTATCATCATCCTGTAATATTTGTTCGCTTTGATGAAGCAATGTACCG	60	150	76.81	0	18.33	16.67	25	40	35	3	contig13190	1_BC
contig19711	159	10	18	AAAGTTATCATCATCCTGTAATATTTGTTCGCTTTGATGAAGCAATGTACCGTTATCTCA	60	142	76.21	0	15	18.33	28.33	38.33	33.33	3	contig13190	2_BC
contig19711	159	10	17	TAAAGTTATCATCATCCTGTAATATTTGTTCGCTTTGATGAAGCAATGTACCGTTATCTC	60	143	75.45	0	15	18.33	26.67	40	33.33	3	contig13190	2_BC
contig19711	159	10	16	TTAAAGTTATCATCATCCTGTAATATTTGTTCGCTTTGATGAAGCAATGTACCGTTATCT	60	144	75.39	0	15	16.67	26.67	41.67	31.67	3	contig13190	2_BC
contig19711	159	10	15	GTTAAAGTTATCATCATCCTGTAATATTTGTTCGCTTTGATGAAGCAATGTACCGTTATC	60	145	75.15	0	16.67	16.67	26.67	40	33.33	3	contig13190	2_BC
contig19711	159	10	14	TGTTAAAGTTATCATCATCCTGTAATATTTGTTCGCTTTGATGAAGCAATGTACCGTTAT	60	146	75.56	0	16.67	15	26.67	41.67	31.67	3	contig13190	2_BC
contig19711	159	10	13	TTGTTAAAGTTATCATCATCCTGTAATATTTGTTCGCTTTGATGAAGCAATGTACCGTTA	60	147	75.6	0	16.67	15	26.67	41.67	31.67	3	contig13190	2_BC
contig19710	274	10	209	TTTTCTAATTTCCTTACTATTTTGCCTCTACCGAGTCCACTGGCACTGGCAAACCTACGG	60	66	80.92	0	15	30	20	35	45	4	contig06515	1_BC
contig19710	274	10	208	ATTTTCTAATTTCCTTACTATTTTGCCTCTACCGAGTCCACTGGCACTGGCAAACCTACG	60	67	80.2	0	13.33	30	21.67	35	43.33	4	contig06515	1_BC
contig19710	274	10	207	GATTTTCTAATTTCCTTACTATTTTGCCTCTACCGAGTCCACTGGCACTGGCAAACCTAC	60	68	79.53	0	13.33	30	21.67	35	43.33	4	contig06515	1_BC
contig19710	274	10	206	AGATTTTCTAATTTCCTTACTATTTTGCCTCTACCGAGTCCACTGGCACTGGCAAACCTA	60	69	79.82	0	13.33	28.33	23.33	35	41.67	4	contig06515	1_BC
contig19710	274	10	205	AAGATTTTCTAATTTCCTTACTATTTTGCCTCTACCGAGTCCACTGGCACTGGCAAACCT	60	70	80.1	0	13.33	28.33	23.33	35	41.67	4	contig06515	1_BC
contig19710	274	10	204	GAAGATTTTCTAATTTCCTTACTATTTTGCCTCTACCGAGTCCACTGGCACTGGCAAACC	60	71	79.71	0	15	28.33	23.33	33.33	43.33	4	contig06515	1_BC
contig19710	274	10	203	AGAAGATTTTCTAATTTCCTTACTATTTTGCCTCTACCGAGTCCACTGGCACTGGCAAAC	60	72	79.44	0	15	26.67	25	33.33	41.67	4	contig06515	1_BC
contig19710	274	10	202	AAGAAGATTTTCTAATTTCCTTACTATTTTGCCTCTACCGAGTCCACTGGCACTGGCAAA	60	73	79.3	0	15	25	26.67	33.33	40	4	contig06515	1_BC
contig19710	274	10	201	AAAGAAGATTTTCTAATTTCCTTACTATTTTGCCTCTACCGAGTCCACTGGCACTGGCAA	60	74	79.3	0	15	25	26.67	33.33	40	4	contig06515	1_BC
contig19710	274	10	200	CAAAGAAGATTTTCTAATTTCCTTACTATTTTGCCTCTACCGAGTCCACTGGCACTGGCA	60	75	79.44	0	15	26.67	25	33.33	41.67	4	contig06123	1_BC
contig07739	106	10	6	ATCCTTGTCGCCGTAGAGAAGCACAATGGGCGTGACGATATTTCCGTCGTTGGGAAGCGC	60	101	86.01	0	31.67	23.33	21.67	23.33	55	3	contig02280	2_BC
contig07739	106	10	5	TATCCTTGTCGCCGTAGAGAAGCACAATGGGCGTGACGATATTTCCGTCGTTGGGAAGCG	60	102	84.91	0	31.67	21.67	21.67	25	53.33	3	contig02280	2_BC
contig07739	106	10	4	CTATCCTTGTCGCCGTAGAGAAGCACAATGGGCGTGACGATATTTCCGTCGTTGGGAAGC	60	103	84.28	0	30	23.33	21.67	25	53.33	3	contig02280	2_BC
contig07739	106	10	3	ACTATCCTTGTCGCCGTAGAGAAGCACAATGGGCGTGACGATATTTCCGTCGTTGGGAAG	60	104	83.97	0	30	21.67	23.33	25	51.67	3	contig02280	2_BC
contig07739	106	10	2	GACTATCCTTGTCGCCGTAGAGAAGCACAATGGGCGTGACGATATTTCCGTCGTTGGGAA	60	105	83.94	0	30	21.67	23.33	25	51.67	3	contig02280	2_BC
contig07739	106	10	1	AGACTATCCTTGTCGCCGTAGAGAAGCACAATGGGCGTGACGATATTTCCGTCGTTGGGA	60	106	84.39	0	30	21.67	23.33	25	51.67	3	contig02280	2_BC
contig07739	106	10	25	AGCACAATGGGCGTGACGATATTTCCGTCGTTGGGAAGCGCGCCGGGCGGTAAGAGGTGA	60	82	89.13	0	40	20	21.67	18.33	60	3	contig02280	3_BC
contig07739	106	10	24	AAGCACAATGGGCGTGACGATATTTCCGTCGTTGGGAAGCGCGCCGGGCGGTAAGAGGTG	60	83	88.69	0	40	20	21.67	18.33	60	3	contig02280	3_BC
contig07739	106	10	23	GAAGCACAATGGGCGTGACGATATTTCCGTCGTTGGGAAGCGCGCCGGGCGGTAAGAGGT	60	84	88.6	0	40	20	21.67	18.33	60	3	contig02280	3_BC
contig07739	106	10	22	AGAAGCACAATGGGCGTGACGATATTTCCGTCGTTGGGAAGCGCGCCGGGCGGTAAGAGG	60	85	88.53	0	40	20	23.33	16.67	60	3	contig02280	3_BC
contig07738	110	10	33	TTCTGGCGATCCTGCGTCCCTTAGCGACTGCGATACTTCTCACCCTCGGAGCTTTTACGC	60	78	86.13	0	21.67	35	13.33	30	56.67	4	contig19383	3_BC
contig07738	110	10	32	CTTCTGGCGATCCTGCGTCCCTTAGCGACTGCGATACTTCTCACCCTCGGAGCTTTTACG	60	79	85.35	0	21.67	35	13.33	30	56.67	4	contig19383	3_BC
contig07738	110	10	31	GCTTCTGGCGATCCTGCGTCCCTTAGCGACTGCGATACTTCTCACCCTCGGAGCTTTTAC	60	80	85.5	0	21.67	35	13.33	30	56.67	4	contig19383	3_BC
contig07738	110	10	30	CGCTTCTGGCGATCCTGCGTCCCTTAGCGACTGCGATACTTCTCACCCTCGGAGCTTTTA	60	81	86.07	0	21.67	35	13.33	30	56.67	4	contig19383	3_BC
contig07738	110	10	29	GCGCTTCTGGCGATCCTGCGTCCCTTAGCGACTGCGATACTTCTCACCCTCGGAGCTTTT	60	82	87.16	0	23.33	35	11.67	30	58.33	4	contig19383	3_BC
contig07738	110	10	28	GGCGCTTCTGGCGATCCTGCGTCCCTTAGCGACTGCGATACTTCTCACCCTCGGAGCTTT	60	83	87.86	0	25	35	11.67	28.33	60	3	contig19383	3_BC
contig07738	110	10	27	AGGCGCTTCTGGCGATCCTGCGTCCCTTAGCGACTGCGATACTTCTCACCCTCGGAGCTT	60	84	88.33	0	25	35	13.33	26.67	60	3	contig19383	3_BC
contig07738	110	10	15	AAGGGCAACGCCAGGCGCTTCTGGCGATCCTGCGTCCCTTAGCGACTGCGATACTTCTCA	60	96	88.83	0	26.67	33.33	18.33	21.67	60	3	contig16807	3_BC
contig07738	110	10	26	CAGGCGCTTCTGGCGATCCTGCGTCCCTTAGCGACTGCGATACTTCTCACCCTCGGAGCT	60	85	88.42	0	25	36.67	13.33	25	61.67	3	contig16807	4_BC
contig07738	110	10	25	CCAGGCGCTTCTGGCGATCCTGCGTCCCTTAGCGACTGCGATACTTCTCACCCTCGGAGC	60	86	88.64	0	25	38.33	13.33	23.33	63.33	3	contig16807	4_BC
contig07737	110	10	51	GTTCCTCATTGGAAACCCACCATTCGAAGACCGTCGCCAGTGTCAATAGCCACGTTACCG	60	60	84.48	0	20	33.33	25	21.67	53.33	3	contig15683	2_BC
contig07737	110	10	50	AGTTCCTCATTGGAAACCCACCATTCGAAGACCGTCGCCAGTGTCAATAGCCACGTTACC	60	61	84.24	0	18.33	33.33	26.67	21.67	51.67	3	contig15683	2_BC
contig07737	110	10	49	GAGTTCCTCATTGGAAACCCACCATTCGAAGACCGTCGCCAGTGTCAATAGCCACGTTAC	60	62	83.56	0	20	31.67	26.67	21.67	51.67	3	contig15683	2_BC
contig07737	110	10	48	CGAGTTCCTCATTGGAAACCCACCATTCGAAGACCGTCGCCAGTGTCAATAGCCACGTTA	60	63	84.14	0	20	31.67	26.67	21.67	51.67	3	contig15683	2_BC
contig07737	110	10	47	ACGAGTTCCTCATTGGAAACCCACCATTCGAAGACCGTCGCCAGTGTCAATAGCCACGTT	60	64	84.93	0	20	31.67	26.67	21.67	51.67	3	contig15683	2_BC
contig07737	110	10	46	TACGAGTTCCTCATTGGAAACCCACCATTCGAAGACCGTCGCCAGTGTCAATAGCCACGT	60	65	84.65	0	20	31.67	26.67	21.67	51.67	3	contig15683	2_BC
contig07737	110	10	45	ATACGAGTTCCTCATTGGAAACCCACCATTCGAAGACCGTCGCCAGTGTCAATAGCCACG	60	66	84.11	0	20	31.67	28.33	20	51.67	3	contig15683	2_BC
contig07737	110	10	44	CATACGAGTTCCTCATTGGAAACCCACCATTCGAAGACCGTCGCCAGTGTCAATAGCCAC	60	67	83.54	0	18.33	33.33	28.33	20	51.67	3	contig15683	2_BC
contig07737	110	10	43	ACATACGAGTTCCTCATTGGAAACCCACCATTCGAAGACCGTCGCCAGTGTCAATAGCCA	60	68	83.94	0	18.33	31.67	30	20	50	3	contig15683	2_BC
contig07737	110	10	42	CACATACGAGTTCCTCATTGGAAACCCACCATTCGAAGACCGTCGCCAGTGTCAATAGCC	60	69	83.54	0	18.33	33.33	28.33	20	51.67	3	contig15683	2_BC
contig07736	103	10	44	ATCATCGACTTTTGGATGAGATCGATCACGTCTGGCCTGACAAAGATTCAGAAACACCAA	60	60	80.83	0	20	23.33	33.33	23.33	43.33	4	contig16803	1_BC
contig07736	103	10	43	TATCATCGACTTTTGGATGAGATCGATCACGTCTGGCCTGACAAAGATTCAGAAACACCA	60	61	80.55	0	20	23.33	31.67	25	43.33	4	contig16803	1_BC
contig07736	103	10	42	TTATCATCGACTTTTGGATGAGATCGATCACGTCTGGCCTGACAAAGATTCAGAAACACC	60	62	80.05	0	20	23.33	30	26.67	43.33	4	contig16803	1_BC
contig07736	103	10	41	TTTATCATCGACTTTTGGATGAGATCGATCACGTCTGGCCTGACAAAGATTCAGAAACAC	60	63	79.36	0	20	21.67	30	28.33	41.67	4	contig16803	1_BC
contig07736	103	10	40	ATTTATCATCGACTTTTGGATGAGATCGATCACGTCTGGCCTGACAAAGATTCAGAAACA	60	64	79.19	0	20	20	31.67	28.33	40	4	contig16803	1_BC
contig07736	103	10	39	AATTTATCATCGACTTTTGGATGAGATCGATCACGTCTGGCCTGACAAAGATTCAGAAAC	60	65	78.69	0	20	20	31.67	28.33	40	4	contig16803	1_BC
contig07736	103	10	38	CAATTTATCATCGACTTTTGGATGAGATCGATCACGTCTGGCCTGACAAAGATTCAGAAA	60	66	78.69	0	20	20	31.67	28.33	40	4	contig16803	1_BC
contig07736	103	10	37	GCAATTTATCATCGACTTTTGGATGAGATCGATCACGTCTGGCCTGACAAAGATTCAGAA	60	67	79.54	0	21.67	20	30	28.33	41.67	4	contig16803	1_BC
contig07736	103	10	36	AGCAATTTATCATCGACTTTTGGATGAGATCGATCACGTCTGGCCTGACAAAGATTCAGA	60	68	79.96	0	21.67	20	30	28.33	41.67	4	contig16803	1_BC
contig07736	103	10	35	AAGCAATTTATCATCGACTTTTGGATGAGATCGATCACGTCTGGCCTGACAAAGATTCAG	60	69	79.56	0	21.67	20	30	28.33	41.67	4	contig16803	1_BC
contig07735	116	10	57	CACCCAAGCGCAAGCTCTTCCTATATTGCAAGAACGCAACTAGATTATCCCTTACCTCCT	60	60	81.62	0	11.67	35	28.33	25	46.67	3	contig00052	2_BC
contig07735	116	10	54	ACCCACCCAAGCGCAAGCTCTTCCTATATTGCAAGAACGCAACTAGATTATCCCTTACCT	60	63	82.37	0	11.67	35	30	23.33	46.67	3	contig14494	2_BC
contig07735	116	10	51	ACCACCCACCCAAGCGCAAGCTCTTCCTATATTGCAAGAACGCAACTAGATTATCCCTTA	60	66	82.44	0	11.67	35	31.67	21.67	46.67	3	contig14494	2_BC
contig07735	116	10	50	TACCACCCACCCAAGCGCAAGCTCTTCCTATATTGCAAGAACGCAACTAGATTATCCCTT	60	67	82.44	0	11.67	35	30	23.33	46.67	3	contig14494	2_BC
contig07735	116	10	49	TTACCACCCACCCAAGCGCAAGCTCTTCCTATATTGCAAGAACGCAACTAGATTATCCCT	60	68	82.44	0	11.67	35	30	23.33	46.67	3	contig14494	2_BC
contig07735	116	10	48	TTTACCACCCACCCAAGCGCAAGCTCTTCCTATATTGCAAGAACGCAACTAGATTATCCC	60	69	82	0	11.67	35	30	23.33	46.67	3	contig14494	2_BC
contig07735	116	10	47	CTTTACCACCCACCCAAGCGCAAGCTCTTCCTATATTGCAAGAACGCAACTAGATTATCC	60	70	81.35	0	11.67	35	30	23.33	46.67	3	contig14494	2_BC
contig07735	116	10	46	TCTTTACCACCCACCCAAGCGCAAGCTCTTCCTATATTGCAAGAACGCAACTAGATTATC	60	71	81.07	0	11.67	33.33	30	25	45	3	contig14494	2_BC
contig07735	116	10	45	TTCTTTACCACCCACCCAAGCGCAAGCTCTTCCTATATTGCAAGAACGCAACTAGATTAT	60	72	81.03	0	11.67	31.67	30	26.67	43.33	3	contig14494	2_BC
contig07735	116	10	44	TTTCTTTACCACCCACCCAAGCGCAAGCTCTTCCTATATTGCAAGAACGCAACTAGATTA	60	73	81.06	0	11.67	31.67	30	26.67	43.33	3	contig14494	2_BC
contig07734	239	10	91	TTTTATGATAGCGTGTTCAACGTTCAACGCCTCATTCTCAGCCCACTCTTCCTCGATAAT	60	149	80.82	0	13.33	30	21.67	35	43.33	4	contig09650	1_BC
contig07734	239	10	90	ATTTTATGATAGCGTGTTCAACGTTCAACGCCTCATTCTCAGCCCACTCTTCCTCGATAA	60	150	80.82	0	13.33	30	23.33	33.33	43.33	4	contig09650	1_BC
contig07734	239	10	89	TATTTTATGATAGCGTGTTCAACGTTCAACGCCTCATTCTCAGCCCACTCTTCCTCGATA	60	151	80.54	0	13.33	30	21.67	35	43.33	4	contig09650	1_BC
contig07734	239	10	88	TTATTTTATGATAGCGTGTTCAACGTTCAACGCCTCATTCTCAGCCCACTCTTCCTCGAT	60	152	80.82	0	13.33	30	20	36.67	43.33	4	contig09650	1_BC
contig07734	239	10	87	ATTATTTTATGATAGCGTGTTCAACGTTCAACGCCTCATTCTCAGCCCACTCTTCCTCGA	60	153	80.82	0	13.33	30	21.67	35	43.33	4	contig09650	1_BC
contig07734	239	10	86	GATTATTTTATGATAGCGTGTTCAACGTTCAACGCCTCATTCTCAGCCCACTCTTCCTCG	60	154	80.45	0	15	30	20	35	45	4	contig09650	1_BC
contig07734	239	10	85	GGATTATTTTATGATAGCGTGTTCAACGTTCAACGCCTCATTCTCAGCCCACTCTTCCTC	60	155	80.44	0	15	30	20	35	45	4	contig09650	1_BC
contig07734	239	10	84	TGGATTATTTTATGATAGCGTGTTCAACGTTCAACGCCTCATTCTCAGCCCACTCTTCCT	60	156	80.91	0	15	28.33	20	36.67	43.33	4	contig09650	1_BC
contig07734	239	10	83	TTGGATTATTTTATGATAGCGTGTTCAACGTTCAACGCCTCATTCTCAGCCCACTCTTCC	60	157	80.48	0	15	28.33	20	36.67	43.33	4	contig09650	1_BC
contig07734	239	10	82	TTTGGATTATTTTATGATAGCGTGTTCAACGTTCAACGCCTCATTCTCAGCCCACTCTTC	60	158	79.79	0	15	26.67	20	38.33	41.67	4	contig09650	1_BC
contig07733	343	10	284	TCATGGCATCCAATTCTTGGGAGTTATCTAGTGCTCACAACAAGTCTAGGAATGTATTCG	60	60	79.03	0	21.67	20	26.67	31.67	41.67	3	contig02071	1_BC
contig07733	343	10	283	TTCATGGCATCCAATTCTTGGGAGTTATCTAGTGCTCACAACAAGTCTAGGAATGTATTC	60	61	78.31	0	20	20	26.67	33.33	40	3	contig02071	1_BC
contig07733	343	10	282	TTTCATGGCATCCAATTCTTGGGAGTTATCTAGTGCTCACAACAAGTCTAGGAATGTATT	60	62	78.26	0	20	18.33	26.67	35	38.33	3	contig02071	1_BC
contig07733	343	10	281	CTTTCATGGCATCCAATTCTTGGGAGTTATCTAGTGCTCACAACAAGTCTAGGAATGTAT	60	63	78.33	0	20	20	26.67	33.33	40	3	contig02071	1_BC
contig07733	343	10	280	GCTTTCATGGCATCCAATTCTTGGGAGTTATCTAGTGCTCACAACAAGTCTAGGAATGTA	60	64	79.22	0	21.67	20	26.67	31.67	41.67	3	contig02071	1_BC
contig07733	343	10	279	AGCTTTCATGGCATCCAATTCTTGGGAGTTATCTAGTGCTCACAACAAGTCTAGGAATGT	60	65	79.94	0	21.67	20	26.67	31.67	41.67	3	contig02071	1_BC
contig07733	343	10	278	CAGCTTTCATGGCATCCAATTCTTGGGAGTTATCTAGTGCTCACAACAAGTCTAGGAATG	60	66	79.57	0	21.67	21.67	26.67	30	43.33	3	contig02071	1_BC
contig07733	343	10	277	GCAGCTTTCATGGCATCCAATTCTTGGGAGTTATCTAGTGCTCACAACAAGTCTAGGAAT	60	67	80.28	0	21.67	21.67	26.67	30	43.33	3	contig02071	1_BC
contig07733	343	10	276	CGCAGCTTTCATGGCATCCAATTCTTGGGAGTTATCTAGTGCTCACAACAAGTCTAGGAA	60	68	81.02	0	21.67	23.33	26.67	28.33	45	3	contig02071	1_BC
contig07733	343	10	273	AAGCGCAGCTTTCATGGCATCCAATTCTTGGGAGTTATCTAGTGCTCACAACAAGTCTAG	60	71	81.19	0	21.67	23.33	26.67	28.33	45	3	contig21849	1_BC
contig07732	107	10	48	GGATGATCCCAACTCGAAAGCGTCCGGTAAAGCTGCGACGAAGGAGAAGTTCACACGGTT	60	60	84.93	0	30	23.33	30	16.67	53.33	3	contig09162	2_BC
contig07732	107	10	47	CGGATGATCCCAACTCGAAAGCGTCCGGTAAAGCTGCGACGAAGGAGAAGTTCACACGGT	60	61	85.61	0	30	25	30	15	55	3	contig09162	2_BC
contig07732	107	10	45	AGCGGATGATCCCAACTCGAAAGCGTCCGGTAAAGCTGCGACGAAGGAGAAGTTCACACG	60	63	85.67	0	30	25	31.67	13.33	55	3	contig09162	2_BC
contig07732	107	10	44	TAGCGGATGATCCCAACTCGAAAGCGTCCGGTAAAGCTGCGACGAAGGAGAAGTTCACAC	60	64	84.72	0	28.33	25	31.67	15	53.33	3	contig09162	2_BC
contig07732	107	10	43	CTAGCGGATGATCCCAACTCGAAAGCGTCCGGTAAAGCTGCGACGAAGGAGAAGTTCACA	60	65	84.66	0	28.33	25	31.67	15	53.33	3	contig09162	2_BC
contig07732	107	10	42	CCTAGCGGATGATCCCAACTCGAAAGCGTCCGGTAAAGCTGCGACGAAGGAGAAGTTCAC	60	66	84.84	0	28.33	26.67	30	15	55	3	contig09162	2_BC
contig07732	107	10	41	CCCTAGCGGATGATCCCAACTCGAAAGCGTCCGGTAAAGCTGCGACGAAGGAGAAGTTCA	60	67	85.42	0	28.33	26.67	30	15	55	3	contig09162	2_BC
contig07732	107	10	22	TTCTCTCCCTCTATGCAGGCCCTAGCGGATGATCCCAACTCGAAAGCGTCCGGTAAAGCT	60	86	85.85	0	21.67	33.33	21.67	23.33	55	3	contig18899	2_BC
contig07732	107	10	20	ACTTCTCTCCCTCTATGCAGGCCCTAGCGGATGATCCCAACTCGAAAGCGTCCGGTAAAG	60	88	85.12	0	21.67	33.33	23.33	21.67	55	3	contig18899	2_BC
contig07732	107	10	19	AACTTCTCTCCCTCTATGCAGGCCCTAGCGGATGATCCCAACTCGAAAGCGTCCGGTAAA	60	89	85.08	0	20	33.33	25	21.67	53.33	3	contig18899	2_BC
contig07731	107	10	13	AAGTGCTGTTTTCCTTTATACGTGATCCATGTCAGCCATAGCTGCGTTAGATGTCCGATG	60	95	81.07	0	23.33	21.67	20	35	45	4	contig17963	1_BC
contig07731	107	10	12	CAAGTGCTGTTTTCCTTTATACGTGATCCATGTCAGCCATAGCTGCGTTAGATGTCCGAT	60	96	81.07	0	21.67	23.33	20	35	45	4	contig17963	1_BC
contig07731	107	10	11	ACAAGTGCTGTTTTCCTTTATACGTGATCCATGTCAGCCATAGCTGCGTTAGATGTCCGA	60	97	81.6	0	21.67	23.33	21.67	33.33	45	4	contig17963	1_BC
contig07731	107	10	10	TACAAGTGCTGTTTTCCTTTATACGTGATCCATGTCAGCCATAGCTGCGTTAGATGTCCG	60	98	80.91	0	21.67	23.33	20	35	45	4	contig17963	1_BC
contig07731	107	10	9	ATACAAGTGCTGTTTTCCTTTATACGTGATCCATGTCAGCCATAGCTGCGTTAGATGTCC	60	99	80.19	0	20	23.33	21.67	35	43.33	4	contig17963	1_BC
contig07731	107	10	8	AATACAAGTGCTGTTTTCCTTTATACGTGATCCATGTCAGCCATAGCTGCGTTAGATGTC	60	100	79.49	0	20	21.67	23.33	35	41.67	4	contig17963	1_BC
contig07731	107	10	7	TAATACAAGTGCTGTTTTCCTTTATACGTGATCCATGTCAGCCATAGCTGCGTTAGATGT	60	101	79.17	0	20	20	23.33	36.67	40	4	contig17963	1_BC
contig07731	107	10	6	GTAATACAAGTGCTGTTTTCCTTTATACGTGATCCATGTCAGCCATAGCTGCGTTAGATG	60	102	78.82	0	21.67	20	23.33	35	41.67	4	contig17963	1_BC
contig07731	107	10	5	TGTAATACAAGTGCTGTTTTCCTTTATACGTGATCCATGTCAGCCATAGCTGCGTTAGAT	60	103	79.17	0	20	20	23.33	36.67	40	4	contig17963	1_BC
contig07731	107	10	4	TTGTAATACAAGTGCTGTTTTCCTTTATACGTGATCCATGTCAGCCATAGCTGCGTTAGA	60	104	79.2	0	20	20	23.33	36.67	40	4	contig17963	1_BC
contig07730	95	10	35	TATAGGTGTACAATGCTGGGTCAAGCAGACCTACGGCGTCGAATATGAGGTGATATTTAG	60	61	80.24	0	30	15	28.33	26.67	45	3	contig01456	1_BC
contig07730	95	10	34	CTATAGGTGTACAATGCTGGGTCAAGCAGACCTACGGCGTCGAATATGAGGTGATATTTA	60	62	80.24	0	28.33	16.67	28.33	26.67	45	3	contig01456	1_BC
contig07730	95	10	36	ATAGGTGTACAATGCTGGGTCAAGCAGACCTACGGCGTCGAATATGAGGTGATATTTAGG	60	60	81.22	0	31.67	15	28.33	25	46.67	3	contig01456	2_BC
contig07730	95	10	33	GCTATAGGTGTACAATGCTGGGTCAAGCAGACCTACGGCGTCGAATATGAGGTGATATTT	60	63	81.37	0	30	16.67	26.67	26.67	46.67	3	contig01456	2_BC
contig07730	95	10	32	GGCTATAGGTGTACAATGCTGGGTCAAGCAGACCTACGGCGTCGAATATGAGGTGATATT	60	64	82.06	0	31.67	16.67	26.67	25	48.33	3	contig01456	2_BC
contig07730	95	10	31	GGGCTATAGGTGTACAATGCTGGGTCAAGCAGACCTACGGCGTCGAATATGAGGTGATAT	60	65	82.76	0	33.33	16.67	26.67	23.33	50	3	contig01456	2_BC
contig07730	95	10	30	CGGGCTATAGGTGTACAATGCTGGGTCAAGCAGACCTACGGCGTCGAATATGAGGTGATA	60	66	83.48	0	33.33	18.33	26.67	21.67	51.67	3	contig01456	2_BC
contig07730	95	10	29	CCGGGCTATAGGTGTACAATGCTGGGTCAAGCAGACCTACGGCGTCGAATATGAGGTGAT	60	67	84.46	0	33.33	20	25	21.67	53.33	3	contig01456	2_BC
contig07730	95	10	28	GCCGGGCTATAGGTGTACAATGCTGGGTCAAGCAGACCTACGGCGTCGAATATGAGGTGA	60	68	85.32	0	35	20	25	20	55	3	contig01456	2_BC
contig07730	95	10	26	AGGCCGGGCTATAGGTGTACAATGCTGGGTCAAGCAGACCTACGGCGTCGAATATGAGGT	60	70	85.95	0	35	20	25	20	55	3	contig01456	2_BC
contig19709	101	10	31	TACAACATAAAAGCCTGTCTATAGGAAGCTGCTTAGCAGGTGAGATGGCCAAATCCCATG	60	71	80.99	1	23.33	21.67	33.33	21.67	45	4	contig16132	1_BC
contig19709	101	10	30	GTACAACATAAAAGCCTGTCTATAGGAAGCTGCTTAGCAGGTGAGATGGCCAAATCCCAT	60	72	80.99	1	23.33	21.67	33.33	21.67	45	4	contig16132	1_BC
contig19709	101	10	29	TGTACAACATAAAAGCCTGTCTATAGGAAGCTGCTTAGCAGGTGAGATGGCCAAATCCCA	60	73	81.53	1	23.33	21.67	33.33	21.67	45	4	contig16132	1_BC
contig19709	101	10	28	ATGTACAACATAAAAGCCTGTCTATAGGAAGCTGCTTAGCAGGTGAGATGGCCAAATCCC	60	74	80.99	1	23.33	21.67	33.33	21.67	45	4	contig16132	1_BC
contig19709	101	10	27	CATGTACAACATAAAAGCCTGTCTATAGGAAGCTGCTTAGCAGGTGAGATGGCCAAATCC	60	75	80.42	1	23.33	21.67	33.33	21.67	45	4	contig16132	1_BC
contig19709	101	10	26	ACATGTACAACATAAAAGCCTGTCTATAGGAAGCTGCTTAGCAGGTGAGATGGCCAAATC	60	76	80.22	1	23.33	20	35	21.67	43.33	4	contig16132	1_BC
contig19709	101	10	25	GACATGTACAACATAAAAGCCTGTCTATAGGAAGCTGCTTAGCAGGTGAGATGGCCAAAT	60	77	80.22	1	25	18.33	35	21.67	43.33	4	contig16132	1_BC
contig19709	101	10	24	AGACATGTACAACATAAAAGCCTGTCTATAGGAAGCTGCTTAGCAGGTGAGATGGCCAAA	60	78	80.69	1	25	18.33	36.67	20	43.33	4	contig16132	1_BC
contig19709	101	10	23	CAGACATGTACAACATAAAAGCCTGTCTATAGGAAGCTGCTTAGCAGGTGAGATGGCCAA	60	79	80.82	1	25	20	35	20	45	4	contig16132	1_BC
contig19709	101	10	2	TAAAAATCTGGACCCCACCGCCAGACATGTACAACATAAAAGCCTGTCTATAGGAAGCTG	60	100	80.87	0	18.33	26.67	36.67	18.33	45	5	contig00775	1_BC
contig19708	209	10	93	ACTTTAAGCCCATATCGACCACGCCACGAGGGGTTGTCTATCAATAAATTTGCAACTCCA	60	117	81.88	1	16.67	28.33	30	25	45	4	contig16184	1_BC
contig19708	209	10	91	AGACTTTAAGCCCATATCGACCACGCCACGAGGGGTTGTCTATCAATAAATTTGCAACTC	60	119	81.15	1	18.33	26.67	30	25	45	4	contig16184	1_BC
contig19708	209	10	90	CAGACTTTAAGCCCATATCGACCACGCCACGAGGGGTTGTCTATCAATAAATTTGCAACT	60	120	81.24	1	18.33	26.67	30	25	45	4	contig16184	1_BC
contig19708	209	10	89	ACAGACTTTAAGCCCATATCGACCACGCCACGAGGGGTTGTCTATCAATAAATTTGCAAC	60	121	81.31	1	18.33	26.67	31.67	23.33	45	4	contig16184	1_BC
contig19708	209	10	88	CACAGACTTTAAGCCCATATCGACCACGCCACGAGGGGTTGTCTATCAATAAATTTGCAA	60	122	81.31	1	18.33	26.67	31.67	23.33	45	4	contig16184	1_BC
contig19708	209	10	129	TCTATCAATAAATTTGCAACTCCACCGACTTGGCCCACTTTCTCACCACTTCGTTTTCGC	60	81	81.6	1	10	35	21.67	33.33	45	4	contig16184	2_BC
contig19708	209	10	128	GTCTATCAATAAATTTGCAACTCCACCGACTTGGCCCACTTTCTCACCACTTCGTTTTCG	60	82	80.89	1	11.67	33.33	21.67	33.33	45	4	contig16184	2_BC
contig19708	209	10	127	TGTCTATCAATAAATTTGCAACTCCACCGACTTGGCCCACTTTCTCACCACTTCGTTTTC	60	83	80.69	1	10	33.33	21.67	35	43.33	4	contig16184	2_BC
contig19708	209	10	126	TTGTCTATCAATAAATTTGCAACTCCACCGACTTGGCCCACTTTCTCACCACTTCGTTTT	60	84	80.66	1	10	31.67	21.67	36.67	41.67	4	contig16184	2_BC
contig19708	209	10	125	GTTGTCTATCAATAAATTTGCAACTCCACCGACTTGGCCCACTTTCTCACCACTTCGTTT	60	85	80.79	1	11.67	31.67	21.67	35	43.33	3	contig16184	2_BC
contig19707	541	10	477	GAAAAGGATGAATGAGACGGGCGACAAGTTTGTCATGAACCAACAGATATGAATGCAGCC	60	65	81.04	0	28.33	16.67	38.33	16.67	45	4	contig04725	1_BC
contig19707	541	10	408	ATCATTTGACAGGATTGTCACTCAAAGACAGTAGGGACACTGCTCATGATACGATGTCGG	60	134	80.55	0	25	20	30	25	45	3	contig09208	1_BC
contig19707	541	10	378	CCTTGATGCCGAGTTCTGGAAATGGGCAAGATCATTTGACAGGATTGTCACTCAAAGACA	60	164	81.4	0	25	20	30	25	45	3	contig14460	1_BC
contig19707	541	10	340	TCCAAGTATGCCTGAAGTCTCCTGTTGTGTAAATGAGTCCTTGATGCCGAGTTCTGGAAA	60	202	81.36	0	25	20	23.33	31.67	45	3	contig04480	1_BC
contig19707	541	10	310	ACAAAGCAATTTGTAAAATTGGACCTAGTCTCCAAGTATGCCTGAAGTCTCCTGTTGTGT	60	232	79.41	0	20	20	28.33	31.67	40	4	contig10545	1_BC
contig19707	541	10	266	AGTCTCCAGTAGGAATGATATTATAATCGGAATCCCCACAAACTACAAAGCAATTTGTAA	60	276	76.53	0	15	20	40	25	35	4	contig03545	1_BC
contig19707	541	10	236	GGAATGACATTGGAGTCCCACCAAATGGCAAGTCTCCAGTAGGAATGATATTATAATCGG	60	306	79.35	0	25	18.33	33.33	23.33	43.33	3	contig10005	1_BC
contig19707	541	10	93	ACTTGTTACAACATGCCTCGTCTGTGCGTGTGCAAATATCAAAGAGCTTCTTGTCAGAAA	60	449	80.63	0	20	21.67	28.33	30	41.67	3	contig20876	1_BC
contig19707	541	10	63	TGCAATTTTCACATGATCGGTTTCTAATGCACTTGTTACAACATGCCTCGTCTGTGCGTG	60	479	81.2	0	20	23.33	20	36.67	43.33	4	contig20876	1_BC
contig19707	541	10	33	CCGTTCGTCTCCGCCGGACAAATATTCCAATGCAATTTTCACATGATCGGTTTCTAATGC	60	509	81.31	0	16.67	28.33	23.33	31.67	45	4	contig11809	1_BC
contig19706	107	10	48	AAACAGAGCAGCCGAGTACGATAAGTAAGGATCAGACAATGTGGAACCGACAAGATGGGA	60	60	81.89	1	30	16.67	41.67	11.67	46.67	3	contig16129	2_BC
contig19706	107	10	47	CAAACAGAGCAGCCGAGTACGATAAGTAAGGATCAGACAATGTGGAACCGACAAGATGGG	60	61	81.61	1	30	18.33	40	11.67	48.33	3	contig16129	2_BC
contig19706	107	10	46	GCAAACAGAGCAGCCGAGTACGATAAGTAAGGATCAGACAATGTGGAACCGACAAGATGG	60	62	81.75	1	30	18.33	40	11.67	48.33	3	contig16129	2_BC
contig19706	107	10	45	GGCAAACAGAGCAGCCGAGTACGATAAGTAAGGATCAGACAATGTGGAACCGACAAGATG	60	63	81.75	1	30	18.33	40	11.67	48.33	3	contig16129	2_BC
contig19706	107	10	44	GGGCAAACAGAGCAGCCGAGTACGATAAGTAAGGATCAGACAATGTGGAACCGACAAGAT	60	64	82.32	1	30	18.33	40	11.67	48.33	3	contig16129	2_BC
contig19706	107	10	43	AGGGCAAACAGAGCAGCCGAGTACGATAAGTAAGGATCAGACAATGTGGAACCGACAAGA	60	65	82.79	1	30	18.33	41.67	10	48.33	3	contig16129	2_BC
contig19706	107	10	42	AAGGGCAAACAGAGCAGCCGAGTACGATAAGTAAGGATCAGACAATGTGGAACCGACAAG	60	66	82.38	1	30	18.33	41.67	10	48.33	3	contig16129	2_BC
contig19706	107	10	41	CAAGGGCAAACAGAGCAGCCGAGTACGATAAGTAAGGATCAGACAATGTGGAACCGACAA	60	67	82.44	1	28.33	20	41.67	10	48.33	3	contig16129	2_BC
contig19706	107	10	40	GCAAGGGCAAACAGAGCAGCCGAGTACGATAAGTAAGGATCAGACAATGTGGAACCGACA	60	68	83.28	1	30	20	40	10	50	3	contig16129	2_BC
contig19706	107	10	16	TTCGCCAAACCATGAAGAGGGCCGGCAAGGGCAAACAGAGCAGCCGAGTACGATAAGTAA	60	92	85.95	1	30	23.33	36.67	10	53.33	3	contig16129	2_BC
contig19705	122	10	63	GGGGATACAGGCTCTGCCAGTCAGACTGGGAATCGTATACCAATGAGATCTTATCCCAGG	60	60	82.57	0	28.33	23.33	26.67	21.67	51.67	4	contig03751	2_BC
contig19705	122	10	62	CGGGGATACAGGCTCTGCCAGTCAGACTGGGAATCGTATACCAATGAGATCTTATCCCAG	60	61	82.57	0	26.67	25	26.67	21.67	51.67	4	contig03751	2_BC
contig19705	122	10	61	CCGGGGATACAGGCTCTGCCAGTCAGACTGGGAATCGTATACCAATGAGATCTTATCCCA	60	62	83.23	0	25	26.67	26.67	21.67	51.67	4	contig03751	2_BC
contig19705	122	10	60	ACCGGGGATACAGGCTCTGCCAGTCAGACTGGGAATCGTATACCAATGAGATCTTATCCC	60	63	83.23	0	25	26.67	26.67	21.67	51.67	4	contig03751	2_BC
contig19705	122	10	59	AACCGGGGATACAGGCTCTGCCAGTCAGACTGGGAATCGTATACCAATGAGATCTTATCC	60	64	82.52	0	25	25	28.33	21.67	50	4	contig03751	2_BC
contig19705	122	10	58	GAACCGGGGATACAGGCTCTGCCAGTCAGACTGGGAATCGTATACCAATGAGATCTTATC	60	65	81.84	0	26.67	23.33	28.33	21.67	50	4	contig03751	2_BC
contig19705	122	10	57	GGAACCGGGGATACAGGCTCTGCCAGTCAGACTGGGAATCGTATACCAATGAGATCTTAT	60	66	82.52	0	28.33	21.67	28.33	21.67	50	4	contig03751	2_BC
contig19705	122	10	56	CGGAACCGGGGATACAGGCTCTGCCAGTCAGACTGGGAATCGTATACCAATGAGATCTTA	60	67	83.25	0	28.33	23.33	28.33	20	51.67	4	contig03751	2_BC
contig19705	122	10	55	GCGGAACCGGGGATACAGGCTCTGCCAGTCAGACTGGGAATCGTATACCAATGAGATCTT	60	68	84.37	0	30	23.33	26.67	20	53.33	4	contig11348	2_BC
contig19705	122	10	54	TGCGGAACCGGGGATACAGGCTCTGCCAGTCAGACTGGGAATCGTATACCAATGAGATCT	60	69	84.9	0	30	23.33	26.67	20	53.33	4	contig11348	2_BC
contig19704	287	10	196	CCGTGGTTGACTACTTAATCGTGTAAATATGTAGATTGTCAGTAATGAAGTTTGATGACA	60	92	75.82	0	23.33	11.67	30	35	35	3	contig13133	1_BC
contig19704	287	10	195	GCCGTGGTTGACTACTTAATCGTGTAAATATGTAGATTGTCAGTAATGAAGTTTGATGAC	60	93	76.19	0	25	11.67	28.33	35	36.67	3	contig13133	1_BC
contig19704	287	10	194	AGCCGTGGTTGACTACTTAATCGTGTAAATATGTAGATTGTCAGTAATGAAGTTTGATGA	60	94	76.44	0	25	10	30	35	35	3	contig13133	1_BC
contig19704	287	10	193	CAGCCGTGGTTGACTACTTAATCGTGTAAATATGTAGATTGTCAGTAATGAAGTTTGATG	60	95	76.21	0	25	11.67	28.33	35	36.67	3	contig13133	1_BC
contig19704	287	10	192	TCAGCCGTGGTTGACTACTTAATCGTGTAAATATGTAGATTGTCAGTAATGAAGTTTGAT	60	96	76.44	0	23.33	11.67	28.33	36.67	35	3	contig17181	1_BC
contig19704	287	10	191	GTCAGCCGTGGTTGACTACTTAATCGTGTAAATATGTAGATTGTCAGTAATGAAGTTTGA	60	97	76.63	0	25	11.67	28.33	35	36.67	3	contig17181	1_BC
contig19704	287	10	190	AGTCAGCCGTGGTTGACTACTTAATCGTGTAAATATGTAGATTGTCAGTAATGAAGTTTG	60	98	76.65	0	25	11.67	28.33	35	36.67	3	contig17181	1_BC
contig19704	287	10	189	TAGTCAGCCGTGGTTGACTACTTAATCGTGTAAATATGTAGATTGTCAGTAATGAAGTTT	60	99	76.21	0	23.33	11.67	28.33	36.67	35	3	contig17181	1_BC
contig19704	287	10	188	TTAGTCAGCCGTGGTTGACTACTTAATCGTGTAAATATGTAGATTGTCAGTAATGAAGTT	60	100	76.21	0	23.33	11.67	28.33	36.67	35	3	contig17181	1_BC
contig19704	287	10	187	GTTAGTCAGCCGTGGTTGACTACTTAATCGTGTAAATATGTAGATTGTCAGTAATGAAGT	60	101	76.37	0	25	11.67	28.33	35	36.67	3	contig17181	1_BC
contig19703	265	10	206	TTACAAGAATTGCCTAATTTTCATCGTAATTCGCTGAAAGGGCGACTTTTCTGACATGTG	60	60	78.56	1	20	18.33	26.67	35	38.33	4	contig15410	1_BC
contig19703	265	10	205	ATTACAAGAATTGCCTAATTTTCATCGTAATTCGCTGAAAGGGCGACTTTTCTGACATGT	60	61	78.39	1	18.33	18.33	28.33	35	36.67	4	contig15410	1_BC
contig19703	265	10	204	AATTACAAGAATTGCCTAATTTTCATCGTAATTCGCTGAAAGGGCGACTTTTCTGACATG	60	62	77.9	1	18.33	18.33	30	33.33	36.67	4	contig15410	1_BC
contig19703	265	10	203	AAATTACAAGAATTGCCTAATTTTCATCGTAATTCGCTGAAAGGGCGACTTTTCTGACAT	60	63	77.76	1	16.67	18.33	31.67	33.33	35	4	contig15410	1_BC
contig19703	265	10	202	TAAATTACAAGAATTGCCTAATTTTCATCGTAATTCGCTGAAAGGGCGACTTTTCTGACA	60	64	77.51	1	16.67	18.33	31.67	33.33	35	4	contig15410	1_BC
contig19703	265	10	201	CTAAATTACAAGAATTGCCTAATTTTCATCGTAATTCGCTGAAAGGGCGACTTTTCTGAC	60	65	77.1	1	16.67	20	30	33.33	36.67	4	contig15410	1_BC
contig19703	265	10	200	CCTAAATTACAAGAATTGCCTAATTTTCATCGTAATTCGCTGAAAGGGCGACTTTTCTGA	60	66	77.63	1	16.67	20	30	33.33	36.67	4	contig15410	1_BC
contig19703	265	10	199	GCCTAAATTACAAGAATTGCCTAATTTTCATCGTAATTCGCTGAAAGGGCGACTTTTCTG	60	67	78.09	1	18.33	20	28.33	33.33	38.33	4	contig15410	1_BC
contig19703	265	10	198	GGCCTAAATTACAAGAATTGCCTAATTTTCATCGTAATTCGCTGAAAGGGCGACTTTTCT	60	68	78.63	1	18.33	20	28.33	33.33	38.33	4	contig15410	1_BC
contig19703	265	10	197	TGGCCTAAATTACAAGAATTGCCTAATTTTCATCGTAATTCGCTGAAAGGGCGACTTTTC	60	69	78.71	1	18.33	20	28.33	33.33	38.33	4	contig15410	1_BC
contig19702	301	10	47	TTGTTATTGACCACCCGCGCTGCTCTAAAATTCTTCATTGTGCGAGTGGAGAAGGCTATA	60	255	81.83	0	23.33	21.67	23.33	31.67	45	4	contig00152	1_BC
contig19702	301	10	40	TGTTGTGTTGTTATTGACCACCCGCGCTGCTCTAAAATTCTTCATTGTGCGAGTGGAGAA	60	262	82.28	0	25	20	20	35	45	4	contig00152	1_BC
contig19702	301	10	37	AACTGTTGTGTTGTTATTGACCACCCGCGCTGCTCTAAAATTCTTCATTGTGCGAGTGGA	60	265	82.37	0	23.33	21.67	20	35	45	4	contig00152	1_BC
contig19702	301	10	36	TAACTGTTGTGTTGTTATTGACCACCCGCGCTGCTCTAAAATTCTTCATTGTGCGAGTGG	60	266	81.69	0	23.33	21.67	18.33	36.67	45	4	contig00152	1_BC
contig19702	301	10	35	CTAACTGTTGTGTTGTTATTGACCACCCGCGCTGCTCTAAAATTCTTCATTGTGCGAGTG	60	267	81.06	0	21.67	23.33	18.33	36.67	45	4	contig00152	1_BC
contig19702	301	10	34	GCTAACTGTTGTGTTGTTATTGACCACCCGCGCTGCTCTAAAATTCTTCATTGTGCGAGT	60	268	81.76	0	21.67	23.33	18.33	36.67	45	4	contig00152	1_BC
contig19702	301	10	33	TGCTAACTGTTGTGTTGTTATTGACCACCCGCGCTGCTCTAAAATTCTTCATTGTGCGAG	60	269	81.76	0	21.67	23.33	18.33	36.67	45	4	contig00152	1_BC
contig19702	301	10	32	TTGCTAACTGTTGTGTTGTTATTGACCACCCGCGCTGCTCTAAAATTCTTCATTGTGCGA	60	270	81.71	0	20	23.33	18.33	38.33	43.33	4	contig00152	1_BC
contig19702	301	10	31	CTTGCTAACTGTTGTGTTGTTATTGACCACCCGCGCTGCTCTAAAATTCTTCATTGTGCG	60	271	81.36	0	20	25	16.67	38.33	45	4	contig00152	1_BC
contig19702	301	10	30	CCTTGCTAACTGTTGTGTTGTTATTGACCACCCGCGCTGCTCTAAAATTCTTCATTGTGC	60	272	81.35	0	18.33	26.67	16.67	38.33	45	4	contig00152	1_BC
contig19701	188	10	120	CACGATCATGATCATGACTGTATCGCATTCTGCATAACAACAAAAGAACAACATAATTTG	60	69	76.46	0	13.33	21.67	40	25	35	4	contig03430	1_BC
contig19701	188	10	117	GATCACGATCATGATCATGACTGTATCGCATTCTGCATAACAACAAAAGAACAACATAAT	60	72	76.71	0	13.33	21.67	41.67	23.33	35	4	contig03430	1_BC
contig19701	188	10	116	CGATCACGATCATGATCATGACTGTATCGCATTCTGCATAACAACAAAAGAACAACATAA	60	73	77.46	0	13.33	23.33	41.67	21.67	36.67	4	contig03430	1_BC
contig19701	188	10	115	CCGATCACGATCATGATCATGACTGTATCGCATTCTGCATAACAACAAAAGAACAACATA	60	74	78.14	0	13.33	25	40	21.67	38.33	4	contig03430	1_BC
contig19701	188	10	114	CCCGATCACGATCATGATCATGACTGTATCGCATTCTGCATAACAACAAAAGAACAACAT	60	75	79.11	0	13.33	26.67	38.33	21.67	40	4	contig03430	1_BC
contig19701	188	10	113	TCCCGATCACGATCATGATCATGACTGTATCGCATTCTGCATAACAACAAAAGAACAACA	60	76	79.53	0	13.33	26.67	38.33	21.67	40	4	contig03430	1_BC
contig19701	188	10	112	GTCCCGATCACGATCATGATCATGACTGTATCGCATTCTGCATAACAACAAAAGAACAAC	60	77	79.18	0	15	26.67	36.67	21.67	41.67	4	contig03430	1_BC
contig19701	188	10	111	AGTCCCGATCACGATCATGATCATGACTGTATCGCATTCTGCATAACAACAAAAGAACAA	60	78	79.46	0	15	25	38.33	21.67	40	4	contig03430	1_BC
contig19701	188	10	110	CAGTCCCGATCACGATCATGATCATGACTGTATCGCATTCTGCATAACAACAAAAGAACA	60	79	79.6	0	15	26.67	36.67	21.67	41.67	4	contig05560	1_BC
contig19701	188	10	109	CCAGTCCCGATCACGATCATGATCATGACTGTATCGCATTCTGCATAACAACAAAAGAAC	60	80	79.79	0	15	28.33	35	21.67	43.33	4	contig05560	1_BC
contig19700	222	10	32	TATAGTTACCAAGGGTAACCTATCATCACCTCTCATTGTCTACAACCGGACCAAGAAGCG	60	191	80.04	0	16.67	28.33	31.67	23.33	45	3	contig10047	1_BC
contig19700	222	10	31	ATATAGTTACCAAGGGTAACCTATCATCACCTCTCATTGTCTACAACCGGACCAAGAAGC	60	192	79.29	0	15	28.33	33.33	23.33	43.33	3	contig10047	1_BC
contig19700	222	10	30	AATATAGTTACCAAGGGTAACCTATCATCACCTCTCATTGTCTACAACCGGACCAAGAAG	60	193	78.43	0	15	26.67	35	23.33	41.67	3	contig10047	1_BC
contig19700	222	10	29	CAATATAGTTACCAAGGGTAACCTATCATCACCTCTCATTGTCTACAACCGGACCAAGAA	60	194	78.51	0	13.33	28.33	35	23.33	41.67	3	contig10047	1_BC
contig19700	222	10	28	CCAATATAGTTACCAAGGGTAACCTATCATCACCTCTCATTGTCTACAACCGGACCAAGA	60	195	79.21	0	13.33	30	33.33	23.33	43.33	3	contig10047	1_BC
contig19700	222	10	27	TCCAATATAGTTACCAAGGGTAACCTATCATCACCTCTCATTGTCTACAACCGGACCAAG	60	196	79.21	0	13.33	30	31.67	25	43.33	3	contig10047	1_BC
contig19700	222	10	26	TTCCAATATAGTTACCAAGGGTAACCTATCATCACCTCTCATTGTCTACAACCGGACCAA	60	197	79.14	0	11.67	30	31.67	26.67	41.67	3	contig10047	1_BC
contig19700	222	10	25	TTTCCAATATAGTTACCAAGGGTAACCTATCATCACCTCTCATTGTCTACAACCGGACCA	60	198	79.14	0	11.67	30	30	28.33	41.67	3	contig13265	1_BC
contig19700	222	10	24	GTTTCCAATATAGTTACCAAGGGTAACCTATCATCACCTCTCATTGTCTACAACCGGACC	60	199	78.78	0	13.33	30	28.33	28.33	43.33	3	contig13265	1_BC
contig19700	222	10	23	GGTTTCCAATATAGTTACCAAGGGTAACCTATCATCACCTCTCATTGTCTACAACCGGAC	60	200	78.78	0	15	28.33	28.33	28.33	43.33	3	contig13265	1_BC
contig07729	110	10	25	AAAGATATTGTGGGGAGAAAATCCATGGCCCAAGAATCCCTCAGCGCTGAGGAGTAAATA	60	86	81.63	0	26.67	18.33	36.67	18.33	45	4	contig00643	1_BC
contig07729	110	10	51	GGCCCAAGAATCCCTCAGCGCTGAGGAGTAAATACGAGGCCTGGATCGATAAAATGAAAG	60	60	82.66	0	28.33	21.67	35	15	50	4	contig00643	2_BC
contig07729	110	10	50	TGGCCCAAGAATCCCTCAGCGCTGAGGAGTAAATACGAGGCCTGGATCGATAAAATGAAA	60	61	83.12	0	26.67	21.67	35	16.67	48.33	4	contig00643	2_BC
contig07729	110	10	49	ATGGCCCAAGAATCCCTCAGCGCTGAGGAGTAAATACGAGGCCTGGATCGATAAAATGAA	60	62	83.1	0	26.67	21.67	35	16.67	48.33	4	contig00643	2_BC
contig07729	110	10	48	CATGGCCCAAGAATCCCTCAGCGCTGAGGAGTAAATACGAGGCCTGGATCGATAAAATGA	60	63	83.21	0	26.67	23.33	33.33	16.67	50	4	contig00643	2_BC
contig07729	110	10	47	CCATGGCCCAAGAATCCCTCAGCGCTGAGGAGTAAATACGAGGCCTGGATCGATAAAATG	60	64	83.49	0	26.67	25	31.67	16.67	51.67	4	contig00643	2_BC
contig07729	110	10	46	TCCATGGCCCAAGAATCCCTCAGCGCTGAGGAGTAAATACGAGGCCTGGATCGATAAAAT	60	65	83.8	0	25	25	31.67	18.33	50	4	contig00643	2_BC
contig07729	110	10	45	ATCCATGGCCCAAGAATCCCTCAGCGCTGAGGAGTAAATACGAGGCCTGGATCGATAAAA	60	66	83.8	0	25	25	33.33	16.67	50	4	contig00643	2_BC
contig07729	110	10	44	AATCCATGGCCCAAGAATCCCTCAGCGCTGAGGAGTAAATACGAGGCCTGGATCGATAAA	60	67	83.8	0	25	25	33.33	16.67	50	3	contig00643	2_BC
contig07729	110	10	43	AAATCCATGGCCCAAGAATCCCTCAGCGCTGAGGAGTAAATACGAGGCCTGGATCGATAA	60	68	83.8	0	25	25	33.33	16.67	50	3	contig00643	2_BC
contig07728	102	10	35	AAGAGCTGGGTAATAGGCGCTTAGTATCTTAGAGATACTGGTGTTGACGGAATAGCTCGA	60	68	80.4	0	31.67	13.33	28.33	26.67	45	3	contig01344	1_BC
contig07728	102	10	30	TTCGGAAGAGCTGGGTAATAGGCGCTTAGTATCTTAGAGATACTGGTGTTGACGGAATAG	60	73	79.82	0	33.33	11.67	26.67	28.33	45	3	contig18306	1_BC
contig07728	102	10	29	ATTCGGAAGAGCTGGGTAATAGGCGCTTAGTATCTTAGAGATACTGGTGTTGACGGAATA	60	74	79.73	0	31.67	11.67	28.33	28.33	43.33	3	contig18306	1_BC
contig07728	102	10	28	AATTCGGAAGAGCTGGGTAATAGGCGCTTAGTATCTTAGAGATACTGGTGTTGACGGAAT	60	75	80.01	0	31.67	11.67	28.33	28.33	43.33	3	contig18306	1_BC
contig07728	102	10	27	GAATTCGGAAGAGCTGGGTAATAGGCGCTTAGTATCTTAGAGATACTGGTGTTGACGGAA	60	76	80.08	0	33.33	11.67	28.33	26.67	45	3	contig18306	1_BC
contig07728	102	10	26	AGAATTCGGAAGAGCTGGGTAATAGGCGCTTAGTATCTTAGAGATACTGGTGTTGACGGA	60	77	80.51	0	33.33	11.67	28.33	26.67	45	3	contig18306	1_BC
contig07728	102	10	25	AAGAATTCGGAAGAGCTGGGTAATAGGCGCTTAGTATCTTAGAGATACTGGTGTTGACGG	60	78	80.1	0	33.33	11.67	28.33	26.67	45	3	contig18306	1_BC
contig07728	102	10	24	GAAGAATTCGGAAGAGCTGGGTAATAGGCGCTTAGTATCTTAGAGATACTGGTGTTGACG	60	79	79.45	0	33.33	11.67	28.33	26.67	45	3	contig18306	1_BC
contig07728	102	10	23	TGAAGAATTCGGAAGAGCTGGGTAATAGGCGCTTAGTATCTTAGAGATACTGGTGTTGAC	60	80	79.23	0	31.67	11.67	28.33	28.33	43.33	3	contig18306	1_BC
contig07728	102	10	22	TTGAAGAATTCGGAAGAGCTGGGTAATAGGCGCTTAGTATCTTAGAGATACTGGTGTTGA	60	81	79.09	0	31.67	10	28.33	30	41.67	3	contig18306	1_BC
contig07727	93	10	34	TTTGGGAGTGGCTAGAGGAGCAGGTGAAGGATATATAGAGTATGCTCCTGGAATGTGACC	60	60	81.52	0	36.67	11.67	26.67	25	48.33	3	contig20779	2_BC
contig07727	93	10	33	CTTTGGGAGTGGCTAGAGGAGCAGGTGAAGGATATATAGAGTATGCTCCTGGAATGTGAC	60	61	80.87	0	36.67	11.67	26.67	25	48.33	3	contig20779	2_BC
contig07727	93	10	32	ACTTTGGGAGTGGCTAGAGGAGCAGGTGAAGGATATATAGAGTATGCTCCTGGAATGTGA	60	62	81.25	0	36.67	10	28.33	25	46.67	3	contig20779	2_BC
contig07727	93	10	31	AACTTTGGGAGTGGCTAGAGGAGCAGGTGAAGGATATATAGAGTATGCTCCTGGAATGTG	60	63	80.83	0	36.67	10	28.33	25	46.67	3	contig20779	2_BC
contig07727	93	10	30	GAACTTTGGGAGTGGCTAGAGGAGCAGGTGAAGGATATATAGAGTATGCTCCTGGAATGT	60	64	80.73	0	36.67	10	28.33	25	46.67	3	contig20779	2_BC
contig07727	93	10	29	AGAACTTTGGGAGTGGCTAGAGGAGCAGGTGAAGGATATATAGAGTATGCTCCTGGAATG	60	65	80.66	0	36.67	10	30	23.33	46.67	3	contig20779	2_BC
contig07727	93	10	28	CAGAACTTTGGGAGTGGCTAGAGGAGCAGGTGAAGGATATATAGAGTATGCTCCTGGAAT	60	66	80.66	0	35	11.67	30	23.33	46.67	3	contig20779	2_BC
contig07727	93	10	27	GCAGAACTTTGGGAGTGGCTAGAGGAGCAGGTGAAGGATATATAGAGTATGCTCCTGGAA	60	67	81.55	0	36.67	11.67	30	21.67	48.33	3	contig20779	2_BC
contig07727	93	10	26	TGCAGAACTTTGGGAGTGGCTAGAGGAGCAGGTGAAGGATATATAGAGTATGCTCCTGGA	60	68	82.07	0	36.67	11.67	28.33	23.33	48.33	3	contig20779	2_BC
contig07727	93	10	25	CTGCAGAACTTTGGGAGTGGCTAGAGGAGCAGGTGAAGGATATATAGAGTATGCTCCTGG	60	69	81.7	0	36.67	13.33	26.67	23.33	50	3	contig20779	2_BC
contig07726	102	10	43	TTACGGACCAGCCAGTAATAGCCAAAAATGAGAATCCAACTCCAAGTAAGAGCGCAAGTA	60	60	80.75	0	20	23.33	41.67	15	43.33	5	contig21649	1_BC
contig07726	102	10	42	GTTACGGACCAGCCAGTAATAGCCAAAAATGAGAATCCAACTCCAAGTAAGAGCGCAAGT	60	61	81.17	0	21.67	23.33	40	15	45	5	contig21649	1_BC
contig07726	102	10	41	TGTTACGGACCAGCCAGTAATAGCCAAAAATGAGAATCCAACTCCAAGTAAGAGCGCAAG	60	62	81.16	0	21.67	23.33	40	15	45	5	contig21649	1_BC
contig07726	102	10	40	CTGTTACGGACCAGCCAGTAATAGCCAAAAATGAGAATCCAACTCCAAGTAAGAGCGCAA	60	63	81.16	0	20	25	40	15	45	5	contig21649	1_BC
contig07726	102	10	39	CCTGTTACGGACCAGCCAGTAATAGCCAAAAATGAGAATCCAACTCCAAGTAAGAGCGCA	60	64	81.86	0	20	26.67	38.33	15	46.67	5	contig21649	2_BC
contig07726	102	10	38	GCCTGTTACGGACCAGCCAGTAATAGCCAAAAATGAGAATCCAACTCCAAGTAAGAGCGC	60	65	82.2	0	21.67	26.67	36.67	15	48.33	5	contig21649	2_BC
contig07726	102	10	37	GGCCTGTTACGGACCAGCCAGTAATAGCCAAAAATGAGAATCCAACTCCAAGTAAGAGCG	60	66	82.05	0	23.33	25	36.67	15	48.33	5	contig21649	2_BC
contig07726	102	10	36	TGGCCTGTTACGGACCAGCCAGTAATAGCCAAAAATGAGAATCCAACTCCAAGTAAGAGC	60	67	81.86	0	21.67	25	36.67	16.67	46.67	5	contig21649	2_BC
contig07726	102	10	35	CTGGCCTGTTACGGACCAGCCAGTAATAGCCAAAAATGAGAATCCAACTCCAAGTAAGAG	60	68	81.07	0	21.67	25	36.67	16.67	46.67	5	contig21649	2_BC
contig07726	102	10	34	GCTGGCCTGTTACGGACCAGCCAGTAATAGCCAAAAATGAGAATCCAACTCCAAGTAAGA	60	69	81.86	0	21.67	25	36.67	16.67	46.67	5	contig21649	2_BC
contig07725	158	10	16	TTCTTTGAATTGAGAAAAGAAGAAGAAAAAAATCGAGGCTTATGATACAACAATCTCGCC	60	143	76.07	0	18.33	15	43.33	23.33	33.33	7	contig21679	4_BC
contig07725	158	10	15	GTTCTTTGAATTGAGAAAAGAAGAAGAAAAAAATCGAGGCTTATGATACAACAATCTCGC	60	144	75.54	0	20	13.33	43.33	23.33	33.33	7	contig21679	4_BC
contig07725	158	10	14	TGTTCTTTGAATTGAGAAAAGAAGAAGAAAAAAATCGAGGCTTATGATACAACAATCTCG	60	145	75.17	0	20	11.67	43.33	25	31.67	7	contig11096	4_BC
contig07725	158	10	13	GTGTTCTTTGAATTGAGAAAAGAAGAAGAAAAAAATCGAGGCTTATGATACAACAATCTC	60	146	74.61	0	20	11.67	43.33	25	31.67	7	contig11096	4_BC
contig07725	158	10	12	AGTGTTCTTTGAATTGAGAAAAGAAGAAGAAAAAAATCGAGGCTTATGATACAACAATCT	60	147	74.94	0	20	10	45	25	30	7	contig11096	4_BC
contig07725	158	10	11	GAGTGTTCTTTGAATTGAGAAAAGAAGAAGAAAAAAATCGAGGCTTATGATACAACAATC	60	148	74.61	0	21.67	10	45	23.33	31.67	7	contig11096	4_BC
contig07725	158	10	10	AGAGTGTTCTTTGAATTGAGAAAAGAAGAAGAAAAAAATCGAGGCTTATGATACAACAAT	60	149	74.94	0	21.67	8.33	46.67	23.33	30	7	contig11096	4_BC
contig07725	158	10	9	AAGAGTGTTCTTTGAATTGAGAAAAGAAGAAGAAAAAAATCGAGGCTTATGATACAACAA	60	150	74.97	0	21.67	8.33	48.33	21.67	30	7	contig11096	4_BC
contig07725	158	10	8	CAAGAGTGTTCTTTGAATTGAGAAAAGAAGAAGAAAAAAATCGAGGCTTATGATACAACA	60	151	75.13	0	21.67	10	46.67	21.67	31.67	7	contig11096	4_BC
contig07725	158	10	7	ACAAGAGTGTTCTTTGAATTGAGAAAAGAAGAAGAAAAAAATCGAGGCTTATGATACAAC	60	152	75.13	0	21.67	10	46.67	21.67	31.67	7	contig11096	4_BC
contig07724	114	10	27	GCTCATAGCTAACGTATAAAAGAGCTGCTTAGAGTACGAAGCATATGTAATTAAAAGGAT	60	88	75.73	0	21.67	13.33	40	25	35	4	contig02039	1_BC
contig07724	114	10	26	TGCTCATAGCTAACGTATAAAAGAGCTGCTTAGAGTACGAAGCATATGTAATTAAAAGGA	60	89	76.25	0	21.67	13.33	40	25	35	4	contig02039	1_BC
contig07724	114	10	25	ATGCTCATAGCTAACGTATAAAAGAGCTGCTTAGAGTACGAAGCATATGTAATTAAAAGG	60	90	75.83	0	21.67	13.33	40	25	35	4	contig02039	1_BC
contig07724	114	10	22	GCAATGCTCATAGCTAACGTATAAAAGAGCTGCTTAGAGTACGAAGCATATGTAATTAAA	60	93	76.07	0	20	15	40	25	35	4	contig02039	1_BC
contig07724	114	10	21	AGCAATGCTCATAGCTAACGTATAAAAGAGCTGCTTAGAGTACGAAGCATATGTAATTAA	60	94	76.47	0	20	15	40	25	35	4	contig02039	1_BC
contig07724	114	10	20	AAGCAATGCTCATAGCTAACGTATAAAAGAGCTGCTTAGAGTACGAAGCATATGTAATTA	60	95	76.47	0	20	15	40	25	35	4	contig02039	1_BC
contig07724	114	10	19	CAAGCAATGCTCATAGCTAACGTATAAAAGAGCTGCTTAGAGTACGAAGCATATGTAATT	60	96	76.91	0	20	16.67	38.33	25	36.67	4	contig02039	1_BC
contig07724	114	10	18	ACAAGCAATGCTCATAGCTAACGTATAAAAGAGCTGCTTAGAGTACGAAGCATATGTAAT	60	97	77.39	0	20	16.67	40	23.33	36.67	4	contig02039	1_BC
contig07724	114	10	17	CACAAGCAATGCTCATAGCTAACGTATAAAAGAGCTGCTTAGAGTACGAAGCATATGTAA	60	98	77.57	0	20	18.33	40	21.67	38.33	4	contig17121	1_BC
contig07724	114	10	16	GCACAAGCAATGCTCATAGCTAACGTATAAAAGAGCTGCTTAGAGTACGAAGCATATGTA	60	99	78.42	0	21.67	18.33	38.33	21.67	40	4	contig17121	1_BC
contig07723	98	10	36	TATTCTTAGTTTTAGTAGCAGATGCAGCAGCATACAGAAGGGGATACGAGGTGCTAAGCC	60	63	80.47	0	28.33	16.67	30	25	45	4	contig20386	1_BC
contig07723	98	10	35	GTATTCTTAGTTTTAGTAGCAGATGCAGCAGCATACAGAAGGGGATACGAGGTGCTAAGC	60	64	79.91	0	30	15	30	25	45	4	contig20386	1_BC
contig07723	98	10	34	CGTATTCTTAGTTTTAGTAGCAGATGCAGCAGCATACAGAAGGGGATACGAGGTGCTAAG	60	65	79.77	0	30	15	30	25	45	4	contig20386	1_BC
contig07723	98	10	33	TCGTATTCTTAGTTTTAGTAGCAGATGCAGCAGCATACAGAAGGGGATACGAGGTGCTAA	60	66	80.11	0	28.33	15	30	26.67	43.33	4	contig20386	1_BC
contig07723	98	10	32	GTCGTATTCTTAGTTTTAGTAGCAGATGCAGCAGCATACAGAAGGGGATACGAGGTGCTA	60	67	80.24	0	30	15	28.33	26.67	45	4	contig20386	1_BC
contig07723	98	10	29	TTGGTCGTATTCTTAGTTTTAGTAGCAGATGCAGCAGCATACAGAAGGGGATACGAGGTG	60	70	80.44	0	31.67	13.33	26.67	28.33	45	4	contig20386	1_BC
contig07723	98	10	28	CTTGGTCGTATTCTTAGTTTTAGTAGCAGATGCAGCAGCATACAGAAGGGGATACGAGGT	60	71	80.37	0	30	15	26.67	28.33	45	4	contig20386	1_BC
contig07723	98	10	27	TCTTGGTCGTATTCTTAGTTTTAGTAGCAGATGCAGCAGCATACAGAAGGGGATACGAGG	60	72	80.28	0	30	15	26.67	28.33	45	4	contig20386	1_BC
contig07723	98	10	26	TTCTTGGTCGTATTCTTAGTTTTAGTAGCAGATGCAGCAGCATACAGAAGGGGATACGAG	60	73	79.58	0	28.33	15	26.67	30	43.33	4	contig20386	1_BC
contig07723	98	10	25	ATTCTTGGTCGTATTCTTAGTTTTAGTAGCAGATGCAGCAGCATACAGAAGGGGATACGA	60	74	79.48	0	26.67	15	28.33	30	41.67	4	contig20386	1_BC
contig07722	100	10	24	ATTAGATAAGCCATCATCTAATCTCAAGGATGGTCCTTTACTCGACCCTTCTGGCAAGCC	60	77	80.46	0	16.67	28.33	26.67	28.33	45	3	contig15796	1_BC
contig07722	100	10	23	GATTAGATAAGCCATCATCTAATCTCAAGGATGGTCCTTTACTCGACCCTTCTGGCAAGC	60	78	79.8	0	18.33	26.67	26.67	28.33	45	3	contig01358	1_BC
contig07722	100	10	22	AGATTAGATAAGCCATCATCTAATCTCAAGGATGGTCCTTTACTCGACCCTTCTGGCAAG	60	79	79.37	0	18.33	25	28.33	28.33	43.33	3	contig01358	1_BC
contig07722	100	10	21	GAGATTAGATAAGCCATCATCTAATCTCAAGGATGGTCCTTTACTCGACCCTTCTGGCAA	60	80	79.35	0	18.33	25	28.33	28.33	43.33	3	contig01358	1_BC
contig07722	100	10	20	GGAGATTAGATAAGCCATCATCTAATCTCAAGGATGGTCCTTTACTCGACCCTTCTGGCA	60	81	80.05	0	20	25	26.67	28.33	45	3	contig01358	1_BC
contig07722	100	10	19	TGGAGATTAGATAAGCCATCATCTAATCTCAAGGATGGTCCTTTACTCGACCCTTCTGGC	60	82	80.05	0	20	25	25	30	45	3	contig01358	1_BC
contig07722	100	10	18	CTGGAGATTAGATAAGCCATCATCTAATCTCAAGGATGGTCCTTTACTCGACCCTTCTGG	60	83	79.26	0	20	25	25	30	45	3	contig01358	1_BC
contig07722	100	10	17	CCTGGAGATTAGATAAGCCATCATCTAATCTCAAGGATGGTCCTTTACTCGACCCTTCTG	60	84	79.26	0	18.33	26.67	25	30	45	3	contig01358	1_BC
contig07722	100	10	16	ACCTGGAGATTAGATAAGCCATCATCTAATCTCAAGGATGGTCCTTTACTCGACCCTTCT	60	85	79.63	0	16.67	26.67	26.67	30	43.33	3	contig01358	1_BC
contig07722	100	10	15	TACCTGGAGATTAGATAAGCCATCATCTAATCTCAAGGATGGTCCTTTACTCGACCCTTC	60	86	78.91	0	16.67	26.67	26.67	30	43.33	3	contig01358	1_BC
contig07721	106	10	43	GAGGTAGTTGCCTTTTTCCTTTCTCTCTCACAAGGGATGCTTTTCGCTATTGCTCTCTCT	60	64	80.79	0	18.33	26.67	11.67	43.33	45	5	contig14539	1_BC
contig07721	106	10	47	TAGTTGCCTTTTTCCTTTCTCTCTCACAAGGGATGCTTTTCGCTATTGCTCTCTCTCTCT	60	60	80.42	0	13.33	30	10	46.67	43.33	5	contig14539	2_BC
contig07721	106	10	46	GTAGTTGCCTTTTTCCTTTCTCTCTCACAAGGGATGCTTTTCGCTATTGCTCTCTCTCTC	60	61	80.13	0	15	30	10	45	45	5	contig14539	2_BC
contig07721	106	10	45	GGTAGTTGCCTTTTTCCTTTCTCTCTCACAAGGGATGCTTTTCGCTATTGCTCTCTCTCT	60	62	80.79	0	16.67	28.33	10	45	45	5	contig14539	2_BC
contig07721	106	10	44	AGGTAGTTGCCTTTTTCCTTTCTCTCTCACAAGGGATGCTTTTCGCTATTGCTCTCTCTC	60	63	80.79	0	16.67	28.33	11.67	43.33	45	5	contig14539	2_BC
contig07721	106	10	42	CGAGGTAGTTGCCTTTTTCCTTTCTCTCTCACAAGGGATGCTTTTCGCTATTGCTCTCTC	60	65	81.06	0	18.33	28.33	11.67	41.67	46.67	5	contig14539	2_BC
contig07721	106	10	41	GCGAGGTAGTTGCCTTTTTCCTTTCTCTCTCACAAGGGATGCTTTTCGCTATTGCTCTCT	60	66	81.87	0	20	26.67	11.67	41.67	46.67	5	contig14539	2_BC
contig07721	106	10	40	CGCGAGGTAGTTGCCTTTTTCCTTTCTCTCTCACAAGGGATGCTTTTCGCTATTGCTCTC	60	67	82.12	0	20	28.33	11.67	40	48.33	5	contig16606	2_BC
contig07721	106	10	39	CCGCGAGGTAGTTGCCTTTTTCCTTTCTCTCTCACAAGGGATGCTTTTCGCTATTGCTCT	60	68	82.79	0	20	28.33	11.67	40	48.33	5	contig16606	2_BC
contig07721	106	10	38	CCCGCGAGGTAGTTGCCTTTTTCCTTTCTCTCTCACAAGGGATGCTTTTCGCTATTGCTC	60	69	83.04	0	20	30	11.67	38.33	50	5	contig13214	2_BC
contig07720	101	10	41	TGGCGTTCTGACAGTTAAACTACCAGGATGGAAATTGCAGCAGATCGGTATCGCATTTTG	60	61	81.51	0	26.67	18.33	26.67	28.33	45	4	contig15544	1_BC
contig07720	101	10	40	TTGGCGTTCTGACAGTTAAACTACCAGGATGGAAATTGCAGCAGATCGGTATCGCATTTT	60	62	81.38	0	25	18.33	26.67	30	43.33	4	contig15544	1_BC
contig07720	101	10	39	GTTGGCGTTCTGACAGTTAAACTACCAGGATGGAAATTGCAGCAGATCGGTATCGCATTT	60	63	81.51	0	26.67	18.33	26.67	28.33	45	3	contig15544	1_BC
contig07720	101	10	42	GGCGTTCTGACAGTTAAACTACCAGGATGGAAATTGCAGCAGATCGGTATCGCATTTTGG	60	60	81.69	0	28.33	18.33	26.67	26.67	46.67	4	contig15544	2_BC
contig07720	101	10	38	GGTTGGCGTTCTGACAGTTAAACTACCAGGATGGAAATTGCAGCAGATCGGTATCGCATT	60	64	82.2	0	28.33	18.33	26.67	26.67	46.67	3	contig15544	2_BC
contig07720	101	10	37	TGGTTGGCGTTCTGACAGTTAAACTACCAGGATGGAAATTGCAGCAGATCGGTATCGCAT	60	65	82.71	0	28.33	18.33	26.67	26.67	46.67	3	contig15544	2_BC
contig07720	101	10	36	ATGGTTGGCGTTCTGACAGTTAAACTACCAGGATGGAAATTGCAGCAGATCGGTATCGCA	60	66	82.71	0	28.33	18.33	28.33	25	46.67	3	contig15544	2_BC
contig07720	101	10	35	CATGGTTGGCGTTCTGACAGTTAAACTACCAGGATGGAAATTGCAGCAGATCGGTATCGC	60	67	82.32	0	28.33	20	26.67	25	48.33	3	contig15544	2_BC
contig07720	101	10	34	ACATGGTTGGCGTTCTGACAGTTAAACTACCAGGATGGAAATTGCAGCAGATCGGTATCG	60	68	81.99	0	28.33	18.33	28.33	25	46.67	3	contig15544	2_BC
contig07720	101	10	33	GACATGGTTGGCGTTCTGACAGTTAAACTACCAGGATGGAAATTGCAGCAGATCGGTATC	60	69	81.33	0	28.33	18.33	28.33	25	46.67	3	contig15544	2_BC
contig07719	95	10	36	CCAACCGTGAATCATTTTGATGCTCTTCCAAGATGGTATTCAGAGTTAGAGACGTATGTA	60	60	78.17	0	21.67	18.33	28.33	31.67	40	4	contig08515	1_BC
contig07719	95	10	35	TCCAACCGTGAATCATTTTGATGCTCTTCCAAGATGGTATTCAGAGTTAGAGACGTATGT	60	61	78.85	0	21.67	18.33	26.67	33.33	40	4	contig08515	1_BC
contig07719	95	10	34	ATCCAACCGTGAATCATTTTGATGCTCTTCCAAGATGGTATTCAGAGTTAGAGACGTATG	60	62	78.33	0	21.67	18.33	28.33	31.67	40	4	contig08515	1_BC
contig07719	95	10	33	TATCCAACCGTGAATCATTTTGATGCTCTTCCAAGATGGTATTCAGAGTTAGAGACGTAT	60	63	77.9	0	20	18.33	28.33	33.33	38.33	4	contig08515	1_BC
contig07719	95	10	32	GTATCCAACCGTGAATCATTTTGATGCTCTTCCAAGATGGTATTCAGAGTTAGAGACGTA	60	64	78.08	0	21.67	18.33	28.33	31.67	40	4	contig08515	1_BC
contig07719	95	10	31	TGTATCCAACCGTGAATCATTTTGATGCTCTTCCAAGATGGTATTCAGAGTTAGAGACGT	60	65	78.85	0	21.67	18.33	26.67	33.33	40	4	contig08515	1_BC
contig07719	95	10	30	ATGTATCCAACCGTGAATCATTTTGATGCTCTTCCAAGATGGTATTCAGAGTTAGAGACG	60	66	78.33	0	21.67	18.33	28.33	31.67	40	4	contig08515	1_BC
contig07719	95	10	29	GATGTATCCAACCGTGAATCATTTTGATGCTCTTCCAAGATGGTATTCAGAGTTAGAGAC	60	67	77.66	0	21.67	18.33	28.33	31.67	40	4	contig08515	1_BC
contig07719	95	10	28	TGATGTATCCAACCGTGAATCATTTTGATGCTCTTCCAAGATGGTATTCAGAGTTAGAGA	60	68	78	0	21.67	16.67	28.33	33.33	38.33	4	contig08515	1_BC
contig07719	95	10	27	ATGATGTATCCAACCGTGAATCATTTTGATGCTCTTCCAAGATGGTATTCAGAGTTAGAG	60	69	77.58	0	21.67	16.67	28.33	33.33	38.33	4	contig08515	1_BC
contig07718	107	10	3	TTGGTCTGATTACGATGTTTTCTATCGCCAGAAGTGTGATACTTTCTCGCGCTCTTCCGA	60	105	81.22	0	21.67	23.33	16.67	38.33	45	4	contig13079	1_BC
contig07718	107	10	2	ATTGGTCTGATTACGATGTTTTCTATCGCCAGAAGTGTGATACTTTCTCGCGCTCTTCCG	60	106	80.79	0	21.67	23.33	16.67	38.33	45	4	contig13079	1_BC
contig07718	107	10	1	TATTGGTCTGATTACGATGTTTTCTATCGCCAGAAGTGTGATACTTTCTCGCGCTCTTCC	60	107	79.82	0	20	23.33	16.67	40	43.33	4	contig13079	1_BC
contig07718	107	10	37	TGTGATACTTTCTCGCGCTCTTCCGAGGCCGTCTTTGAACTGTCTACGCGATTCGCCGAG	60	71	85.36	1	25	30	13.33	31.67	55	3	contig13079	2_BC
contig07718	107	10	36	GTGTGATACTTTCTCGCGCTCTTCCGAGGCCGTCTTTGAACTGTCTACGCGATTCGCCGA	60	72	85.42	1	25	30	13.33	31.67	55	3	contig13079	2_BC
contig07718	107	10	35	AGTGTGATACTTTCTCGCGCTCTTCCGAGGCCGTCTTTGAACTGTCTACGCGATTCGCCG	60	73	85.45	1	25	30	13.33	31.67	55	3	contig13079	2_BC
contig07718	107	10	34	AAGTGTGATACTTTCTCGCGCTCTTCCGAGGCCGTCTTTGAACTGTCTACGCGATTCGCC	60	74	84.78	1	23.33	30	15	31.67	53.33	3	contig13079	2_BC
contig07718	107	10	33	GAAGTGTGATACTTTCTCGCGCTCTTCCGAGGCCGTCTTTGAACTGTCTACGCGATTCGC	60	75	84.11	1	25	28.33	15	31.67	53.33	3	contig13079	2_BC
contig07718	107	10	32	AGAAGTGTGATACTTTCTCGCGCTCTTCCGAGGCCGTCTTTGAACTGTCTACGCGATTCG	60	76	83.73	1	25	26.67	16.67	31.67	51.67	3	contig13079	2_BC
contig07718	107	10	31	CAGAAGTGTGATACTTTCTCGCGCTCTTCCGAGGCCGTCTTTGAACTGTCTACGCGATTC	60	77	83.17	1	23.33	28.33	16.67	31.67	51.67	3	contig13079	2_BC
contig07717	133	10	74	GTACGCGCTCGTCAAAAGTGCCGGGCACATGGTTGGGTATTACAACCCGAGTTCGGCTTA	60	60	86.13	0	30	25	21.67	23.33	55	4	contig11446	2_BC
contig07717	133	10	73	AGTACGCGCTCGTCAAAAGTGCCGGGCACATGGTTGGGTATTACAACCCGAGTTCGGCTT	60	61	86.86	0	30	25	21.67	23.33	55	4	contig11446	2_BC
contig07717	133	10	72	AAGTACGCGCTCGTCAAAAGTGCCGGGCACATGGTTGGGTATTACAACCCGAGTTCGGCT	60	62	86.86	0	30	25	23.33	21.67	55	4	contig11446	2_BC
contig07717	133	10	69	TGGAAGTACGCGCTCGTCAAAAGTGCCGGGCACATGGTTGGGTATTACAACCCGAGTTCG	60	65	86.1	0	31.67	23.33	23.33	21.67	55	4	contig11446	2_BC
contig07717	133	10	68	ATGGAAGTACGCGCTCGTCAAAAGTGCCGGGCACATGGTTGGGTATTACAACCCGAGTTC	60	66	85.41	0	30	23.33	25	21.67	53.33	4	contig11446	2_BC
contig07717	133	10	67	GATGGAAGTACGCGCTCGTCAAAAGTGCCGGGCACATGGTTGGGTATTACAACCCGAGTT	60	67	85.41	0	31.67	21.67	25	21.67	53.33	4	contig11446	2_BC
contig07717	133	10	66	GGATGGAAGTACGCGCTCGTCAAAAGTGCCGGGCACATGGTTGGGTATTACAACCCGAGT	60	68	86.1	0	33.33	21.67	25	20	55	4	contig15714	2_BC
contig07717	133	10	65	AGGATGGAAGTACGCGCTCGTCAAAAGTGCCGGGCACATGGTTGGGTATTACAACCCGAG	60	69	86.04	0	33.33	21.67	26.67	18.33	55	4	contig15714	2_BC
contig07717	133	10	64	GAGGATGGAAGTACGCGCTCGTCAAAAGTGCCGGGCACATGGTTGGGTATTACAACCCGA	60	70	86.01	0	33.33	21.67	26.67	18.33	55	4	contig15714	2_BC
contig07717	133	10	61	AGCGAGGATGGAAGTACGCGCTCGTCAAAAGTGCCGGGCACATGGTTGGGTATTACAACC	60	73	86.17	0	33.33	21.67	26.67	18.33	55	4	contig15714	2_BC
contig07716	96	10	37	TGATCAAAAGAGTCCTTTCGATGTGACCGAGGCAGTCTTGACAGGAAGGAAGTATCTTGT	60	60	81.07	0	28.33	16.67	28.33	26.67	45	4	contig18929	1_BC
contig07716	96	10	36	CTGATCAAAAGAGTCCTTTCGATGTGACCGAGGCAGTCTTGACAGGAAGGAAGTATCTTG	60	61	80.63	0	28.33	18.33	28.33	25	46.67	4	contig18929	2_BC
contig07716	96	10	35	GCTGATCAAAAGAGTCCTTTCGATGTGACCGAGGCAGTCTTGACAGGAAGGAAGTATCTT	60	62	81.34	0	28.33	18.33	28.33	25	46.67	4	contig18929	2_BC
contig07716	96	10	34	CGCTGATCAAAAGAGTCCTTTCGATGTGACCGAGGCAGTCTTGACAGGAAGGAAGTATCT	60	63	82.04	0	28.33	20	28.33	23.33	48.33	4	contig18929	2_BC
contig07716	96	10	33	GCGCTGATCAAAAGAGTCCTTTCGATGTGACCGAGGCAGTCTTGACAGGAAGGAAGTATC	60	64	82.44	0	30	20	28.33	21.67	50	4	contig18929	2_BC
contig07716	96	10	32	AGCGCTGATCAAAAGAGTCCTTTCGATGTGACCGAGGCAGTCTTGACAGGAAGGAAGTAT	60	65	82.86	0	30	18.33	30	21.67	48.33	4	contig18929	2_BC
contig07716	96	10	31	GAGCGCTGATCAAAAGAGTCCTTTCGATGTGACCGAGGCAGTCTTGACAGGAAGGAAGTA	60	66	82.91	0	31.67	18.33	30	20	50	4	contig16174	2_BC
contig07716	96	10	30	CGAGCGCTGATCAAAAGAGTCCTTTCGATGTGACCGAGGCAGTCTTGACAGGAAGGAAGT	60	67	83.87	0	31.67	20	28.33	20	51.67	4	contig20089	2_BC
contig07716	96	10	29	GCGAGCGCTGATCAAAAGAGTCCTTTCGATGTGACCGAGGCAGTCTTGACAGGAAGGAAG	60	68	84.19	0	33.33	20	28.33	18.33	53.33	4	contig20089	2_BC
contig07716	96	10	28	TGCGAGCGCTGATCAAAAGAGTCCTTTCGATGTGACCGAGGCAGTCTTGACAGGAAGGAA	60	69	84.66	0	31.67	20	28.33	20	51.67	4	contig05143	2_BC
contig07715	317	10	227	TATACACACTACATACCAGACAGAGCTACGCTGCTGTTCAAAGCACATATATTTATGATC	60	91	77.18	0	13.33	25	35	26.67	38.33	3	contig00830	1_BC
contig07715	317	10	226	ATATACACACTACATACCAGACAGAGCTACGCTGCTGTTCAAAGCACATATATTTATGAT	60	92	77.1	0	13.33	23.33	36.67	26.67	36.67	3	contig00830	1_BC
contig07715	317	10	225	TATATACACACTACATACCAGACAGAGCTACGCTGCTGTTCAAAGCACATATATTTATGA	60	93	76.85	0	13.33	23.33	36.67	26.67	36.67	3	contig00830	1_BC
contig07715	317	10	224	GTATATACACACTACATACCAGACAGAGCTACGCTGCTGTTCAAAGCACATATATTTATG	60	94	76.61	0	15	23.33	35	26.67	38.33	3	contig00830	1_BC
contig07715	317	10	223	TGTATATACACACTACATACCAGACAGAGCTACGCTGCTGTTCAAAGCACATATATTTAT	60	95	76.94	0	13.33	23.33	35	28.33	36.67	3	contig00830	1_BC
contig07715	317	10	222	ATGTATATACACACTACATACCAGACAGAGCTACGCTGCTGTTCAAAGCACATATATTTA	60	96	76.94	0	13.33	23.33	36.67	26.67	36.67	3	contig00830	1_BC
contig07715	317	10	221	CATGTATATACACACTACATACCAGACAGAGCTACGCTGCTGTTCAAAGCACATATATTT	60	97	77.38	0	13.33	25	35	26.67	38.33	3	contig00830	1_BC
contig07715	317	10	220	ACATGTATATACACACTACATACCAGACAGAGCTACGCTGCTGTTCAAAGCACATATATT	60	98	77.87	0	13.33	25	36.67	25	38.33	3	contig00830	1_BC
contig07715	317	10	219	CACATGTATATACACACTACATACCAGACAGAGCTACGCTGCTGTTCAAAGCACATATAT	60	99	78.01	0	13.33	26.67	36.67	23.33	40	3	contig00830	1_BC
contig07715	317	10	218	GCACATGTATATACACACTACATACCAGACAGAGCTACGCTGCTGTTCAAAGCACATATA	60	100	78.89	0	15	26.67	36.67	21.67	41.67	3	contig00830	1_BC
contig07714	106	10	47	TACATTAAACGAATTATCTCGGGCAAATACCATAGCCTTTGCACCAGTCCCTTCTACCGG	60	60	80.9	0	15	30	28.33	26.67	45	3	contig15202	1_BC
contig07714	106	10	46	ATACATTAAACGAATTATCTCGGGCAAATACCATAGCCTTTGCACCAGTCCCTTCTACCG	60	61	80.18	0	13.33	30	30	26.67	43.33	3	contig15202	1_BC
contig07714	106	10	45	GATACATTAAACGAATTATCTCGGGCAAATACCATAGCCTTTGCACCAGTCCCTTCTACC	60	62	79.51	0	13.33	30	30	26.67	43.33	3	contig15202	1_BC
contig07714	106	10	44	GGATACATTAAACGAATTATCTCGGGCAAATACCATAGCCTTTGCACCAGTCCCTTCTAC	60	63	79.51	0	15	28.33	30	26.67	43.33	3	contig15202	1_BC
contig07714	106	10	43	AGGATACATTAAACGAATTATCTCGGGCAAATACCATAGCCTTTGCACCAGTCCCTTCTA	60	64	79.8	0	15	26.67	31.67	26.67	41.67	3	contig15202	1_BC
contig07714	106	10	42	AAGGATACATTAAACGAATTATCTCGGGCAAATACCATAGCCTTTGCACCAGTCCCTTCT	60	65	80.08	0	15	26.67	31.67	26.67	41.67	3	contig15202	1_BC
contig07714	106	10	41	TAAGGATACATTAAACGAATTATCTCGGGCAAATACCATAGCCTTTGCACCAGTCCCTTC	60	66	79.37	0	15	26.67	31.67	26.67	41.67	3	contig15202	1_BC
contig07714	106	10	40	ATAAGGATACATTAAACGAATTATCTCGGGCAAATACCATAGCCTTTGCACCAGTCCCTT	60	67	79.29	0	15	25	33.33	26.67	40	3	contig15202	1_BC
contig07714	106	10	39	AATAAGGATACATTAAACGAATTATCTCGGGCAAATACCATAGCCTTTGCACCAGTCCCT	60	68	79.29	0	15	25	35	25	40	3	contig15202	1_BC
contig07714	106	10	38	GAATAAGGATACATTAAACGAATTATCTCGGGCAAATACCATAGCCTTTGCACCAGTCCC	60	69	78.91	0	16.67	25	35	23.33	41.67	3	contig15202	1_BC
contig07713	118	10	29	AAATTTATCCCTTCGAGCGACTGACTGAGGGTCTCACGGCGTTAGAACAAAGGAAAACAT	60	90	81.64	0	23.33	21.67	33.33	21.67	45	4	contig17000	1_BC
contig07713	118	10	27	TAAAATTTATCCCTTCGAGCGACTGACTGAGGGTCTCACGGCGTTAGAACAAAGGAAAAC	60	92	80.88	0	23.33	21.67	33.33	21.67	45	4	contig17000	1_BC
contig07713	118	10	26	ATAAAATTTATCCCTTCGAGCGACTGACTGAGGGTCTCACGGCGTTAGAACAAAGGAAAA	60	93	80.72	0	23.33	20	35	21.67	43.33	4	contig17000	1_BC
contig07713	118	10	25	GATAAAATTTATCCCTTCGAGCGACTGACTGAGGGTCTCACGGCGTTAGAACAAAGGAAA	60	94	80.76	0	25	20	33.33	21.67	45	4	contig17000	1_BC
contig07713	118	10	5	AAGTGAAACCTGTTGTCTGGGATAAAATTTATCCCTTCGAGCGACTGACTGAGGGTCTCA	60	114	81.18	0	25	20	26.67	28.33	45	4	contig17000	1_BC
contig07713	118	10	4	AAAGTGAAACCTGTTGTCTGGGATAAAATTTATCCCTTCGAGCGACTGACTGAGGGTCTC	60	115	80.68	0	25	20	26.67	28.33	45	4	contig17000	1_BC
contig07713	118	10	3	GAAAGTGAAACCTGTTGTCTGGGATAAAATTTATCCCTTCGAGCGACTGACTGAGGGTCT	60	116	80.68	0	26.67	18.33	26.67	28.33	45	4	contig17000	1_BC
contig07713	118	10	59	GTCTCACGGCGTTAGAACAAAGGAAAACATGGGGGAAAGCTATTGTTCGTGTCAGAGAGT	60	60	81.82	0	31.67	15	31.67	21.67	46.67	5	contig14208	2_BC
contig07713	118	10	58	GGTCTCACGGCGTTAGAACAAAGGAAAACATGGGGGAAAGCTATTGTTCGTGTCAGAGAG	60	61	82	0	33.33	15	31.67	20	48.33	5	contig14208	2_BC
contig07713	118	10	57	GGGTCTCACGGCGTTAGAACAAAGGAAAACATGGGGGAAAGCTATTGTTCGTGTCAGAGA	60	62	82.65	0	33.33	15	31.67	20	48.33	5	contig14208	2_BC
contig07712	130	10	65	TTGGAGTTGGTGACATTGCACATGCCAGATACCGTGCGCCAGTGGAGGCCAAAAGGAGGA	60	66	87	0	35	20	26.67	18.33	55	4	contig18122	2_BC
contig07712	130	10	64	ATTGGAGTTGGTGACATTGCACATGCCAGATACCGTGCGCCAGTGGAGGCCAAAAGGAGG	60	67	86.54	0	35	20	26.67	18.33	55	4	contig18122	2_BC
contig07712	130	10	63	GATTGGAGTTGGTGACATTGCACATGCCAGATACCGTGCGCCAGTGGAGGCCAAAAGGAG	60	68	85.85	0	35	20	26.67	18.33	55	4	contig18122	2_BC
contig07712	130	10	62	TGATTGGAGTTGGTGACATTGCACATGCCAGATACCGTGCGCCAGTGGAGGCCAAAAGGA	60	69	86.34	0	33.33	20	26.67	20	53.33	4	contig18122	2_BC
contig07712	130	10	61	CTGATTGGAGTTGGTGACATTGCACATGCCAGATACCGTGCGCCAGTGGAGGCCAAAAGG	60	70	85.94	0	33.33	21.67	25	20	55	4	contig18122	2_BC
contig07712	130	10	60	CCTGATTGGAGTTGGTGACATTGCACATGCCAGATACCGTGCGCCAGTGGAGGCCAAAAG	60	71	85.94	0	31.67	23.33	25	20	55	4	contig18122	2_BC
contig07712	130	10	59	TCCTGATTGGAGTTGGTGACATTGCACATGCCAGATACCGTGCGCCAGTGGAGGCCAAAA	60	72	86.34	0	30	23.33	25	21.67	53.33	4	contig18122	2_BC
contig07712	130	10	58	GTCCTGATTGGAGTTGGTGACATTGCACATGCCAGATACCGTGCGCCAGTGGAGGCCAAA	60	73	86.44	0	31.67	23.33	23.33	21.67	55	3	contig18122	2_BC
contig07712	130	10	42	ACGTAACATGGGCGGCGTCCTGATTGGAGTTGGTGACATTGCACATGCCAGATACCGTGC	60	89	86.4	0	31.67	23.33	21.67	23.33	55	3	contig05689	2_BC
contig07712	130	10	41	AACGTAACATGGGCGGCGTCCTGATTGGAGTTGGTGACATTGCACATGCCAGATACCGTG	60	90	85.57	0	31.67	21.67	23.33	23.33	53.33	3	contig05689	2_BC
contig07711	127	10	17	CACGGGGGAGGTGGGCTAATTGCTAAATATATCAATTGACAGCATAACATATTATATAAT	60	111	76.08	0	21.67	13.33	36.67	28.33	35	5	contig19623	1_BC
contig07711	127	10	16	ACACGGGGGAGGTGGGCTAATTGCTAAATATATCAATTGACAGCATAACATATTATATAA	60	112	76.61	0	21.67	13.33	38.33	26.67	35	5	contig19623	1_BC
contig07711	127	10	15	GACACGGGGGAGGTGGGCTAATTGCTAAATATATCAATTGACAGCATAACATATTATATA	60	113	76.66	0	23.33	13.33	36.67	26.67	36.67	5	contig19623	1_BC
contig07711	127	10	14	TGACACGGGGGAGGTGGGCTAATTGCTAAATATATCAATTGACAGCATAACATATTATAT	60	114	77.44	0	23.33	13.33	35	28.33	36.67	5	contig19623	1_BC
contig07711	127	10	13	GTGACACGGGGGAGGTGGGCTAATTGCTAAATATATCAATTGACAGCATAACATATTATA	60	115	77.63	0	25	13.33	35	26.67	38.33	5	contig19623	1_BC
contig07711	127	10	12	AGTGACACGGGGGAGGTGGGCTAATTGCTAAATATATCAATTGACAGCATAACATATTAT	60	116	78.34	0	25	13.33	35	26.67	38.33	5	contig19623	1_BC
contig07711	127	10	11	AAGTGACACGGGGGAGGTGGGCTAATTGCTAAATATATCAATTGACAGCATAACATATTA	60	117	78.37	0	25	13.33	36.67	25	38.33	5	contig19623	1_BC
contig07711	127	10	10	AAAGTGACACGGGGGAGGTGGGCTAATTGCTAAATATATCAATTGACAGCATAACATATT	60	118	78.65	0	25	13.33	36.67	25	38.33	5	contig19623	1_BC
contig07711	127	10	9	GAAAGTGACACGGGGGAGGTGGGCTAATTGCTAAATATATCAATTGACAGCATAACATAT	60	119	78.7	0	26.67	13.33	36.67	23.33	40	5	contig19623	1_BC
contig07711	127	10	8	GGAAAGTGACACGGGGGAGGTGGGCTAATTGCTAAATATATCAATTGACAGCATAACATA	60	120	79.43	0	28.33	13.33	36.67	21.67	41.67	5	contig19623	1_BC
contig07710	111	10	52	GGTAAAATACTTGTACTAGCTAGCTACAATACAACATGCGTTTTTAGGCAATTGCAACCC	60	60	77.73	0	16.67	21.67	33.33	28.33	38.33	5	contig18726	1_BC
contig07710	111	10	51	GGGTAAAATACTTGTACTAGCTAGCTACAATACAACATGCGTTTTTAGGCAATTGCAACC	60	61	77.73	0	18.33	20	33.33	28.33	38.33	5	contig18726	1_BC
contig07710	111	10	50	TGGGTAAAATACTTGTACTAGCTAGCTACAATACAACATGCGTTTTTAGGCAATTGCAAC	60	62	77.53	0	18.33	18.33	33.33	30	36.67	5	contig18726	1_BC
contig07710	111	10	49	ATGGGTAAAATACTTGTACTAGCTAGCTACAATACAACATGCGTTTTTAGGCAATTGCAA	60	63	77.35	0	18.33	16.67	35	30	35	5	contig18726	1_BC
contig07710	111	10	48	TATGGGTAAAATACTTGTACTAGCTAGCTACAATACAACATGCGTTTTTAGGCAATTGCA	60	64	77.06	0	18.33	16.67	33.33	31.67	35	5	contig01695	1_BC
contig07710	111	10	47	TTATGGGTAAAATACTTGTACTAGCTAGCTACAATACAACATGCGTTTTTAGGCAATTGC	60	65	76.58	0	18.33	16.67	31.67	33.33	35	5	contig01695	1_BC
contig07710	111	10	41	GTTTCATTATGGGTAAAATACTTGTACTAGCTAGCTACAATACAACATGCGTTTTTAGGC	60	71	75.79	0	18.33	16.67	30	35	35	5	contig21530	1_BC
contig07710	111	10	40	GGTTTCATTATGGGTAAAATACTTGTACTAGCTAGCTACAATACAACATGCGTTTTTAGG	60	72	75.62	0	20	15	30	35	35	5	contig15913	1_BC
contig07710	111	10	36	CTCTGGTTTCATTATGGGTAAAATACTTGTACTAGCTAGCTACAATACAACATGCGTTTT	60	76	76.16	0	16.67	18.33	28.33	36.67	35	4	contig15913	1_BC
contig07710	111	10	35	CCTCTGGTTTCATTATGGGTAAAATACTTGTACTAGCTAGCTACAATACAACATGCGTTT	60	77	76.85	0	16.67	20	28.33	35	36.67	4	contig15913	1_BC
contig07708	116	10	57	CTGGGGGCTCATTTTGTTCTTCGCTGCTCTATGTCTACTTGCTGTCGGGTGGTGCTTCGT	60	60	85.07	0	30	23.33	5	41.67	53.33	5	contig11871	2_BC
contig07708	116	10	56	CCTGGGGGCTCATTTTGTTCTTCGCTGCTCTATGTCTACTTGCTGTCGGGTGGTGCTTCG	60	61	85.25	0	30	25	5	40	55	5	contig11871	2_BC
contig07708	116	10	54	TCCCTGGGGGCTCATTTTGTTCTTCGCTGCTCTATGTCTACTTGCTGTCGGGTGGTGCTT	60	63	85.69	0	28.33	25	5	41.67	53.33	5	contig11871	2_BC
contig07708	116	10	53	TTCCCTGGGGGCTCATTTTGTTCTTCGCTGCTCTATGTCTACTTGCTGTCGGGTGGTGCT	60	64	85.69	0	28.33	25	5	41.67	53.33	5	contig11871	2_BC
contig07708	116	10	51	TCTTCCCTGGGGGCTCATTTTGTTCTTCGCTGCTCTATGTCTACTTGCTGTCGGGTGGTG	60	66	84.86	0	28.33	25	5	41.67	53.33	5	contig11871	2_BC
contig07708	116	10	50	ATCTTCCCTGGGGGCTCATTTTGTTCTTCGCTGCTCTATGTCTACTTGCTGTCGGGTGGT	60	67	84.72	0	26.67	25	6.67	41.67	51.67	5	contig11871	2_BC
contig07708	116	10	49	GATCTTCCCTGGGGGCTCATTTTGTTCTTCGCTGCTCTATGTCTACTTGCTGTCGGGTGG	60	68	84.21	0	28.33	25	6.67	40	53.33	5	contig11871	2_BC
contig07708	116	10	48	TGATCTTCCCTGGGGGCTCATTTTGTTCTTCGCTGCTCTATGTCTACTTGCTGTCGGGTG	60	69	84.03	0	26.67	25	6.67	41.67	51.67	5	contig15913	2_BC
contig07708	116	10	47	GTGATCTTCCCTGGGGGCTCATTTTGTTCTTCGCTGCTCTATGTCTACTTGCTGTCGGGT	60	70	84.03	0	26.67	25	6.67	41.67	51.67	5	contig15913	2_BC
contig07708	116	10	46	GGTGATCTTCCCTGGGGGCTCATTTTGTTCTTCGCTGCTCTATGTCTACTTGCTGTCGGG	60	71	84.21	0	28.33	25	6.67	40	53.33	5	contig03077	2_BC
contig07707	179	10	115	AATCTTCGTTGCCAGCATTTGCCGTTGTAGGTTTCGTCAATGAATTTGGTATGCCTGACC	60	65	82.08	1	23.33	21.67	18.33	36.67	45	3	contig01166	1_BC
contig07707	179	10	114	TAATCTTCGTTGCCAGCATTTGCCGTTGTAGGTTTCGTCAATGAATTTGGTATGCCTGAC	60	66	81.11	1	23.33	20	18.33	38.33	43.33	3	contig01166	1_BC
contig07707	179	10	113	GTAATCTTCGTTGCCAGCATTTGCCGTTGTAGGTTTCGTCAATGAATTTGGTATGCCTGA	60	67	81.11	1	25	18.33	18.33	38.33	43.33	3	contig01166	1_BC
contig07707	179	10	112	AGTAATCTTCGTTGCCAGCATTTGCCGTTGTAGGTTTCGTCAATGAATTTGGTATGCCTG	60	68	81.14	1	25	18.33	18.33	38.33	43.33	3	contig01166	1_BC
contig07707	179	10	111	AAGTAATCTTCGTTGCCAGCATTTGCCGTTGTAGGTTTCGTCAATGAATTTGGTATGCCT	60	69	81.01	1	23.33	18.33	20	38.33	41.67	3	contig01166	1_BC
contig07707	179	10	110	GAAGTAATCTTCGTTGCCAGCATTTGCCGTTGTAGGTTTCGTCAATGAATTTGGTATGCC	60	70	80.62	1	25	18.33	20	36.67	43.33	3	contig01166	1_BC
contig07707	179	10	109	TGAAGTAATCTTCGTTGCCAGCATTTGCCGTTGTAGGTTTCGTCAATGAATTTGGTATGC	60	71	80.42	1	25	16.67	20	38.33	41.67	3	contig01166	1_BC
contig07707	179	10	108	TTGAAGTAATCTTCGTTGCCAGCATTTGCCGTTGTAGGTTTCGTCAATGAATTTGGTATG	60	72	79.59	1	25	15	20	40	40	3	contig01166	1_BC
contig07707	179	10	107	ATTGAAGTAATCTTCGTTGCCAGCATTTGCCGTTGTAGGTTTCGTCAATGAATTTGGTAT	60	73	79.42	1	23.33	15	21.67	40	38.33	3	contig01166	1_BC
contig07707	179	10	106	CATTGAAGTAATCTTCGTTGCCAGCATTTGCCGTTGTAGGTTTCGTCAATGAATTTGGTA	60	74	79.59	1	23.33	16.67	21.67	38.33	40	3	contig01166	1_BC
contig07706	99	10	40	GGCCTCCTCGCCGATATCGACATTACTTCGGATGGTGATACTTCGAATTGGAAGTGATTG	60	60	81.65	0	26.67	21.67	21.67	30	48.33	2	contig14442	2_BC
contig07706	99	10	39	AGGCCTCCTCGCCGATATCGACATTACTTCGGATGGTGATACTTCGAATTGGAAGTGATT	60	61	81.96	0	25	21.67	23.33	30	46.67	2	contig14442	2_BC
contig07706	99	10	38	CAGGCCTCCTCGCCGATATCGACATTACTTCGGATGGTGATACTTCGAATTGGAAGTGAT	60	62	82.08	0	25	23.33	23.33	28.33	48.33	2	contig14442	2_BC
contig07706	99	10	37	CCAGGCCTCCTCGCCGATATCGACATTACTTCGGATGGTGATACTTCGAATTGGAAGTGA	60	63	82.8	0	25	25	23.33	26.67	50	2	contig14442	2_BC
contig07706	99	10	36	TCCAGGCCTCCTCGCCGATATCGACATTACTTCGGATGGTGATACTTCGAATTGGAAGTG	60	64	82.8	0	25	25	21.67	28.33	50	2	contig18693	2_BC
contig07706	99	10	35	GTCCAGGCCTCCTCGCCGATATCGACATTACTTCGGATGGTGATACTTCGAATTGGAAGT	60	65	82.81	0	25	25	21.67	28.33	50	2	contig18693	2_BC
contig07706	99	10	34	AGTCCAGGCCTCCTCGCCGATATCGACATTACTTCGGATGGTGATACTTCGAATTGGAAG	60	66	82.74	0	25	25	23.33	26.67	50	2	contig18693	2_BC
contig07706	99	10	33	GAGTCCAGGCCTCCTCGCCGATATCGACATTACTTCGGATGGTGATACTTCGAATTGGAA	60	67	82.71	0	25	25	23.33	26.67	50	2	contig18693	2_BC
contig07706	99	10	32	TGAGTCCAGGCCTCCTCGCCGATATCGACATTACTTCGGATGGTGATACTTCGAATTGGA	60	68	83.22	0	25	25	21.67	28.33	50	2	contig18693	2_BC
contig07706	99	10	31	TTGAGTCCAGGCCTCCTCGCCGATATCGACATTACTTCGGATGGTGATACTTCGAATTGG	60	69	82.8	0	25	25	20	30	50	2	contig18693	2_BC
contig07705	111	10	4	TATATCTTGATCTTTGACGTCCATTGGGACTAGTGTTTGGCCTGTGCGCAGTTGGAGTAT	60	108	81.45	0	28.33	16.67	16.67	38.33	45	3	contig18382	1_BC
contig07705	111	10	27	TTGGGACTAGTGTTTGGCCTGTGCGCAGTTGGAGTATCTTGAGGCGCCATAGCGAAAAAA	60	85	84.58	0	33.33	16.67	23.33	26.67	50	6	contig17379	2_BC
contig07705	111	10	26	ATTGGGACTAGTGTTTGGCCTGTGCGCAGTTGGAGTATCTTGAGGCGCCATAGCGAAAAA	60	86	84.56	0	33.33	16.67	23.33	26.67	50	5	contig17379	2_BC
contig07705	111	10	25	CATTGGGACTAGTGTTTGGCCTGTGCGCAGTTGGAGTATCTTGAGGCGCCATAGCGAAAA	60	87	84.67	0	33.33	18.33	21.67	26.67	51.67	4	contig17379	2_BC
contig07705	111	10	24	CCATTGGGACTAGTGTTTGGCCTGTGCGCAGTTGGAGTATCTTGAGGCGCCATAGCGAAA	60	88	85.37	0	33.33	20	20	26.67	53.33	3	contig17379	2_BC
contig07705	111	10	23	TCCATTGGGACTAGTGTTTGGCCTGTGCGCAGTTGGAGTATCTTGAGGCGCCATAGCGAA	60	89	85.8	0	33.33	20	18.33	28.33	53.33	3	contig17379	2_BC
contig07705	111	10	22	GTCCATTGGGACTAGTGTTTGGCCTGTGCGCAGTTGGAGTATCTTGAGGCGCCATAGCGA	60	90	85.9	0	35	20	16.67	28.33	55	3	contig18382	2_BC
contig07705	111	10	20	ACGTCCATTGGGACTAGTGTTTGGCCTGTGCGCAGTTGGAGTATCTTGAGGCGCCATAGC	60	92	86	0	33.33	21.67	16.67	28.33	55	3	contig18382	2_BC
contig07705	111	10	19	GACGTCCATTGGGACTAGTGTTTGGCCTGTGCGCAGTTGGAGTATCTTGAGGCGCCATAG	60	93	85.18	0	35	20	16.67	28.33	55	3	contig18382	2_BC
contig07705	111	10	18	TGACGTCCATTGGGACTAGTGTTTGGCCTGTGCGCAGTTGGAGTATCTTGAGGCGCCATA	60	94	85.66	0	33.33	20	16.67	30	53.33	3	contig18382	2_BC
contig07704	94	10	35	TCTTCGCGCGTGAAGATGTCATTTGTCACAGTAGCAATGTTATATTTCTCCTTTAGTCGG	60	60	79.39	0	21.67	20	20	38.33	41.67	3	contig14850	1_BC
contig07704	94	10	34	ATCTTCGCGCGTGAAGATGTCATTTGTCACAGTAGCAATGTTATATTTCTCCTTTAGTCG	60	61	78.68	0	20	20	21.67	38.33	40	3	contig14850	1_BC
contig07704	94	10	33	GATCTTCGCGCGTGAAGATGTCATTTGTCACAGTAGCAATGTTATATTTCTCCTTTAGTC	60	62	78.02	0	20	20	21.67	38.33	40	3	contig14850	1_BC
contig07704	94	10	32	TGATCTTCGCGCGTGAAGATGTCATTTGTCACAGTAGCAATGTTATATTTCTCCTTTAGT	60	63	78.46	0	20	18.33	21.67	40	38.33	3	contig14850	1_BC
contig07704	94	10	31	TTGATCTTCGCGCGTGAAGATGTCATTTGTCACAGTAGCAATGTTATATTTCTCCTTTAG	60	64	77.97	0	20	18.33	21.67	40	38.33	3	contig14850	1_BC
contig07704	94	10	30	CTTGATCTTCGCGCGTGAAGATGTCATTTGTCACAGTAGCAATGTTATATTTCTCCTTTA	60	65	77.97	0	18.33	20	21.67	40	38.33	3	contig14850	1_BC
contig07704	94	10	29	TCTTGATCTTCGCGCGTGAAGATGTCATTTGTCACAGTAGCAATGTTATATTTCTCCTTT	60	66	78.64	0	18.33	20	20	41.67	38.33	3	contig14850	1_BC
contig07704	94	10	28	TTCTTGATCTTCGCGCGTGAAGATGTCATTTGTCACAGTAGCAATGTTATATTTCTCCTT	60	67	78.64	0	18.33	20	20	41.67	38.33	3	contig14850	1_BC
contig07704	94	10	27	ATTCTTGATCTTCGCGCGTGAAGATGTCATTTGTCACAGTAGCAATGTTATATTTCTCCT	60	68	78.61	0	18.33	20	21.67	40	38.33	3	contig14850	1_BC
contig07704	94	10	26	AATTCTTGATCTTCGCGCGTGAAGATGTCATTTGTCACAGTAGCAATGTTATATTTCTCC	60	69	78.2	0	18.33	20	23.33	38.33	38.33	3	contig14850	1_BC
contig07703	101	10	42	GCTGCCCCGACTGTTACTCCAAGCGGCCGCGCTGTTCCGCCATCGACCACTGTCACCAAG	60	60	90.23	0	23.33	41.67	16.67	18.33	65	4	contig17202	4_BC
contig07703	101	10	41	TGCTGCCCCGACTGTTACTCCAAGCGGCCGCGCTGTTCCGCCATCGACCACTGTCACCAA	60	61	90.75	0	21.67	41.67	16.67	20	63.33	4	contig17202	4_BC
contig07703	101	10	40	CTGCTGCCCCGACTGTTACTCCAAGCGGCCGCGCTGTTCCGCCATCGACCACTGTCACCA	60	62	90.77	0	21.67	43.33	15	20	65	4	contig17202	4_BC
contig07703	101	10	39	GCTGCTGCCCCGACTGTTACTCCAAGCGGCCGCGCTGTTCCGCCATCGACCACTGTCACC	60	63	91.04	0	23.33	43.33	13.33	20	66.67	4	contig17202	4_BC
contig07703	101	10	38	TGCTGCTGCCCCGACTGTTACTCCAAGCGGCCGCGCTGTTCCGCCATCGACCACTGTCAC	60	64	90.88	0	23.33	41.67	13.33	21.67	65	4	contig17202	4_BC
contig07703	101	10	37	CTGCTGCTGCCCCGACTGTTACTCCAAGCGGCCGCGCTGTTCCGCCATCGACCACTGTCA	60	65	90.82	0	23.33	41.67	13.33	21.67	65	4	contig17202	4_BC
contig07703	101	10	36	CCTGCTGCTGCCCCGACTGTTACTCCAAGCGGCCGCGCTGTTCCGCCATCGACCACTGTC	60	66	90.98	0	23.33	43.33	11.67	21.67	66.67	4	contig17202	4_BC
contig07703	101	10	35	TCCTGCTGCTGCCCCGACTGTTACTCCAAGCGGCCGCGCTGTTCCGCCATCGACCACTGT	60	67	91.45	0	23.33	41.67	11.67	23.33	65	4	contig17202	4_BC
contig07703	101	10	34	CTCCTGCTGCTGCCCCGACTGTTACTCCAAGCGGCCGCGCTGTTCCGCCATCGACCACTG	60	68	90.92	0	23.33	43.33	11.67	21.67	66.67	4	contig17202	4_BC
contig07703	101	10	33	GCTCCTGCTGCTGCCCCGACTGTTACTCCAAGCGGCCGCGCTGTTCCGCCATCGACCACT	60	69	91.66	0	23.33	43.33	11.67	21.67	66.67	4	contig17202	4_BC
contig07702	108	10	49	GGATTGTCGCCAACACCGGGCATAAGTACGAAGGGATCAAAGTTATCATGATACATTTCA	60	60	80.36	0	23.33	20	33.33	23.33	43.33	3	contig21679	1_BC
contig07702	108	10	48	TGGATTGTCGCCAACACCGGGCATAAGTACGAAGGGATCAAAGTTATCATGATACATTTC	60	61	80.36	0	23.33	20	31.67	25	43.33	3	contig21679	1_BC
contig07702	108	10	47	ATGGATTGTCGCCAACACCGGGCATAAGTACGAAGGGATCAAAGTTATCATGATACATTT	60	62	80.3	0	23.33	18.33	33.33	25	41.67	3	contig21679	1_BC
contig07702	108	10	46	AATGGATTGTCGCCAACACCGGGCATAAGTACGAAGGGATCAAAGTTATCATGATACATT	60	63	80.3	0	23.33	18.33	35	23.33	41.67	3	contig21679	1_BC
contig07702	108	10	45	GAATGGATTGTCGCCAACACCGGGCATAAGTACGAAGGGATCAAAGTTATCATGATACAT	60	64	80.33	0	25	18.33	35	21.67	43.33	3	contig21679	1_BC
contig07702	108	10	44	TGAATGGATTGTCGCCAACACCGGGCATAAGTACGAAGGGATCAAAGTTATCATGATACA	60	65	80.86	0	25	18.33	35	21.67	43.33	3	contig21679	1_BC
contig07702	108	10	43	TTGAATGGATTGTCGCCAACACCGGGCATAAGTACGAAGGGATCAAAGTTATCATGATAC	60	66	80.36	0	25	18.33	33.33	23.33	43.33	3	contig21679	1_BC
contig07702	108	10	42	ATTGAATGGATTGTCGCCAACACCGGGCATAAGTACGAAGGGATCAAAGTTATCATGATA	60	67	80.2	0	25	16.67	35	23.33	41.67	3	contig21679	1_BC
contig07702	108	10	41	AATTGAATGGATTGTCGCCAACACCGGGCATAAGTACGAAGGGATCAAAGTTATCATGAT	60	68	80.48	0	25	16.67	35	23.33	41.67	3	contig21679	1_BC
contig07702	108	10	40	AAATTGAATGGATTGTCGCCAACACCGGGCATAAGTACGAAGGGATCAAAGTTATCATGA	60	69	80.51	0	25	16.67	36.67	21.67	41.67	3	contig21679	1_BC
contig07701	138	10	70	GTTCTACATAGTATATCCTGCCGGGAAAATGACTTAAACAGAACTGATGGATAATATACT	60	69	75.31	0	18.33	16.67	36.67	28.33	35	4	contig01956	1_BC
contig07701	138	10	69	GGTTCTACATAGTATATCCTGCCGGGAAAATGACTTAAACAGAACTGATGGATAATATAC	60	70	75.59	0	20	16.67	36.67	26.67	36.67	4	contig01956	1_BC
contig07701	138	10	68	GGGTTCTACATAGTATATCCTGCCGGGAAAATGACTTAAACAGAACTGATGGATAATATA	60	71	76.13	0	21.67	15	36.67	26.67	36.67	4	contig01956	1_BC
contig07701	138	10	67	TGGGTTCTACATAGTATATCCTGCCGGGAAAATGACTTAAACAGAACTGATGGATAATAT	60	72	76.91	0	21.67	15	35	28.33	36.67	4	contig01956	1_BC
contig07701	138	10	66	GTGGGTTCTACATAGTATATCCTGCCGGGAAAATGACTTAAACAGAACTGATGGATAATA	60	73	77.1	0	23.33	15	35	26.67	38.33	4	contig01956	1_BC
contig07701	138	10	65	TGTGGGTTCTACATAGTATATCCTGCCGGGAAAATGACTTAAACAGAACTGATGGATAAT	60	74	77.88	0	23.33	15	33.33	28.33	38.33	4	contig01956	1_BC
contig07701	138	10	64	CTGTGGGTTCTACATAGTATATCCTGCCGGGAAAATGACTTAAACAGAACTGATGGATAA	60	75	77.99	0	23.33	16.67	33.33	26.67	40	4	contig01956	1_BC
contig07701	138	10	63	CCTGTGGGTTCTACATAGTATATCCTGCCGGGAAAATGACTTAAACAGAACTGATGGATA	60	76	78.69	0	23.33	18.33	31.67	26.67	41.67	4	contig01956	1_BC
contig07701	138	10	62	CCCTGTGGGTTCTACATAGTATATCCTGCCGGGAAAATGACTTAAACAGAACTGATGGAT	60	77	79.68	0	23.33	20	30	26.67	43.33	4	contig01956	1_BC
contig07701	138	10	61	GCCCTGTGGGTTCTACATAGTATATCCTGCCGGGAAAATGACTTAAACAGAACTGATGGA	60	78	80.57	0	25	20	30	25	45	4	contig01956	1_BC
contig07700	181	10	77	TCGAAGACTCGACGAAGAGCTTTCCCTTGACATCAAGCTTCAGAATCTCCGCAAATGTAT	60	105	81.38	0	18.33	26.67	30	25	45	3	contig14079	1_BC
contig07700	181	10	122	TCTCCGCAAATGTATCGGTGACGGACTTGTCGTCGCCTATGCAGCTGAAGATAATATCGG	60	60	82.99	0	26.67	23.33	23.33	26.67	50	3	contig12882	2_BC
contig07700	181	10	121	ATCTCCGCAAATGTATCGGTGACGGACTTGTCGTCGCCTATGCAGCTGAAGATAATATCG	60	61	82.28	0	25	23.33	25	26.67	48.33	3	contig12882	2_BC
contig07700	181	10	120	AATCTCCGCAAATGTATCGGTGACGGACTTGTCGTCGCCTATGCAGCTGAAGATAATATC	60	62	81.59	0	23.33	23.33	26.67	26.67	46.67	3	contig12882	2_BC
contig07700	181	10	119	GAATCTCCGCAAATGTATCGGTGACGGACTTGTCGTCGCCTATGCAGCTGAAGATAATAT	60	63	81.59	0	25	21.67	26.67	26.67	46.67	3	contig12882	2_BC
contig07700	181	10	118	AGAATCTCCGCAAATGTATCGGTGACGGACTTGTCGTCGCCTATGCAGCTGAAGATAATA	60	64	82.05	0	25	21.67	28.33	25	46.67	3	contig12882	2_BC
contig07700	181	10	117	CAGAATCTCCGCAAATGTATCGGTGACGGACTTGTCGTCGCCTATGCAGCTGAAGATAAT	60	65	82.45	0	25	23.33	26.67	25	48.33	3	contig12882	2_BC
contig07700	181	10	116	TCAGAATCTCCGCAAATGTATCGGTGACGGACTTGTCGTCGCCTATGCAGCTGAAGATAA	60	66	82.89	0	25	23.33	26.67	25	48.33	3	contig12882	2_BC
contig07700	181	10	115	TTCAGAATCTCCGCAAATGTATCGGTGACGGACTTGTCGTCGCCTATGCAGCTGAAGATA	60	67	82.89	0	25	23.33	25	26.67	48.33	3	contig12882	2_BC
contig07700	181	10	114	CTTCAGAATCTCCGCAAATGTATCGGTGACGGACTTGTCGTCGCCTATGCAGCTGAAGAT	60	68	83.21	0	25	25	23.33	26.67	50	3	contig12882	2_BC
A8.seq	193	10	110	GGCTGTTATGCAACTTGAACTTGGGCTCTACTGTGATTATCATTAATGATTAACATTATG	60	84	75.92	0	20	15	26.67	38.33	35	3	contig09006	1_BC
A8.seq	193	10	109	GGGCTGTTATGCAACTTGAACTTGGGCTCTACTGTGATTATCATTAATGATTAACATTAT	60	85	76.45	0	20	15	26.67	38.33	35	3	contig09006	1_BC
A8.seq	193	10	108	CGGGCTGTTATGCAACTTGAACTTGGGCTCTACTGTGATTATCATTAATGATTAACATTA	60	86	77.21	0	20	16.67	26.67	36.67	36.67	3	contig09006	1_BC
A8.seq	193	10	107	TCGGGCTGTTATGCAACTTGAACTTGGGCTCTACTGTGATTATCATTAATGATTAACATT	60	87	77.89	0	20	16.67	25	38.33	36.67	3	contig09006	1_BC
A8.seq	193	10	106	TTCGGGCTGTTATGCAACTTGAACTTGGGCTCTACTGTGATTATCATTAATGATTAACAT	60	88	77.89	0	20	16.67	25	38.33	36.67	3	contig09006	1_BC
A8.seq	193	10	105	GTTCGGGCTGTTATGCAACTTGAACTTGGGCTCTACTGTGATTATCATTAATGATTAACA	60	89	78.07	0	21.67	16.67	25	36.67	38.33	3	contig09006	1_BC
A8.seq	193	10	104	AGTTCGGGCTGTTATGCAACTTGAACTTGGGCTCTACTGTGATTATCATTAATGATTAAC	60	90	77.99	0	21.67	16.67	25	36.67	38.33	3	contig09006	1_BC
A8.seq	193	10	103	AAGTTCGGGCTGTTATGCAACTTGAACTTGGGCTCTACTGTGATTATCATTAATGATTAA	60	91	77.84	0	21.67	15	26.67	36.67	36.67	3	contig09006	1_BC
A8.seq	193	10	102	TAAGTTCGGGCTGTTATGCAACTTGAACTTGGGCTCTACTGTGATTATCATTAATGATTA	60	92	77.56	0	21.67	15	25	38.33	36.67	3	contig09006	1_BC
A8.seq	193	10	101	ATAAGTTCGGGCTGTTATGCAACTTGAACTTGGGCTCTACTGTGATTATCATTAATGATT	60	93	77.81	0	21.67	15	25	38.33	36.67	3	contig09006	1_BC
contig14899	267	10	129	ATCTTGTTGAGACGTTGACCATAATAACCACCTCCGAGAAGCATAAGATACGTTCCTGGC	60	139	80.61	0	20	25	30	25	45	2	contig19734	1_BC
contig14899	267	10	128	GATCTTGTTGAGACGTTGACCATAATAACCACCTCCGAGAAGCATAAGATACGTTCCTGG	60	140	79.81	0	21.67	23.33	30	25	45	2	contig19734	1_BC
contig14899	267	10	127	AGATCTTGTTGAGACGTTGACCATAATAACCACCTCCGAGAAGCATAAGATACGTTCCTG	60	141	79.54	0	20	23.33	31.67	25	43.33	2	contig19734	1_BC
contig14899	267	10	126	TAGATCTTGTTGAGACGTTGACCATAATAACCACCTCCGAGAAGCATAAGATACGTTCCT	60	142	79.12	0	18.33	23.33	31.67	26.67	41.67	2	contig19734	1_BC
contig14899	267	10	125	ATAGATCTTGTTGAGACGTTGACCATAATAACCACCTCCGAGAAGCATAAGATACGTTCC	60	143	78.66	0	18.33	23.33	33.33	25	41.67	2	contig19734	1_BC
contig14899	267	10	124	GATAGATCTTGTTGAGACGTTGACCATAATAACCACCTCCGAGAAGCATAAGATACGTTC	60	144	78.02	0	20	21.67	33.33	25	41.67	2	contig19734	1_BC
contig14899	267	10	123	CGATAGATCTTGTTGAGACGTTGACCATAATAACCACCTCCGAGAAGCATAAGATACGTT	60	145	78.68	0	20	21.67	33.33	25	41.67	2	contig19734	1_BC
contig14899	267	10	122	TCGATAGATCTTGTTGAGACGTTGACCATAATAACCACCTCCGAGAAGCATAAGATACGT	60	146	79.08	0	20	21.67	33.33	25	41.67	2	contig19734	1_BC
contig14899	267	10	121	CTCGATAGATCTTGTTGAGACGTTGACCATAATAACCACCTCCGAGAAGCATAAGATACG	60	147	78.65	0	20	23.33	33.33	23.33	43.33	2	contig19734	1_BC
contig14899	267	10	120	TCTCGATAGATCTTGTTGAGACGTTGACCATAATAACCACCTCCGAGAAGCATAAGATAC	60	148	78.34	0	18.33	23.33	33.33	25	41.67	2	contig19734	1_BC
contig14898	237	10	178	TCATCATGCAACTGCTTCGCGACAACTTGACTCTCTGGACTTCGGACATGCAGGATACTG	60	60	83.25	1	21.67	28.33	23.33	26.67	50	2	contig13968	2_BC
contig14898	237	10	177	CTCATCATGCAACTGCTTCGCGACAACTTGACTCTCTGGACTTCGGACATGCAGGATACT	60	61	83.18	1	20	30	23.33	26.67	50	2	contig13968	2_BC
contig14898	237	10	176	GCTCATCATGCAACTGCTTCGCGACAACTTGACTCTCTGGACTTCGGACATGCAGGATAC	60	62	83.57	1	21.67	30	23.33	25	51.67	2	contig13968	2_BC
contig14898	237	10	175	CGCTCATCATGCAACTGCTTCGCGACAACTTGACTCTCTGGACTTCGGACATGCAGGATA	60	63	84.14	1	21.67	30	23.33	25	51.67	2	contig13968	2_BC
contig14898	237	10	174	ACGCTCATCATGCAACTGCTTCGCGACAACTTGACTCTCTGGACTTCGGACATGCAGGAT	60	64	84.93	1	21.67	30	23.33	25	51.67	2	contig13968	2_BC
contig14898	237	10	173	GACGCTCATCATGCAACTGCTTCGCGACAACTTGACTCTCTGGACTTCGGACATGCAGGA	60	65	84.96	1	23.33	30	23.33	23.33	53.33	2	contig13968	2_BC
contig14898	237	10	172	CGACGCTCATCATGCAACTGCTTCGCGACAACTTGACTCTCTGGACTTCGGACATGCAGG	60	66	85.22	1	23.33	31.67	21.67	23.33	55	2	contig13968	2_BC
contig14898	237	10	171	TCGACGCTCATCATGCAACTGCTTCGCGACAACTTGACTCTCTGGACTTCGGACATGCAG	60	67	84.95	1	21.67	31.67	21.67	25	53.33	2	contig13968	2_BC
contig14898	237	10	170	CTCGACGCTCATCATGCAACTGCTTCGCGACAACTTGACTCTCTGGACTTCGGACATGCA	60	68	84.95	1	20	33.33	21.67	25	53.33	2	contig13968	2_BC
contig14898	237	10	169	ACTCGACGCTCATCATGCAACTGCTTCGCGACAACTTGACTCTCTGGACTTCGGACATGC	60	69	84.95	1	20	33.33	21.67	25	53.33	2	contig13968	2_BC
contig14897	188	10	129	AGATGATGATATTTTCAATCATGAGCTCTGATCGCGTCGAAGGGGAGTTGGATGATACCG	60	60	80.65	0	30	15	26.67	28.33	45	4	contig16265	1_BC
contig14897	188	10	128	AAGATGATGATATTTTCAATCATGAGCTCTGATCGCGTCGAAGGGGAGTTGGATGATACC	60	61	79.95	0	28.33	15	28.33	28.33	43.33	4	contig16265	1_BC
contig14897	188	10	127	CAAGATGATGATATTTTCAATCATGAGCTCTGATCGCGTCGAAGGGGAGTTGGATGATAC	60	62	79.39	0	28.33	15	28.33	28.33	43.33	4	contig16265	1_BC
contig14897	188	10	126	ACAAGATGATGATATTTTCAATCATGAGCTCTGATCGCGTCGAAGGGGAGTTGGATGATA	60	63	79.75	0	28.33	13.33	30	28.33	41.67	4	contig16265	1_BC
contig14897	188	10	125	CACAAGATGATGATATTTTCAATCATGAGCTCTGATCGCGTCGAAGGGGAGTTGGATGAT	60	64	80.17	0	28.33	15	28.33	28.33	43.33	4	contig16265	1_BC
contig14897	188	10	124	ACACAAGATGATGATATTTTCAATCATGAGCTCTGATCGCGTCGAAGGGGAGTTGGATGA	60	65	80.7	0	28.33	15	30	26.67	43.33	4	contig16265	1_BC
contig14897	188	10	123	AACACAAGATGATGATATTTTCAATCATGAGCTCTGATCGCGTCGAAGGGGAGTTGGATG	60	66	80.29	0	28.33	15	30	26.67	43.33	4	contig16265	1_BC
contig14897	188	10	122	GAACACAAGATGATGATATTTTCAATCATGAGCTCTGATCGCGTCGAAGGGGAGTTGGAT	60	67	80.2	0	28.33	15	30	26.67	43.33	4	contig16265	1_BC
contig14897	188	10	121	AGAACACAAGATGATGATATTTTCAATCATGAGCTCTGATCGCGTCGAAGGGGAGTTGGA	60	68	80.66	0	28.33	15	31.67	25	43.33	4	contig16265	1_BC
contig14897	188	10	120	CAGAACACAAGATGATGATATTTTCAATCATGAGCTCTGATCGCGTCGAAGGGGAGTTGG	60	69	80.38	0	28.33	16.67	30	25	45	4	contig16265	1_BC
contig14896	682	10	534	TTTCCTCATTTCGACGGATTGTTTGTGGTAATCTGTTGCTAGTGTTTTGTTCCCTCCCCC	60	149	81.37	0	20	25	10	45	45	5	contig18030	1_BC
contig14896	682	10	457	GCTCACTCGCTTATTCATTACCAATTAAACCTCCAACAGCTTCTTGTATCTTTCTGTAAT	60	226	77.09	1	8.33	28.33	25	38.33	36.67	3	contig15587	1_BC
contig14896	682	10	340	GTATCTCTGGAACTTGATTTTGCTTTTTCCCGCCTCATAATCCCCCATAGTACACACATA	60	343	79.26	0	11.67	30	23.33	35	41.67	5	contig15587	1_BC
contig14896	682	10	320	GGAAGTTTCACACCGCTCTCGTATCTCTGGAACTTGATTTTGCTTTTTCCCGCCTCATAA	60	363	81.27	1	16.67	28.33	18.33	36.67	45	5	contig15587	1_BC
contig14896	682	10	300	ACGGATATAATCTATACTAGGGAAGTTTCACACCGCTCTCGTATCTCTGGAACTTGATTT	60	383	78.09	1	18.33	21.67	26.67	33.33	40	3	contig15587	1_BC
contig14896	682	10	280	TCTATCTTCGAATAGATTATACGGATATAATCTATACTAGGGAAGTTTCACACCGCTCTC	60	403	75.24	0	15	21.67	30	33.33	36.67	3	contig20698	1_BC
contig14896	682	10	249	GCCGATCATTAATTAACCTCTTCGATGAGCATCTATCTTCGAATAGATTATACGGATATA	60	434	75.16	0	15	20	31.67	33.33	35	2	contig16767	1_BC
contig14896	682	10	138	ATTCAAGAACACCAAAATCAAGGAGATTATGGGCCTCAAACTCGTTCGGCCTACCCTCAA	60	545	81.83	1	16.67	28.33	35	20	45	4	contig15587	1_BC
contig14896	682	10	118	CTCGCCAAGCATTCTGTCGGATTCAAGAACACCAAAATCAAGGAGATTATGGGCCTCAAA	60	565	81.56	1	20	25	35	20	45	4	contig15587	1_BC
contig14896	682	10	1	TTTGTCGAAGAGATCAACGAACAGCATGTTAGTATCTGGTCCAAGATGCTCGAACAGTCC	60	682	80.66	0	23.33	21.67	30	25	45	3	contig16421	1_BC
contig14895	223	10	149	ACAACAAAGAAACAAAAAAGATTGCTGCTGTGTCGAGTAGCTCGATCACCTGTGCTGTCC	60	75	81.58	0	21.67	23.33	33.33	21.67	45	6	contig10054	1_BC
contig14895	223	10	148	CACAACAAAGAAACAAAAAAGATTGCTGCTGTGTCGAGTAGCTCGATCACCTGTGCTGTC	60	76	81.02	0	21.67	23.33	33.33	21.67	45	6	contig10054	1_BC
contig14895	223	10	147	GCACAACAAAGAAACAAAAAAGATTGCTGCTGTGTCGAGTAGCTCGATCACCTGTGCTGT	60	77	81.82	0	23.33	21.67	33.33	21.67	45	6	contig10054	1_BC
contig14895	223	10	143	ATCCGCACAACAAAGAAACAAAAAAGATTGCTGCTGTGTCGAGTAGCTCGATCACCTGTG	60	81	81.69	0	21.67	23.33	35	20	45	6	contig10054	1_BC
contig14895	223	10	142	CATCCGCACAACAAAGAAACAAAAAAGATTGCTGCTGTGTCGAGTAGCTCGATCACCTGT	60	82	81.69	0	20	25	35	20	45	6	contig10054	1_BC
contig14895	223	10	140	TCCATCCGCACAACAAAGAAACAAAAAAGATTGCTGCTGTGTCGAGTAGCTCGATCACCT	60	84	82.16	0	18.33	26.67	35	20	45	6	contig10054	1_BC
contig14895	223	10	139	ATCCATCCGCACAACAAAGAAACAAAAAAGATTGCTGCTGTGTCGAGTAGCTCGATCACC	60	85	81.7	0	18.33	26.67	36.67	18.33	45	6	contig10054	1_BC
contig14895	223	10	138	TATCCATCCGCACAACAAAGAAACAAAAAAGATTGCTGCTGTGTCGAGTAGCTCGATCAC	60	86	80.74	0	18.33	25	36.67	20	43.33	6	contig10054	1_BC
contig14895	223	10	137	ATATCCATCCGCACAACAAAGAAACAAAAAAGATTGCTGCTGTGTCGAGTAGCTCGATCA	60	87	80.58	0	18.33	23.33	38.33	20	41.67	6	contig10054	1_BC
contig14895	223	10	136	TATATCCATCCGCACAACAAAGAAACAAAAAAGATTGCTGCTGTGTCGAGTAGCTCGATC	60	88	79.81	0	18.33	23.33	36.67	21.67	41.67	6	contig10054	1_BC
contig14894	158	10	56	AGCAGGCTCAACTGCAAACTTTTCGGCCCTCGCCAACGTGAACACTACTGTACTCGTCCG	60	103	85.94	1	20	35	23.33	21.67	55	4	contig19689	2_BC
contig14894	158	10	54	TCAGCAGGCTCAACTGCAAACTTTTCGGCCCTCGCCAACGTGAACACTACTGTACTCGTC	60	105	85.1	1	18.33	35	23.33	23.33	53.33	4	contig19689	2_BC
contig14894	158	10	53	ATCAGCAGGCTCAACTGCAAACTTTTCGGCCCTCGCCAACGTGAACACTACTGTACTCGT	60	106	85.06	1	18.33	33.33	25	23.33	51.67	4	contig19689	2_BC
contig14894	158	10	52	AATCAGCAGGCTCAACTGCAAACTTTTCGGCCCTCGCCAACGTGAACACTACTGTACTCG	60	107	84.55	1	18.33	33.33	26.67	21.67	51.67	4	contig19689	2_BC
contig14894	158	10	51	GAATCAGCAGGCTCAACTGCAAACTTTTCGGCCCTCGCCAACGTGAACACTACTGTACTC	60	108	83.88	1	18.33	33.33	26.67	21.67	51.67	4	contig19689	2_BC
contig14894	158	10	50	GGAATCAGCAGGCTCAACTGCAAACTTTTCGGCCCTCGCCAACGTGAACACTACTGTACT	60	109	84.56	1	20	31.67	26.67	21.67	51.67	4	contig19689	2_BC
contig14894	158	10	49	CGGAATCAGCAGGCTCAACTGCAAACTTTTCGGCCCTCGCCAACGTGAACACTACTGTAC	60	110	84.79	1	20	33.33	26.67	20	53.33	4	contig19689	2_BC
contig14894	158	10	48	CCGGAATCAGCAGGCTCAACTGCAAACTTTTCGGCCCTCGCCAACGTGAACACTACTGTA	60	111	85.37	1	20	33.33	26.67	20	53.33	4	contig19689	2_BC
contig14894	158	10	47	ACCGGAATCAGCAGGCTCAACTGCAAACTTTTCGGCCCTCGCCAACGTGAACACTACTGT	60	112	86.17	1	20	33.33	26.67	20	53.33	4	contig19689	2_BC
contig14894	158	10	46	CACCGGAATCAGCAGGCTCAACTGCAAACTTTTCGGCCCTCGCCAACGTGAACACTACTG	60	113	85.75	1	20	35	26.67	18.33	55	4	contig19689	2_BC
contig14893	185	10	84	CTGATGGCGCAAATACACATTTATTATCGAGATCTACTTTCCTTCTGGATATGTATACAT	60	102	75.7	0	15	20	28.33	36.67	35	3	contig17992	1_BC
contig14893	185	10	83	CCTGATGGCGCAAATACACATTTATTATCGAGATCTACTTTCCTTCTGGATATGTATACA	60	103	76.43	0	15	21.67	28.33	35	36.67	3	contig01575	1_BC
contig14893	185	10	82	ACCTGATGGCGCAAATACACATTTATTATCGAGATCTACTTTCCTTCTGGATATGTATAC	60	104	76.43	0	15	21.67	28.33	35	36.67	3	contig01575	1_BC
contig14893	185	10	81	AACCTGATGGCGCAAATACACATTTATTATCGAGATCTACTTTCCTTCTGGATATGTATA	60	105	76.27	0	15	20	30	35	35	3	contig01575	1_BC
contig14893	185	10	80	CAACCTGATGGCGCAAATACACATTTATTATCGAGATCTACTTTCCTTCTGGATATGTAT	60	106	76.71	0	15	21.67	28.33	35	36.67	3	contig01575	1_BC
contig14893	185	10	79	GCAACCTGATGGCGCAAATACACATTTATTATCGAGATCTACTTTCCTTCTGGATATGTA	60	107	77.6	0	16.67	21.67	28.33	33.33	38.33	3	contig01575	1_BC
contig14893	185	10	78	TGCAACCTGATGGCGCAAATACACATTTATTATCGAGATCTACTTTCCTTCTGGATATGT	60	108	78.38	0	16.67	21.67	26.67	35	38.33	3	contig01575	1_BC
contig14893	185	10	77	GTGCAACCTGATGGCGCAAATACACATTTATTATCGAGATCTACTTTCCTTCTGGATATG	60	109	78.03	0	18.33	21.67	26.67	33.33	40	3	contig01575	1_BC
contig14893	185	10	76	AGTGCAACCTGATGGCGCAAATACACATTTATTATCGAGATCTACTTTCCTTCTGGATAT	60	110	78.3	0	16.67	21.67	28.33	33.33	38.33	3	contig01575	1_BC
contig14893	185	10	75	AAGTGCAACCTGATGGCGCAAATACACATTTATTATCGAGATCTACTTTCCTTCTGGATA	60	111	78.34	0	16.67	21.67	30	31.67	38.33	3	contig01575	1_BC
contig14892	140	10	27	AGCGCGGTGATGAAACTCTTGCATCGCGCGAAGATGGAACAATTTTGATAACAACGTTTT	60	114	82.19	0	25	18.33	30	26.67	43.33	4	contig15647	1_BC
contig14892	140	10	26	GAGCGCGGTGATGAAACTCTTGCATCGCGCGAAGATGGAACAATTTTGATAACAACGTTT	60	115	82.22	0	26.67	18.33	30	25	45	4	contig15647	1_BC
contig14892	140	10	25	TGAGCGCGGTGATGAAACTCTTGCATCGCGCGAAGATGGAACAATTTTGATAACAACGTT	60	116	82.72	0	26.67	18.33	30	25	45	4	contig15647	1_BC
contig14892	140	10	24	ATGAGCGCGGTGATGAAACTCTTGCATCGCGCGAAGATGGAACAATTTTGATAACAACGT	60	117	82.69	0	26.67	18.33	31.67	23.33	45	4	contig15647	1_BC
contig14892	140	10	21	AGGATGAGCGCGGTGATGAAACTCTTGCATCGCGCGAAGATGGAACAATTTTGATAACAA	60	120	82.53	0	28.33	16.67	33.33	21.67	45	4	contig15647	1_BC
contig14892	140	10	20	AAGGATGAGCGCGGTGATGAAACTCTTGCATCGCGCGAAGATGGAACAATTTTGATAACA	60	121	82.53	0	28.33	16.67	33.33	21.67	45	4	contig15647	1_BC
contig14892	140	10	23	GATGAGCGCGGTGATGAAACTCTTGCATCGCGCGAAGATGGAACAATTTTGATAACAACG	60	118	82.22	0	28.33	18.33	31.67	21.67	46.67	4	contig15647	2_BC
contig14892	140	10	22	GGATGAGCGCGGTGATGAAACTCTTGCATCGCGCGAAGATGGAACAATTTTGATAACAAC	60	119	82.22	0	28.33	18.33	31.67	21.67	46.67	4	contig15647	2_BC
contig14892	140	10	19	GAAGGATGAGCGCGGTGATGAAACTCTTGCATCGCGCGAAGATGGAACAATTTTGATAAC	60	122	82.06	0	30	16.67	31.67	21.67	46.67	4	contig15647	2_BC
contig14892	140	10	18	GGAAGGATGAGCGCGGTGATGAAACTCTTGCATCGCGCGAAGATGGAACAATTTTGATAA	60	123	82.62	0	31.67	15	31.67	21.67	46.67	4	contig15647	2_BC
contig14891	108	10	3	ATTCTTAATGAGCGAACAACCTCCTCAAATACAGCCCGATATCCCTGTTGTCCTGTCGAT	60	106	81.34	0	15	30	26.67	28.33	45	3	contig14736	1_BC
contig14891	108	10	2	AATTCTTAATGAGCGAACAACCTCCTCAAATACAGCCCGATATCCCTGTTGTCCTGTCGA	60	107	81.36	0	15	30	28.33	26.67	45	3	contig10219	1_BC
contig14891	108	10	49	GTTGTCCTGTCGATGCGCTTGCCAGCGATCCATTGGGTATGTTCATGGTGACTATCATAT	60	60	82.79	0	26.67	21.67	16.67	35	48.33	3	contig11351	2_BC
contig14891	108	10	48	TGTTGTCCTGTCGATGCGCTTGCCAGCGATCCATTGGGTATGTTCATGGTGACTATCATA	60	61	83.33	0	26.67	21.67	16.67	35	48.33	3	contig11351	2_BC
contig14891	108	10	47	CTGTTGTCCTGTCGATGCGCTTGCCAGCGATCCATTGGGTATGTTCATGGTGACTATCAT	60	62	83.66	0	26.67	23.33	15	35	50	3	contig11351	2_BC
contig14891	108	10	46	CCTGTTGTCCTGTCGATGCGCTTGCCAGCGATCCATTGGGTATGTTCATGGTGACTATCA	60	63	84.38	0	26.67	25	15	33.33	51.67	3	contig11351	2_BC
contig14891	108	10	45	CCCTGTTGTCCTGTCGATGCGCTTGCCAGCGATCCATTGGGTATGTTCATGGTGACTATC	60	64	84.56	0	26.67	26.67	13.33	33.33	53.33	3	contig11351	2_BC
contig14891	108	10	44	TCCCTGTTGTCCTGTCGATGCGCTTGCCAGCGATCCATTGGGTATGTTCATGGTGACTAT	60	65	84.97	0	26.67	25	13.33	35	51.67	3	contig11351	2_BC
contig14891	108	10	43	ATCCCTGTTGTCCTGTCGATGCGCTTGCCAGCGATCCATTGGGTATGTTCATGGTGACTA	60	66	84.97	0	26.67	25	15	33.33	51.67	3	contig11351	2_BC
contig14891	108	10	42	TATCCCTGTTGTCCTGTCGATGCGCTTGCCAGCGATCCATTGGGTATGTTCATGGTGACT	60	67	84.97	0	26.67	25	13.33	35	51.67	3	contig11351	2_BC
contig14890	164	10	105	CTCTGTTTCTGTGACGCCTATCGTGGTCTGATGACCGCATCTTACACTTACCCTTTTATG	60	60	80.73	0	18.33	28.33	15	38.33	46.67	4	contig11825	2_BC
contig14890	164	10	104	CCTCTGTTTCTGTGACGCCTATCGTGGTCTGATGACCGCATCTTACACTTACCCTTTTAT	60	61	81.3	0	16.67	30	15	38.33	46.67	4	contig11825	2_BC
contig14890	164	10	103	CCCTCTGTTTCTGTGACGCCTATCGTGGTCTGATGACCGCATCTTACACTTACCCTTTTA	60	62	82.02	0	16.67	31.67	15	36.67	48.33	4	contig11825	2_BC
contig14890	164	10	102	GCCCTCTGTTTCTGTGACGCCTATCGTGGTCTGATGACCGCATCTTACACTTACCCTTTT	60	63	83.14	0	18.33	31.67	13.33	36.67	50	4	contig11825	2_BC
contig14890	164	10	101	TGCCCTCTGTTTCTGTGACGCCTATCGTGGTCTGATGACCGCATCTTACACTTACCCTTT	60	64	83.66	0	18.33	31.67	13.33	36.67	50	3	contig11825	2_BC
contig14890	164	10	100	TTGCCCTCTGTTTCTGTGACGCCTATCGTGGTCTGATGACCGCATCTTACACTTACCCTT	60	65	83.66	0	18.33	31.67	13.33	36.67	50	3	contig11825	2_BC
contig14890	164	10	99	TTTGCCCTCTGTTTCTGTGACGCCTATCGTGGTCTGATGACCGCATCTTACACTTACCCT	60	66	83.66	0	18.33	31.67	13.33	36.67	50	3	contig11825	2_BC
contig14890	164	10	98	GTTTGCCCTCTGTTTCTGTGACGCCTATCGTGGTCTGATGACCGCATCTTACACTTACCC	60	67	83.33	0	20	31.67	13.33	35	51.67	3	contig11825	2_BC
contig14890	164	10	97	AGTTTGCCCTCTGTTTCTGTGACGCCTATCGTGGTCTGATGACCGCATCTTACACTTACC	60	68	83.08	0	20	30	15	35	50	3	contig11825	2_BC
contig14890	164	10	96	TAGTTTGCCCTCTGTTTCTGTGACGCCTATCGTGGTCTGATGACCGCATCTTACACTTAC	60	69	82.1	0	20	28.33	15	36.67	48.33	3	contig11825	2_BC
C3.seq	582	10	357	ATGATGTTCCTGAAAATAGACTGACCACTGTTTCCCACCACAGCGATTCGAATGTATCCC	60	226	80.97	0	16.67	28.33	28.33	26.67	45	4	contig09578	1_BC
C3.seq	582	10	356	AATGATGTTCCTGAAAATAGACTGACCACTGTTTCCCACCACAGCGATTCGAATGTATCC	60	227	80.27	0	16.67	26.67	30	26.67	43.33	4	contig09578	1_BC
C3.seq	582	10	355	GAATGATGTTCCTGAAAATAGACTGACCACTGTTTCCCACCACAGCGATTCGAATGTATC	60	228	79.62	0	18.33	25	30	26.67	43.33	4	contig09578	1_BC
C3.seq	582	10	354	AGAATGATGTTCCTGAAAATAGACTGACCACTGTTTCCCACCACAGCGATTCGAATGTAT	60	229	80.01	0	18.33	23.33	31.67	26.67	41.67	4	contig09578	1_BC
C3.seq	582	10	353	TAGAATGATGTTCCTGAAAATAGACTGACCACTGTTTCCCACCACAGCGATTCGAATGTA	60	230	79.75	0	18.33	23.33	31.67	26.67	41.67	4	contig09578	1_BC
C3.seq	582	10	352	GTAGAATGATGTTCCTGAAAATAGACTGACCACTGTTTCCCACCACAGCGATTCGAATGT	60	231	80.17	0	20	23.33	30	26.67	43.33	4	contig09578	1_BC
C3.seq	582	10	351	AGTAGAATGATGTTCCTGAAAATAGACTGACCACTGTTTCCCACCACAGCGATTCGAATG	60	232	80.1	0	20	23.33	31.67	25	43.33	4	contig09578	1_BC
C3.seq	582	10	350	GAGTAGAATGATGTTCCTGAAAATAGACTGACCACTGTTTCCCACCACAGCGATTCGAAT	60	233	80	0	20	23.33	31.67	25	43.33	4	contig09578	1_BC
C3.seq	582	10	349	AGAGTAGAATGATGTTCCTGAAAATAGACTGACCACTGTTTCCCACCACAGCGATTCGAA	60	234	80.46	0	20	23.33	33.33	23.33	43.33	4	contig09578	1_BC
C3.seq	582	10	348	TAGAGTAGAATGATGTTCCTGAAAATAGACTGACCACTGTTTCCCACCACAGCGATTCGA	60	235	80.18	0	20	23.33	31.67	25	43.33	4	contig09578	1_BC
contig14889	177	10	118	GATACCTGTAACTTGCGATGTTATGTGAATAACGTGGCTAAACTTCTCAAGCTGCATCAG	60	60	78.9	0	21.67	20	28.33	30	41.67	3	contig20698	1_BC
contig14889	177	10	117	AGATACCTGTAACTTGCGATGTTATGTGAATAACGTGGCTAAACTTCTCAAGCTGCATCA	60	61	79.25	0	20	20	30	30	40	3	contig20698	1_BC
contig14889	177	10	116	AAGATACCTGTAACTTGCGATGTTATGTGAATAACGTGGCTAAACTTCTCAAGCTGCATC	60	62	78.76	0	20	20	30	30	40	3	contig20698	1_BC
contig14889	177	10	115	CAAGATACCTGTAACTTGCGATGTTATGTGAATAACGTGGCTAAACTTCTCAAGCTGCAT	60	63	78.86	0	20	20	30	30	40	3	contig20698	1_BC
contig14889	177	10	114	GCAAGATACCTGTAACTTGCGATGTTATGTGAATAACGTGGCTAAACTTCTCAAGCTGCA	60	64	79.73	0	21.67	20	30	28.33	41.67	3	contig20698	1_BC
contig14889	177	10	113	CGCAAGATACCTGTAACTTGCGATGTTATGTGAATAACGTGGCTAAACTTCTCAAGCTGC	60	65	79.93	0	21.67	21.67	28.33	28.33	43.33	3	contig04838	1_BC
contig14889	177	10	112	ACGCAAGATACCTGTAACTTGCGATGTTATGTGAATAACGTGGCTAAACTTCTCAAGCTG	60	66	79.59	0	21.67	20	30	28.33	41.67	3	contig02437	1_BC
contig14889	177	10	111	CACGCAAGATACCTGTAACTTGCGATGTTATGTGAATAACGTGGCTAAACTTCTCAAGCT	60	67	79.59	0	20	21.67	30	28.33	41.67	3	contig02437	1_BC
contig14889	177	10	110	TCACGCAAGATACCTGTAACTTGCGATGTTATGTGAATAACGTGGCTAAACTTCTCAAGC	60	68	79.57	0	20	21.67	30	28.33	41.67	3	contig02437	1_BC
contig14889	177	10	109	ATCACGCAAGATACCTGTAACTTGCGATGTTATGTGAATAACGTGGCTAAACTTCTCAAG	60	69	78.7	0	20	20	31.67	28.33	40	3	contig07100	1_BC
contig14888	332	10	273	GGACGAACTGTTTACCCAATACGCCACCTTTAAAGATGTTGTATTATGAATACCGCGTTG	60	60	79.13	0	20	21.67	28.33	30	41.67	3	contig01105	1_BC
contig14888	332	10	272	AGGACGAACTGTTTACCCAATACGCCACCTTTAAAGATGTTGTATTATGAATACCGCGTT	60	61	79.42	0	18.33	21.67	30	30	40	3	contig01105	1_BC
contig14888	332	10	271	AAGGACGAACTGTTTACCCAATACGCCACCTTTAAAGATGTTGTATTATGAATACCGCGT	60	62	79.42	0	18.33	21.67	31.67	28.33	40	3	contig01105	1_BC
contig14888	332	10	270	AAAGGACGAACTGTTTACCCAATACGCCACCTTTAAAGATGTTGTATTATGAATACCGCG	60	63	78.92	0	18.33	21.67	33.33	26.67	40	3	contig01105	1_BC
contig14888	332	10	269	GAAAGGACGAACTGTTTACCCAATACGCCACCTTTAAAGATGTTGTATTATGAATACCGC	60	64	78.26	0	18.33	21.67	33.33	26.67	40	3	contig01105	1_BC
contig14888	332	10	268	AGAAAGGACGAACTGTTTACCCAATACGCCACCTTTAAAGATGTTGTATTATGAATACCG	60	65	77.83	0	18.33	20	35	26.67	38.33	3	contig01105	1_BC
contig14888	332	10	267	GAGAAAGGACGAACTGTTTACCCAATACGCCACCTTTAAAGATGTTGTATTATGAATACC	60	66	77.16	0	18.33	20	35	26.67	38.33	3	contig01105	1_BC
contig14888	332	10	266	TGAGAAAGGACGAACTGTTTACCCAATACGCCACCTTTAAAGATGTTGTATTATGAATAC	60	67	76.96	0	18.33	18.33	35	28.33	36.67	3	contig17784	1_BC
contig14888	332	10	265	ATGAGAAAGGACGAACTGTTTACCCAATACGCCACCTTTAAAGATGTTGTATTATGAATA	60	68	76.77	0	18.33	16.67	36.67	28.33	35	3	contig17784	1_BC
contig14888	332	10	264	TATGAGAAAGGACGAACTGTTTACCCAATACGCCACCTTTAAAGATGTTGTATTATGAAT	60	69	76.77	0	18.33	16.67	35	30	35	3	contig17784	1_BC
contig14887	99	10	40	AGGGGGGTTAGTTTAAAACTCTGTGTATGTGTGTATTATGTGTTGTACTTGCAGATGACC	60	60	78.38	0	30	10	21.67	38.33	40	6	contig00985	1_BC
contig14887	99	10	39	TAGGGGGGTTAGTTTAAAACTCTGTGTATGTGTGTATTATGTGTTGTACTTGCAGATGAC	60	61	77.4	0	30	8.33	21.67	40	38.33	6	contig00985	1_BC
contig14887	99	10	38	ATAGGGGGGTTAGTTTAAAACTCTGTGTATGTGTGTATTATGTGTTGTACTTGCAGATGA	60	62	77.22	0	30	6.67	23.33	40	36.67	6	contig00985	1_BC
contig14887	99	10	37	GATAGGGGGGTTAGTTTAAAACTCTGTGTATGTGTGTATTATGTGTTGTACTTGCAGATG	60	63	76.88	0	31.67	6.67	21.67	40	38.33	6	contig00985	1_BC
contig14887	99	10	36	GGATAGGGGGGTTAGTTTAAAACTCTGTGTATGTGTGTATTATGTGTTGTACTTGCAGAT	60	64	77.43	1	31.67	6.67	21.67	40	38.33	6	contig00985	1_BC
contig14887	99	10	35	TGGATAGGGGGGTTAGTTTAAAACTCTGTGTATGTGTGTATTATGTGTTGTACTTGCAGA	60	65	77.95	1	31.67	6.67	21.67	40	38.33	6	contig00985	1_BC
contig14887	99	10	34	ATGGATAGGGGGGTTAGTTTAAAACTCTGTGTATGTGTGTATTATGTGTTGTACTTGCAG	60	66	77.52	1	31.67	6.67	21.67	40	38.33	6	contig00985	1_BC
contig14887	99	10	33	GATGGATAGGGGGGTTAGTTTAAAACTCTGTGTATGTGTGTATTATGTGTTGTACTTGCA	60	67	77.5	1	31.67	6.67	21.67	40	38.33	6	contig00985	1_BC
contig14887	99	10	32	TGATGGATAGGGGGGTTAGTTTAAAACTCTGTGTATGTGTGTATTATGTGTTGTACTTGC	60	68	77.5	1	31.67	6.67	20	41.67	38.33	6	contig00985	1_BC
contig14887	99	10	31	ATGATGGATAGGGGGGTTAGTTTAAAACTCTGTGTATGTGTGTATTATGTGTTGTACTTG	60	69	76.61	1	31.67	5	21.67	41.67	36.67	6	contig00985	1_BC
contig14886	274	10	167	TTGTGCAGGTTTTTGAAGGCACTTCTGGCGTTGACGTCAAAGCGACACATGTTGAGTTTA	60	108	82.64	0	28.33	16.67	21.67	33.33	45	5	contig20077	1_BC
contig14886	274	10	166	ATTGTGCAGGTTTTTGAAGGCACTTCTGGCGTTGACGTCAAAGCGACACATGTTGAGTTT	60	109	82.89	0	28.33	16.67	21.67	33.33	45	5	contig20077	1_BC
contig14886	274	10	67	AATGTCAAGTTTCCGTCCTACAATGAAATCGTTCAGTTGACCTTGCCTGACGGCTCGAAA	60	208	81.99	0	20	25	26.67	28.33	45	3	contig16605	1_BC
contig14886	274	10	66	TAATGTCAAGTTTCCGTCCTACAATGAAATCGTTCAGTTGACCTTGCCTGACGGCTCGAA	60	209	81.71	0	20	25	25	30	45	3	contig16605	1_BC
contig14886	274	10	65	ATAATGTCAAGTTTCCGTCCTACAATGAAATCGTTCAGTTGACCTTGCCTGACGGCTCGA	60	210	81.68	0	20	25	25	30	45	3	contig16605	1_BC
contig14886	274	10	63	TGATAATGTCAAGTTTCCGTCCTACAATGAAATCGTTCAGTTGACCTTGCCTGACGGCTC	60	212	81.11	0	20	25	23.33	31.67	45	3	contig16605	1_BC
contig14886	274	10	62	TTGATAATGTCAAGTTTCCGTCCTACAATGAAATCGTTCAGTTGACCTTGCCTGACGGCT	60	213	81.08	0	20	23.33	23.33	33.33	43.33	3	contig16605	1_BC
contig14886	274	10	61	CTTGATAATGTCAAGTTTCCGTCCTACAATGAAATCGTTCAGTTGACCTTGCCTGACGGC	60	214	80.71	0	20	25	23.33	31.67	45	3	contig16605	1_BC
contig14886	274	10	60	ACTTGATAATGTCAAGTTTCCGTCCTACAATGAAATCGTTCAGTTGACCTTGCCTGACGG	60	215	80.37	0	20	23.33	25	31.67	43.33	3	contig12431	1_BC
contig14886	274	10	59	TACTTGATAATGTCAAGTTTCCGTCCTACAATGAAATCGTTCAGTTGACCTTGCCTGACG	60	216	79.4	0	18.33	23.33	25	33.33	41.67	3	contig12431	1_BC
contig14885	246	10	138	TCTTCTCTCAAAGTGCACCCTTACTGTAATCTTGAGCAACCTGCTACGTTCATCTTGTCG	60	109	80.65	0	15	30	20	35	45	3	contig21466	1_BC
contig14885	246	10	137	GTCTTCTCTCAAAGTGCACCCTTACTGTAATCTTGAGCAACCTGCTACGTTCATCTTGTC	60	110	80.08	0	15	30	20	35	45	3	contig21466	1_BC
contig14885	246	10	136	AGTCTTCTCTCAAAGTGCACCCTTACTGTAATCTTGAGCAACCTGCTACGTTCATCTTGT	60	111	80.47	0	15	28.33	21.67	35	43.33	3	contig21466	1_BC
contig14885	246	10	135	TAGTCTTCTCTCAAAGTGCACCCTTACTGTAATCTTGAGCAACCTGCTACGTTCATCTTG	60	112	79.69	0	15	28.33	21.67	35	43.33	3	contig21466	1_BC
contig14885	246	10	134	GTAGTCTTCTCTCAAAGTGCACCCTTACTGTAATCTTGAGCAACCTGCTACGTTCATCTT	60	113	79.69	0	15	28.33	21.67	35	43.33	3	contig21466	1_BC
contig14885	246	10	133	AGTAGTCTTCTCTCAAAGTGCACCCTTACTGTAATCTTGAGCAACCTGCTACGTTCATCT	60	114	80.12	0	15	28.33	23.33	33.33	43.33	3	contig21466	1_BC
contig14885	246	10	132	CAGTAGTCTTCTCTCAAAGTGCACCCTTACTGTAATCTTGAGCAACCTGCTACGTTCATC	60	115	79.82	0	15	30	23.33	31.67	45	3	contig21466	1_BC
contig14885	246	10	131	ACAGTAGTCTTCTCTCAAAGTGCACCCTTACTGTAATCTTGAGCAACCTGCTACGTTCAT	60	116	80.29	0	15	28.33	25	31.67	43.33	3	contig21466	1_BC
contig14885	246	10	130	TACAGTAGTCTTCTCTCAAAGTGCACCCTTACTGTAATCTTGAGCAACCTGCTACGTTCA	60	117	80.03	0	15	28.33	25	31.67	43.33	3	contig21466	1_BC
contig14885	246	10	129	TTACAGTAGTCTTCTCTCAAAGTGCACCCTTACTGTAATCTTGAGCAACCTGCTACGTTC	60	118	79.54	0	15	28.33	23.33	33.33	43.33	3	contig21466	1_BC
contig14884	119	10	60	GAATATCGTAGCCATCTTGGAAATTTCCAAATTAGTGGAATGACTGGATTACAGTTGATT	60	60	76.41	0	21.67	13.33	31.67	33.33	35	3	contig01794	1_BC
contig14884	119	10	59	AGAATATCGTAGCCATCTTGGAAATTTCCAAATTAGTGGAATGACTGGATTACAGTTGAT	60	61	76.82	0	21.67	13.33	33.33	31.67	35	3	contig01794	1_BC
contig14884	119	10	58	AAGAATATCGTAGCCATCTTGGAAATTTCCAAATTAGTGGAATGACTGGATTACAGTTGA	60	62	76.86	0	21.67	13.33	35	30	35	3	contig01794	1_BC
contig14884	119	10	57	CAAGAATATCGTAGCCATCTTGGAAATTTCCAAATTAGTGGAATGACTGGATTACAGTTG	60	63	76.62	0	21.67	15	33.33	30	36.67	3	contig01794	1_BC
contig14884	119	10	56	ACAAGAATATCGTAGCCATCTTGGAAATTTCCAAATTAGTGGAATGACTGGATTACAGTT	60	64	76.96	0	20	15	35	30	35	3	contig01794	1_BC
contig14884	119	10	55	AACAAGAATATCGTAGCCATCTTGGAAATTTCCAAATTAGTGGAATGACTGGATTACAGT	60	65	76.96	0	20	15	36.67	28.33	35	3	contig01794	1_BC
contig14884	119	10	54	GAACAAGAATATCGTAGCCATCTTGGAAATTTCCAAATTAGTGGAATGACTGGATTACAG	60	66	76.52	0	21.67	15	36.67	26.67	36.67	3	contig01794	1_BC
contig14884	119	10	53	TGAACAAGAATATCGTAGCCATCTTGGAAATTTCCAAATTAGTGGAATGACTGGATTACA	60	67	76.93	0	20	15	36.67	28.33	35	3	contig01794	1_BC
contig14884	119	10	52	GTGAACAAGAATATCGTAGCCATCTTGGAAATTTCCAAATTAGTGGAATGACTGGATTAC	60	68	76.6	0	21.67	15	35	28.33	36.67	3	contig01794	1_BC
contig14884	119	10	51	AGTGAACAAGAATATCGTAGCCATCTTGGAAATTTCCAAATTAGTGGAATGACTGGATTA	60	69	76.86	0	21.67	13.33	36.67	28.33	35	3	contig01794	1_BC
contig14883	148	10	89	AACAATTGAGAAGATGGCGACACTTGCGGGAGACATATTTGAACAACACCCAGTCCTTCT	60	60	81.92	1	21.67	23.33	33.33	21.67	45	3	contig05103	1_BC
contig14883	148	10	69	AAACTTCATCCCGTCATGGGAACAATTGAGAAGATGGCGACACTTGCGGGAGACATATTT	60	80	82.04	1	25	20	31.67	23.33	45	3	contig05103	1_BC
contig14883	148	10	88	GAACAATTGAGAAGATGGCGACACTTGCGGGAGACATATTTGAACAACACCCAGTCCTTC	60	61	81.51	1	23.33	23.33	33.33	20	46.67	3	contig05103	2_BC
contig14883	148	10	87	GGAACAATTGAGAAGATGGCGACACTTGCGGGAGACATATTTGAACAACACCCAGTCCTT	60	62	82.18	1	25	21.67	33.33	20	46.67	3	contig05103	2_BC
contig14883	148	10	86	GGGAACAATTGAGAAGATGGCGACACTTGCGGGAGACATATTTGAACAACACCCAGTCCT	60	63	82.88	1	26.67	21.67	33.33	18.33	48.33	3	contig05103	2_BC
contig14883	148	10	85	TGGGAACAATTGAGAAGATGGCGACACTTGCGGGAGACATATTTGAACAACACCCAGTCC	60	64	82.94	1	26.67	21.67	33.33	18.33	48.33	3	contig05103	2_BC
contig14883	148	10	84	ATGGGAACAATTGAGAAGATGGCGACACTTGCGGGAGACATATTTGAACAACACCCAGTC	60	65	82.22	1	26.67	20	35	18.33	46.67	3	contig05103	2_BC
contig14883	148	10	83	CATGGGAACAATTGAGAAGATGGCGACACTTGCGGGAGACATATTTGAACAACACCCAGT	60	66	82.31	1	26.67	20	35	18.33	46.67	3	contig05103	2_BC
contig14883	148	10	82	TCATGGGAACAATTGAGAAGATGGCGACACTTGCGGGAGACATATTTGAACAACACCCAG	60	67	82.22	1	26.67	20	35	18.33	46.67	3	contig05103	2_BC
contig14883	148	10	81	GTCATGGGAACAATTGAGAAGATGGCGACACTTGCGGGAGACATATTTGAACAACACCCA	60	68	82.29	1	26.67	20	35	18.33	46.67	3	contig05103	2_BC
contig20127	157	10	98	AAAGGGCTTCTATGCTAAAGCAAGACAAGGAGAGATCAAGGGCTTCACAGGTGTTGATGA	60	60	81.6	0	30	15	35	20	45	3	contig15936	1_BC
contig20127	157	10	96	AGAAAGGGCTTCTATGCTAAAGCAAGACAAGGAGAGATCAAGGGCTTCACAGGTGTTGAT	60	62	81.53	0	30	15	35	20	45	3	contig15936	1_BC
contig20127	157	10	95	TAGAAAGGGCTTCTATGCTAAAGCAAGACAAGGAGAGATCAAGGGCTTCACAGGTGTTGA	60	63	81.27	0	30	15	35	20	45	3	contig15936	1_BC
contig20127	157	10	94	ATAGAAAGGGCTTCTATGCTAAAGCAAGACAAGGAGAGATCAAGGGCTTCACAGGTGTTG	60	64	80.83	0	30	15	35	20	45	3	contig15936	1_BC
contig20127	157	10	93	GATAGAAAGGGCTTCTATGCTAAAGCAAGACAAGGAGAGATCAAGGGCTTCACAGGTGTT	60	65	80.73	0	30	15	35	20	45	3	contig15936	1_BC
contig20127	157	10	92	TGATAGAAAGGGCTTCTATGCTAAAGCAAGACAAGGAGAGATCAAGGGCTTCACAGGTGT	60	66	81.24	0	30	15	35	20	45	3	contig15936	1_BC
contig20127	157	10	90	ACTGATAGAAAGGGCTTCTATGCTAAAGCAAGACAAGGAGAGATCAAGGGCTTCACAGGT	60	68	81.17	0	28.33	16.67	36.67	18.33	45	3	contig15936	1_BC
contig20127	157	10	88	AGACTGATAGAAAGGGCTTCTATGCTAAAGCAAGACAAGGAGAGATCAAGGGCTTCACAG	60	70	80.43	0	28.33	16.67	38.33	16.67	45	3	contig04132	1_BC
contig20127	157	10	87	AAGACTGATAGAAAGGGCTTCTATGCTAAAGCAAGACAAGGAGAGATCAAGGGCTTCACA	60	71	80.37	0	26.67	16.67	40	16.67	43.33	3	contig04132	1_BC
contig20127	157	10	86	GAAGACTGATAGAAAGGGCTTCTATGCTAAAGCAAGACAAGGAGAGATCAAGGGCTTCAC	60	72	79.9	0	28.33	16.67	38.33	16.67	45	3	contig04132	1_BC
contig20126	126	10	67	ATCGAACACAATGGAGCGGGAAAGGGATAAAATTCAGATTCTGAGTCTATAGATTAGTGG	60	60	78.08	0	28.33	11.67	36.67	23.33	40	4	contig03222	1_BC
contig20126	126	10	66	TATCGAACACAATGGAGCGGGAAAGGGATAAAATTCAGATTCTGAGTCTATAGATTAGTG	60	61	77.1	0	26.67	11.67	36.67	25	38.33	4	contig03222	1_BC
contig20126	126	10	65	ATATCGAACACAATGGAGCGGGAAAGGGATAAAATTCAGATTCTGAGTCTATAGATTAGT	60	62	76.91	0	25	11.67	38.33	25	36.67	4	contig03222	1_BC
contig20126	126	10	64	AATATCGAACACAATGGAGCGGGAAAGGGATAAAATTCAGATTCTGAGTCTATAGATTAG	60	63	76.42	0	25	11.67	40	23.33	36.67	4	contig03222	1_BC
contig20126	126	10	63	AAATATCGAACACAATGGAGCGGGAAAGGGATAAAATTCAGATTCTGAGTCTATAGATTA	60	64	76.35	0	23.33	11.67	41.67	23.33	35	4	contig03222	1_BC
contig20126	126	10	62	GAAATATCGAACACAATGGAGCGGGAAAGGGATAAAATTCAGATTCTGAGTCTATAGATT	60	65	76.69	0	25	11.67	40	23.33	36.67	4	contig03222	1_BC
contig20126	126	10	61	CGAAATATCGAACACAATGGAGCGGGAAAGGGATAAAATTCAGATTCTGAGTCTATAGAT	60	66	77.41	0	25	13.33	40	21.67	38.33	4	contig03222	1_BC
contig20126	126	10	60	ACGAAATATCGAACACAATGGAGCGGGAAAGGGATAAAATTCAGATTCTGAGTCTATAGA	60	67	77.94	0	25	13.33	41.67	20	38.33	4	contig03222	1_BC
contig20126	126	10	59	CACGAAATATCGAACACAATGGAGCGGGAAAGGGATAAAATTCAGATTCTGAGTCTATAG	60	68	77.69	0	25	15	40	20	40	4	contig03222	1_BC
contig20126	126	10	58	GCACGAAATATCGAACACAATGGAGCGGGAAAGGGATAAAATTCAGATTCTGAGTCTATA	60	69	78.47	0	25	15	40	20	40	4	contig03222	1_BC
contig20125	104	10	45	TGCGAAGATTCACCGAAGAAACGAAGGAGGAGGATATATTTATTGTATATATGTACGGTA	60	60	76.65	0	26.67	10	36.67	26.67	36.67	3	contig14009	1_BC
contig20125	104	10	44	GTGCGAAGATTCACCGAAGAAACGAAGGAGGAGGATATATTTATTGTATATATGTACGGT	60	61	77.09	0	28.33	10	35	26.67	38.33	3	contig14009	1_BC
contig20125	104	10	43	TGTGCGAAGATTCACCGAAGAAACGAAGGAGGAGGATATATTTATTGTATATATGTACGG	60	62	77.08	0	28.33	10	35	26.67	38.33	3	contig14009	1_BC
contig20125	104	10	42	GTGTGCGAAGATTCACCGAAGAAACGAAGGAGGAGGATATATTTATTGTATATATGTACG	60	63	76.55	0	28.33	10	35	26.67	38.33	3	contig14009	1_BC
contig20125	104	10	41	TGTGTGCGAAGATTCACCGAAGAAACGAAGGAGGAGGATATATTTATTGTATATATGTAC	60	64	76.31	0	26.67	10	35	28.33	36.67	3	contig14009	1_BC
contig20125	104	10	40	GTGTGTGCGAAGATTCACCGAAGAAACGAAGGAGGAGGATATATTTATTGTATATATGTA	60	65	76.31	0	28.33	8.33	35	28.33	36.67	3	contig14009	1_BC
contig20125	104	10	39	TGTGTGTGCGAAGATTCACCGAAGAAACGAAGGAGGAGGATATATTTATTGTATATATGT	60	66	77.08	0	28.33	8.33	33.33	30	36.67	3	contig14009	1_BC
contig20125	104	10	38	ATGTGTGTGCGAAGATTCACCGAAGAAACGAAGGAGGAGGATATATTTATTGTATATATG	60	67	76.56	0	28.33	8.33	35	28.33	36.67	3	contig14009	1_BC
contig20125	104	10	37	TATGTGTGTGCGAAGATTCACCGAAGAAACGAAGGAGGAGGATATATTTATTGTATATAT	60	68	76.12	0	26.67	8.33	35	30	35	3	contig14009	1_BC
contig20125	104	10	36	GTATGTGTGTGCGAAGATTCACCGAAGAAACGAAGGAGGAGGATATATTTATTGTATATA	60	69	76.31	0	28.33	8.33	35	28.33	36.67	3	contig14009	1_BC
contig20124	114	10	45	AATGAAAGCCCTCATATTTGCACTCATCAGGGACTTTGAATTCGAGTTGGCCGTACCCAA	60	70	82.12	0	20	25	28.33	26.67	45	3	contig15342	1_BC
contig20124	114	10	44	AAATGAAAGCCCTCATATTTGCACTCATCAGGGACTTTGAATTCGAGTTGGCCGTACCCA	60	71	82.12	0	20	25	28.33	26.67	45	3	contig15342	1_BC
contig20124	114	10	42	TGAAATGAAAGCCCTCATATTTGCACTCATCAGGGACTTTGAATTCGAGTTGGCCGTACC	60	73	81.44	0	21.67	23.33	26.67	28.33	45	3	contig01544	1_BC
contig20124	114	10	41	TTGAAATGAAAGCCCTCATATTTGCACTCATCAGGGACTTTGAATTCGAGTTGGCCGTAC	60	74	80.75	0	21.67	21.67	26.67	30	43.33	3	contig01544	1_BC
contig20124	114	10	40	GTTGAAATGAAAGCCCTCATATTTGCACTCATCAGGGACTTTGAATTCGAGTTGGCCGTA	60	75	80.75	0	23.33	20	26.67	30	43.33	3	contig01544	1_BC
contig20124	114	10	39	GGTTGAAATGAAAGCCCTCATATTTGCACTCATCAGGGACTTTGAATTCGAGTTGGCCGT	60	76	81.72	0	25	20	25	30	45	3	contig01544	1_BC
contig20124	114	10	38	AGGTTGAAATGAAAGCCCTCATATTTGCACTCATCAGGGACTTTGAATTCGAGTTGGCCG	60	77	81.65	0	25	20	26.67	28.33	45	3	contig01544	1_BC
contig20124	114	10	37	CAGGTTGAAATGAAAGCCCTCATATTTGCACTCATCAGGGACTTTGAATTCGAGTTGGCC	60	78	81.08	0	23.33	21.67	26.67	28.33	45	3	contig01544	1_BC
contig20124	114	10	36	TCAGGTTGAAATGAAAGCCCTCATATTTGCACTCATCAGGGACTTTGAATTCGAGTTGGC	60	79	80.79	0	23.33	20	26.67	30	43.33	3	contig00003	1_BC
contig20124	114	10	35	CTCAGGTTGAAATGAAAGCCCTCATATTTGCACTCATCAGGGACTTTGAATTCGAGTTGG	60	80	80	0	23.33	20	26.67	30	43.33	3	contig00003	1_BC
contig20123	227	10	157	TCAGTGGAGTTGGATCAGTTCATCATGCCGCCATTAACACATTCGATCATAGTCAAGGAC	60	71	80.93	1	21.67	23.33	28.33	26.67	45	2	contig04431	1_BC
contig20123	227	10	156	CTCAGTGGAGTTGGATCAGTTCATCATGCCGCCATTAACACATTCGATCATAGTCAAGGA	60	72	80.86	1	21.67	23.33	28.33	26.67	45	2	contig04431	1_BC
contig20123	227	10	168	GGATCAGTTCATCATGCCGCCATTAACACATTCGATCATAGTCAAGGACGCGGGTGGGGG	60	60	84.57	1	30	23.33	25	21.67	53.33	5	contig04431	2_BC
contig20123	227	10	167	TGGATCAGTTCATCATGCCGCCATTAACACATTCGATCATAGTCAAGGACGCGGGTGGGG	60	61	84.39	1	28.33	23.33	25	23.33	51.67	4	contig04431	2_BC
contig20123	227	10	166	TTGGATCAGTTCATCATGCCGCCATTAACACATTCGATCATAGTCAAGGACGCGGGTGGG	60	62	83.69	1	26.67	23.33	25	25	50	3	contig04431	2_BC
contig20123	227	10	165	GTTGGATCAGTTCATCATGCCGCCATTAACACATTCGATCATAGTCAAGGACGCGGGTGG	60	63	83.11	1	26.67	23.33	25	25	50	3	contig04431	2_BC
contig20123	227	10	164	AGTTGGATCAGTTCATCATGCCGCCATTAACACATTCGATCATAGTCAAGGACGCGGGTG	60	64	82.86	1	25	23.33	26.67	25	48.33	3	contig04431	2_BC
contig20123	227	10	163	GAGTTGGATCAGTTCATCATGCCGCCATTAACACATTCGATCATAGTCAAGGACGCGGGT	60	65	82.76	1	25	23.33	26.67	25	48.33	3	contig04431	2_BC
contig20123	227	10	162	GGAGTTGGATCAGTTCATCATGCCGCCATTAACACATTCGATCATAGTCAAGGACGCGGG	60	66	82.95	1	26.67	23.33	26.67	23.33	50	3	contig04431	2_BC
contig20123	227	10	161	TGGAGTTGGATCAGTTCATCATGCCGCCATTAACACATTCGATCATAGTCAAGGACGCGG	60	67	82.76	1	25	23.33	26.67	25	48.33	2	contig04431	2_BC
contig20122	165	10	106	CAGGACAAAAGGATGGGTTTATTGGCATAATTAAGCTGCTTACGGGGAAGAGCGAAGTGA	60	60	81.33	1	33.33	11.67	33.33	21.67	45	4	contig16547	1_BC
contig20122	165	10	95	AAGATACGCCCCAGGACAAAAGGATGGGTTTATTGGCATAATTAAGCTGCTTACGGGGAA	60	71	82.07	1	28.33	16.67	33.33	21.67	45	4	contig16547	1_BC
contig20122	165	10	94	AAAGATACGCCCCAGGACAAAAGGATGGGTTTATTGGCATAATTAAGCTGCTTACGGGGA	60	72	82.07	1	28.33	16.67	33.33	21.67	45	4	contig16547	1_BC
contig20122	165	10	91	TCGAAAGATACGCCCCAGGACAAAAGGATGGGTTTATTGGCATAATTAAGCTGCTTACGG	60	75	81.39	1	26.67	18.33	31.67	23.33	45	4	contig16547	1_BC
contig20122	165	10	90	TTCGAAAGATACGCCCCAGGACAAAAGGATGGGTTTATTGGCATAATTAAGCTGCTTACG	60	76	80.7	1	25	18.33	31.67	25	43.33	4	contig16547	1_BC
contig20122	165	10	89	CTTCGAAAGATACGCCCCAGGACAAAAGGATGGGTTTATTGGCATAATTAAGCTGCTTAC	60	77	80.05	1	23.33	20	31.67	25	43.33	4	contig16547	1_BC
contig20122	165	10	88	CCTTCGAAAGATACGCCCCAGGACAAAAGGATGGGTTTATTGGCATAATTAAGCTGCTTA	60	78	80.62	1	23.33	20	31.67	25	43.33	4	contig16547	1_BC
contig20122	165	10	87	ACCTTCGAAAGATACGCCCCAGGACAAAAGGATGGGTTTATTGGCATAATTAAGCTGCTT	60	79	81.41	1	23.33	20	31.67	25	43.33	4	contig16547	1_BC
contig20122	165	10	86	TACCTTCGAAAGATACGCCCCAGGACAAAAGGATGGGTTTATTGGCATAATTAAGCTGCT	60	80	81.13	1	23.33	20	31.67	25	43.33	4	contig16547	1_BC
contig20122	165	10	85	CTACCTTCGAAAGATACGCCCCAGGACAAAAGGATGGGTTTATTGGCATAATTAAGCTGC	60	81	80.75	1	23.33	21.67	31.67	23.33	45	4	contig16547	1_BC
contig20121	116	10	57	GCACATGTATGGTTATACGTACATACAACGTGAAAAATCAAACACATTTATCCACCCTAG	60	60	76.59	0	13.33	23.33	38.33	25	36.67	5	contig20608	1_BC
contig20121	116	10	56	AGCACATGTATGGTTATACGTACATACAACGTGAAAAATCAAACACATTTATCCACCCTA	60	61	76.92	0	11.67	23.33	40	25	35	5	contig20608	1_BC
contig20121	116	10	55	GAGCACATGTATGGTTATACGTACATACAACGTGAAAAATCAAACACATTTATCCACCCT	60	62	77.26	0	13.33	23.33	38.33	25	36.67	5	contig20608	1_BC
contig20121	116	10	54	AGAGCACATGTATGGTTATACGTACATACAACGTGAAAAATCAAACACATTTATCCACCC	60	63	77.26	0	13.33	23.33	40	23.33	36.67	5	contig20608	1_BC
contig20121	116	10	53	AAGAGCACATGTATGGTTATACGTACATACAACGTGAAAAATCAAACACATTTATCCACC	60	64	76.57	0	13.33	21.67	41.67	23.33	35	5	contig20608	1_BC
contig20121	116	10	52	GAAGAGCACATGTATGGTTATACGTACATACAACGTGAAAAATCAAACACATTTATCCAC	60	65	75.94	0	15	20	41.67	23.33	35	5	contig20608	1_BC
contig20121	116	10	44	GATGAGTAGAAGAGCACATGTATGGTTATACGTACATACAACGTGAAAAATCAAACACAT	60	73	76.12	1	20	15	43.33	21.67	35	5	contig20608	1_BC
contig20121	116	10	43	TGATGAGTAGAAGAGCACATGTATGGTTATACGTACATACAACGTGAAAAATCAAACACA	60	74	76.64	1	20	15	43.33	21.67	35	5	contig20608	1_BC
contig20121	116	10	42	TTGATGAGTAGAAGAGCACATGTATGGTTATACGTACATACAACGTGAAAAATCAAACAC	60	75	76.16	1	20	15	41.67	23.33	35	5	contig20608	1_BC
contig20121	116	10	32	GTTGTATGATTTGATGAGTAGAAGAGCACATGTATGGTTATACGTACATACAACGTGAAA	60	85	75.84	1	25	10	35	30	35	3	contig20608	1_BC
contig20120	155	10	36	GCGTGTAGTGCTGTAACATAATAGGGGCTTTGTTTGCTTCAATCTGTACAATTTATATAA	60	120	76.49	0	21.67	13.33	26.67	38.33	35	4	contig07503	1_BC
contig20120	155	10	35	TGCGTGTAGTGCTGTAACATAATAGGGGCTTTGTTTGCTTCAATCTGTACAATTTATATA	60	121	76.98	0	21.67	13.33	25	40	35	4	contig07503	1_BC
contig20120	155	10	34	ATGCGTGTAGTGCTGTAACATAATAGGGGCTTTGTTTGCTTCAATCTGTACAATTTATAT	60	122	77.23	0	21.67	13.33	25	40	35	4	contig07503	1_BC
contig20120	155	10	33	GATGCGTGTAGTGCTGTAACATAATAGGGGCTTTGTTTGCTTCAATCTGTACAATTTATA	60	123	77.31	0	23.33	13.33	25	38.33	36.67	4	contig07503	1_BC
contig20120	155	10	32	TGATGCGTGTAGTGCTGTAACATAATAGGGGCTTTGTTTGCTTCAATCTGTACAATTTAT	60	124	78.09	0	23.33	13.33	23.33	40	36.67	4	contig07503	1_BC
contig20120	155	10	31	CTGATGCGTGTAGTGCTGTAACATAATAGGGGCTTTGTTTGCTTCAATCTGTACAATTTA	60	125	78.19	0	23.33	15	23.33	38.33	38.33	4	contig07503	1_BC
contig20120	155	10	30	GCTGATGCGTGTAGTGCTGTAACATAATAGGGGCTTTGTTTGCTTCAATCTGTACAATTT	60	126	79.32	0	25	15	21.67	38.33	40	4	contig20231	1_BC
contig20120	155	10	29	CGCTGATGCGTGTAGTGCTGTAACATAATAGGGGCTTTGTTTGCTTCAATCTGTACAATT	60	127	80.02	0	25	16.67	21.67	36.67	41.67	4	contig14897	1_BC
contig20120	155	10	28	GCGCTGATGCGTGTAGTGCTGTAACATAATAGGGGCTTTGTTTGCTTCAATCTGTACAAT	60	128	80.86	0	26.67	16.67	21.67	35	43.33	4	contig00223	1_BC
contig20120	155	10	27	GGCGCTGATGCGTGTAGTGCTGTAACATAATAGGGGCTTTGTTTGCTTCAATCTGTACAA	60	129	81.58	0	28.33	16.67	21.67	33.33	45	4	contig00223	1_BC
contig20119	153	10	69	TCTCATGCGAACGTTATTCCTGCAGTTCAAAAGTCAATCAAACAATTGCTTTTTCTCTAC	60	85	77.89	0	11.67	25	28.33	35	36.67	5	contig04796	1_BC
contig20119	153	10	68	ATCTCATGCGAACGTTATTCCTGCAGTTCAAAAGTCAATCAAACAATTGCTTTTTCTCTA	60	86	77.71	0	11.67	23.33	30	35	35	5	contig04796	1_BC
contig20119	153	10	67	GATCTCATGCGAACGTTATTCCTGCAGTTCAAAAGTCAATCAAACAATTGCTTTTTCTCT	60	87	78.04	0	13.33	23.33	28.33	35	36.67	5	contig04796	1_BC
contig20119	153	10	66	CGATCTCATGCGAACGTTATTCCTGCAGTTCAAAAGTCAATCAAACAATTGCTTTTTCTC	60	88	78.33	0	13.33	25	28.33	33.33	38.33	5	contig04796	1_BC
contig20119	153	10	65	ACGATCTCATGCGAACGTTATTCCTGCAGTTCAAAAGTCAATCAAACAATTGCTTTTTCT	60	89	78.77	0	13.33	23.33	30	33.33	36.67	5	contig06052	1_BC
contig20119	153	10	64	GACGATCTCATGCGAACGTTATTCCTGCAGTTCAAAAGTCAATCAAACAATTGCTTTTTC	60	90	78.4	0	15	23.33	30	31.67	38.33	5	contig06052	1_BC
contig20119	153	10	63	CGACGATCTCATGCGAACGTTATTCCTGCAGTTCAAAAGTCAATCAAACAATTGCTTTTT	60	91	79.06	0	15	23.33	30	31.67	38.33	5	contig06052	1_BC
contig20119	153	10	62	TCGACGATCTCATGCGAACGTTATTCCTGCAGTTCAAAAGTCAATCAAACAATTGCTTTT	60	92	79.45	0	15	23.33	30	31.67	38.33	4	contig06052	1_BC
contig20119	153	10	61	GTCGACGATCTCATGCGAACGTTATTCCTGCAGTTCAAAAGTCAATCAAACAATTGCTTT	60	93	79.59	0	16.67	23.33	30	30	40	4	contig06052	1_BC
contig20119	153	10	60	TGTCGACGATCTCATGCGAACGTTATTCCTGCAGTTCAAAAGTCAATCAAACAATTGCTT	60	94	80.08	0	16.67	23.33	30	30	40	4	contig06052	1_BC
contig20118	194	10	67	ATTTTTATTGACGAAATCGACGCTGTTGGTACCAAGCGTTACGATTCGACTTCTGGAGGC	60	128	81.35	0	25	20	23.33	31.67	45	5	contig20602	1_BC
contig20118	194	10	66	TATTTTTATTGACGAAATCGACGCTGTTGGTACCAAGCGTTACGATTCGACTTCTGGAGG	60	129	80.24	0	25	18.33	23.33	33.33	43.33	5	contig20602	1_BC
contig20118	194	10	65	TTATTTTTATTGACGAAATCGACGCTGTTGGTACCAAGCGTTACGATTCGACTTCTGGAG	60	130	79.56	0	23.33	18.33	23.33	35	41.67	5	contig20602	1_BC
contig20118	194	10	64	ATTATTTTTATTGACGAAATCGACGCTGTTGGTACCAAGCGTTACGATTCGACTTCTGGA	60	131	79.47	0	21.67	18.33	25	35	40	5	contig20602	1_BC
contig20118	194	10	63	TATTATTTTTATTGACGAAATCGACGCTGTTGGTACCAAGCGTTACGATTCGACTTCTGG	60	132	78.8	0	21.67	18.33	23.33	36.67	40	5	contig20602	1_BC
contig20118	194	10	62	GTATTATTTTTATTGACGAAATCGACGCTGTTGGTACCAAGCGTTACGATTCGACTTCTG	60	133	78.26	0	21.67	18.33	23.33	36.67	40	5	contig20602	1_BC
contig20118	194	10	61	AGTATTATTTTTATTGACGAAATCGACGCTGTTGGTACCAAGCGTTACGATTCGACTTCT	60	134	78.53	0	20	18.33	25	36.67	38.33	5	contig20602	1_BC
contig20118	194	10	60	TAGTATTATTTTTATTGACGAAATCGACGCTGTTGGTACCAAGCGTTACGATTCGACTTC	60	135	77.84	0	20	18.33	25	36.67	38.33	5	contig20602	1_BC
contig20118	194	10	59	CTAGTATTATTTTTATTGACGAAATCGACGCTGTTGGTACCAAGCGTTACGATTCGACTT	60	136	77.86	0	20	18.33	25	36.67	38.33	5	contig20602	1_BC
contig20118	194	10	58	CCTAGTATTATTTTTATTGACGAAATCGACGCTGTTGGTACCAAGCGTTACGATTCGACT	60	137	78.54	0	20	20	25	35	40	5	contig20602	1_BC
contig20117	191	10	132	CCAACACCAACCAGACAAGGCATTGCTTCCAGAACTACGTTGACTACTTCAAGTGCATTA	60	60	81.3	0	15	30	33.33	21.67	45	2	contig19550	1_BC
contig20117	191	10	131	CCCAACACCAACCAGACAAGGCATTGCTTCCAGAACTACGTTGACTACTTCAAGTGCATT	60	61	82.27	0	15	31.67	31.67	21.67	46.67	3	contig19550	2_BC
contig20117	191	10	130	CCCCAACACCAACCAGACAAGGCATTGCTTCCAGAACTACGTTGACTACTTCAAGTGCAT	60	62	82.97	0	15	33.33	31.67	20	48.33	4	contig19550	2_BC
contig20117	191	10	129	TCCCCAACACCAACCAGACAAGGCATTGCTTCCAGAACTACGTTGACTACTTCAAGTGCA	60	63	83.42	0	15	33.33	31.67	20	48.33	4	contig19550	2_BC
contig20117	191	10	128	TTCCCCAACACCAACCAGACAAGGCATTGCTTCCAGAACTACGTTGACTACTTCAAGTGC	60	64	82.9	0	15	33.33	30	21.67	48.33	4	contig19550	2_BC
contig20117	191	10	127	TTTCCCCAACACCAACCAGACAAGGCATTGCTTCCAGAACTACGTTGACTACTTCAAGTG	60	65	82.06	0	15	31.67	30	23.33	46.67	4	contig19550	2_BC
contig20117	191	10	126	GTTTCCCCAACACCAACCAGACAAGGCATTGCTTCCAGAACTACGTTGACTACTTCAAGT	60	66	82.06	0	15	31.67	30	23.33	46.67	4	contig19550	2_BC
contig20117	191	10	125	CGTTTCCCCAACACCAACCAGACAAGGCATTGCTTCCAGAACTACGTTGACTACTTCAAG	60	67	82.25	0	15	33.33	30	21.67	48.33	4	contig19550	2_BC
contig20117	191	10	124	CCGTTTCCCCAACACCAACCAGACAAGGCATTGCTTCCAGAACTACGTTGACTACTTCAA	60	68	82.89	0	13.33	35	30	21.67	48.33	4	contig19550	2_BC
contig20117	191	10	121	TGCCCGTTTCCCCAACACCAACCAGACAAGGCATTGCTTCCAGAACTACGTTGACTACTT	60	71	84.42	0	15	35	26.67	23.33	50	4	contig07100	2_BC
contig20116	306	10	247	AGATGTATCGTTACATACCCTCATGGCTATATCTTTTTAAACCGGCGTCAATGCCATATA	60	60	78.13	0	15	23.33	28.33	33.33	38.33	5	contig13454	1_BC
contig20116	306	10	246	CAGATGTATCGTTACATACCCTCATGGCTATATCTTTTTAAACCGGCGTCAATGCCATAT	60	61	78.56	0	15	25	26.67	33.33	40	5	contig13454	1_BC
contig20116	306	10	245	GCAGATGTATCGTTACATACCCTCATGGCTATATCTTTTTAAACCGGCGTCAATGCCATA	60	62	79.44	0	16.67	25	26.67	31.67	41.67	5	contig13454	1_BC
contig20116	306	10	244	TGCAGATGTATCGTTACATACCCTCATGGCTATATCTTTTTAAACCGGCGTCAATGCCAT	60	63	80.22	0	16.67	25	25	33.33	41.67	5	contig13454	1_BC
contig20116	306	10	243	ATGCAGATGTATCGTTACATACCCTCATGGCTATATCTTTTTAAACCGGCGTCAATGCCA	60	64	80.22	0	16.67	25	26.67	31.67	41.67	5	contig13454	1_BC
contig20116	306	10	242	CATGCAGATGTATCGTTACATACCCTCATGGCTATATCTTTTTAAACCGGCGTCAATGCC	60	65	79.85	0	16.67	26.67	25	31.67	43.33	5	contig13454	1_BC
contig20116	306	10	241	GCATGCAGATGTATCGTTACATACCCTCATGGCTATATCTTTTTAAACCGGCGTCAATGC	60	66	80	0	18.33	25	25	31.67	43.33	5	contig13454	1_BC
contig20116	306	10	240	CGCATGCAGATGTATCGTTACATACCCTCATGGCTATATCTTTTTAAACCGGCGTCAATG	60	67	79.86	0	18.33	25	25	31.67	43.33	5	contig13454	1_BC
contig20116	306	10	239	ACGCATGCAGATGTATCGTTACATACCCTCATGGCTATATCTTTTTAAACCGGCGTCAAT	60	68	80.23	0	16.67	25	26.67	31.67	41.67	5	contig13454	1_BC
contig20116	306	10	238	CACGCATGCAGATGTATCGTTACATACCCTCATGGCTATATCTTTTTAAACCGGCGTCAA	60	69	80.39	0	16.67	26.67	26.67	30	43.33	5	contig13454	1_BC
contig20115	193	10	27	CGATGCAATGCTGATGATAATGTGGAATAGTCCAGAGATGAGAAAATCATGCATGAGAAA	60	167	78.09	0	26.67	11.67	40	21.67	38.33	4	contig16211	1_BC
contig20115	193	10	26	ACGATGCAATGCTGATGATAATGTGGAATAGTCCAGAGATGAGAAAATCATGCATGAGAA	60	168	78.58	0	26.67	11.67	40	21.67	38.33	4	contig16211	1_BC
contig20115	193	10	25	GACGATGCAATGCTGATGATAATGTGGAATAGTCCAGAGATGAGAAAATCATGCATGAGA	60	169	78.63	0	28.33	11.67	38.33	21.67	40	4	contig16211	1_BC
contig20115	193	10	24	AGACGATGCAATGCTGATGATAATGTGGAATAGTCCAGAGATGAGAAAATCATGCATGAG	60	170	78.65	0	28.33	11.67	38.33	21.67	40	4	contig16211	1_BC
contig20115	193	10	23	AAGACGATGCAATGCTGATGATAATGTGGAATAGTCCAGAGATGAGAAAATCATGCATGA	60	171	78.58	0	26.67	11.67	40	21.67	38.33	4	contig16211	1_BC
contig20115	193	10	22	CAAGACGATGCAATGCTGATGATAATGTGGAATAGTCCAGAGATGAGAAAATCATGCATG	60	172	78.33	0	26.67	13.33	38.33	21.67	40	4	contig16211	1_BC
contig20115	193	10	21	GCAAGACGATGCAATGCTGATGATAATGTGGAATAGTCCAGAGATGAGAAAATCATGCAT	60	173	79.03	0	26.67	13.33	38.33	21.67	40	4	contig16211	1_BC
contig20115	193	10	20	TGCAAGACGATGCAATGCTGATGATAATGTGGAATAGTCCAGAGATGAGAAAATCATGCA	60	174	79.56	0	26.67	13.33	38.33	21.67	40	4	contig16211	1_BC
contig20115	193	10	19	ATGCAAGACGATGCAATGCTGATGATAATGTGGAATAGTCCAGAGATGAGAAAATCATGC	60	175	79.03	0	26.67	13.33	38.33	21.67	40	4	contig16211	1_BC
contig20115	193	10	18	AATGCAAGACGATGCAATGCTGATGATAATGTGGAATAGTCCAGAGATGAGAAAATCATG	60	176	78.19	0	26.67	11.67	40	21.67	38.33	4	contig16211	1_BC
contig20114	136	10	77	TCTATGACGTTGCAAAGCATTCGACTGAGACTAAGGGATCTTTGTGCAAAACATGATCTT	60	60	79.5	0	21.67	18.33	30	30	40	4	contig13100	1_BC
contig20114	136	10	76	TTCTATGACGTTGCAAAGCATTCGACTGAGACTAAGGGATCTTTGTGCAAAACATGATCT	60	61	79.5	0	21.67	18.33	30	30	40	4	contig13100	1_BC
contig20114	136	10	75	ATTCTATGACGTTGCAAAGCATTCGACTGAGACTAAGGGATCTTTGTGCAAAACATGATC	60	62	79.05	0	21.67	18.33	31.67	28.33	40	4	contig13100	1_BC
contig20114	136	10	74	GATTCTATGACGTTGCAAAGCATTCGACTGAGACTAAGGGATCTTTGTGCAAAACATGAT	60	63	79.05	0	23.33	16.67	31.67	28.33	40	4	contig13100	1_BC
contig20114	136	10	73	TGATTCTATGACGTTGCAAAGCATTCGACTGAGACTAAGGGATCTTTGTGCAAAACATGA	60	64	79.57	0	23.33	16.67	31.67	28.33	40	4	contig13100	1_BC
contig20114	136	10	72	ATGATTCTATGACGTTGCAAAGCATTCGACTGAGACTAAGGGATCTTTGTGCAAAACATG	60	65	79.14	0	23.33	16.67	31.67	28.33	40	4	contig13100	1_BC
contig20114	136	10	71	CATGATTCTATGACGTTGCAAAGCATTCGACTGAGACTAAGGGATCTTTGTGCAAAACAT	60	66	79.14	0	21.67	18.33	31.67	28.33	40	4	contig13100	1_BC
contig20114	136	10	70	ACATGATTCTATGACGTTGCAAAGCATTCGACTGAGACTAAGGGATCTTTGTGCAAAACA	60	67	79.67	0	21.67	18.33	33.33	26.67	40	4	contig13100	1_BC
contig20114	136	10	69	CACATGATTCTATGACGTTGCAAAGCATTCGACTGAGACTAAGGGATCTTTGTGCAAAAC	60	68	79.31	0	21.67	20	31.67	26.67	41.67	4	contig13100	1_BC
contig20114	136	10	68	ACACATGATTCTATGACGTTGCAAAGCATTCGACTGAGACTAAGGGATCTTTGTGCAAAA	60	69	79.67	0	21.67	18.33	33.33	26.67	40	4	contig13100	1_BC
contig20113	193	10	134	CGCCAGCGTCTAGTGCCTTGCGCACATGTTTCGGATGTCCCACCATATTCATAATTGGTA	60	60	83.81	0	21.67	28.33	20	30	50	3	contig08173	2_BC
contig20113	193	10	133	ACGCCAGCGTCTAGTGCCTTGCGCACATGTTTCGGATGTCCCACCATATTCATAATTGGT	60	61	84.61	0	21.67	28.33	20	30	50	3	contig08173	2_BC
contig20113	193	10	132	TACGCCAGCGTCTAGTGCCTTGCGCACATGTTTCGGATGTCCCACCATATTCATAATTGG	60	62	83.81	0	21.67	28.33	20	30	50	3	contig08173	2_BC
contig20113	193	10	131	CTACGCCAGCGTCTAGTGCCTTGCGCACATGTTTCGGATGTCCCACCATATTCATAATTG	60	63	83.17	0	20	30	20	30	50	3	contig08173	2_BC
contig20113	193	10	130	TCTACGCCAGCGTCTAGTGCCTTGCGCACATGTTTCGGATGTCCCACCATATTCATAATT	60	64	83.47	0	18.33	30	20	31.67	48.33	3	contig08173	2_BC
contig20113	193	10	129	ATCTACGCCAGCGTCTAGTGCCTTGCGCACATGTTTCGGATGTCCCACCATATTCATAAT	60	65	83.45	0	18.33	30	21.67	30	48.33	3	contig08173	2_BC
contig20113	193	10	128	TATCTACGCCAGCGTCTAGTGCCTTGCGCACATGTTTCGGATGTCCCACCATATTCATAA	60	66	83.19	0	18.33	30	21.67	30	48.33	3	contig08173	2_BC
contig20113	193	10	127	ATATCTACGCCAGCGTCTAGTGCCTTGCGCACATGTTTCGGATGTCCCACCATATTCATA	60	67	83.17	0	18.33	30	21.67	30	48.33	3	contig08173	2_BC
contig20113	193	10	126	GATATCTACGCCAGCGTCTAGTGCCTTGCGCACATGTTTCGGATGTCCCACCATATTCAT	60	68	83.47	0	20	30	20	30	50	3	contig08173	2_BC
contig20113	193	10	125	TGATATCTACGCCAGCGTCTAGTGCCTTGCGCACATGTTTCGGATGTCCCACCATATTCA	60	69	84.01	0	20	30	20	30	50	3	contig08173	2_BC
contig20112	227	10	145	TACTCCAAAGGCAAGATGGAAGAGGCCTTCCGCGCAGGAGGCCTACTGCACACAGAAAAG	60	83	85.88	1	28.33	26.67	33.33	11.67	55	4	contig20922	2_BC
contig20112	227	10	144	GTACTCCAAAGGCAAGATGGAAGAGGCCTTCCGCGCAGGAGGCCTACTGCACACAGAAAA	60	84	85.95	1	28.33	26.67	33.33	11.67	55	4	contig20922	2_BC
contig20112	227	10	139	TTTTCGTACTCCAAAGGCAAGATGGAAGAGGCCTTCCGCGCAGGAGGCCTACTGCACACA	60	89	86.6	1	26.67	28.33	26.67	18.33	55	4	contig20922	2_BC
contig20112	227	10	138	ATTTTCGTACTCCAAAGGCAAGATGGAAGAGGCCTTCCGCGCAGGAGGCCTACTGCACAC	60	90	86.05	1	26.67	28.33	26.67	18.33	55	4	contig20922	2_BC
contig20112	227	10	137	GATTTTCGTACTCCAAAGGCAAGATGGAAGAGGCCTTCCGCGCAGGAGGCCTACTGCACA	60	91	85.95	1	28.33	26.67	26.67	18.33	55	4	contig20922	2_BC
contig20112	227	10	125	ATTTCGCGGACGGATTTTCGTACTCCAAAGGCAAGATGGAAGAGGCCTTCCGCGCAGGAG	60	103	86.1	1	31.67	23.33	25	20	55	4	contig20922	2_BC
contig20112	227	10	124	AATTTCGCGGACGGATTTTCGTACTCCAAAGGCAAGATGGAAGAGGCCTTCCGCGCAGGA	60	104	86.07	1	30	23.33	26.67	20	53.33	4	contig20922	2_BC
contig20112	227	10	123	GAATTTCGCGGACGGATTTTCGTACTCCAAAGGCAAGATGGAAGAGGCCTTCCGCGCAGG	60	105	85.65	1	31.67	23.33	25	20	55	4	contig20922	2_BC
contig20112	227	10	122	TGAATTTCGCGGACGGATTTTCGTACTCCAAAGGCAAGATGGAAGAGGCCTTCCGCGCAG	60	106	85.47	1	30	23.33	25	21.67	53.33	4	contig20922	2_BC
contig20112	227	10	121	ATGAATTTCGCGGACGGATTTTCGTACTCCAAAGGCAAGATGGAAGAGGCCTTCCGCGCA	60	107	85.41	1	28.33	23.33	26.67	21.67	51.67	4	contig20922	2_BC
contig20111	189	10	28	ATTCTCTCAGCTTGAGATGAAGGTCGTCCTATCAGTTCTCCTTTCGACGCTTGTCTTTGA	60	162	80.89	0	20	25	16.67	38.33	45	3	contig05176	1_BC
contig20111	189	10	27	AATTCTCTCAGCTTGAGATGAAGGTCGTCCTATCAGTTCTCCTTTCGACGCTTGTCTTTG	60	163	80.49	0	20	25	16.67	38.33	45	3	contig05176	1_BC
contig20111	189	10	26	AAATTCTCTCAGCTTGAGATGAAGGTCGTCCTATCAGTTCTCCTTTCGACGCTTGTCTTT	60	164	80.36	0	18.33	25	18.33	38.33	43.33	3	contig05176	1_BC
contig20111	189	10	25	CAAATTCTCTCAGCTTGAGATGAAGGTCGTCCTATCAGTTCTCCTTTCGACGCTTGTCTT	60	165	80.49	0	18.33	26.67	18.33	36.67	45	3	contig05176	1_BC
contig20111	189	10	24	TCAAATTCTCTCAGCTTGAGATGAAGGTCGTCCTATCAGTTCTCCTTTCGACGCTTGTCT	60	166	80.89	0	18.33	26.67	18.33	36.67	45	3	contig05176	1_BC
contig20111	189	10	23	TTCAAATTCTCTCAGCTTGAGATGAAGGTCGTCCTATCAGTTCTCCTTTCGACGCTTGTC	60	167	80.46	0	18.33	26.67	18.33	36.67	45	3	contig05176	1_BC
contig20111	189	10	22	TTTCAAATTCTCTCAGCTTGAGATGAAGGTCGTCCTATCAGTTCTCCTTTCGACGCTTGT	60	168	80.43	0	18.33	25	18.33	38.33	43.33	3	contig05176	1_BC
contig20111	189	10	21	GTTTCAAATTCTCTCAGCTTGAGATGAAGGTCGTCCTATCAGTTCTCCTTTCGACGCTTG	60	169	80.06	0	20	25	18.33	36.67	45	3	contig05176	1_BC
contig20111	189	10	20	GGTTTCAAATTCTCTCAGCTTGAGATGAAGGTCGTCCTATCAGTTCTCCTTTCGACGCTT	60	170	80.62	0	20	25	18.33	36.67	45	3	contig05176	1_BC
contig20111	189	10	17	ATCGGTTTCAAATTCTCTCAGCTTGAGATGAAGGTCGTCCTATCAGTTCTCCTTTCGACG	60	173	80.43	0	20	25	20	35	45	3	contig05176	1_BC
contig20110	112	10	53	CGTTCCTCGACCGAAGGCTGCAAGCTCGGGCTCTTCCTTTTCTTCCTACGACCACAATGT	60	60	85.69	0	20	35	16.67	28.33	55	4	contig19428	2_BC
contig20110	112	10	52	CCGTTCCTCGACCGAAGGCTGCAAGCTCGGGCTCTTCCTTTTCTTCCTACGACCACAATG	60	61	85.86	0	20	36.67	16.67	26.67	56.67	4	contig19428	3_BC
contig20110	112	10	51	ACCGTTCCTCGACCGAAGGCTGCAAGCTCGGGCTCTTCCTTTTCTTCCTACGACCACAAT	60	62	86.29	0	18.33	36.67	18.33	26.67	55	4	contig19428	3_BC
contig20110	112	10	50	CACCGTTCCTCGACCGAAGGCTGCAAGCTCGGGCTCTTCCTTTTCTTCCTACGACCACAA	60	63	86.41	0	18.33	38.33	18.33	25	56.67	4	contig19428	3_BC
contig20110	112	10	49	TCACCGTTCCTCGACCGAAGGCTGCAAGCTCGGGCTCTTCCTTTTCTTCCTACGACCACA	60	64	86.84	0	18.33	38.33	16.67	26.67	56.67	4	contig19428	3_BC
contig20110	112	10	48	ATCACCGTTCCTCGACCGAAGGCTGCAAGCTCGGGCTCTTCCTTTTCTTCCTACGACCAC	60	65	86.3	0	18.33	38.33	16.67	26.67	56.67	4	contig19428	3_BC
contig20110	112	10	47	CATCACCGTTCCTCGACCGAAGGCTGCAAGCTCGGGCTCTTCCTTTTCTTCCTACGACCA	60	66	86.29	0	18.33	38.33	16.67	26.67	56.67	4	contig19428	3_BC
contig20110	112	10	46	CCATCACCGTTCCTCGACCGAAGGCTGCAAGCTCGGGCTCTTCCTTTTCTTCCTACGACC	60	67	86.47	0	18.33	40	15	26.67	58.33	4	contig19428	3_BC
contig20110	112	10	45	GCCATCACCGTTCCTCGACCGAAGGCTGCAAGCTCGGGCTCTTCCTTTTCTTCCTACGAC	60	68	86.6	0	20	38.33	15	26.67	58.33	4	contig19428	3_BC
contig20110	112	10	44	CGCCATCACCGTTCCTCGACCGAAGGCTGCAAGCTCGGGCTCTTCCTTTTCTTCCTACGA	60	69	87.17	0	20	38.33	15	26.67	58.33	4	contig19428	3_BC
contig20109	216	10	157	CCCTATGGATGCCCCCGCAACGATCCATCTTGTGTAGTTCGCGAAGAAAGGGCATACGCA	60	60	86.01	0	25	30	25	20	55	5	contig19410	2_BC
contig20109	216	10	153	TCGCCCCTATGGATGCCCCCGCAACGATCCATCTTGTGTAGTTCGCGAAGAAAGGGCATA	60	64	86.52	0	25	30	23.33	21.67	55	5	contig19410	2_BC
contig20109	216	10	156	CCCCTATGGATGCCCCCGCAACGATCCATCTTGTGTAGTTCGCGAAGAAAGGGCATACGC	60	61	86.18	0	25	31.67	23.33	20	56.67	5	contig19410	3_BC
contig20109	216	10	155	GCCCCTATGGATGCCCCCGCAACGATCCATCTTGTGTAGTTCGCGAAGAAAGGGCATACG	60	62	86.18	0	26.67	30	23.33	20	56.67	5	contig19410	3_BC
contig20109	216	10	154	CGCCCCTATGGATGCCCCCGCAACGATCCATCTTGTGTAGTTCGCGAAGAAAGGGCATAC	60	63	86.18	0	25	31.67	23.33	20	56.67	5	contig19410	3_BC
contig20109	216	10	152	GTCGCCCCTATGGATGCCCCCGCAACGATCCATCTTGTGTAGTTCGCGAAGAAAGGGCAT	60	65	86.89	0	26.67	30	21.67	21.67	56.67	5	contig19410	3_BC
contig20109	216	10	151	CGTCGCCCCTATGGATGCCCCCGCAACGATCCATCTTGTGTAGTTCGCGAAGAAAGGGCA	60	66	87.58	0	26.67	31.67	21.67	20	58.33	5	contig19410	3_BC
contig20109	216	10	150	GCGTCGCCCCTATGGATGCCCCCGCAACGATCCATCTTGTGTAGTTCGCGAAGAAAGGGC	60	67	87.88	0	28.33	31.67	20	20	60	5	contig19410	3_BC
contig20109	216	10	149	TGCGTCGCCCCTATGGATGCCCCCGCAACGATCCATCTTGTGTAGTTCGCGAAGAAAGGG	60	68	87.58	0	28.33	30	20	21.67	58.33	5	contig19410	3_BC
contig20109	216	10	148	CTGCGTCGCCCCTATGGATGCCCCCGCAACGATCCATCTTGTGTAGTTCGCGAAGAAAGG	60	69	86.92	0	26.67	31.67	20	21.67	58.33	5	contig19410	3_BC
contig20108	272	10	172	TTGATGTCAACAGCAATGCCGAATCCATTGAGATTCTCGGGTGCTCCAATATGAACCTCT	60	101	81.92	1	20	25	26.67	28.33	45	3	contig16242	1_BC
contig20108	272	10	168	AACCTTGATGTCAACAGCAATGCCGAATCCATTGAGATTCTCGGGTGCTCCAATATGAAC	60	105	81.58	1	20	25	30	25	45	3	contig16242	1_BC
contig20108	272	10	167	CAACCTTGATGTCAACAGCAATGCCGAATCCATTGAGATTCTCGGGTGCTCCAATATGAA	60	106	81.58	1	20	25	30	25	45	3	contig16242	1_BC
contig20108	272	10	166	TCAACCTTGATGTCAACAGCAATGCCGAATCCATTGAGATTCTCGGGTGCTCCAATATGA	60	107	81.99	1	20	25	28.33	26.67	45	3	contig16242	1_BC
contig20108	272	10	165	TTCAACCTTGATGTCAACAGCAATGCCGAATCCATTGAGATTCTCGGGTGCTCCAATATG	60	108	81.58	1	20	25	26.67	28.33	45	3	contig16242	1_BC
contig20108	272	10	164	CTTCAACCTTGATGTCAACAGCAATGCCGAATCCATTGAGATTCTCGGGTGCTCCAATAT	60	109	81.51	1	18.33	26.67	26.67	28.33	45	3	contig16242	1_BC
contig20108	272	10	154	TCTTCAACACCTTCAACCTTGATGTCAACAGCAATGCCGAATCCATTGAGATTCTCGGGT	60	119	82.05	1	16.67	28.33	26.67	28.33	45	3	contig16242	1_BC
contig20108	272	10	153	ATCTTCAACACCTTCAACCTTGATGTCAACAGCAATGCCGAATCCATTGAGATTCTCGGG	60	120	81.51	1	16.67	28.33	28.33	26.67	45	3	contig16242	1_BC
contig20108	272	10	152	CATCTTCAACACCTTCAACCTTGATGTCAACAGCAATGCCGAATCCATTGAGATTCTCGG	60	121	80.94	1	15	30	28.33	26.67	45	2	contig16242	1_BC
contig20108	272	10	151	TCATCTTCAACACCTTCAACCTTGATGTCAACAGCAATGCCGAATCCATTGAGATTCTCG	60	122	80.65	1	13.33	30	28.33	28.33	43.33	2	contig16242	1_BC
contig20107	98	10	32	GCTGCTAGCCTTCGATACACTTCAGTTCTTACAATAATAACTGAAGTGTACGTATATTTT	60	67	75.77	0	15	20	28.33	36.67	35	4	contig17007	1_BC
contig20107	98	10	31	CGCTGCTAGCCTTCGATACACTTCAGTTCTTACAATAATAACTGAAGTGTACGTATATTT	60	68	76.49	0	15	21.67	28.33	35	36.67	3	contig18142	1_BC
contig20107	98	10	30	CCGCTGCTAGCCTTCGATACACTTCAGTTCTTACAATAATAACTGAAGTGTACGTATATT	60	69	77.18	0	15	23.33	28.33	33.33	38.33	2	contig18142	1_BC
contig20107	98	10	29	GCCGCTGCTAGCCTTCGATACACTTCAGTTCTTACAATAATAACTGAAGTGTACGTATAT	60	70	78.02	0	16.67	23.33	28.33	31.67	40	2	contig18443	1_BC
contig20107	98	10	28	CGCCGCTGCTAGCCTTCGATACACTTCAGTTCTTACAATAATAACTGAAGTGTACGTATA	60	71	78.76	0	16.67	25	28.33	30	41.67	2	contig18443	1_BC
contig20107	98	10	27	TCGCCGCTGCTAGCCTTCGATACACTTCAGTTCTTACAATAATAACTGAAGTGTACGTAT	60	72	79.43	0	16.67	25	26.67	31.67	41.67	2	contig15178	1_BC
contig20107	98	10	26	ATCGCCGCTGCTAGCCTTCGATACACTTCAGTTCTTACAATAATAACTGAAGTGTACGTA	60	73	79.43	0	16.67	25	28.33	30	41.67	2	contig12588	1_BC
contig20107	98	10	25	CATCGCCGCTGCTAGCCTTCGATACACTTCAGTTCTTACAATAATAACTGAAGTGTACGT	60	74	79.85	0	16.67	26.67	26.67	30	43.33	2	contig16199	1_BC
contig20107	98	10	24	TCATCGCCGCTGCTAGCCTTCGATACACTTCAGTTCTTACAATAATAACTGAAGTGTACG	60	75	79.75	0	16.67	26.67	26.67	30	43.33	2	contig16199	1_BC
contig20107	98	10	23	ATCATCGCCGCTGCTAGCCTTCGATACACTTCAGTTCTTACAATAATAACTGAAGTGTAC	60	76	79.02	0	15	26.67	28.33	30	41.67	2	contig16199	1_BC
contig20106	114	10	53	AATGCGCGCTGTATATGATACAAGCTCAATCAGAGCTGATGATCATTCTACCATCGGAGC	60	62	80.92	1	21.67	23.33	30	25	45	2	contig16365	1_BC
contig20106	114	10	52	GAATGCGCGCTGTATATGATACAAGCTCAATCAGAGCTGATGATCATTCTACCATCGGAG	60	63	80.12	1	23.33	21.67	30	25	45	2	contig16365	1_BC
contig20106	114	10	51	CGAATGCGCGCTGTATATGATACAAGCTCAATCAGAGCTGATGATCATTCTACCATCGGA	60	64	80.75	1	21.67	23.33	30	25	45	2	contig16365	1_BC
contig20106	114	10	28	ATGAAAACATTGTTAGCACGCGCCGAATGCGCGCTGTATATGATACAAGCTCAATCAGAG	60	87	81.77	0	23.33	21.67	33.33	21.67	45	4	contig16365	1_BC
contig20106	114	10	27	AATGAAAACATTGTTAGCACGCGCCGAATGCGCGCTGTATATGATACAAGCTCAATCAGA	60	88	81.72	0	21.67	21.67	35	21.67	43.33	4	contig16365	1_BC
contig20106	114	10	26	CAATGAAAACATTGTTAGCACGCGCCGAATGCGCGCTGTATATGATACAAGCTCAATCAG	60	89	81.44	0	21.67	23.33	33.33	21.67	45	4	contig16365	1_BC
contig20106	114	10	25	CCAATGAAAACATTGTTAGCACGCGCCGAATGCGCGCTGTATATGATACAAGCTCAATCA	60	90	82.06	0	20	25	33.33	21.67	45	4	contig16365	1_BC
contig20106	114	10	24	TCCAATGAAAACATTGTTAGCACGCGCCGAATGCGCGCTGTATATGATACAAGCTCAATC	60	91	81.97	0	20	25	31.67	23.33	45	4	contig12779	1_BC
contig20106	114	10	23	CTCCAATGAAAACATTGTTAGCACGCGCCGAATGCGCGCTGTATATGATACAAGCTCAAT	60	92	82	0	20	25	31.67	23.33	45	4	contig12779	1_BC
contig20106	114	10	22	ACTCCAATGAAAACATTGTTAGCACGCGCCGAATGCGCGCTGTATATGATACAAGCTCAA	60	93	82.52	0	20	25	33.33	21.67	45	4	contig12779	1_BC
contig20105	103	10	44	TGTGCCTCTGTGTTAAACACATATTTATCCAATGGCAATACACTAGCGTCATCAAACAAC	60	60	78.35	1	13.33	25	33.33	28.33	38.33	3	contig16574	1_BC
contig20105	103	10	43	GTGTGCCTCTGTGTTAAACACATATTTATCCAATGGCAATACACTAGCGTCATCAAACAA	60	61	78.35	1	15	23.33	33.33	28.33	38.33	3	contig16574	1_BC
contig20105	103	10	42	GGTGTGCCTCTGTGTTAAACACATATTTATCCAATGGCAATACACTAGCGTCATCAAACA	60	62	79.04	1	16.67	23.33	31.67	28.33	40	3	contig16574	1_BC
contig20105	103	10	41	GGGTGTGCCTCTGTGTTAAACACATATTTATCCAATGGCAATACACTAGCGTCATCAAAC	60	63	79.24	1	18.33	23.33	30	28.33	41.67	3	contig16574	1_BC
contig20105	103	10	40	GGGGTGTGCCTCTGTGTTAAACACATATTTATCCAATGGCAATACACTAGCGTCATCAAA	60	64	79.8	1	20	21.67	30	28.33	41.67	4	contig16574	1_BC
contig20105	103	10	39	GGGGGTGTGCCTCTGTGTTAAACACATATTTATCCAATGGCAATACACTAGCGTCATCAA	60	65	80.49	1	21.67	21.67	28.33	28.33	43.33	5	contig16574	1_BC
contig20105	103	10	38	AGGGGGTGTGCCTCTGTGTTAAACACATATTTATCCAATGGCAATACACTAGCGTCATCA	60	66	80.93	1	21.67	21.67	28.33	28.33	43.33	5	contig16574	1_BC
contig20105	103	10	37	CAGGGGGTGTGCCTCTGTGTTAAACACATATTTATCCAATGGCAATACACTAGCGTCATC	60	67	80.55	1	21.67	23.33	26.67	28.33	45	5	contig16574	1_BC
contig20105	103	10	36	GCAGGGGGTGTGCCTCTGTGTTAAACACATATTTATCCAATGGCAATACACTAGCGTCAT	60	68	81.37	1	23.33	21.67	26.67	28.33	45	5	contig16574	1_BC
contig20105	103	10	33	TAGGCAGGGGGTGTGCCTCTGTGTTAAACACATATTTATCCAATGGCAATACACTAGCGT	60	71	81.71	1	25	20	26.67	28.33	45	5	contig16574	1_BC
contig20104	93	10	34	ACAGCAGACTCAGGCTGTTGGAGCGTGAGCGGTAGAATGGATATATGTTGCTTTTGGGGG	60	60	84.29	0	38.33	13.33	21.67	26.67	51.67	5	contig19411	2_BC
contig20104	93	10	33	CACAGCAGACTCAGGCTGTTGGAGCGTGAGCGGTAGAATGGATATATGTTGCTTTTGGGG	60	61	83.7	0	36.67	15	21.67	26.67	51.67	4	contig19411	2_BC
contig20104	93	10	32	ACACAGCAGACTCAGGCTGTTGGAGCGTGAGCGGTAGAATGGATATATGTTGCTTTTGGG	60	62	83.52	0	35	15	23.33	26.67	50	4	contig19411	2_BC
contig20104	93	10	31	GACACAGCAGACTCAGGCTGTTGGAGCGTGAGCGGTAGAATGGATATATGTTGCTTTTGG	60	63	82.85	0	35	15	23.33	26.67	50	4	contig19411	2_BC
contig20104	93	10	30	CGACACAGCAGACTCAGGCTGTTGGAGCGTGAGCGGTAGAATGGATATATGTTGCTTTTG	60	64	82.84	0	33.33	16.67	23.33	26.67	50	4	contig19411	2_BC
contig20104	93	10	29	GCGACACAGCAGACTCAGGCTGTTGGAGCGTGAGCGGTAGAATGGATATATGTTGCTTTT	60	65	83.56	0	33.33	16.67	23.33	26.67	50	4	contig19411	2_BC
contig20104	93	10	28	AGCGACACAGCAGACTCAGGCTGTTGGAGCGTGAGCGGTAGAATGGATATATGTTGCTTT	60	66	84.01	0	33.33	16.67	25	25	50	3	contig19411	2_BC
contig20104	93	10	27	CAGCGACACAGCAGACTCAGGCTGTTGGAGCGTGAGCGGTAGAATGGATATATGTTGCTT	60	67	84.12	0	33.33	18.33	25	23.33	51.67	2	contig19411	2_BC
contig20104	93	10	26	GCAGCGACACAGCAGACTCAGGCTGTTGGAGCGTGAGCGGTAGAATGGATATATGTTGCT	60	68	84.95	0	35	18.33	25	21.67	53.33	2	contig19411	2_BC
contig20104	93	10	25	TGCAGCGACACAGCAGACTCAGGCTGTTGGAGCGTGAGCGGTAGAATGGATATATGTTGC	60	69	85.01	0	35	18.33	25	21.67	53.33	2	contig19411	2_BC
contig20103	88	10	29	GCGCCTTGGTCGACGACGCACAGACACGATCAATAACGCCATCTTGACTAGATGCTCATG	60	60	84.36	1	23.33	30	26.67	20	53.33	2	contig17280	2_BC
contig20103	88	10	28	TGCGCCTTGGTCGACGACGCACAGACACGATCAATAACGCCATCTTGACTAGATGCTCAT	60	61	84.76	1	21.67	30	26.67	21.67	51.67	2	contig17280	2_BC
contig20103	88	10	27	TTGCGCCTTGGTCGACGACGCACAGACACGATCAATAACGCCATCTTGACTAGATGCTCA	60	62	84.79	1	21.67	30	26.67	21.67	51.67	2	contig17280	2_BC
contig20103	88	10	26	TTTGCGCCTTGGTCGACGACGCACAGACACGATCAATAACGCCATCTTGACTAGATGCTC	60	63	84.28	1	21.67	30	25	23.33	51.67	3	contig17280	2_BC
contig20103	88	10	25	ATTTGCGCCTTGGTCGACGACGCACAGACACGATCAATAACGCCATCTTGACTAGATGCT	60	64	84.24	1	21.67	28.33	26.67	23.33	50	3	contig17280	2_BC
contig20103	88	10	24	CATTTGCGCCTTGGTCGACGACGCACAGACACGATCAATAACGCCATCTTGACTAGATGC	60	65	83.9	1	21.67	30	26.67	21.67	51.67	3	contig17280	2_BC
contig20103	88	10	23	GCATTTGCGCCTTGGTCGACGACGCACAGACACGATCAATAACGCCATCTTGACTAGATG	60	66	83.9	1	23.33	28.33	26.67	21.67	51.67	3	contig17280	2_BC
contig20103	88	10	22	TGCATTTGCGCCTTGGTCGACGACGCACAGACACGATCAATAACGCCATCTTGACTAGAT	60	67	84.3	1	21.67	28.33	26.67	23.33	50	3	contig17280	2_BC
contig20103	88	10	21	CTGCATTTGCGCCTTGGTCGACGACGCACAGACACGATCAATAACGCCATCTTGACTAGA	60	68	84.37	1	21.67	30	26.67	21.67	51.67	3	contig17280	2_BC
contig20103	88	10	20	TCTGCATTTGCGCCTTGGTCGACGACGCACAGACACGATCAATAACGCCATCTTGACTAG	60	69	84.37	1	21.67	30	25	23.33	51.67	3	contig17280	2_BC
contig20102	99	10	37	TAGAAACTGAGACGCAGGATCAGGTTGAAATGTATGAGCATTTGGGATGGAAAAGAGTGG	60	63	80.22	0	35	8.33	35	21.67	43.33	4	contig17088	1_BC
contig20102	99	10	36	TTAGAAACTGAGACGCAGGATCAGGTTGAAATGTATGAGCATTTGGGATGGAAAAGAGTG	60	64	79.53	0	33.33	8.33	35	23.33	41.67	4	contig17088	1_BC
contig20102	99	10	35	ATTAGAAACTGAGACGCAGGATCAGGTTGAAATGTATGAGCATTTGGGATGGAAAAGAGT	60	65	79.36	0	31.67	8.33	36.67	23.33	40	4	contig17088	1_BC
contig20102	99	10	34	TATTAGAAACTGAGACGCAGGATCAGGTTGAAATGTATGAGCATTTGGGATGGAAAAGAG	60	66	78.57	0	31.67	8.33	36.67	23.33	40	4	contig17088	1_BC
contig20102	99	10	33	ATATTAGAAACTGAGACGCAGGATCAGGTTGAAATGTATGAGCATTTGGGATGGAAAAGA	60	67	78.47	0	30	8.33	38.33	23.33	38.33	4	contig17088	1_BC
contig20102	99	10	32	CATATTAGAAACTGAGACGCAGGATCAGGTTGAAATGTATGAGCATTTGGGATGGAAAAG	60	68	78.22	0	30	10	36.67	23.33	40	4	contig17088	1_BC
contig20102	99	10	31	CCATATTAGAAACTGAGACGCAGGATCAGGTTGAAATGTATGAGCATTTGGGATGGAAAA	60	69	78.85	0	28.33	11.67	36.67	23.33	40	4	contig17088	1_BC
contig20102	99	10	30	GCCATATTAGAAACTGAGACGCAGGATCAGGTTGAAATGTATGAGCATTTGGGATGGAAA	60	70	79.7	0	30	11.67	35	23.33	41.67	3	contig17088	1_BC
contig20102	99	10	29	AGCCATATTAGAAACTGAGACGCAGGATCAGGTTGAAATGTATGAGCATTTGGGATGGAA	60	71	80.13	1	30	11.67	35	23.33	41.67	3	contig17088	1_BC
contig20102	99	10	28	TAGCCATATTAGAAACTGAGACGCAGGATCAGGTTGAAATGTATGAGCATTTGGGATGGA	60	72	79.85	1	30	11.67	33.33	25	41.67	3	contig17088	1_BC
contig20101	116	10	57	TTTTTTAGCTGACTCGTCTCCACTAGAACTTGAATCAGAGTCAGAGCTATCACGAATCAT	60	60	78.4	0	16.67	23.33	28.33	31.67	40	6	contig14913	1_BC
contig20101	116	10	56	GTTTTTTAGCTGACTCGTCTCCACTAGAACTTGAATCAGAGTCAGAGCTATCACGAATCA	60	61	78.57	0	18.33	23.33	28.33	30	41.67	6	contig14913	1_BC
contig20101	116	10	55	GGTTTTTTAGCTGACTCGTCTCCACTAGAACTTGAATCAGAGTCAGAGCTATCACGAATC	60	62	78.77	0	20	23.33	26.67	30	43.33	6	contig14913	1_BC
contig20101	116	10	54	AGGTTTTTTAGCTGACTCGTCTCCACTAGAACTTGAATCAGAGTCAGAGCTATCACGAAT	60	63	79.15	0	20	21.67	28.33	30	41.67	6	contig14913	1_BC
contig20101	116	10	53	AAGGTTTTTTAGCTGACTCGTCTCCACTAGAACTTGAATCAGAGTCAGAGCTATCACGAA	60	64	79.18	0	20	21.67	30	28.33	41.67	6	contig14913	1_BC
contig20101	116	10	52	GAAGGTTTTTTAGCTGACTCGTCTCCACTAGAACTTGAATCAGAGTCAGAGCTATCACGA	60	65	79.22	0	21.67	21.67	28.33	28.33	43.33	6	contig14913	1_BC
contig20101	116	10	51	GGAAGGTTTTTTAGCTGACTCGTCTCCACTAGAACTTGAATCAGAGTCAGAGCTATCACG	60	66	79.51	0	23.33	21.67	26.67	28.33	45	6	contig14913	1_BC
contig20101	116	10	50	CGGAAGGTTTTTTAGCTGACTCGTCTCCACTAGAACTTGAATCAGAGTCAGAGCTATCAC	60	67	79.51	0	21.67	23.33	26.67	28.33	45	6	contig14913	1_BC
contig20101	116	10	49	ACGGAAGGTTTTTTAGCTGACTCGTCTCCACTAGAACTTGAATCAGAGTCAGAGCTATCA	60	68	79.87	0	21.67	21.67	28.33	28.33	43.33	6	contig14913	1_BC
contig20101	116	10	48	AACGGAAGGTTTTTTAGCTGACTCGTCTCCACTAGAACTTGAATCAGAGTCAGAGCTATC	60	69	79.37	0	21.67	21.67	28.33	28.33	43.33	6	contig14913	1_BC
contig20100	181	10	50	GTGTTGGTTGTACATGTATGACAAAAATCAAGATAGAGAAGTTGTCACCGTAGCTTTTTT	60	132	76.61	1	23.33	11.67	30	35	35	6	contig16170	1_BC
contig20100	181	10	49	GGTGTTGGTTGTACATGTATGACAAAAATCAAGATAGAGAAGTTGTCACCGTAGCTTTTT	60	133	77.3	1	25	11.67	30	33.33	36.67	5	contig16170	1_BC
contig20100	181	10	48	AGGTGTTGGTTGTACATGTATGACAAAAATCAAGATAGAGAAGTTGTCACCGTAGCTTTT	60	134	77.71	1	25	11.67	31.67	31.67	36.67	5	contig16170	1_BC
contig20100	181	10	47	GAGGTGTTGGTTGTACATGTATGACAAAAATCAAGATAGAGAAGTTGTCACCGTAGCTTT	60	135	77.76	1	26.67	11.67	31.67	30	38.33	5	contig16170	1_BC
contig20100	181	10	46	TGAGGTGTTGGTTGTACATGTATGACAAAAATCAAGATAGAGAAGTTGTCACCGTAGCTT	60	136	78.25	1	26.67	11.67	31.67	30	38.33	5	contig16170	1_BC
contig20100	181	10	45	GTGAGGTGTTGGTTGTACATGTATGACAAAAATCAAGATAGAGAAGTTGTCACCGTAGCT	60	137	78.4	1	28.33	11.67	31.67	28.33	40	5	contig16170	1_BC
contig20100	181	10	44	GGTGAGGTGTTGGTTGTACATGTATGACAAAAATCAAGATAGAGAAGTTGTCACCGTAGC	60	138	78.67	1	30	11.67	31.67	26.67	41.67	5	contig16170	1_BC
contig20100	181	10	43	CGGTGAGGTGTTGGTTGTACATGTATGACAAAAATCAAGATAGAGAAGTTGTCACCGTAG	60	139	78.53	1	30	11.67	31.67	26.67	41.67	5	contig16170	1_BC
contig20100	181	10	42	GCGGTGAGGTGTTGGTTGTACATGTATGACAAAAATCAAGATAGAGAAGTTGTCACCGTA	60	140	79.31	1	30	11.67	31.67	26.67	41.67	5	contig16170	1_BC
contig20100	181	10	41	CGCGGTGAGGTGTTGGTTGTACATGTATGACAAAAATCAAGATAGAGAAGTTGTCACCGT	60	141	80.29	1	30	13.33	30	26.67	43.33	5	contig16170	1_BC
contig09799	99	10	40	CACTTGGTATAGGATGATCCTCATCATCAATACAGCAATGCAAGAAAGGGAAGCGGGGAT	60	60	81	0	26.67	18.33	35	20	45	4	contig01161	1_BC
contig09799	99	10	32	AGACGCCGCACTTGGTATAGGATGATCCTCATCATCAATACAGCAATGCAAGAAAGGGAA	60	68	81.69	0	23.33	21.67	36.67	18.33	45	3	contig20308	1_BC
contig09799	99	10	31	AAGACGCCGCACTTGGTATAGGATGATCCTCATCATCAATACAGCAATGCAAGAAAGGGA	60	69	81.69	0	23.33	21.67	36.67	18.33	45	3	contig20308	1_BC
contig09799	99	10	30	TAAGACGCCGCACTTGGTATAGGATGATCCTCATCATCAATACAGCAATGCAAGAAAGGG	60	70	81	0	23.33	21.67	35	20	45	3	contig20308	1_BC
contig09799	99	10	29	GTAAGACGCCGCACTTGGTATAGGATGATCCTCATCATCAATACAGCAATGCAAGAAAGG	60	71	80.44	0	23.33	21.67	35	20	45	3	contig20308	1_BC
contig09799	99	10	28	TGTAAGACGCCGCACTTGGTATAGGATGATCCTCATCATCAATACAGCAATGCAAGAAAG	60	72	80.24	0	21.67	21.67	35	21.67	43.33	3	contig20308	1_BC
contig09799	99	10	27	ATGTAAGACGCCGCACTTGGTATAGGATGATCCTCATCATCAATACAGCAATGCAAGAAA	60	73	80.15	0	20	21.67	36.67	21.67	41.67	3	contig20308	1_BC
contig09799	99	10	26	TATGTAAGACGCCGCACTTGGTATAGGATGATCCTCATCATCAATACAGCAATGCAAGAA	60	74	79.87	0	20	21.67	35	23.33	41.67	2	contig20308	1_BC
contig09799	99	10	25	GTATGTAAGACGCCGCACTTGGTATAGGATGATCCTCATCATCAATACAGCAATGCAAGA	60	75	80	0	21.67	21.67	33.33	23.33	43.33	2	contig20308	1_BC
contig09799	99	10	24	TGTATGTAAGACGCCGCACTTGGTATAGGATGATCCTCATCATCAATACAGCAATGCAAG	60	76	80.1	0	21.67	21.67	31.67	25	43.33	2	contig20308	1_BC
contig09798	133	10	15	ATAGATGGCTACCACAATTTTAGACTGAACTCGTCACGGGGTCGGAATACGAGCTGAATT	60	119	81.19	0	25	20	30	25	45	4	contig01701	1_BC
contig09798	133	10	5	AATGATGGAGATAGATGGCTACCACAATTTTAGACTGAACTCGTCACGGGGTCGGAATAC	60	129	80.41	0	26.67	18.33	31.67	23.33	45	4	contig01701	1_BC
contig09798	133	10	4	CAATGATGGAGATAGATGGCTACCACAATTTTAGACTGAACTCGTCACGGGGTCGGAATA	60	130	80.41	0	26.67	18.33	31.67	23.33	45	4	contig01701	1_BC
contig09798	133	10	3	ACAATGATGGAGATAGATGGCTACCACAATTTTAGACTGAACTCGTCACGGGGTCGGAAT	60	131	81.2	0	26.67	18.33	31.67	23.33	45	4	contig01701	1_BC
contig09798	133	10	2	AACAATGATGGAGATAGATGGCTACCACAATTTTAGACTGAACTCGTCACGGGGTCGGAA	60	132	81.22	0	26.67	18.33	33.33	21.67	45	4	contig01701	1_BC
contig09798	133	10	1	AAACAATGATGGAGATAGATGGCTACCACAATTTTAGACTGAACTCGTCACGGGGTCGGA	60	133	81.22	0	26.67	18.33	33.33	21.67	45	4	contig01701	1_BC
contig09798	133	10	74	TCGCCCTTGTCTTGGGACGCCTTTCCGGTAAAAGTCTCGTCGGTATGACTAAACACACTC	60	60	83.78	0	21.67	30	20	28.33	51.67	4	contig07966	2_BC
contig09798	133	10	73	TTCGCCCTTGTCTTGGGACGCCTTTCCGGTAAAAGTCTCGTCGGTATGACTAAACACACT	60	61	83.76	0	21.67	28.33	20	30	50	4	contig07966	2_BC
contig09798	133	10	72	ATTCGCCCTTGTCTTGGGACGCCTTTCCGGTAAAAGTCTCGTCGGTATGACTAAACACAC	60	62	83.29	0	21.67	28.33	21.67	28.33	50	4	contig07966	2_BC
contig09798	133	10	71	AATTCGCCCTTGTCTTGGGACGCCTTTCCGGTAAAAGTCTCGTCGGTATGACTAAACACA	60	63	83.17	0	21.67	26.67	23.33	28.33	48.33	4	contig07966	2_BC
contig09797	125	10	50	ACATTTCTGTGGGTGCAGGAGGCTCCTTGTCTTGGCTTTGATCCCCCTCACCCTCTTCAG	60	76	85.79	0	23.33	31.67	11.67	33.33	55	5	contig04470	2_BC
contig09797	125	10	49	GACATTTCTGTGGGTGCAGGAGGCTCCTTGTCTTGGCTTTGATCCCCCTCACCCTCTTCA	60	77	85.76	0	23.33	31.67	11.67	33.33	55	5	contig04470	2_BC
contig09797	125	10	47	TTGACATTTCTGTGGGTGCAGGAGGCTCCTTGTCTTGGCTTTGATCCCCCTCACCCTCTT	60	79	85.75	0	23.33	30	10	36.67	53.33	5	contig04470	2_BC
contig09797	125	10	46	TTTGACATTTCTGTGGGTGCAGGAGGCTCCTTGTCTTGGCTTTGATCCCCCTCACCCTCT	60	80	85.75	0	23.33	30	10	36.67	53.33	5	contig04470	2_BC
contig09797	125	10	44	GCTTTGACATTTCTGTGGGTGCAGGAGGCTCCTTGTCTTGGCTTTGATCCCCCTCACCCT	60	82	86.16	0	25	30	10	35	55	5	contig04470	2_BC
contig09797	125	10	40	TCGCGCTTTGACATTTCTGTGGGTGCAGGAGGCTCCTTGTCTTGGCTTTGATCCCCCTCA	60	86	86.82	0	26.67	28.33	10	35	55	5	contig04470	2_BC
contig09797	125	10	39	TTCGCGCTTTGACATTTCTGTGGGTGCAGGAGGCTCCTTGTCTTGGCTTTGATCCCCCTC	60	87	86.29	0	26.67	28.33	8.33	36.67	55	5	contig04470	2_BC
contig09797	125	10	38	TTTCGCGCTTTGACATTTCTGTGGGTGCAGGAGGCTCCTTGTCTTGGCTTTGATCCCCCT	60	88	86.28	0	26.67	26.67	8.33	38.33	53.33	5	contig04470	2_BC
contig09797	125	10	37	TTTTCGCGCTTTGACATTTCTGTGGGTGCAGGAGGCTCCTTGTCTTGGCTTTGATCCCCC	60	89	85.82	0	26.67	26.67	8.33	38.33	53.33	5	contig04470	2_BC
contig09797	125	10	36	TTTTTCGCGCTTTGACATTTCTGTGGGTGCAGGAGGCTCCTTGTCTTGGCTTTGATCCCC	60	90	85.12	0	26.67	25	8.33	40	51.67	5	contig04470	2_BC
contig09796	123	10	59	TTGACGCAGAACGGCGATGGCAATCCAAGCGCTACTGGATCACAACAGCTACTTGCCACG	60	65	86.32	1	25	30	28.33	16.67	55	2	contig17450	2_BC
contig09796	123	10	58	CTTGACGCAGAACGGCGATGGCAATCCAAGCGCTACTGGATCACAACAGCTACTTGCCAC	60	66	85.69	1	23.33	31.67	28.33	16.67	55	2	contig17450	2_BC
contig09796	123	10	57	ACTTGACGCAGAACGGCGATGGCAATCCAAGCGCTACTGGATCACAACAGCTACTTGCCA	60	67	86.11	1	23.33	30	30	16.67	53.33	2	contig17450	2_BC
contig09796	123	10	56	AACTTGACGCAGAACGGCGATGGCAATCCAAGCGCTACTGGATCACAACAGCTACTTGCC	60	68	85.59	1	23.33	30	30	16.67	53.33	2	contig17450	2_BC
contig09796	123	10	55	CAACTTGACGCAGAACGGCGATGGCAATCCAAGCGCTACTGGATCACAACAGCTACTTGC	60	69	85	1	23.33	30	30	16.67	53.33	2	contig17450	2_BC
contig09796	123	10	54	CCAACTTGACGCAGAACGGCGATGGCAATCCAAGCGCTACTGGATCACAACAGCTACTTG	60	70	84.87	1	23.33	30	30	16.67	53.33	2	contig17450	2_BC
contig09796	123	10	53	GCCAACTTGACGCAGAACGGCGATGGCAATCCAAGCGCTACTGGATCACAACAGCTACTT	60	71	85.59	1	23.33	30	30	16.67	53.33	2	contig17450	2_BC
contig09796	123	10	52	GGCCAACTTGACGCAGAACGGCGATGGCAATCCAAGCGCTACTGGATCACAACAGCTACT	60	72	86.28	1	25	30	30	15	55	2	contig17450	2_BC
contig09796	123	10	51	AGGCCAACTTGACGCAGAACGGCGATGGCAATCCAAGCGCTACTGGATCACAACAGCTAC	60	73	86.28	1	25	30	31.67	13.33	55	2	contig17450	2_BC
contig09796	123	10	50	CAGGCCAACTTGACGCAGAACGGCGATGGCAATCCAAGCGCTACTGGATCACAACAGCTA	60	74	86.28	1	25	30	31.67	13.33	55	2	contig17450	2_BC
contig09795	115	10	56	CTTGCGCTTTGTGTCAACCTTGATCTCGCCCTCATCGCCTACAGGTTTTTGATTTTATTT	60	60	81.11	0	16.67	26.67	13.33	43.33	43.33	5	contig11139	1_BC
contig09795	115	10	55	TCTTGCGCTTTGTGTCAACCTTGATCTCGCCCTCATCGCCTACAGGTTTTTGATTTTATT	60	61	81.52	0	16.67	26.67	13.33	43.33	43.33	5	contig11139	1_BC
contig09795	115	10	54	TTCTTGCGCTTTGTGTCAACCTTGATCTCGCCCTCATCGCCTACAGGTTTTTGATTTTAT	60	62	81.52	0	16.67	26.67	13.33	43.33	43.33	5	contig11139	1_BC
contig09795	115	10	53	CTTCTTGCGCTTTGTGTCAACCTTGATCTCGCCCTCATCGCCTACAGGTTTTTGATTTTA	60	63	81.6	0	16.67	28.33	13.33	41.67	45	5	contig11139	1_BC
contig09795	115	10	49	ATTTCTTCTTGCGCTTTGTGTCAACCTTGATCTCGCCCTCATCGCCTACAGGTTTTTGAT	60	67	82.27	0	16.67	28.33	13.33	41.67	45	5	contig11139	1_BC
contig09795	115	10	48	AATTTCTTCTTGCGCTTTGTGTCAACCTTGATCTCGCCCTCATCGCCTACAGGTTTTTGA	60	68	82.29	0	16.67	28.33	15	40	45	5	contig11139	1_BC
contig09795	115	10	28	ATAATCGGTCATACTCCTTCAATTTCTTCTTGCGCTTTGTGTCAACCTTGATCTCGCCCT	60	88	81.02	0	13.33	30	16.67	40	43.33	3	contig08936	1_BC
contig09795	115	10	27	AATAATCGGTCATACTCCTTCAATTTCTTCTTGCGCTTTGTGTCAACCTTGATCTCGCCC	60	89	80.59	0	13.33	30	18.33	38.33	43.33	3	contig08936	1_BC
contig09795	115	10	26	CAATAATCGGTCATACTCCTTCAATTTCTTCTTGCGCTTTGTGTCAACCTTGATCTCGCC	60	90	80.03	0	13.33	30	18.33	38.33	43.33	3	contig08936	1_BC
contig09795	115	10	25	TCAATAATCGGTCATACTCCTTCAATTTCTTCTTGCGCTTTGTGTCAACCTTGATCTCGC	60	91	79.74	0	13.33	28.33	18.33	40	41.67	3	contig08936	1_BC
contig09794	99	10	28	TTCAATATGTCGGGCATGGTCACTACCAGCCCGTCGATGCACAAAACTTGGCTGCGCCAG	60	72	86.49	0	25	30	23.33	21.67	55	4	contig02441	2_BC
contig09794	99	10	27	GTTCAATATGTCGGGCATGGTCACTACCAGCCCGTCGATGCACAAAACTTGGCTGCGCCA	60	73	86.56	0	25	30	23.33	21.67	55	4	contig02441	2_BC
contig09794	99	10	26	TGTTCAATATGTCGGGCATGGTCACTACCAGCCCGTCGATGCACAAAACTTGGCTGCGCC	60	74	86.56	0	25	30	21.67	23.33	55	4	contig18674	2_BC
contig09794	99	10	25	GTGTTCAATATGTCGGGCATGGTCACTACCAGCCCGTCGATGCACAAAACTTGGCTGCGC	60	75	85.96	0	26.67	28.33	21.67	23.33	55	4	contig18674	2_BC
contig09794	99	10	24	GGTGTTCAATATGTCGGGCATGGTCACTACCAGCCCGTCGATGCACAAAACTTGGCTGCG	60	76	85.83	0	28.33	26.67	21.67	23.33	55	4	contig18674	2_BC
contig09794	99	10	23	CGGTGTTCAATATGTCGGGCATGGTCACTACCAGCCCGTCGATGCACAAAACTTGGCTGC	60	77	85.83	0	26.67	28.33	21.67	23.33	55	4	contig18674	2_BC
contig09794	99	10	22	ACGGTGTTCAATATGTCGGGCATGGTCACTACCAGCCCGTCGATGCACAAAACTTGGCTG	60	78	85.53	0	26.67	26.67	23.33	23.33	53.33	4	contig18674	2_BC
contig09794	99	10	21	GACGGTGTTCAATATGTCGGGCATGGTCACTACCAGCCCGTCGATGCACAAAACTTGGCT	60	79	85.44	0	26.67	26.67	23.33	23.33	53.33	4	contig18674	2_BC
contig09794	99	10	20	AGACGGTGTTCAATATGTCGGGCATGGTCACTACCAGCCCGTCGATGCACAAAACTTGGC	60	80	85.44	0	26.67	26.67	25	21.67	53.33	4	contig18674	2_BC
contig09794	99	10	19	CAGACGGTGTTCAATATGTCGGGCATGGTCACTACCAGCCCGTCGATGCACAAAACTTGG	60	81	84.71	0	26.67	26.67	25	21.67	53.33	4	contig18674	2_BC
contig09793	99	10	40	TCAATGTCCTTATTTCATTATTCTCTTCGGCATATTCCGATGTTGTTGATGCTGCGGAAG	60	60	79.04	0	20	20	18.33	41.67	40	3	contig01508	1_BC
contig09793	99	10	39	CTCAATGTCCTTATTTCATTATTCTCTTCGGCATATTCCGATGTTGTTGATGCTGCGGAA	60	61	79.04	0	18.33	21.67	18.33	41.67	40	3	contig01508	1_BC
contig09793	99	10	38	GCTCAATGTCCTTATTTCATTATTCTCTTCGGCATATTCCGATGTTGTTGATGCTGCGGA	60	62	79.88	0	20	21.67	16.67	41.67	41.67	3	contig01508	1_BC
contig09793	99	10	37	TGCTCAATGTCCTTATTTCATTATTCTCTTCGGCATATTCCGATGTTGTTGATGCTGCGG	60	63	79.98	0	20	21.67	15	43.33	41.67	3	contig01508	1_BC
contig09793	99	10	36	TTGCTCAATGTCCTTATTTCATTATTCTCTTCGGCATATTCCGATGTTGTTGATGCTGCG	60	64	79.29	0	18.33	21.67	15	45	40	3	contig14126	1_BC
contig09793	99	10	35	CTTGCTCAATGTCCTTATTTCATTATTCTCTTCGGCATATTCCGATGTTGTTGATGCTGC	60	65	78.65	0	16.67	23.33	15	45	40	3	contig14126	1_BC
contig09793	99	10	34	TCTTGCTCAATGTCCTTATTTCATTATTCTCTTCGGCATATTCCGATGTTGTTGATGCTG	60	66	78.2	0	16.67	21.67	15	46.67	38.33	3	contig14126	1_BC
contig09793	99	10	32	CATCTTGCTCAATGTCCTTATTTCATTATTCTCTTCGGCATATTCCGATGTTGTTGATGC	60	68	77.75	0	15	23.33	16.67	45	38.33	3	contig14126	1_BC
contig09793	99	10	20	CGTAACGTCTCTCATCTTGCTCAATGTCCTTATTTCATTATTCTCTTCGGCATATTCCGA	60	80	78.26	0	11.67	28.33	18.33	41.67	40	3	contig14126	1_BC
contig09793	99	10	14	GAATGTCGTAACGTCTCTCATCTTGCTCAATGTCCTTATTTCATTATTCTCTTCGGCATA	60	86	77.49	0	13.33	25	20	41.67	38.33	3	contig14126	1_BC
contig09792	103	10	30	TTCATCAGTATCAAGGGTCCTGAACTGCTTACGATGTGGTTCGGTGAATCGGAAGCAAAT	60	74	81.65	0	26.67	18.33	26.67	28.33	45	3	contig18293	1_BC
contig09792	103	10	44	GGGTCCTGAACTGCTTACGATGTGGTTCGGTGAATCGGAAGCAAATGTCCGTGATGTATT	60	60	82.77	0	31.67	16.67	21.67	30	48.33	3	contig09334	2_BC
contig09792	103	10	43	AGGGTCCTGAACTGCTTACGATGTGGTTCGGTGAATCGGAAGCAAATGTCCGTGATGTAT	60	61	83.22	0	31.67	16.67	23.33	28.33	48.33	3	contig09334	2_BC
contig09792	103	10	42	AAGGGTCCTGAACTGCTTACGATGTGGTTCGGTGAATCGGAAGCAAATGTCCGTGATGTA	60	62	83.24	0	31.67	16.67	25	26.67	48.33	3	contig09334	2_BC
contig09792	103	10	41	CAAGGGTCCTGAACTGCTTACGATGTGGTTCGGTGAATCGGAAGCAAATGTCCGTGATGT	60	63	83.63	0	31.67	18.33	23.33	26.67	50	3	contig18293	2_BC
contig09792	103	10	40	TCAAGGGTCCTGAACTGCTTACGATGTGGTTCGGTGAATCGGAAGCAAATGTCCGTGATG	60	64	83.54	0	31.67	18.33	23.33	26.67	50	3	contig18293	2_BC
contig09792	103	10	39	ATCAAGGGTCCTGAACTGCTTACGATGTGGTTCGGTGAATCGGAAGCAAATGTCCGTGAT	60	65	83.4	0	30	18.33	25	26.67	48.33	3	contig18293	2_BC
contig09792	103	10	38	TATCAAGGGTCCTGAACTGCTTACGATGTGGTTCGGTGAATCGGAAGCAAATGTCCGTGA	60	66	83.14	0	30	18.33	25	26.67	48.33	3	contig18293	2_BC
contig09792	103	10	37	GTATCAAGGGTCCTGAACTGCTTACGATGTGGTTCGGTGAATCGGAAGCAAATGTCCGTG	60	67	82.85	0	31.67	18.33	23.33	26.67	50	3	contig18293	2_BC
contig09792	103	10	36	AGTATCAAGGGTCCTGAACTGCTTACGATGTGGTTCGGTGAATCGGAAGCAAATGTCCGT	60	68	83.17	0	30	18.33	25	26.67	48.33	3	contig18293	2_BC
contig09791	145	10	86	CAAAAATATTCCCAGCATAATAAAGCTTGACTAATAATGGGACGAATGACACACTTAGCG	60	60	76.8	0	16.67	20	41.67	21.67	36.67	5	contig04278	1_BC
contig09791	145	10	85	GCAAAAATATTCCCAGCATAATAAAGCTTGACTAATAATGGGACGAATGACACACTTAGC	60	61	76.94	0	16.67	20	41.67	21.67	36.67	5	contig04278	1_BC
contig09791	145	10	84	CGCAAAAATATTCCCAGCATAATAAAGCTTGACTAATAATGGGACGAATGACACACTTAG	60	62	76.8	0	16.67	20	41.67	21.67	36.67	5	contig04278	1_BC
contig09791	145	10	83	GCGCAAAAATATTCCCAGCATAATAAAGCTTGACTAATAATGGGACGAATGACACACTTA	60	63	77.58	0	16.67	20	41.67	21.67	36.67	5	contig04278	1_BC
contig09791	145	10	82	TGCGCAAAAATATTCCCAGCATAATAAAGCTTGACTAATAATGGGACGAATGACACACTT	60	64	78.35	0	16.67	20	40	23.33	36.67	5	contig04278	1_BC
contig09791	145	10	81	GTGCGCAAAAATATTCCCAGCATAATAAAGCTTGACTAATAATGGGACGAATGACACACT	60	65	78.5	0	18.33	20	40	21.67	38.33	5	contig04278	1_BC
contig09791	145	10	80	AGTGCGCAAAAATATTCCCAGCATAATAAAGCTTGACTAATAATGGGACGAATGACACAC	60	66	78.5	0	18.33	20	41.67	20	38.33	5	contig04278	1_BC
contig09791	145	10	79	AAGTGCGCAAAAATATTCCCAGCATAATAAAGCTTGACTAATAATGGGACGAATGACACA	60	67	78.35	0	18.33	18.33	43.33	20	36.67	5	contig04278	1_BC
contig09791	145	10	78	TAAGTGCGCAAAAATATTCCCAGCATAATAAAGCTTGACTAATAATGGGACGAATGACAC	60	68	77.58	0	18.33	18.33	41.67	21.67	36.67	5	contig04278	1_BC
contig09791	145	10	77	GTAAGTGCGCAAAAATATTCCCAGCATAATAAAGCTTGACTAATAATGGGACGAATGACA	60	69	77.58	0	20	16.67	41.67	21.67	36.67	5	contig04278	1_BC
contig09790	113	10	54	TGTAGAGTCCATTCTCCCAGGGCGTCCCAGTTTTTCCTGGAATACCGACTTCCCATTCCA	60	60	84.39	1	18.33	33.33	18.33	30	51.67	5	contig18670	2_BC
contig09790	113	10	53	TTGTAGAGTCCATTCTCCCAGGGCGTCCCAGTTTTTCCTGGAATACCGACTTCCCATTCC	60	61	83.87	1	18.33	33.33	16.67	31.67	51.67	5	contig18670	2_BC
contig09790	113	10	52	CTTGTAGAGTCCATTCTCCCAGGGCGTCCCAGTTTTTCCTGGAATACCGACTTCCCATTC	60	62	83.2	1	18.33	33.33	16.67	31.67	51.67	5	contig18670	2_BC
contig09790	113	10	51	GCTTGTAGAGTCCATTCTCCCAGGGCGTCCCAGTTTTTCCTGGAATACCGACTTCCCATT	60	63	84.03	1	20	31.67	16.67	31.67	51.67	5	contig18670	2_BC
contig09790	113	10	50	GGCTTGTAGAGTCCATTCTCCCAGGGCGTCCCAGTTTTTCCTGGAATACCGACTTCCCAT	60	64	84.74	1	21.67	31.67	16.67	30	53.33	5	contig18670	2_BC
contig09790	113	10	49	GGGCTTGTAGAGTCCATTCTCCCAGGGCGTCCCAGTTTTTCCTGGAATACCGACTTCCCA	60	65	85.48	1	23.33	31.67	16.67	28.33	55	5	contig18670	2_BC
contig09790	113	10	48	TGGGCTTGTAGAGTCCATTCTCCCAGGGCGTCCCAGTTTTTCCTGGAATACCGACTTCCC	60	66	85.48	1	23.33	31.67	15	30	55	5	contig18670	2_BC
contig09790	113	10	47	ATGGGCTTGTAGAGTCCATTCTCCCAGGGCGTCCCAGTTTTTCCTGGAATACCGACTTCC	60	67	84.74	1	23.33	30	16.67	30	53.33	5	contig18670	2_BC
contig09790	113	10	46	CATGGGCTTGTAGAGTCCATTCTCCCAGGGCGTCCCAGTTTTTCCTGGAATACCGACTTC	60	68	84.15	1	23.33	30	16.67	30	53.33	5	contig18670	2_BC
contig09790	113	10	45	TCATGGGCTTGTAGAGTCCATTCTCCCAGGGCGTCCCAGTTTTTCCTGGAATACCGACTT	60	69	84.56	1	23.33	28.33	16.67	31.67	51.67	5	contig18670	2_BC
contig09789	192	10	31	AGAAGCTGTTGTTCGAGTGCAGAATCTAGCACGAGTGACATCTACCACTACCAATCCTTT	60	162	81.12	0	20	25	28.33	26.67	45	3	contig19127	1_BC
contig09789	192	10	30	AAGAAGCTGTTGTTCGAGTGCAGAATCTAGCACGAGTGACATCTACCACTACCAATCCTT	60	163	81.12	0	20	25	30	25	45	2	contig04139	1_BC
contig09789	192	10	133	CGCGGCAGATGCTGCCGCTTCAACCAGCCCAAAAAGATTGTTCCAACACAATATGACTGA	60	60	84.53	0	20	30	31.67	18.33	50	5	contig11477	2_BC
contig09789	192	10	132	CCGCGGCAGATGCTGCCGCTTCAACCAGCCCAAAAAGATTGTTCCAACACAATATGACTG	60	61	84.81	0	20	31.67	30	18.33	51.67	5	contig05201	2_BC
contig09789	192	10	131	GCCGCGGCAGATGCTGCCGCTTCAACCAGCCCAAAAAGATTGTTCCAACACAATATGACT	60	62	85.53	0	20	31.67	30	18.33	51.67	5	E4.seq	2_BC
contig09789	192	10	130	GGCCGCGGCAGATGCTGCCGCTTCAACCAGCCCAAAAAGATTGTTCCAACACAATATGAC	60	63	85.77	0	21.67	31.67	30	16.67	53.33	5	E4.seq	2_BC
contig09789	192	10	129	TGGCCGCGGCAGATGCTGCCGCTTCAACCAGCCCAAAAAGATTGTTCCAACACAATATGA	60	64	86.19	0	21.67	30	30	18.33	51.67	5	E4.seq	2_BC
contig09789	192	10	128	ATGGCCGCGGCAGATGCTGCCGCTTCAACCAGCCCAAAAAGATTGTTCCAACACAATATG	60	65	85.74	0	21.67	30	30	18.33	51.67	5	E4.seq	2_BC
contig09789	192	10	127	TATGGCCGCGGCAGATGCTGCCGCTTCAACCAGCCCAAAAAGATTGTTCCAACACAATAT	60	66	85.36	0	20	30	30	20	50	5	E4.seq	2_BC
contig09789	192	10	126	TTATGGCCGCGGCAGATGCTGCCGCTTCAACCAGCCCAAAAAGATTGTTCCAACACAATA	60	67	85.38	0	20	30	30	20	50	5	E4.seq	2_BC
contig09788	91	10	32	GTCGCCACGGTGACGGCATTCAAGTCTTGAATATCAGAAGCCGTAAGCTCATACTCGGCA	60	60	84.11	0	25	26.67	26.67	21.67	51.67	2	contig12204	2_BC
contig09788	91	10	31	AGTCGCCACGGTGACGGCATTCAAGTCTTGAATATCAGAAGCCGTAAGCTCATACTCGGC	60	61	84.05	0	25	26.67	26.67	21.67	51.67	2	contig12204	2_BC
contig09788	91	10	30	AAGTCGCCACGGTGACGGCATTCAAGTCTTGAATATCAGAAGCCGTAAGCTCATACTCGG	60	62	83.22	0	25	25	28.33	21.67	50	2	contig12204	2_BC
contig09788	91	10	29	GAAGTCGCCACGGTGACGGCATTCAAGTCTTGAATATCAGAAGCCGTAAGCTCATACTCG	60	63	82.55	0	25	25	28.33	21.67	50	2	contig12204	2_BC
contig09788	91	10	28	TGAAGTCGCCACGGTGACGGCATTCAAGTCTTGAATATCAGAAGCCGTAAGCTCATACTC	60	64	82.37	0	23.33	25	28.33	23.33	48.33	2	contig12204	2_BC
contig09788	91	10	27	ATGAAGTCGCCACGGTGACGGCATTCAAGTCTTGAATATCAGAAGCCGTAAGCTCATACT	60	65	82.32	0	23.33	23.33	30	23.33	46.67	2	contig12204	2_BC
contig09788	91	10	26	GATGAAGTCGCCACGGTGACGGCATTCAAGTCTTGAATATCAGAAGCCGTAAGCTCATAC	60	66	81.91	0	25	23.33	30	21.67	48.33	2	contig12204	2_BC
contig09788	91	10	25	AGATGAAGTCGCCACGGTGACGGCATTCAAGTCTTGAATATCAGAAGCCGTAAGCTCATA	60	67	82.22	0	25	21.67	31.67	21.67	46.67	2	contig12204	2_BC
contig09788	91	10	24	TAGATGAAGTCGCCACGGTGACGGCATTCAAGTCTTGAATATCAGAAGCCGTAAGCTCAT	60	68	82.22	0	25	21.67	30	23.33	46.67	2	contig12204	2_BC
contig09788	91	10	23	ATAGATGAAGTCGCCACGGTGACGGCATTCAAGTCTTGAATATCAGAAGCCGTAAGCTCA	60	69	82.22	0	25	21.67	31.67	21.67	46.67	2	contig12204	2_BC
contig09787	116	10	5	GAGGATAGTGGAATGGGAAGAAGGCAAACGATGAGGATTTATTTCATTTTACTCTTTTTT	60	112	76.57	0	26.67	8.33	30	35	35	6	contig02067	1_BC
contig09787	116	10	4	CGAGGATAGTGGAATGGGAAGAAGGCAAACGATGAGGATTTATTTCATTTTACTCTTTTT	60	113	77.29	0	26.67	10	30	33.33	36.67	5	contig02067	1_BC
contig09787	116	10	3	ACGAGGATAGTGGAATGGGAAGAAGGCAAACGATGAGGATTTATTTCATTTTACTCTTTT	60	114	77.78	0	26.67	10	31.67	31.67	36.67	4	contig02067	1_BC
contig09787	116	10	2	GACGAGGATAGTGGAATGGGAAGAAGGCAAACGATGAGGATTTATTTCATTTTACTCTTT	60	115	77.83	0	28.33	10	31.67	30	38.33	4	contig02067	1_BC
contig09787	116	10	1	GGACGAGGATAGTGGAATGGGAAGAAGGCAAACGATGAGGATTTATTTCATTTTACTCTT	60	116	78.53	0	30	10	31.67	28.33	40	4	contig02067	1_BC
contig09787	116	10	57	TCTTTTTTTTGTCCTTGGATCCGTCCGAGACGATTGCTTTACATCAAACGACTGTGTTCA	60	60	80.43	0	18.33	23.33	18.33	40	41.67	8	contig13408	4_BC
contig09787	116	10	56	CTCTTTTTTTTGTCCTTGGATCCGTCCGAGACGATTGCTTTACATCAAACGACTGTGTTC	60	61	80	0	18.33	25	16.67	40	43.33	8	contig13408	4_BC
contig09787	116	10	55	ACTCTTTTTTTTGTCCTTGGATCCGTCCGAGACGATTGCTTTACATCAAACGACTGTGTT	60	62	80.46	0	18.33	23.33	18.33	40	41.67	8	contig13408	4_BC
contig09787	116	10	54	TACTCTTTTTTTTGTCCTTGGATCCGTCCGAGACGATTGCTTTACATCAAACGACTGTGT	60	63	80.18	0	18.33	23.33	18.33	40	41.67	8	contig13408	4_BC
contig09787	116	10	53	TTACTCTTTTTTTTGTCCTTGGATCCGTCCGAGACGATTGCTTTACATCAAACGACTGTG	60	64	79.68	0	18.33	23.33	18.33	40	41.67	8	contig13408	4_BC
contig09786	109	10	50	AGGGGTGGAAAGGTGCCTGAGTGGCGTTAGAATAGAACAATACCGAGCAACCTCCTGTCG	60	60	84.67	0	33.33	20	28.33	18.33	53.33	4	contig19078	2_BC
contig09786	109	10	49	GAGGGGTGGAAAGGTGCCTGAGTGGCGTTAGAATAGAACAATACCGAGCAACCTCCTGTC	60	61	83.99	0	33.33	20	28.33	18.33	53.33	4	contig19078	2_BC
contig09786	109	10	48	GGAGGGGTGGAAAGGTGCCTGAGTGGCGTTAGAATAGAACAATACCGAGCAACCTCCTGT	60	62	84.68	0	35	18.33	28.33	18.33	53.33	4	contig19078	2_BC
contig09786	109	10	47	GGGAGGGGTGGAAAGGTGCCTGAGTGGCGTTAGAATAGAACAATACCGAGCAACCTCCTG	60	63	84.86	0	36.67	18.33	28.33	16.67	55	4	contig07555	2_BC
contig09786	109	10	46	GGGGAGGGGTGGAAAGGTGCCTGAGTGGCGTTAGAATAGAACAATACCGAGCAACCTCCT	60	64	85.46	0	36.67	18.33	28.33	16.67	55	4	contig07555	2_BC
contig09786	109	10	4	CTGTACAATCATTCGTAAACAGAATATAGGAGAGGATGAGAGGGGGAGGGGTGGAAAGGT	60	106	80.76	0	38.33	8.33	35	18.33	46.67	5	contig07555	2_BC
contig09786	109	10	2	TCCTGTACAATCATTCGTAAACAGAATATAGGAGAGGATGAGAGGGGGAGGGGTGGAAAG	60	108	80.66	0	36.67	10	35	18.33	46.67	5	contig07555	2_BC
contig09786	109	10	1	CTCCTGTACAATCATTCGTAAACAGAATATAGGAGAGGATGAGAGGGGGAGGGGTGGAAA	60	109	80.66	0	35	11.67	35	18.33	46.67	5	contig07555	2_BC
contig09786	109	10	45	GGGGGAGGGGTGGAAAGGTGCCTGAGTGGCGTTAGAATAGAACAATACCGAGCAACCTCC	60	65	85.71	0	38.33	18.33	28.33	15	56.67	5	contig07555	3_BC
contig09786	109	10	44	AGGGGGAGGGGTGGAAAGGTGCCTGAGTGGCGTTAGAATAGAACAATACCGAGCAACCTC	60	66	85.46	0	38.33	16.67	30	15	55	5	contig07555	3_BC
contig09785	99	10	38	TCGACGTACTCCATGTAACACTGTAGGACTGGCCAGCGACCCATGTAGCACCCTCAGTAG	60	62	84.7	0	23.33	31.67	25	20	55	3	contig13918	2_BC
contig09785	99	10	37	TTCGACGTACTCCATGTAACACTGTAGGACTGGCCAGCGACCCATGTAGCACCCTCAGTA	60	63	84.65	0	21.67	31.67	25	21.67	53.33	3	contig13918	2_BC
contig09785	99	10	36	ATTCGACGTACTCCATGTAACACTGTAGGACTGGCCAGCGACCCATGTAGCACCCTCAGT	60	64	84.91	0	21.67	31.67	25	21.67	53.33	3	contig13918	2_BC
contig09785	99	10	35	GATTCGACGTACTCCATGTAACACTGTAGGACTGGCCAGCGACCCATGTAGCACCCTCAG	60	65	84.4	0	23.33	31.67	25	20	55	3	contig13918	2_BC
contig09785	99	10	34	GGATTCGACGTACTCCATGTAACACTGTAGGACTGGCCAGCGACCCATGTAGCACCCTCA	60	66	85.06	0	23.33	31.67	25	20	55	3	contig13918	2_BC
contig09785	99	10	33	AGGATTCGACGTACTCCATGTAACACTGTAGGACTGGCCAGCGACCCATGTAGCACCCTC	60	67	84.99	0	23.33	31.67	25	20	55	3	contig13918	2_BC
contig09785	99	10	32	GAGGATTCGACGTACTCCATGTAACACTGTAGGACTGGCCAGCGACCCATGTAGCACCCT	60	68	84.99	0	25	30	25	20	55	3	contig13918	2_BC
contig09785	99	10	25	TGAGCGGGAGGATTCGACGTACTCCATGTAACACTGTAGGACTGGCCAGCGACCCATGTA	60	75	85.54	0	30	25	25	20	55	3	contig13918	2_BC
contig09785	99	10	22	ATCTGAGCGGGAGGATTCGACGTACTCCATGTAACACTGTAGGACTGGCCAGCGACCCAT	60	78	85.64	0	28.33	26.67	25	20	55	3	contig13918	2_BC
contig09785	99	10	21	AATCTGAGCGGGAGGATTCGACGTACTCCATGTAACACTGTAGGACTGGCCAGCGACCCA	60	79	85.66	0	28.33	26.67	26.67	18.33	55	3	contig13918	2_BC
contig09784	100	10	41	AGGAGGAGAACATGCGCTGGCCACGCCCTGGCTAGTCGCACTGTCAGGCCACGAATTGGT	60	60	89.85	0	33.33	28.33	21.67	16.67	61.67	3	contig19570	4_BC
contig09784	100	10	40	GAGGAGGAGAACATGCGCTGGCCACGCCCTGGCTAGTCGCACTGTCAGGCCACGAATTGG	60	61	89.3	0	35	28.33	21.67	15	63.33	3	contig19570	4_BC
contig09784	100	10	39	CGAGGAGGAGAACATGCGCTGGCCACGCCCTGGCTAGTCGCACTGTCAGGCCACGAATTG	60	62	89.26	0	33.33	30	21.67	15	63.33	3	contig19570	4_BC
contig09784	100	10	38	ACGAGGAGGAGAACATGCGCTGGCCACGCCCTGGCTAGTCGCACTGTCAGGCCACGAATT	60	63	89.72	0	31.67	30	23.33	15	61.67	3	contig19570	4_BC
contig09784	100	10	37	CACGAGGAGGAGAACATGCGCTGGCCACGCCCTGGCTAGTCGCACTGTCAGGCCACGAAT	60	64	89.8	0	31.67	31.67	23.33	13.33	63.33	3	contig19570	4_BC
contig09784	100	10	36	GCACGAGGAGGAGAACATGCGCTGGCCACGCCCTGGCTAGTCGCACTGTCAGGCCACGAA	60	65	90.63	0	33.33	31.67	23.33	11.67	65	3	contig19570	4_BC
contig09784	100	10	35	GGCACGAGGAGGAGAACATGCGCTGGCCACGCCCTGGCTAGTCGCACTGTCAGGCCACGA	60	66	91.33	0	35	31.67	21.67	11.67	66.67	3	contig19570	4_BC
contig09784	100	10	34	CGGCACGAGGAGGAGAACATGCGCTGGCCACGCCCTGGCTAGTCGCACTGTCAGGCCACG	60	67	91.53	0	35	33.33	20	11.67	68.33	3	contig19570	4_BC
contig09784	100	10	33	GCGGCACGAGGAGGAGAACATGCGCTGGCCACGCCCTGGCTAGTCGCACTGTCAGGCCAC	60	68	91.69	0	35	33.33	20	11.67	68.33	3	contig19570	4_BC
contig09784	100	10	32	GGCGGCACGAGGAGGAGAACATGCGCTGGCCACGCCCTGGCTAGTCGCACTGTCAGGCCA	60	69	92.32	0	36.67	31.67	20	11.67	68.33	3	contig19570	4_BC
contig09783	102	10	43	TTACCAGTGCCGGAGCATAAAAGGTCAGCTTCACTTAAGGAATGCTTGGATTTATTTGTG	60	60	79.96	0	25	16.67	26.67	31.67	41.67	4	contig04846	1_BC
contig09783	102	10	42	ATTACCAGTGCCGGAGCATAAAAGGTCAGCTTCACTTAAGGAATGCTTGGATTTATTTGT	60	61	79.8	0	23.33	16.67	28.33	31.67	40	4	contig04846	1_BC
contig09783	102	10	41	CATTACCAGTGCCGGAGCATAAAAGGTCAGCTTCACTTAAGGAATGCTTGGATTTATTTG	60	62	79.43	0	23.33	18.33	28.33	30	41.67	4	contig04846	1_BC
contig09783	102	10	40	ACATTACCAGTGCCGGAGCATAAAAGGTCAGCTTCACTTAAGGAATGCTTGGATTTATTT	60	63	79.8	0	21.67	18.33	30	30	40	4	contig04846	1_BC
contig09783	102	10	39	GACATTACCAGTGCCGGAGCATAAAAGGTCAGCTTCACTTAAGGAATGCTTGGATTTATT	60	64	79.84	0	23.33	18.33	30	28.33	41.67	4	contig04846	1_BC
contig09783	102	10	38	TGACATTACCAGTGCCGGAGCATAAAAGGTCAGCTTCACTTAAGGAATGCTTGGATTTAT	60	65	80.34	0	23.33	18.33	30	28.33	41.67	4	contig04846	1_BC
contig09783	102	10	37	CTGACATTACCAGTGCCGGAGCATAAAAGGTCAGCTTCACTTAAGGAATGCTTGGATTTA	60	66	80.43	0	23.33	20	30	26.67	43.33	4	contig04846	1_BC
contig09783	102	10	36	TCTGACATTACCAGTGCCGGAGCATAAAAGGTCAGCTTCACTTAAGGAATGCTTGGATTT	60	67	81.12	0	23.33	20	28.33	28.33	43.33	4	contig04846	1_BC
contig09783	102	10	35	ATCTGACATTACCAGTGCCGGAGCATAAAAGGTCAGCTTCACTTAAGGAATGCTTGGATT	60	68	81.09	0	23.33	20	30	26.67	43.33	4	contig04846	1_BC
contig09783	102	10	34	TATCTGACATTACCAGTGCCGGAGCATAAAAGGTCAGCTTCACTTAAGGAATGCTTGGAT	60	69	80.81	0	23.33	20	30	26.67	43.33	4	contig04846	1_BC
contig09782	140	10	81	CACAACTCGGGAAACCCTCGGTCGATACAGTATTTTTACAGGGCTATTTATGTATTTTAA	60	60	77.6	0	18.33	20	28.33	33.33	38.33	5	contig15396	1_BC
contig09782	140	10	80	TCACAACTCGGGAAACCCTCGGTCGATACAGTATTTTTACAGGGCTATTTATGTATTTTA	60	61	78	0	18.33	20	26.67	35	38.33	5	contig15396	1_BC
contig09782	140	10	79	CTCACAACTCGGGAAACCCTCGGTCGATACAGTATTTTTACAGGGCTATTTATGTATTTT	60	62	78.35	0	18.33	21.67	25	35	40	5	contig15396	1_BC
contig09782	140	10	78	TCTCACAACTCGGGAAACCCTCGGTCGATACAGTATTTTTACAGGGCTATTTATGTATTT	60	63	78.75	0	18.33	21.67	25	35	40	5	contig15396	1_BC
contig09782	140	10	77	TTCTCACAACTCGGGAAACCCTCGGTCGATACAGTATTTTTACAGGGCTATTTATGTATT	60	64	78.75	0	18.33	21.67	25	35	40	5	contig15396	1_BC
contig09782	140	10	76	ATTCTCACAACTCGGGAAACCCTCGGTCGATACAGTATTTTTACAGGGCTATTTATGTAT	60	65	78.72	0	18.33	21.67	26.67	33.33	40	5	contig15396	1_BC
contig09782	140	10	75	TATTCTCACAACTCGGGAAACCCTCGGTCGATACAGTATTTTTACAGGGCTATTTATGTA	60	66	78.47	0	18.33	21.67	26.67	33.33	40	5	contig15396	1_BC
contig09782	140	10	74	GTATTCTCACAACTCGGGAAACCCTCGGTCGATACAGTATTTTTACAGGGCTATTTATGT	60	67	78.89	0	20	21.67	25	33.33	41.67	5	contig15396	1_BC
contig09782	140	10	73	TGTATTCTCACAACTCGGGAAACCCTCGGTCGATACAGTATTTTTACAGGGCTATTTATG	60	68	78.89	0	20	21.67	25	33.33	41.67	5	contig15396	1_BC
contig09782	140	10	72	ATGTATTCTCACAACTCGGGAAACCCTCGGTCGATACAGTATTTTTACAGGGCTATTTAT	60	69	78.72	0	18.33	21.67	26.67	33.33	40	5	contig15396	1_BC
contig09781	142	10	83	GTTGTTCCATTATCGGGTCATTATCATCGGTCTCCAACTGTAACAAGTTTATGATATCAT	60	60	76.75	0	16.67	20	25	38.33	36.67	3	contig11613	1_BC
contig09781	142	10	82	AGTTGTTCCATTATCGGGTCATTATCATCGGTCTCCAACTGTAACAAGTTTATGATATCA	60	61	77.2	0	16.67	20	26.67	36.67	36.67	3	contig11613	1_BC
contig09781	142	10	81	AAGTTGTTCCATTATCGGGTCATTATCATCGGTCTCCAACTGTAACAAGTTTATGATATC	60	62	76.71	0	16.67	20	26.67	36.67	36.67	3	contig11613	1_BC
contig09781	142	10	80	TAAGTTGTTCCATTATCGGGTCATTATCATCGGTCTCCAACTGTAACAAGTTTATGATAT	60	63	76.37	0	16.67	18.33	26.67	38.33	35	3	contig11613	1_BC
contig09781	142	10	79	GTAAGTTGTTCCATTATCGGGTCATTATCATCGGTCTCCAACTGTAACAAGTTTATGATA	60	64	76.56	0	18.33	18.33	26.67	36.67	36.67	3	contig11613	1_BC
contig09781	142	10	78	CGTAAGTTGTTCCATTATCGGGTCATTATCATCGGTCTCCAACTGTAACAAGTTTATGAT	60	65	77.56	0	18.33	20	25	36.67	38.33	3	contig11613	1_BC
contig09781	142	10	77	ACGTAAGTTGTTCCATTATCGGGTCATTATCATCGGTCTCCAACTGTAACAAGTTTATGA	60	66	78.08	0	18.33	20	26.67	35	38.33	3	contig11613	1_BC
contig09781	142	10	76	AACGTAAGTTGTTCCATTATCGGGTCATTATCATCGGTCTCCAACTGTAACAAGTTTATG	60	67	77.69	0	18.33	20	26.67	35	38.33	3	contig11613	1_BC
contig09781	142	10	75	AAACGTAAGTTGTTCCATTATCGGGTCATTATCATCGGTCTCCAACTGTAACAAGTTTAT	60	68	77.54	0	16.67	20	28.33	35	36.67	3	contig11613	1_BC
contig09781	142	10	74	TAAACGTAAGTTGTTCCATTATCGGGTCATTATCATCGGTCTCCAACTGTAACAAGTTTA	60	69	77.29	0	16.67	20	28.33	35	36.67	3	contig11613	1_BC
contig09780	198	10	131	ATCCACCAGCTCGCCGGTAAAATTAGCAGAGCCCGTAGGCAATTGTAGCAGCGATGGCAG	60	68	86.19	0	28.33	26.67	28.33	16.67	55	4	contig11502	2_BC
contig09780	198	10	130	TATCCACCAGCTCGCCGGTAAAATTAGCAGAGCCCGTAGGCAATTGTAGCAGCGATGGCA	60	69	85.88	0	26.67	26.67	28.33	18.33	53.33	4	contig11502	2_BC
contig09780	198	10	129	GTATCCACCAGCTCGCCGGTAAAATTAGCAGAGCCCGTAGGCAATTGTAGCAGCGATGGC	60	70	85.46	0	28.33	26.67	26.67	18.33	55	4	contig11502	2_BC
contig09780	198	10	128	CGTATCCACCAGCTCGCCGGTAAAATTAGCAGAGCCCGTAGGCAATTGTAGCAGCGATGG	60	71	85.31	0	28.33	26.67	26.67	18.33	55	4	contig11502	2_BC
contig09780	198	10	127	GCGTATCCACCAGCTCGCCGGTAAAATTAGCAGAGCCCGTAGGCAATTGTAGCAGCGATG	60	72	85.44	0	28.33	26.67	26.67	18.33	55	4	contig11502	2_BC
contig09780	198	10	126	GGCGTATCCACCAGCTCGCCGGTAAAATTAGCAGAGCCCGTAGGCAATTGTAGCAGCGAT	60	73	86.03	0	28.33	26.67	26.67	18.33	55	4	contig11502	2_BC
contig09780	198	10	125	AGGCGTATCCACCAGCTCGCCGGTAAAATTAGCAGAGCCCGTAGGCAATTGTAGCAGCGA	60	74	86.52	0	28.33	26.67	28.33	16.67	55	4	contig11502	2_BC
contig09780	198	10	59	TGACCAGTTGAGACCGTTGCTGCCGTAAGCGTACAGCTGATACTCGGGCGGAAATTGTGC	60	140	85.95	0	31.67	23.33	21.67	23.33	55	3	contig04429	2_BC
contig09780	198	10	58	GTGACCAGTTGAGACCGTTGCTGCCGTAAGCGTACAGCTGATACTCGGGCGGAAATTGTG	60	141	85.23	0	33.33	21.67	21.67	23.33	55	3	contig04429	2_BC
contig09780	198	10	57	CGTGACCAGTTGAGACCGTTGCTGCCGTAAGCGTACAGCTGATACTCGGGCGGAAATTGT	60	142	85.8	0	31.67	23.33	21.67	23.33	55	3	contig04429	2_BC
contig09779	91	10	32	TGTTCAAGGAGCGTATTGGCTTCTGGAGTGATGTCTACGGATTTGACTTGTCTCCGATGG	60	60	82.2	0	31.67	16.67	16.67	35	48.33	3	contig13436	2_BC
contig09779	91	10	31	CTGTTCAAGGAGCGTATTGGCTTCTGGAGTGATGTCTACGGATTTGACTTGTCTCCGATG	60	61	81.56	0	30	18.33	16.67	35	48.33	3	contig13436	2_BC
contig09779	91	10	30	GCTGTTCAAGGAGCGTATTGGCTTCTGGAGTGATGTCTACGGATTTGACTTGTCTCCGAT	60	62	82.28	0	30	18.33	16.67	35	48.33	3	contig13436	2_BC
contig09779	91	10	29	AGCTGTTCAAGGAGCGTATTGGCTTCTGGAGTGATGTCTACGGATTTGACTTGTCTCCGA	60	63	82.74	0	30	18.33	18.33	33.33	48.33	3	contig13436	2_BC
contig09779	91	10	28	GAGCTGTTCAAGGAGCGTATTGGCTTCTGGAGTGATGTCTACGGATTTGACTTGTCTCCG	60	64	82.35	0	31.67	18.33	16.67	33.33	50	3	contig13436	2_BC
contig09779	91	10	27	CGAGCTGTTCAAGGAGCGTATTGGCTTCTGGAGTGATGTCTACGGATTTGACTTGTCTCC	60	65	82.35	0	30	20	16.67	33.33	50	3	contig13436	2_BC
contig09779	91	10	26	GCGAGCTGTTCAAGGAGCGTATTGGCTTCTGGAGTGATGTCTACGGATTTGACTTGTCTC	60	66	82.5	0	31.67	18.33	16.67	33.33	50	3	contig13436	2_BC
contig09779	91	10	25	AGCGAGCTGTTCAAGGAGCGTATTGGCTTCTGGAGTGATGTCTACGGATTTGACTTGTCT	60	67	82.91	0	31.67	16.67	18.33	33.33	48.33	3	contig13436	2_BC
contig09779	91	10	24	CAGCGAGCTGTTCAAGGAGCGTATTGGCTTCTGGAGTGATGTCTACGGATTTGACTTGTC	60	68	82.59	0	31.67	18.33	18.33	31.67	50	3	contig13436	2_BC
contig09779	91	10	23	GCAGCGAGCTGTTCAAGGAGCGTATTGGCTTCTGGAGTGATGTCTACGGATTTGACTTGT	60	69	83.4	0	33.33	16.67	18.33	31.67	50	3	contig13436	2_BC
contig09778	146	10	87	TGGCTCAGTGCCAGTGCATTGAACCGTTTCTCTCAAGGAAATATTAGATTTTTGTATTTC	60	60	78.39	0	20	18.33	23.33	38.33	38.33	5	contig02218	1_BC
contig09778	146	10	86	CTGGCTCAGTGCCAGTGCATTGAACCGTTTCTCTCAAGGAAATATTAGATTTTTGTATTT	60	61	78.42	0	20	18.33	23.33	38.33	38.33	5	contig02218	1_BC
contig09778	146	10	85	ACTGGCTCAGTGCCAGTGCATTGAACCGTTTCTCTCAAGGAAATATTAGATTTTTGTATT	60	62	78.91	0	20	18.33	25	36.67	38.33	5	contig02218	1_BC
contig09778	146	10	84	TACTGGCTCAGTGCCAGTGCATTGAACCGTTTCTCTCAAGGAAATATTAGATTTTTGTAT	60	63	78.63	0	20	18.33	25	36.67	38.33	5	contig02218	1_BC
contig09778	146	10	83	TTACTGGCTCAGTGCCAGTGCATTGAACCGTTTCTCTCAAGGAAATATTAGATTTTTGTA	60	64	78.66	0	20	18.33	25	36.67	38.33	5	contig02218	1_BC
contig09778	146	10	82	GTTACTGGCTCAGTGCCAGTGCATTGAACCGTTTCTCTCAAGGAAATATTAGATTTTTGT	60	65	79.09	0	21.67	18.33	23.33	36.67	40	5	contig02218	1_BC
contig09778	146	10	81	GGTTACTGGCTCAGTGCCAGTGCATTGAACCGTTTCTCTCAAGGAAATATTAGATTTTTG	60	66	79.28	0	23.33	18.33	23.33	35	41.67	5	contig02218	1_BC
contig09778	146	10	80	CGGTTACTGGCTCAGTGCCAGTGCATTGAACCGTTTCTCTCAAGGAAATATTAGATTTTT	60	67	79.85	0	21.67	20	23.33	35	41.67	5	contig02218	1_BC
contig09778	146	10	79	CCGGTTACTGGCTCAGTGCCAGTGCATTGAACCGTTTCTCTCAAGGAAATATTAGATTTT	60	68	80.55	0	21.67	21.67	23.33	33.33	43.33	4	contig02218	1_BC
contig09778	146	10	78	ACCGGTTACTGGCTCAGTGCCAGTGCATTGAACCGTTTCTCTCAAGGAAATATTAGATTT	60	69	81.05	0	21.67	21.67	25	31.67	43.33	3	contig02218	1_BC
contig09777	106	10	47	GGAACCGCCGTGTTTATGATTTCTGTCACCGGTTGATGTGGGGCAAGACAGATGCAGTTG	60	60	84.21	0	33.33	18.33	20	28.33	51.67	4	contig03314	2_BC
contig09777	106	10	46	TGGAACCGCCGTGTTTATGATTTCTGTCACCGGTTGATGTGGGGCAAGACAGATGCAGTT	60	61	84.62	0	31.67	18.33	20	30	50	4	contig03314	2_BC
contig09777	106	10	45	TTGGAACCGCCGTGTTTATGATTTCTGTCACCGGTTGATGTGGGGCAAGACAGATGCAGT	60	62	84.62	0	31.67	18.33	20	30	50	4	contig03314	2_BC
contig09777	106	10	44	TTTGGAACCGCCGTGTTTATGATTTCTGTCACCGGTTGATGTGGGGCAAGACAGATGCAG	60	63	84.1	0	31.67	18.33	20	30	50	4	contig03314	2_BC
contig09777	106	10	43	TTTTGGAACCGCCGTGTTTATGATTTCTGTCACCGGTTGATGTGGGGCAAGACAGATGCA	60	64	84.05	0	30	18.33	20	31.67	48.33	4	contig03314	2_BC
contig09777	106	10	42	GTTTTGGAACCGCCGTGTTTATGATTTCTGTCACCGGTTGATGTGGGGCAAGACAGATGC	60	65	83.65	0	31.67	18.33	18.33	31.67	50	4	contig03314	2_BC
contig09777	106	10	41	CGTTTTGGAACCGCCGTGTTTATGATTTCTGTCACCGGTTGATGTGGGGCAAGACAGATG	60	66	83.51	0	31.67	18.33	18.33	31.67	50	4	contig03314	2_BC
contig09777	106	10	40	ACGTTTTGGAACCGCCGTGTTTATGATTTCTGTCACCGGTTGATGTGGGGCAAGACAGAT	60	67	83.91	0	30	18.33	20	31.67	48.33	4	contig03314	2_BC
contig09777	106	10	39	TACGTTTTGGAACCGCCGTGTTTATGATTTCTGTCACCGGTTGATGTGGGGCAAGACAGA	60	68	83.66	0	30	18.33	20	31.67	48.33	4	contig03314	2_BC
contig09777	106	10	38	GTACGTTTTGGAACCGCCGTGTTTATGATTTCTGTCACCGGTTGATGTGGGGCAAGACAG	60	69	83.36	0	31.67	18.33	18.33	31.67	50	4	contig03314	2_BC
contig09776	243	10	153	TAGGAAGTGAGGATACGAAAATCCGGCTGTATCGCTGGGACGGCGCCAAGTTGACCGACA	60	91	86.1	0	33.33	21.67	28.33	16.67	55	4	contig21242	2_BC
contig09776	243	10	151	TGTAGGAAGTGAGGATACGAAAATCCGGCTGTATCGCTGGGACGGCGCCAAGTTGACCGA	60	93	86.1	0	35	20	26.67	18.33	55	4	contig21242	2_BC
contig09776	243	10	147	TCGCTGTAGGAAGTGAGGATACGAAAATCCGGCTGTATCGCTGGGACGGCGCCAAGTTGA	60	97	86.17	0	35	20	25	20	55	4	contig21242	2_BC
contig09776	243	10	146	ATCGCTGTAGGAAGTGAGGATACGAAAATCCGGCTGTATCGCTGGGACGGCGCCAAGTTG	60	98	85.72	0	35	20	25	20	55	4	contig21242	2_BC
contig09776	243	10	145	CATCGCTGTAGGAAGTGAGGATACGAAAATCCGGCTGTATCGCTGGGACGGCGCCAAGTT	60	99	85.72	0	33.33	21.67	25	20	55	4	contig21242	2_BC
contig09776	243	10	142	TACCATCGCTGTAGGAAGTGAGGATACGAAAATCCGGCTGTATCGCTGGGACGGCGCCAA	60	102	86.1	0	31.67	23.33	26.67	18.33	55	4	contig21242	2_BC
contig09776	243	10	141	ATACCATCGCTGTAGGAAGTGAGGATACGAAAATCCGGCTGTATCGCTGGGACGGCGCCA	60	103	86.08	0	31.67	23.33	26.67	18.33	55	4	contig21242	2_BC
contig09776	243	10	136	TGGGGATACCATCGCTGTAGGAAGTGAGGATACGAAAATCCGGCTGTATCGCTGGGACGG	60	108	85.14	0	36.67	18.33	25	20	55	4	contig16206	2_BC
contig09776	243	10	135	ATGGGGATACCATCGCTGTAGGAAGTGAGGATACGAAAATCCGGCTGTATCGCTGGGACG	60	109	84.42	0	35	18.33	26.67	20	53.33	4	contig16206	2_BC
contig09776	243	10	134	CATGGGGATACCATCGCTGTAGGAAGTGAGGATACGAAAATCCGGCTGTATCGCTGGGAC	60	110	83.84	0	33.33	20	26.67	20	53.33	4	contig08804	2_BC
contig09775	92	10	32	TCCACGCTCTGCTGCAAGAGCGTTCTGCGAGTCGCATGGGATCTCCCATTGCTTTTACAC	60	61	86.14	1	23.33	31.67	16.67	28.33	55	4	contig04592	2_BC
contig09775	92	10	31	ATCCACGCTCTGCTGCAAGAGCGTTCTGCGAGTCGCATGGGATCTCCCATTGCTTTTACA	60	62	86.02	1	23.33	30	18.33	28.33	53.33	4	contig04592	2_BC
contig09775	92	10	30	AATCCACGCTCTGCTGCAAGAGCGTTCTGCGAGTCGCATGGGATCTCCCATTGCTTTTAC	60	63	85.5	1	23.33	30	18.33	28.33	53.33	4	contig04592	2_BC
contig09775	92	10	29	CAATCCACGCTCTGCTGCAAGAGCGTTCTGCGAGTCGCATGGGATCTCCCATTGCTTTTA	60	64	85.49	1	23.33	30	18.33	28.33	53.33	4	contig04592	2_BC
contig09775	92	10	28	CCAATCCACGCTCTGCTGCAAGAGCGTTCTGCGAGTCGCATGGGATCTCCCATTGCTTTT	60	65	86.46	1	23.33	31.67	16.67	28.33	55	4	contig04592	2_BC
contig09775	92	10	27	TCCAATCCACGCTCTGCTGCAAGAGCGTTCTGCGAGTCGCATGGGATCTCCCATTGCTTT	60	66	86.89	1	23.33	31.67	16.67	28.33	55	3	contig04592	2_BC
contig09775	92	10	23	ATACTCCAATCCACGCTCTGCTGCAAGAGCGTTCTGCGAGTCGCATGGGATCTCCCATTG	60	70	85.87	1	23.33	31.67	20	25	55	3	contig04592	2_BC
contig09775	92	10	22	TATACTCCAATCCACGCTCTGCTGCAAGAGCGTTCTGCGAGTCGCATGGGATCTCCCATT	60	71	85.49	1	21.67	31.67	20	26.67	53.33	3	contig04592	2_BC
contig09775	92	10	21	ATATACTCCAATCCACGCTCTGCTGCAAGAGCGTTCTGCGAGTCGCATGGGATCTCCCAT	60	72	85.47	1	21.67	31.67	21.67	25	53.33	3	contig04592	2_BC
contig09775	92	10	20	CATATACTCCAATCCACGCTCTGCTGCAAGAGCGTTCTGCGAGTCGCATGGGATCTCCCA	60	73	85.6	1	21.67	33.33	21.67	23.33	55	3	contig04592	2_BC
contig09774	126	10	23	AAGGATATTACAAGAAAATTGAGCCCAGAGATGCATGGATATTGGAACATGTTGTACAAC	60	104	77.38	0	23.33	13.33	40	23.33	36.67	4	contig12184	1_BC
contig09774	126	10	22	GAAGGATATTACAAGAAAATTGAGCCCAGAGATGCATGGATATTGGAACATGTTGTACAA	60	105	77.28	0	25	11.67	40	23.33	36.67	4	contig12184	1_BC
contig09774	126	10	21	GGAAGGATATTACAAGAAAATTGAGCCCAGAGATGCATGGATATTGGAACATGTTGTACA	60	106	77.98	0	26.67	11.67	38.33	23.33	38.33	4	contig12184	1_BC
contig09774	126	10	20	TGGAAGGATATTACAAGAAAATTGAGCCCAGAGATGCATGGATATTGGAACATGTTGTAC	60	107	77.98	0	26.67	11.67	36.67	25	38.33	4	contig12184	1_BC
contig09774	126	10	19	CTGGAAGGATATTACAAGAAAATTGAGCCCAGAGATGCATGGATATTGGAACATGTTGTA	60	108	77.91	0	26.67	11.67	36.67	25	38.33	4	contig12184	1_BC
contig09774	126	10	18	TCTGGAAGGATATTACAAGAAAATTGAGCCCAGAGATGCATGGATATTGGAACATGTTGT	60	109	78.59	0	26.67	11.67	35	26.67	38.33	4	contig12184	1_BC
contig09774	126	10	17	TTCTGGAAGGATATTACAAGAAAATTGAGCCCAGAGATGCATGGATATTGGAACATGTTG	60	110	78.09	0	26.67	11.67	35	26.67	38.33	4	contig12184	1_BC
contig09774	126	10	16	CTTCTGGAAGGATATTACAAGAAAATTGAGCCCAGAGATGCATGGATATTGGAACATGTT	60	111	78.02	0	25	13.33	35	26.67	38.33	4	contig12184	1_BC
contig09774	126	10	15	GCTTCTGGAAGGATATTACAAGAAAATTGAGCCCAGAGATGCATGGATATTGGAACATGT	60	112	78.88	0	26.67	13.33	35	25	40	4	contig12184	1_BC
contig09774	126	10	14	CGCTTCTGGAAGGATATTACAAGAAAATTGAGCCCAGAGATGCATGGATATTGGAACATG	60	113	79.09	0	26.67	15	35	23.33	41.67	4	contig12184	1_BC
contig09773	235	10	63	TAACCCTAAGAGCAAAGAAAAGCATGCACACAACAAAACTTTATGTGGCAGGCCTCAGCG	60	173	82.04	1	20	25	40	15	45	4	contig20345	1_BC
contig09773	235	10	62	ATAACCCTAAGAGCAAAGAAAAGCATGCACACAACAAAACTTTATGTGGCAGGCCTCAGC	60	174	81.32	1	18.33	25	41.67	15	43.33	4	contig20345	1_BC
contig09773	235	10	61	GATAACCCTAAGAGCAAAGAAAAGCATGCACACAACAAAACTTTATGTGGCAGGCCTCAG	60	175	80.51	1	20	23.33	41.67	15	43.33	4	contig20345	1_BC
contig09773	235	10	60	TGATAACCCTAAGAGCAAAGAAAAGCATGCACACAACAAAACTTTATGTGGCAGGCCTCA	60	176	80.95	1	18.33	23.33	41.67	16.67	41.67	4	contig20345	1_BC
contig09773	235	10	59	ATGATAACCCTAAGAGCAAAGAAAAGCATGCACACAACAAAACTTTATGTGGCAGGCCTC	60	177	80.42	1	18.33	23.33	41.67	16.67	41.67	4	contig20345	1_BC
contig09773	235	10	58	GATGATAACCCTAAGAGCAAAGAAAAGCATGCACACAACAAAACTTTATGTGGCAGGCCT	60	178	80.42	1	20	21.67	41.67	16.67	41.67	4	contig20345	1_BC
contig09773	235	10	57	GGATGATAACCCTAAGAGCAAAGAAAAGCATGCACACAACAAAACTTTATGTGGCAGGCC	60	179	80.68	1	21.67	21.67	41.67	15	43.33	4	contig20345	1_BC
contig09773	235	10	56	AGGATGATAACCCTAAGAGCAAAGAAAAGCATGCACACAACAAAACTTTATGTGGCAGGC	60	180	80.42	1	21.67	20	43.33	15	41.67	4	contig20345	1_BC
contig09773	235	10	55	GAGGATGATAACCCTAAGAGCAAAGAAAAGCATGCACACAACAAAACTTTATGTGGCAGG	60	181	79.61	1	23.33	18.33	43.33	15	41.67	4	contig20345	1_BC
contig09773	235	10	54	CGAGGATGATAACCCTAAGAGCAAAGAAAAGCATGCACACAACAAAACTTTATGTGGCAG	60	182	79.62	1	21.67	20	43.33	15	41.67	4	contig20345	1_BC
contig09772	117	10	52	GGAATTCTTAGTCCAATGTACATACATACGCGATTGATGTTGTAAACATATAGCTGTTAC	60	66	75.41	0	18.33	16.67	31.67	33.33	35	3	contig18075	1_BC
contig09772	117	10	50	CTGGAATTCTTAGTCCAATGTACATACATACGCGATTGATGTTGTAAACATATAGCTGTT	60	68	76.09	0	18.33	16.67	30	35	35	3	contig13809	1_BC
contig09772	117	10	49	TCTGGAATTCTTAGTCCAATGTACATACATACGCGATTGATGTTGTAAACATATAGCTGT	60	69	76.48	0	18.33	16.67	30	35	35	3	contig13809	1_BC
contig09772	117	10	48	ATCTGGAATTCTTAGTCCAATGTACATACATACGCGATTGATGTTGTAAACATATAGCTG	60	70	75.96	0	18.33	16.67	31.67	33.33	35	3	contig13809	1_BC
contig09772	117	10	39	CAATGTCATATCTGGAATTCTTAGTCCAATGTACATACATACGCGATTGATGTTGTAAAC	60	79	75.6	0	16.67	18.33	31.67	33.33	35	3	contig13809	1_BC
contig09772	117	10	25	GCACATATGTAATTCAATGTCATATCTGGAATTCTTAGTCCAATGTACATACATACGCGA	60	93	75.98	0	15	20	33.33	31.67	35	2	contig13809	1_BC
contig09772	117	10	24	TGCACATATGTAATTCAATGTCATATCTGGAATTCTTAGTCCAATGTACATACATACGCG	60	94	76.08	0	15	20	31.67	33.33	35	2	contig13809	1_BC
contig09772	117	10	13	CCCTCCAAAAATGCACATATGTAATTCAATGTCATATCTGGAATTCTTAGTCCAATGTAC	60	105	75.79	0	11.67	23.33	33.33	31.67	35	5	contig13809	1_BC
contig09772	117	10	12	CCCCTCCAAAAATGCACATATGTAATTCAATGTCATATCTGGAATTCTTAGTCCAATGTA	60	106	76.33	0	11.67	23.33	33.33	31.67	35	5	contig13809	1_BC
contig09772	117	10	11	TCCCCTCCAAAAATGCACATATGTAATTCAATGTCATATCTGGAATTCTTAGTCCAATGT	60	107	77.01	0	11.67	23.33	31.67	33.33	35	5	contig13809	1_BC
contig09771	102	10	42	ATTTGCCGCTGTAGTGAACACTGCTGCCAACAGTGCCACTGGTTTCAATGCCACAGGCCC	60	61	87.01	0	23.33	31.67	21.67	23.33	55	3	contig14442	2_BC
contig09771	102	10	41	AATTTGCCGCTGTAGTGAACACTGCTGCCAACAGTGCCACTGGTTTCAATGCCACAGGCC	60	62	86.31	0	23.33	30	23.33	23.33	53.33	3	contig14442	2_BC
contig09771	102	10	40	AAATTTGCCGCTGTAGTGAACACTGCTGCCAACAGTGCCACTGGTTTCAATGCCACAGGC	60	63	85.61	0	23.33	28.33	25	23.33	51.67	3	contig14442	2_BC
contig09771	102	10	39	CAAATTTGCCGCTGTAGTGAACACTGCTGCCAACAGTGCCACTGGTTTCAATGCCACAGG	60	64	84.88	0	23.33	28.33	25	23.33	51.67	3	contig14442	2_BC
contig09771	102	10	38	CCAAATTTGCCGCTGTAGTGAACACTGCTGCCAACAGTGCCACTGGTTTCAATGCCACAG	60	65	84.88	0	21.67	30	25	23.33	51.67	3	contig14442	2_BC
contig09771	102	10	37	TCCAAATTTGCCGCTGTAGTGAACACTGCTGCCAACAGTGCCACTGGTTTCAATGCCACA	60	66	85.27	0	20	30	25	25	50	3	contig14442	2_BC
contig09771	102	10	36	ATCCAAATTTGCCGCTGTAGTGAACACTGCTGCCAACAGTGCCACTGGTTTCAATGCCAC	60	67	84.73	0	20	30	25	25	50	3	contig14442	2_BC
contig09771	102	10	35	CATCCAAATTTGCCGCTGTAGTGAACACTGCTGCCAACAGTGCCACTGGTTTCAATGCCA	60	68	84.72	0	20	30	25	25	50	3	contig14442	2_BC
contig09771	102	10	34	CCATCCAAATTTGCCGCTGTAGTGAACACTGCTGCCAACAGTGCCACTGGTTTCAATGCC	60	69	84.9	0	20	31.67	23.33	25	51.67	3	contig14442	2_BC
contig09771	102	10	33	ACCATCCAAATTTGCCGCTGTAGTGAACACTGCTGCCAACAGTGCCACTGGTTTCAATGC	60	70	84.73	0	20	30	25	25	50	3	contig14442	2_BC
contig09770	193	10	103	GTGTATTTGTATTTATTATACGCAGCCCTCCTTTCTTTTCGACATTCGTCTTCAAGCCCT	60	91	78.77	0	13.33	26.67	16.67	43.33	40	4	contig04548	1_BC
contig09770	193	10	102	AGTGTATTTGTATTTATTATACGCAGCCCTCCTTTCTTTTCGACATTCGTCTTCAAGCCC	60	92	78.77	0	13.33	26.67	18.33	41.67	40	4	contig04548	1_BC
contig09770	193	10	101	TAGTGTATTTGTATTTATTATACGCAGCCCTCCTTTCTTTTCGACATTCGTCTTCAAGCC	60	93	77.8	0	13.33	25	18.33	43.33	38.33	4	contig21367	1_BC
contig09770	193	10	100	ATAGTGTATTTGTATTTATTATACGCAGCCCTCCTTTCTTTTCGACATTCGTCTTCAAGC	60	94	77.08	0	13.33	23.33	20	43.33	36.67	4	contig21367	1_BC
contig09770	193	10	134	TTTCTTTTCGACATTCGTCTTCAAGCCCTTTCTCATTTAATCACGCACTTGCATTTATCA	60	60	78.45	0	8.33	28.33	20	43.33	36.67	4	contig20021	2_BC
contig09770	193	10	133	CTTTCTTTTCGACATTCGTCTTCAAGCCCTTTCTCATTTAATCACGCACTTGCATTTATC	60	61	78.04	0	8.33	30	18.33	43.33	38.33	4	contig20021	2_BC
contig09770	193	10	132	CCTTTCTTTTCGACATTCGTCTTCAAGCCCTTTCTCATTTAATCACGCACTTGCATTTAT	60	62	78.67	0	8.33	30	18.33	43.33	38.33	4	contig20021	2_BC
contig09770	193	10	131	TCCTTTCTTTTCGACATTCGTCTTCAAGCCCTTTCTCATTTAATCACGCACTTGCATTTA	60	63	79.1	0	8.33	30	18.33	43.33	38.33	4	contig20021	2_BC
contig09770	193	10	130	CTCCTTTCTTTTCGACATTCGTCTTCAAGCCCTTTCTCATTTAATCACGCACTTGCATTT	60	64	79.45	0	8.33	31.67	16.67	43.33	40	4	contig20021	2_BC
contig09770	193	10	129	CCTCCTTTCTTTTCGACATTCGTCTTCAAGCCCTTTCTCATTTAATCACGCACTTGCATT	60	65	80.13	0	8.33	33.33	16.67	41.67	41.67	4	contig20021	2_BC
contig09769	95	10	33	ATAGGTGGATCCATTTTTAATGTTTTGATTCAGCTCCCTGAGCTGCCTGTACGACTCGTG	60	63	81.06	0	23.33	21.67	18.33	36.67	45	5	contig02763	1_BC
contig09769	95	10	32	AATAGGTGGATCCATTTTTAATGTTTTGATTCAGCTCCCTGAGCTGCCTGTACGACTCGT	60	64	80.93	0	21.67	21.67	20	36.67	43.33	5	contig02763	1_BC
contig09769	95	10	31	AAATAGGTGGATCCATTTTTAATGTTTTGATTCAGCTCCCTGAGCTGCCTGTACGACTCG	60	65	80.42	0	21.67	21.67	21.67	35	43.33	5	contig02763	1_BC
contig09769	95	10	30	CAAATAGGTGGATCCATTTTTAATGTTTTGATTCAGCTCCCTGAGCTGCCTGTACGACTC	60	66	79.85	0	20	23.33	21.67	35	43.33	5	contig02763	1_BC
contig09769	95	10	29	GCAAATAGGTGGATCCATTTTTAATGTTTTGATTCAGCTCCCTGAGCTGCCTGTACGACT	60	67	80.66	0	21.67	21.67	21.67	35	43.33	5	contig02763	1_BC
contig09769	95	10	28	TGCAAATAGGTGGATCCATTTTTAATGTTTTGATTCAGCTCCCTGAGCTGCCTGTACGAC	60	68	80.73	0	21.67	21.67	21.67	35	43.33	5	contig02763	1_BC
contig09769	95	10	27	ATGCAAATAGGTGGATCCATTTTTAATGTTTTGATTCAGCTCCCTGAGCTGCCTGTACGA	60	69	80.57	0	21.67	20	23.33	35	41.67	5	contig02763	1_BC
contig09769	95	10	26	CATGCAAATAGGTGGATCCATTTTTAATGTTTTGATTCAGCTCCCTGAGCTGCCTGTACG	60	70	80.29	0	21.67	21.67	21.67	35	43.33	5	contig02763	1_BC
contig09769	95	10	25	ACATGCAAATAGGTGGATCCATTTTTAATGTTTTGATTCAGCTCCCTGAGCTGCCTGTAC	60	71	80.09	0	20	21.67	23.33	35	41.67	5	contig02763	1_BC
contig09769	95	10	24	GACATGCAAATAGGTGGATCCATTTTTAATGTTTTGATTCAGCTCCCTGAGCTGCCTGTA	60	72	79.99	0	21.67	20	23.33	35	41.67	5	contig02763	1_BC
contig09768	95	10	36	CTCAGCACGCAAATCACGCTTGGAAACATCAGACACAGATGTTTGCCCCGGCTGGCGGAA	60	60	86.73	0	25	30	28.33	16.67	55	4	contig16912	2_BC
contig09768	95	10	33	AAGCTCAGCACGCAAATCACGCTTGGAAACATCAGACACAGATGTTTGCCCCGGCTGGCG	60	63	86.89	0	25	30	28.33	16.67	55	4	contig08929	2_BC
contig09768	95	10	32	GAAGCTCAGCACGCAAATCACGCTTGGAAACATCAGACACAGATGTTTGCCCCGGCTGGC	60	64	86.22	0	25	30	28.33	16.67	55	4	contig08929	2_BC
contig09768	95	10	31	AGAAGCTCAGCACGCAAATCACGCTTGGAAACATCAGACACAGATGTTTGCCCCGGCTGG	60	65	85.86	0	25	28.33	30	16.67	53.33	4	contig08929	2_BC
contig09768	95	10	30	CAGAAGCTCAGCACGCAAATCACGCTTGGAAACATCAGACACAGATGTTTGCCCCGGCTG	60	66	85.26	0	23.33	30	30	16.67	53.33	4	contig08929	2_BC
contig09768	95	10	29	GCAGAAGCTCAGCACGCAAATCACGCTTGGAAACATCAGACACAGATGTTTGCCCCGGCT	60	67	85.99	0	23.33	30	30	16.67	53.33	4	contig08929	2_BC
contig09768	95	10	28	AGCAGAAGCTCAGCACGCAAATCACGCTTGGAAACATCAGACACAGATGTTTGCCCCGGC	60	68	85.99	0	23.33	30	31.67	15	53.33	4	contig21503	2_BC
contig09768	95	10	27	TAGCAGAAGCTCAGCACGCAAATCACGCTTGGAAACATCAGACACAGATGTTTGCCCCGG	60	69	84.89	0	23.33	28.33	31.67	16.67	51.67	4	contig21503	2_BC
contig09768	95	10	26	CTAGCAGAAGCTCAGCACGCAAATCACGCTTGGAAACATCAGACACAGATGTTTGCCCCG	60	70	84.24	0	21.67	30	31.67	16.67	51.67	4	contig21503	2_BC
contig09768	95	10	25	GCTAGCAGAAGCTCAGCACGCAAATCACGCTTGGAAACATCAGACACAGATGTTTGCCCC	60	71	84.38	0	21.67	30	31.67	16.67	51.67	4	contig21503	2_BC
contig09767	109	10	50	TTGCGTTCACAACCGTACGCGTGAGGAGGCTAAAATTGGTAAGCCAGGTATGATAGGTAG	60	60	82.4	0	31.67	16.67	28.33	23.33	48.33	4	contig04358	2_BC
contig09767	109	10	49	GTTGCGTTCACAACCGTACGCGTGAGGAGGCTAAAATTGGTAAGCCAGGTATGATAGGTA	60	61	82.47	0	31.67	16.67	28.33	23.33	48.33	4	contig04358	2_BC
contig09767	109	10	48	GGTTGCGTTCACAACCGTACGCGTGAGGAGGCTAAAATTGGTAAGCCAGGTATGATAGGT	60	62	83.44	0	33.33	16.67	26.67	23.33	50	4	contig04358	2_BC
contig09767	109	10	47	AGGTTGCGTTCACAACCGTACGCGTGAGGAGGCTAAAATTGGTAAGCCAGGTATGATAGG	60	63	83.37	0	33.33	16.67	28.33	21.67	50	4	contig04358	2_BC
contig09767	109	10	46	CAGGTTGCGTTCACAACCGTACGCGTGAGGAGGCTAAAATTGGTAAGCCAGGTATGATAG	60	64	82.79	0	31.67	18.33	28.33	21.67	50	4	contig04358	2_BC
contig09767	109	10	45	ACAGGTTGCGTTCACAACCGTACGCGTGAGGAGGCTAAAATTGGTAAGCCAGGTATGATA	60	65	83.26	0	30	18.33	30	21.67	48.33	4	contig04358	2_BC
contig09767	109	10	44	AACAGGTTGCGTTCACAACCGTACGCGTGAGGAGGCTAAAATTGGTAAGCCAGGTATGAT	60	66	83.53	0	30	18.33	30	21.67	48.33	4	contig04358	2_BC
contig09767	109	10	43	GAACAGGTTGCGTTCACAACCGTACGCGTGAGGAGGCTAAAATTGGTAAGCCAGGTATGA	60	67	83.58	0	31.67	18.33	30	20	50	4	contig04358	2_BC
contig09767	109	10	42	TGAACAGGTTGCGTTCACAACCGTACGCGTGAGGAGGCTAAAATTGGTAAGCCAGGTATG	60	68	83.67	0	31.67	18.33	28.33	21.67	50	4	contig04358	2_BC
contig09767	109	10	41	GTGAACAGGTTGCGTTCACAACCGTACGCGTGAGGAGGCTAAAATTGGTAAGCCAGGTAT	60	69	83.67	0	31.67	18.33	28.33	21.67	50	4	contig04358	2_BC
contig09766	191	10	95	AAATAGGTGTTATGAGCACGTTTATCCCGGGCTCATATACATTACATTCGTCAACGGCCG	60	97	81.07	1	21.67	23.33	26.67	28.33	45	3	contig18616	1_BC
contig09766	191	10	94	TAAATAGGTGTTATGAGCACGTTTATCCCGGGCTCATATACATTACATTCGTCAACGGCC	60	98	80.09	1	20	23.33	26.67	30	43.33	3	contig18616	1_BC
contig09766	191	10	93	CTAAATAGGTGTTATGAGCACGTTTATCCCGGGCTCATATACATTACATTCGTCAACGGC	60	99	79.47	1	20	23.33	26.67	30	43.33	3	contig18616	1_BC
contig09766	191	10	92	TCTAAATAGGTGTTATGAGCACGTTTATCCCGGGCTCATATACATTACATTCGTCAACGG	60	100	79.02	1	20	21.67	26.67	31.67	41.67	3	contig18616	1_BC
contig09766	191	10	91	ATCTAAATAGGTGTTATGAGCACGTTTATCCCGGGCTCATATACATTACATTCGTCAACG	60	101	78.3	1	18.33	21.67	28.33	31.67	40	3	contig18616	1_BC
contig09766	191	10	90	CATCTAAATAGGTGTTATGAGCACGTTTATCCCGGGCTCATATACATTACATTCGTCAAC	60	102	77.73	1	16.67	23.33	28.33	31.67	40	3	contig18616	1_BC
contig09766	191	10	89	GCATCTAAATAGGTGTTATGAGCACGTTTATCCCGGGCTCATATACATTACATTCGTCAA	60	103	78.43	1	18.33	21.67	28.33	31.67	40	3	contig18616	1_BC
contig09766	191	10	88	GGCATCTAAATAGGTGTTATGAGCACGTTTATCCCGGGCTCATATACATTACATTCGTCA	60	104	79.13	1	20	21.67	26.67	31.67	41.67	3	contig18616	1_BC
contig09766	191	10	87	GGGCATCTAAATAGGTGTTATGAGCACGTTTATCCCGGGCTCATATACATTACATTCGTC	60	105	79.32	1	21.67	21.67	25	31.67	43.33	3	contig18616	1_BC
contig09766	191	10	86	CGGGCATCTAAATAGGTGTTATGAGCACGTTTATCCCGGGCTCATATACATTACATTCGT	60	106	79.99	1	21.67	21.67	25	31.67	43.33	3	contig18616	1_BC
contig09765	101	10	40	ATCGAGACACATCTCTTCCGTCGGATTCATTCCCTAGACCCTAGCGAGACCATTTTTAAA	60	62	80.86	0	15	30	26.67	28.33	45	5	contig15587	1_BC
contig09765	101	10	39	TATCGAGACACATCTCTTCCGTCGGATTCATTCCCTAGACCCTAGCGAGACCATTTTTAA	60	63	80.58	0	15	30	25	30	45	5	contig15587	1_BC
contig09765	101	10	38	TTATCGAGACACATCTCTTCCGTCGGATTCATTCCCTAGACCCTAGCGAGACCATTTTTA	60	64	80.58	0	15	30	23.33	31.67	45	5	contig15587	1_BC
contig09765	101	10	42	CGAGACACATCTCTTCCGTCGGATTCATTCCCTAGACCCTAGCGAGACCATTTTTAAACG	60	60	81.31	0	16.67	31.67	25	26.67	48.33	5	contig15587	2_BC
contig09765	101	10	41	TCGAGACACATCTCTTCCGTCGGATTCATTCCCTAGACCCTAGCGAGACCATTTTTAAAC	60	61	81.02	0	15	31.67	25	28.33	46.67	5	contig15587	2_BC
contig09765	101	10	37	CTTATCGAGACACATCTCTTCCGTCGGATTCATTCCCTAGACCCTAGCGAGACCATTTTT	60	65	80.92	0	15	31.67	21.67	31.67	46.67	5	contig15587	2_BC
contig09765	101	10	36	ACTTATCGAGACACATCTCTTCCGTCGGATTCATTCCCTAGACCCTAGCGAGACCATTTT	60	66	81.43	0	15	31.67	23.33	30	46.67	4	contig15587	2_BC
contig09765	101	10	35	GACTTATCGAGACACATCTCTTCCGTCGGATTCATTCCCTAGACCCTAGCGAGACCATTT	60	67	81.46	0	16.67	31.67	23.33	28.33	48.33	3	contig15587	2_BC
contig09765	101	10	34	CGACTTATCGAGACACATCTCTTCCGTCGGATTCATTCCCTAGACCCTAGCGAGACCATT	60	68	82.16	0	16.67	33.33	23.33	26.67	50	3	contig15587	2_BC
contig09765	101	10	33	TCGACTTATCGAGACACATCTCTTCCGTCGGATTCATTCCCTAGACCCTAGCGAGACCAT	60	69	82.58	0	16.67	33.33	23.33	26.67	50	3	contig15587	2_BC
contig09764	103	10	44	CACCCGAGACAAGGCTGTAGAAGGAAGCTTGATCGGGATATTCCTCACCAAGCGCATACG	60	60	84.03	0	26.67	26.67	30	16.67	53.33	3	contig00861	2_BC
contig09764	103	10	43	TCACCCGAGACAAGGCTGTAGAAGGAAGCTTGATCGGGATATTCCTCACCAAGCGCATAC	60	61	83.76	0	25	26.67	30	18.33	51.67	3	contig00861	2_BC
contig09764	103	10	42	CTCACCCGAGACAAGGCTGTAGAAGGAAGCTTGATCGGGATATTCCTCACCAAGCGCATA	60	62	83.69	0	25	26.67	30	18.33	51.67	3	contig00861	2_BC
contig09764	103	10	41	GCTCACCCGAGACAAGGCTGTAGAAGGAAGCTTGATCGGGATATTCCTCACCAAGCGCAT	60	63	84.81	0	26.67	26.67	28.33	18.33	53.33	3	contig00861	2_BC
contig09764	103	10	40	TGCTCACCCGAGACAAGGCTGTAGAAGGAAGCTTGATCGGGATATTCCTCACCAAGCGCA	60	64	85.36	0	26.67	26.67	28.33	18.33	53.33	3	contig00861	2_BC
contig09764	103	10	39	TTGCTCACCCGAGACAAGGCTGTAGAAGGAAGCTTGATCGGGATATTCCTCACCAAGCGC	60	65	84.83	0	26.67	26.67	26.67	20	53.33	3	contig00861	2_BC
contig09764	103	10	38	TTTGCTCACCCGAGACAAGGCTGTAGAAGGAAGCTTGATCGGGATATTCCTCACCAAGCG	60	66	84	0	26.67	25	26.67	21.67	51.67	3	contig00861	2_BC
contig09764	103	10	37	CTTTGCTCACCCGAGACAAGGCTGTAGAAGGAAGCTTGATCGGGATATTCCTCACCAAGC	60	67	83.35	0	25	26.67	26.67	21.67	51.67	3	contig00861	2_BC
contig09764	103	10	36	TCTTTGCTCACCCGAGACAAGGCTGTAGAAGGAAGCTTGATCGGGATATTCCTCACCAAG	60	68	82.93	0	25	25	26.67	23.33	50	3	contig00861	2_BC
contig09764	103	10	35	ATCTTTGCTCACCCGAGACAAGGCTGTAGAAGGAAGCTTGATCGGGATATTCCTCACCAA	60	69	82.85	0	23.33	25	28.33	23.33	48.33	3	contig00861	2_BC
contig09763	107	10	48	GCATATTCCCTTGGTTCTTGGGATGTTGCCGGCAGGGTTATTGGGCGCTTTGGGTATGGT	60	60	85.95	0	36.67	16.67	10	36.67	53.33	3	contig06339	2_BC
contig09763	107	10	47	CGCATATTCCCTTGGTTCTTGGGATGTTGCCGGCAGGGTTATTGGGCGCTTTGGGTATGG	60	61	86.11	0	36.67	18.33	10	35	55	3	contig06339	2_BC
contig09763	107	10	46	GCGCATATTCCCTTGGTTCTTGGGATGTTGCCGGCAGGGTTATTGGGCGCTTTGGGTATG	60	62	86.24	0	36.67	18.33	10	35	55	3	contig06339	2_BC
contig09763	107	10	45	GGCGCATATTCCCTTGGTTCTTGGGATGTTGCCGGCAGGGTTATTGGGCGCTTTGGGTAT	60	63	86.85	0	36.67	18.33	10	35	55	3	contig06339	2_BC
contig09763	107	10	33	ACTCTTCTCTGGGGCGCATATTCCCTTGGTTCTTGGGATGTTGCCGGCAGGGTTATTGGG	60	75	86.2	0	33.33	21.67	10	35	55	4	contig06339	2_BC
contig09763	107	10	32	CACTCTTCTCTGGGGCGCATATTCCCTTGGTTCTTGGGATGTTGCCGGCAGGGTTATTGG	60	76	85.59	0	31.67	23.33	10	35	55	4	contig06339	2_BC
contig09763	107	10	31	TCACTCTTCTCTGGGGCGCATATTCCCTTGGTTCTTGGGATGTTGCCGGCAGGGTTATTG	60	77	85.32	0	30	23.33	10	36.67	53.33	4	contig06339	2_BC
contig09763	107	10	30	CTCACTCTTCTCTGGGGCGCATATTCCCTTGGTTCTTGGGATGTTGCCGGCAGGGTTATT	60	78	85.25	0	28.33	25	10	36.67	53.33	4	contig06339	2_BC
contig09763	107	10	29	CCTCACTCTTCTCTGGGGCGCATATTCCCTTGGTTCTTGGGATGTTGCCGGCAGGGTTAT	60	79	85.97	0	28.33	26.67	10	35	55	4	contig06339	2_BC
contig09763	107	10	20	TTTGGAGACCCTCACTCTTCTCTGGGGCGCATATTCCCTTGGTTCTTGGGATGTTGCCGG	60	88	85.87	0	28.33	26.67	10	35	55	4	contig14199	2_BC
contig09762	100	10	38	TACAAGACGGCCACCTATGATACTGTTGCCACTGAAGCTGAATCATTTCGTCTTGAATCG	60	63	80.97	0	20	25	26.67	28.33	45	3	contig09890	1_BC
contig09762	100	10	37	CTACAAGACGGCCACCTATGATACTGTTGCCACTGAAGCTGAATCATTTCGTCTTGAATC	60	64	80.34	0	18.33	26.67	26.67	28.33	45	3	contig09890	1_BC
contig09762	100	10	36	ACTACAAGACGGCCACCTATGATACTGTTGCCACTGAAGCTGAATCATTTCGTCTTGAAT	60	65	80.8	0	18.33	25	28.33	28.33	43.33	3	contig09890	1_BC
contig09762	100	10	35	TACTACAAGACGGCCACCTATGATACTGTTGCCACTGAAGCTGAATCATTTCGTCTTGAA	60	66	80.55	0	18.33	25	28.33	28.33	43.33	3	contig09890	1_BC
contig09762	100	10	34	CTACTACAAGACGGCCACCTATGATACTGTTGCCACTGAAGCTGAATCATTTCGTCTTGA	60	67	80.61	0	18.33	26.67	26.67	28.33	45	3	contig09890	1_BC
contig09762	100	10	33	ACTACTACAAGACGGCCACCTATGATACTGTTGCCACTGAAGCTGAATCATTTCGTCTTG	60	68	80.71	0	18.33	26.67	26.67	28.33	45	3	contig09890	1_BC
contig09762	100	10	32	TACTACTACAAGACGGCCACCTATGATACTGTTGCCACTGAAGCTGAATCATTTCGTCTT	60	69	80.29	0	16.67	26.67	26.67	30	43.33	3	contig09890	1_BC
contig09762	100	10	31	ATACTACTACAAGACGGCCACCTATGATACTGTTGCCACTGAAGCTGAATCATTTCGTCT	60	70	80.27	0	16.67	26.67	28.33	28.33	43.33	3	contig09890	1_BC
contig09762	100	10	30	AATACTACTACAAGACGGCCACCTATGATACTGTTGCCACTGAAGCTGAATCATTTCGTC	60	71	79.84	0	16.67	26.67	30	26.67	43.33	3	contig09890	1_BC
contig09762	100	10	29	CAATACTACTACAAGACGGCCACCTATGATACTGTTGCCACTGAAGCTGAATCATTTCGT	60	72	79.93	0	16.67	26.67	30	26.67	43.33	3	contig09890	1_BC
contig09761	288	10	162	TAAAATTTTCCGTCTCCTTATTTTCTTCTGCGCCCATGGCCGATATATAGGCCAAATCCA	60	127	80.45	0	13.33	28.33	23.33	35	41.67	4	contig09032	1_BC
contig09761	288	10	161	TTAAAATTTTCCGTCTCCTTATTTTCTTCTGCGCCCATGGCCGATATATAGGCCAAATCC	60	128	79.94	0	13.33	28.33	21.67	36.67	41.67	4	contig09032	1_BC
contig09761	288	10	160	ATTAAAATTTTCCGTCTCCTTATTTTCTTCTGCGCCCATGGCCGATATATAGGCCAAATC	60	129	79.21	0	13.33	26.67	23.33	36.67	40	4	contig09032	1_BC
contig09761	288	10	159	TATTAAAATTTTCCGTCTCCTTATTTTCTTCTGCGCCCATGGCCGATATATAGGCCAAAT	60	130	78.89	0	13.33	25	23.33	38.33	38.33	4	contig09032	1_BC
contig09761	288	10	158	CTATTAAAATTTTCCGTCTCCTTATTTTCTTCTGCGCCCATGGCCGATATATAGGCCAAA	60	131	78.98	0	13.33	26.67	23.33	36.67	40	4	contig09032	1_BC
contig09761	288	10	157	ACTATTAAAATTTTCCGTCTCCTTATTTTCTTCTGCGCCCATGGCCGATATATAGGCCAA	60	132	79.49	0	13.33	26.67	23.33	36.67	40	4	contig09032	1_BC
contig09761	288	10	156	AACTATTAAAATTTTCCGTCTCCTTATTTTCTTCTGCGCCCATGGCCGATATATAGGCCA	60	133	79.49	0	13.33	26.67	23.33	36.67	40	4	contig09032	1_BC
contig09761	288	10	155	CAACTATTAAAATTTTCCGTCTCCTTATTTTCTTCTGCGCCCATGGCCGATATATAGGCC	60	134	79.13	0	13.33	28.33	21.67	36.67	41.67	4	contig09032	1_BC
contig09761	288	10	154	ACAACTATTAAAATTTTCCGTCTCCTTATTTTCTTCTGCGCCCATGGCCGATATATAGGC	60	135	78.93	0	13.33	26.67	23.33	36.67	40	4	contig09032	1_BC
contig09761	288	10	153	CACAACTATTAAAATTTTCCGTCTCCTTATTTTCTTCTGCGCCCATGGCCGATATATAGG	60	136	78.22	0	13.33	26.67	23.33	36.67	40	4	contig09032	1_BC
contig09760	116	10	54	CAAAAAAGGAAGCTGGGAAGGAATGCAATGAGAATAAATTCAGCGAATCTCAAAATCTCT	60	63	77.85	0	21.67	15	45	18.33	36.67	6	contig18922	1_BC
contig09760	116	10	53	GCAAAAAAGGAAGCTGGGAAGGAATGCAATGAGAATAAATTCAGCGAATCTCAAAATCTC	60	64	78.28	0	23.33	15	45	16.67	38.33	6	contig18922	1_BC
contig09760	116	10	52	TGCAAAAAAGGAAGCTGGGAAGGAATGCAATGAGAATAAATTCAGCGAATCTCAAAATCT	60	65	78.73	0	23.33	13.33	45	18.33	36.67	6	contig18922	2_BC
contig09760	116	10	51	TTGCAAAAAAGGAAGCTGGGAAGGAATGCAATGAGAATAAATTCAGCGAATCTCAAAATC	60	66	78.31	0	23.33	13.33	45	18.33	36.67	6	contig18922	2_BC
contig09760	116	10	50	ATTGCAAAAAAGGAAGCTGGGAAGGAATGCAATGAGAATAAATTCAGCGAATCTCAAAAT	60	67	78.23	0	23.33	11.67	46.67	18.33	35	6	contig18922	2_BC
contig09760	116	10	49	AATTGCAAAAAAGGAAGCTGGGAAGGAATGCAATGAGAATAAATTCAGCGAATCTCAAAA	60	68	78.26	0	23.33	11.67	48.33	16.67	35	6	contig18922	2_BC
contig09760	116	10	48	AAATTGCAAAAAAGGAAGCTGGGAAGGAATGCAATGAGAATAAATTCAGCGAATCTCAAA	60	69	78.26	0	23.33	11.67	48.33	16.67	35	6	contig18922	2_BC
contig09760	116	10	44	GAAAAAATTGCAAAAAAGGAAGCTGGGAAGGAATGCAATGAGAATAAATTCAGCGAATCT	60	73	77.77	0	25	10	48.33	16.67	35	6	contig18922	2_BC
contig09760	116	10	43	AGAAAAAATTGCAAAAAAGGAAGCTGGGAAGGAATGCAATGAGAATAAATTCAGCGAATC	60	74	77.77	0	25	10	50	15	35	6	contig18922	2_BC
contig09760	116	10	42	AAGAAAAAATTGCAAAAAAGGAAGCTGGGAAGGAATGCAATGAGAATAAATTCAGCGAAT	60	75	77.72	0	25	8.33	51.67	15	33.33	6	contig18922	2_BC
contig09759	118	10	52	TTGCCGTCGTCGTGGCAAACAAGAAAACCCCGGTAAGAGCGGAAGAAATCGCCAGTGTCC	60	67	86.33	0	28.33	26.67	30	15	55	4	contig20151	2_BC
contig09759	118	10	51	CTTGCCGTCGTCGTGGCAAACAAGAAAACCCCGGTAAGAGCGGAAGAAATCGCCAGTGTC	60	68	85.67	0	28.33	26.67	30	15	55	4	contig20151	2_BC
contig09759	118	10	50	CCTTGCCGTCGTCGTGGCAAACAAGAAAACCCCGGTAAGAGCGGAAGAAATCGCCAGTGT	60	69	86.35	0	28.33	26.67	30	15	55	4	contig20151	2_BC
contig09759	118	10	49	ACCTTGCCGTCGTCGTGGCAAACAAGAAAACCCCGGTAAGAGCGGAAGAAATCGCCAGTG	60	70	86.35	0	28.33	26.67	31.67	13.33	55	4	contig20151	2_BC
contig09759	118	10	48	GACCTTGCCGTCGTCGTGGCAAACAAGAAAACCCCGGTAAGAGCGGAAGAAATCGCCAGT	60	71	86.26	0	28.33	26.67	31.67	13.33	55	4	contig20151	2_BC
contig09759	118	10	46	ACGACCTTGCCGTCGTCGTGGCAAACAAGAAAACCCCGGTAAGAGCGGAAGAAATCGCCA	60	73	86.9	0	26.67	28.33	33.33	11.67	55	4	contig20151	2_BC
contig09759	118	10	43	TCGACGACCTTGCCGTCGTCGTGGCAAACAAGAAAACCCCGGTAAGAGCGGAAGAAATCG	60	76	85.97	0	28.33	26.67	31.67	13.33	55	4	contig20151	2_BC
contig09759	118	10	42	TTCGACGACCTTGCCGTCGTCGTGGCAAACAAGAAAACCCCGGTAAGAGCGGAAGAAATC	60	77	85.3	0	26.67	26.67	31.67	15	53.33	4	contig20151	2_BC
contig09759	118	10	41	ATTCGACGACCTTGCCGTCGTCGTGGCAAACAAGAAAACCCCGGTAAGAGCGGAAGAAAT	60	78	85.27	0	26.67	25	33.33	15	51.67	4	contig20151	2_BC
contig09759	118	10	40	CATTCGACGACCTTGCCGTCGTCGTGGCAAACAAGAAAACCCCGGTAAGAGCGGAAGAAA	60	79	85.39	0	26.67	26.67	33.33	13.33	53.33	4	contig20151	2_BC
contig09758	103	10	44	CGCCTTGCTTAGGCATAAAGGATGGTGCTTGTGCTTGGGTAGTAATGGTAGCGTGCATTG	60	60	83.47	0	35	15	18.33	31.67	50	3	contig17895	2_BC
contig09758	103	10	43	GCGCCTTGCTTAGGCATAAAGGATGGTGCTTGTGCTTGGGTAGTAATGGTAGCGTGCATT	60	61	84.2	0	35	15	18.33	31.67	50	3	contig19032	2_BC
contig09758	103	10	42	GGCGCCTTGCTTAGGCATAAAGGATGGTGCTTGTGCTTGGGTAGTAATGGTAGCGTGCAT	60	62	84.9	0	36.67	15	18.33	30	51.67	3	contig19032	2_BC
contig09758	103	10	41	AGGCGCCTTGCTTAGGCATAAAGGATGGTGCTTGTGCTTGGGTAGTAATGGTAGCGTGCA	60	63	85.38	0	36.67	15	20	28.33	51.67	3	contig19032	2_BC
contig09758	103	10	40	CAGGCGCCTTGCTTAGGCATAAAGGATGGTGCTTGTGCTTGGGTAGTAATGGTAGCGTGC	60	64	84.96	0	36.67	16.67	18.33	28.33	53.33	3	contig19032	2_BC
contig09758	103	10	39	GCAGGCGCCTTGCTTAGGCATAAAGGATGGTGCTTGTGCTTGGGTAGTAATGGTAGCGTG	60	65	84.96	0	38.33	15	18.33	28.33	53.33	3	contig19032	2_BC
contig09758	103	10	38	GGCAGGCGCCTTGCTTAGGCATAAAGGATGGTGCTTGTGCTTGGGTAGTAATGGTAGCGT	60	66	85.56	0	38.33	15	18.33	28.33	53.33	3	contig19032	2_BC
contig09758	103	10	37	AGGCAGGCGCCTTGCTTAGGCATAAAGGATGGTGCTTGTGCTTGGGTAGTAATGGTAGCG	60	67	85.49	0	38.33	15	20	26.67	53.33	3	contig19032	2_BC
contig09758	103	10	36	GAGGCAGGCGCCTTGCTTAGGCATAAAGGATGGTGCTTGTGCTTGGGTAGTAATGGTAGC	60	68	84.82	0	38.33	15	20	26.67	53.33	3	contig19032	2_BC
contig09758	103	10	35	AGAGGCAGGCGCCTTGCTTAGGCATAAAGGATGGTGCTTGTGCTTGGGTAGTAATGGTAG	60	69	84.43	0	38.33	13.33	21.67	26.67	51.67	3	contig19032	2_BC
contig09757	94	10	35	AGGCGAAGCCAGGATAGAGGTGGACGAGACAGAGATCGCTCTCGTGATAGGACGTGAAAG	60	60	84.52	0	38.33	16.67	31.67	13.33	55	3	contig09878	3_BC
contig09757	94	10	34	CAGGCGAAGCCAGGATAGAGGTGGACGAGACAGAGATCGCTCTCGTGATAGGACGTGAAA	60	61	84.58	0	36.67	18.33	31.67	13.33	55	3	contig09878	3_BC
contig09757	94	10	33	GCAGGCGAAGCCAGGATAGAGGTGGACGAGACAGAGATCGCTCTCGTGATAGGACGTGAA	60	62	85.41	0	38.33	18.33	30	13.33	56.67	2	contig09878	3_BC
contig09757	94	10	32	CGCAGGCGAAGCCAGGATAGAGGTGGACGAGACAGAGATCGCTCTCGTGATAGGACGTGA	60	63	86.09	0	38.33	20	28.33	13.33	58.33	2	contig09878	3_BC
contig09757	94	10	31	GCGCAGGCGAAGCCAGGATAGAGGTGGACGAGACAGAGATCGCTCTCGTGATAGGACGTG	60	64	86.49	0	40	20	26.67	13.33	60	2	contig09878	3_BC
contig09757	94	10	30	AGCGCAGGCGAAGCCAGGATAGAGGTGGACGAGACAGAGATCGCTCTCGTGATAGGACGT	60	65	86.85	0	38.33	20	28.33	13.33	58.33	2	contig09878	3_BC
contig09757	94	10	29	GAGCGCAGGCGAAGCCAGGATAGAGGTGGACGAGACAGAGATCGCTCTCGTGATAGGACG	60	66	86.33	0	40	20	28.33	11.67	60	2	contig09878	3_BC
contig09757	94	10	28	AGAGCGCAGGCGAAGCCAGGATAGAGGTGGACGAGACAGAGATCGCTCTCGTGATAGGAC	60	67	86.11	0	38.33	20	30	11.67	58.33	2	contig16559	3_BC
contig09757	94	10	27	CAGAGCGCAGGCGAAGCCAGGATAGAGGTGGACGAGACAGAGATCGCTCTCGTGATAGGA	60	68	86.11	0	38.33	20	30	11.67	58.33	2	contig16559	3_BC
contig09757	94	10	26	TCAGAGCGCAGGCGAAGCCAGGATAGAGGTGGACGAGACAGAGATCGCTCTCGTGATAGG	60	69	86.11	0	38.33	20	28.33	13.33	58.33	2	contig16559	3_BC
contig09756	92	10	33	GCGGCGTATTATACTCTACTGATATACATGCATGTACTATCATGGCTAACCTGGAGATCG	60	60	78.55	0	21.67	21.67	26.67	30	43.33	2	contig00697	1_BC
contig09756	92	10	32	TGCGGCGTATTATACTCTACTGATATACATGCATGTACTATCATGGCTAACCTGGAGATC	60	61	78.33	0	20	21.67	26.67	31.67	41.67	2	contig00697	1_BC
contig09756	92	10	31	CTGCGGCGTATTATACTCTACTGATATACATGCATGTACTATCATGGCTAACCTGGAGAT	60	62	78.35	0	20	21.67	26.67	31.67	41.67	2	contig00697	1_BC
contig09756	92	10	30	TCTGCGGCGTATTATACTCTACTGATATACATGCATGTACTATCATGGCTAACCTGGAGA	60	63	78.79	0	20	21.67	26.67	31.67	41.67	2	contig00697	1_BC
contig09756	92	10	29	TTCTGCGGCGTATTATACTCTACTGATATACATGCATGTACTATCATGGCTAACCTGGAG	60	64	78.39	0	20	21.67	25	33.33	41.67	2	contig00697	1_BC
contig09756	92	10	28	TTTCTGCGGCGTATTATACTCTACTGATATACATGCATGTACTATCATGGCTAACCTGGA	60	65	78.32	0	18.33	21.67	25	35	40	3	contig00697	1_BC
contig09756	92	10	27	TTTTCTGCGGCGTATTATACTCTACTGATATACATGCATGTACTATCATGGCTAACCTGG	60	66	77.92	0	18.33	21.67	23.33	36.67	40	4	contig00697	1_BC
contig09756	92	10	26	TTTTTCTGCGGCGTATTATACTCTACTGATATACATGCATGTACTATCATGGCTAACCTG	60	67	77.23	0	16.67	21.67	23.33	38.33	38.33	5	contig00697	1_BC
contig09756	92	10	25	TTTTTTCTGCGGCGTATTATACTCTACTGATATACATGCATGTACTATCATGGCTAACCT	60	68	77.08	0	15	21.67	23.33	40	36.67	6	contig00697	1_BC
contig09756	92	10	24	TTTTTTTCTGCGGCGTATTATACTCTACTGATATACATGCATGTACTATCATGGCTAACC	60	69	76.67	0	15	21.67	23.33	40	36.67	7	contig00697	4_BC
contig09755	118	10	5	TCATCCATGTTTGGTTTTACGTCTTCGAGGATATGAGATGTTTCGGTTGTGCGGGTGATG	60	114	81.19	0	31.67	13.33	15	40	45	4	contig16391	1_BC
contig09755	118	10	4	TTCATCCATGTTTGGTTTTACGTCTTCGAGGATATGAGATGTTTCGGTTGTGCGGGTGAT	60	115	81.06	0	30	13.33	15	41.67	43.33	4	contig16391	1_BC
contig09755	118	10	3	CTTCATCCATGTTTGGTTTTACGTCTTCGAGGATATGAGATGTTTCGGTTGTGCGGGTGA	60	116	81.14	0	30	15	15	40	45	4	contig16391	1_BC
contig09755	118	10	59	GTGATGCCGACGGTACCGAGCCCTTTTAAAATCGCATCGTTCGAATTAGAAGGGCTAACC	60	60	82.99	0	25	25	26.67	23.33	50	4	contig10142	2_BC
contig09755	118	10	58	GGTGATGCCGACGGTACCGAGCCCTTTTAAAATCGCATCGTTCGAATTAGAAGGGCTAAC	60	61	82.99	0	26.67	23.33	26.67	23.33	50	4	contig10142	2_BC
contig09755	118	10	57	GGGTGATGCCGACGGTACCGAGCCCTTTTAAAATCGCATCGTTCGAATTAGAAGGGCTAA	60	62	83.57	0	28.33	21.67	26.67	23.33	50	4	contig10142	2_BC
contig09755	118	10	56	CGGGTGATGCCGACGGTACCGAGCCCTTTTAAAATCGCATCGTTCGAATTAGAAGGGCTA	60	63	84.25	0	28.33	23.33	25	23.33	51.67	4	contig10142	2_BC
contig09755	118	10	55	GCGGGTGATGCCGACGGTACCGAGCCCTTTTAAAATCGCATCGTTCGAATTAGAAGGGCT	60	64	85.35	0	30	23.33	23.33	23.33	53.33	4	contig10142	2_BC
contig09755	118	10	54	TGCGGGTGATGCCGACGGTACCGAGCCCTTTTAAAATCGCATCGTTCGAATTAGAAGGGC	60	65	85.42	0	30	23.33	23.33	23.33	53.33	4	contig10142	2_BC
contig09755	118	10	53	GTGCGGGTGATGCCGACGGTACCGAGCCCTTTTAAAATCGCATCGTTCGAATTAGAAGGG	60	66	84.7	0	31.67	21.67	23.33	23.33	53.33	4	contig10142	2_BC
contig09754	102	10	43	TATAATAATTTATATGGAAATATTCTCTTTCTCTCTCTCTCCTTCTTGCTTGACTTTGCT	60	60	73.65	0	8.33	21.67	20	50	30	3	contig04876	2_BC
contig09754	102	10	42	ATATAATAATTTATATGGAAATATTCTCTTTCTCTCTCTCTCCTTCTTGCTTGACTTTGC	60	61	73.21	0	8.33	21.67	21.67	48.33	30	3	contig04876	2_BC
contig09754	102	10	41	CATATAATAATTTATATGGAAATATTCTCTTTCTCTCTCTCTCCTTCTTGCTTGACTTTG	60	62	72.52	0	8.33	21.67	21.67	48.33	30	3	contig04876	2_BC
contig09754	102	10	40	CCATATAATAATTTATATGGAAATATTCTCTTTCTCTCTCTCTCCTTCTTGCTTGACTTT	60	63	73.04	0	6.67	23.33	21.67	48.33	30	3	contig04876	2_BC
contig09754	102	10	39	GCCATATAATAATTTATATGGAAATATTCTCTTTCTCTCTCTCTCCTTCTTGCTTGACTT	60	64	73.91	0	8.33	23.33	21.67	46.67	31.67	3	contig04876	2_BC
contig09754	102	10	38	TGCCATATAATAATTTATATGGAAATATTCTCTTTCTCTCTCTCTCCTTCTTGCTTGACT	60	65	74.39	0	8.33	23.33	21.67	46.67	31.67	3	contig04876	2_BC
contig09754	102	10	37	ATGCCATATAATAATTTATATGGAAATATTCTCTTTCTCTCTCTCTCCTTCTTGCTTGAC	60	66	73.95	0	8.33	23.33	23.33	45	31.67	3	contig19053	2_BC
contig09754	102	10	36	TATGCCATATAATAATTTATATGGAAATATTCTCTTTCTCTCTCTCTCCTTCTTGCTTGA	60	67	73.49	0	8.33	21.67	23.33	46.67	30	3	contig19053	2_BC
contig09754	102	10	35	TTATGCCATATAATAATTTATATGGAAATATTCTCTTTCTCTCTCTCTCCTTCTTGCTTG	60	68	73.11	0	8.33	21.67	21.67	48.33	30	3	G1.seq	2_BC
contig09754	102	10	34	TTTATGCCATATAATAATTTATATGGAAATATTCTCTTTCTCTCTCTCTCCTTCTTGCTT	60	69	72.93	0	6.67	21.67	21.67	50	28.33	3	contig15714	2_BC
contig09753	94	10	33	TGCAGATAAGCCATGAATGTAGATAAGCCTGTAGACTTCAGAACCAAGGCCCACAAGATC	60	62	80.7	0	21.67	23.33	36.67	18.33	45	3	contig05281	1_BC
contig09753	94	10	32	ATGCAGATAAGCCATGAATGTAGATAAGCCTGTAGACTTCAGAACCAAGGCCCACAAGAT	60	63	80.64	0	21.67	21.67	38.33	18.33	43.33	3	contig05281	1_BC
contig09753	94	10	31	AATGCAGATAAGCCATGAATGTAGATAAGCCTGTAGACTTCAGAACCAAGGCCCACAAGA	60	64	80.67	0	21.67	21.67	40	16.67	43.33	3	contig05281	1_BC
contig09753	94	10	30	GAATGCAGATAAGCCATGAATGTAGATAAGCCTGTAGACTTCAGAACCAAGGCCCACAAG	60	65	80.29	0	23.33	21.67	38.33	16.67	45	3	contig05281	1_BC
contig09753	94	10	29	TGAATGCAGATAAGCCATGAATGTAGATAAGCCTGTAGACTTCAGAACCAAGGCCCACAA	60	66	80.74	0	21.67	21.67	38.33	18.33	43.33	3	contig05281	1_BC
contig09753	94	10	28	GTGAATGCAGATAAGCCATGAATGTAGATAAGCCTGTAGACTTCAGAACCAAGGCCCACA	60	67	80.87	0	23.33	21.67	36.67	18.33	45	3	contig05281	1_BC
contig09753	94	10	26	TCGTGAATGCAGATAAGCCATGAATGTAGATAAGCCTGTAGACTTCAGAACCAAGGCCCA	60	69	81.35	0	23.33	21.67	35	20	45	3	contig05281	1_BC
contig09753	94	10	25	ATCGTGAATGCAGATAAGCCATGAATGTAGATAAGCCTGTAGACTTCAGAACCAAGGCCC	60	70	80.82	0	23.33	21.67	35	20	45	3	contig07424	1_BC
contig09753	94	10	24	GATCGTGAATGCAGATAAGCCATGAATGTAGATAAGCCTGTAGACTTCAGAACCAAGGCC	60	71	80.16	0	25	20	35	20	45	2	contig07424	1_BC
contig09753	94	10	23	CGATCGTGAATGCAGATAAGCCATGAATGTAGATAAGCCTGTAGACTTCAGAACCAAGGC	60	72	80.17	0	25	20	35	20	45	2	contig07424	1_BC
contig09752	113	10	54	GAAGTGGATGAAGCGGGTGAGGTGGCGCTTGCGGACGATTATGTGGGAAGGAATAACAAA	60	60	84.63	0	41.67	10	30	18.33	51.67	3	contig21123	3_BC
contig09752	113	10	53	CGAAGTGGATGAAGCGGGTGAGGTGGCGCTTGCGGACGATTATGTGGGAAGGAATAACAA	60	61	85.31	0	41.67	11.67	28.33	18.33	53.33	3	contig21123	3_BC
contig09752	113	10	52	CCGAAGTGGATGAAGCGGGTGAGGTGGCGCTTGCGGACGATTATGTGGGAAGGAATAACA	60	62	86.01	0	41.67	13.33	26.67	18.33	55	3	contig21123	3_BC
contig09752	113	10	51	TCCGAAGTGGATGAAGCGGGTGAGGTGGCGCTTGCGGACGATTATGTGGGAAGGAATAAC	60	63	85.91	0	41.67	13.33	25	20	55	3	contig21123	3_BC
contig09752	113	10	50	GTCCGAAGTGGATGAAGCGGGTGAGGTGGCGCTTGCGGACGATTATGTGGGAAGGAATAA	60	64	85.91	0	43.33	11.67	25	20	55	3	contig21123	3_BC
contig09752	113	10	49	AGTCCGAAGTGGATGAAGCGGGTGAGGTGGCGCTTGCGGACGATTATGTGGGAAGGAATA	60	65	86.38	0	43.33	11.67	25	20	55	3	contig21123	3_BC
contig09752	113	10	48	GAGTCCGAAGTGGATGAAGCGGGTGAGGTGGCGCTTGCGGACGATTATGTGGGAAGGAAT	60	66	86.66	0	45	11.67	23.33	20	56.67	3	contig21123	3_BC
contig09752	113	10	47	CGAGTCCGAAGTGGATGAAGCGGGTGAGGTGGCGCTTGCGGACGATTATGTGGGAAGGAA	60	67	87.35	0	45	13.33	23.33	18.33	58.33	3	contig21123	3_BC
contig09752	113	10	46	CCGAGTCCGAAGTGGATGAAGCGGGTGAGGTGGCGCTTGCGGACGATTATGTGGGAAGGA	60	68	88.05	0	45	15	21.67	18.33	60	3	contig21123	3_BC
contig09752	113	10	44	TGCCGAGTCCGAAGTGGATGAAGCGGGTGAGGTGGCGCTTGCGGACGATTATGTGGGAAG	60	70	88.26	0	45	15	20	20	60	3	contig21123	3_BC
contig09751	104	10	45	TGGGTAGCCCCTCAGTGCTTAACGTTGGACGAAGAGAATGTCTGTTACTGCTGGTTATAG	60	60	81.97	0	30	18.33	21.67	30	48.33	4	contig08566	2_BC
contig09751	104	10	44	TTGGGTAGCCCCTCAGTGCTTAACGTTGGACGAAGAGAATGTCTGTTACTGCTGGTTATA	60	61	81.91	0	28.33	18.33	21.67	31.67	46.67	4	contig08566	2_BC
contig09751	104	10	43	ATTGGGTAGCCCCTCAGTGCTTAACGTTGGACGAAGAGAATGTCTGTTACTGCTGGTTAT	60	62	82.17	0	28.33	18.33	21.67	31.67	46.67	4	contig08566	2_BC
contig09751	104	10	42	CATTGGGTAGCCCCTCAGTGCTTAACGTTGGACGAAGAGAATGTCTGTTACTGCTGGTTA	60	63	82.31	0	28.33	20	21.67	30	48.33	4	contig08566	2_BC
contig09751	104	10	41	GCATTGGGTAGCCCCTCAGTGCTTAACGTTGGACGAAGAGAATGTCTGTTACTGCTGGTT	60	64	83.43	0	30	20	20	30	50	4	contig08566	2_BC
contig09751	104	10	40	GGCATTGGGTAGCCCCTCAGTGCTTAACGTTGGACGAAGAGAATGTCTGTTACTGCTGGT	60	65	84.14	0	31.67	20	20	28.33	51.67	4	contig08566	2_BC
contig09751	104	10	39	AGGCATTGGGTAGCCCCTCAGTGCTTAACGTTGGACGAAGAGAATGTCTGTTACTGCTGG	60	66	84.07	0	31.67	20	21.67	26.67	51.67	4	contig08566	2_BC
contig09751	104	10	38	GAGGCATTGGGTAGCCCCTCAGTGCTTAACGTTGGACGAAGAGAATGTCTGTTACTGCTG	60	67	83.39	0	31.67	20	21.67	26.67	51.67	4	contig08566	2_BC
contig09751	104	10	37	GGAGGCATTGGGTAGCCCCTCAGTGCTTAACGTTGGACGAAGAGAATGTCTGTTACTGCT	60	68	83.97	0	31.67	20	21.67	26.67	51.67	4	contig08566	2_BC
contig09751	104	10	36	TGGAGGCATTGGGTAGCCCCTCAGTGCTTAACGTTGGACGAAGAGAATGTCTGTTACTGC	60	69	84.04	0	31.67	20	21.67	26.67	51.67	4	contig08566	2_BC
contig09750	124	10	54	GCTGTTTGGTTTTTGGGTTTCTTTTTGTTTTTTGTTAGTAAATAACTAGATCTGGGTGCC	60	71	76.83	0	25	10	13.33	51.67	35	6	contig09598	1_BC
contig09750	124	10	53	CGCTGTTTGGTTTTTGGGTTTCTTTTTGTTTTTTGTTAGTAAATAACTAGATCTGGGTGC	60	72	76.85	0	25	10	13.33	51.67	35	6	A2.seq	1_BC
contig09750	124	10	33	GTATCGTCTAGGACATAAGACGCTGTTTGGTTTTTGGGTTTCTTTTTGTTTTTTGTTAGT	60	92	76.96	0	25	10	13.33	51.67	35	6	contig10926	1_BC
contig09750	124	10	32	AGTATCGTCTAGGACATAAGACGCTGTTTGGTTTTTGGGTTTCTTTTTGTTTTTTGTTAG	60	93	76.88	0	25	10	15	50	35	6	contig10926	1_BC
contig09750	124	10	31	GAGTATCGTCTAGGACATAAGACGCTGTTTGGTTTTTGGGTTTCTTTTTGTTTTTTGTTA	60	94	76.86	0	25	10	15	50	35	6	contig10926	1_BC
contig09750	124	10	30	CGAGTATCGTCTAGGACATAAGACGCTGTTTGGTTTTTGGGTTTCTTTTTGTTTTTTGTT	60	95	77.85	0	25	11.67	13.33	50	36.67	6	contig10926	1_BC
contig09750	124	10	29	TCGAGTATCGTCTAGGACATAAGACGCTGTTTGGTTTTTGGGTTTCTTTTTGTTTTTTGT	60	96	78.25	0	25	11.67	13.33	50	36.67	6	contig10926	1_BC
contig09750	124	10	28	CTCGAGTATCGTCTAGGACATAAGACGCTGTTTGGTTTTTGGGTTTCTTTTTGTTTTTTG	60	97	77.83	0	25	13.33	13.33	48.33	38.33	6	contig10926	1_BC
contig09750	124	10	27	GCTCGAGTATCGTCTAGGACATAAGACGCTGTTTGGTTTTTGGGTTTCTTTTTGTTTTTT	60	98	78.53	0	25	13.33	13.33	48.33	38.33	6	contig10926	1_BC
contig09750	124	10	26	TGCTCGAGTATCGTCTAGGACATAAGACGCTGTTTGGTTTTTGGGTTTCTTTTTGTTTTT	60	99	79.02	0	25	13.33	13.33	48.33	38.33	5	contig10926	1_BC
contig09749	108	10	49	CTTTGTACGCAAATTTGTCGACGGCTGTGCCTGTCTATATTGCAGGTGCTATGATCATCT	60	60	81.31	0	23.33	21.67	18.33	36.67	45	3	contig13571	1_BC
contig09749	108	10	47	AGCTTTGTACGCAAATTTGTCGACGGCTGTGCCTGTCTATATTGCAGGTGCTATGATCAT	60	62	82.12	0	25	20	20	35	45	3	contig13571	1_BC
contig09749	108	10	46	TAGCTTTGTACGCAAATTTGTCGACGGCTGTGCCTGTCTATATTGCAGGTGCTATGATCA	60	63	81.87	0	25	20	20	35	45	3	contig13571	1_BC
contig09749	108	10	45	ATAGCTTTGTACGCAAATTTGTCGACGGCTGTGCCTGTCTATATTGCAGGTGCTATGATC	60	64	81.34	0	25	20	20	35	45	3	contig14052	1_BC
contig09749	108	10	44	TATAGCTTTGTACGCAAATTTGTCGACGGCTGTGCCTGTCTATATTGCAGGTGCTATGAT	60	65	81.03	0	25	18.33	20	36.67	43.33	3	contig14052	1_BC
contig09749	108	10	43	TTATAGCTTTGTACGCAAATTTGTCGACGGCTGTGCCTGTCTATATTGCAGGTGCTATGA	60	66	81.05	0	25	18.33	20	36.67	43.33	3	contig14052	1_BC
contig09749	108	10	42	GTTATAGCTTTGTACGCAAATTTGTCGACGGCTGTGCCTGTCTATATTGCAGGTGCTATG	60	67	80.78	0	26.67	18.33	18.33	36.67	45	3	contig14052	1_BC
contig09749	108	10	41	AGTTATAGCTTTGTACGCAAATTTGTCGACGGCTGTGCCTGTCTATATTGCAGGTGCTAT	60	68	81.08	0	25	18.33	20	36.67	43.33	3	contig14052	1_BC
contig09749	108	10	40	CAGTTATAGCTTTGTACGCAAATTTGTCGACGGCTGTGCCTGTCTATATTGCAGGTGCTA	60	69	81.23	0	25	20	20	35	45	3	contig14052	1_BC
contig09749	108	10	33	ATGGCTCCAGTTATAGCTTTGTACGCAAATTTGTCGACGGCTGTGCCTGTCTATATTGCA	60	76	82.03	0	23.33	21.67	20	35	45	3	contig14052	1_BC
contig09748	300	10	228	ATGATGCATCGGAGGTAGATGTTCGAAAGAGAGTAGTGGCCGGAGCACTACTTAAATCAT	60	73	81	0	30	15	31.67	23.33	45	3	contig05278	1_BC
contig09748	300	10	178	TAAGAATATCTGCTTCTTAAAGCGGCGAGCCAAACGCTGTGATATCCCTGATGATGCATC	60	123	81.2	1	21.67	23.33	28.33	26.67	45	3	contig04082	1_BC
contig09748	300	10	177	ATAAGAATATCTGCTTCTTAAAGCGGCGAGCCAAACGCTGTGATATCCCTGATGATGCAT	60	124	81.14	1	21.67	21.67	30	26.67	43.33	3	contig04082	1_BC
contig09748	300	10	176	GATAAGAATATCTGCTTCTTAAAGCGGCGAGCCAAACGCTGTGATATCCCTGATGATGCA	60	125	81.2	1	23.33	21.67	30	25	45	3	contig04082	1_BC
contig09748	300	10	175	AGATAAGAATATCTGCTTCTTAAAGCGGCGAGCCAAACGCTGTGATATCCCTGATGATGC	60	126	81.13	1	23.33	21.67	30	25	45	3	contig04082	1_BC
contig09748	300	10	174	GAGATAAGAATATCTGCTTCTTAAAGCGGCGAGCCAAACGCTGTGATATCCCTGATGATG	60	127	80.32	1	25	20	30	25	45	3	contig04082	1_BC
contig09748	300	10	173	AGAGATAAGAATATCTGCTTCTTAAAGCGGCGAGCCAAACGCTGTGATATCCCTGATGAT	60	128	80.62	1	23.33	20	31.67	25	43.33	3	contig04082	1_BC
contig09748	300	10	172	AAGAGATAAGAATATCTGCTTCTTAAAGCGGCGAGCCAAACGCTGTGATATCCCTGATGA	60	129	80.65	1	23.33	20	33.33	23.33	43.33	3	contig04082	1_BC
contig09748	300	10	171	CAAGAGATAAGAATATCTGCTTCTTAAAGCGGCGAGCCAAACGCTGTGATATCCCTGATG	60	130	80.37	1	23.33	21.67	31.67	23.33	45	3	contig04082	1_BC
contig09748	300	10	170	TCAAGAGATAAGAATATCTGCTTCTTAAAGCGGCGAGCCAAACGCTGTGATATCCCTGAT	60	131	80.65	1	21.67	21.67	31.67	25	43.33	3	contig04082	1_BC
contig09747	109	10	49	ATAACGGACAACCGGAATAACATCCAACTCCGAACAAATACCATATCAGGGATGGGATGC	60	61	81.02	0	20	25	40	15	45	3	contig20859	1_BC
contig09747	109	10	48	TATAACGGACAACCGGAATAACATCCAACTCCGAACAAATACCATATCAGGGATGGGATG	60	62	79.88	0	20	23.33	40	16.67	43.33	3	contig20859	1_BC
contig09747	109	10	47	ATATAACGGACAACCGGAATAACATCCAACTCCGAACAAATACCATATCAGGGATGGGAT	60	63	79.71	0	18.33	23.33	41.67	16.67	41.67	3	contig20859	1_BC
contig09747	109	10	46	GATATAACGGACAACCGGAATAACATCCAACTCCGAACAAATACCATATCAGGGATGGGA	60	64	79.78	0	20	23.33	41.67	15	43.33	3	contig20859	1_BC
contig09747	109	10	45	AGATATAACGGACAACCGGAATAACATCCAACTCCGAACAAATACCATATCAGGGATGGG	60	65	79.81	0	20	23.33	41.67	15	43.33	3	contig20859	1_BC
contig09747	109	10	44	GAGATATAACGGACAACCGGAATAACATCCAACTCCGAACAAATACCATATCAGGGATGG	60	66	79.15	0	20	23.33	41.67	15	43.33	3	contig20859	1_BC
contig09747	109	10	43	TGAGATATAACGGACAACCGGAATAACATCCAACTCCGAACAAATACCATATCAGGGATG	60	67	78.95	0	18.33	23.33	41.67	16.67	41.67	3	contig20859	1_BC
contig09747	109	10	42	TTGAGATATAACGGACAACCGGAATAACATCCAACTCCGAACAAATACCATATCAGGGAT	60	68	78.81	0	16.67	23.33	41.67	18.33	40	3	contig20859	1_BC
contig09747	109	10	41	CTTGAGATATAACGGACAACCGGAATAACATCCAACTCCGAACAAATACCATATCAGGGA	60	69	78.91	0	16.67	25	41.67	16.67	41.67	3	contig20859	1_BC
contig09747	109	10	40	CCTTGAGATATAACGGACAACCGGAATAACATCCAACTCCGAACAAATACCATATCAGGG	60	70	79.2	0	16.67	26.67	40	16.67	43.33	3	contig20859	1_BC
contig09746	103	10	42	GCATGGATGTAGGTGAGTGTAAGAACAAATAGGTTTTATCGTAATGTATCGTTCGTATAA	60	62	75.74	0	26.67	8.33	31.67	33.33	35	4	contig05310	1_BC
contig09746	103	10	41	CGCATGGATGTAGGTGAGTGTAAGAACAAATAGGTTTTATCGTAATGTATCGTTCGTATA	60	63	76.46	0	26.67	10	30	33.33	36.67	4	contig21923	1_BC
contig09746	103	10	40	ACGCATGGATGTAGGTGAGTGTAAGAACAAATAGGTTTTATCGTAATGTATCGTTCGTAT	60	64	77.23	0	26.67	10	30	33.33	36.67	4	contig21923	1_BC
contig09746	103	10	39	TACGCATGGATGTAGGTGAGTGTAAGAACAAATAGGTTTTATCGTAATGTATCGTTCGTA	60	65	76.98	0	26.67	10	30	33.33	36.67	4	contig21923	1_BC
contig09746	103	10	38	ATACGCATGGATGTAGGTGAGTGTAAGAACAAATAGGTTTTATCGTAATGTATCGTTCGT	60	66	77.23	0	26.67	10	30	33.33	36.67	4	contig21923	1_BC
contig09746	103	10	37	GATACGCATGGATGTAGGTGAGTGTAAGAACAAATAGGTTTTATCGTAATGTATCGTTCG	60	67	76.8	0	28.33	10	30	31.67	38.33	4	contig21923	1_BC
contig09746	103	10	36	CGATACGCATGGATGTAGGTGAGTGTAAGAACAAATAGGTTTTATCGTAATGTATCGTTC	60	68	76.8	0	26.67	11.67	30	31.67	38.33	4	contig21923	1_BC
contig09746	103	10	35	ACGATACGCATGGATGTAGGTGAGTGTAAGAACAAATAGGTTTTATCGTAATGTATCGTT	60	69	77.23	0	26.67	10	31.67	31.67	36.67	4	contig21923	1_BC
contig09746	103	10	34	AACGATACGCATGGATGTAGGTGAGTGTAAGAACAAATAGGTTTTATCGTAATGTATCGT	60	70	77.23	0	26.67	10	33.33	30	36.67	4	contig21923	1_BC
contig09746	103	10	33	CAACGATACGCATGGATGTAGGTGAGTGTAAGAACAAATAGGTTTTATCGTAATGTATCG	60	71	76.89	0	26.67	11.67	33.33	28.33	38.33	4	contig21923	1_BC
contig09745	478	10	261	TCAAACTATAACTTTGAAAGCCATTCCTGTGGCTTGCAAGGAAGCTTGTAGGCAACCCCA	60	218	82.38	1	20	25	30	25	45	4	contig14982	1_BC
contig09745	478	10	259	AGTCAAACTATAACTTTGAAAGCCATTCCTGTGGCTTGCAAGGAAGCTTGTAGGCAACCC	60	220	81.73	1	21.67	23.33	30	25	45	3	contig14982	1_BC
contig09745	478	10	258	AAGTCAAACTATAACTTTGAAAGCCATTCCTGTGGCTTGCAAGGAAGCTTGTAGGCAACC	60	221	81.03	1	21.67	21.67	31.67	25	43.33	3	contig14982	1_BC
contig09745	478	10	257	CAAGTCAAACTATAACTTTGAAAGCCATTCCTGTGGCTTGCAAGGAAGCTTGTAGGCAAC	60	222	80.47	1	21.67	21.67	31.67	25	43.33	3	contig14982	1_BC
contig09745	478	10	256	CCAAGTCAAACTATAACTTTGAAAGCCATTCCTGTGGCTTGCAAGGAAGCTTGTAGGCAA	60	223	81.03	1	21.67	21.67	31.67	25	43.33	3	contig14982	1_BC
contig09745	478	10	255	GCCAAGTCAAACTATAACTTTGAAAGCCATTCCTGTGGCTTGCAAGGAAGCTTGTAGGCA	60	224	81.88	1	23.33	21.67	30	25	45	3	contig14982	1_BC
contig09745	478	10	252	TCCGCCAAGTCAAACTATAACTTTGAAAGCCATTCCTGTGGCTTGCAAGGAAGCTTGTAG	60	227	81.64	0	21.67	23.33	28.33	26.67	45	3	contig14982	1_BC
contig09745	478	10	251	ATCCGCCAAGTCAAACTATAACTTTGAAAGCCATTCCTGTGGCTTGCAAGGAAGCTTGTA	60	228	81.55	0	20	23.33	30	26.67	43.33	3	contig14982	1_BC
contig09745	478	10	250	TATCCGCCAAGTCAAACTATAACTTTGAAAGCCATTCCTGTGGCTTGCAAGGAAGCTTGT	60	229	81.55	0	20	23.33	28.33	28.33	43.33	3	contig14982	1_BC
contig09745	478	10	249	ATATCCGCCAAGTCAAACTATAACTTTGAAAGCCATTCCTGTGGCTTGCAAGGAAGCTTG	60	230	81.02	0	20	23.33	30	26.67	43.33	3	contig14982	1_BC
contig09744	131	10	72	AGTTCTTCAAGAATGTCGCTCCAGTCAATTTCAACACATTTGCTACCCCCACATTGGACT	60	60	81.31	0	13.33	30	26.67	30	43.33	5	contig19867	1_BC
contig09744	131	10	58	ATTGCACCAACGCCAGTTCTTCAAGAATGTCGCTCCAGTCAATTTCAACACATTTGCTAC	60	74	81.27	0	13.33	30	28.33	28.33	43.33	3	contig09353	1_BC
contig09744	131	10	57	TATTGCACCAACGCCAGTTCTTCAAGAATGTCGCTCCAGTCAATTTCAACACATTTGCTA	60	75	80.86	0	13.33	28.33	28.33	30	41.67	3	contig09353	1_BC
contig09744	131	10	56	ATATTGCACCAACGCCAGTTCTTCAAGAATGTCGCTCCAGTCAATTTCAACACATTTGCT	60	76	81.11	0	13.33	28.33	28.33	30	41.67	3	contig09353	1_BC
contig09744	131	10	55	CATATTGCACCAACGCCAGTTCTTCAAGAATGTCGCTCCAGTCAATTTCAACACATTTGC	60	77	80.81	0	13.33	30	28.33	28.33	43.33	3	contig09353	1_BC
contig09744	131	10	54	GCATATTGCACCAACGCCAGTTCTTCAAGAATGTCGCTCCAGTCAATTTCAACACATTTG	60	78	80.81	0	15	28.33	28.33	28.33	43.33	3	contig09353	1_BC
contig09744	131	10	53	GGCATATTGCACCAACGCCAGTTCTTCAAGAATGTCGCTCCAGTCAATTTCAACACATTT	60	79	81.37	0	15	28.33	28.33	28.33	43.33	3	contig09353	1_BC
contig09744	131	10	52	CGGCATATTGCACCAACGCCAGTTCTTCAAGAATGTCGCTCCAGTCAATTTCAACACATT	60	80	82.06	0	15	30	28.33	26.67	45	3	contig09353	1_BC
contig09744	131	10	51	TCGGCATATTGCACCAACGCCAGTTCTTCAAGAATGTCGCTCCAGTCAATTTCAACACAT	60	81	82.48	0	15	30	28.33	26.67	45	3	contig17674	1_BC
contig09744	131	10	50	ATCGGCATATTGCACCAACGCCAGTTCTTCAAGAATGTCGCTCCAGTCAATTTCAACACA	60	82	82.48	0	15	30	30	25	45	3	contig17674	1_BC
contig09743	140	10	81	GTATACATTCGCACAAAGCTTCTCGGAAACTCTTCTTTCTTCCTTTCCTTTCACGATACA	60	60	78.54	0	10	30	23.33	36.67	40	3	contig03093	1_BC
contig09743	140	10	79	ACGTATACATTCGCACAAAGCTTCTCGGAAACTCTTCTTTCTTCCTTTCCTTTCACGATA	60	62	79.11	0	10	30	23.33	36.67	40	3	contig02857	1_BC
contig09743	140	10	78	AACGTATACATTCGCACAAAGCTTCTCGGAAACTCTTCTTTCTTCCTTTCCTTTCACGAT	60	63	79.39	0	10	30	23.33	36.67	40	3	contig02857	1_BC
contig09743	140	10	77	AAACGTATACATTCGCACAAAGCTTCTCGGAAACTCTTCTTTCTTCCTTTCCTTTCACGA	60	64	79.42	0	10	30	25	35	40	3	contig02857	1_BC
contig09743	140	10	76	TAAACGTATACATTCGCACAAAGCTTCTCGGAAACTCTTCTTTCTTCCTTTCCTTTCACG	60	65	78.74	0	10	30	23.33	36.67	40	3	contig02857	1_BC
contig09743	140	10	75	GTAAACGTATACATTCGCACAAAGCTTCTCGGAAACTCTTCTTTCTTCCTTTCCTTTCAC	60	66	78.18	0	10	30	23.33	36.67	40	3	contig02857	1_BC
contig09743	140	10	74	AGTAAACGTATACATTCGCACAAAGCTTCTCGGAAACTCTTCTTTCTTCCTTTCCTTTCA	60	67	78.45	0	10	28.33	25	36.67	38.33	3	contig02857	1_BC
contig09743	140	10	73	CAGTAAACGTATACATTCGCACAAAGCTTCTCGGAAACTCTTCTTTCTTCCTTTCCTTTC	60	68	78.11	0	10	30	23.33	36.67	40	3	contig02857	1_BC
contig09743	140	10	72	GCAGTAAACGTATACATTCGCACAAAGCTTCTCGGAAACTCTTCTTTCTTCCTTTCCTTT	60	69	78.9	0	11.67	28.33	23.33	36.67	40	3	contig02857	1_BC
contig09743	140	10	71	AGCAGTAAACGTATACATTCGCACAAAGCTTCTCGGAAACTCTTCTTTCTTCCTTTCCTT	60	70	79.32	0	11.67	28.33	25	35	40	3	contig02857	1_BC
contig09742	115	10	22	ATAAAATAAGCGTTAACGGGAGCTGATGGACAAAGAATCCACACTATCCTGGGCCATAGC	60	94	81.07	0	23.33	21.67	36.67	18.33	45	4	contig19619	1_BC
contig09742	115	10	21	AATAAAATAAGCGTTAACGGGAGCTGATGGACAAAGAATCCACACTATCCTGGGCCATAG	60	95	80.22	0	23.33	20	38.33	18.33	43.33	4	contig19619	1_BC
contig09742	115	10	20	AAATAAAATAAGCGTTAACGGGAGCTGATGGACAAAGAATCCACACTATCCTGGGCCATA	60	96	80.15	0	21.67	20	40	18.33	41.67	4	contig19619	1_BC
contig09742	115	10	19	GAAATAAAATAAGCGTTAACGGGAGCTGATGGACAAAGAATCCACACTATCCTGGGCCAT	60	97	80.47	0	23.33	20	38.33	18.33	43.33	4	contig19619	1_BC
contig09742	115	10	18	AGAAATAAAATAAGCGTTAACGGGAGCTGATGGACAAAGAATCCACACTATCCTGGGCCA	60	98	80.94	0	23.33	20	40	16.67	43.33	4	contig19619	1_BC
contig09742	115	10	17	GAGAAATAAAATAAGCGTTAACGGGAGCTGATGGACAAAGAATCCACACTATCCTGGGCC	60	99	80.47	0	25	20	38.33	16.67	45	4	contig19619	1_BC
contig09742	115	10	16	AGAGAAATAAAATAAGCGTTAACGGGAGCTGATGGACAAAGAATCCACACTATCCTGGGC	60	100	80.2	0	25	18.33	40	16.67	43.33	4	contig19619	1_BC
contig09742	115	10	15	GAGAGAAATAAAATAAGCGTTAACGGGAGCTGATGGACAAAGAATCCACACTATCCTGGG	60	101	79.39	0	26.67	16.67	40	16.67	43.33	4	contig19619	1_BC
contig09742	115	10	14	GGAGAGAAATAAAATAAGCGTTAACGGGAGCTGATGGACAAAGAATCCACACTATCCTGG	60	102	79.39	0	26.67	16.67	40	16.67	43.33	4	contig19619	1_BC
contig09742	115	10	13	AGGAGAGAAATAAAATAAGCGTTAACGGGAGCTGATGGACAAAGAATCCACACTATCCTG	60	103	79.12	0	25	16.67	41.67	16.67	41.67	4	contig19619	1_BC
contig09741	85	10	16	ATGTCCAGAATGATGCTCAGACGAGCCAGATGAGGGTGGCAGGGTTATCTCAGCGACCCA	60	70	86.01	0	31.67	23.33	26.67	18.33	55	3	contig16300	2_BC
contig09741	85	10	14	TGATGTCCAGAATGATGCTCAGACGAGCCAGATGAGGGTGGCAGGGTTATCTCAGCGACC	60	72	85.31	0	33.33	21.67	25	20	55	3	contig16300	2_BC
contig09741	85	10	13	ATGATGTCCAGAATGATGCTCAGACGAGCCAGATGAGGGTGGCAGGGTTATCTCAGCGAC	60	73	84.58	0	33.33	20	26.67	20	53.33	3	contig16300	2_BC
contig09741	85	10	12	TATGATGTCCAGAATGATGCTCAGACGAGCCAGATGAGGGTGGCAGGGTTATCTCAGCGA	60	74	84.19	0	33.33	18.33	26.67	21.67	51.67	3	contig16300	2_BC
contig09741	85	10	11	ATATGATGTCCAGAATGATGCTCAGACGAGCCAGATGAGGGTGGCAGGGTTATCTCAGCG	60	75	83.74	0	33.33	18.33	26.67	21.67	51.67	3	contig16300	2_BC
contig09741	85	10	10	AATATGATGTCCAGAATGATGCTCAGACGAGCCAGATGAGGGTGGCAGGGTTATCTCAGC	60	76	83.04	0	31.67	18.33	28.33	21.67	50	3	contig16300	2_BC
contig09741	85	10	9	AAATATGATGTCCAGAATGATGCTCAGACGAGCCAGATGAGGGTGGCAGGGTTATCTCAG	60	77	82.19	0	31.67	16.67	30	21.67	48.33	3	contig16300	2_BC
contig09741	85	10	8	GAAATATGATGTCCAGAATGATGCTCAGACGAGCCAGATGAGGGTGGCAGGGTTATCTCA	60	78	82.17	0	31.67	16.67	30	21.67	48.33	3	contig16300	2_BC
contig09741	85	10	7	AGAAATATGATGTCCAGAATGATGCTCAGACGAGCCAGATGAGGGTGGCAGGGTTATCTC	60	79	82.1	0	31.67	16.67	30	21.67	48.33	3	contig16300	2_BC
contig09741	85	10	6	TAGAAATATGATGTCCAGAATGATGCTCAGACGAGCCAGATGAGGGTGGCAGGGTTATCT	60	80	81.78	0	31.67	15	30	23.33	46.67	3	contig16300	2_BC
contig09740	100	10	39	AAATATAGTGTAGGATCTGGGTTGGCTAGAAACCGTTGATCGGTCAGCCTAACGAGAAGA	60	62	80.78	0	30	15	31.67	23.33	45	3	contig12342	1_BC
contig09740	100	10	37	GAAAATATAGTGTAGGATCTGGGTTGGCTAGAAACCGTTGATCGGTCAGCCTAACGAGAA	60	64	80.35	0	30	15	31.67	23.33	45	4	contig12342	1_BC
contig09740	100	10	36	AGAAAATATAGTGTAGGATCTGGGTTGGCTAGAAACCGTTGATCGGTCAGCCTAACGAGA	60	65	80.78	0	30	15	31.67	23.33	45	4	contig12342	1_BC
contig09740	100	10	35	AAGAAAATATAGTGTAGGATCTGGGTTGGCTAGAAACCGTTGATCGGTCAGCCTAACGAG	60	66	80.38	0	30	15	31.67	23.33	45	4	contig12342	1_BC
contig09740	100	10	34	GAAGAAAATATAGTGTAGGATCTGGGTTGGCTAGAAACCGTTGATCGGTCAGCCTAACGA	60	67	80.35	0	30	15	31.67	23.33	45	4	contig12342	1_BC
contig09740	100	10	33	AGAAGAAAATATAGTGTAGGATCTGGGTTGGCTAGAAACCGTTGATCGGTCAGCCTAACG	60	68	80.38	0	30	15	31.67	23.33	45	4	contig12342	1_BC
contig09740	100	10	32	AAGAAGAAAATATAGTGTAGGATCTGGGTTGGCTAGAAACCGTTGATCGGTCAGCCTAAC	60	69	79.67	0	28.33	15	33.33	23.33	43.33	4	contig12342	1_BC
contig09740	100	10	31	AAAGAAGAAAATATAGTGTAGGATCTGGGTTGGCTAGAAACCGTTGATCGGTCAGCCTAA	60	70	79.53	0	28.33	13.33	35	23.33	41.67	4	contig12342	1_BC
contig09740	100	10	30	GAAAGAAGAAAATATAGTGTAGGATCTGGGTTGGCTAGAAACCGTTGATCGGTCAGCCTA	60	71	79.57	0	30	13.33	33.33	23.33	43.33	4	contig12342	1_BC
contig09740	100	10	29	AGAAAGAAGAAAATATAGTGTAGGATCTGGGTTGGCTAGAAACCGTTGATCGGTCAGCCT	60	72	80.28	0	30	13.33	33.33	23.33	43.33	4	contig12342	1_BC
contig09739	104	10	45	TCTTATTTCGCACACCTGTCAATTTTCCACCCTCAAGCAAATTGTAAGTAGATAAGACCT	60	60	78.5	0	11.67	26.67	30	31.67	38.33	4	contig15541	1_BC
contig09739	104	10	44	GTCTTATTTCGCACACCTGTCAATTTTCCACCCTCAAGCAAATTGTAAGTAGATAAGACC	60	61	78.23	0	13.33	26.67	30	30	40	4	contig15541	1_BC
contig09739	104	10	43	AGTCTTATTTCGCACACCTGTCAATTTTCCACCCTCAAGCAAATTGTAAGTAGATAAGAC	60	62	77.95	0	13.33	25	31.67	30	38.33	4	contig15541	1_BC
contig09739	104	10	42	CAGTCTTATTTCGCACACCTGTCAATTTTCCACCCTCAAGCAAATTGTAAGTAGATAAGA	60	63	77.95	0	13.33	25	31.67	30	38.33	4	contig15541	1_BC
contig09739	104	10	41	GCAGTCTTATTTCGCACACCTGTCAATTTTCCACCCTCAAGCAAATTGTAAGTAGATAAG	60	64	78.41	0	15	25	30	30	40	4	contig15541	1_BC
contig09739	104	10	40	TGCAGTCTTATTTCGCACACCTGTCAATTTTCCACCCTCAAGCAAATTGTAAGTAGATAA	60	65	78.83	0	13.33	25	30	31.67	38.33	4	contig15541	1_BC
contig09739	104	10	39	ATGCAGTCTTATTTCGCACACCTGTCAATTTTCCACCCTCAAGCAAATTGTAAGTAGATA	60	66	78.8	0	13.33	25	30	31.67	38.33	4	contig15541	1_BC
contig09739	104	10	38	CATGCAGTCTTATTTCGCACACCTGTCAATTTTCCACCCTCAAGCAAATTGTAAGTAGAT	60	67	79.22	0	13.33	26.67	28.33	31.67	40	4	contig15541	1_BC
contig09739	104	10	37	GCATGCAGTCTTATTTCGCACACCTGTCAATTTTCCACCCTCAAGCAAATTGTAAGTAGA	60	68	80.1	0	15	26.67	28.33	30	41.67	4	contig15541	1_BC
contig09739	104	10	36	AGCATGCAGTCTTATTTCGCACACCTGTCAATTTTCCACCCTCAAGCAAATTGTAAGTAG	60	69	80.12	0	15	26.67	28.33	30	41.67	4	contig15541	1_BC
contig09738	114	10	34	AACTTTTCATGAAGGTATTTCCTGATCTTGTCGCTGTCCTGTGCACGGAAGATATCCCAC	60	81	81.01	0	20	25	21.67	33.33	45	4	contig11835	1_BC
contig09738	114	10	33	GAACTTTTCATGAAGGTATTTCCTGATCTTGTCGCTGTCCTGTGCACGGAAGATATCCCA	60	82	80.91	0	21.67	23.33	21.67	33.33	45	4	contig11835	1_BC
contig09738	114	10	53	TCCTGATCTTGTCGCTGTCCTGTGCACGGAAGATATCCCACGCCGCGTAACCTGGTTTAC	60	62	85.55	0	23.33	31.67	16.67	28.33	55	3	contig20945	2_BC
contig09738	114	10	52	TTCCTGATCTTGTCGCTGTCCTGTGCACGGAAGATATCCCACGCCGCGTAACCTGGTTTA	60	63	85.44	0	23.33	30	16.67	30	53.33	3	contig20945	2_BC
contig09738	114	10	51	TTTCCTGATCTTGTCGCTGTCCTGTGCACGGAAGATATCCCACGCCGCGTAACCTGGTTT	60	64	85.72	0	23.33	30	15	31.67	53.33	3	contig20945	2_BC
contig09738	114	10	50	ATTTCCTGATCTTGTCGCTGTCCTGTGCACGGAAGATATCCCACGCCGCGTAACCTGGTT	60	65	85.7	0	23.33	30	16.67	30	53.33	3	contig20945	2_BC
contig09738	114	10	49	TATTTCCTGATCTTGTCGCTGTCCTGTGCACGGAAGATATCCCACGCCGCGTAACCTGGT	60	66	85.42	0	23.33	30	16.67	30	53.33	3	contig20945	2_BC
contig09738	114	10	48	GTATTTCCTGATCTTGTCGCTGTCCTGTGCACGGAAGATATCCCACGCCGCGTAACCTGG	60	67	85.01	0	25	30	16.67	28.33	55	3	contig20945	2_BC
contig09738	114	10	47	GGTATTTCCTGATCTTGTCGCTGTCCTGTGCACGGAAGATATCCCACGCCGCGTAACCTG	60	68	85.01	0	25	30	16.67	28.33	55	3	contig20945	2_BC
contig09738	114	10	46	AGGTATTTCCTGATCTTGTCGCTGTCCTGTGCACGGAAGATATCCCACGCCGCGTAACCT	60	69	85.36	0	23.33	30	18.33	28.33	53.33	3	contig20945	2_BC
contig09737	111	10	48	TCTGCACCACCGGGTCCGGAAAAGTTGTACAGAACCGTCTCTTGCCATGTCACCCATGAG	60	64	85.75	0	23.33	31.67	23.33	21.67	55	4	contig21159	2_BC
contig09737	111	10	47	GTCTGCACCACCGGGTCCGGAAAAGTTGTACAGAACCGTCTCTTGCCATGTCACCCATGA	60	65	85.81	0	23.33	31.67	23.33	21.67	55	4	contig21159	2_BC
contig09737	111	10	40	AGCTAGGGTCTGCACCACCGGGTCCGGAAAAGTTGTACAGAACCGTCTCTTGCCATGTCA	60	72	86.19	0	26.67	28.33	23.33	21.67	55	4	contig21159	2_BC
contig09737	111	10	38	AGAGCTAGGGTCTGCACCACCGGGTCCGGAAAAGTTGTACAGAACCGTCTCTTGCCATGT	60	74	86.13	0	28.33	26.67	23.33	21.67	55	4	contig21159	2_BC
contig09737	111	10	36	TCAGAGCTAGGGTCTGCACCACCGGGTCCGGAAAAGTTGTACAGAACCGTCTCTTGCCAT	60	76	86.03	0	26.67	28.33	23.33	21.67	55	4	contig21159	2_BC
contig09737	111	10	35	TTCAGAGCTAGGGTCTGCACCACCGGGTCCGGAAAAGTTGTACAGAACCGTCTCTTGCCA	60	77	86.05	0	26.67	28.33	23.33	21.67	55	4	contig21159	2_BC
contig09737	111	10	31	TGGGTTCAGAGCTAGGGTCTGCACCACCGGGTCCGGAAAAGTTGTACAGAACCGTCTCTT	60	81	85.92	0	30	25	21.67	23.33	55	4	contig21159	2_BC
contig09737	111	10	30	ATGGGTTCAGAGCTAGGGTCTGCACCACCGGGTCCGGAAAAGTTGTACAGAACCGTCTCT	60	82	85.9	0	30	25	23.33	21.67	55	4	contig21159	2_BC
contig09737	111	10	24	AAGACCATGGGTTCAGAGCTAGGGTCTGCACCACCGGGTCCGGAAAAGTTGTACAGAACC	60	88	85.55	0	30	25	28.33	16.67	55	4	contig21159	2_BC
contig09737	111	10	23	GAAGACCATGGGTTCAGAGCTAGGGTCTGCACCACCGGGTCCGGAAAAGTTGTACAGAAC	60	89	84.86	0	31.67	23.33	28.33	16.67	55	4	contig21159	2_BC
contig09736	114	10	54	TTTATGGACGTCCAGGTTGCGTAATTTTGACCAGGGTTGGGGCTACTGGTATGCAAAAAA	60	61	82.36	1	30	15	25	30	45	6	contig11270	1_BC
contig09736	114	10	53	TTTTATGGACGTCCAGGTTGCGTAATTTTGACCAGGGTTGGGGCTACTGGTATGCAAAAA	60	62	82.36	1	30	15	23.33	31.67	45	5	contig11270	1_BC
contig09736	114	10	55	TTATGGACGTCCAGGTTGCGTAATTTTGACCAGGGTTGGGGCTACTGGTATGCAAAAAAG	60	60	82.41	1	31.67	15	25	28.33	46.67	6	contig11270	2_BC
contig09736	114	10	52	GTTTTATGGACGTCCAGGTTGCGTAATTTTGACCAGGGTTGGGGCTACTGGTATGCAAAA	60	63	82.49	1	31.67	15	21.67	31.67	46.67	4	contig11270	2_BC
contig09736	114	10	51	CGTTTTATGGACGTCCAGGTTGCGTAATTTTGACCAGGGTTGGGGCTACTGGTATGCAAA	60	64	83.18	1	31.67	16.67	20	31.67	48.33	4	contig11270	2_BC
contig09736	114	10	50	CCGTTTTATGGACGTCCAGGTTGCGTAATTTTGACCAGGGTTGGGGCTACTGGTATGCAA	60	65	83.88	1	31.67	18.33	18.33	31.67	50	4	contig11270	2_BC
contig09736	114	10	49	GCCGTTTTATGGACGTCCAGGTTGCGTAATTTTGACCAGGGTTGGGGCTACTGGTATGCA	60	66	84.72	1	33.33	18.33	16.67	31.67	51.67	4	contig11270	2_BC
contig09736	114	10	48	CGCCGTTTTATGGACGTCCAGGTTGCGTAATTTTGACCAGGGTTGGGGCTACTGGTATGC	60	67	84.89	1	33.33	20	15	31.67	53.33	4	contig11270	2_BC
contig09736	114	10	47	CCGCCGTTTTATGGACGTCCAGGTTGCGTAATTTTGACCAGGGTTGGGGCTACTGGTATG	60	68	84.75	1	33.33	20	15	31.67	53.33	4	contig11270	2_BC
contig09736	114	10	46	GCCGCCGTTTTATGGACGTCCAGGTTGCGTAATTTTGACCAGGGTTGGGGCTACTGGTAT	60	69	85.48	1	33.33	20	15	31.67	53.33	4	contig11270	2_BC
contig09735	117	10	58	ATAACATACAGACTATTTGATGTACACTAGCATATGTCAGACACAGCGCTGGCCAAGAGT	60	60	79.53	0	20	21.67	35	23.33	41.67	3	contig04501	1_BC
contig09735	117	10	57	AATAACATACAGACTATTTGATGTACACTAGCATATGTCAGACACAGCGCTGGCCAAGAG	60	61	79.03	0	20	21.67	36.67	21.67	41.67	3	contig04501	1_BC
contig09735	117	10	56	TAATAACATACAGACTATTTGATGTACACTAGCATATGTCAGACACAGCGCTGGCCAAGA	60	62	78.68	0	18.33	21.67	36.67	23.33	40	3	contig04501	1_BC
contig09735	117	10	55	TTAATAACATACAGACTATTTGATGTACACTAGCATATGTCAGACACAGCGCTGGCCAAG	60	63	78.28	0	18.33	21.67	35	25	40	3	contig04501	1_BC
contig09735	117	10	54	CTTAATAACATACAGACTATTTGATGTACACTAGCATATGTCAGACACAGCGCTGGCCAA	60	64	78.28	0	16.67	23.33	35	25	40	3	contig04501	1_BC
contig09735	117	10	53	CCTTAATAACATACAGACTATTTGATGTACACTAGCATATGTCAGACACAGCGCTGGCCA	60	65	78.98	0	16.67	25	33.33	25	41.67	3	contig04501	1_BC
contig09735	117	10	52	GCCTTAATAACATACAGACTATTTGATGTACACTAGCATATGTCAGACACAGCGCTGGCC	60	66	79.33	0	18.33	25	31.67	25	43.33	3	contig04501	1_BC
contig09735	117	10	51	CGCCTTAATAACATACAGACTATTTGATGTACACTAGCATATGTCAGACACAGCGCTGGC	60	67	79.34	0	18.33	25	31.67	25	43.33	3	contig00811	1_BC
contig09735	117	10	50	ACGCCTTAATAACATACAGACTATTTGATGTACACTAGCATATGTCAGACACAGCGCTGG	60	68	78.99	0	18.33	23.33	33.33	25	41.67	3	contig00811	1_BC
contig09735	117	10	49	CACGCCTTAATAACATACAGACTATTTGATGTACACTAGCATATGTCAGACACAGCGCTG	60	69	78.45	0	16.67	25	33.33	25	41.67	3	contig00811	1_BC
contig09734	115	10	36	ATCATCGCACGTTCATTTACCCTATTTTGTTTCCCTTGTCTAACTAGAATTTCCAGGTTC	60	80	77.95	0	11.67	26.67	20	41.67	38.33	4	contig10590	1_BC
contig09734	115	10	34	CTATCATCGCACGTTCATTTACCCTATTTTGTTTCCCTTGTCTAACTAGAATTTCCAGGT	60	82	77.69	0	11.67	26.67	20	41.67	38.33	4	contig10590	1_BC
contig09734	115	10	33	TCTATCATCGCACGTTCATTTACCCTATTTTGTTTCCCTTGTCTAACTAGAATTTCCAGG	60	83	77.59	0	11.67	26.67	20	41.67	38.33	4	contig10590	1_BC
contig09734	115	10	56	CCTATTTTGTTTCCCTTGTCTAACTAGAATTTCCAGGTTCTTATATTCGCGCTCTAATTG	60	60	76.29	0	13.33	23.33	18.33	45	36.67	4	contig03828	2_BC
contig09734	115	10	55	CCCTATTTTGTTTCCCTTGTCTAACTAGAATTTCCAGGTTCTTATATTCGCGCTCTAATT	60	61	76.83	0	11.67	25	18.33	45	36.67	4	contig03828	2_BC
contig09734	115	10	54	ACCCTATTTTGTTTCCCTTGTCTAACTAGAATTTCCAGGTTCTTATATTCGCGCTCTAAT	60	62	77.32	0	11.67	25	20	43.33	36.67	4	contig03828	2_BC
contig09734	115	10	53	TACCCTATTTTGTTTCCCTTGTCTAACTAGAATTTCCAGGTTCTTATATTCGCGCTCTAA	60	63	77.07	0	11.67	25	20	43.33	36.67	4	contig03828	2_BC
contig09734	115	10	52	TTACCCTATTTTGTTTCCCTTGTCTAACTAGAATTTCCAGGTTCTTATATTCGCGCTCTA	60	64	77.07	0	11.67	25	18.33	45	36.67	4	contig03828	2_BC
contig09734	115	10	51	TTTACCCTATTTTGTTTCCCTTGTCTAACTAGAATTTCCAGGTTCTTATATTCGCGCTCT	60	65	77.35	0	11.67	25	16.67	46.67	36.67	4	contig03828	2_BC
contig09734	115	10	50	ATTTACCCTATTTTGTTTCCCTTGTCTAACTAGAATTTCCAGGTTCTTATATTCGCGCTC	60	66	76.9	0	11.67	25	18.33	45	36.67	4	contig03828	2_BC
contig09733	89	10	3	ACGAACTACTTCACTTTCAAGCTGGAATGCAAGCACAAGTACAGCGAGCGCATCTATGAA	60	87	81.95	0	20	25	35	20	45	3	contig05283	1_BC
contig09733	89	10	30	TGCAAGCACAAGTACAGCGAGCGCATCTATGAAGCGTGCATGGCGTCTTTCTGCTGCCTT	60	60	86.46	0	26.67	26.67	21.67	25	53.33	3	contig05283	2_BC
contig09733	89	10	29	ATGCAAGCACAAGTACAGCGAGCGCATCTATGAAGCGTGCATGGCGTCTTTCTGCTGCCT	60	61	86.44	0	26.67	26.67	23.33	23.33	53.33	3	contig05283	2_BC
contig09733	89	10	28	AATGCAAGCACAAGTACAGCGAGCGCATCTATGAAGCGTGCATGGCGTCTTTCTGCTGCC	60	62	85.98	0	26.67	26.67	25	21.67	53.33	3	contig05283	2_BC
contig09733	89	10	27	GAATGCAAGCACAAGTACAGCGAGCGCATCTATGAAGCGTGCATGGCGTCTTTCTGCTGC	60	63	85.31	0	28.33	25	25	21.67	53.33	3	contig05283	2_BC
contig09733	89	10	26	GGAATGCAAGCACAAGTACAGCGAGCGCATCTATGAAGCGTGCATGGCGTCTTTCTGCTG	60	64	85.18	0	30	23.33	25	21.67	53.33	3	contig05283	2_BC
contig09733	89	10	25	TGGAATGCAAGCACAAGTACAGCGAGCGCATCTATGAAGCGTGCATGGCGTCTTTCTGCT	60	65	85.59	0	28.33	23.33	25	23.33	51.67	3	contig05283	2_BC
contig09733	89	10	24	CTGGAATGCAAGCACAAGTACAGCGAGCGCATCTATGAAGCGTGCATGGCGTCTTTCTGC	60	66	85.18	0	28.33	25	25	21.67	53.33	3	contig05283	2_BC
contig09733	89	10	23	GCTGGAATGCAAGCACAAGTACAGCGAGCGCATCTATGAAGCGTGCATGGCGTCTTTCTG	60	67	85.18	0	30	23.33	25	21.67	53.33	3	contig05283	2_BC
contig09733	89	10	22	AGCTGGAATGCAAGCACAAGTACAGCGAGCGCATCTATGAAGCGTGCATGGCGTCTTTCT	60	68	85.52	0	28.33	23.33	26.67	21.67	51.67	3	contig05283	2_BC
contig09732	109	10	50	GTCCCAGCTCACGTACGTTCCGGGCGATAGAAAATCCATTTGCAGCAATCCGCCAACATG	60	60	85.06	0	21.67	31.67	26.67	20	53.33	4	contig15581	2_BC
contig09732	109	10	49	TGTCCCAGCTCACGTACGTTCCGGGCGATAGAAAATCCATTTGCAGCAATCCGCCAACAT	60	61	85.47	0	20	31.67	26.67	21.67	51.67	4	contig15581	2_BC
contig09732	109	10	48	TTGTCCCAGCTCACGTACGTTCCGGGCGATAGAAAATCCATTTGCAGCAATCCGCCAACA	60	62	85.49	0	20	31.67	26.67	21.67	51.67	4	contig15581	2_BC
contig09732	109	10	47	CTTGTCCCAGCTCACGTACGTTCCGGGCGATAGAAAATCCATTTGCAGCAATCCGCCAAC	60	63	85.02	0	20	33.33	25	21.67	53.33	4	contig15581	2_BC
contig09732	109	10	46	TCTTGTCCCAGCTCACGTACGTTCCGGGCGATAGAAAATCCATTTGCAGCAATCCGCCAA	60	64	85.33	0	20	31.67	25	23.33	51.67	4	contig15581	2_BC
contig09732	109	10	45	ATCTTGTCCCAGCTCACGTACGTTCCGGGCGATAGAAAATCCATTTGCAGCAATCCGCCA	60	65	85.31	0	20	31.67	25	23.33	51.67	4	contig15581	2_BC
contig09732	109	10	44	GATCTTGTCCCAGCTCACGTACGTTCCGGGCGATAGAAAATCCATTTGCAGCAATCCGCC	60	66	84.81	0	21.67	31.67	23.33	23.33	53.33	4	contig15581	2_BC
contig09732	109	10	43	TGATCTTGTCCCAGCTCACGTACGTTCCGGGCGATAGAAAATCCATTTGCAGCAATCCGC	60	67	84.63	0	21.67	30	23.33	25	51.67	4	contig16908	2_BC
contig09732	109	10	42	CTGATCTTGTCCCAGCTCACGTACGTTCCGGGCGATAGAAAATCCATTTGCAGCAATCCG	60	68	83.85	0	21.67	30	23.33	25	51.67	4	contig16908	2_BC
contig09732	109	10	41	GCTGATCTTGTCCCAGCTCACGTACGTTCCGGGCGATAGAAAATCCATTTGCAGCAATCC	60	69	83.99	0	21.67	30	23.33	25	51.67	4	contig16908	2_BC
contig09731	103	10	44	ATAGTAAACTCCAGTTGATCGTGGGAGAGACACACACATACTTATAGTTTTCTTGGACAT	60	60	77.6	0	20	18.33	31.67	30	38.33	4	contig02704	1_BC
contig09731	103	10	43	TATAGTAAACTCCAGTTGATCGTGGGAGAGACACACACATACTTATAGTTTTCTTGGACA	60	61	77.35	0	20	18.33	31.67	30	38.33	4	contig02704	1_BC
contig09731	103	10	42	CTATAGTAAACTCCAGTTGATCGTGGGAGAGACACACACATACTTATAGTTTTCTTGGAC	60	62	76.94	0	20	20	30	30	40	4	contig02704	1_BC
contig09731	103	10	41	TCTATAGTAAACTCCAGTTGATCGTGGGAGAGACACACACATACTTATAGTTTTCTTGGA	60	63	77.18	0	20	18.33	30	31.67	38.33	4	contig02704	1_BC
contig09731	103	10	40	CTCTATAGTAAACTCCAGTTGATCGTGGGAGAGACACACACATACTTATAGTTTTCTTGG	60	64	76.86	0	20	20	28.33	31.67	40	4	contig02704	1_BC
contig09731	103	10	39	CCTCTATAGTAAACTCCAGTTGATCGTGGGAGAGACACACACATACTTATAGTTTTCTTG	60	65	76.86	0	18.33	21.67	28.33	31.67	40	4	contig02704	1_BC
contig09731	103	10	38	CCCTCTATAGTAAACTCCAGTTGATCGTGGGAGAGACACACACATACTTATAGTTTTCTT	60	66	77.4	0	16.67	23.33	28.33	31.67	40	4	contig02704	1_BC
contig09731	103	10	37	CCCCTCTATAGTAAACTCCAGTTGATCGTGGGAGAGACACACACATACTTATAGTTTTCT	60	67	78.1	0	16.67	25	28.33	30	41.67	4	contig02704	1_BC
contig09731	103	10	36	CCCCCTCTATAGTAAACTCCAGTTGATCGTGGGAGAGACACACACATACTTATAGTTTTC	60	68	78.38	0	16.67	26.67	28.33	28.33	43.33	5	contig02704	1_BC
contig09731	103	10	35	TCCCCCTCTATAGTAAACTCCAGTTGATCGTGGGAGAGACACACACATACTTATAGTTTT	60	69	78.73	0	16.67	25	28.33	30	41.67	5	contig02704	1_BC
contig09730	109	10	50	GAGAAGTTCTTCGTAATTTTTCATGTGCTCAAACATCTCTATTGACAATATCCGGTCGAA	60	60	77.04	0	16.67	20	28.33	35	36.67	5	contig16544	1_BC
contig09730	109	10	49	GGAGAAGTTCTTCGTAATTTTTCATGTGCTCAAACATCTCTATTGACAATATCCGGTCGA	60	61	77.72	0	18.33	20	26.67	35	38.33	5	contig10447	1_BC
contig09730	109	10	48	CGGAGAAGTTCTTCGTAATTTTTCATGTGCTCAAACATCTCTATTGACAATATCCGGTCG	60	62	78.04	0	18.33	21.67	25	35	40	5	contig10447	1_BC
contig09730	109	10	47	ACGGAGAAGTTCTTCGTAATTTTTCATGTGCTCAAACATCTCTATTGACAATATCCGGTC	60	63	77.82	0	16.67	21.67	26.67	35	38.33	5	contig10447	1_BC
contig09730	109	10	46	TACGGAGAAGTTCTTCGTAATTTTTCATGTGCTCAAACATCTCTATTGACAATATCCGGT	60	64	77.49	0	16.67	20	26.67	36.67	36.67	5	contig10447	1_BC
contig09730	109	10	45	TTACGGAGAAGTTCTTCGTAATTTTTCATGTGCTCAAACATCTCTATTGACAATATCCGG	60	65	77	0	16.67	20	26.67	36.67	36.67	5	contig10447	1_BC
contig09730	109	10	44	TTTACGGAGAAGTTCTTCGTAATTTTTCATGTGCTCAAACATCTCTATTGACAATATCCG	60	66	76.32	0	15	20	26.67	38.33	35	5	contig10447	1_BC
contig09730	109	10	43	CTTTACGGAGAAGTTCTTCGTAATTTTTCATGTGCTCAAACATCTCTATTGACAATATCC	60	67	75.68	0	13.33	21.67	26.67	38.33	35	5	contig10447	1_BC
contig09730	109	10	38	CGAAACTTTACGGAGAAGTTCTTCGTAATTTTTCATGTGCTCAAACATCTCTATTGACAA	60	72	76.54	0	15	20	30	35	35	5	contig10447	1_BC
contig09730	109	10	37	TCGAAACTTTACGGAGAAGTTCTTCGTAATTTTTCATGTGCTCAAACATCTCTATTGACA	60	73	76.92	0	15	20	28.33	36.67	35	5	contig10447	1_BC
contig09729	457	10	390	GGGTTTGCTTCCTGATCTTCTGATGTACATTATTGATTTGCTTCTTCCATCTCTGATGCT	60	68	78.74	0	18.33	21.67	13.33	46.67	40	3	contig14987	1_BC
contig09729	457	10	389	TGGGTTTGCTTCCTGATCTTCTGATGTACATTATTGATTTGCTTCTTCCATCTCTGATGC	60	69	78.81	0	18.33	21.67	13.33	46.67	40	3	contig14987	1_BC
contig09729	457	10	388	TTGGGTTTGCTTCCTGATCTTCTGATGTACATTATTGATTTGCTTCTTCCATCTCTGATG	60	70	77.95	0	18.33	20	13.33	48.33	38.33	3	contig00750	1_BC
contig09729	457	10	374	GTACTGTACTTCATTTGGGTTTGCTTCCTGATCTTCTGATGTACATTATTGATTTGCTTC	60	84	76.61	0	18.33	18.33	15	48.33	36.67	3	contig20750	1_BC
contig09729	457	10	373	GGTACTGTACTTCATTTGGGTTTGCTTCCTGATCTTCTGATGTACATTATTGATTTGCTT	60	85	77.24	0	20	16.67	15	48.33	36.67	3	contig20750	1_BC
contig09729	457	10	372	TGGTACTGTACTTCATTTGGGTTTGCTTCCTGATCTTCTGATGTACATTATTGATTTGCT	60	86	77.74	0	20	16.67	15	48.33	36.67	3	contig20750	1_BC
contig09729	457	10	371	ATGGTACTGTACTTCATTTGGGTTTGCTTCCTGATCTTCTGATGTACATTATTGATTTGC	60	87	77.29	0	20	16.67	16.67	46.67	36.67	3	contig20750	1_BC
contig09729	457	10	370	CATGGTACTGTACTTCATTTGGGTTTGCTTCCTGATCTTCTGATGTACATTATTGATTTG	60	88	76.58	0	20	16.67	16.67	46.67	36.67	3	contig20750	1_BC
contig09729	457	10	369	ACATGGTACTGTACTTCATTTGGGTTTGCTTCCTGATCTTCTGATGTACATTATTGATTT	60	89	76.92	0	18.33	16.67	18.33	46.67	35	3	contig20750	1_BC
contig09729	457	10	368	CACATGGTACTGTACTTCATTTGGGTTTGCTTCCTGATCTTCTGATGTACATTATTGATT	60	90	77.07	0	18.33	18.33	18.33	45	36.67	3	contig20750	1_BC
contig09728	117	10	58	TGAATTGAAGATCCGTTTGAAATAAGTCCTTCCTGCGATGCCCAGTAAAAGTAGGTGCCA	60	60	81.09	0	23.33	20	30	26.67	43.33	4	contig12890	1_BC
contig09728	117	10	57	GTGAATTGAAGATCCGTTTGAAATAAGTCCTTCCTGCGATGCCCAGTAAAAGTAGGTGCC	60	61	80.72	0	25	20	28.33	26.67	45	4	contig12890	1_BC
contig09728	117	10	56	CGTGAATTGAAGATCCGTTTGAAATAAGTCCTTCCTGCGATGCCCAGTAAAAGTAGGTGC	60	62	80.72	0	25	20	28.33	26.67	45	4	contig12890	1_BC
contig09728	117	10	55	CCGTGAATTGAAGATCCGTTTGAAATAAGTCCTTCCTGCGATGCCCAGTAAAAGTAGGTG	60	63	80.57	0	25	20	28.33	26.67	45	4	contig12890	1_BC
contig09728	117	10	54	ACCGTGAATTGAAGATCCGTTTGAAATAAGTCCTTCCTGCGATGCCCAGTAAAAGTAGGT	60	64	80.95	0	23.33	20	30	26.67	43.33	4	contig12890	1_BC
contig09728	117	10	53	CACCGTGAATTGAAGATCCGTTTGAAATAAGTCCTTCCTGCGATGCCCAGTAAAAGTAGG	60	65	80.57	0	23.33	21.67	30	25	45	4	contig12890	1_BC
contig09728	117	10	52	GCACCGTGAATTGAAGATCCGTTTGAAATAAGTCCTTCCTGCGATGCCCAGTAAAAGTAG	60	66	80.72	0	23.33	21.67	30	25	45	4	contig12890	1_BC
contig09728	117	10	51	CGCACCGTGAATTGAAGATCCGTTTGAAATAAGTCCTTCCTGCGATGCCCAGTAAAAGTA	60	67	81.36	0	21.67	23.33	30	25	45	4	contig12890	1_BC
contig09728	117	10	50	TCGCACCGTGAATTGAAGATCCGTTTGAAATAAGTCCTTCCTGCGATGCCCAGTAAAAGT	60	68	82.05	0	21.67	23.33	28.33	26.67	45	4	contig12890	1_BC
contig09728	117	10	49	ATCGCACCGTGAATTGAAGATCCGTTTGAAATAAGTCCTTCCTGCGATGCCCAGTAAAAG	60	69	81.52	0	21.67	23.33	30	25	45	4	contig12890	1_BC
contig09727	89	10	30	GGACGATATCTAGCACATCGGATGAAATTGCCATGGATAGAACGAGAGGATTGTCGTAAG	60	60	79.82	0	30	15	33.33	21.67	45	3	contig07682	1_BC
contig09727	89	10	29	AGGACGATATCTAGCACATCGGATGAAATTGCCATGGATAGAACGAGAGGATTGTCGTAA	60	61	80.18	0	28.33	15	35	21.67	43.33	3	contig07682	1_BC
contig09727	89	10	28	CAGGACGATATCTAGCACATCGGATGAAATTGCCATGGATAGAACGAGAGGATTGTCGTA	60	62	80.32	0	28.33	16.67	33.33	21.67	45	3	contig07682	1_BC
contig09727	89	10	17	TAGATCACACGCAGGACGATATCTAGCACATCGGATGAAATTGCCATGGATAGAACGAGA	60	73	80.97	0	25	20	36.67	18.33	45	3	contig06657	1_BC
contig09727	89	10	16	ATAGATCACACGCAGGACGATATCTAGCACATCGGATGAAATTGCCATGGATAGAACGAG	60	74	80.53	0	25	20	36.67	18.33	45	3	contig06657	1_BC
contig09727	89	10	15	GATAGATCACACGCAGGACGATATCTAGCACATCGGATGAAATTGCCATGGATAGAACGA	60	75	80.51	0	25	20	36.67	18.33	45	3	contig06657	1_BC
contig09727	89	10	14	AGATAGATCACACGCAGGACGATATCTAGCACATCGGATGAAATTGCCATGGATAGAACG	60	76	80.53	0	25	20	36.67	18.33	45	3	contig06657	1_BC
contig09727	89	10	13	TAGATAGATCACACGCAGGACGATATCTAGCACATCGGATGAAATTGCCATGGATAGAAC	60	77	79.55	0	23.33	20	36.67	20	43.33	3	contig06657	1_BC
contig09727	89	10	12	TTAGATAGATCACACGCAGGACGATATCTAGCACATCGGATGAAATTGCCATGGATAGAA	60	78	79.41	0	23.33	18.33	36.67	21.67	41.67	3	contig06657	1_BC
contig09727	89	10	11	ATTAGATAGATCACACGCAGGACGATATCTAGCACATCGGATGAAATTGCCATGGATAGA	60	79	79.38	0	23.33	18.33	36.67	21.67	41.67	3	contig06657	1_BC
contig09726	326	10	136	TAAGTGTAGTGTATGATAGGAAGGCGGGTGGGAGAAACAAAACTGCGCTATGCTATTGCA	60	191	81.56	0	33.33	11.67	31.67	23.33	45	4	contig15574	1_BC
contig09726	326	10	133	TGCTAAGTGTAGTGTATGATAGGAAGGCGGGTGGGAGAAACAAAACTGCGCTATGCTATT	60	194	81.49	0	33.33	11.67	30	25	45	4	contig15574	1_BC
contig09726	326	10	132	ATGCTAAGTGTAGTGTATGATAGGAAGGCGGGTGGGAGAAACAAAACTGCGCTATGCTAT	60	195	81.46	0	33.33	11.67	31.67	23.33	45	4	contig15574	1_BC
contig09726	326	10	14	AATGCTTAGTAAGCGGCTTGACTAAAGCCGGTTCTTTTTCGGTTCCTTTCGAGCAATAGG	60	313	81.47	0	25	20	21.67	33.33	45	5	contig17043	1_BC
contig09726	326	10	13	CAATGCTTAGTAAGCGGCTTGACTAAAGCCGGTTCTTTTTCGGTTCCTTTCGAGCAATAG	60	314	80.9	0	23.33	21.67	21.67	33.33	45	5	contig17043	1_BC
contig09726	326	10	12	CCAATGCTTAGTAAGCGGCTTGACTAAAGCCGGTTCTTTTTCGGTTCCTTTCGAGCAATA	60	315	81.54	0	21.67	23.33	21.67	33.33	45	5	contig17043	1_BC
contig09726	326	10	3	TTTGTGTCGCCAATGCTTAGTAAGCGGCTTGACTAAAGCCGGTTCTTTTTCGGTTCCTTT	60	324	82.51	0	23.33	21.67	15	40	45	5	contig06544	1_BC
contig09726	326	10	267	CGAAGAGCGGCGGGATCTGAACTAGAGACTGTGGCTGTGTCTTCCTAGTCTAAAAGGGTA	60	60	83.01	0	33.33	18.33	25	23.33	51.67	4	contig13361	2_BC
contig09726	326	10	266	TCGAAGAGCGGCGGGATCTGAACTAGAGACTGTGGCTGTGTCTTCCTAGTCTAAAAGGGT	60	61	83.72	0	33.33	18.33	23.33	25	51.67	4	contig13361	2_BC
[truncated: 63,536 more rows]
