# Supplementary material for: Transcriptome sequencing and comparative transcriptome analysis of the scleroglucan producer Sclerotium rolfsii
Source: BMC Genomics. 2010 May 26;11:329. doi: 10.1186/1471-2164-11-329 (PMC2887420; doi:10.1186/1471-2164-11-329)
Supplement: Additional file 6 — selected 60 mers. 60-mer probes used for comparative microarray hybridization. [file 1471-2164-11-329-S6.XLS]

## Sheet: Tabelle1
ProbeID	Sequence	Notes	Target_ID	OligosPerTargetFinal	Target_Length	BPStart	EndDistance	ProbeLength	Tm	X_HybPotential	PercentG	PercentC	PercentA	PercentT	percentGC	PolyX	X_HybTarget	frequencySequence
CUST_1_PI248252247	CAATGGACTGATAACAAAATCGGAGTTCGCGCTACTGGATTCAAGGATGTTGTTGTTTGG	1_BC	contig19729	10	537	475	63	60	80.21	0	28.33	15	26.67	30	43.33	4	contig04343	1
CUST_10_PI248252247	AACTTTGACAGTATTGTTATGGACAACGAAGCGGGGGTGTCCGTTAAGCTTACTCTAGAG	1_BC	contig19729	10	537	88	450	60	80.57	1	28.33	16.67	26.67	28.33	45	5	contig16434	1
CUST_100_PI248252247	CGTCGAAGGCGTAGTGTGTAATGCGTCCAAAGACCATTGTGTGTATGTGTGGATGGGTGG	2_BC	contig19720	10	165	92	74	60	83.71	1	38.33	13.33	20	28.33	51.67	3	contig19795	1
CUST_1000_PI248252247	GCACGAAATATCGAACACAATGGAGCGGGAAAGGGATAAAATTCAGATTCTGAGTCTATA	1_BC	contig20126	10	126	58	69	60	78.47	0	25	15	40	20	40	4	contig03222	1
CUST_100008_PI248252247	CGTTCCTTGTCGGGTGGAGAGATGTGATACATCTGGGAAACTACGGTTTCGTCCCGGGGT	2_BC	contig02259	10	136	68	69	60	85.17	0	35	20	16.67	28.33	55	4	contig05536	1
CUST_10001_PI248252247	AAGAGGAGGTCCAATTGAATGAGACCATCAGGAGCATCATTCCCTTTTGCAGTTGTTGGA	1_BC	contig20684	10	214	1	214	60	81.9	0	26.67	18.33	28.33	26.67	45	4	contig17128	1
CUST_100016_PI248252247	GAAGGGTATACGACTAGGCGCAAACTCGCTAGAAATGTATACCTTTGAAGTCACTGGACA	1_BC	contig02258	10	164	81	84	60	80.31	0	25	20	33.33	21.67	45	3	contig14123	1
CUST_100017_PI248252247	CTCGCTAGAAATGTATACCTTTGAAGTCACTGGACAAGAGGACCGACGGATGACCCCCGG	2_BC	contig02258	10	164	105	60	60	83.55	0	26.67	26.67	28.33	18.33	53.33	5	contig18122	1
CUST_100019_PI248252247	AAACATTCGTCTCCCGCTATAGGCTCGCGATGGTTGCATTTCCTACGTTCAAATGTCTTT	1_BC	contig02257	10	103	34	70	60	82.05	0	18.33	26.67	20	35	45	3	contig15378	1
CUST_10002_PI248252247	AGTTTGTCCACCTGCGCAACTTCTTGCTCCGCACCCACTTGCAGGATCTCATCGAGACGA	2_BC	contig20684	10	214	152	63	60	86.53	1	20	35	20	25	55	3	contig17128	1
CUST_100020_PI248252247	CTCCCGCTATAGGCTCGCGATGGTTGCATTTCCTACGTTCAAATGTCTTTGCTAGATCGG	2_BC	contig02257	10	103	44	60	60	82.77	0	23.33	26.67	16.67	33.33	50	3	contig03554	1
CUST_100032_PI248252247	GTAATAAGTTCAATGGCTCTGGTAGCCTCCAACCTGTTCAACCATTACATCGATGGTGTC	1_BC	contig02256	10	441	280	162	60	80.29	0	20	25	25	30	45	2	contig20478	1
CUST_100038_PI248252247	TGGTGTGTAATAAGTTCAATGGCTCTGGTAGCCTCCAACCTGTTCAACCATTACATCGAT	1_BC	contig02256	10	441	274	168	60	80.76	0	20	23.33	25	31.67	43.33	2	contig20478	1
CUST_100039_PI248252247	TTAAGTGATTGCTATCAGCGGGGCAACAAAAGACGGGCTGTGACAAAACATGAACGGAAT	1_BC	contig02255	10	133	57	77	60	82.55	0	28.33	16.67	36.67	18.33	45	4	contig20576	1
CUST_100048_PI248252247	GGTCGATTATTAAGTGATTGCTATCAGCGGGGCAACAAAAGACGGGCTGTGACAAAACAT	1_BC	contig02255	10	133	48	86	60	81.74	0	28.33	16.67	33.33	21.67	45	4	contig20576	1
CUST_100049_PI248252247	TATTCGATGGAGGAGCTACGTATGAATGCCTATGCACGCGGGGCCAAGTTTACACCGCCG	2_BC	contig02254	10	109	1	109	60	85.83	0	30	25	23.33	21.67	55	4	contig14873	1
CUST_100050_PI248252247	TTTACACCGCCGGGGACGGTCATACCTGCTGAGCCGTCGATTGTGAGGGAACAGGGTACG	3_BC	contig02254	10	109	49	61	60	87.75	0	35	25	20	20	60	4	contig00325	1
CUST_100059_PI248252247	AATTCTCCAAACGCCGATCGCAAAAAATAGCTGCATCGATATCCGAGTCGTATTTGGGCA	1_BC	contig02253	10	162	89	74	60	82.31	0	20	25	31.67	23.33	45	6	contig05973	1
CUST_100068_PI248252247	CATATTCACGCGTAATTCTCCAAACGCCGATCGCAAAAAATAGCTGCATCGATATCCGAG	1_BC	contig02253	10	162	76	87	60	80.95	0	16.67	28.33	33.33	21.67	45	6	contig05973	1
CUST_100070_PI248252247	ATAAATTCAAAGGCAACATCGAGCGTATGAACAAGATGTGCGATGTTTCCTGGCTGATCG	1_BC	contig02252	10	102	1	102	60	80.92	0	25	18.33	31.67	25	43.33	3	contig14807	1
CUST_100071_PI248252247	ATGTTTCCTGGCTGATCGCCCGCAAAAGGCCATCCAATCATGGGAACTCCCTGGGTCAAA	2_BC	contig02252	10	102	43	60	60	86.5	0	23.33	30	25	21.67	53.33	4	contig06673	1
CUST_100079_PI248252247	CACCTCGTTCATCCGCTTAGTTGCCGCGCGCGCTGGCGTCGATCTCATGACGTTCGATAA	3_BC	contig02251	10	91	32	60	60	87.46	0	25	33.33	15	26.67	58.33	2	contig20162	1
CUST_100088_PI248252247	GCATCATCTTCGCGAACCCATGCAAAGCCACCTCGTTCATCCGCTTAGTTGCCGCGCGCG	3_BC	contig02251	10	91	4	88	60	88.53	0	21.67	38.33	18.33	21.67	60	3	contig17387	1
CUST_100089_PI248252247	AAGTCAGTGGAAATTTCTCAGGAGAAGGGAAGTATGGAGTATAGGTGTTGGTCTTAGAGT	1_BC	contig02250	10	107	48	60	60	78.84	1	35	6.67	30	28.33	41.67	3	contig09052	1
CUST_10009_PI248252247	AAGCGATGCGCTGGCATGCGGTGTGGATTTCTTTTTCTTTCTTCTCTCTCTCTTTTTGGT	1_BC	contig20683	10	152	87	66	60	82.48	0	23.33	21.67	8.33	46.67	45	5	contig18180	1
CUST_100098_PI248252247	TGACCAAGAAAGTCAGTGGAAATTTCTCAGGAGAAGGGAAGTATGGAGTATAGGTGTTGG	1_BC	contig02250	10	107	39	69	60	79.48	1	35	8.33	33.33	23.33	43.33	3	contig09052	1
CUST_100099_PI248252247	TTTCTCCGTTTCAGGAAGGCGTGGCATGTACAACCAATTGAAACAATTGATTTCGGCAGC	1_BC	contig14229	10	169	76	94	60	82.29	0	23.33	21.67	26.67	28.33	45	3	contig20833	1
CUST_1001_PI248252247	TGCGAAGATTCACCGAAGAAACGAAGGAGGAGGATATATTTATTGTATATATGTACGGTA	1_BC	contig20125	10	104	45	60	60	76.65	0	26.67	10	36.67	26.67	36.67	3	contig14009	1
CUST_100108_PI248252247	TACTTTTTCTTTCTCCGTTTCAGGAAGGCGTGGCATGTACAACCAATTGAAACAATTGAT	1_BC	contig14229	10	169	67	103	60	79.37	0	18.33	20	26.67	35	38.33	5	contig20833	1
CUST_100113_PI248252247	ACGGATATTCAAGAACTGGTCGACGGATTTAAGGACACCGGTGATGGAGAGGTCATTTTT	1_BC	contig14228	10	187	27	161	60	81.4	0	30	15	28.33	26.67	45	5	contig16986	1
CUST_100116_PI248252247	GAAGACAGAGAAAATCAACATCGTCGTCGACAATCAAGTGCACCCCCGGAACCAGCTTCC	2_BC	contig14228	10	187	123	65	60	83.7	0	20	31.67	35	13.33	51.67	5	contig17942	1
CUST_100119_PI248252247	ATCTGTACCCTATCCAAGTGAATTCGGCGTGGGATTCTTTCTTGAATCTTGCTCCGATGT	1_BC	contig14227	10	636	523	114	60	81.52	1	21.67	23.33	18.33	36.67	45	3	contig19064	1
CUST_100128_PI248252247	ACCAATTTTATCTGTACCCTATCCAAGTGAATTCGGCGTGGGATTCTTTCTTGAATCTTG	1_BC	contig14227	10	636	514	123	60	78.8	1	18.33	21.67	21.67	38.33	40	4	contig19064	1
CUST_100130_PI248252247	CATTGGTAATGGTCCGGCATTTCCCGTGTTGGTTTTGTTGTTACGTCAGCAAAGGAAAAA	1_BC	contig14226	10	240	90	151	60	81.55	1	26.67	16.67	23.33	33.33	43.33	5	contig00002	1
CUST_100138_PI248252247	GTTTATATAAAAGTCTTTGCGTGTGCGAGAAAAGGGTTCGTGGGTGCTGTCATTGGTAAT	1_BC	contig14226	10	240	40	201	60	80.05	0	31.67	10	23.33	35	41.67	4	contig00002	1
CUST_100139_PI248252247	TAGTTGATATTTACACTGGCAGCGACAGTGATCTCATTAATCTATCCTCACATGCCTGGT	1_BC	contig14225	10	413	351	63	60	79.47	0	18.33	23.33	25	33.33	41.67	3	contig17708	1
CUST_100148_PI248252247	TGAGGATTCAAATGATGAAGGTTACTACAAAAACGATTACCCAGACGAAGAAGAGTCTAT	1_BC	contig14225	10	413	166	248	60	77.03	0	21.67	15	41.67	21.67	36.67	5	contig17708	1
CUST_100149_PI248252247	AGACACATCTGCGTGACATGATCATCGTGCCAGAGATGATTGGCAGTGTCGTTGGCATCT	2_BC	contig14224	10	200	141	60	60	84.17	1	28.33	21.67	23.33	26.67	50	2	contig14609	1
CUST_100158_PI248252247	CCGTTGTCAAGACACATCTGCGTGACATGATCATCGTGCCAGAGATGATTGGCAGTGTCG	2_BC	contig14224	10	200	132	69	60	83.71	1	28.33	23.33	23.33	25	51.67	2	contig14609	1
CUST_100159_PI248252247	TCATGAAGGAATTCCGTTCCGGTTCCTCACGTGTCCTGATCACGACGGACTTGCTTGCCC	2_BC	contig14223	10	251	181	71	60	85.72	0	23.33	31.67	16.67	28.33	55	3	contig12498	1
CUST_100168_PI248252247	GTGAGGTGCTCATGAAGGAATTCCGTTCCGGTTCCTCACGTGTCCTGATCACGACGGACT	2_BC	contig14223	10	251	172	80	60	85.29	0	28.33	26.67	18.33	26.67	55	2	contig21051	1
CUST_100169_PI248252247	CTGGCAAGCTCTATCCAGAAGACAAGGACACTGTAACAAAACATGAATAAAAATATATGT	1_BC	contig14222	10	298	238	61	60	76.29	0	16.67	18.33	45	20	35	5	contig13973	1
CUST_100178_PI248252247	TGTTTAATCCTGGCAAGCTCTATCCAGAAGACAAGGACACTGTAACAAAACATGAATAAA	1_BC	contig14222	10	298	229	70	60	77.73	0	16.67	20	41.67	21.67	36.67	4	contig16890	1
CUST_100179_PI248252247	AATGAAGGGAAAGAATACATGGGAGACCATTCGCTCATACGACTGTACCAGCATTGGAAG	1_BC	contig14221	10	504	32	473	60	80.85	0	26.67	18.33	36.67	18.33	45	3	contig12823	1
CUST_10018_PI248252247	TTTGTGTTAGTGGAAAGAAGCGATGCGCTGGCATGCGGTGTGGATTTCTTTTTCTTTCTT	1_BC	contig20683	10	152	70	83	60	82.07	0	30	13.33	15	41.67	43.33	5	contig18180	1
CUST_100188_PI248252247	CAGAGGATAAAATGAAGGGAAAGAATACATGGGAGACCATTCGCTCATACGACTGTACCA	1_BC	contig14221	10	504	22	483	60	79.62	0	25	18.33	40	16.67	43.33	4	contig06456	1
CUST_100189_PI248252247	TTTTCGGCTTCGAGCGAGTAACGATGTGTCCTATACAAAAGAAGCTTGTTGATGTTGACC	1_BC	contig14220	10	328	269	60	60	80.41	1	25	18.33	25	31.67	43.33	4	contig16004	1
CUST_10019_PI248252247	TACTCATTGAAAATTCTCAAAATGTAAACTAGTTAGTCTGCTATCGACACCCAAACATCG	1_BC	contig20682	10	158	99	60	60	76.1	0	11.67	23.33	36.67	28.33	35	4	contig07483	1
CUST_100198_PI248252247	CGGTAAAAAGTTTTTCGGCTTCGAGCGAGTAACGATGTGTCCTATACAAAAGAAGCTTGT	1_BC	contig14220	10	328	258	71	60	79.73	1	25	16.67	30	28.33	41.67	5	contig16004	1
CUST_100199_PI248252247	AAAGACTCGTCTATTGAGACCAATATCTCTGACCACTTGAGACAAATCTCCGAAACCTCC	1_BC	contig02249	10	101	35	67	60	79.31	0	13.33	30	33.33	23.33	43.33	3	contig10166	1
CUST_100208_PI248252247	TAGAGCCAGAAAGACTCGTCTATTGAGACCAATATCTCTGACCACTTGAGACAAATCTCC	1_BC	contig02249	10	101	26	76	60	78.96	0	16.67	26.67	33.33	23.33	43.33	3	contig10166	1
CUST_100209_PI248252247	CCGAAAAGCAGTTAGTTATTAGTTGGAAATTAGATGTCCAGAGAACCAATTGCGCTAAGT	1_BC	contig02248	10	109	50	60	60	77.99	0	23.33	15	35	26.67	38.33	4	contig00835	1
CUST_100218_PI248252247	ACCGACCACCCGAAAAGCAGTTAGTTATTAGTTGGAAATTAGATGTCCAGAGAACCAATT	1_BC	contig02248	10	109	41	69	60	79.2	0	20	20	36.67	23.33	40	4	contig04062	1
CUST_100219_PI248252247	TATGCGCGCCATGGGCGTGTGCGAATGAACAAGGTACAGCTCGTAAGCAGATTCCAGTCG	2_BC	contig02247	10	118	46	73	60	86.15	0	31.67	23.33	25	20	55	3	contig07313	1
CUST_100228_PI248252247	AGGTCAATATATGCGCGCCATGGGCGTGTGCGAATGAACAAGGTACAGCTCGTAAGCAGA	2_BC	contig02247	10	118	37	82	60	85.17	0	31.67	20	30	18.33	51.67	3	contig07313	1
CUST_100229_PI248252247	GTACGTAATGAGAAAGAAATGCTGAGAATAGCCACAGAAGTAACGAAAACCACAGCAAAC	1_BC	contig02246	10	322	178	145	60	78.31	0	21.67	18.33	48.33	11.67	40	4	contig17434	1
CUST_100238_PI248252247	CAAAATGCGCGTACGTAATGAGAAAGAAATGCTGAGAATAGCCACAGAAGTAACGAAAAC	1_BC	contig02246	10	322	168	155	60	78.65	0	23.33	16.67	46.67	13.33	40	4	contig02417	1
CUST_100239_PI248252247	GATTAGACAAGAGGTGTCGTCTGTAGAGGATGCCGAGAAAGTTGGTTCAGCGCTGGCTAA	2_BC	contig02245	10	89	30	60	60	82.85	1	35	15	26.67	23.33	50	3	contig02875	1
CUST_100248_PI248252247	GATGCGCACGATTAGACAAGAGGTGTCGTCTGTAGAGGATGCCGAGAAAGTTGGTTCAGC	2_BC	contig02245	10	89	21	69	60	83.25	1	35	16.67	26.67	21.67	51.67	3	contig02875	1
CUST_100249_PI248252247	TCCAAACCTTGGATCAGAGCAATGGCTTTTTCAGAGCGAGGCTTGATGCTAATGTCACAA	1_BC	contig02244	10	140	80	61	60	82.27	0	23.33	21.67	28.33	26.67	45	5	contig21767	1
CUST_100258_PI248252247	ACATTATTTAGGCAGGAATGTCCAAACCTTGGATCAGAGCAATGGCTTTTTCAGAGCGAG	1_BC	contig02244	10	140	60	81	60	80.77	0	25	18.33	30	26.67	43.33	5	contig17655	1
CUST_100259_PI248252247	GAAGGGACATTCACGATACAGATCCAACTGGAAATATCTAAAGAATGGCTGTTGCACAAG	1_BC	contig02243	10	93	34	60	60	78.89	0	23.33	18.33	38.33	20	41.67	3	contig15420	1
CUST_100268_PI248252247	TTCATCCCAGAAGGGACATTCACGATACAGATCCAACTGGAAATATCTAAAGAATGGCTG	1_BC	contig02243	10	93	25	69	60	79.06	0	20	21.67	36.67	21.67	41.67	3	contig15931	1
CUST_100269_PI248252247	AGGAATATTAAATAACCAAGCGATTGCCACGGCTTCCATCCACATCTAATACACCAAACC	1_BC	contig02242	10	112	24	89	60	79.86	0	11.67	30	38.33	20	41.67	3	contig02270	1
CUST_100278_PI248252247	AAATCAAAGAGGAATATTAAATAACCAAGCGATTGCCACGGCTTCCATCCACATCTAATA	1_BC	contig02242	10	112	15	98	60	78.02	0	13.33	23.33	41.67	21.67	36.67	3	contig02270	1
CUST_100279_PI248252247	TTGCAAGCTCTGGACTGTAGCGTTATAACTCCACCCTTTAACCGTCTTCCCTGCCACCTT	2_BC	contig02241	10	115	21	95	60	83.86	0	15	35	18.33	31.67	50	3	contig00235	1
CUST_10028_PI248252247	CATTCCACGTAGTACTCATTGAAAATTCTCAAAATGTAAACTAGTTAGTCTGCTATCGAC	1_BC	contig20682	10	158	87	72	60	75.22	0	13.33	21.67	33.33	31.67	35	4	contig09084	1
CUST_100288_PI248252247	ATCCGTCAGTTGCAAGCTCTGGACTGTAGCGTTATAACTCCACCCTTTAACCGTCTTCCC	2_BC	contig02241	10	115	12	104	60	82.98	0	16.67	33.33	20	30	50	3	contig03060	1
CUST_100289_PI248252247	TTACAAGTGAAGCAAACAGCCAAACCAAGTTTCCCGTCGAGTACCTTCTCGTGAATGTCA	1_BC	contig02240	10	117	39	79	60	81.82	0	18.33	26.67	31.67	23.33	45	3	contig07995	1
CUST_10029_PI248252247	ACCGTGGGTATCTGTTTTGTTTGTCTGTGATGTGTAAGCCTATAATATGTTGATGGTGCA	1_BC	contig20681	10	102	43	60	60	79.39	0	28.33	11.67	18.33	41.67	40	4	contig14820	1
CUST_100298_PI248252247	CATGTACAAGAATGAGTAGTGGGTTACAAGTGAAGCAAACAGCCAAACCAAGTTTCCCGT	1_BC	contig02240	10	117	16	102	60	80.68	0	23.33	20	36.67	20	43.33	3	contig17908	1
CUST_100299_PI248252247	GTAGTCTTCCGGCGGATGTTCCATACTTTGTGGGCCAGGAAGTCCATGATGTCTGGCTTG	2_BC	contig14219	10	266	207	60	60	84.35	1	31.67	21.67	15	31.67	53.33	3	contig14798	1
CUST_100304_PI248252247	GCAGGAGGGCATTGGTGATCGATGAGGTAGATGATTCGCGCAAGACACTGCAGTATGCCA	2_BC	contig14219	10	266	27	240	60	85.12	1	35	18.33	26.67	20	53.33	3	contig14798	1
CUST_100309_PI248252247	TATATGGTTGATAGTGAACGAATTTTTTATTCAGGTGTTCTGGTTCTGGATTCCTTCAAG	1_BC	contig14218	10	316	257	60	60	76.18	0	23.33	11.67	21.67	43.33	35	6	contig03567	1
CUST_100318_PI248252247	TATCAAGGGTATATGGTTGATAGTGAACGAATTTTTTATTCAGGTGTTCTGGTTCTGGAT	1_BC	contig14218	10	316	248	69	60	76.58	0	26.67	8.33	23.33	41.67	35	6	contig03567	1
CUST_100319_PI248252247	GGATAGATGTATCCGTCCGTTCCCTTCTTTCAACCCATTCCTACACCACTAGTAGTAGTA	1_BC	contig14217	10	290	219	72	60	79.51	0	15	30	23.33	31.67	45	3	contig20084	1
CUST_100327_PI248252247	AGTTGGTATATTAGAATCTCCCTGGATAGATGTATCCGTCCGTTCCCTTCTTTCAACCCA	1_BC	contig14217	10	290	196	95	60	79.81	1	16.67	26.67	21.67	35	43.33	3	contig20084	1
CUST_100329_PI248252247	CGTTTCATCCCTCTCAAGTAAATGGAGGATTTCCTGGTGTATTTTCTTATTTGCATGTCA	1_BC	contig14216	10	187	128	60	60	78.02	0	18.33	20	20	41.67	38.33	4	contig12451	1
CUST_100338_PI248252247	CACTCTTCTCGTTTCATCCCTCTCAAGTAAATGGAGGATTTCCTGGTGTATTTTCTTATT	1_BC	contig14216	10	187	119	69	60	77.42	0	15	23.33	18.33	43.33	38.33	4	contig12451	1
CUST_100340_PI248252247	ATACCAACGCCGGATTTGGCGGTACCATAACTAGCACCAATACATGTGAATACGATGGCG	2_BC	contig14215	10	323	264	60	60	82.86	1	23.33	25	31.67	20	48.33	3	contig17922	1
CUST_100348_PI248252247	CAGCAGCAAGACCAGCAAGACCGACGGAAAGACCAGCACCAAGTTCAATGAAGCCTTGGT	2_BC	contig14215	10	323	67	257	60	85.59	1	25	28.33	36.67	10	53.33	3	contig17922	1
CUST_100349_PI248252247	AAATGGTATACCATCTACAAGGACCACATCACACTCTCAGATTACGAGATTCATGATGGC	1_BC	contig14214	10	124	65	60	60	78.8	1	16.67	25	35	23.33	41.67	3	contig00709	1
CUST_100358_PI248252247	CAGCTGAAGAAATGGTATACCATCTACAAGGACCACATCACACTCTCAGATTACGAGATT	1_BC	contig14214	10	124	56	69	60	78.59	1	16.67	25	36.67	21.67	41.67	3	contig00709	1
CUST_100359_PI248252247	TTATGGGAGCAGACTTCTACTGTTGTTCTTGATTTCTAAGACCGGAGAGATCTTTCGTCG	1_BC	contig14213	10	124	65	60	60	79.31	0	25	18.33	20	36.67	43.33	3	contig17800	1
CUST_100368_PI248252247	CTACTCGAATTATGGGAGCAGACTTCTACTGTTGTTCTTGATTTCTAAGACCGGAGAGAT	1_BC	contig14213	10	124	56	69	60	78.31	0	23.33	18.33	25	33.33	41.67	3	contig17800	1
CUST_100369_PI248252247	GAGCAAGAAACCGTTTTTACTTCGCTATCACCACCTATACCTGCTGCGACCCAGTCGCTG	2_BC	contig14212	10	143	84	60	60	83.53	1	18.33	33.33	23.33	25	51.67	5	contig07388	1
CUST_100378_PI248252247	GGCCCTGACGGAGCAAGAAACCGTTTTTACTTCGCTATCACCACCTATACCTGCTGCGAC	2_BC	contig14212	10	143	74	70	60	84.36	1	20	33.33	23.33	23.33	53.33	5	contig07388	1
CUST_100379_PI248252247	ACGTTATCTTGTTTCGCAAATGCGGAGAGTACTACTAAAATATGACCAGTGTATTTTTCT	1_BC	contig14211	10	172	80	93	60	76.8	0	18.33	16.67	28.33	36.67	35	5	contig07765	1
CUST_10038_PI248252247	AGTTCATTTACCGTGGGTATCTGTTTTGTTTGTCTGTGATGTGTAAGCCTATAATATGTT	1_BC	contig20681	10	102	34	69	60	76.83	0	23.33	11.67	18.33	46.67	35	4	contig14820	1
CUST_100388_PI248252247	ATCGACACTACGTTATCTTGTTTCGCAAATGCGGAGAGTACTACTAAAATATGACCAGTG	1_BC	contig14211	10	172	71	102	60	78.19	0	20	20	31.67	28.33	40	4	contig07765	1
CUST_100389_PI248252247	GTCGCCTTCCTGTCGCTTCTAGACATGATATTACGCTTTATATATAAGCTGCGTAGGGCA	1_BC	contig14210	10	280	221	60	60	80.4	0	21.67	23.33	21.67	33.33	45	3	contig07053	1
CUST_10039_PI248252247	TACGAGACCGACGGTACTGTTCTTCAGCGCCTCATCCATAGACTCGTTCTGGCCCACGAA	2_BC	contig20680	10	139	59	81	60	85.46	0	21.67	33.33	21.67	23.33	55	3	contig16889	1
CUST_100398_PI248252247	GGATGTGCTCGTCGCCTTCCTGTCGCTTCTAGACATGATATTACGCTTTATATATAAGCT	1_BC	contig14210	10	280	211	70	60	79.56	0	20	23.33	20	36.67	43.33	3	contig14736	1
CUST_100399_PI248252247	TTGGAACGGTATTCGATGTAATAGACCAAAGCCAAAAACGCATCCTAGTAAGCCGTCTCC	1_BC	contig02239	10	149	53	97	60	80.97	0	20	25	33.33	21.67	45	5	contig02609	1
CUST_100404_PI248252247	CCTTTTTGGAACGGTATTCGATGTAATAGACCAAAGCCAAAAACGCATCCTAGTAAGCCG	1_BC	contig02239	10	149	48	102	60	80.03	0	20	23.33	33.33	23.33	43.33	5	contig02609	1
CUST_100409_PI248252247	TACTTTCGCCAGTCGTTGCTATTGAGACGGCACAAGTATATTGTCACTTAGATGCTGGCA	1_BC	contig02238	10	123	41	83	60	81.52	0	23.33	21.67	23.33	31.67	45	3	contig15219	1
CUST_100418_PI248252247	CAAAACTGAATACTTTCGCCAGTCGTTGCTATTGAGACGGCACAAGTATATTGTCACTTA	1_BC	contig02238	10	123	31	93	60	78.73	0	18.33	21.67	30	30	40	4	contig15219	1
CUST_100420_PI248252247	AGGGGTGAGACATGAATGCCTGCATTGGGTGCAAGGCGACGGCGGCGAGCCAAAGCAGTT	3_BC	contig02237	10	98	20	79	60	89.89	0	40	20	25	15	60	4	contig19673	1
CUST_100427_PI248252247	GAGACAAAGGGGTGAGACATGAATGCCTGCATTGGGTGCAAGGCGACGGCGGCGAGCCAA	3_BC	contig02237	10	98	13	86	60	89.03	0	40	20	28.33	11.67	60	4	contig19673	1
CUST_100429_PI248252247	TACCCGTCCGAGAGCCAGGCTGGAGTAGTTGATCGACCCACGCACAGAATCGATGCTGGA	3_BC	contig02236	10	119	60	60	60	87.26	0	30	28.33	25	16.67	58.33	3	5	1
CUST_100438_PI248252247	AGGCTGAATCCAGAGGGCTGTGCCTACCCGTCCGAGAGCCAGGCTGGAGTAGTTGATCGA	3_BC	contig02236	10	119	36	84	60	88.02	0	35	25	21.67	18.33	60	3	5	1
CUST_100439_PI248252247	ACTATCATGCAGGTATAGCTCTCGGAAGACGATTGTTCCCTTTATTTGCCTTAGCGCTTG	1_BC	contig02235	10	135	76	60	60	80.88	0	21.67	23.33	20	35	45	3	contig03465	1
CUST_100448_PI248252247	TGCTGAAATACTATCATGCAGGTATAGCTCTCGGAAGACGATTGTTCCCTTTATTTGCCT	1_BC	contig02235	10	135	67	69	60	79.77	0	20	21.67	23.33	35	41.67	3	contig20787	1
CUST_100449_PI248252247	GGTGGATGTATGCGGAGGTATACTACAAGTACATTTTGTTTTTGTTTTTCTGTTGGATTA	1_BC	contig02234	10	265	193	73	60	76.51	0	26.67	8.33	20	45	35	5	contig13236	1
CUST_100458_PI248252247	AGTGTGGGTGGTGGATGTATGCGGAGGTATACTACAAGTACATTTTGTTTTTGTTTTTCT	1_BC	contig02234	10	265	184	82	60	78.68	0	30	8.33	18.33	43.33	38.33	5	contig21179	1
CUST_100460_PI248252247	GCAGACTTGAATTATCAGAAAGCGAGTGGATAACAAGTCGAGGAACTGACCGACTCGAAT	1_BC	contig02233	10	97	37	61	60	80.56	0	26.67	18.33	36.67	18.33	45	3	contig11494	1
CUST_100468_PI248252247	AAAGTGCAGTAGCAGACTTGAATTATCAGAAAGCGAGTGGATAACAAGTCGAGGAACTGA	1_BC	contig02233	10	97	26	72	60	79.7	0	28.33	13.33	40	18.33	41.67	3	contig11494	1
CUST_100469_PI248252247	AGTATGCGAGCCAAGCAATATTTGTCAACGACAACAACAACAACTGTCATCATCGTCTAT	1_BC	contig02232	10	120	61	60	60	79.71	0	15	25	36.67	23.33	40	3	contig21679	1
CUST_100478_PI248252247	AGATGTGAGAGTATGCGAGCCAAGCAATATTTGTCAACGACAACAACAACAACTGTCATC	1_BC	contig02232	10	120	52	69	60	79.91	0	20	21.67	38.33	20	41.67	3	contig21679	1
CUST_100479_PI248252247	CTTTTGTAAAAAATTTTTAGTGGTTATCGCGGCTATTGTGGCTAATCCCAATGAATACGT	1_BC	contig02231	10	109	49	61	60	77.17	0	20	15	26.67	38.33	35	6	contig04131	1
CUST_10048_PI248252247	AAGTCCTCAAGGTGTACGAGACCGACGGTACTGTTCTTCAGCGCCTCATCCATAGACTCG	2_BC	contig20680	10	139	45	95	60	83.85	0	23.33	30	23.33	23.33	53.33	2	contig16132	1
CUST_100488_PI248252247	CCCATAGAATCTTTGCTTTTGTAAAAAATTTTTAGTGGTTATCGCGGCTATTGTGGCTAA	1_BC	contig02231	10	109	34	76	60	77.18	0	20	15	25	40	35	6	contig04131	1
CUST_100489_PI248252247	TGCGCAATTAAGGAAAAAGATTTCCTTGTCCTGATGGTATCCAAAGCAAAGCCTGCGGCT	1_BC	contig02230	10	103	43	61	60	82.76	0	23.33	21.67	30	25	45	5	contig18386	1
CUST_10049_PI248252247	CCTATGTGTTCACGTACCTATCCCCTTGTAAAATGTACTTTAATATCCGAATAACTACTT	1_BC	contig06399	10	143	63	81	60	75.38	0	10	25	28.33	36.67	35	4	contig20959	1
CUST_100498_PI248252247	CCATCGAATCCTGCGCAATTAAGGAAAAAGATTTCCTTGTCCTGATGGTATCCAAAGCAA	1_BC	contig02230	10	103	32	72	60	80.14	0	18.33	23.33	33.33	25	41.67	5	contig09941	1
CUST_100499_PI248252247	AGAATCTAGTCGAATGGCACCGGGCGAATATTAGATCCTAAGGAAATTCCTCCTACACCT	1_BC	contig14209	10	181	96	86	60	80.76	0	20	25	31.67	23.33	45	3	contig14202	1
CUST_100507_PI248252247	TTGACTATAGAATCTAGTCGAATGGCACCGGGCGAATATTAGATCCTAAGGAAATTCCTC	1_BC	contig14209	10	181	88	94	60	78.51	0	21.67	20	31.67	26.67	41.67	3	contig14202	1
CUST_100509_PI248252247	TACAATAGCTCGTAAATCATGATACGCAGCGTGCAAAGTTCGTCACCACTTAGAGTCCTC	1_BC	contig14208	10	393	12	382	60	80.63	1	18.33	26.67	30	25	45	3	contig20720	1
CUST_100518_PI248252247	TACTGTACATACAATAGCTCGTAAATCATGATACGCAGCGTGCAAAGTTCGTCACCACTT	1_BC	contig14208	10	393	3	391	60	79.93	1	16.67	25	31.67	26.67	41.67	3	contig20720	1
CUST_100519_PI248252247	AAACGTTTTACAATATAATCCGGCACTTGGGCTGCGGGCGAACAATGCGAAAGAATGAAA	1_BC	contig14207	10	175	116	60	60	82.18	0	25	18.33	36.67	20	43.33	4	contig19391	1
CUST_100528_PI248252247	AAGATACAAGCAGGCCATCTGAAGAACCCTCAAAACGTTTTACAATATAATCCGGCACTT	1_BC	contig14207	10	175	84	92	60	79.63	0	15	25	38.33	21.67	40	4	contig05325	1
CUST_100529_PI248252247	GCCAAGGCTTCATGCTCATGTGCTGTTTTGTTTTCTTCTTTTGTTATGGTATTTAAATCG	1_BC	contig14206	10	231	103	129	60	77.79	0	20	16.67	15	48.33	36.67	4	contig19634	1
CUST_100538_PI248252247	TTGAAGTCGTGCCAAGGCTTCATGCTCATGTGCTGTTTTGTTTTCTTCTTTTGTTATGGT	1_BC	contig14206	10	231	93	139	60	80.49	0	23.33	16.67	11.67	48.33	40	4	contig02611	1
CUST_100539_PI248252247	TGCAGGCGAATTCCTTCTTGAATGCCTTTAAGAGTTTCTTGGCGTCATACTCTTTCGGCA	1_BC	contig14205	10	136	62	75	60	82.15	0	21.67	23.33	18.33	36.67	45	3	contig03713	1
CUST_100548_PI248252247	GAGTGCCATTGCAGGCGAATTCCTTCTTGAATGCCTTTAAGAGTTTCTTGGCGTCATACT	1_BC	contig14205	10	136	53	84	60	81.65	0	23.33	21.67	20	35	45	3	contig20647	1
CUST_100549_PI248252247	TCCTTGTTTCTTTCTCAACGATCATGATGTTTTCGCTTGTTTGTGATTGCTGCTAGTGTA	1_BC	contig14204	10	162	103	60	60	79.01	0	20	18.33	13.33	48.33	38.33	4	contig10728	1
CUST_100558_PI248252247	GCATCTGGATCCTTGTTTCTTTCTCAACGATCATGATGTTTTCGCTTGTTTGTGATTGCT	1_BC	contig14204	10	162	94	69	60	79.58	0	20	20	13.33	46.67	40	4	contig21758	1
CUST_100559_PI248252247	ACGAACGAAGCGGCAAAGAACATCATTTGCCAGACATGCAGACAGGCCTTTTTTATCACT	1_BC	contig14203	10	142	83	60	60	82.67	1	20	25	33.33	21.67	45	6	contig18948	1
CUST_100568_PI248252247	CCAGGCTAAAACGAACGAAGCGGCAAAGAACATCATTTGCCAGACATGCAGACAGGCCTT	2_BC	contig14203	10	142	73	70	60	84.43	1	23.33	26.67	36.67	13.33	50	4	contig18948	1
CUST_100569_PI248252247	ACGAGTTGTATGAATGTACACGTAGATAAGGAGTTGGTAGTAAACAAGCAAGCCCGCGTA	1_BC	contig14202	10	337	278	60	60	80.34	0	28.33	15	35	21.67	43.33	3	contig03112	1
CUST_100578_PI248252247	GTTGGAGGAAAGTAACGAGTTGTATGAATGTACACGTAGATAAGGAGTTGGTAGTAAACA	1_BC	contig14202	10	337	264	74	60	76.96	1	31.67	6.67	36.67	25	38.33	3	contig03112	1
CUST_100579_PI248252247	TACCGGAAGTGGAAAGAGCTCTCTTACATTGTCTCTCCTTCGCTGCATCAATGTAGAAGG	2_BC	contig14201	10	95	36	60	60	81.11	0	23.33	23.33	25	28.33	46.67	3	contig11487	1
CUST_10058_PI248252247	TATGACCAATCCTATGTGTTCACGTACCTATCCCCTTGTAAAATGTACTTTAATATCCGA	1_BC	contig06399	10	143	53	91	60	76.78	0	11.67	25	28.33	35	36.67	4	contig20959	1
CUST_100588_PI248252247	TGTGGGTCGTACCGGAAGTGGAAAGAGCTCTCTTACATTGTCTCTCCTTCGCTGCATCAA	2_BC	contig14201	10	95	27	69	60	83.47	0	25	25	20	30	50	3	contig13536	1
CUST_100589_PI248252247	ACCATCATGTGGCAGTCCATAAAGATTCCCGGGACGCCCTTGTGTACGCAGGTGAGGATG	2_BC	contig14200	10	348	254	95	60	85.84	1	30	25	23.33	21.67	55	3	contig10728	1
CUST_10059_PI248252247	CACAAATTTTATTCTTGATGCTTACCCTGATCGACGTGTGGTTCAGATATACATCCCTTA	1_BC	contig06398	10	102	43	60	60	77.62	0	15	23.33	25	36.67	38.33	4	contig12211	1
CUST_100598_PI248252247	GTCGTTCACCCACTTTTCGGGCTGTGCGACCATCATGTGGCAGTCCATAAAGATTCCCGG	2_BC	contig14200	10	348	226	123	60	85.57	1	25	30	18.33	26.67	55	4	contig10728	1
CUST_100599_PI248252247	GCTTAAAATAACAGGTGCAATGGAATAAGTGGGGGTGGTAATGCTGAAGGAATCAATAAT	1_BC	contig02229	10	121	62	60	60	78.45	0	30	8.33	38.33	23.33	38.33	5	contig15618	1
CUST_100608_PI248252247	TGAAAATTGTGCTTAAAATAACAGGTGCAATGGAATAAGTGGGGGTGGTAATGCTGAAGG	1_BC	contig02229	10	121	52	70	60	79.54	0	33.33	6.67	35	25	40	5	contig15618	1
CUST_100609_PI248252247	GTCTGAGGCCACTGTTTAGAGTAAAACTCAAGTGCTTGAAAAGTTGTATTAACTTAATCG	1_BC	contig02228	10	111	52	60	60	76.46	0	21.67	15	31.67	31.67	36.67	4	contig12112	1
CUST_100618_PI248252247	GTCGTCGAGGTCTGAGGCCACTGTTTAGAGTAAAACTCAAGTGCTTGAAAAGTTGTATTA	1_BC	contig02228	10	111	43	69	60	79.09	0	26.67	15	28.33	30	41.67	4	contig12112	1
CUST_100621_PI248252247	TTGGCAGTGTCCAAACCCGAGAGCGTTCGCGTTACTCTTCTCTGGAGATTCGCTTACCTT	2_BC	contig02227	10	118	57	62	60	84.54	0	23.33	28.33	16.67	31.67	51.67	3	contig05148	1
CUST_100628_PI248252247	TGGCGGACATTGGCAGTGTCCAAACCCGAGAGCGTTCGCGTTACTCTTCTCTGGAGATTC	2_BC	contig02227	10	118	48	71	60	85.63	0	28.33	26.67	18.33	26.67	55	3	contig19383	1
CUST_100629_PI248252247	CTATCTATCATCGCCTGCCGCCGAGAAACATCTCGCCGGTGCTTTTGAACGTCCGCTATT	2_BC	contig02226	10	100	41	60	60	85.09	0	20	33.33	18.33	28.33	53.33	4	contig12497	1
CUST_100634_PI248252247	CTCATGGGCTCCTATCTATCATCGCCTGCCGCCGAGAAACATCTCGCCGGTGCTTTTGAA	2_BC	contig02226	10	100	30	71	60	85.86	0	21.67	33.33	18.33	26.67	55	4	contig12497	1
CUST_100639_PI248252247	CGGACTAGGACATAGAAACGAGCTATCGAAAGTGAGAAAGTGAAGAAGCAGTCAATATTG	1_BC	contig02225	10	118	55	64	60	78.17	0	28.33	13.33	41.67	16.67	41.67	3	contig07937	1
CUST_100648_PI248252247	ATGTACTCTCGGACTAGGACATAGAAACGAGCTATCGAAAGTGAGAAAGTGAAGAAGCAG	1_BC	contig02225	10	118	46	73	60	79.08	0	28.33	15	40	16.67	43.33	3	21	1
CUST_100650_PI248252247	CCACAGACGGGTTGCGTATAATTCAATCTCGAATATTTAAGCAATCACACAGTAGCAGTT	1_BC	contig02224	10	383	323	61	60	78.8	1	18.33	21.67	33.33	26.67	40	3	contig19618	1
CUST_100658_PI248252247	ATTCAAAACCCACAGACGGGTTGCGTATAATTCAATCTCGAATATTTAAGCAATCACACA	1_BC	contig02224	10	383	314	70	60	78.24	1	13.33	23.33	38.33	25	36.67	4	contig19618	1
CUST_100662_PI248252247	ATAGTATGTATAAATTAGACCTCTCTCCATTCTTCTTGCCGCCCTTCCGTACAACGCGGA	1_BC	contig02223	10	119	25	95	60	80.92	0	15	30	23.33	31.67	45	3	contig18017	1
CUST_100668_PI248252247	GATATACAATAGTATGTATAAATTAGACCTCTCTCCATTCTTCTTGCCGCCCTTCCGTAC	1_BC	contig02223	10	119	17	103	60	76.96	0	11.67	28.33	25	35	40	3	contig18017	1
CUST_100669_PI248252247	TAAAAGGTGGTCAGGCCCGAGGAAGCCTGCTGACCCATGCCAAGAGCACCGGCTTGACGA	3_BC	contig02222	10	104	10	95	60	89.06	0	31.67	28.33	26.67	13.33	60	4	contig01831	1
CUST_100678_PI248252247	CAGAATTGATAAAAGGTGGTCAGGCCCGAGGAAGCCTGCTGACCCATGCCAAGAGCACCG	3_BC	contig02222	10	104	1	104	60	86.36	0	30	26.67	30	13.33	56.67	4	contig01831	1
CUST_100679_PI248252247	AGAAGAATAAAAGAAAAGAAACATTGTAAGGCATGAATAAAATAATGCATGAATGCGGTA	2_BC	contig02221	10	125	66	60	60	74.62	0	21.67	6.67	53.33	18.33	28.33	4	contig17127	1
CUST_10068_PI248252247	TTATCCAAACACAAATTTTATTCTTGATGCTTACCCTGATCGACGTGTGGTTCAGATATA	1_BC	contig06398	10	102	34	69	60	76.85	0	15	20	28.33	36.67	35	4	contig12211	1
CUST_100688_PI248252247	GATAAAAAGAAAGAAGAATAAAAGAAAAGAAACATTGTAAGGCATGAATAAAATAATGCA	2_BC	contig02221	10	125	55	71	60	71.72	0	18.33	5	61.67	15	23.33	5	contig14955	1
CUST_100689_PI248252247	GCAATCTCGACCATTTTCCCTCGCTTTTTCGGATCAAGATTCCACCGGGAAGAGATAAAA	1_BC	contig02220	10	132	73	60	60	81.33	0	18.33	26.67	28.33	26.67	45	5	contig14035	1
CUST_10069_PI248252247	TTCGACATGGTCGAGTTCATCCGCGACTGCAAGGAGCAAGCACTGTCCCACCTTTGCGAA	2_BC	contig06397	10	103	44	60	60	86.71	0	25	30	23.33	21.67	55	3	contig12817	1
CUST_100698_PI248252247	AGAAGGCGTAACACGTATTGCATCTCATCAGCAATCTCGACCATTTTCCCTCGCTTTTTC	1_BC	contig02220	10	132	43	90	60	81.43	0	15	30	23.33	31.67	45	5	contig14035	1
CUST_100699_PI248252247	GTATAGGTATACTACAATAAAAAATACATAAGGCAGCACAAACTGTTGGCTTAAGACAAT	2_BC	contig02219	10	122	63	60	60	74.65	0	16.67	15	45	23.33	31.67	6	contig15267	1
CUST_100708_PI248252247	TAATTCTTAGTATAGGTATACTACAATAAAAAATACATAAGGCAGCACAAACTGTTGGCT	2_BC	contig02219	10	122	54	69	60	74.11	0	15	15	41.67	28.33	30	6	contig15267	1
CUST_100709_PI248252247	AAAGACATCTTTCCTGCATCAGTGCCAGTGCATGAAAACCTCAAGGGCTATTTGAATTTT	1_BC	contig02218	10	110	51	60	60	80.32	0	18.33	21.67	30	30	40	4	contig09778	1
CUST_100718_PI248252247	ACTTGGAACAAAAAGACATCTTTCCTGCATCAGTGCCAGTGCATGAAAACCTCAAGGGCT	1_BC	contig02218	10	110	40	71	60	82.57	0	20	25	33.33	21.67	45	5	contig09778	1
CUST_100719_PI248252247	CCGACTGGGTACAGACAAAAACAAGAAGACGGTGCTGATCTACGGCCTCTTGATGTGCAA	2_BC	contig02217	10	97	38	60	60	83.37	0	26.67	23.33	31.67	18.33	50	5	contig03116	1
CUST_100728_PI248252247	CATCCTGGGCCGACTGGGTACAGACAAAAACAAGAAGACGGTGCTGATCTACGGCCTCTT	2_BC	contig02217	10	97	29	69	60	84.78	0	26.67	26.67	28.33	18.33	53.33	5	contig14020	1
CUST_100729_PI248252247	ACAATTCTTTGCCATTCTGATTGAGTGCTTAATAGTCGGGAAAGAAAAACAAAGCGAGAA	1_BC	contig02216	10	101	42	60	60	78.41	0	21.67	15	38.33	25	36.67	5	contig12896	1
CUST_10073_PI248252247	TCGTCGAAGCCATCTTCGACATGGTCGAGTTCATCCGCGACTGCAAGGAGCAAGCACTGT	2_BC	contig06397	10	103	30	74	60	86.35	0	26.67	28.33	23.33	21.67	55	2	contig12817	1
CUST_100738_PI248252247	TGGATCTCTACAATTCTTTGCCATTCTGATTGAGTGCTTAATAGTCGGGAAAGAAAAACA	1_BC	contig02216	10	101	33	69	60	77.76	0	20	16.67	31.67	31.67	36.67	5	contig12896	1
CUST_100739_PI248252247	CGAGTCTTAGATTCATCATCAGCCTGAGGCTGAGATGTGGCGAGTCCTGCGGTGGTAGAG	2_BC	contig02215	10	88	29	60	60	84.25	0	35	20	20	25	55	2	contig18780	1
CUST_100748_PI248252247	GTGATGACTCCGAGTCTTAGATTCATCATCAGCCTGAGGCTGAGATGTGGCGAGTCCTGC	2_BC	contig02215	10	88	19	70	60	83.63	0	30	23.33	20	26.67	53.33	2	contig18780	1
CUST_100749_PI248252247	CCGTCTCTACGATCGTGCTCACGATAGCGACATAGACATCCTTGGCACATACATTGTGGG	2_BC	contig09365	10	213	154	60	60	82.94	1	23.33	28.33	23.33	25	51.67	3	contig17120	1
CUST_100758_PI248252247	CGGGATTACCCGTCTCTACGATCGTGCTCACGATAGCGACATAGACATCCTTGGCACATA	2_BC	contig09365	10	213	145	69	60	83.21	1	21.67	30	25	23.33	51.67	3	contig17120	1
CUST_100759_PI248252247	TACATCGGCATCACTATCCCGTGATGAATTCTTGCATGCTTTCGGGACCATGTTCGAAGT	2_BC	contig09363	10	103	44	60	60	82.64	0	21.67	25	21.67	31.67	46.67	3	contig10620	1
CUST_100768_PI248252247	TTGTCCGCCTACATCGGCATCACTATCCCGTGATGAATTCTTGCATGCTTTCGGGACCAT	2_BC	contig09363	10	103	35	69	60	84.34	0	20	30	18.33	31.67	50	3	contig20308	1
CUST_100769_PI248252247	GAGTAGTGTGGTGATGATAGTCCTAATGACAGAGCGATGACAATGAATTATTACATGCAT	1_BC	contig09362	10	112	19	94	60	77.35	0	26.67	11.67	33.33	28.33	38.33	2	contig17325	1
CUST_100778_PI248252247	GTATGCAGTGAGTAGTGTGGTGATGATAGTCCTAATGACAGAGCGATGACAATGAATTAT	1_BC	contig09362	10	112	10	103	60	77.95	0	30	10	31.67	28.33	40	2	contig17325	1
CUST_100779_PI248252247	CAAACGCTTTGGCTGATGCATCGATAACAGCAGTAGGCTCGGTCGAGGCAAGGTAGCGGA	2_BC	contig11679	10	173	114	60	60	85.91	0	33.33	21.67	26.67	18.33	55	3	contig21749	1
CUST_100788_PI248252247	ACATTGGGTGAGCCAAACGCTTTGGCTGATGCATCGATAACAGCAGTAGGCTCGGTCGAG	2_BC	contig11679	10	173	101	73	60	85.34	0	31.67	21.67	25	21.67	53.33	3	contig00731	1
CUST_100789_PI248252247	TAACTATCTCTGGCGAATTAACTGACGAGGAGGCAACCTCCAAGCTGAGAGACATCATTT	1_BC	contig09361	10	93	34	60	60	81.03	0	21.67	23.33	31.67	23.33	45	3	contig00885	1
CUST_10079_PI248252247	CCGTGTATATTTTTACTTAGATAGGCGTTGCCTGTCTTATTTATTCGTTTCACCCTTAAA	1_BC	contig06396	10	627	558	70	60	76.17	0	15	20	20	45	35	5	contig14035	1
CUST_100798_PI248252247	TTCCAGGAGACGAAACATCAGATTGTAACTATCTCTGGCGAATTAACTGACGAGGAGGCA	1_BC	contig09361	10	93	9	85	60	80.93	0	25	20	33.33	21.67	45	3	contig00885	1
CUST_100799_PI248252247	TTATTAGAGGAAGCCCAGTAGAGAAGACGCCTTTGCAACTCAATGCACTTGCTTTGTCTC	1_BC	contig11678	10	199	129	71	60	81.08	0	21.67	23.33	26.67	28.33	45	3	contig19257	1
CUST_100808_PI248252247	AGGAAGTTATTATTAGAGGAAGCCCAGTAGAGAAGACGCCTTTGCAACTCAATGCACTTG	1_BC	contig11678	10	199	120	80	60	80.09	0	25	18.33	33.33	23.33	43.33	3	contig19257	1
CUST_100809_PI248252247	AAAGGGTTTGGAAGAGAAGACTCAGAAGACAGATGAGGACGTCTCTAATAGGGAAAGTTG	1_BC	contig09360	10	178	119	60	60	79.24	0	33.33	10	38.33	18.33	43.33	3	contig12771	1
CUST_100813_PI248252247	AGCGAAGTCGAAAAGGGTTTGGAAGAGAAGACTCAGAAGACAGATGAGGACGTCTCTAAT	1_BC	contig09360	10	178	108	71	60	80.7	0	31.67	13.33	38.33	16.67	45	4	contig12771	1
CUST_100819_PI248252247	AATTTTCTTCCTCTTTTCTCCTGGGACGACGAGCACATAAAATCCATCTACCTATTACTA	1_BC	contig11677	10	111	52	60	60	77.74	1	10	28.33	26.67	35	38.33	4	contig19420	1
CUST_100828_PI248252247	TAGAGTAGCAATTTTCTTCCTCTTTTCTCCTGGGACGACGAGCACATAAAATCCATCTAC	1_BC	contig11677	10	111	43	69	60	78.83	1	15	26.67	26.67	31.67	41.67	4	contig19420	1
CUST_100829_PI248252247	GCATTAGTTTGGGTACATCCTTGTCTACTACTAGTACTACGTAAATACTCCACTATTTAT	1_BC	contig11676	10	119	19	101	60	74.74	0	13.33	21.67	26.67	38.33	35	3	contig19792	1
CUST_100838_PI248252247	ACCATCTGAGCATTAGTTTGGGTACATCCTTGTCTACTACTAGTACTACGTAAATACTCC	1_BC	contig11676	10	119	10	110	60	77.06	0	15	25	26.67	33.33	40	3	contig21060	1
CUST_100839_PI248252247	ACATATATGAGATTATCACCTGCTAGTAATCTCCTTCCTACTCTAGGACGTGCTCCGATG	1_BC	contig11675	10	92	33	60	60	78.54	0	16.67	26.67	25	31.67	43.33	2	contig17667	1
CUST_100848_PI248252247	TCAGGCGATACATATATGAGATTATCACCTGCTAGTAATCTCCTTCCTACTCTAGGACGT	1_BC	contig11675	10	92	24	69	60	78.11	0	16.67	25	26.67	31.67	41.67	2	contig20282	1
CUST_100849_PI248252247	TATACCGTTTTGCTTTCCGTACGTTCGACTTGCATAGTTGGTGTTTTACGACAGCCTTTG	1_BC	contig11674	10	117	58	60	60	80.64	0	21.67	21.67	15	41.67	43.33	4	contig08912	1
CUST_100858_PI248252247	GACCAAGTGCTATACCGTTTTGCTTTCCGTACGTTCGACTTGCATAGTTGGTGTTTTACG	1_BC	contig11674	10	117	48	70	60	80.76	0	23.33	21.67	16.67	38.33	45	4	contig08912	1
CUST_100861_PI248252247	CTTTCCAAGGTGTTGACATTCAGTTTGCACAGAAGATTGTAGATTGGAATTTTGAAACGG	1_BC	contig11673	10	108	47	62	60	78.15	0	25	13.33	28.33	33.33	38.33	4	contig02153	1
CUST_100868_PI248252247	CCAGCTTTACTTTCCAAGGTGTTGACATTCAGTTTGCACAGAAGATTGTAGATTGGAATT	1_BC	contig11673	10	108	38	71	60	78.44	0	21.67	16.67	26.67	35	38.33	3	contig02153	1
CUST_100869_PI248252247	GTATGCTGCGTTTCATCGGTTGTAGTGGACTCATCCGAGTTCATGGATGAACGAGAAATA	1_BC	contig11672	10	90	31	60	60	80.76	0	28.33	16.67	25	30	45	3	contig02718	1
CUST_100878_PI248252247	GCTGTGGTCGTATGCTGCGTTTCATCGGTTGTAGTGGACTCATCCGAGTTCATGGATGAA	2_BC	contig11672	10	90	22	69	60	83.31	0	31.67	18.33	16.67	33.33	50	3	contig21840	1
CUST_10088_PI248252247	CGGATGGGATGATGTAAAGCACGTGTAGATTCTGGCATAACAAGATTGTTTAACTACAGT	1_BC	contig06396	10	627	484	144	60	78.57	1	26.67	13.33	31.67	28.33	40	3	contig14035	1
CUST_100880_PI248252247	CAACGTTGTCTGGGCCGGGAACGAGAAGTTGGCAGGATAACGAGAGAACAATGTTGGGAT	2_BC	contig11671	10	98	37	62	60	84.35	0	36.67	15	30	18.33	51.67	3	contig10904	1
CUST_100888_PI248252247	TCCAGCGTCAACGTTGTCTGGGCCGGGAACGAGAAGTTGGCAGGATAACGAGAGAACAAT	2_BC	contig11671	10	98	29	70	60	85.56	0	33.33	20	30	16.67	53.33	3	contig10904	1
CUST_100889_PI248252247	TATCATCGTTTGGATCGGGATGGAGAGAGGCACAGTATGATAATGCTTCGAAAATAGTAT	1_BC	contig11670	10	197	138	60	60	78.62	0	28.33	11.67	31.67	28.33	40	4	contig18949	1
CUST_10089_PI248252247	TCTCTTCGAGGTACTTCTGGCTAAAGTTGCTGACACCGATAGATTTGGCCAGCCCGATCG	2_BC	contig06395	10	94	35	60	60	83.71	0	25	26.67	20	28.33	51.67	3	contig18409	1
CUST_100897_PI248252247	GTCTTCCATATCATCGTTTGGATCGGGATGGAGAGAGGCACAGTATGATAATGCTTCGAA	1_BC	contig11670	10	197	130	68	60	80.49	0	28.33	16.67	26.67	28.33	45	3	contig18949	1
CUST_100899_PI248252247	AATCGGCTCAAAGATCAGCACCAGGACGACCATCGATGCGCTTCTTGTCACGGATGACCA	2_BC	contig09359	10	88	29	60	60	85.7	0	23.33	30	28.33	18.33	53.33	3	contig11351	1
CUST_100908_PI248252247	CTTGAAATCAATCGGCTCAAAGATCAGCACCAGGACGACCATCGATGCGCTTCTTGTCAC	2_BC	contig09359	10	88	20	69	60	83.16	0	20	30	28.33	21.67	50	3	contig11351	1
CUST_100909_PI248252247	AAACATTTGCGCGAGTATTTTGTCAATGGAACACTGCCTGAAGAAGGGAGCGTATGCGAT	1_BC	contig09358	10	219	80	140	60	82.5	0	28.33	16.67	30	25	45	4	contig08367	1
CUST_100918_PI248252247	CCTTCCCTTTGTACTGCGAAACATTTGCGCGAGTATTTTGTCAATGGAACACTGCCTGAA	1_BC	contig09358	10	219	62	158	60	81.93	0	20	25	23.33	31.67	45	4	contig08367	1
CUST_100921_PI248252247	ATGGCTCTGTGCGGGCTGGATGAATGCTATGGGCGCGATTTTGGCCGCACCTAATATACA	2_BC	contig09357	10	88	27	62	60	86.35	0	31.67	21.67	20	26.67	53.33	4	contig14043	1
CUST_100925_PI248252247	ATGGACGATCACGTCAGGATGGCTCTGTGCGGGCTGGATGAATGCTATGGGCGCGATTTT	2_BC	contig09357	10	88	9	80	60	86.91	0	36.67	18.33	18.33	26.67	55	4	contig00479	1
CUST_100929_PI248252247	GCCCATTTCTTATAAAATGTATTTATCATTTTTCCTGTCCAAGGATTGGACTTGGCCTTA	1_BC	contig09356	10	112	53	60	60	76.75	0	15	20	23.33	41.67	35	5	contig14051	1
CUST_100938_PI248252247	GCTACAACGTATCTTGATTACCCACACCCTCCTTGTTTCATGCCCATTTCTTATAAAATG	1_BC	contig09356	10	112	12	101	60	78.34	0	10	30	25	35	40	4	contig18650	1
CUST_100941_PI248252247	AAGGTGCATCGAGCGATGCAAGTGCTGCTGTAACCGAAGTTCGTTCTTATTTCCCTTAAT	1_BC	contig09355	10	96	8	89	60	82.11	0	23.33	21.67	23.33	31.67	45	3	contig20318	1
CUST_100942_PI248252247	GTAACCGAAGTTCGTTCTTATTTCCCTTAATCCGATGCAGTCACTGCGTCGTCACAGGAG	2_BC	contig09355	10	96	37	60	60	81.68	0	21.67	26.67	21.67	30	48.33	3	contig19124	1
CUST_100949_PI248252247	TTGCTAATCGAGTAACAGACAAATTAACCCATATCCACGATCGCATCTACTGCTGCCGCT	1_BC	contig09354	10	215	70	146	60	81.57	0	15	30	30	25	45	3	contig07684	1
CUST_100958_PI248252247	GATCTTATATTGCTAATCGAGTAACAGACAAATTAACCCATATCCACGATCGCATCTACT	1_BC	contig09354	10	215	61	155	60	76.36	0	11.67	25	35	28.33	36.67	3	contig20013	1
CUST_100961_PI248252247	GGCAACTACCCACCAACGCCAGAGTCCATTGCCACCACCCACATCATCTGCCATGGGTAT	3_BC	contig09353	10	132	35	98	60	87.08	0	16.67	40	26.67	16.67	56.67	3	contig18021	1
CUST_100967_PI248252247	CGGTTTTCTGTCCCTTTCTTCACCTGGGCAACTACCCACCAACGCCAGAGTCCATTGCCA	3_BC	contig09353	10	132	9	124	60	86.19	0	16.67	38.33	18.33	26.67	55	4	contig04822	1
CUST_100969_PI248252247	TATCTTGTAGCGAGCACAATTGCTCTACCTTCCTGGGCTGCGATTAACGATTTCGATTCT	1_BC	contig09352	10	278	214	65	60	81.55	0	20	25	20	35	45	3	contig19392	1
CUST_100978_PI248252247	TTTCTTGTTCCAATATCTTGTAGCGAGCACAATTGCTCTACCTTCCTGGGCTGCGATTAA	1_BC	contig09352	10	278	201	78	60	81.06	0	18.33	25	20	36.67	43.33	3	contig19392	1
CUST_100979_PI248252247	TAATACGGGATAGCCTTGAGTGTAGAGGTGTCTGCACGGGCTTCAACGACGATCCTCGCG	2_BC	contig11669	10	101	34	68	60	85.03	0	31.67	23.33	21.67	23.33	55	3	contig08063	1
CUST_10098_PI248252247	CTTCTAGGATCTCTTCGAGGTACTTCTGGCTAAAGTTGCTGACACCGATAGATTTGGCCA	2_BC	contig06395	10	94	26	69	60	80.99	0	23.33	23.33	21.67	31.67	46.67	3	contig18409	1
CUST_100988_PI248252247	CTGCAAATGTAATACGGGATAGCCTTGAGTGTAGAGGTGTCTGCACGGGCTTCAACGACG	2_BC	contig11669	10	101	25	77	60	83.37	0	31.67	20	25	23.33	51.67	3	contig21242	1
CUST_100989_PI248252247	TCCAGGGACAAGTTGGTGCAGACGAGCAGGATCAATACGTGATTAACATTAAACAGATTG	1_BC	contig09351	10	93	34	60	60	80.29	0	26.67	16.67	35	21.67	43.33	3	contig18197	1
CUST_10099_PI248252247	TCCAAGGCTCCATTTCCCAGGGACTAGGAATGGCATAGGGAGCATTCAAGGCGGTGCACT	2_BC	contig06394	10	98	39	60	60	86.59	0	30	25	25	20	55	3	contig05409	1
CUST_100998_PI248252247	CTGGTGCTGTCCAGGGACAAGTTGGTGCAGACGAGCAGGATCAATACGTGATTAACATTA	2_BC	contig09351	10	93	25	69	60	82.52	0	30	18.33	28.33	23.33	48.33	3	contig18197	1
CUST_100999_PI248252247	CGTCAGGGATCGCGATGAACGGGCAGCAATAATGTTGCCAAACGTAAAGAGATTTGGTTG	2_BC	contig11668	10	105	46	60	60	82.86	0	31.67	16.67	30	21.67	48.33	3	contig05582	1
CUST_101_PI248252247	AGCGAAGGAGCTCTGGACGACGACACAGAACTGGTTGGACGGTATTGGACTGACAGGTCT	2_BC	contig07749	10	102	43	60	60	85.59	0	35	20	26.67	18.33	55	2	contig14401	1
CUST_1010_PI248252247	GTATGTGTGTGCGAAGATTCACCGAAGAAACGAAGGAGGAGGATATATTTATTGTATATA	1_BC	contig20125	10	104	36	69	60	76.31	0	28.33	8.33	35	28.33	36.67	3	contig14009	1
CUST_101008_PI248252247	TCGCCGTTCCGTCAGGGATCGCGATGAACGGGCAGCAATAATGTTGCCAAACGTAAAGAG	2_BC	contig11668	10	105	37	69	60	85.54	0	30	23.33	28.33	18.33	53.33	3	contig09348	1
CUST_101012_PI248252247	TACTTGCCAAAGCTGGCCTTGTGCGTATCGATGCTCAGGATCGCATCACAGCAGACATCC	2_BC	contig09350	10	95	1	95	60	85.3	0	23.33	30	23.33	23.33	53.33	3	contig15947	1
CUST_101013_PI248252247	CAGGATCGCATCACAGCAGACATCCACGCGCCAACGCTCTTCCACGCTGTTTCTCAAGGC	3_BC	contig09350	10	95	36	60	60	87.23	0	20	38.33	23.33	18.33	58.33	3	contig01985	1
CUST_101019_PI248252247	CGTGCCCATCAACGAAGGAGAGAGAATCAGCGATAGGCAAACTTAGGCATATAGACAAGG	2_BC	contig11666	10	99	40	60	60	81.58	0	28.33	20	38.33	13.33	48.33	3	contig20633	1
CUST_101028_PI248252247	AATCGACACCGTGCCCATCAACGAAGGAGAGAGAATCAGCGATAGGCAAACTTAGGCATA	2_BC	contig11666	10	99	31	69	60	82.98	0	25	23.33	38.33	13.33	48.33	3	contig18378	1
CUST_101029_PI248252247	ATTTCTTAACGAGAATTGGATCAAGTATTACCACGCAGTGCTTTGTAAGTGCCCCGCTCG	1_BC	contig11665	10	150	91	60	60	81.35	0	21.67	23.33	25	30	45	4	contig13108	1
CUST_101038_PI248252247	CATAGTTATATTTCTTAACGAGAATTGGATCAAGTATTACCACGCAGTGCTTTGTAAGTG	1_BC	contig11665	10	150	82	69	60	75.53	0	20	15	30	35	35	3	contig13108	1
CUST_101039_PI248252247	CTCCAACGCTAGTGACTACTCCCTTGAGCCATCGCTTCTTGCTTATGTCCGTTGATGTAA	2_BC	contig11664	10	96	37	60	60	82.17	0	18.33	30	18.33	33.33	48.33	3	contig11178	1
CUST_101048_PI248252247	TATCACCATCTCCAACGCTAGTGACTACTCCCTTGAGCCATCGCTTCTTGCTTATGTCCG	2_BC	contig11664	10	96	28	69	60	82.74	0	15	35	18.33	31.67	50	3	contig19471	1
CUST_101049_PI248252247	TCACTTGTCCTCTGGCCTGCACCCTCCAAGCGACACTCCCCAAGTAATCCGTATCTCTTG	3_BC	contig11663	10	120	32	89	60	85.26	0	15	40	18.33	26.67	55	4	contig04166	1
CUST_101058_PI248252247	TCCGAGATGTCACTTGTCCTCTGGCCTGCACCCTCCAAGCGACACTCCCCAAGTAATCCG	3_BC	contig11663	10	120	23	98	60	86.9	0	18.33	40	20	21.67	58.33	4	contig04166	1
CUST_101064_PI248252247	ATGGGTGGAATTTGACGAGTTCGTATCGATGCTTGAGTCTCAGGTCCCAAACGACATTTA	1_BC	contig11662	10	101	28	74	60	81.48	1	26.67	18.33	25	30	45	3	contig11073	1
CUST_101065_PI248252247	ACGAGTTCGTATCGATGCTTGAGTCTCAGGTCCCAAACGACATTTATCAGGCGTGTCAAG	2_BC	contig11662	10	101	42	60	60	82.27	1	25	23.33	25	26.67	48.33	3	contig11073	1
CUST_101069_PI248252247	GACAGATCACTCAAGGGTGGTCTATAGCTATGTTTCAAGCATGAACCAGTTTACGTTTAA	1_BC	contig11661	10	136	77	60	60	78.31	0	21.67	18.33	30	30	40	3	contig03822	1
CUST_101074_PI248252247	CTTTTGACAGATCACTCAAGGGTGGTCTATAGCTATGTTTCAAGCATGAACCAGTTTACG	1_BC	contig11661	10	136	72	65	60	78.66	0	21.67	20	26.67	31.67	41.67	4	contig03822	1
CUST_101079_PI248252247	CATCGTAAGCCATGCGATGACCAATGGCTTCGATGAGAGGCAGGCAACGAGGCAGGAGAA	2_BC	contig11660	10	208	148	61	60	86.01	0	33.33	21.67	31.67	13.33	55	2	contig12550	1
CUST_10108_PI248252247	GGGGCGGCGTCCAAGGCTCCATTTCCCAGGGACTAGGAATGGCATAGGGAGCATTCAAGG	3_BC	contig06394	10	98	30	69	60	87.77	0	36.67	23.33	23.33	16.67	60	4	contig14977	1
CUST_101088_PI248252247	TCGAGCTTGGATTGAACGGCGGCATCGTAAGCCATGCGATGACCAATGGCTTCGATGAGA	2_BC	contig11660	10	208	126	83	60	86.02	0	31.67	21.67	25	21.67	53.33	2	contig05555	1
CUST_10109_PI248252247	TTAGTGATTGGCGAGCCAATCGACCTTCTCGCGCGCCGCCAGCAGATATTGAGCCTCCCC	3_BC	contig06393	10	102	1	102	60	88.37	0	25	35	18.33	21.67	60	4	contig04872	1
CUST_101090_PI248252247	GACAAGATATTCCAAAACATGGATCGGGACAAGGACGCCCGGTTGACATATGAAGAGTTT	1_BC	contig09349	10	202	142	61	60	81.17	1	26.67	18.33	35	20	45	4	contig17323	1
CUST_101098_PI248252247	ATACGACGAGATGCTCAGGATTGTTTCTTCAATCTACAAGATGACCGGTCAAATGGTCAA	1_BC	contig09349	10	202	45	158	60	79.82	1	21.67	20	31.67	26.67	41.67	3	contig17323	1
CUST_1011_PI248252247	AATGAAAGCCCTCATATTTGCACTCATCAGGGACTTTGAATTCGAGTTGGCCGTACCCAA	1_BC	contig20124	10	114	45	70	60	82.12	0	20	25	28.33	26.67	45	3	contig15342	1
CUST_10110_PI248252247	CAGATATTGAGCCTCCCCCAGCCAGAAGACGCGGTTCAGGCTTTGGCTCGGCAGCCCCCG	4_BC	contig06393	10	102	43	60	60	90.19	0	28.33	36.67	18.33	16.67	65	5	contig11492	1
CUST_101100_PI248252247	GGATGGCGTCGAGCCTGAATACGTGGATTAGGCCATCCTTAAACTTTGAAACCATTTATA	1_BC	contig09348	10	141	81	61	60	80.34	0	23.33	20	28.33	28.33	43.33	3	contig16659	1
CUST_101108_PI248252247	TTCCATTCTTCCGTCAGGGATCGTTTGTACAATGTAAAGCTGAAGTACAAGCCTCTTGCA	1_BC	contig09348	10	141	13	129	60	80.92	1	20	23.33	25	31.67	43.33	3	contig00891	1
CUST_101109_PI248252247	TCTGCTTGATCAAGTAAAAGGTATACAGAATCAAAGCATTGATCGTCTGTCGCGGGGCGT	1_BC	contig09347	10	101	30	72	60	81.76	0	26.67	18.33	28.33	26.67	45	4	contig16191	1
CUST_101118_PI248252247	TGCCGTCGTTCTGCTTGATCAAGTAAAAGGTATACAGAATCAAAGCATTGATCGTCTGTC	1_BC	contig09347	10	101	21	81	60	79.5	0	21.67	20	28.33	30	41.67	4	contig18008	1
CUST_101119_PI248252247	GGCTTCGTTCCGGATTCCTTGGGGCCTGCAAATGATACCTGCTATCATTCTTTCCTTCGG	2_BC	contig09346	10	106	47	60	60	83.93	0	23.33	28.33	13.33	35	51.67	4	contig14860	1
CUST_101128_PI248252247	CAACGGCGTGGCTTCGTTCCGGATTCCTTGGGGCCTGCAAATGATACCTGCTATCATTCT	2_BC	contig09346	10	106	38	69	60	85.54	0	25	28.33	16.67	30	53.33	4	contig14838	1
CUST_101129_PI248252247	TATAGTAATTGTTATCGCCGAATCCGAGCAGAAGGTTCATGATTAACGTAGCAGATACGT	1_BC	contig09345	10	101	42	60	60	78.66	0	23.33	16.67	31.67	28.33	40	2	contig06038	1
CUST_101138_PI248252247	GGACATCCCTATAGTAATTGTTATCGCCGAATCCGAGCAGAAGGTTCATGATTAACGTAG	1_BC	contig09345	10	101	33	69	60	79.01	0	23.33	20	30	26.67	43.33	3	contig06038	1
CUST_101139_PI248252247	TGCGCCATATGCCTAAGCCCGTTTGCCCTAGGACGAAACTCTCAGAATATTGCCGTGCCA	2_BC	contig09344	10	98	39	60	60	85.99	0	21.67	31.67	23.33	23.33	53.33	3	contig17775	1
CUST_101148_PI248252247	CAAATGGAATGCGCCATATGCCTAAGCCCGTTTGCCCTAGGACGAAACTCTCAGAATATT	2_BC	contig09344	10	98	30	69	60	82.26	0	20	26.67	30	23.33	46.67	3	contig17775	1
CUST_101149_PI248252247	CTCTACTAGTACATTGTACAGACAAAATCCGCCATCAACAAGATACACAACAGTCAGAAG	1_BC	contig09343	10	96	37	60	60	77.42	0	13.33	26.67	41.67	18.33	40	4	contig14026	1
CUST_101158_PI248252247	CATATGTAGCTCTACTAGTACATTGTACAGACAAAATCCGCCATCAACAAGATACACAAC	1_BC	contig09343	10	96	28	69	60	76.71	0	11.67	26.67	40	21.67	38.33	4	contig14026	1
CUST_101159_PI248252247	CAACGCCATCTGGGCCAACGTAAAGTTTATGATTTGATATCTTACAATGATGATTTCATA	1_BC	contig09342	10	316	223	94	60	76.69	0	16.67	18.33	31.67	33.33	35	3	contig07210	1
CUST_101168_PI248252247	GGGTCCTTCCAACGCCATCTGGGCCAACGTAAAGTTTATGATTTGATATCTTACAATGAT	1_BC	contig09342	10	316	214	103	60	79.74	0	20	21.67	26.67	31.67	41.67	3	contig07210	1
CUST_101169_PI248252247	TACTTTCTAAATTTGTTCGTTCACATCGACTTGGAATCATTTAGTTGGGGGGAGTGAAGT	1_BC	contig11659	10	116	57	60	60	78.45	0	25	13.33	23.33	38.33	38.33	6	contig18669	1
CUST_101178_PI248252247	GAGGCTTAGTACTTTCTAAATTTGTTCGTTCACATCGACTTGGAATCATTTAGTTGGGGG	1_BC	contig11659	10	116	48	69	60	78.05	0	25	15	21.67	38.33	40	5	contig18669	1
CUST_101179_PI248252247	GACATTATTATGAAAGAAAGAAAAACACCCATCGCTTAACATGTATGGATGTTGCTTCTG	1_BC	contig09341	10	276	172	105	60	76.27	0	18.33	16.67	36.67	28.33	35	5	contig21552	1
CUST_101188_PI248252247	CATGAACGGGACATTATTATGAAAGAAAGAAAAACACCCATCGCTTAACATGTATGGATG	1_BC	contig09341	10	276	163	114	60	76.99	0	20	16.67	41.67	21.67	36.67	5	contig18057	1
CUST_101189_PI248252247	TAGTTTCGCGCAACTTTGGCTATGGTCAGGGCTTTGTGCGTGGGCCACTTGCTCCTCTCA	2_BC	contig11658	10	110	37	74	60	86.98	0	28.33	26.67	11.67	33.33	55	3	contig17927	1
CUST_10119_PI248252247	GTAGAGAACTATAGTACCTATAATATCTCTCTATAACAGCTGGATCTCATTCTCGAACTT	1_BC	contig06392	10	101	35	67	60	74.04	0	13.33	21.67	31.67	33.33	35	2	contig02216	1
CUST_101198_PI248252247	GGGCATTAAAAAGGTAGTTTCGCGCAACTTTGGCTATGGTCAGGGCTTTGTGCGTGGGCC	2_BC	contig11658	10	110	23	88	60	85.63	0	35	18.33	18.33	28.33	53.33	5	contig17927	1
CUST_101205_PI248252247	GGGATGGAAAAGGTACGACGCCGGGGAGTTGTCGAGGATGATAGTGTCCCCTATGGGACG	3_BC	contig09340	10	118	59	60	60	85.96	0	41.67	16.67	23.33	18.33	58.33	4	contig00898	1
CUST_101208_PI248252247	GCGTTGTTGGGATGGAAAAGGTACGACGCCGGGGAGTTGTCGAGGATGATAGTGTCCCCT	3_BC	contig09340	10	118	51	68	60	86.31	0	40	16.67	20	23.33	56.67	4	contig00898	1
CUST_101209_PI248252247	ACCAATAGTACACTATCTATTTGCTTTTTCTTGATGTAGACCCTCTGATGCAGCTCCTCC	1_BC	contig11657	10	100	41	60	60	78.79	0	13.33	28.33	21.67	36.67	41.67	5	contig10177	1
CUST_101218_PI248252247	AAATCTTGTACCAATAGTACACTATCTATTTGCTTTTTCTTGATGTAGACCCTCTGATGC	1_BC	contig11657	10	100	32	69	60	75.83	0	13.33	21.67	25	40	35	5	contig01862	1
CUST_101219_PI248252247	ATTCCCTATGTCGCCTCCACCAGCCATGTATCCAGCGCCGGTCATGAGGGCACTCAATAT	2_BC	contig11656	10	93	20	74	60	86.4	0	20	35	21.67	23.33	55	3	contig20196	1
CUST_101222_PI248252247	GCCTCCACCAGCCATGTATCCAGCGCCGGTCATGAGGGCACTCAATATGGTCGCCCATTT	3_BC	contig11656	10	93	32	62	60	87.87	0	23.33	35	20	21.67	58.33	3	contig20196	1
CUST_101229_PI248252247	ATGATCAAACAAGAGACTTGCCAAGGACCCTAAACTAGCGAATGAGTCCTGGGATCGTTT	1_BC	contig11655	10	172	66	107	60	81.46	0	23.33	21.67	33.33	21.67	45	3	contig06388	1
CUST_101238_PI248252247	TAGGATAAAGGAGTTGATGATCAAACAAGAGACTTGCCAAGGACCCTAAACTAGCGAATG	1_BC	contig11655	10	172	50	123	60	79	0	25	16.67	40	18.33	41.67	3	contig06388	1
CUST_101239_PI248252247	AACTTCTGACACCCTGCTCTGGTCTTTCATAATATGTTTTGCTTGACGGATGGCGAACAG	1_BC	contig11654	10	207	142	66	60	81.3	0	21.67	23.33	21.67	33.33	45	4	contig02768	1
CUST_101247_PI248252247	TCGTGGACCAAACTTCTGACACCCTGCTCTGGTCTTTCATAATATGTTTTGCTTGACGGA	1_BC	contig11654	10	207	132	76	60	81.66	0	20	25	20	35	45	4	contig02768	1
CUST_101255_PI248252247	TGGTGGTAACATGACCTCTGATTCTGTCCAACCGTACCAATCGCACTTTCATGGGAATAA	1_BC	contig11653	10	114	8	107	60	81.55	0	20	25	26.67	28.33	45	3	contig19769	1
CUST_101256_PI248252247	TTCATGGGAATAACCAGTTCCGTGGCTACATCTGTCCCCAAACCTTATGTTGCGTTTGGT	2_BC	contig11653	10	114	55	60	60	82.85	0	21.67	25	20	33.33	46.67	4	contig15501	1
CUST_101259_PI248252247	GACTCAATCAGACGATGCATATTTTCCTGATTGCTTAACTGGATGTGCATATGTATGTAG	1_BC	contig11652	10	83	24	60	60	77.17	0	21.67	16.67	26.67	35	38.33	4	contig03924	1
CUST_101267_PI248252247	CCAGGTATGACTCAATCAGACGATGCATATTTTCCTGATTGCTTAACTGGATGTGCATAT	1_BC	contig11652	10	83	16	68	60	78.7	0	20	20	26.67	33.33	40	4	contig03924	1
CUST_101269_PI248252247	CTTTAGCGAGGGTAGAGATGCATGGGGAAGTTTTGTCGTCGCACTCGGAATCCATGTCAG	2_BC	contig11651	10	98	39	60	60	83.38	0	33.33	18.33	21.67	26.67	51.67	4	contig19989	1
CUST_101278_PI248252247	GGCGAGCCGCTTTAGCGAGGGTAGAGATGCATGGGGAAGTTTTGTCGTCGCACTCGGAAT	3_BC	contig11651	10	98	30	69	60	86.68	0	38.33	18.33	20	23.33	56.67	4	contig19989	1
CUST_10128_PI248252247	AGCTAGTCTGTAGAGAACTATAGTACCTATAATATCTCTCTATAACAGCTGGATCTCATT	1_BC	contig06392	10	101	26	76	60	74.4	0	15	20	31.67	33.33	35	2	contig02216	1
CUST_101281_PI248252247	GTTCCCATGGTTGCGTCTGAGCCGAAAACAAGGAATTCGACACAAGGTGCAACGCGCCGA	2_BC	contig11650	10	141	66	76	60	86.69	0	28.33	26.67	28.33	16.67	55	4	contig15117	1
CUST_101288_PI248252247	CAGGAAAGGTTCCCATGGTTGCGTCTGAGCCGAAAACAAGGAATTCGACACAAGGTGCAA	2_BC	contig11650	10	141	58	84	60	84.2	0	28.33	21.67	33.33	16.67	50	4	contig03297	1
CUST_101289_PI248252247	ATATTCAGGAGCAAGATTCAAATCCACTGGTGCCTTATTGTCAGCCCAATCCTTTCGACG	1_BC	contig09339	10	105	46	60	60	81.35	0	18.33	26.67	26.67	28.33	45	3	contig13607	1
CUST_10129_PI248252247	AACGTTCATGGCTGAATAAACATATGAAATTCACTCCGAGCGAGTGATGCTGGAGCGCAA	1_BC	contig06391	10	112	51	62	60	82.22	0	25	20	33.33	21.67	45	3	contig01873	1
CUST_101298_PI248252247	ATCATCCCAATATTCAGGAGCAAGATTCAAATCCACTGGTGCCTTATTGTCAGCCCAATC	1_BC	contig09339	10	105	37	69	60	80.64	0	15	28.33	30	26.67	43.33	3	contig13607	1
CUST_101299_PI248252247	TTGTGTTAGCCACGATAGGAAAGACCCTTAGAGGGGAATATGTTGCCTGGAACATTTGAC	1_BC	contig09338	10	103	37	67	60	80.88	0	28.33	16.67	28.33	26.67	45	4	contig13264	1
CUST_101308_PI248252247	CAATTCTCAACGGCAACGATTGTGTTAGCCACGATAGGAAAGACCCTTAGAGGGGAATAT	1_BC	contig09338	10	103	18	86	60	80.83	0	25	20	33.33	21.67	45	4	contig19770	1
CUST_101309_PI248252247	TGAAGATAACGATGGATTGCACGACATCATGGAACTTCTTCTCATGCATGCATCGCAGTG	1_BC	contig09336	10	88	16	73	60	81.48	0	23.33	21.67	28.33	26.67	45	2	contig01324	1
CUST_101318_PI248252247	AAGTTGAAGCTGAAGATAACGATGGATTGCACGACATCATGGAACTTCTTCTCATGCATG	1_BC	contig09336	10	88	6	83	60	79.83	0	23.33	18.33	31.67	26.67	41.67	2	contig00854	1
CUST_101320_PI248252247	CTATTAGAGATAACACCAGCCAAAAGATTTACTACCGTCTTCGAGGGTGGGCTCATCGTA	1_BC	contig09335	10	113	5	109	60	80.09	0	21.67	23.33	30	25	45	4	contig	1
CUST_101325_PI248252247	TTACTACCGTCTTCGAGGGTGGGCTCATCGTACGTGTTGGGAAACCAAGAACCAAGCCGC	2_BC	contig09335	10	113	33	81	60	85.63	0	28.33	26.67	23.33	21.67	55	3	contig00048	1
CUST_101329_PI248252247	TAAAAGCTATTGGTAGGCGGTGGCTGGTAAATCGCAGGTATGATTATGATGACTGGTTCG	1_BC	contig09334	10	111	40	72	60	80.96	0	33.33	11.67	25	30	45	4	contig09129	1
CUST_101338_PI248252247	AACAAGATTTAAAAGCTATTGGTAGGCGGTGGCTGGTAAATCGCAGGTATGATTATGATG	1_BC	contig09334	10	111	31	81	60	78.99	0	30	10	31.67	28.33	40	4	contig09129	1
CUST_101339_PI248252247	TGTTGCTGCTGCTGTTGAGAGAAACGTCGTCGTGCGTCCATGGGACTCATGGGATTTGTA	2_BC	contig09333	10	95	36	60	60	85	0	33.33	18.33	16.67	31.67	51.67	3	contig03384	1
CUST_101348_PI248252247	CTAGCTGTTGCTGTTGCTGCTGCTGTTGAGAGAAACGTCGTCGTGCGTCCATGGGACTCA	2_BC	contig09333	10	95	25	71	60	85.86	0	31.67	23.33	15	30	55	3	contig03384	1
CUST_101349_PI248252247	ATAACAATCAGTCCTAGTCTAAAGCACTGAGCAAGGCGGATAGATGGGCTACATGTTTCG	1_BC	contig09332	10	105	46	60	60	80.6	0	25	20	31.67	23.33	45	3	contig16506	1
CUST_101358_PI248252247	TTTTGTTGGCTAGAAGGATAGCCATAACAATCAGTCCTAGTCTAAAGCACTGAGCAAGGC	1_BC	contig09332	10	105	23	83	60	80.04	0	23.33	20	31.67	25	43.33	4	contig00896	1
CUST_101359_PI248252247	CCTCAGACTAGTTTAGACATAGACTCAGTAGAGAATAAAATTCTGCTTGTCTTATACTGT	1_BC	contig11649	10	151	26	126	60	74.7	0	16.67	18.33	31.67	33.33	35	4	contig15719	1
CUST_101368_PI248252247	AAATGCAAGCCTCAGACTAGTTTAGACATAGACTCAGTAGAGAATAAAATTCTGCTTGTC	1_BC	contig11649	10	151	17	135	60	76.43	0	18.33	18.33	36.67	26.67	36.67	4	contig17364	1
CUST_101369_PI248252247	GTTTTCTATTAACATACGTTATCATGTCTGGTCTCAGCGGAGAGACTTCCGGTACAAACT	1_BC	contig09331	10	100	41	60	60	78.69	0	20	21.67	25	33.33	41.67	4	contig07969	1
CUST_101378_PI248252247	AACTACGACGGCTGCTCACGTTTTCTATTAACATACGTTATCATGTCTGGTCTCAGCGGA	1_BC	contig09331	10	100	22	79	60	81.12	0	20	25	23.33	31.67	45	4	contig15670	1
CUST_101379_PI248252247	ATGCGGTAGGTGCTTTCTTTTCACCAGATTTTGTCGACTTAACCTTCTTCTCCTTGGGAG	1_BC	contig11648	10	156	70	87	60	81.04	1	21.67	23.33	15	40	45	4	contig14436	1
CUST_10138_PI248252247	TCTAATATAAACGTTCATGGCTGAATAAACATATGAAATTCACTCCGAGCGAGTGATGCT	1_BC	contig06391	10	112	42	71	60	77.61	0	18.33	18.33	35	28.33	36.67	3	contig08526	1
CUST_101388_PI248252247	ATAGCTGGTATGCGGTAGGTGCTTTCTTTTCACCAGATTTTGTCGACTTAACCTTCTTCT	1_BC	contig11648	10	156	61	96	60	79.96	1	20	21.67	16.67	41.67	41.67	4	contig14436	1
CUST_10139_PI248252247	TAAAAGTTGGAATGGCGCGAAAGGATGTGGTTTCAGACGCAAGGAATAAGGCAAAGCAAC	1_BC	contig06390	10	102	14	89	60	82.2	0	31.67	13.33	38.33	16.67	45	4	contig14071	1
CUST_101395_PI248252247	ATCAACAAAGACGAAGAACATCTTGTTGCCAATCGCTTCTACCGACCCAACTTGAGACAA	1_BC	contig09330	10	122	1	122	60	81.16	0	15	28.33	36.67	20	43.33	3	cellobiose	1
CUST_101396_PI248252247	ACAAAAGTCCGACGCAGATATCATGCGTGAAGCTAAGCGGGAGGCTATGGGACTTCCGCC	2_BC	contig09330	10	122	57	66	60	85.8	0	30	25	28.33	16.67	55	4	contig03258	1
CUST_101404_PI248252247	CTCATAATACAGCTTGACCAGTTTGGCACGAGTTGGCTTGGGCATTAGGTATTAACGCAT	1_BC	contig11647	10	86	1	86	60	81.47	0	25	20	25	30	45	3	contig20513	1
CUST_101405_PI248252247	CACGAGTTGGCTTGGGCATTAGGTATTAACGCATGAGAAGCCAGCATTGCAACATGCCAT	2_BC	contig11647	10	86	27	60	60	83.74	0	26.67	21.67	28.33	23.33	48.33	3	contig17351	1
CUST_101409_PI248252247	ATCTGTGAAGGTGTTCTGGAACAGTACCTTCGCTATGTCAAGCCTGCATATGACAACTTC	1_BC	contig11646	10	129	70	60	60	80.82	0	21.67	23.33	25	30	45	2	contig21619	1
CUST_101418_PI248252247	GCGAGGGCGATCTGTGAAGGTGTTCTGGAACAGTACCTTCGCTATGTCAAGCCTGCATAT	2_BC	contig11646	10	129	61	69	60	84.02	0	30	21.67	21.67	26.67	51.67	3	contig07646	1
CUST_101419_PI248252247	GAAAGAGTTAAACGTACGTACTTCGGTAGCTAGCGTCCTCGAGAGTGACATCTGGTATAG	2_BC	contig11645	10	103	44	60	60	79.68	0	28.33	18.33	28.33	25	46.67	3	contig04444	1
CUST_101428_PI248252247	TCACTCCCGGAAAGAGTTAAACGTACGTACTTCGGTAGCTAGCGTCCTCGAGAGTGACAT	2_BC	contig11645	10	103	35	69	60	82.68	0	25	25	26.67	23.33	50	3	contig04444	1
CUST_101429_PI248252247	GTTTTTGTGCGTGTGAGGCCCTCGAAGATGAAGTTCTTCTGAGCTTCTTAATTGCCGCTA	2_BC	contig11644	10	290	231	60	60	82.17	0	26.67	20	16.67	36.67	46.67	5	contig14298	1
CUST_101438_PI248252247	TTGGTAGGCGTTTTTGTGCGTGTGAGGCCCTCGAAGATGAAGTTCTTCTGAGCTTCTTAA	2_BC	contig11644	10	290	222	69	60	82.56	0	30	16.67	16.67	36.67	46.67	5	contig06005	1
CUST_101439_PI248252247	CCCTTGATCCTCTGGCGAGTACGGGTCAATATATGTATGCTTCGACTGGCGTCTTCGGCG	2_BC	contig11643	10	174	115	60	60	84.61	0	28.33	26.67	15	30	55	3	contig14084	1
CUST_101448_PI248252247	TTGGGTACCCCCTTGATCCTCTGGCGAGTACGGGTCAATATATGTATGCTTCGACTGGCG	2_BC	contig11643	10	174	106	69	60	84.37	0	28.33	25	16.67	30	53.33	5	contig19965	1
CUST_101449_PI248252247	GCTTATGGAGCAACAGTTGAATATAAACAATGCGGCGGCGATATTAGACTTCGTGAAATT	1_BC	contig11642	10	104	45	60	60	79.33	0	25	15	33.33	26.67	40	3	contig14451	1
CUST_101458_PI248252247	GATAGTACTGCTTATGGAGCAACAGTTGAATATAAACAATGCGGCGGCGATATTAGACTT	1_BC	contig11642	10	104	36	69	60	78.65	0	25	15	33.33	26.67	40	3	contig14451	1
CUST_101463_PI248252247	CATTTTAGCCGCTATAGGTATCTACCCTGTCATTGCTATCAACCTTGCTTGGTAGGAGGT	1_BC	contig11641	10	102	2	101	60	80.44	0	21.67	23.33	20	35	45	4	contig13125	1
CUST_101464_PI248252247	ACCTTGCTTGGTAGGAGGTAATGCTGGTGGGTTCCATGAAGCGCGGAGTTGTCATTGCCA	2_BC	contig11641	10	102	43	60	60	86.12	0	35	18.33	18.33	28.33	53.33	3	contig10914	1
CUST_101469_PI248252247	ATTGCTGCACAGGCGCCGATACTTAGGCCTGAGCTGACATAGCGTGTTGTCTTGACCGTG	2_BC	contig11640	10	93	32	62	60	85.97	0	30	25	18.33	26.67	55	2	contig07496	1
CUST_101478_PI248252247	ATGTAGAGAATTGCTGCACAGGCGCCGATACTTAGGCCTGAGCTGACATAGCGTGTTGTC	2_BC	contig11640	10	93	23	71	60	84.14	0	30	21.67	23.33	25	51.67	2	contig07496	1
CUST_101479_PI248252247	TTCACAAAACCATGATGTTGCTTCCGGTTCTCTCCATCATACATGTTTCTCTCCGGTTCA	1_BC	contig09329	10	137	55	83	60	80.99	0	13.33	30	20	36.67	43.33	4	contig10745	1
CUST_10148_PI248252247	TGGAACTTTTAAAAGTTGGAATGGCGCGAAAGGATGTGGTTTCAGACGCAAGGAATAAGG	1_BC	contig06390	10	102	5	98	60	81.13	0	33.33	10	33.33	23.33	43.33	4	contig14071	1
CUST_101488_PI248252247	GTTACCATTACTGTAGCTCTACCTTCACAAAACCATGATGTTGCTTCCGGTTCTCTCCAT	1_BC	contig09329	10	137	32	106	60	79.98	0	13.33	30	21.67	35	43.33	4	contig19405	1
CUST_101489_PI248252247	ACCGCGATTGTTCTCAAGTATAGTTCTCTCAGAGGCCACAACATACCCTGACCCCAGAGG	2_BC	contig09328	10	101	42	60	60	83.41	0	20	31.67	26.67	21.67	51.67	4	contig19579	1
CUST_10149_PI248252247	ATGTCATCGATGAGTCGATGTTCGTAGTAGATGTTAAGTGCTTCGAATTGGGAGCGGTAG	1_BC	contig18369	10	185	67	119	60	80.35	1	33.33	11.67	23.33	31.67	45	3	contig18370	1
CUST_101498_PI248252247	GGCAACTTCACCGCGATTGTTCTCAAGTATAGTTCTCTCAGAGGCCACAACATACCCTGA	2_BC	contig09328	10	101	33	69	60	82.21	0	18.33	30	26.67	25	48.33	3	contig19579	1
CUST_101499_PI248252247	AAGTATCTAAGCCAGCTTGAACGGCTTCCAGTTGACTCCGCAGTTTCTCAATCTTATCTC	1_BC	contig09327	10	201	112	90	60	80.72	0	16.67	28.33	23.33	31.67	45	3	contig16985	1
CUST_101508_PI248252247	ACTTGACATAGTTAACGACTTCTGGTCAAGTATCTAAGCCAGCTTGAACGGCTTCCAGTT	1_BC	contig09327	10	201	85	117	60	80.49	0	20	23.33	26.67	30	43.33	2	contig16985	1
CUST_101509_PI248252247	GAGATGATTGAGTATGTCATGAGCTGCTGGGATGACACTGCAGGCGCATTCGGAGCTCAT	2_BC	contig09326	10	74	15	60	60	84.22	0	33.33	18.33	23.33	25	51.67	3	contig09396	1
CUST_101518_PI248252247	GATCGTGAAGAGATGATTGAGTATGTCATGAGCTGCTGGGATGACACTGCAGGCGCATTC	2_BC	contig09326	10	74	6	69	60	82.78	0	33.33	16.67	25	25	50	3	contig09396	1
CUST_101519_PI248252247	TTGGCGATACAAGTTTAGGGTTGGATTTATTAGCCATCTTCTTTGCTAAGAAGGCCTTTG	1_BC	contig09325	10	104	45	60	60	79.03	0	25	15	21.67	38.33	40	3	contig04757	1
CUST_101528_PI248252247	GATTGTCGGTTGGCGATACAAGTTTAGGGTTGGATTTATTAGCCATCTTCTTTGCTAAGA	1_BC	contig09325	10	104	36	69	60	78.76	0	26.67	13.33	21.67	38.33	40	3	contig14065	1
CUST_101529_PI248252247	TCCATTGCGAATCGGCAAAGAAGCTATCGTATACCGTCCCGGGCAACTCGTCCGAGAGAG	2_BC	contig09324	10	112	53	60	60	85.29	0	26.67	28.33	26.67	18.33	55	3	contig14673	1
CUST_101538_PI248252247	GATGAAGTTTCCATTGCGAATCGGCAAAGAAGCTATCGTATACCGTCCCGGGCAACTCGT	2_BC	contig09324	10	112	44	69	60	83.59	0	25	25	26.67	23.33	50	3	contig14673	1
CUST_101539_PI248252247	AGCATCCTGCCTACTTCCCACGGCATCGCCAGCGCAGTACTTGTGTACTGCAATACCGCC	3_BC	contig09323	10	95	36	60	60	87.62	0	20	38.33	20	21.67	58.33	3	contig19160	1
CUST_101548_PI248252247	ATTGCACCCGCAGGAGCATCCTGCCTACTTCCCACGGCATCGCCAGCGCAGTACTTGTGT	3_BC	contig09323	10	95	22	74	60	89.3	0	23.33	36.67	18.33	21.67	60	3	contig21930	1
CUST_101550_PI248252247	AAGTAGGAGTCATGATGTATGTAATTAAAGGAATAGTGCAATGAACAATCTGAAGGCATT	2_BC	contig09322	10	130	37	94	60	76.04	0	25	8.33	40	26.67	33.33	3	contig15504	1
CUST_101558_PI248252247	TATAGTGTTAAGTAGGAGTCATGATGTATGTAATTAAAGGAATAGTGCAATGAACAATCT	2_BC	contig09322	10	130	28	103	60	73.71	0	23.33	6.67	38.33	31.67	30	3	contig15504	1
CUST_101559_PI248252247	TAGAATGAAAAAGACGGTAGATGCACACGCATTACCATTATATTAATCGCTACTAGTAAG	1_BC	contig11639	10	125	66	60	60	75.71	0	18.33	16.67	40	25	35	5	contig00222	1
CUST_101568_PI248252247	TCATACATGTAGAATGAAAAAGACGGTAGATGCACACGCATTACCATTATATTAATCGCT	1_BC	contig11639	10	125	57	69	60	76.82	0	16.67	18.33	38.33	26.67	35	5	contig00222	1
CUST_101569_PI248252247	GGATGCGTTCATTGTGGGGTTAAGTCTTACAAAAGCACCTGCTGCGCGAGATCAAGCTTG	2_BC	contig09321	10	90	31	60	60	83.57	0	30	20	23.33	26.67	50	4	contig03786	1
CUST_101578_PI248252247	GCGACATACGGATGCGTTCATTGTGGGGTTAAGTCTTACAAAAGCACCTGCTGCGCGAGA	2_BC	contig09321	10	90	22	69	60	84.68	0	30	21.67	25	23.33	51.67	4	contig04505	1
CUST_101579_PI248252247	CGTGCCAGCCAGAAGGAAGATGGGGTAAGAAATAAGACATTGTACAGGATCAGAGTAGAA	2_BC	contig11638	10	100	41	60	60	80.34	0	31.67	13.33	40	15	45	4	contig09152	1
CUST_10158_PI248252247	GCTTGCGCAACCATGTCATCGATGAGTCGATGTTCGTAGTAGATGTTAAGTGCTTCGAAT	1_BC	contig18369	10	185	55	131	60	81.08	1	26.67	18.33	23.33	31.67	45	2	contig18370	1
CUST_101588_PI248252247	CTTCGTCGACGTGCCAGCCAGAAGGAAGATGGGGTAAGAAATAAGACATTGTACAGGATC	2_BC	contig11638	10	100	32	69	60	81.58	0	30	18.33	33.33	18.33	48.33	4	contig09152	1
CUST_101597_PI248252247	TCACGAAATAAAATCTAGACCAGCGGCACTTAAAAAAGCCGTCCCTCCATCTACTATCTA	1_BC	contig09320	10	133	1	133	60	79.47	0	11.67	30	36.67	21.67	41.67	6	contig13797	1
CUST_101598_PI248252247	ATCTAGACCAGCGGCACTTAAAAAAGCCGTCCCTCCATCTACTATCTAATCTTCAGCACC	2_BC	contig09320	10	133	13	121	60	81.22	0	11.67	35	30	23.33	46.67	6	contig13797	1
CUST_101599_PI248252247	TATTATTGTCGAGCTATGTGCCCTTTTTCCTAGTTCCTCTTGGCATGACTCTTGACATGG	1_BC	contig11637	10	101	42	60	60	79.99	0	20	23.33	15	41.67	43.33	5	contig19155	1
CUST_10160_PI248252247	GTGGGTTGGGTGGAGTAGTTGAACGAAGACATGGTCAATGACGATAATGCCTTATACGTT	1_BC	contig18368	10	628	566	63	60	80.87	1	33.33	11.67	26.67	28.33	45	3	contig03244	1
CUST_101608_PI248252247	AAAGACTGTTATTATTGTCGAGCTATGTGCCCTTTTTCCTAGTTCCTCTTGGCATGACTC	1_BC	contig11637	10	101	33	69	60	79.26	0	18.33	23.33	18.33	40	41.67	5	contig19155	1
CUST_101609_PI248252247	TCTTGTCATAAGAGGACGATATAAGGCATTTTCCATCTGATGAGAATTGAACAGAGGAAA	1_BC	contig11636	10	95	36	60	60	77.19	0	23.33	13.33	36.67	26.67	36.67	4	contig17494	1
CUST_101618_PI248252247	TCCTTACCATCTTGTCATAAGAGGACGATATAAGGCATTTTCCATCTGATGAGAATTGAA	1_BC	contig11636	10	95	27	69	60	77.1	0	18.33	18.33	31.67	31.67	36.67	4	contig17494	1
CUST_101619_PI248252247	TGCCTGCTTGGACTCCTGAAACATGATGACGGCTGGTCCTGCTAAAGAAGTGTGAAGTAT	2_BC	contig11635	10	102	43	60	60	83.18	0	28.33	20	25	26.67	48.33	3	contig03305	1
CUST_101628_PI248252247	GGCCACAAAAAAAATGCCTGCTTGGACTCCTGAAACATGATGACGGCTGGTCCTGCTAAA	4_BC	contig11635	10	102	29	74	60	83.68	0	23.33	25	31.67	20	48.33	8	contig03305	1
CUST_101630_PI248252247	ATAGAAGTTGATCACATCCTCGTGTTTCTTGTAGTCGGGACCCATAGCAAGCTACATCGA	1_BC	contig11634	10	281	216	66	60	80.89	0	21.67	23.33	26.67	28.33	45	3	contig15250	1
CUST_101638_PI248252247	GACAGAATCATAGAAGTTGATCACATCCTCGTGTTTCTTGTAGTCGGGACCCATAGCAAG	1_BC	contig11634	10	281	207	75	60	79.78	0	23.33	21.67	28.33	26.67	45	3	contig15250	1
CUST_101639_PI248252247	CAGTCATGATATGTCCATAGTTATCGATAATCTCCGTAAGACGGAACGTAATGCGTATAA	1_BC	contig11633	10	96	37	60	60	76.82	0	20	18.33	33.33	28.33	38.33	2	contig03708	1
CUST_101648_PI248252247	TCATGGCGACAGTCATGATATGTCCATAGTTATCGATAATCTCCGTAAGACGGAACGTAA	1_BC	contig11633	10	96	28	69	60	79.03	0	21.67	20	31.67	26.67	41.67	2	contig10734	1
CUST_101649_PI248252247	TAATGCTCTCAATGATAGGTACGGTGATAGTTAAGTAGCCAACTCGCTACGGTAGCCTGA	1_BC	contig11632	10	105	16	90	60	80.46	0	25	20	28.33	26.67	45	2	contig14179	1
CUST_101658_PI248252247	ATAGGGCATTAATGCTCTCAATGATAGGTACGGTGATAGTTAAGTAGCCAACTCGCTACG	1_BC	contig11632	10	105	7	99	60	79.43	0	25	18.33	30	26.67	43.33	3	contig08711	1
CUST_101659_PI248252247	GATCATGCATAGGCCAGGGAAGGTCAAAATCGCTATTGCCGCCGGCCGGTTGTAACTGAA	2_BC	contig11631	10	97	38	60	60	85.62	0	30	23.33	26.67	20	53.33	4	contig19501	1
CUST_10166_PI248252247	GTCAGCATACATTGTGTATTGATCACGGGGTGATGATCCTTGGAAGGATGAGAATGCATG	1_BC	contig18368	10	628	463	166	60	80.53	1	31.67	13.33	26.67	28.33	45	4	contig18002	1
CUST_101668_PI248252247	ACTGATGATGATCATGCATAGGCCAGGGAAGGTCAAAATCGCTATTGCCGCCGGCCGGTT	2_BC	contig11631	10	97	29	69	60	86.29	0	30	23.33	25	21.67	53.33	4	contig19501	1
CUST_101669_PI248252247	AAGGAGAAAAGGAGGCAAAAGTAATCCGTCAAATCAAAATGCAGGCTCAAGCAATGCCGG	1_BC	contig11630	10	115	56	60	60	82.22	0	26.67	18.33	43.33	11.67	45	4	contig20345	1
CUST_101678_PI248252247	AGGGAAACCAAGGAGAAAAGGAGGCAAAAGTAATCCGTCAAATCAAAATGCAGGCTCAAG	2_BC	contig11630	10	115	47	69	60	81.02	0	26.67	16.67	46.67	10	43.33	4	contig19461	1
CUST_101679_PI248252247	AAGTTAGCGGAGGCAGTGTCTGCTCTCTCGTCCAATCATGTTCGTACCCGGAGCAACGCT	2_BC	contig09319	10	104	35	70	60	86.07	0	26.67	28.33	20	25	55	3	contig15760	1
CUST_101688_PI248252247	GGTTTGTATCCACACCAGCCCAAGTTAGCGGAGGCAGTGTCTGCTCTCTCGTCCAATCAT	2_BC	contig09319	10	104	14	91	60	84.83	0	23.33	30	20	26.67	53.33	3	contig15760	1
CUST_101689_PI248252247	CACCGTCTTAAGGACGGGTTTGATGTGCAACCATGCTAATACTGACATTCACTCTTTTTT	1_BC	contig09318	10	157	41	117	60	79.88	0	18.33	23.33	23.33	35	41.67	6	contig14318	1
CUST_10169_PI248252247	ATTGTTACTGTGTATTGTTTTCTTCACCCTCGTTCAGGTAACTGGAATGGATGCTTTTTT	1_BC	contig18367	10	127	27	101	60	78.18	0	20	16.67	16.67	46.67	36.67	6	contig17698	1
CUST_101698_PI248252247	TGGATGATCGAACAAAATAGAAGTCAAGCCCTGACACCGTCTTAAGGACGGGTTTGATGT	1_BC	contig09318	10	157	7	151	60	81.53	0	26.67	18.33	31.67	23.33	45	4	contig14328	1
CUST_101699_PI248252247	GAATATAATGTAGAAAAAGGTCTCTTTTTTGGAGAGAGAGAGAGGAGGGGAAAGAAAAAA	2_BC	contig09317	10	129	15	115	60	75.69	0	31.67	3.33	45	20	35	6	contig13032	1
CUST_101708_PI248252247	GTAAAATGGGGAATATAATGTAGAAAAAGGTCTCTTTTTTGGAGAGAGAGAGAGGAGGGG	2_BC	contig09317	10	129	5	125	60	77.25	0	36.67	3.33	36.67	23.33	40	6	contig08432	1
CUST_101710_PI248252247	GAGTGAGGAACCCTTCTGGGCTTTCCTTCCTCATCCAGAACAACGTTCCCATCCTTATCT	2_BC	contig09316	10	102	42	61	60	82.9	0	16.67	33.33	20	30	50	3	contig17521	1
CUST_101718_PI248252247	CGCCAATGGAGTGAGGAACCCTTCTGGGCTTTCCTTCCTCATCCAGAACAACGTTCCCAT	2_BC	contig09316	10	102	34	69	60	85.13	0	20	33.33	21.67	25	53.33	3	contig15468	1
CUST_101720_PI248252247	CACTGTGAACACATTACTCGTTGGTGCACTGTGCCCAAAAAGTGAGCCGCCTTGCGGGCT	2_BC	contig09315	10	106	46	61	60	86.76	0	26.67	28.33	21.67	23.33	55	5	contig14164	1
CUST_101728_PI248252247	CCCCTCTTGCACTGTGAACACATTACTCGTTGGTGCACTGTGCCCAAAAAGTGAGCCGCC	2_BC	contig09315	10	106	37	70	60	85.96	0	21.67	33.33	21.67	23.33	55	5	contig21810	1
CUST_101734_PI248252247	CATCGGGTAATCCAAATACATTCAACAAAAGGCTACGATAATTGAGCATAAAACGAACGT	1_BC	contig09314	10	118	1	118	60	77.65	0	16.67	20	43.33	20	36.67	4	contig03724	1
CUST_101736_PI248252247	CAACAAAAGGCTACGATAATTGAGCATAAAACGAACGTTGTGAATGATTTTTATATACAC	2_BC	contig09314	10	118	23	96	60	74.86	0	16.67	15	41.67	26.67	31.67	5	contig03724	1
CUST_101739_PI248252247	GAGTCGGGCAAGGCTAAAAACGAGGGCAGGTTAGATTAAGCCTTTCTTTTCTTTTCTAAT	1_BC	contig09313	10	215	156	60	60	79.75	0	25	16.67	26.67	31.67	41.67	5	contig06460	1
CUST_101747_PI248252247	AGACATCATCATCGGCAAATAAAAACACCTATGAACGTGTGCCTCTCGAGGATGTCGAGT	1_BC	contig09313	10	215	100	116	60	81.47	0	21.67	23.33	33.33	21.67	45	5	contig10432	1
CUST_101749_PI248252247	TGGGGAGGCGATTTGAATATACCCGGAACCTCGTCCCTCCTACCAGATCAACGACACCAG	2_BC	contig09312	10	108	30	79	60	85.02	0	23.33	31.67	26.67	18.33	55	4	contig11432	1
CUST_101757_PI248252247	ATGCCTACTGGGGAGGCGATTTGAATATACCCGGAACCTCGTCCCTCCTACCAGATCAAC	2_BC	contig09312	10	108	22	87	60	84.26	0	21.67	31.67	25	21.67	53.33	4	contig11432	1
CUST_101759_PI248252247	TCTTTATTGGCCATCTTCATAGCGTCGACAGTAGCCATTGTGTTCCGCAGGTTATCAGTA	1_BC	contig11629	10	413	328	86	60	81.39	0	21.67	23.33	20	35	45	3	contig05470	1
CUST_101768_PI248252247	TTCTTAATTTCTTTATTGGCCATCTTCATAGCGTCGACAGTAGCCATTGTGTTCCGCAGG	1_BC	contig11629	10	413	319	95	60	80.53	0	20	23.33	18.33	38.33	43.33	3	contig05470	1
CUST_101769_PI248252247	CATTGGATATGGGAATGAGTACAAAAACCTAACAGGAACAAGTTTACGATACACTAAGAT	1_BC	contig09311	10	115	55	61	60	75.91	0	20	15	43.33	21.67	35	5	contig20606	1
CUST_101778_PI248252247	CTTTCGTTGCATTGGATATGGGAATGAGTACAAAAACCTAACAGGAACAAGTTTACGATA	1_BC	contig09311	10	115	46	70	60	77.24	0	21.67	15	36.67	26.67	36.67	5	contig00172	1
CUST_101779_PI248252247	ATGTTCACGAAACCAAGCCGGTGGGTAAGATCGATAATGGGTATCGATGGTTGTTTCATC	1_BC	contig11628	10	106	35	72	60	81.17	0	28.33	16.67	26.67	28.33	45	3	contig16257	1
CUST_10178_PI248252247	TGCTACTTGATTGTTACTGTGTATTGTTTTCTTCACCCTCGTTCAGGTAACTGGAATGGA	1_BC	contig18367	10	127	18	110	60	79.04	0	21.67	18.33	18.33	41.67	40	4	contig17698	1
CUST_101788_PI248252247	GTGCTATTTATGTTCACGAAACCAAGCCGGTGGGTAAGATCGATAATGGGTATCGATGGT	1_BC	contig11628	10	106	26	81	60	80.95	0	30	15	26.67	28.33	45	3	contig16257	1
CUST_101789_PI248252247	TTCCATGAATCTTGGGCCGTCGGATAGGAGTCGCATGCGGAAGAATGACGAGGTGGCTAA	2_BC	contig09310	10	95	36	60	60	85.46	0	35	18.33	25	21.67	53.33	3	contig20973	1
CUST_10179_PI248252247	CATTGTACAATTGACAAGGTCAATGGGGTTGTTGAGACAACACGACCATCTTTGAAGAAT	1_BC	contig18366	10	148	89	60	60	79.23	1	23.33	16.67	33.33	26.67	40	4	contig02909	1
CUST_101798_PI248252247	TGCATCTTCTTCCATGAATCTTGGGCCGTCGGATAGGAGTCGCATGCGGAAGAATGACGA	2_BC	contig09310	10	95	27	69	60	84.75	0	30	21.67	23.33	25	51.67	3	contig20973	1
CUST_101799_PI248252247	ATTCAGCAGTTTGTAGCGGACTCACTAGCTTAATTTTCTCGGGTGTTTTGACTGTAGGGA	1_BC	contig11627	10	136	77	60	60	80.62	1	26.67	16.67	20	36.67	43.33	4	contig08274	1
CUST_101808_PI248252247	CAGAGCCATATTCAGCAGTTTGTAGCGGACTCACTAGCTTAATTTTCTCGGGTGTTTTGA	1_BC	contig11627	10	136	68	69	60	80.24	1	23.33	20	21.67	35	43.33	4	contig08274	1
CUST_101809_PI248252247	CGTTTCTTTGTCCTAGTTTTCAAAGCCACCTTCGATATTCCGTTGTAATATCCGTAGTTA	1_BC	contig11626	10	114	55	60	60	77.62	0	15	23.33	20	41.67	38.33	4	contig18629	1
CUST_101818_PI248252247	GTTGTATGCCGTTTCTTTGTCCTAGTTTTCAAAGCCACCTTCGATATTCCGTTGTAATAT	1_BC	contig11626	10	114	46	69	60	78.17	0	16.67	21.67	18.33	43.33	38.33	4	contig18629	1
CUST_101819_PI248252247	GGACATTGCGCTCCTAACGAGCTCAGATCTATCAAACTCAAATGCACCATGGACAATGCC	2_BC	contig11625	10	230	171	60	60	82.39	0	18.33	30	31.67	20	48.33	3	contig13035	1
CUST_101828_PI248252247	TAACGAAGGGGACATTGCGCTCCTAACGAGCTCAGATCTATCAAACTCAAATGCACCATG	2_BC	contig11625	10	230	162	69	60	81.81	0	20	26.67	33.33	20	46.67	4	contig04298	1
CUST_101829_PI248252247	GTCTGGTCCGCTTCTTAGGCGCCTCAGATTCGTTATCAGAATCAAGAGGAACTATATCAT	1_BC	contig11624	10	96	37	60	60	80.23	0	21.67	23.33	25	30	45	2	contig20801	1
CUST_101838_PI248252247	GTCTCTTTCGTCTGGTCCGCTTCTTAGGCGCCTCAGATTCGTTATCAGAATCAAGAGGAA	2_BC	contig11624	10	96	28	69	60	81.94	0	23.33	25	20	31.67	48.33	3	contig20801	1
CUST_101839_PI248252247	TAACCATACAGGTGCTGTGGACGTGAGGATGTGGCTATCTGAAGGGACAGGGACAGGAAG	2_BC	contig11623	10	105	46	60	60	84.22	0	38.33	15	28.33	18.33	53.33	3	contig04007	1
CUST_101848_PI248252247	TGCCAGAAATAACCATACAGGTGCTGTGGACGTGAGGATGTGGCTATCTGAAGGGACAGG	2_BC	contig11623	10	105	37	69	60	83.86	0	35	16.67	28.33	20	51.67	3	contig04007	1
CUST_101849_PI248252247	AGGAAGAAATAGCGACGCAGATCCGGAGGCAGTCGGGCGTTCCACGTATGTATCCAGACT	2_BC	contig11622	10	105	46	60	60	85.79	0	31.67	23.33	28.33	16.67	55	3	contig07033	1
CUST_101858_PI248252247	ACGTACGTTAGGAAGAAATAGCGACGCAGATCCGGAGGCAGTCGGGCGTTCCACGTATGT	2_BC	contig11622	10	105	37	69	60	85.89	0	33.33	21.67	26.67	18.33	55	3	contig07033	1
CUST_101860_PI248252247	ATGAGCTCTTTCCGAGCATTATCATGCAAGGTGAGAGAGATGGCGTGGAGAGGATGAAGT	2_BC	contig11621	10	84	24	61	60	82.83	0	35	13.33	28.33	23.33	48.33	3	contig13679	1
CUST_101868_PI248252247	TGCCTTGAATGAGCTCTTTCCGAGCATTATCATGCAAGGTGAGAGAGATGGCGTGGAGAG	2_BC	contig11621	10	84	16	69	60	83.27	0	33.33	16.67	25	25	50	3	contig13679	1
CUST_101869_PI248252247	TTCAATTGTGAAAGAGCATAGCGTTCAGCTGTAGCCAGGGTTATGACAGGTAGGATATCG	1_BC	contig11620	10	103	32	72	60	80.67	0	30	15	28.33	26.67	45	3	contig18277	1
CUST_101878_PI248252247	CTGGTAAGTTACCCTTCAATTGTGAAAGAGCATAGCGTTCAGCTGTAGCCAGGGTTATGA	1_BC	contig11620	10	103	18	86	60	80.84	0	26.67	18.33	26.67	28.33	45	3	contig18277	1
CUST_10188_PI248252247	GGGAGATTACATTGTACAATTGACAAGGTCAATGGGGTTGTTGAGACAACACGACCATCT	1_BC	contig18366	10	148	80	69	60	80.35	1	26.67	16.67	31.67	25	43.33	4	contig02909	1
CUST_101880_PI248252247	TTCAATATAGCCCTTGCTTGCTCCGGAGTGGTCTTTTTCAGTTGGATCAGTAGCTGCAAA	1_BC	contig09309	10	106	16	91	60	81.93	0	23.33	21.67	20	35	45	5	contig08605	1
CUST_101881_PI248252247	TCTTTTTCAGTTGGATCAGTAGCTGCAAAAGCTCTTCTTCGGGTAAGGTGGGCGTAGACA	2_BC	contig09309	10	106	47	60	60	82.31	0	28.33	18.33	21.67	31.67	46.67	5	contig02616	1
CUST_10189_PI248252247	TCTAACAGCACGACAAAATAACTACGGGCTAAGTATCTTTCTCTCTCTCAGGCATTTTTT	1_BC	contig18365	10	367	270	98	60	78.11	0	13.33	25	28.33	33.33	38.33	6	contig17119	1
CUST_101891_PI248252247	TAATCCTCGCGGACACCGGCAATCCATACATGCATTCTTTCTCCACTAGGAAATGCGAAA	2_BC	contig09308	10	134	74	61	60	82.69	0	16.67	30	30	23.33	46.67	3	contig12139	1
CUST_101898_PI248252247	CCTTTCTGTAATCCTCGCGGACACCGGCAATCCATACATGCATTCTTTCTCCACTAGGAA	2_BC	contig09308	10	134	66	69	60	82.49	0	15	33.33	23.33	28.33	48.33	3	contig12139	1
CUST_101900_PI248252247	TTTTTCTTTTTCTTCCGTTCTTCCAGCTTTCTTGCAAGCCGGAGGAGAAAGTATCCATGG	1_BC	contig09307	10	112	3	110	60	80.79	0	20	23.33	16.67	40	43.33	5	contig17551	1
CUST_101902_PI248252247	GTATCCATGGGCGGTTACAAGGCCGTTATTCACTGTTGCCTCCATCTGGCTCTCTCACTT	2_BC	contig09307	10	112	53	60	60	84.13	0	21.67	30	15	33.33	51.67	3	contig17074	1
CUST_101909_PI248252247	CCAAACGGCTGCGAATGCCGCATCAGATATGTTGCTTATATATCGTTATTATTTGATTAG	1_BC	contig09306	10	104	45	60	60	77.74	0	20	18.33	26.67	35	38.33	3	contig01785	1
CUST_101918_PI248252247	ATATAGTGCCCAAACGGCTGCGAATGCCGCATCAGATATGTTGCTTATATATCGTTATTA	1_BC	contig09306	10	104	36	69	60	79.43	0	20	20	28.33	31.67	40	3	contig01785	1
CUST_101919_PI248252247	AGCCGGAGCAGACACCTTCCTATACTTCTTCCATAAATCACCTTCAGAGGCAACAATATT	1_BC	contig09305	10	113	37	77	60	80.49	0	13.33	30	31.67	25	43.33	3	contig16197	1
CUST_101928_PI248252247	TGTTTCTATCGGAGAAAGCCGGAGCAGACACCTTCCTATACTTCTTCCATAAATCACCTT	1_BC	contig09305	10	113	21	93	60	80.19	0	15	28.33	26.67	30	43.33	3	contig16197	1
CUST_101929_PI248252247	TATTTTTTCTAAAAACCGGCGGCCAAGAAAAGCCAAAACCATGCATTGCAATGATTGTTA	1_BC	contig09304	10	107	48	60	60	79.64	0	16.67	20	36.67	26.67	36.67	6	contig10321	1
CUST_101938_PI248252247	TATAGCAGATATTTTTTCTAAAAACCGGCGGCCAAGAAAAGCCAAAACCATGCATTGCAA	1_BC	contig09304	10	107	39	69	60	80.07	0	16.67	21.67	40	21.67	38.33	6	contig10321	1
CUST_101939_PI248252247	TGTGATGATGCACCGGATGGAGAGTCGGCGTTGGGCTTAGCTGGCAGTGATGGATGAATA	2_BC	contig09303	10	94	35	60	60	85.65	0	40	13.33	21.67	25	53.33	3	contig11805	1
CUST_101948_PI248252247	TCTGCATTTTGTGATGATGCACCGGATGGAGAGTCGGCGTTGGGCTTAGCTGGCAGTGAT	2_BC	contig09303	10	94	26	69	60	86.11	0	36.67	16.67	16.67	30	53.33	4	contig11805	1
CUST_101949_PI248252247	AAATGGACGATGGAAGTGGGTTTGGAGGCGTGTTTGGATTTGAGCTTGGATCGACGTTCA	2_BC	contig09302	10	107	48	60	60	83.83	0	38.33	10	21.67	30	48.33	3	contig12725	1
CUST_101958_PI248252247	GTGATATGGAAATGGACGATGGAAGTGGGTTTGGAGGCGTGTTTGGATTTGAGCTTGGAT	3_BC	contig09302	10	107	39	69	60	82.39	0	41.67	5	21.67	31.67	46.67	3	contig12725	1
CUST_101961_PI248252247	CGTTGGTTCGAATCTTTCTGAGAGCTTGCGTTCATCTCCCGTAGCGATGTACGGCCATTC	2_BC	contig11619	10	104	43	62	60	83.54	0	25	26.67	15	33.33	51.67	3	contig14444	1
CUST_101968_PI248252247	ACTTCGTCGTTGGTTCGAATCTTTCTGAGAGCTTGCGTTCATCTCCCGTAGCGATGTACG	2_BC	contig11619	10	104	36	69	60	83.02	0	25	25	15	35	50	3	contig10564	1
CUST_101969_PI248252247	TGGGAAGAAGTCAAAGCCCTTCGCAAGGAGTACCGCCAACGAGAGAGTGCGGTTGTCAAG	2_BC	contig09301	10	116	57	60	60	85.75	0	33.33	21.67	30	15	55	3	contig14855	1
CUST_101977_PI248252247	AGAAAGAAGATGTGGGAAGAAGTCAAAGCCCTTCGCAAGGAGTACCGCCAACGAGAGAGT	2_BC	contig09301	10	116	45	72	60	83.71	0	31.67	18.33	38.33	11.67	50	3	contig14489	1
CUST_10198_PI248252247	ATCTTCCACTTCTCTAACAGCACGACAAAATAACTACGGGCTAAGTATCTTTCTCTCTCT	1_BC	contig18365	10	367	258	110	60	78.19	0	10	30	28.33	31.67	40	4	contig17119	1
CUST_101980_PI248252247	GAAGTGAAGGATAGGCTTCTATATCCCACAATCCATGTATTACCGAAATTATTGTAGTTG	1_BC	contig11618	10	635	518	118	60	75.88	0	20	16.67	31.67	31.67	36.67	3	contig11598	1
CUST_101988_PI248252247	CCATTCTTGTCTTATGCACCTGGTATTTTCGCTCGCCATCCGTTCTTCGTGAAATCTTCA	1_BC	contig11618	10	635	29	607	60	81.36	0	15	30	15	40	45	4	contig03492	1
CUST_101989_PI248252247	CGAAGAGAAGTGGGTAATGATCTGTATGAAATGAGTGGCGTGTATTCTTGGCCCTTTTTT	1_BC	contig09300	10	328	199	130	60	79.65	0	30	11.67	23.33	35	41.67	6	contig13868	1
CUST_10199_PI248252247	TATCCCGTTGTAGCTTCAAGCTGTATTGCAGTACAGACACACAAGGTTGTCAACAAAAAA	1_BC	contig18364	10	213	126	88	60	79.66	1	18.33	21.67	35	25	40	6	contig05415	1
CUST_101998_PI248252247	ACGACGAAAGCGAAGAGAAGTGGGTAATGATCTGTATGAAATGAGTGGCGTGTATTCTTG	1_BC	contig09300	10	328	189	140	60	80.05	0	33.33	10	31.67	25	43.33	3	contig13868	1
CUST_101999_PI248252247	AAGAAAGATTGAAGGTATCATTCGTAGGGGTAACCACTACTCGATGAGGGAGCTGTCCTT	1_BC	contig11617	10	97	32	66	60	80.68	0	28.33	16.67	30	25	45	4	contig17021	1
CUST_1020_PI248252247	CTCAGGTTGAAATGAAAGCCCTCATATTTGCACTCATCAGGGACTTTGAATTCGAGTTGG	1_BC	contig20124	10	114	35	80	60	80	0	23.33	20	26.67	30	43.33	3	contig00003	1
CUST_102008_PI248252247	CGAGCATTTGAGAGTGCAAGAAAGATTGAAGGTATCATTCGTAGGGGTAACCACTACTCG	1_BC	contig11617	10	97	15	83	60	79.94	0	28.33	16.67	31.67	23.33	45	4	contig14265	1
CUST_102009_PI248252247	GTTGATGTTGTGACGGTCTACTATATACGACATGGTGTACTCGATGAGAAGATGGATTGG	1_BC	contig11616	10	97	38	60	60	78.65	0	31.67	11.67	25	31.67	43.33	2	contig19353	1
CUST_102018_PI248252247	TCAGCCTCGTGTTGATGTTGTGACGGTCTACTATATACGACATGGTGTACTCGATGAGAA	1_BC	contig11616	10	97	28	70	60	80.49	0	26.67	18.33	23.33	31.67	45	2	contig03096	1
CUST_102019_PI248252247	TTGAGGAGCAAGATGTACTCTATCTTGTGCGAGAAAGGAGATATTCCATAGCGGAATAAG	1_BC	contig11615	10	107	48	60	60	78.56	0	28.33	13.33	33.33	25	41.67	3	contig15924	1
CUST_102028_PI248252247	GGAATGTTCTTGAGGAGCAAGATGTACTCTATCTTGTGCGAGAAAGGAGATATTCCATAG	1_BC	contig11615	10	107	39	69	60	77.96	0	28.33	13.33	30	28.33	41.67	3	contig15924	1
CUST_102029_PI248252247	CTTCTCTGCCCAGAGTGCAAACTCTACAGAGAAGGAATGCACCAGTTGGGATACTTTAGG	2_BC	contig11614	10	98	39	60	60	81.48	1	25	23.33	28.33	23.33	48.33	3	contig12331	1
CUST_102037_PI248252247	TCCTGTGTCTTCTCTGCCCAGAGTGCAAACTCTACAGAGAAGGAATGCACCAGTTGGGAT	2_BC	contig11614	10	98	31	68	60	83.59	1	25	25	25	25	50	3	contig12331	1
CUST_102039_PI248252247	CGCCCGGCAAGGATTTCATATATTGAGTATTAAACACAATATTTCAAGTTTTACACTCTG	1_BC	contig12177	10	156	82	75	60	76.03	0	15	20	31.67	33.33	35	4	contig18183	1
CUST_102048_PI248252247	TGAGGCACGACGCCCGGCAAGGATTTCATATATTGAGTATTAAACACAATATTTCAAGTT	1_BC	contig12177	10	156	72	85	60	78.89	0	20	18.33	33.33	28.33	38.33	3	contig18758	1
CUST_102049_PI248252247	GTTGTGCCGCAGTCTCTCCAGTACTAACACCACCCTTGTATGCATACAACGGTGAGCCAA	2_BC	contig12176	10	102	43	60	60	84.11	0	20	31.67	25	23.33	51.67	3	contig05902	1
CUST_102058_PI248252247	GAAATCACCGTTGTGCCGCAGTCTCTCCAGTACTAACACCACCCTTGTATGCATACAACG	2_BC	contig12176	10	102	34	69	60	82.71	0	16.67	33.33	26.67	23.33	50	3	contig20904	1
CUST_102059_PI248252247	TTTTTCCTTCCTTGTGTCTCAGCAGGCGTTGCTGAAGCAGGCTGGTTACCGGCAGCGACT	2_BC	contig12175	10	101	20	82	60	86.98	0	28.33	26.67	13.33	31.67	55	5	contig07594	1
CUST_102068_PI248252247	GCATAAGAGTGACGCTTTTTCCTTCCTTGTGTCTCAGCAGGCGTTGCTGAAGCAGGCTGG	2_BC	contig12175	10	101	5	97	60	84.93	0	30	23.33	16.67	30	53.33	5	contig07594	1
CUST_102069_PI248252247	GCTACGCGATCTCATCAAGAAATATCAAGAGTAATGAGTAATGTTTGCAATCTTCATGAA	1_BC	contig12174	10	131	45	87	60	76.32	0	18.33	16.67	36.67	28.33	35	3	contig02898	1
CUST_10207_PI248252247	CCTAAGCTTATCCCGTTGTAGCTTCAAGCTGTATTGCAGTACAGACACACAAGGTTGTCA	1_BC	contig18364	10	213	118	96	60	80.84	1	20	25	26.67	28.33	45	3	contig05415	1
CUST_102078_PI248252247	ACAGGCACGGCTACGCGATCTCATCAAGAAATATCAAGAGTAATGAGTAATGTTTGCAAT	1_BC	contig12174	10	131	36	96	60	79.43	0	21.67	18.33	36.67	23.33	40	3	contig04629	1
CUST_102079_PI248252247	ATGGGTTGACGTAAATATACGTTTGTGTCAAGATCCTGGTACAGAAGATGTTTGCATACG	1_BC	contig12173	10	107	48	60	60	78.58	0	26.67	13.33	28.33	31.67	40	3	contig00584	1
CUST_102088_PI248252247	AACGGAATAATGGGTTGACGTAAATATACGTTTGTGTCAAGATCCTGGTACAGAAGATGT	1_BC	contig12173	10	107	39	69	60	78.18	0	26.67	11.67	33.33	28.33	38.33	3	contig19763	1
CUST_102089_PI248252247	AATGAAAAACTGTCCAAAGAGAACAGGGCAATCCGAAGCACGAGACGGCCAGCCGTACCG	2_BC	contig12172	10	128	69	60	60	85.43	0	26.67	26.67	38.33	8.33	53.33	5	contig12295	1
CUST_10209_PI248252247	TCAAAATTGGTGACAAGGTTCGCATTAAGGGTCCCAAGGGACAATTCCAGTACACTCCTA	1_BC	contig18363	10	168	92	77	60	81.63	0	21.67	23.33	31.67	23.33	45	4	contig15222	1
CUST_102098_PI248252247	GTAATCCAAGCCAAAAGCAAAAGCAAAGGGGCGAAGGCAGGAAAAATGAAAAACTGTCCA	2_BC	contig12172	10	128	25	104	60	81.9	0	25	18.33	48.33	8.33	43.33	5	contig21905	1
CUST_102099_PI248252247	GATGTAGACGTCATCTTGGGGGCAGACATAGTATTCGATCCGTCACTTATCCAGCCCTTG	2_BC	contig08919	10	100	41	60	60	82.01	0	25	25	21.67	28.33	50	5	contig14907	1
CUST_102108_PI248252247	CCAATGCCGGATGTAGACGTCATCTTGGGGGCAGACATAGTATTCGATCCGTCACTTATC	2_BC	contig08919	10	100	32	69	60	82.19	0	25	25	23.33	26.67	50	5	contig14907	1
CUST_102109_PI248252247	TGCACCCCGATCTGCTACAGCCAATCTGATTGAATTATTGACGGCCATGGTTATGAAATG	1_BC	contig12171	10	100	38	63	60	81.62	0	21.67	23.33	26.67	28.33	45	4	contig00143	1
CUST_102118_PI248252247	ATTCTTTTTGGCTTTGCAGGCATTGCACCCCGATCTGCTACAGCCAATCTGATTGAATTA	1_BC	contig12171	10	100	15	86	60	82.01	0	18.33	25	21.67	35	43.33	5	contig03615	1
CUST_102119_PI248252247	TTGGTTGACGTACTCGTTGAGCTCATAGTCCAGAGGACTCAACTGCACCGAACCCGCCTG	2_BC	contig08918	10	136	77	60	60	85.25	0	25	30	21.67	23.33	55	3	contig21495	1
CUST_102128_PI248252247	TTCCCGAAGTTGGTTGACGTACTCGTTGAGCTCATAGTCCAGAGGACTCAACTGCACCGA	2_BC	contig08918	10	136	68	69	60	84.05	0	25	26.67	23.33	25	51.67	3	contig21495	1
CUST_102129_PI248252247	TGCTTTCTGTTTGACGATCGCCTGTGCTAACGCCCATACCGACACGAACGATTACAGCGG	2_BC	contig12170	10	103	44	60	60	85.18	0	23.33	30	21.67	25	53.33	3	contig12624	1
CUST_102136_PI248252247	ACACTCGTGCTTTCTGTTTGACGATCGCCTGTGCTAACGCCCATACCGACACGAACGATT	2_BC	contig12170	10	103	37	67	60	84.99	0	20	31.67	21.67	26.67	51.67	3	contig12624	1
CUST_102139_PI248252247	CAGAGTCATTGTAGGGATAGACTATTGAAATTTGCGAGTTCCGGAATCTCAGTAGAGTGA	1_BC	contig08917	10	100	41	60	60	78.43	0	28.33	13.33	30	28.33	41.67	3	contig04176	1
CUST_102148_PI248252247	ATGATGAATCAGAGTCATTGTAGGGATAGACTATTGAAATTTGCGAGTTCCGGAATCTCA	1_BC	contig08917	10	100	32	69	60	77.95	0	25	13.33	31.67	30	38.33	3	contig04176	1
CUST_102149_PI248252247	ACAAAGTTGCCCAGGCTGATTTATGGGTGTAAGTATTGCGTGGAACATTAGCAGATTGCC	1_BC	contig08916	10	127	33	95	60	81.81	0	28.33	16.67	26.67	28.33	45	3	contig18912	1
CUST_102158_PI248252247	ACTGAAACTACAAAGTTGCCCAGGCTGATTTATGGGTGTAAGTATTGCGTGGAACATTAG	1_BC	contig08916	10	127	24	104	60	79.73	0	26.67	15	30	28.33	41.67	3	contig10469	1
CUST_102159_PI248252247	ATCATCAATAATCTCACAGACGCTGGGGCGAGCAAGTTCTTACTTCTTTCATACCCAGAC	1_BC	contig08915	10	149	70	80	60	80.73	0	16.67	28.33	28.33	26.67	45	4	contig20579	1
CUST_102168_PI248252247	ATCAAATACATCATCAATAATCTCACAGACGCTGGGGCGAGCAAGTTCTTACTTCTTTCA	1_BC	contig08915	10	149	61	89	60	79.25	0	15	25	31.67	28.33	40	4	contig20579	1
CUST_102169_PI248252247	CAGCAAAATGGTAATTGTATCCAGTACCAGAGCAAGGACGTGAAATTTCAACATCTTCAT	1_BC	contig08914	10	328	269	60	60	78.32	0	18.33	20	36.67	25	38.33	4	contig17171	1
CUST_102178_PI248252247	AAAGCACAACAGCAAAATGGTAATTGTATCCAGTACCAGAGCAAGGACGTGAAATTTCAA	1_BC	contig08914	10	328	260	69	60	79.28	0	20	18.33	43.33	18.33	38.33	4	contig17171	1
CUST_102179_PI248252247	AATGATGGCCAAGCGTGTATGCTGGCCAAATGCAGATGCGTCACTCTATCGAGGATGCTG	2_BC	contig08913	10	80	21	60	60	84.79	0	30	21.67	25	23.33	51.67	3	contig07285	1
CUST_10218_PI248252247	AGTCTTATGAGAAGGGCAACATCTCTCGTTATGTCTCGCTCCTCAAAATTGGTGACAAGG	1_BC	contig18363	10	168	50	119	60	80.66	0	23.33	21.67	26.67	28.33	45	4	contig16977	1
CUST_102188_PI248252247	CGTAGCGGAAATGATGGCCAAGCGTGTATGCTGGCCAAATGCAGATGCGTCACTCTATCG	2_BC	contig08913	10	80	12	69	60	84.92	0	30	23.33	25	21.67	53.33	3	contig07285	1
CUST_10219_PI248252247	TTCAGCAACTTCGTTGCATGCAACTGATCTTAGCCAACTACTTGCTTGACTCAGTATTCC	1_BC	contig20679	10	90	31	60	60	80.54	0	15	28.33	23.33	33.33	43.33	2	contig02874	1
CUST_102192_PI248252247	TCTTCAAAAAGATGATCGATGCCGACAAACGTGCCCTCGCCGGCTTCCTCACCGTACGTT	2_BC	contig08912	10	111	2	110	60	85.9	0	20	33.33	23.33	23.33	53.33	5	contig05536	1
CUST_102194_PI248252247	ACCGTACGTTCGACCAGACGTACAACCACCTCGTCGAGCGCGTCAAAGTCGCCAAAGCCG	3_BC	contig08912	10	111	52	60	60	87.9	0	23.33	36.67	26.67	13.33	60	3	contig21102	1
CUST_1022_PI248252247	CTCAGTGGAGTTGGATCAGTTCATCATGCCGCCATTAACACATTCGATCATAGTCAAGGA	1_BC	contig20123	10	227	156	72	60	80.86	1	21.67	23.33	28.33	26.67	45	2	contig04431	1
CUST_102200_PI248252247	CAAAATAATTCCTTGAGCACCTCGATAGTACGAAGACGTAATTGTTCGGAATCGCTCTTG	1_BC	contig08911	10	464	348	117	60	78.73	0	20	21.67	30	28.33	41.67	4	contig20277	1
CUST_102208_PI248252247	TTGAAGCATTGGACGGTACTAAGAAACCAAAGAAACTAGTACCGATTATTTGTGGCTCCC	1_BC	contig08911	10	464	7	458	60	79.4	0	21.67	20	33.33	25	41.67	3	contig04111	1
CUST_102209_PI248252247	CGCCAAATTCTTAATGTTTTACAAAAGCGAACCACATCGGCGGATCTCAAGGCTCACATC	1_BC	contig08910	10	161	102	60	60	81.32	0	16.67	28.33	31.67	23.33	45	4	contig14107	1
CUST_102218_PI248252247	ACTTCTAACCGCCAAATTCTTAATGTTTTACAAAAGCGAACCACATCGGCGGATCTCAAG	1_BC	contig08910	10	161	93	69	60	80.14	0	15	26.67	33.33	25	41.67	4	contig14107	1
CUST_102219_PI248252247	AAGATTATTCGATTTTTCCGAATTCTTGGATAGTAAGCTCTAGGAGTTTTGTTGCGCCAG	1_BC	contig00199	10	105	46	60	60	78.02	0	23.33	15	23.33	38.33	38.33	5	contig00980	1
CUST_102228_PI248252247	TTCAACACCAAGATTATTCGATTTTTCCGAATTCTTGGATAGTAAGCTCTAGGAGTTTTG	1_BC	contig00199	10	105	37	69	60	76.22	0	18.33	16.67	26.67	38.33	35	5	contig02335	1
CUST_102229_PI248252247	TTTATCGCGTAGCGTAAGCTTGACGAGTGTTTTGTATCGCTTGAGGATGGGGAAAAGAGT	1_BC	contig00198	10	102	34	69	60	81.63	0	33.33	11.67	23.33	31.67	45	4	contig15599	1
CUST_102238_PI248252247	TTGATTGAGTTTTATCGCGTAGCGTAAGCTTGACGAGTGTTTTGTATCGCTTGAGGATGG	1_BC	contig00198	10	102	24	79	60	80.42	0	31.67	11.67	18.33	38.33	43.33	4	contig15599	1
CUST_102239_PI248252247	ACTAAGCCATCCAGATATCTGCTGAATTCATTACTTCTCCTCGTAGGCTCATCCCAAGGT	1_BC	contig00197	10	104	36	69	60	80.84	0	15	30	25	30	45	3	G8.seq	1
CUST_102248_PI248252247	TCTTTAAATACTAAGCCATCCAGATATCTGCTGAATTCATTACTTCTCCTCGTAGGCTCA	1_BC	contig00197	10	104	27	78	60	77.51	0	11.67	26.67	26.67	35	38.33	3	G8.seq	1
CUST_102257_PI248252247	TAAAGCTAATATCGTCTCAGCCACAAGAGAGCCGGCCACAATCATCCAAGTAGCACATTT	1_BC	contig00196	10	118	31	88	60	81.67	0	16.67	28.33	35	20	45	3	contig19319	1
CUST_102258_PI248252247	GAGCCGGCCACAATCATCCAAGTAGCACATTTAACGAGTAAATTGCATGCTTTGGGGGAT	2_BC	contig00196	10	118	59	60	60	82.71	0	25	21.67	30	23.33	46.67	5	contig19319	1
CUST_102259_PI248252247	GGCATATTATCATTCCAGCTGAAAGGGCGGCGAGTAAGACTAGGGTCTAAGTTGATGTCT	2_BC	contig00195	10	116	57	60	60	81.26	0	30	16.67	26.67	26.67	46.67	3	contig02927	1
CUST_102268_PI248252247	TGAGCATGGGGCATATTATCATTCCAGCTGAAAGGGCGGCGAGTAAGACTAGGGTCTAAG	2_BC	contig00195	10	116	48	69	60	82.98	0	33.33	16.67	28.33	21.67	50	4	contig02927	1
CUST_102269_PI248252247	CCACAAACCCAAGAGATTTGATGAGTCTTCGGATGAGGATTCTGACTCAGATATCTCGGA	1_BC	contig00194	10	121	62	60	60	80.11	0	23.33	21.67	30	25	45	3	contig00731	1
CUST_102278_PI248252247	TTGTATCTACCACAAACCCAAGAGATTTGATGAGTCTTCGGATGAGGATTCTGACTCAGA	1_BC	contig00194	10	121	53	69	60	79.14	0	21.67	20	30	28.33	41.67	3	contig00731	1
CUST_102279_PI248252247	GGTAAGAAAGAGATGACAATGCCGCATGTATACACACATCATATAGTCTTAATAGTTGTA	1_BC	contig00193	10	192	87	106	60	75.55	0	20	15	38.33	26.67	35	3	contig19370	1
CUST_10228_PI248252247	GAAAGAGCAGTTCAGCAACTTCGTTGCATGCAACTGATCTTAGCCAACTACTTGCTTGAC	1_BC	contig20679	10	90	21	70	60	81.05	0	20	25	28.33	26.67	45	3	contig02874	1
CUST_102288_PI248252247	AAGATGGAATGGTAAGAAAGAGATGACAATGCCGCATGTATACACACATCATATAGTCTT	1_BC	contig00193	10	192	77	116	60	77.35	0	21.67	15	40	23.33	36.67	3	contig19370	1
CUST_102289_PI248252247	CTTATCTTTGCCGTTCAGCGGCGTGACTCGATGATGGATGGGCTCAAATGGCCTGTGCGA	2_BC	contig00192	10	98	39	60	60	86.28	0	31.67	23.33	16.67	28.33	55	3	contig05953	1
CUST_10229_PI248252247	CTATTTCTGTCATATCTGCCATCAGGTCATGGATCAATTGTGCTTGCTACACATTTACTA	1_BC	contig18362	10	220	161	60	60	77.69	0	15	23.33	23.33	38.33	38.33	3	contig19394	1
CUST_102298_PI248252247	TCAGTATCTGGCTTATCTTTGCCGTTCAGCGGCGTGACTCGATGATGGATGGGCTCAAAT	2_BC	contig00192	10	98	28	71	60	84.14	0	28.33	21.67	18.33	31.67	50	3	contig02481	1
CUST_1023_PI248252247	GGATCAGTTCATCATGCCGCCATTAACACATTCGATCATAGTCAAGGACGCGGGTGGGGG	2_BC	contig20123	10	227	168	60	60	84.57	1	30	23.33	25	21.67	53.33	5	contig04431	1
CUST_102304_PI248252247	ACACTGGATAAACAAGATACTACACAGGACCATTAGAGCCAGTCTCGACTACCCTTGTGA	1_BC	contig00191	10	104	2	103	60	80.42	0	18.33	26.67	35	20	45	3	contig06516	1
CUST_102305_PI248252247	CTCGACTACCCTTGTGAGAGAGGAATGCCCCAGACTGTTCAATCATGAACTCGTCGAGCA	2_BC	contig00191	10	104	45	60	60	83.44	0	23.33	28.33	26.67	21.67	51.67	4	contig04161	1
CUST_102310_PI248252247	GATCTTAGCCTTAACATTATCGATGGTGTCGGAGGATTCAACCTCGAGGGTGATAGTCTT	1_BC	contig00190	3	606	422	185	60	80.07	1	26.67	18.33	23.33	31.67	45	3	contig14208	1
CUST_102311_PI248252247	TAAGGGTCTTAACGAAGATCTGCATCTTGACGGACGCCTCTGTCTGTCCAACGAAATAAA	1_BC	contig00190	3	606	487	120	60	81.2	1	21.67	23.33	30	25	45	3	contig17937	1
CUST_102319_PI248252247	CTCCTTCGGCGAGTCACACGCCAGCGAGCTGTCTAGCTTGGCTTCTCCTGACGAAGATGT	3_BC	contig12169	10	108	49	60	60	86.83	0	26.67	31.67	16.67	25	58.33	2	contig06603	1
CUST_102328_PI248252247	AGATTTGAGCCGGTCTGACACTCGCTCCTTCGGCGAGTCACACGCCAGCGAGCTGTCTAG	3_BC	contig12169	10	108	25	84	60	87.56	0	28.33	31.67	18.33	21.67	60	3	contig06603	1
CUST_102329_PI248252247	GTGTTACTACTATGATGTTACGTAACGCCGCTGCTGCATTAACGGTTTTCTTATCGTCTA	1_BC	contig12168	10	108	49	60	60	79.15	0	20	21.67	20	38.33	41.67	4	contig19775	1
CUST_102338_PI248252247	GTAAAATGCCCGTGTTACTACTATGATGTTACGTAACGCCGCTGCTGCATTAACGGTTTT	1_BC	contig12168	10	108	38	71	60	80.8	0	21.67	21.67	23.33	33.33	43.33	4	contig19775	1
CUST_102343_PI248252247	ACGAAAGAGTAATTTGCTCAGAATGGCAAGGCGATCCAGCCATCTCAAACAGTCTCCATA	1_BC	contig12167	10	120	1	120	60	81.73	0	20	25	35	20	45	3	contig03055	1
CUST_102344_PI248252247	ACAGTCTCCATATCACCACCTTCACCTCGTCTACCTGATAACCATTTTGTTCGACATCGA	2_BC	contig12167	10	120	49	72	60	80.85	0	10	35	25	30	45	4	contig11955	1
CUST_102349_PI248252247	TAGTTTGAAACTAATGAAGGGTTCCTTCGTAAGCCCCTCGAATGCCGCGTTGGTATTAAG	1_BC	contig12166	10	112	20	93	60	81.08	0	25	20	25	30	45	4	contig17309	1
CUST_102358_PI248252247	GCTGAATTTCAAAACGTCTAGTTTGAAACTAATGAAGGGTTCCTTCGTAAGCCCCTCGAA	1_BC	contig12166	10	112	2	111	60	79.64	0	20	21.67	30	28.33	41.67	4	contig00222	1
CUST_102359_PI248252247	CGATATCGGAAGGCTTTCCAAGATCGCTCATGCGGGTCATTGCAAACGCTGCCTTTCTGG	2_BC	contig12165	10	92	33	60	60	85.08	0	26.67	26.67	20	26.67	53.33	3	contig02010	1
CUST_102368_PI248252247	AGTCCAACTCGATATCGGAAGGCTTTCCAAGATCGCTCATGCGGGTCATTGCAAACGCTG	2_BC	contig12165	10	92	24	69	60	84.61	0	25	26.67	25	23.33	51.67	3	contig14818	1
CUST_102374_PI248252247	TGATCCTGACACAACCAGGTCCGAGAAATCAAAGGTTGTGTAACTCAATCCGAAGCCAAA	1_BC	contig12164	10	177	106	72	60	81.77	0	20	25	36.67	18.33	45	3	contig01374	1
CUST_102375_PI248252247	AACCAGGTCCGAGAAATCAAAGGTTGTGTAACTCAATCCGAAGCCAAACTCATAGCGGGG	2_BC	contig12164	10	177	118	60	60	82.78	0	25	23.33	35	16.67	48.33	4	contig04481	1
CUST_102379_PI248252247	TCAATTCAAAAGCGACGTCTAGGGAGTATACCATGTATGCGACGTTCGATGGTTGATCAC	1_BC	contig12163	10	493	405	89	60	80.72	0	25	20	28.33	26.67	45	4	contig19594	1
CUST_10238_PI248252247	TATTCTTTTCTATTTCTGTCATATCTGCCATCAGGTCATGGATCAATTGTGCTTGCTACA	1_BC	contig18362	10	220	152	69	60	77.63	0	15	21.67	20	43.33	36.67	4	contig19394	1
CUST_102386_PI248252247	TGAAACCAAGACCTTCATATTACTGGATCATTACAAGTCAATGGTGTAGAGAAGAAACAA	1_BC	contig12163	10	493	55	439	60	76.49	0	18.33	16.67	41.67	23.33	35	3	contig00989	1
CUST_102389_PI248252247	AGATCTAGGCGAGCAATGAGGATGTCGTTACCCATATCGGCCTGACCCTGCATTGCTGCC	2_BC	contig12162	10	94	34	61	60	85.72	0	26.67	28.33	21.67	23.33	55	3	contig00981	1
CUST_10239_PI248252247	CTCCTCGCTTTGGTTCTCTAATCGTTGCTCCTCTGCGATGGCAGCTGAACGTTTCTTTTT	2_BC	contig20678	10	127	68	60	60	82.97	1	20	28.33	10	41.67	48.33	5	contig16979	1
CUST_102398_PI248252247	TCAAGGATGGGCGTGAGATCTAGGCGAGCAATGAGGATGTCGTTACCCATATCGGCCTGA	2_BC	contig12162	10	94	19	76	60	85.04	0	33.33	20	25	21.67	53.33	3	contig02280	1
CUST_102399_PI248252247	TGCTTATGTAAAAGTTAAACCTAACATTTATGCAAGCATCTCGGATCTCTTCACCCAGCG	1_BC	contig08909	10	97	38	60	60	78.87	0	15	25	30	30	40	4	contig16950	1
CUST_102408_PI248252247	TACCGTGATTGCTTATGTAAAAGTTAAACCTAACATTTATGCAAGCATCTCGGATCTCTT	1_BC	contig08909	10	97	29	69	60	76.95	0	15	20	30	35	35	4	contig16950	1
CUST_102409_PI248252247	CACTGAGCAAGCCAAAATATGCAGCAAGGAGCCCATAGATAAGTGTAAGTTCAACGGAAA	1_BC	contig12161	10	103	44	60	60	80.68	0	23.33	20	41.67	15	43.33	4	contig15788	1
CUST_102418_PI248252247	CAGACTTGTCACTGAGCAAGCCAAAATATGCAGCAAGGAGCCCATAGATAAGTGTAAGTT	1_BC	contig12161	10	103	35	69	60	80.4	0	23.33	20	36.67	20	43.33	4	contig15788	1
CUST_102419_PI248252247	CGTCTTCGTATTGGAGTTTCGGGCCCGTATAGTCTTTTTCCATCTCGCAGCCGCCTTCAG	2_BC	contig08908	10	159	100	60	60	84.24	0	23.33	30	11.67	35	53.33	5	contig05903	1
CUST_102428_PI248252247	CCGAATTTGCCGTCTTCGTATTGGAGTTTCGGGCCCGTATAGTCTTTTTCCATCTCGCAG	2_BC	contig08908	10	159	90	70	60	82.9	0	23.33	26.67	13.33	36.67	50	5	contig16664	1
CUST_102432_PI248252247	ATTTTCGGTGATCATCCAAAATGGAGTCCCGTACGATGGAACATCGCAGAGCCAACTATA	1_BC	contig12160	10	121	13	109	60	81.59	0	21.67	23.33	31.67	23.33	45	4	contig16011	1
CUST_102438_PI248252247	AGCCAACTATAAGGACAAAGGTTCCCTGAAGCAGGATGAACTTAGACGTCGTCGTGAAGA	2_BC	contig12160	10	121	62	60	60	81.81	0	26.67	20	35	18.33	46.67	3	contig20014	1
CUST_102439_PI248252247	TGCCGATGGAGGTGACCATCAAGCTGCTCGAGAACGCCATGCGCGACGCACTCAACAGCA	3_BC	contig08907	10	89	30	60	60	89.2	0	28.33	31.67	26.67	13.33	60	2	contig07140	1
CUST_102448_PI248252247	ACCAATATCCGCGAGGGGACGATCGTGCCGATGGAGGTGACCATCAAGCTGCTCGAGAAC	3_BC	contig08907	10	89	5	85	60	87.05	0	31.67	26.67	26.67	15	58.33	4	contig08200	1
CUST_102449_PI248252247	ATGAAAAAGGGAACCTGCCCTTCGTTGTAAGTCTTTATTGATGCGCCACTGGAAGTGGTA	1_BC	contig08906	10	218	138	81	60	82.01	0	26.67	18.33	26.67	28.33	45	5	contig00474	1
CUST_102458_PI248252247	ACGAGAAGTACATGAAAAAGGGAACCTGCCCTTCGTTGTAAGTCTTTATTGATGCGCCAC	1_BC	contig08906	10	218	127	92	60	81.35	0	23.33	21.67	30	25	45	5	contig21906	1
CUST_102459_PI248252247	GTCGCTCTTTGTGAGATGTTGGGGTTAGAGAATAAAATCAATCCTTCTTTGCCTGCGGAG	1_BC	contig08905	10	151	92	60	60	80.6	0	28.33	16.67	21.67	33.33	45	4	contig03212	1
CUST_102468_PI248252247	CCCTCAAACGGTCGCTCTTTGTGAGATGTTGGGGTTAGAGAATAAAATCAATCCTTCTTT	1_BC	contig08905	10	151	82	70	60	79.54	0	21.67	20	25	33.33	41.67	4	contig14747	1
CUST_102469_PI248252247	CGATGGCCCAGCAGCTTCTCGAGGCTACCTCTGCCGCAGACGAGGATGAGATCTTCGCTA	3_BC	contig08904	10	85	26	60	60	87.4	0	28.33	31.67	20	20	60	3	contig11970	1
CUST_102478_PI248252247	AGCGCAAGACGATGGCCCAGCAGCTTCTCGAGGCTACCTCTGCCGCAGACGAGGATGAGA	4_BC	contig08904	10	85	17	69	60	89.14	0	31.67	30	25	13.33	61.67	3	contig11970	1
CUST_102479_PI248252247	TGATTCTTCCATAGCTGTGCGTACGGACGAACCAACATCCATTATTGCGATGGCCCTTCG	2_BC	contig08903	10	98	39	60	60	83.66	0	21.67	28.33	21.67	28.33	50	3	contig13687	1
CUST_10248_PI248252247	GGCGCCTGGCTCCTCGCTTTGGTTCTCTAATCGTTGCTCCTCTGCGATGGCAGCTGAACG	3_BC	contig20678	10	127	59	69	60	87.76	1	28.33	31.67	10	30	60	3	contig16979	1
CUST_102488_PI248252247	TCCTTTCCGTGATTCTTCCATAGCTGTGCGTACGGACGAACCAACATCCATTATTGCGAT	2_BC	contig08903	10	98	30	69	60	82.55	0	18.33	28.33	21.67	31.67	46.67	3	contig19237	1
CUST_102489_PI248252247	ATGCGGTTGGAAATGTGTTCGAGGTCAAAATTGATAAGGAATTCTTGGATTTGACTGATA	1_BC	contig08902	10	95	36	60	60	78.2	0	28.33	8.33	30	33.33	36.67	4	contig19232	1
CUST_10249_PI248252247	TCGACGTATATGTTACGTATCACTGGACGATGGTGTAATATAATGATTTTGATGTACAGA	1_BC	contig18361	10	120	61	60	60	75.93	1	23.33	11.67	30	35	35	4	contig15893	1
CUST_102498_PI248252247	AGCGTGTGGATGCGGTTGGAAATGTGTTCGAGGTCAAAATTGATAAGGAATTCTTGGATT	1_BC	contig08902	10	95	27	69	60	80.87	0	33.33	8.33	26.67	31.67	41.67	4	contig01244	1
CUST_102499_PI248252247	GTCAGTTGAATAATCTTCAATATGATCGAATTCGTTGAGCTGTTGATCATCATGAAACTC	1_BC	contig08901	10	189	129	61	60	75.8	0	18.33	16.67	30	35	35	3	contig12065	1
CUST_102508_PI248252247	CTAGCAACGGTCGTCGATTCAAAGTGTGAATGAAGATCAATTTCAGTCAGTTGAATAATC	1_BC	contig08901	10	189	84	106	60	77.41	0	21.67	16.67	33.33	28.33	38.33	3	contig15424	1
CUST_102509_PI248252247	TAAGTTTGAAGAAAGAGGTTATCGGTTGTCCATTTCGACGTAGATGATAGGTCCTCCAAG	1_BC	contig08900	10	117	58	60	60	78.68	1	26.67	15	28.33	30	41.67	3	contig16952	1
CUST_102518_PI248252247	TGTGAACCGTAAGTTTGAAGAAAGAGGTTATCGGTTGTCCATTTCGACGTAGATGATAGG	1_BC	contig08900	10	117	49	69	60	78.94	1	30	11.67	28.33	30	41.67	3	contig16952	1
CUST_102519_PI248252247	GTGGTAGTTTTCCCTTGGATTTCGGTTTTGAAGCCATCATGGAGCGGGTAGAAGTTTATT	1_BC	contig00189	10	139	80	60	60	80.67	0	30	13.33	18.33	38.33	43.33	4	contig04467	1
CUST_102528_PI248252247	TGGATCTCTTCATGTGTGAGTGGTGGTAGTTTTCCCTTGGATTTCGGTTTTGAAGCCATC	1_BC	contig00189	10	139	58	82	60	81.23	0	28.33	16.67	13.33	41.67	45	4	contig01124	1
CUST_102531_PI248252247	TGTACCTGTAAACAAAAGAGCGTAGGGCGGCTTACAAGCCGGCTAAATTGGTGTAGAATA	1_BC	contig00188	10	122	40	83	60	81.66	0	28.33	16.67	33.33	21.67	45	4	contig14489	1
CUST_102532_PI248252247	AGGGCGGCTTACAAGCCGGCTAAATTGGTGTAGAATAGTAGGCCTTTGATTTCACACGGT	2_BC	contig00188	10	122	63	60	60	83.5	0	30	18.33	25	26.67	48.33	3	contig05638	1
CUST_102544_PI248252247	CGAGGCGCGGCTCAAGGCGTTAAAACACTTCGTCCCCGTTGAAGAGTGTGTGGATATGGG	3_BC	contig00187	10	106	47	60	60	86.16	0	35	21.67	21.67	21.67	56.67	4	contig17127	1
CUST_102548_PI248252247	AGGCTACCTCGAGGCGCGGCTCAAGGCGTTAAAACACTTCGTCCCCGTTGAAGAGTGTGT	3_BC	contig00187	10	106	38	69	60	87.19	0	30	26.67	21.67	21.67	56.67	4	contig17127	1
CUST_102549_PI248252247	ATACAATTTGCCAAGGAGTTGCGTCGATATCAAAGCTAGCCACTGGGGTTTCAAAATCCC	1_BC	contig00186	10	109	18	92	60	81.73	1	21.67	23.33	30	25	45	4	contig07940	1
CUST_102558_PI248252247	CGACTTTGTATACAATTTGCCAAGGAGTTGCGTCGATATCAAAGCTAGCCACTGGGGTTT	1_BC	contig00186	10	109	9	101	60	81.44	1	25	20	25	30	45	4	contig07940	1
CUST_102563_PI248252247	AAATCACAGCACATGAAAGAGCACACACAAACAAGTGGTAAAGAACAGGACACGGAGGAT	1_BC	contig00185	10	105	36	70	60	81.31	0	23.33	20	48.33	8.33	43.33	3	contig17889	1
CUST_102564_PI248252247	ACATGAAAGAGCACACACAAACAAGTGGTAAAGAACAGGACACGGAGGATCAAAAAGTCA	2_BC	contig00185	10	105	46	60	60	80.39	0	23.33	18.33	50	8.33	41.67	5	contig17889	1
CUST_102569_PI248252247	GAGCTGCCATAGTCTTAGGACTCATGTGCTCCCAATTGTTCAAATTCTCATCGATAATCT	1_BC	contig00184	10	93	34	60	60	79.17	0	16.67	25	25	33.33	41.67	3	contig03827	1
CUST_102577_PI248252247	TTTCGGTAGAGCTGCCATAGTCTTAGGACTCATGTGCTCCCAATTGTTCAAATTCTCATC	1_BC	contig00184	10	93	26	68	60	80.02	0	18.33	25	21.67	35	43.33	3	contig00913	1
CUST_10258_PI248252247	GCCACGTTTAGGCAAGATGAATCCGAGTTCGATTAATCTTTTATTTTGTTTTCGACGTAT	1_BC	contig18361	10	120	10	111	60	77.62	1	20	16.67	23.33	40	36.67	4	contig15893	1
CUST_102583_PI248252247	TGCCGTCTTTTATAGAACGACGGAGCGTGAGGGAAGAGGCTTATTGCTCATATTTAGGTG	2_BC	contig00183	10	114	55	60	60	81.44	0	31.67	15	23.33	30	46.67	4	contig21883	1
CUST_102588_PI248252247	AGTCGAACTTGCCGTCTTTTATAGAACGACGGAGCGTGAGGGAAGAGGCTTATTGCTCAT	2_BC	contig00183	10	114	46	69	60	82.9	0	30	18.33	25	26.67	48.33	4	contig21883	1
CUST_102589_PI248252247	GTCGTCATCACTGGCACCGACTCGTCCAAGAGTGTATCAAATGTTGCCCAGGGTCTGCGT	2_BC	contig00182	10	142	83	60	60	85.67	0	26.67	28.33	20	25	55	3	contig17778	1
CUST_10259_PI248252247	TTGGCGTGCTTCCATGTTTGCTAGCGGTGTGGCGAATACAAGCGACGAAGAAATGGCGGC	2_BC	contig20677	10	245	181	65	60	86.87	0	35	20	21.67	23.33	55	3	contig15564	1
CUST_102598_PI248252247	ATGTGAGATGTCGTCATCACTGGCACCGACTCGTCCAAGAGTGTATCAAATGTTGCCCAG	2_BC	contig00182	10	142	74	69	60	83.25	0	25	25	25	25	50	3	contig17778	1
CUST_102599_PI248252247	GCCTCGATGATCCTGTGTGTGTTTGTGTGTGCGAATAAAGCTGCTTTGTACCATAAAAAA	1_BC	contig00181	10	387	316	72	60	80.35	0	25	16.67	25	33.33	41.67	6	contig21219	1
CUST_102608_PI248252247	TACCACGTCGTACAAACATATTTTTTCTCGTGCCACATATGCGTGTATGCAGTCTCCTGG	1_BC	contig00181	10	387	257	131	60	81.08	1	18.33	26.67	21.67	33.33	45	6	contig21219	1
CUST_102609_PI248252247	TCGTACCATCCTGGCTACACGTTCACAGGACTCCATCTTGAGTTGCACCATCCTATCGAA	2_BC	contig00180	10	97	38	60	60	83.3	0	16.67	33.33	23.33	26.67	50	2	contig13464	1
CUST_102618_PI248252247	GTTTGCCATTCGTACCATCCTGGCTACACGTTCACAGGACTCCATCTTGAGTTGCACCAT	2_BC	contig00180	10	97	29	69	60	83.56	0	18.33	31.67	20	30	50	3	contig13464	1
CUST_102619_PI248252247	AATAACCTAGCTACTTTTTTGTTTTAGTCTCTCCGTTTGTCCTATTGATTTAGCCGACCG	1_BC	contig12159	10	122	63	60	60	77.66	0	15	23.33	18.33	43.33	38.33	6	contig03165	1
CUST_102628_PI248252247	GGGAAGGGTGAAAATAACCTAGCTACTTTTTTGTTTTAGTCTCTCCGTTTGTCCTATTGA	1_BC	contig12159	10	122	51	72	60	77.61	0	21.67	16.67	21.67	40	38.33	6	contig17929	1
CUST_102629_PI248252247	GGAGACCGGCTGCAAGGGCGGTGCTGGCTACCAAGAACACGGTGGAGAGGATGCCACCGA	4_BC	contig12158	10	115	56	60	60	90.59	0	40	25	25	10	65	3	contig15913	1
CUST_102638_PI248252247	GCCTATTGGGGAGACCGGCTGCAAGGGCGGTGCTGGCTACCAAGAACACGGTGGAGAGGA	4_BC	contig12158	10	115	47	69	60	89.77	0	41.67	21.67	23.33	13.33	63.33	4	contig15913	1
CUST_102639_PI248252247	GAACCAGGCGAGCATTTGGTGGTATGTTGTCGTAGCTAACATGTAAGAGAAATATGATTG	1_BC	contig12157	10	96	37	60	60	78.92	0	30	11.67	30	28.33	41.67	3	contig17929	1
CUST_102648_PI248252247	ATGCGTTATGAACCAGGCGAGCATTTGGTGGTATGTTGTCGTAGCTAACATGTAAGAGAA	1_BC	contig12157	10	96	28	69	60	80.95	0	30	13.33	28.33	28.33	43.33	3	contig17929	1
CUST_102649_PI248252247	TAGCGCGATATCTCACCAACTATCTGTGGTCGAAGGGTTTCGATCCAGATATGTATGCAA	1_BC	contig12156	10	97	38	60	60	80.97	0	23.33	21.67	26.67	28.33	45	3	contig00054	1
CUST_102658_PI248252247	TTTTCTGTTGTGCTGTAACGATATCGCTTTTCGTAGCGCGATATCTCACCAACTATCTGT	1_BC	contig12156	10	97	5	93	60	79.93	0	18.33	23.33	18.33	40	41.67	4	contig13942	1
CUST_102659_PI248252247	CAGTGTTGGGAGGAGGTATGCAAATGTGATAGATTCTAGTTTCCTCAATGAGATAAAGTG	1_BC	contig12155	10	98	39	60	60	77.53	0	30	10	30	30	40	3	contig09528	1
CUST_102668_PI248252247	GTGTCATAACAGTGTTGGGAGGAGGTATGCAAATGTGATAGATTCTAGTTTCCTCAATGA	1_BC	contig12155	10	98	30	69	60	78.17	0	28.33	11.67	28.33	31.67	40	3	contig09528	1
CUST_102669_PI248252247	ATCTGGTTGGAGTATCCGTAGTGTTTGAAGGTGTTGAGAAGCTTCATGTCACTCTTGGAG	1_BC	contig12154	10	355	124	232	60	80.51	0	31.67	13.33	20	35	45	3	contig12745	1
CUST_102678_PI248252247	GAATGTCATAAACACCAGGGCCAATCTGGTTGGAGTATCCGTAGTGTTTGAAGGTGTTGA	1_BC	contig12154	10	355	101	255	60	81.03	0	30	15	26.67	28.33	45	3	contig20440	1
CUST_10268_PI248252247	GTTGAGCGTTTGGCGTGCTTCCATGTTTGCTAGCGGTGTGGCGAATACAAGCGACGAAGA	2_BC	contig20677	10	245	172	74	60	85.78	0	35	18.33	20	26.67	53.33	3	contig15564	1
CUST_102680_PI248252247	ACGGCCTATCGTGCGGTCGATGCTGTGTTTGATTTGTGATTCGTCATTCTATGCGTGGTT	2_BC	contig12153	10	104	45	60	60	83.75	0	30	18.33	11.67	40	48.33	3	contig16470	1
CUST_102688_PI248252247	CCGGGTAATACGGCCTATCGTGCGGTCGATGCTGTGTTTGATTTGTGATTCGTCATTCTA	2_BC	contig12153	10	104	36	69	60	82.62	0	28.33	20	15	36.67	48.33	3	contig16470	1
CUST_102689_PI248252247	AGAGTGGATCGTCGGCGTGCGAGGAGAGGAAGTTGCTGATCTGAGAACGGAGCGAGGGTG	3_BC	contig12152	10	95	36	60	60	87.35	0	46.67	13.33	23.33	16.67	60	3	contig01360	1
CUST_10269_PI248252247	TGGGTTTGGTTGACGGTGTGAAGTAGATGTGACCGCAGATCACGATAGAAATAAAACAAA	1_BC	contig18360	10	221	162	60	60	80.19	0	30	11.67	35	23.33	41.67	4	contig04728	1
CUST_102698_PI248252247	ACCAGAGCAAGAGTGGATCGTCGGCGTGCGAGGAGAGGAAGTTGCTGATCTGAGAACGGA	3_BC	contig12152	10	95	27	69	60	86.51	0	40	16.67	28.33	15	56.67	2	contig01360	1
CUST_102699_PI248252247	GGGGTGGATCATACATGTGTATGTAATAGCTGCAAATTATTTATAGTATGTATTGTGCGT	1_BC	contig12151	10	260	198	63	60	76.14	0	26.67	8.33	26.67	38.33	35	4	contig04437	1
CUST_102708_PI248252247	CCATCATCGATCTTTAGTACTATACTTTGGGGTGGATCATACATGTGTATGTAATAGCTG	1_BC	contig12151	10	260	170	91	60	76.25	0	21.67	16.67	25	36.67	38.33	4	contig11093	1
CUST_102709_PI248252247	CGTTCAAATCGACGTTGAGGGAACCGTCGAAGCGGAGAGATGCCGTGACAGATGAGACGA	2_BC	contig12150	10	113	54	60	60	85.26	0	35	20	30	15	55	3	contig12023	1
CUST_102718_PI248252247	TCTGGAACTCGTTCAAATCGACGTTGAGGGAACCGTCGAAGCGGAGAGATGCCGTGACAG	2_BC	contig12150	10	113	45	69	60	85.32	0	33.33	21.67	26.67	18.33	55	3	contig12023	1
CUST_102720_PI248252247	AAATTGCGAGAGACATTAACATGTGTGATGTGTTGAGGACGTTGTGCATAACTCAGGTCC	1_BC	contig00179	10	155	84	72	60	80.52	0	28.33	15	28.33	28.33	43.33	3	contig14324	1
CUST_102728_PI248252247	AGAGAGCCAAATTGCGAGAGACATTAACATGTGTGATGTGTTGAGGACGTTGTGCATAAC	1_BC	contig00179	10	155	76	80	60	80.6	0	30	13.33	31.67	25	43.33	3	contig14324	1
CUST_102729_PI248252247	CAAGAGAACTCGGTCTGAGGGCGATTCTGTGTACTTGATTGTGCTTGACCAGCTTCAGCT	2_BC	contig00178	10	101	42	60	60	83.2	0	28.33	21.67	20	30	50	3	contig12234	1
CUST_102738_PI248252247	GATAATGAGCAAGAGAACTCGGTCTGAGGGCGATTCTGTGTACTTGATTGTGCTTGACCA	2_BC	contig00178	10	101	33	69	60	81.51	0	30	16.67	25	28.33	46.67	3	contig08570	1
CUST_102739_PI248252247	TTGCTAGGACTATGGGTAGGAGGCCTGGTCGATGACTGTGGATTGCTGCTTTGACTGGGG	2_BC	contig00177	10	149	90	60	60	85.37	1	40	15	15	30	55	4	contig01175	1
CUST_102748_PI248252247	CCTGTGCTATTGCTAGGACTATGGGTAGGAGGCCTGGTCGATGACTGTGGATTGCTGCTT	2_BC	contig00177	10	149	81	69	60	84.52	1	35	18.33	15	31.67	53.33	3	contig01175	1
CUST_102755_PI248252247	AAAGATATTATGCACGGCACAGAAGGTATGATAAGACAGTCAAAGAGAAAAAGGCGACCC	1_BC	contig00176	10	101	3	99	60	79.45	0	25	16.67	45	13.33	41.67	5	contig18433	1
CUST_102757_PI248252247	TAAGACAGTCAAAGAGAAAAAGGCGACCCAGCACCCAGAAGAATGTGAAGGACAGAAGGT	2_BC	contig00176	10	101	34	68	60	82.26	0	28.33	18.33	45	8.33	46.67	5	contig15751	1
CUST_102766_PI248252247	CCTGCTCTGGATGGAGACCAAGAAGCCGATCCTCTCTCAGGCGAGCGAGTTCGCAAAGGG	3_BC	contig00175	10	119	1	119	60	87.04	0	31.67	28.33	23.33	16.67	60	3	contig04875	1
CUST_102767_PI248252247	GCGTGCACGCCGTGCACCCCGGCCACTGGCTCGCGTACAACCTCTCCCCCTCGTTCAACT	4_BC	contig00175	10	119	60	60	60	92.37	0	21.67	46.67	13.33	18.33	68.33	5	contig18594	1
CUST_102775_PI248252247	GATTCTGAAAGCATCTTCGTCTCTCAAACCACCATCCACATTTTGGATTCTGGTGTGCGA	1_BC	contig00174	10	99	14	86	60	81.38	0	18.33	26.67	23.33	31.67	45	4	contig14249	1
CUST_102776_PI248252247	AACCACCATCCACATTTTGGATTCTGGTGTGCGATTGACCTGCCGGACGAGCTAATTGCA	2_BC	contig00174	10	99	40	60	60	84.8	0	23.33	26.67	23.33	26.67	50	4	contig17013	1
CUST_102779_PI248252247	TTTAGACTCCTCCGTGTTGAAGGGGTTTGAGGGTGTGGGGTTGCCTTCGCTAGTGACCCA	2_BC	contig00173	10	113	33	81	60	86.18	0	35	20	13.33	31.67	55	4	contig19012	1
CUST_10278_PI248252247	TAAACCAATACCTACGAGTATGGGTTTGGTTGACGGTGTGAAGTAGATGTGACCGCAGAT	1_BC	contig18360	10	221	142	80	60	81.15	0	30	15	28.33	26.67	45	3	contig04728	1
CUST_102788_PI248252247	CTCTAGGGTGGAGAGTTTGCGCTTTAGACTCCTCCGTGTTGAAGGGGTTTGAGGGTGTGG	2_BC	contig00173	10	113	11	103	60	84.68	0	40	15	13.33	31.67	55	4	contig05715	1
CUST_102789_PI248252247	TGATACTTGGTTTTGGCATGCTTTTACATTCTATACTACGACTCCCACTTACCCATTCCC	1_BC	contig00172	10	159	53	107	60	79.21	0	11.67	30	20	38.33	41.67	4	contig17045	1
CUST_10279_PI248252247	CTTTGTATCTTGCGTTAGCTATGTTTCATCCGACTAATATACTATGCTAAAACTCGAAAC	1_BC	contig20676	10	167	89	79	60	75.33	0	13.33	21.67	28.33	36.67	35	4	contig06481	1
CUST_102798_PI248252247	ACTTATTACCTTTGATACTTGGTTTTGGCATGCTTTTACATTCTATACTACGACTCCCAC	1_BC	contig00172	10	159	41	119	60	76.85	0	11.67	25	21.67	41.67	36.67	4	contig17045	1
CUST_102799_PI248252247	ATGAGAGTGTTCAAGCGTTCAAGTGTGCTGGCAATAGACAGGTTCAAATGGTAGGGGTAA	1_BC	contig00171	10	462	384	79	60	81.75	0	33.33	11.67	30	25	45	4	contig04468	1
CUST_102808_PI248252247	ATGGTTAGAGGACATGATGAGAGTGTTCAAGCGTTCAAGTGTGCTGGCAATAGACAGGTT	1_BC	contig00171	10	462	368	95	60	81.61	0	33.33	11.67	28.33	26.67	45	2	contig04468	1
CUST_102809_PI248252247	AGTTGACTTGGAAGTTCCTGCCTTTGGCATTCTTGACTTGATAATTGCTCAGCTGACGCT	1_BC	contig00170	10	128	42	87	60	82.19	0	23.33	21.67	18.33	36.67	45	3	contig01057	1
CUST_102818_PI248252247	CCTGGGTAAAGTTGACTTGGAAGTTCCTGCCTTTGGCATTCTTGACTTGATAATTGCTCA	1_BC	contig00170	10	128	33	96	60	80.7	0	23.33	20	20	36.67	43.33	3	contig01057	1
CUST_102819_PI248252247	TTTTCTCGCAGTCGAGAAAAGATGAGCCTGCTGAGGTCTTATTTGACGAAGATGAGAGGA	1_BC	contig12149	10	415	297	119	60	81.1	1	30	15	28.33	26.67	45	4	contig20308	1
CUST_102828_PI248252247	GGAAACGTTGTTTTCTCGCAGTCGAGAAAAGATGAGCCTGCTGAGGTCTTATTTGACGAA	1_BC	contig12149	10	415	287	129	60	81.2	1	28.33	16.67	26.67	28.33	45	4	contig20308	1
CUST_102833_PI248252247	CGATATTGTCGATATCAAAGCTAATGCTGCCCAGCAAAAGGGCATGCCCCACAAATACTA	1_BC	contig12148	10	120	3	118	60	81.66	1	18.33	26.67	35	20	45	4	contig13904	1
CUST_102834_PI248252247	TACCATGGGCGCACTGGCATCGTCTATAACGTTACACCTCATGCCGTCGGCGTCATTGTA	2_BC	contig12148	10	120	61	60	60	85.51	1	23.33	30	20	26.67	53.33	3	contig13904	1
CUST_102839_PI248252247	TCCTAGCCAGCGCCGCCTTGAGCTCCTCGATAGACACGGCCTTCGAGCCCTGCGACTCTT	4_BC	contig12147	10	95	36	60	60	89.81	0	23.33	40	15	21.67	63.33	3	contig18643	1
CUST_102848_PI248252247	CGGTACGAATCCTAGCCAGCGCCGCCTTGAGCTCCTCGATAGACACGGCCTTCGAGCCCT	4_BC	contig12147	10	95	27	69	60	89.12	0	25	38.33	18.33	18.33	63.33	3	contig18643	1
CUST_102849_PI248252247	TCTCTCTCTCGCTCTCTCACTCACATTCTCATCGCCGACGACAACAGACAAAGCCCGAAC	4_BC	contig12146	10	121	33	89	60	84.14	0	11.67	41.67	25	21.67	53.33	3	contig08233	1
CUST_102858_PI248252247	CACCAACCCTCTCTCTCTCGCTCTCTCACTCACATTCTCATCGCCGACGACAACAGACAA	4_BC	contig12146	10	121	24	98	60	84.03	0	8.33	45	25	21.67	53.33	3	contig08233	1
CUST_102859_PI248252247	AATATTGGATTACTTAAGGGGTTTGTATATTTGCGTAGAGAGAGTGAGGCCAACGGCGCC	1_BC	contig12145	10	105	42	64	60	80.98	0	31.67	13.33	26.67	28.33	45	4	contig10837	1
CUST_102868_PI248252247	GAACGCGCGAATATTGGATTACTTAAGGGGTTTGTATATTTGCGTAGAGAGAGTGAGGCC	1_BC	contig12145	10	105	33	73	60	80.24	0	33.33	11.67	26.67	28.33	45	4	contig17777	1
CUST_102869_PI248252247	GGAAAAGTCGCCCATTTCGTCCTCGCTGATGCCACGATAAATCAGGAACAGACGCGTAAA	2_BC	contig12144	10	102	43	60	60	83.72	0	23.33	26.67	31.67	18.33	50	4	contig19206	1
CUST_102878_PI248252247	ACCAGAAGCGGAAAAGTCGCCCATTTCGTCCTCGCTGATGCCACGATAAATCAGGAACAG	2_BC	contig12144	10	102	34	69	60	84.5	0	23.33	28.33	31.67	16.67	51.67	4	contig19206	1
CUST_10288_PI248252247	TATCCATCCCTTTGTATCTTGCGTTAGCTATGTTTCATCCGACTAATATACTATGCTAAA	1_BC	contig20676	10	167	80	88	60	76.07	0	11.67	23.33	25	40	35	3	contig11256	1
CUST_102882_PI248252247	TATGCTATTGAGGCTATCAAACTCGGCTCAACAACAGTAGGCGTTCGTACCCCCGAGGGC	2_BC	contig12143	10	106	1	106	60	84.65	0	25	28.33	25	21.67	53.33	5	E7.seq	1
CUST_102883_PI248252247	GTACCCCCGAGGGCGTCGTCCTTGGCGTAGAGAAGCGTGTCCAATCACCCCTGCTTGAAT	3_BC	contig12143	10	106	47	60	60	87.96	0	28.33	31.67	18.33	21.67	60	5	contig15020	1
CUST_102889_PI248252247	GAGCCACTTTTTTTGGGTTTCAACATTAGATGCCAATTCACTTGAAACACAGTAATGCAG	4_BC	contig12142	10	106	47	60	60	78.5	0	18.33	20	30	31.67	38.33	7	contig15242	1
CUST_10289_PI248252247	TATACTATTTTCCTCCGATGCTGATCAAGAAGATATGGAGCGGAGGTGTAGGGACATAGG	1_BC	contig20675	10	620	513	108	60	79.8	1	30	15	28.33	26.67	45	4	contig16692	1
CUST_102898_PI248252247	TGATACCCGGAGCCACTTTTTTTGGGTTTCAACATTAGATGCCAATTCACTTGAAACACA	4_BC	contig12142	10	106	38	69	60	80.22	0	16.67	23.33	28.33	31.67	40	7	contig15242	1
CUST_102899_PI248252247	TTGCGATATTAGGGACGCGGTAATCCTGGTGCAGGATTTGCAGGGCCTTGCGGAGTGACT	2_BC	contig12141	10	90	31	60	60	86.67	0	36.67	18.33	18.33	26.67	55	3	contig17569	1
CUST_102908_PI248252247	CAATGAGCTGATTGCGATATTAGGGACGCGGTAATCCTGGTGCAGGATTTGCAGGGCCTT	2_BC	contig12141	10	90	20	71	60	84.71	0	33.33	18.33	21.67	26.67	51.67	3	contig17569	1
CUST_102909_PI248252247	AAACCATAGGATCAATAAATCTGGAAGTTAGAAGGGCTTGGCTGAGAGGTAGTATAAATA	1_BC	contig12140	10	141	82	60	60	76.81	0	26.67	10	40	23.33	36.67	3	contig14976	1
CUST_102918_PI248252247	ACTTTATTCAAACCATAGGATCAATAAATCTGGAAGTTAGAAGGGCTTGGCTGAGAGGTA	1_BC	contig12140	10	141	73	69	60	77.97	0	25	13.33	35	26.67	38.33	3	contig14976	1
CUST_102919_PI248252247	TATGGAGAAAGAAAGCAGAATACATCAAACAAGCAGCGCAAACACTGTATGAGAAATTCG	1_BC	contig00169	10	96	37	60	60	78.44	0	21.67	16.67	46.67	15	38.33	3	contig13743	1
CUST_102928_PI248252247	AAGTTGGTCTATGGAGAAAGAAAGCAGAATACATCAAACAAGCAGCGCAAACACTGTATG	1_BC	contig00169	10	96	28	69	60	79.2	0	23.33	16.67	43.33	16.67	40	3	contig13743	1
CUST_102929_PI248252247	ACACCGTCCGGATATTTCTATTAGCCCCATAAAAGACCCAAATATCAGTGATGTAAAAAA	1_BC	contig00168	10	168	81	88	60	77.62	0	13.33	23.33	40	23.33	36.67	6	contig13077	1
CUST_102938_PI248252247	CATATATGTACACCGTCCGGATATTTCTATTAGCCCCATAAAAGACCCAAATATCAGTGA	1_BC	contig00168	10	168	72	97	60	77.13	0	13.33	25	35	26.67	38.33	4	contig17927	1
CUST_102939_PI248252247	TCAATGAGCTGATTGCTCGCCTCACCGGCTCACCCGTCAAAGACAGCACATCGACAAACA	2_BC	contig00167	10	101	42	60	60	85.94	0	18.33	35	30	16.67	53.33	3	contig16604	1
CUST_102948_PI248252247	GTAGCGTACATCAATGAGCTGATTGCTCGCCTCACCGGCTCACCCGTCAAAGACAGCACA	2_BC	contig00167	10	101	32	70	60	85.82	0	21.67	33.33	26.67	18.33	55	3	contig16604	1
CUST_102949_PI248252247	GTCATGTGCATTTGCGGCGTAGCTAGTGGCTCAGATAGACCACTATCGATGGTACGCCTT	2_BC	contig00166	10	89	30	60	60	83.9	0	28.33	23.33	20	28.33	51.67	3	contig18392	1
CUST_102958_PI248252247	GGGCCAATAGTCATGTGCATTTGCGGCGTAGCTAGTGGCTCAGATAGACCACTATCGATG	2_BC	contig00166	10	89	21	69	60	83.37	0	30	21.67	23.33	25	51.67	3	contig18392	1
CUST_102960_PI248252247	AGAGTCGACGTCATATGCTCACCAGCCGCCTATGTTCAAGTCTAGCTCAACGGCTATTTG	2_BC	contig00165	10	416	357	60	60	82.98	0	21.67	28.33	23.33	26.67	50	3	contig17130	1
CUST_102968_PI248252247	AGGATATACCCCAGGCAACCGGTCCCTCTTCTTTGCCCTCGTTCATGAAGACCAACTACA	2_BC	contig00165	10	416	30	387	60	84.38	1	16.67	35	25	23.33	51.67	4	contig13896	1
CUST_102969_PI248252247	AGGGGTAGGAATACGAAGAACTTGACCAATATGTATGTATAAGAATATATCCGGGAGGAG	1_BC	contig00164	10	112	53	60	60	77.22	0	30	10	38.33	21.67	40	4	contig02060	1
CUST_102978_PI248252247	AGCTGGACTAGGGGTAGGAATACGAAGAACTTGACCAATATGTATGTATAAGAATATATC	1_BC	contig00164	10	112	44	69	60	75.64	0	25	11.67	38.33	25	36.67	4	contig18243	1
CUST_10298_PI248252247	CTTCCCATTGTATACTATTTTCCTCCGATGCTGATCAAGAAGATATGGAGCGGAGGTGTA	1_BC	contig20675	10	620	503	118	60	79.45	1	23.33	20	25	31.67	43.33	4	contig16692	1
CUST_102980_PI248252247	TCTGTTTCAGCGCCTATCAGGAGACAAATCCGGTCTGCATAAAGCTCTTTCAAACGATGA	1_BC	contig00163	10	89	20	70	60	81.66	0	20	25	28.33	26.67	45	3	contig16988	1
CUST_102982_PI248252247	CGCCTATCAGGAGACAAATCCGGTCTGCATAAAGCTCTTTCAAACGATGAGCTTCCTCGA	2_BC	contig00163	10	89	30	60	60	82.38	0	20	28.33	28.33	23.33	48.33	3	contig16988	1
CUST_102989_PI248252247	GAGCACCCTGCTGTTGTGCTAGCATCTCCTTTTCTTGCTCAACAATTTTCGCCTCATCCT	2_BC	contig00162	10	89	30	60	60	83.22	0	15	33.33	15	36.67	48.33	4	contig13776	1
CUST_10299_PI248252247	TTGTAGGGGTTGATAGGAGATGTGGATTTGTGGAAAGAGAAACTTTGTAATGTTCCCCGG	1_BC	contig20674	10	156	97	60	60	80.13	0	35	8.33	25	31.67	43.33	4	contig06546	1
CUST_102998_PI248252247	CCATCATCTGAGCACCCTGCTGTTGTGCTAGCATCTCCTTTTCTTGCTCAACAATTTTCG	2_BC	contig00162	10	89	21	69	60	81.85	0	15	31.67	16.67	36.67	46.67	4	contig13776	1
CUST_102999_PI248252247	AAGATCGAAATGGTTGTATTATACTCGTCAATCTGGCGTTGTAGGCTATCAGTTTGATCG	1_BC	contig00161	10	105	46	60	60	78.34	0	25	15	25	35	40	3	contig08282	1
CUST_103008_PI248252247	TGACGAAGCAAGATCGAAATGGTTGTATTATACTCGTCAATCTGGCGTTGTAGGCTATCA	1_BC	contig00161	10	105	37	69	60	79.71	0	25	16.67	28.33	30	41.67	3	contig08282	1
CUST_103011_PI248252247	CGTCTGCAACGCCTCACCTGCGAGACCGAGCACGGCGGGGAAGCTAAAATTACTATAGTT	2_BC	contig00160	10	152	29	124	60	85.68	0	26.67	28.33	26.67	18.33	55	4	contig17991	1
CUST_103012_PI248252247	CCTGCGAGACCGAGCACGGCGGGGAAGCTAAAATTACTATAGTTGCCGCTCCGAGACCGC	3_BC	contig00160	10	152	45	108	60	87.32	0	30	30	25	15	60	4	contig18328	1
CUST_103019_PI248252247	CACCGGCGCTGCGTACTTGGACCAGCACGAGCCAGCTGAAGCAGGTTAATGAATCCGCAG	3_BC	contig12139	10	106	47	60	60	87.99	0	30	30	25	15	60	2	D2.seq	1
CUST_103028_PI248252247	CTGGGCGGACACCGGCGCTGCGTACTTGGACCAGCACGAGCCAGCTGAAGCAGGTTAATG	4_BC	contig12139	10	106	38	69	60	89.48	0	35	28.33	21.67	15	63.33	3	contig09308	1
CUST_103029_PI248252247	AGGGTCTTAGTGAAGATGAGATCCGCAGTCACGTTCGTCCTAACACTAAGTTGATCTGGA	2_BC	contig12138	10	151	92	60	60	81.32	0	26.67	20	26.67	26.67	46.67	3	contig15728	1
CUST_103038_PI248252247	GGAGCTCGAAGGGTCTTAGTGAAGATGAGATCCGCAGTCACGTTCGTCCTAACACTAAGT	2_BC	contig12138	10	151	83	69	60	82.31	0	28.33	21.67	26.67	23.33	50	3	contig15728	1
CUST_103039_PI248252247	TTGGTGCGGCGCCTACGCCTGCACCATCTACCTCAAAAGCTCCTGTTGTAGATGATGCAC	2_BC	contig12137	10	101	30	72	60	86.12	0	23.33	31.67	20	25	55	4	contig03251	1
CUST_103048_PI248252247	ATGGGATTCAAGCGTCTTGGGTTTGGTGCGGCGCCTACGCCTGCACCATCTACCTCAAAA	2_BC	contig12137	10	101	8	94	60	87.13	0	26.67	28.33	20	25	55	4	contig03251	1
CUST_103054_PI248252247	AGCTTAATTTTACCCGTCAATAATCATTTGGCTGGCACCAACGTCAAGATAATAGCCCCC	1_BC	contig12136	10	103	1	103	60	80.83	0	15	28.33	30	26.67	43.33	5	contig04662	1
CUST_103055_PI248252247	TCAAGATAATAGCCCCCAGCACGCTCCCAGGCTAATTGCAAGAACCCAGATCCATCGATT	2_BC	contig12136	10	103	44	60	60	84.14	0	16.67	33.33	31.67	18.33	50	5	contig10286	1
CUST_103059_PI248252247	TCTAATTATTGCTTCGGTAAAATCTCATTTTTCCGTTGTTTGGGGTAATTGTGGCAAGTG	1_BC	contig12135	10	128	69	60	60	77.97	0	23.33	13.33	20	43.33	36.67	5	contig13812	1
CUST_103068_PI248252247	GTTGCCCTAATCTAATTATTGCTTCGGTAAAATCTCATTTTTCCGTTGTTTGGGGTAATT	1_BC	contig12135	10	128	59	70	60	77.07	0	18.33	16.67	20	45	35	5	contig13812	1
CUST_103069_PI248252247	AGCGTGTACGAGGTCTAGTCATTCCTGCCTACATGAAATGGAAATATGAACCGATAAGGA	1_BC	contig12134	10	100	41	60	60	80.17	0	25	18.33	33.33	23.33	43.33	3	contig19383	1
CUST_103078_PI248252247	AAATTTCAGAGCGTGTACGAGGTCTAGTCATTCCTGCCTACATGAAATGGAAATATGAAC	1_BC	contig12134	10	100	32	69	60	78.48	0	21.67	18.33	33.33	26.67	40	3	contig19383	1
CUST_103079_PI248252247	TGCTGCGGTTACAGTCCATAAAATCAAGATGCTGATCTCTGCCTGTATACTTTATCCGCA	1_BC	contig12133	10	92	33	60	60	80.73	0	18.33	25	25	31.67	43.33	4	contig10176	1
CUST_10308_PI248252247	TCAAGTGACTTGTAGGGGTTGATAGGAGATGTGGATTTGTGGAAAGAGAAACTTTGTAAT	1_BC	contig20674	10	156	88	69	60	78.14	0	33.33	5	30	31.67	38.33	4	contig20820	1
CUST_103084_PI248252247	GCCAGTGCTGCGGTTACAGTCCATAAAATCAAGATGCTGATCTCTGCCTGTATACTTTAT	1_BC	contig12133	10	92	28	65	60	80.18	0	20	23.33	25	31.67	43.33	4	contig08835	1
CUST_103089_PI248252247	GCTGCTTTGTAGTCACTGGCGTGCAGGACTGGATGTTCGCTAACATCCCCGATTTCTGCA	2_BC	contig12132	10	86	27	60	60	85.31	0	26.67	26.67	16.67	30	53.33	4	contig15987	1
CUST_10309_PI248252247	CTAATGGGTGGCCGCATCGCTCCACCCAGCAACGAACTTTTCTCTCCTGCGTATGCTAAG	2_BC	contig20673	10	104	45	60	60	85.37	0	21.67	33.33	20	25	55	4	contig20286	1
CUST_103098_PI248252247	TTGCTGCCGTCGTCAGCTGCTTTGTAGTCACTGGCGTGCAGGACTGGATGTTCGCTAACA	2_BC	contig12132	10	86	12	75	60	86.64	0	30	25	15	30	55	3	contig06470	1
CUST_103099_PI248252247	CGCCCGCCGTTGCTAAGCTGCACGCTGCATACGAGGGCGAGTTCACTGTCTCATCATCCA	3_BC	contig12131	10	89	30	60	60	88.34	1	25	35	18.33	21.67	60	3	contig10320	1
CUST_1031_PI248252247	CAGGACAAAAGGATGGGTTTATTGGCATAATTAAGCTGCTTACGGGGAAGAGCGAAGTGA	1_BC	contig20122	10	165	106	60	60	81.33	1	33.33	11.67	33.33	21.67	45	4	contig16547	1
CUST_103108_PI248252247	CCTCAAACGCGCCCGCCGTTGCTAAGCTGCACGCTGCATACGAGGGCGAGTTCACTGTCT	4_BC	contig12131	10	89	21	69	60	89.35	1	26.67	35	18.33	20	61.67	3	contig10320	1
CUST_103109_PI248252247	TTGCCTTGTACATTTTTCTTCTTTTCTTTCTCATGTATATTCCTCTCGTTCTTGTTTTTT	2_BC	contig12130	10	118	56	63	60	75.01	0	8.33	21.67	8.33	61.67	30	6	contig17932	1
CUST_103118_PI248252247	GATGTCTTTTTGCCTTGTACATTTTTCTTCTTTTCTTTCTCATGTATATTCCTCTCGTTC	2_BC	contig12130	10	118	47	72	60	75.1	0	10	23.33	10	56.67	33.33	5	contig12365	1
CUST_103119_PI248252247	CATTCGCGCTTTGGTTTGTGACAACATTGTTGGTAATCTGCGACGGTAAGTGCTCCGAGG	2_BC	contig00159	10	118	59	60	60	83.49	0	30	20	18.33	31.67	50	3	contig20153	1
CUST_103128_PI248252247	CCAGCGTAGCATTCGCGCTTTGGTTTGTGACAACATTGTTGGTAATCTGCGACGGTAAGT	2_BC	contig00159	10	118	50	69	60	83.43	0	28.33	20	20	31.67	48.33	3	contig17592	1
CUST_103129_PI248252247	GCGAGGGGCTTATCGACAAAGCCACCGTTGTTGATTGAGTGCATCATATTGGTATCCGCG	2_BC	contig00158	10	100	41	60	60	84.07	0	30	21.67	21.67	26.67	51.67	4	contig20962	1
CUST_103138_PI248252247	TCGGACACAGCGAGGGGCTTATCGACAAAGCCACCGTTGTTGATTGAGTGCATCATATTG	2_BC	contig00158	10	100	32	69	60	83.77	0	28.33	21.67	25	25	50	4	contig14901	1
CUST_103139_PI248252247	ATTGAGAGTATGAAATTAGCAGGTCACTGGATGAATCGCAGAGGAAAGCCTGTTGTGTTT	1_BC	contig00157	10	114	17	98	60	80.21	0	30	11.67	30	28.33	41.67	3	contig18335	1
CUST_103148_PI248252247	ATCACGGATATTGAGAGTATGAAATTAGCAGGTCACTGGATGAATCGCAGAGGAAAGCCT	1_BC	contig00157	10	114	8	107	60	80.44	0	28.33	15	35	21.67	43.33	3	contig11349	1
CUST_103149_PI248252247	TTTACGACCCAAATGACCCGTACAAGCACCTTTATGACATTGATGATGAATCTACTGTCA	1_BC	contig00156	10	134	75	60	60	79.14	0	15	25	31.67	28.33	40	3	contig03922	1
CUST_103158_PI248252247	CCCTGGTCATTTACGACCCAAATGACCCGTACAAGCACCTTTATGACATTGATGATGAAT	1_BC	contig00156	10	134	66	69	60	80.52	0	16.67	26.67	30	26.67	43.33	3	contig03922	1
CUST_103159_PI248252247	AGAATCTGTATCTTTCATCTCCAGAAGCTCGGCATACATAATCTTGTCAGCCCATTTGTT	1_BC	contig00155	10	89	30	60	60	79.13	0	15	25	25	35	40	3	contig16896	1
CUST_103168_PI248252247	CATGTCCAAAGAATCTGTATCTTTCATCTCCAGAAGCTCGGCATACATAATCTTGTCAGC	1_BC	contig00155	10	89	21	69	60	78.61	0	15	26.67	28.33	30	41.67	3	contig16896	1
CUST_103169_PI248252247	GCCAATTAACTTGGGCTTGGTCTTATTTATAGATGTATGATAACGAATTTTATACGGGCA	1_BC	contig00154	10	119	60	60	60	76.41	0	21.67	13.33	28.33	36.67	35	4	contig16782	1
CUST_103178_PI248252247	GCTGTTAACCACCTAAAGGTTTGCCAATTAACTTGGGCTTGGTCTTATTTATAGATGTAT	1_BC	contig00154	10	119	38	82	60	77.29	0	20	16.67	25	38.33	36.67	3	contig20375	1
CUST_10318_PI248252247	AACGAATTTCCACTAATGGGTGGCCGCATCGCTCCACCCAGCAACGAACTTTTCTCTCCT	2_BC	contig20673	10	104	33	72	60	85.32	0	16.67	35	23.33	25	51.67	4	contig20286	1
CUST_103187_PI248252247	AAGCGGATATTCATCCGTTTCTTCTTGAAGAAAACCAGAATATGTGCCCTCTGGAGGTAT	1_BC	contig00153	10	114	1	114	60	79.91	0	21.67	20	28.33	30	41.67	4	contig03277	1
CUST_103188_PI248252247	TTGAAGAAAACCAGAATATGTGCCCTCTGGAGGTATGGGAAGCGGGATGGGCACCCGTCC	2_BC	contig00153	10	114	25	90	60	85.87	1	33.33	21.67	26.67	18.33	55	4	contig03277	1
CUST_103189_PI248252247	TGAGGTACTCCTCCTTGTTGACGTTGGTGAAACCCCACTTCTTGGAGACAATGATCTTTT	1_BC	contig00152	10	891	713	179	60	81.45	1	21.67	23.33	20	35	45	4	contig15694	1
CUST_10319_PI248252247	CTTGGACATACTAGTAGCTCGAATCTCCTTCCAAATCAGAAAGCTTCATCGATATCGCAT	1_BC	contig20672	10	94	35	60	60	78.81	0	15	26.67	30	28.33	41.67	3	contig09748	1
CUST_103190_PI248252247	AACAAAAGAGGAAACATCCCTAGACGTTCACTCTTATGCCTTCAACTGGTTGCGCAGGTT	1_BC	contig00152	10	891	576	316	60	81.96	1	20	25	30	25	45	4	contig15694	1
CUST_103197_PI248252247	CATGTACCACCCGCGCAAAAGTTCTCCAAGCCAAGAGTTTAATGGCTCTTTGTACGTATA	1_BC	contig00152	10	891	67	825	60	81.29	0	18.33	26.67	28.33	26.67	45	4	contig16622	1
CUST_103199_PI248252247	TACGTTGTTGATTCGCTTTCTGTACTATTAATATTGGTGTCGGGAGGGTGTGATTGTTTT	1_BC	contig00151	10	293	234	60	60	78.52	0	28.33	10	15	46.67	38.33	4	contig10896	1
CUST_103208_PI248252247	TTGATCGTTTACGTTGTTGATTCGCTTTCTGTACTATTAATATTGGTGTCGGGAGGGTGT	1_BC	contig00151	10	293	225	69	60	79.14	0	28.33	11.67	15	45	40	3	contig16049	1
CUST_103209_PI248252247	TGTGGTAAATTATCACCAGGATCATCAGTTTGAGGCAGGGTTAATAGGGAAGTCGAGGAC	1_BC	contig00150	10	158	87	72	60	80.44	1	31.67	13.33	30	25	45	3	contig13292	1
CUST_103218_PI248252247	TTCTTCCCCTTGTGGTAAATTATCACCAGGATCATCAGTTTGAGGCAGGGTTAATAGGGA	1_BC	contig00150	10	158	77	82	60	80.46	1	25	18.33	25	31.67	43.33	4	contig13292	1
CUST_103219_PI248252247	ACTAACGATTTATGTGTCTACGGGTATTGTGACGTCGATTTACGTTTCTCCTTCTCCTTT	1_BC	contig12129	10	208	149	60	60	78.64	0	18.33	21.67	16.67	43.33	40	3	contig09597	1
CUST_103228_PI248252247	CGAGTCGCTACTAACGATTTATGTGTCTACGGGTATTGTGACGTCGATTTACGTTTCTCC	1_BC	contig12129	10	208	140	69	60	79.63	0	23.33	21.67	18.33	36.67	45	3	contig09597	1
CUST_103229_PI248252247	GGTGTGGGTAAATGCAAAAGCAAAAAGTCGTTTCTGGGTAGAAGAGACTACTGAAAAAGA	1_BC	contig20586	10	587	526	62	60	78.95	0	30	10	40	20	40	5	contig07857	1
CUST_103238_PI248252247	ATGGCAGATGGTGTGGGTAAATGCAAAAGCAAAAAGTCGTTTCTGGGTAGAAGAGACTAC	1_BC	contig20586	10	587	517	71	60	80.6	1	31.67	11.67	35	21.67	43.33	5	contig07857	1
CUST_103239_PI248252247	ATCATAAACTACAATTATGAGATAGTTTATAGGTGTATAGAGTTGGGATTACGTCCCCCC	1_BC	contig20585	10	314	243	72	60	75.78	0	20	16.67	31.67	31.67	36.67	6	contig14481	1
CUST_103248_PI248252247	TTGAGAGTAGCGTAGATTATATTCTGGAGCATTCATCAAGATTGATAGAACAGCTGAATC	1_BC	contig20585	10	314	186	129	60	76.31	0	23.33	13.33	33.33	30	36.67	2	contig14481	1
CUST_103249_PI248252247	AAACACTATTACACACGCTGCGCATTTTCGTGATTATTACTAAATTTGGCGCACCCCCGC	1_BC	contig20584	10	401	30	372	60	82.18	0	15	30	26.67	28.33	45	5	contig20571	1
CUST_103258_PI248252247	TAAACAAACAAACACTATTACACACGCTGCGCATTTTCGTGATTATTACTAAATTTGGCG	1_BC	contig20584	10	401	21	381	60	77.45	0	13.33	21.67	35	30	35	4	contig17491	1
CUST_103261_PI248252247	CTACTGGCAAATTCCAAAAGACACTGGCCGTCGCCGCAGTCGCGTATACGATCGACCTCT	2_BC	contig20583	10	100	5	96	60	85.65	1	21.67	33.33	25	20	55	4	contig01035	1
CUST_103262_PI248252247	CAGTCGCGTATACGATCGACCTCTTCCCACTCTACCGTCGACCATGACGATGCCGTGTTC	3_BC	contig20583	10	100	41	60	60	84.95	1	20	36.67	18.33	25	56.67	3	contig01035	1
CUST_103269_PI248252247	GATGTGGTAGTGGGAAGCAAGGAACTCGGAGGTGAATAGAATGGGATCTGACTCCCCCGG	2_BC	contig20582	10	133	74	60	60	84.43	0	38.33	16.67	26.67	18.33	55	5	contig21196	1
CUST_103278_PI248252247	ATAGTGACGAGATGTGGTAGTGGGAAGCAAGGAACTCGGAGGTGAATAGAATGGGATCTG	2_BC	contig20582	10	133	64	70	60	81.68	0	40	8.33	31.67	20	48.33	3	contig02513	1
CUST_10328_PI248252247	CTTTATCGACTTGGACATACTAGTAGCTCGAATCTCCTTCCAAATCAGAAAGCTTCATCG	1_BC	contig20672	10	94	26	69	60	78.1	0	15	26.67	28.33	30	41.67	3	contig07894	1
CUST_103280_PI248252247	TACTGTTTCGACTTGACCTTGTCCACGTCCTCCATCGTCACACCACGGCATTCGTGTGCA	2_BC	contig20581	10	101	41	61	60	85.5	0	18.33	35	16.67	30	53.33	3	contig18679	1
CUST_103287_PI248252247	GACAGCAACCACGGCGAGTACTGTTTCGACTTGACCTTGTCCACGTCCTCCATCGTCACA	2_BC	contig20581	10	101	23	79	60	85.4	0	20	35	21.67	23.33	55	3	contig04469	1
CUST_10329_PI248252247	CTGCCTACTACCTGTATAACGTCTCTGCTTAGTAGTGTTGAAATCTTATTGCATATATTC	1_BC	contig20671	10	300	184	117	60	75.5	1	15	21.67	23.33	40	36.67	3	contig14829	1
CUST_103292_PI248252247	TGGTATTTGATCGAAACATTTAGCTGTTCCCTCGAAACGCAACCCCTCTTTTCCTGTCAA	1_BC	contig20580	10	180	69	112	60	81.23	0	15	28.33	23.33	33.33	43.33	4	contig07127	1
CUST_103298_PI248252247	AGAATCCTGGTATTTGATCGAAACATTTAGCTGTTCCCTCGAAACGCAACCCCTCTTTTC	1_BC	contig20580	10	180	62	119	60	80.53	0	15	28.33	25	31.67	43.33	4	contig15654	1
CUST_103299_PI248252247	TATCTGAGGCTGAAAACATTCGCTCCCAATTGATCTTGCTTCGTTATCTGCTTTTGAAGA	1_BC	contig06299	10	102	43	60	60	79.6	0	18.33	21.67	23.33	36.67	40	4	contig13378	1
CUST_103308_PI248252247	TTTGACACTTATCTGAGGCTGAAAACATTCGCTCCCAATTGATCTTGCTTCGTTATCTGC	1_BC	contig06299	10	102	34	69	60	79.9	0	16.67	25	21.67	36.67	41.67	4	contig13378	1
CUST_103309_PI248252247	AGCCTCCTGAAATGTATTTTTGCACCCGAATAAAGTCAAATGAGGAGGGAATGAATATGA	1_BC	contig06298	10	161	102	60	60	78.76	0	23.33	15	36.67	25	38.33	5	contig10675	1
CUST_103318_PI248252247	ATATTCCGGCGAGCCTCCTGAAATGTATTTTTGCACCCGAATAAAGTCAAATGAGGAGGG	1_BC	contig06298	10	161	91	71	60	81.43	0	25	20	30	25	45	5	contig10288	1
CUST_103319_PI248252247	ACCCGAAGACAGGGCGAGCATGAAACGAGATTTTGACTCTCGATTTAACGGAAGGTAATG	2_BC	contig06297	10	135	76	60	60	81.77	0	28.33	18.33	33.33	20	46.67	4	contig19092	1
CUST_103328_PI248252247	ACGTGCAGCACCCGAAGACAGGGCGAGCATGAAACGAGATTTTGACTCTCGATTTAACGG	2_BC	contig06297	10	135	67	69	60	84.44	0	28.33	23.33	30	18.33	51.67	4	contig21930	1
CUST_103329_PI248252247	TAGTCTATGCTTCTTTGAAACCTGGTCGTACCATAAAATACCAGCCCTTCACCTGCTTCG	1_BC	contig06296	10	102	17	86	60	80.74	0	15	30	23.33	31.67	45	4	contig06034	1
CUST_103338_PI248252247	GGCAATTTACTAGTCTATGCTTCTTTGAAACCTGGTCGTACCATAAAATACCAGCCCTTC	1_BC	contig06296	10	102	7	96	60	78.75	0	15	26.67	26.67	31.67	41.67	4	contig03513	1
CUST_103339_PI248252247	CTGTCACAGCTCCAACTGAAGTCATGTAAGGGCAGCCCGTGGGGAATGTGACAACAAAGG	2_BC	contig06295	10	100	41	60	60	84.67	0	30	23.33	30	16.67	53.33	4	contig02600	1
CUST_103348_PI248252247	CTATTTCTGGGTCGATGCCTGTCACAGCTCCAACTGAAGTCATGTAAGGGCAGCCCGTGG	2_BC	contig06295	10	100	23	78	60	85.1	0	28.33	26.67	20	25	55	3	contig02600	1
CUST_103350_PI248252247	CTCTTGACCATCGCCGAGGAACAATACGAAAATTTGCAGTCGGTATACTTCAACATCGGT	1_BC	contig06294	10	190	121	70	60	81.11	1	20	25	30	25	45	4	contig00276	1
CUST_103358_PI248252247	CAAAATCTGATTCTGCAACCGGTCTCTTGACCATCGCCGAGGAACAATACGAAAATTTGC	1_BC	contig06294	10	190	98	93	60	81.2	1	18.33	26.67	31.67	23.33	45	4	contig00276	1
CUST_103359_PI248252247	TTCGACTTGGACTGGAGCTCGTAGGCCTTGACTTTTCCGGGTCATTTTGGGTATGAAACG	2_BC	contig06293	10	116	57	60	60	83.41	0	30	20	16.67	33.33	50	4	contig20259	1
CUST_103368_PI248252247	AAATCCGCCTTCGACTTGGACTGGAGCTCGTAGGCCTTGACTTTTCCGGGTCATTTTGGG	2_BC	contig06293	10	116	48	69	60	85.22	0	28.33	25	15	31.67	53.33	4	contig12956	1
CUST_103370_PI248252247	AGAGAGAGAAAGAAAAAAGGGTGTTCGGTGAATCTCGCCTTAGCTGGAAAACTGGGTCAA	1_BC	contig06292	10	124	3	122	60	81.59	0	31.67	13.33	36.67	18.33	45	6	contig07747	1
CUST_103371_PI248252247	ACAACGGCAATGGCGATATCGGCCTTGTGTTCGCTTCCGTCATCATTTCCTGTTGCTCTT	2_BC	contig06292	10	124	65	60	60	84.82	0	21.67	28.33	15	35	50	3	contig03620	1
CUST_103379_PI248252247	ACCATACGCAAAAATGATAAAGGACCATCCACACATGACCAACGGTCAACCATTTGATAT	1_BC	contig06291	10	99	40	60	60	79.9	0	13.33	26.67	41.67	18.33	40	5	contig19881	1
CUST_10338_PI248252247	ATGTTCTCACTGCCTACTACCTGTATAACGTCTCTGCTTAGTAGTGTTGAAATCTTATTG	1_BC	contig20671	10	300	175	126	60	76.87	1	16.67	21.67	21.67	40	38.33	3	contig14829	1
CUST_103388_PI248252247	GTTCTACAAACCATACGCAAAAATGATAAAGGACCATCCACACATGACCAACGGTCAACC	1_BC	contig06291	10	99	31	69	60	80.18	0	13.33	30	41.67	15	43.33	5	contig19881	1
CUST_103389_PI248252247	ATTCTCCACCTTGATCACAGACAGGGCAGTCCAATGGGTGATTTGCGAGCAAGAACTCCA	2_BC	contig06290	10	139	80	60	60	84.22	0	23.33	26.67	28.33	21.67	50	3	contig16196	1
CUST_10339_PI248252247	GCCTAGACTGAGGATACGATCCTTCTCGTACATTCATATATCTAGAAAATATATAGATCA	1_BC	contig20670	10	142	63	80	60	74.28	0	15	20	35	30	35	4	contig17348	1
CUST_103398_PI248252247	GGAGGTCACATTCTCCACCTTGATCACAGACAGGGCAGTCCAATGGGTGATTTGCGAGCA	2_BC	contig06290	10	139	71	69	60	85.11	0	28.33	25	25	21.67	53.33	3	contig13061	1
CUST_103399_PI248252247	CAGGGAATTTTCGGTGGATATGACTACTATTTCCTCTAATATAATGCATGGAGACATGAG	1_BC	contig18269	10	191	108	84	60	76.5	0	23.33	15	30	31.67	38.33	4	contig14277	1
CUST_103408_PI248252247	TTTTCGATGCAGGGAATTTTCGGTGGATATGACTACTATTTCCTCTAATATAATGCATGG	1_BC	contig18269	10	191	99	93	60	76.9	0	21.67	15	25	38.33	36.67	4	contig14277	1
CUST_103409_PI248252247	TTTCCAAGATGCTGCATTCGCGTTGGAGCCGTCTACCGTTGACAAGCCGAAGTTGTCGCC	2_BC	contig18268	10	124	60	65	60	86.42	1	26.67	28.33	18.33	26.67	55	3	contig17592	1
CUST_103418_PI248252247	GGTTGGTTCTTTCCAAGATGCTGCATTCGCGTTGGAGCCGTCTACCGTTGACAAGCCGAA	2_BC	contig18268	10	124	51	74	60	85.62	1	28.33	25	18.33	28.33	53.33	3	contig10117	1
CUST_103419_PI248252247	GTCCCTTGTCAAGTTCTTACAAGAGCAGGAGGACGAGAGTGATGAAGAATGAGTGGTGGG	2_BC	contig18267	10	125	66	60	60	82.08	0	36.67	13.33	28.33	21.67	50	3	contig11939	1
CUST_103428_PI248252247	GGCGACGGAGTCCCTTGTCAAGTTCTTACAAGAGCAGGAGGACGAGAGTGATGAAGAATG	2_BC	contig18267	10	125	57	69	60	82.88	0	35	16.67	30	18.33	51.67	3	contig11939	1
CUST_103429_PI248252247	ATATCGATACACCGACCCTAGTTGTTTCTCATGGACGCTTCTAGTTCTGTCTCCTTTTTT	1_BC	contig18266	10	396	329	68	60	79.36	0	15	26.67	16.67	41.67	41.67	6	contig14852	1
CUST_103438_PI248252247	CTACTTTCTATATCGATACACCGACCCTAGTTGTTTCTCATGGACGCTTCTAGTTCTGTC	1_BC	contig18266	10	396	320	77	60	78.31	0	15	28.33	18.33	38.33	43.33	3	contig14852	1
CUST_103439_PI248252247	CAATATATTTTGTACAATACATGGAGAGAGGGGGAGATAAAATGACAGTTGGGATGTAAC	1_BC	contig18265	10	140	54	87	60	75.99	0	28.33	8.33	38.33	25	36.67	5	contig14314	1
CUST_103448_PI248252247	TTTTGCTACCAATATATTTTGTACAATACATGGAGAGAGGGGGAGATAAAATGACAGTTG	1_BC	contig18265	10	140	45	96	60	76.06	0	25	10	35	30	35	5	contig14314	1
CUST_103449_PI248252247	ATCACCAAATTGATGATCTTCACGGTTAACACGGGTCTTTTGACGTCTCTCTGTGCCACT	1_BC	contig18264	10	207	147	61	60	81.69	0	18.33	26.67	21.67	33.33	45	4	contig08594	1
CUST_103458_PI248252247	TGACAGTATGATCACCAAATTGATGATCTTCACGGTTAACACGGGTCTTTTGACGTCTCT	1_BC	contig18264	10	207	137	71	60	79.81	0	20	21.67	25	33.33	41.67	4	contig05481	1
CUST_103461_PI248252247	GGGGAAGACCATTTCCATCATCTTGTCTATCCCACTCTCATCTAGTAAAACCCTCCCTGC	2_BC	contig18263	10	109	17	93	60	81.22	0	13.33	35	23.33	28.33	48.33	4	contig18987	1
CUST_103468_PI248252247	GGGGAACAACCGGGGAAGACCATTTCCATCATCTTGTCTATCCCACTCTCATCTAGTAAA	2_BC	contig18263	10	109	6	104	60	81.09	0	18.33	28.33	28.33	25	46.67	4	contig00139	1
CUST_103469_PI248252247	ATACCAATACCAGTAGTAGTAGTAGCATGGTGTATGCGCTGCTTACATAAACCAGGCGCT	1_BC	contig20579	10	220	45	176	60	81.15	0	23.33	21.67	30	25	45	3	contig05537	1
CUST_103478_PI248252247	GTACTATCAATACCAATACCAGTAGTAGTAGTAGCATGGTGTATGCGCTGCTTACATAAA	1_BC	contig20579	10	220	36	185	60	76.86	0	20	18.33	33.33	28.33	38.33	3	contig05537	1
CUST_103479_PI248252247	GTGTACAAAGTTAATTGAGATTCCTTTTCTGCCAAAGCGACCAGTTCGACCAATGCGGTG	1_BC	contig18262	10	110	51	60	60	81.13	0	23.33	21.67	26.67	28.33	45	4	contig06090	1
CUST_10348_PI248252247	CTGCGTTTTATGTGCCTAGACTGAGGATACGATCCTTCTCGTACATTCATATATCTAGAA	1_BC	contig20670	10	142	50	93	60	77.38	0	18.33	21.67	25	35	40	4	contig17348	1
CUST_103487_PI248252247	TCTTTGTTGTGTACAAAGTTAATTGAGATTCCTTTTCTGCCAAAGCGACCAGTTCGACCA	1_BC	contig18262	10	110	43	68	60	79.76	0	18.33	21.67	25	35	40	4	contig08094	1
CUST_103489_PI248252247	GCCTCAAGCGGTATAGAACTGAACTGCTTTGCATATGACAACATAAATTAATGTTTTGAA	1_BC	contig20578	10	420	321	100	60	77	0	18.33	16.67	35	30	35	4	contig00460	1
CUST_10349_PI248252247	GGTCTCGTGTTGCGATCATTGTTCTCTGATCTGTTCCTGGCCGTTTTCTCGTCTCTTTTA	2_BC	contig06389	10	136	77	60	60	81.62	1	21.67	25	6.67	46.67	46.67	4	contig21695	1
CUST_103498_PI248252247	CAGGCGCATGCCTCAAGCGGTATAGAACTGAACTGCTTTGCATATGACAACATAAATTAA	1_BC	contig20578	10	420	312	109	60	80.1	0	20	21.67	35	23.33	41.67	3	contig03367	1
CUST_103499_PI248252247	ACGTATTGCCATGGTTATCCTCCTCACTTCCGATAACAAGCAATTCGTCGTGGAGAAAGA	1_BC	contig18261	10	115	56	60	60	81.44	0	20	25	28.33	26.67	45	3	contig06642	1
CUST_10350_PI248252247	TTTTGACCCTCGGTCTCGTGTTGCGATCATTGTTCTCTGATCTGTTCCTGGCCGTTTTCT	2_BC	contig06389	10	136	66	71	60	83.33	1	21.67	26.67	6.67	45	48.33	4	contig21695	1
CUST_103508_PI248252247	CATCACCACACGTATTGCCATGGTTATCCTCCTCACTTCCGATAACAAGCAATTCGTCGT	2_BC	contig18261	10	115	47	69	60	81.87	0	13.33	33.33	25	28.33	46.67	2	contig06642	1
CUST_103509_PI248252247	ACAGAAATTGATGCCATCATCAGCCGGGTATTTGCAACCATCAACTCACAGAGTGATGGT	1_BC	contig20577	10	104	22	83	60	82.21	1	21.67	23.33	31.67	23.33	45	3	contig17200	1
CUST_103518_PI248252247	AAAGAGCACAAGACAGAAATTGATGCCATCATCAGCCGGGTATTTGCAACCATCAACTCA	1_BC	contig20577	10	104	10	95	60	81.68	1	18.33	25	38.33	18.33	43.33	3	contig17200	1
CUST_103519_PI248252247	GCTGCATAAATATCGTGGAAACCTAAATACTTGCATATCACCATTACAAGGAAGAAGAAA	1_BC	contig18260	10	98	20	79	60	76.47	0	16.67	18.33	43.33	21.67	35	3	contig20861	1
CUST_103528_PI248252247	GCTCAGTCCGCTGCATAAATATCGTGGAAACCTAAATACTTGCATATCACCATTACAAGG	1_BC	contig18260	10	98	11	88	60	78.97	0	16.67	25	33.33	25	41.67	3	contig16857	1
CUST_103529_PI248252247	TTTGCCTCGAGCTAAGTTAAGAAGGTAAGTAAAAGGAAAATCAGCAGGTTGCTGCTGCCC	1_BC	contig20576	10	337	204	134	60	81.46	1	26.67	18.33	31.67	23.33	45	4	contig05473	1
CUST_103538_PI248252247	AAGCAAGCATTTGCCTCGAGCTAAGTTAAGAAGGTAAGTAAAAGGAAAATCAGCAGGTTG	1_BC	contig20576	10	337	195	143	60	79.19	1	26.67	13.33	40	20	40	4	contig05473	1
CUST_103539_PI248252247	TATTCCTATACTATATCACGTGCACCATCCCAGCCCCAAGAGACCTTCTTGGTTATGTGT	1_BC	contig20575	10	186	122	65	60	80.86	0	15	30	23.33	31.67	45	4	contig13385	1
CUST_103548_PI248252247	AGGTAAGTATTGATCGAATATTCCTATACTATATCACGTGCACCATCCCAGCCCCAAGAG	1_BC	contig20575	10	186	104	83	60	79.28	0	16.67	26.67	31.67	25	43.33	4	contig19596	1
CUST_103549_PI248252247	ACATATATACATGTGGTATGGATGGTTGGAGGAAGGTCTTTTATTACCTTTTGTAATACG	1_BC	contig20574	10	177	118	60	60	75.72	0	25	10	26.67	38.33	35	4	contig17604	1
CUST_103558_PI248252247	GTATCTGGGTGTATACATATATACATGTGGTATGGATGGTTGGAGGAAGGTCTTTTATTA	1_BC	contig20574	10	177	104	74	60	75.91	0	30	6.67	25	38.33	36.67	4	contig05700	1
CUST_103559_PI248252247	GCATCCTTATGTTCCCGGCGGTCCCATTTACAAGGGCACTGTGAACGATCCACATCATTT	2_BC	contig20573	10	183	124	60	60	83.98	0	20	30	21.67	28.33	50	3	contig17275	1
CUST_103568_PI248252247	GACCACTGAGCATCCTTATGTTCCCGGCGGTCCCATTTACAAGGGCACTGTGAACGATCC	2_BC	contig20573	10	183	115	69	60	85.24	0	23.33	31.67	21.67	23.33	55	3	contig17275	1
CUST_103574_PI248252247	CTTTATACTGGGTCTCATCTGCCGTCTCAACTTTGGTCTCAACTTGAGCCATTTCTTGGA	1_BC	contig20572	10	271	11	261	60	80.78	1	18.33	26.67	16.67	38.33	45	3	contig17584	1
CUST_103575_PI248252247	ATTTGGGTCTGGCTTGTCCGTTCCACCTCCGGCCCAGATGAGCTTTGCACCACGACAAAT	2_BC	contig20572	10	271	179	93	60	87.11	0	23.33	31.67	18.33	26.67	55	3	contig15381	1
CUST_103579_PI248252247	GCAACTTGAAGGCGATCTAAGGACTTTGGATTCATATCAAACGATGTAATACTATATCAA	1_BC	contig20571	10	259	156	104	60	75.96	0	18.33	16.67	36.67	28.33	35	3	contig17942	1
CUST_103588_PI248252247	TCAATTGGAGCAACTTGAAGGCGATCTAAGGACTTTGGATTCATATCAAACGATGTAATA	1_BC	contig20571	10	259	147	113	60	77.64	0	21.67	15	35	28.33	36.67	3	contig17942	1
CUST_103589_PI248252247	CAAAAATATTTGTCACGTTGTGGACGTACGTATGGTTGTATGTGAGTATGTATGAGGGTG	1_BC	contig20570	10	265	204	62	60	77.94	0	31.67	8.33	25	35	40	5	contig20701	1
CUST_10359_PI248252247	CCCAAGTTCGGATCCCTCCGCGTCTCTAAAGAGAGACTCGTGTTATCCAAAACGAAAATA	2_BC	contig06388	10	109	50	60	60	81.21	0	18.33	28.33	31.67	21.67	46.67	4	contig18957	1
CUST_103597_PI248252247	TTAAGGGGTACAGAAAATTCGTAAGAATGGCGGCATAATTGTCATTGTTTTCGTGTTTTT	1_BC	contig20570	10	265	140	126	60	77.92	0	25	10	26.67	38.33	35	5	contig19089	1
CUST_103600_PI248252247	TGGTAACTCATGCCTTTGAGATCGTTGGGGATGTTGGCAAAGGCCTTTCCGGTGAGCGCC	2_BC	contig06289	10	122	63	60	60	86.5	0	33.33	21.67	16.67	28.33	55	4	contig10025	1
CUST_103607_PI248252247	GCTTCGCTGGTAACTCATGCCTTTGAGATCGTTGGGGATGTTGGCAAAGGCCTTTCCGGT	2_BC	contig06289	10	122	56	67	60	85.74	0	31.67	21.67	15	31.67	53.33	4	contig10025	1
CUST_103614_PI248252247	ATTGCGGGACTTGAGTACAGTGCTGATGAACACCGAATTTGAGTTGGACAGACAAAGGAA	1_BC	contig06288	10	105	24	82	60	81.88	0	30	15	33.33	21.67	45	3	contig15781	1
CUST_103616_PI248252247	GCTGATGAACACCGAATTTGAGTTGGACAGACAAAGGAACTTGGACTGGGGCTGTTTGGC	2_BC	contig06288	10	105	45	61	60	83.49	0	33.33	16.67	26.67	23.33	50	4	contig14258	1
CUST_103619_PI248252247	ACAAGAGCTATCCATCGCACAGAAAGAAGATGGAGTGAAGGAAGTGTCGTTGTCATTCCA	1_BC	contig06287	10	159	81	79	60	81.36	1	26.67	18.33	35	20	45	3	contig17197	1
CUST_103628_PI248252247	ATTTACTTGAGGATGATGGACAAGAGCTATCCATCGCACAGAAAGAAGATGGAGTGAAGG	1_BC	contig06287	10	159	62	98	60	79.8	1	30	13.33	36.67	20	43.33	3	contig17197	1
CUST_103629_PI248252247	TGTAATCACAGGCATCCTTTCTACGATTGACCATCATGATGTCGTTGCTTGCTGGCATAG	1_BC	contig06286	10	103	14	90	60	81.22	0	21.67	23.33	21.67	33.33	45	3	contig18738	1
CUST_103638_PI248252247	ACAGATGGTGTTGTAATCACAGGCATCCTTTCTACGATTGACCATCATGATGTCGTTGCT	1_BC	contig06286	10	103	3	101	60	80.93	0	21.67	21.67	23.33	33.33	43.33	3	contig03104	1
CUST_103643_PI248252247	AGTAGACTAAGTGATGCTGAGATAGAGACATTCCTGAAGAACGCACATGCCCTTGTGGTA	1_BC	contig06285	10	147	73	75	60	80.81	0	26.67	18.33	31.67	23.33	45	3	contig15644	1
CUST_103644_PI248252247	GCTGAGATAGAGACATTCCTGAAGAACGCACATGCCCTTGTGGTACTCAATGGCAAGAAA	2_BC	contig06285	10	147	88	60	60	81.91	0	25	21.67	33.33	20	46.67	3	contig15644	1
CUST_103649_PI248252247	ATAGCTCTTTGTCGACCTCAAGGAATGCTAAACCCATATTGACAGGAAATACCCCACCAG	1_BC	contig06284	10	148	64	85	60	80.78	0	16.67	28.33	33.33	21.67	45	4	contig15208	1
CUST_103658_PI248252247	CCGGTGGAAATAGCTCTTTGTCGACCTCAAGGAATGCTAAACCCATATTGACAGGAAATA	1_BC	contig06284	10	148	55	94	60	80.12	0	21.67	21.67	33.33	23.33	43.33	3	contig15208	1
CUST_103659_PI248252247	GACGCAGGCCTTCCACACGCACATGCAGCTTCTTACTTTTATTATCTAGACGTATTTTTT	1_BC	contig06283	10	122	62	61	60	79.86	1	15	26.67	21.67	36.67	41.67	6	contig14091	1
CUST_103668_PI248252247	ACTTTATGATGGTCTAGTTTAATAGGCAGGATGACTGGTAACCCTCGGCACCAAATGACG	1_BC	contig06283	10	122	6	117	60	80.67	1	25	20	28.33	26.67	45	3	contig14091	1
CUST_103671_PI248252247	ATATCTTCGCCGTGTGACGCTCTGGTTCTTCAAGTAGCCCTCAAATCCAGTGATGATATT	1_BC	contig06282	10	111	2	110	60	81.35	1	20	25	21.67	33.33	45	3	contig14395	1
CUST_103672_PI248252247	GTGATGATATTCCCTCCTGTATGAGCAGCAGTCTCGGTGAGGTAATGTGACTCCAAATTG	2_BC	contig06282	10	111	51	61	60	80.68	1	26.67	20	23.33	30	46.67	3	contig14395	1
CUST_103679_PI248252247	GGACAACAAGGTGATCACATCAAACCGGAAGATCAACAACTCACTTTAGCTGTTATTGGA	1_BC	contig06281	10	151	92	60	60	79.59	0	20	21.67	36.67	21.67	41.67	3	contig05791	1
CUST_10368_PI248252247	TGCCAAGGACCCAAGTTCGGATCCCTCCGCGTCTCTAAAGAGAGACTCGTGTTATCCAAA	2_BC	contig06388	10	109	41	69	60	84.14	0	21.67	30	26.67	21.67	51.67	3	contig15421	1
CUST_103688_PI248252247	GCTGGCTATGGACAACAAGGTGATCACATCAAACCGGAAGATCAACAACTCACTTTAGCT	1_BC	contig06281	10	151	83	69	60	81.23	0	20	25	35	20	45	3	contig14013	1
CUST_103693_PI248252247	TAAATTATGAGGGATATATATGAATGGTCCCATCACATAGTCGGTCTGAGTTCTTCTCCT	1_BC	contig06280	10	94	22	73	60	77.12	1	20	18.33	26.67	35	38.33	3	contig19985	1
CUST_103698_PI248252247	GTATAATAAATTATGAGGGATATATATGAATGGTCCCATCACATAGTCGGTCTGAGTTCT	1_BC	contig06280	10	94	16	79	60	74.98	1	21.67	13.33	31.67	33.33	35	3	contig19985	1
CUST_103699_PI248252247	ATCCCTCTGCAAACACTCCCTTTCAACTTAGATCCTATTCTCATTGTATACAACCAGCCA	2_BC	contig18259	10	113	54	60	60	79.63	0	6.67	35	28.33	30	41.67	3	contig19979	1
CUST_103704_PI248252247	TTCCTCTTCCATCCCTCTGCAAACACTCCCTTTCAACTTAGATCCTATTCTCATTGTATA	2_BC	contig18259	10	113	44	70	60	78.39	0	5	35	21.67	38.33	40	3	contig19166	1
CUST_103709_PI248252247	CCGGCGAGGTAGATTTCGTGTTCGCTCTGTGATGATGTACTGGAATCATCACTGACAACG	2_BC	contig18258	10	109	50	60	60	82.43	0	28.33	21.67	21.67	28.33	50	3	contig11592	1
CUST_103718_PI248252247	GAGTTGAGGCCGGCGAGGTAGATTTCGTGTTCGCTCTGTGATGATGTACTGGAATCATCA	2_BC	contig18258	10	109	41	69	60	82.98	0	33.33	16.67	20	30	50	3	D6.seq	1
CUST_103720_PI248252247	TATCCAATGTTCTTGACGGATTGACTGCCAATGTACCAAATTATGTGGTCATCCTCGCCG	1_BC	contig18257	10	183	1	183	60	81.27	1	20	25	23.33	31.67	45	3	contig13984	1
CUST_103721_PI248252247	ATGCCCGTCAGTTTTTGGATGCCGATTTCCTAGCGCCTTCCGGGAACGATACTCTCCCCT	2_BC	contig18257	10	183	82	102	60	86.46	1	21.67	33.33	15	30	55	5	contig13984	1
CUST_103729_PI248252247	CTAAAAGGATATCTCTCTAGTGCGCATGGTTCTTGTGGTGCTTCAAGTGCATCTGGTAGT	1_BC	contig18256	10	317	27	291	60	80.7	1	26.67	18.33	20	35	45	4	contig16757	1
CUST_103731_PI248252247	TTCTTGTGGTGCTTCAAGTGCATCTGGTAGTCGATAGTATATCCGAGCAAGAAGATGCCT	1_BC	contig18256	10	317	56	262	60	81.13	1	26.67	18.33	23.33	31.67	45	2	contig16757	1
CUST_103739_PI248252247	TTTACTCACATGTGCATATTCATGTTGTGTGTTGGCAATAAATATTGTTGTGTCATTGGG	1_BC	contig18255	10	141	59	83	60	77.32	0	23.33	11.67	21.67	43.33	35	3	contig04558	1
CUST_103742_PI248252247	ATCTTTTCTATTGGCCGATATATTTTTACTCACATGTGCATATTCATGTTGTGTGTTGGC	1_BC	contig18255	10	141	35	107	60	76.96	0	18.33	16.67	18.33	46.67	35	5	contig18130	1
CUST_103752_PI248252247	TGGGGCAGAACAACACATCTCTTCAACCCTACAAGTGGGTGCCCATGCCCTACATTCGGC	2_BC	contig18254	10	243	93	151	60	86.18	0	21.67	33.33	25	20	55	4	contig14304	1
CUST_103758_PI248252247	TGCCCACATGGGGCAGAACAACACATCTCTTCAACCCTACAAGTGGGTGCCCATGCCCTA	2_BC	contig18254	10	243	85	159	60	86.84	0	20	35	26.67	18.33	55	4	contig14304	1
CUST_103759_PI248252247	ATCAACAATGTTGATCTACTCTGATGTGCTCACAGGCGACGAGATGTTCTCTGATGCCTT	1_BC	contig18253	10	206	90	117	60	81.39	1	21.67	23.33	23.33	31.67	45	2	contig19979	1
CUST_10376_PI248252247	CAGACTAGTTGGCAACCACTGAGCCCGTGGTACTTGTTGCTCCTGCCCCGATCCTACTAT	2_BC	contig06387	10	98	20	79	60	85.29	1	21.67	33.33	18.33	26.67	55	4	contig19757	1
CUST_103768_PI248252247	TTGTATATAATCAACAATGTTGATCTACTCTGATGTGCTCACAGGCGACGAGATGTTCTC	1_BC	contig18253	10	206	81	126	60	78.09	0	20	20	26.67	33.33	40	2	contig19979	1
CUST_103769_PI248252247	ATAGAGATATACAATAGCGGTGGCATCGCTGCCGTTGTCGTAGTGAATCTGATGCCTTTT	1_BC	contig20569	10	380	320	61	60	81.54	0	26.67	18.33	23.33	31.67	45	4	contig04638	1
CUST_10377_PI248252247	TGAGCCCGTGGTACTTGTTGCTCCTGCCCCGATCCTACTATGGCATTGTCAGACTCGGCG	3_BC	contig06387	10	98	39	60	60	87.06	1	26.67	31.67	13.33	28.33	58.33	4	contig19757	1
CUST_103778_PI248252247	ACATAATAAAATAGAGATATACAATAGCGGTGGCATCGCTGCCGTTGTCGTAGTGAATCT	1_BC	contig20569	10	380	310	71	60	78.96	0	23.33	16.67	33.33	26.67	40	4	contig04638	1
CUST_103779_PI248252247	GAGACGTTCGGAAACTGTGCAGGTGGAAGATCTCAGGCGGTCTTATACGTACTTTATGGA	2_BC	contig18252	10	104	45	60	60	81.83	0	31.67	16.67	25	26.67	48.33	3	contig21486	1
CUST_103788_PI248252247	GGCGAAGAAGAGACGTTCGGAAACTGTGCAGGTGGAAGATCTCAGGCGGTCTTATACGTA	2_BC	contig18252	10	104	36	69	60	83.5	0	35	16.67	28.33	20	51.67	3	contig21486	1
CUST_103789_PI248252247	ATATAAAAAACATGATGAACGGTCTATGATACAATGATGCCTTGGGCAATAGCAAGCTCT	1_BC	contig20568	10	91	32	60	60	78.04	0	20	16.67	38.33	25	36.67	6	contig05149	1
CUST_10379_PI248252247	TTATCTGCCAAGATGAAGAGGCAAATATTGTTGTCGTCGATTGTGGACACCTAGCTATGG	1_BC	contig06386	10	91	32	60	60	80.12	0	26.67	16.67	26.67	30	43.33	3	contig08957	1
CUST_103798_PI248252247	CATTTTAATATATAAAAAACATGATGAACGGTCTATGATACAATGATGCCTTGGGCAATA	2_BC	contig20568	10	91	23	69	60	74.31	0	16.67	13.33	40	30	30	6	contig05149	1
CUST_103799_PI248252247	TCTTTGTCGAACATGGGTTATTTGAAGTCGTCCAGTGTCTCTGAATTAGCCCATTGTATA	1_BC	contig18251	10	347	288	60	60	78.93	0	21.67	18.33	21.67	38.33	40	3	contig09889	1
CUST_103808_PI248252247	TTAGCTTCATCTTTGTCGAACATGGGTTATTTGAAGTCGTCCAGTGTCTCTGAATTAGCC	1_BC	contig18251	10	347	279	69	60	79.29	0	21.67	20	20	38.33	41.67	3	contig09889	1
CUST_103809_PI248252247	CAATCAAAGAGCTTGGCCTTCCCCGGGACGAAATAGTTATCATGACGAAGGTATTCTTTA	1_BC	contig20567	10	249	190	60	60	80.1	0	21.67	21.67	30	26.67	43.33	4	contig20164	1
CUST_103818_PI248252247	TGTATACTCGAATGGAAAATCCGAGATCATGCTCGGAAAAGCAATCAAAGAGCTTGGCCT	1_BC	contig20567	10	249	149	101	60	81.11	1	23.33	20	35	21.67	43.33	4	contig05195	1
CUST_103819_PI248252247	TGGCTGGACCCTGCTAGCCAAGCTGATATTGGCAATGCCAACTCGCGTTCGCATGTCAAG	2_BC	contig18250	10	97	38	60	60	86.58	0	26.67	28.33	21.67	23.33	55	3	contig01812	1
CUST_103828_PI248252247	AAGCGCAAGATCTGGCTGGACCCTGCTAGCCAAGCTGATATTGGCAATGCCAACTCGCGT	2_BC	contig18250	10	97	26	72	60	87.18	0	26.67	28.33	25	20	55	3	contig14523	1
CUST_103830_PI248252247	ATCTATTCAATGCAATGCCACAGCTCCATCATCGTGATCCTCTATCATAGGTCTCTTGGG	1_BC	contig20566	10	228	141	88	60	80.58	0	16.67	28.33	23.33	31.67	45	3	contig17163	1
CUST_103836_PI248252247	GCGTTCTCTATCGGTCATAGTATTGCTACTTCTGACATTGCTGTGGAAGCCACGAAGAAT	1_BC	contig20566	10	228	62	167	60	80.7	0	23.33	21.67	23.33	31.67	45	2	contig06336	1
CUST_103839_PI248252247	ACCGGGACACAAGCACGTGAGGCGATAATGATGCTCGCCTTCCTTCTGCCCGAACCCGGA	3_BC	contig20565	10	117	12	106	60	88.88	0	26.67	33.33	23.33	16.67	60	3	contig04273	1
CUST_103848_PI248252247	ACTCCTCCACACCGGGACACAAGCACGTGAGGCGATAATGATGCTCGCCTTCCTTCTGCC	3_BC	contig20565	10	117	2	116	60	87.35	0	21.67	36.67	21.67	20	58.33	3	contig18090	1
CUST_103849_PI248252247	AGACTGGGAGTTGAACGACGAGGGCGCGTTCAACACGGTCTCGTTCACAATCTCGACGAT	2_BC	contig20564	10	446	387	60	60	85.98	0	30	25	25	20	55	3	contig09670	1
CUST_103858_PI248252247	TCGGGGTTAAGGCCCCACTGTGTCTTGGTCTTCTCGTCTACGAGAGGGTTGTAGTGTTGC	2_BC	contig20564	10	446	31	416	60	85.05	0	33.33	21.67	11.67	33.33	55	4	contig21018	1
CUST_103859_PI248252247	CTGCTGGCTTTTTAATCTCTCTTCAATCATACCATGTACCTCGGACGCTTATTAGGTTAA	1_BC	contig20563	10	102	43	60	60	78.27	1	15	25	21.67	38.33	40	5	contig18472	1
CUST_103868_PI248252247	CTATTCATGCTGCTGGCTTTTTAATCTCTCTTCAATCATACCATGTACCTCGGACGCTTA	1_BC	contig20563	10	102	34	69	60	79.21	1	13.33	28.33	20	38.33	41.67	5	contig18472	1
CUST_103869_PI248252247	ACAACTCCATGACTCCCCTGTCTCACTCCAAAAAGGCCATCGGTGTGGAGCAGGGCAACA	2_BC	contig20562	10	141	70	72	60	86.6	1	21.67	33.33	28.33	16.67	55	5	contig17115	1
CUST_103878_PI248252247	ATTTGGGTCGTCATCTCGTCAGCATCCATCAGGACAACTCCATGACTCCCCTGTCTCACT	2_BC	contig20562	10	141	37	105	60	84.19	1	16.67	35	20	28.33	51.67	4	contig17115	1
CUST_103879_PI248252247	GTGGCGTTGACGAGAACATAATCAAAATCAACTGTTTATTGAAGTCAAATGAAACGTGTA	1_BC	contig20561	10	168	28	141	60	77	0	21.67	13.33	38.33	26.67	35	4	contig14886	1
CUST_10388_PI248252247	TCTGGACTGTGCGTTATCTGCCAAGATGAAGAGGCAAATATTGTTGTCGTCGATTGTGGA	1_BC	contig06386	10	91	19	73	60	81.73	0	30	15	23.33	31.67	45	3	contig08957	1
CUST_103888_PI248252247	AGGGGATGAGTGGCGTTGACGAGAACATAATCAAAATCAACTGTTTATTGAAGTCAAATG	1_BC	contig20561	10	168	19	150	60	78.35	0	26.67	11.67	36.67	25	38.33	4	contig14886	1
CUST_10389_PI248252247	ATGAAGCGAGACAGCGTATATCGATCAAATTGTCGACCGCGCAGGCATGCACGATGCCAG	2_BC	contig06385	10	93	34	60	60	85.44	0	28.33	25	30	16.67	53.33	3	contig05166	1
CUST_103890_PI248252247	TGTTCGGGTTCGTGTGCGTGAAGATCGTGGGTTGAATGAAGTATCCCTCCTCTCCATCGG	2_BC	contig20560	10	304	245	60	60	84.59	0	31.67	21.67	15	31.67	53.33	3	contig11238	1
CUST_103898_PI248252247	TGAGTGTGTTGACGCAGTTGACCCATGCAGTACCAGCCTTGAGCCTATGTGCCGTCTGGA	2_BC	contig20560	10	304	44	261	60	86.39	0	30	25	18.33	26.67	55	3	contig13691	1
CUST_103899_PI248252247	AAAGATCAGTCCTGGAGGAGCCTCCTAAGGAGAGGTACTCGATGTTGGGAGCATTGCCCC	2_BC	contig06279	10	104	17	88	60	85	0	31.67	23.33	25	20	55	4	contig21293	1
CUST_103908_PI248252247	ATGTTGGTGAAAAGATCAGTCCTGGAGGAGCCTCCTAAGGAGAGGTACTCGATGTTGGGA	2_BC	contig06279	10	104	7	98	60	83.01	0	35	15	26.67	23.33	50	4	contig21293	1
CUST_103914_PI248252247	AAGAAACCAATAATGCTATCGAAAGACCCATGGTACCAAATCCAATGGCAGCGACAGACT	1_BC	contig06278	10	116	52	65	60	81.2	0	18.33	25	41.67	15	43.33	3	contig09518	1
CUST_103918_PI248252247	CTTAAAAGAAACCAATAATGCTATCGAAAGACCCATGGTACCAAATCCAATGGCAGCGAC	1_BC	contig06278	10	116	47	70	60	79.44	0	16.67	25	41.67	16.67	41.67	4	contig20418	1
CUST_103919_PI248252247	GACGTGACTCTTCGTCCTGTGGTATTTTTTCAAGATCAATATCTAAGGAGACATTATAGT	1_BC	contig06277	10	119	60	60	60	76.17	0	20	16.67	26.67	36.67	36.67	6	contig16957	1
CUST_103928_PI248252247	TAAATGTCTGACGTGACTCTTCGTCCTGTGGTATTTTTTCAAGATCAATATCTAAGGAGA	1_BC	contig06277	10	119	51	69	60	76.88	0	20	16.67	26.67	36.67	36.67	6	contig16957	1
CUST_103929_PI248252247	CTCATTTCAACCTCGAATCATCTCGTGCCTGAAGAGAACGTAGTCTGGATCAAGACGTCG	2_BC	contig06276	10	108	49	60	60	81.26	0	21.67	26.67	26.67	25	48.33	3	contig07277	1
CUST_103938_PI248252247	TTTGACGGCCTCATTTCAACCTCGAATCATCTCGTGCCTGAAGAGAACGTAGTCTGGATC	2_BC	contig06276	10	108	40	69	60	82.19	0	21.67	26.67	23.33	28.33	48.33	3	contig07277	1
CUST_103939_PI248252247	ATGATCCATCTATACCGCCAGTCGCTCCGGTTGCCGCAATTCTCGTGCTAGCATCGGCTT	2_BC	contig06275	10	101	26	76	60	86.53	0	21.67	33.33	16.67	28.33	55	2	contig07194	1
CUST_103948_PI248252247	CTCGATCTAAGATGATCCATCTATACCGCCAGTCGCTCCGGTTGCCGCAATTCTCGTGCT	2_BC	contig06275	10	101	15	87	60	84.56	0	20	33.33	18.33	28.33	53.33	2	contig07194	1
CUST_103949_PI248252247	GAAAGTGCTTTACGGAAGATATAATGCCATCCAATATCAAAGCATGATATTCAGACCAAC	1_BC	contig06274	10	114	30	85	60	76.72	0	16.67	20	40	23.33	36.67	3	contig21370	1
CUST_103957_PI248252247	GGCTTTAATGCTCTGATTTTAAATGTCTAGAAAGTGCTTTACGGAAGATATAATGCCATC	1_BC	contig06274	10	114	1	114	60	75.9	1	20	15	30	35	35	4	contig21370	1
CUST_103959_PI248252247	GATGCGACATTTGACTCGCCGAAAGCACTCCAAACGCACATGAATAACGTGCGTCAGTGA	2_BC	contig06273	10	87	28	60	60	84.09	0	23.33	26.67	31.67	18.33	50	3	contig04647	1
CUST_103968_PI248252247	AAAGACTGTGATGCGACATTTGACTCGCCGAAAGCACTCCAAACGCACATGAATAACGTG	2_BC	contig06273	10	87	19	69	60	82.62	0	21.67	25	35	18.33	46.67	3	contig04647	1
CUST_103970_PI248252247	GATCCATGCATGACGTTTTGCACCGTCGATCATCACGCGATAGTCGCTACGTCAGGGAGA	2_BC	contig06272	10	86	26	61	60	84.72	0	26.67	26.67	23.33	23.33	53.33	4	contig19108	1
CUST_103978_PI248252247	TTCATAGTGATCCATGCATGACGTTTTGCACCGTCGATCATCACGCGATAGTCGCTACGT	2_BC	contig06272	10	86	18	69	60	83.19	0	21.67	26.67	21.67	30	48.33	4	contig07026	1
CUST_103979_PI248252247	TCGACGAATTCCTATGACCCGCTCGAGAGCGTTACTGATGTCGAATTAGACCCTGATGCG	2_BC	contig06271	10	122	63	60	60	83.42	1	25	26.67	23.33	25	51.67	3	contig05673	1
CUST_10398_PI248252247	CGTCTCACCATGAAGCGAGACAGCGTATATCGATCAAATTGTCGACCGCGCAGGCATGCA	2_BC	contig06385	10	93	25	69	60	85.17	0	25	28.33	28.33	18.33	53.33	3	contig05166	1
CUST_103988_PI248252247	GAACCCTATTCGACGAATTCCTATGACCCGCTCGAGAGCGTTACTGATGTCGAATTAGAC	2_BC	contig06271	10	122	54	69	60	81.14	1	21.67	26.67	26.67	25	48.33	3	contig05673	1
CUST_103989_PI248252247	TGGATCCTTGGCTTCCTCCAAGCCGCCTGTGTAGCCAACTTGAGTAGACAGGATGCCCTT	2_BC	contig06270	10	96	36	61	60	86.35	0	25	30	18.33	26.67	55	3	contig21595	1
CUST_10399_PI248252247	CACTTGGTTGGGCAATATATCCACGAGGGGTATATAAGTAGAAAAAAGGAAACGAATAAT	1_BC	contig06384	10	169	77	93	60	76.87	0	25	11.67	41.67	21.67	36.67	6	contig16184	1
CUST_103998_PI248252247	TGTTTATAGCTTGGATCCTTGGCTTCCTCCAAGCCGCCTGTGTAGCCAACTTGAGTAGAC	2_BC	contig06270	10	96	25	72	60	83.23	0	23.33	26.67	18.33	31.67	50	3	contig21595	1
CUST_103999_PI248252247	TTGTAGCCATATTACCTGGTAGCCGATTTTGTATTACATGTATATACCAGCTATGGATAT	1_BC	contig18249	10	279	220	60	60	76	0	18.33	16.67	26.67	38.33	35	4	contig15984	1
CUST_1040_PI248252247	CTACCTTCGAAAGATACGCCCCAGGACAAAAGGATGGGTTTATTGGCATAATTAAGCTGC	1_BC	contig20122	10	165	85	81	60	80.75	1	23.33	21.67	31.67	23.33	45	4	contig16547	1
CUST_104008_PI248252247	AGCAAAGGACTATTCATATCTGTTTAACATTTGTAGCCATATTACCTGGTAGCCGATTTT	1_BC	contig18249	10	279	190	90	60	76.85	0	16.67	18.33	28.33	36.67	35	4	contig15984	1
CUST_104009_PI248252247	TGCCGTCGTGACATCGGTGTTGTGCGGTGGGCTGGTTATGCTTTGAAAAGGAAGAAGTTT	2_BC	contig18248	10	114	55	60	60	84.89	0	36.67	13.33	18.33	31.67	50	4	contig19295	1
CUST_104018_PI248252247	ATTGGCCTGGTTGCCGTCGTGACATCGGTGTTGTGCGGTGGGCTGGTTATGCTTTGAAAA	2_BC	contig18248	10	114	44	71	60	86.78	0	36.67	16.67	13.33	33.33	53.33	4	contig06456	1
CUST_104022_PI248252247	ATTCAAGGAGGCTACAGCAACACTCGATACAAAAACACGTGACGTGCTTGAGCAGTCTAT	1_BC	contig18247	10	203	37	167	60	81.67	0	21.67	23.33	35	20	45	5	contig09105	1
CUST_104024_PI248252247	GCAGGTCAGCAGGCTGCAGCGAAACCACAGATTTCATTAAGGTCTTTTTGAGAGCGCAAC	2_BC	contig18247	10	203	143	61	60	83.72	0	26.67	23.33	28.33	21.67	50	5	contig07230	1
CUST_104029_PI248252247	TTTCTTTAACACGTTAATACCCATAAGCATGAGAAGCGAGACAAGAAGGCAAGAGGACAG	1_BC	contig18246	10	249	190	60	60	79.3	0	23.33	18.33	40	18.33	41.67	3	contig13697	1
CUST_104038_PI248252247	TGCACAGGATTTCTTTAACACGTTAATACCCATAAGCATGAGAAGCGAGACAAGAAGGCA	1_BC	contig18246	10	249	181	69	60	80.22	0	21.67	20	38.33	20	41.67	3	contig13697	1
CUST_104039_PI248252247	TAAGTAATGACCGTAGGCTCGTCACGTCCCAAGAACTCCTTCAGTTGACTAATTTCGAGA	1_BC	contig18245	10	271	160	112	60	80.67	1	20	25	28.33	26.67	45	3	contig07769	1
CUST_104048_PI248252247	ACATATAAGCAAGGGCAAGTGATTAAGTAATGACCGTAGGCTCGTCACGTCCCAAGAACT	1_BC	contig18245	10	271	137	135	60	81.29	1	23.33	21.67	35	20	45	3	contig07769	1
CUST_104049_PI248252247	ATCATCAAAGGCGCGAACCATCTGGAAGATACCATCGACGGCGCGGACGTGTGACAGGAA	2_BC	contig18244	10	179	50	130	60	86.45	1	30	25	31.67	13.33	55	3	contig17012	1
CUST_104058_PI248252247	AACAGGATTGACCTCTCCGTCGACGTGGATGACCTCGGCATCATCAAAGGCGCGAACCAT	2_BC	contig18244	10	179	11	169	60	86.39	1	25	30	26.67	18.33	55	3	contig17012	1
CUST_104059_PI248252247	TTTGCCATCGATCTGGCTCACGAACGGCAGATTAACGCGCGAGATGAACTGGACTAGGGG	2_BC	contig18243	10	116	48	69	60	85.73	1	31.67	23.33	25	20	55	4	contig14520	1
CUST_104068_PI248252247	AGACCGGCAACTTGGACGGGTCGACTTTGCCATCGATCTGGCTCACGAACGGCAGATTAA	2_BC	contig18243	10	116	23	94	60	86.48	1	28.33	26.67	25	20	55	3	contig14520	1
CUST_104069_PI248252247	ACTTTGAAGAGTCTCCTGAGAGGAATGATGGTCGTAACCACTTTTGAGCGGCGCGGGCGT	2_BC	contig20559	10	130	71	60	60	85.56	0	33.33	20	21.67	25	53.33	4	contig17463	1
CUST_104078_PI248252247	CTTTCGCCGACTTTGAAGAGTCTCCTGAGAGGAATGATGGTCGTAACCACTTTTGAGCGG	2_BC	contig20559	10	130	62	69	60	82.48	0	28.33	21.67	21.67	28.33	50	4	contig15378	1
CUST_104079_PI248252247	ATAAGTAGTCAGCATGCACGCTCCGAATCGAATTCCTTTTTTCCCTATATCAGCAGGGTC	1_BC	contig18242	10	325	264	62	60	80.93	1	18.33	26.67	25	30	45	6	contig18614	1
CUST_10408_PI248252247	TATTATATGCACTTGGTTGGGCAATATATCCACGAGGGGTATATAAGTAGAAAAAAGGAA	1_BC	contig06384	10	169	68	102	60	76.33	0	25	10	38.33	26.67	35	6	contig16184	1
CUST_104088_PI248252247	TGTTATATGATAAGTAGTCAGCATGCACGCTCCGAATCGAATTCCTTTTTTCCCTATATC	1_BC	contig18242	10	325	255	71	60	77.59	1	15	23.33	25	36.67	38.33	6	contig18614	1
CUST_104089_PI248252247	CAGTATTTACATCCTGCCATATACCGTACTGTTGTATTTAATATCCTTTGCAATGGACAA	1_BC	contig20558	10	115	56	60	60	76.15	0	13.33	21.67	28.33	36.67	35	3	contig13352	1
CUST_10409_PI248252247	AAGGGACTCGAGTTTACTAATATGATATTTTCTGTTCTGGAAGCTGCACCTCGTGGTAGC	1_BC	contig06383	10	123	64	60	60	79.69	0	25	18.33	23.33	33.33	43.33	4	contig06854	1
CUST_104098_PI248252247	GGGGGGTCACAGTATTTACATCCTGCCATATACCGTACTGTTGTATTTAATATCCTTTGC	1_BC	contig20558	10	115	47	69	60	78.48	0	20	21.67	21.67	36.67	41.67	6	contig21275	1
CUST_104099_PI248252247	AACTTGGAAAGGAAGGATTCGTTTTCCAACTGATTTCCTTGGCGGGCTTGCATAGCAATG	1_BC	contig18241	10	217	70	148	60	82.15	0	26.67	18.33	25	30	45	4	contig12806	1
CUST_1041_PI248252247	GCACATGTATGGTTATACGTACATACAACGTGAAAAATCAAACACATTTATCCACCCTAG	1_BC	contig20121	10	116	57	60	60	76.59	0	13.33	23.33	38.33	25	36.67	5	contig20608	1
CUST_104108_PI248252247	GAACTAAAGAACTTTGTCTGGGAACTTGGAAAGGAAGGATTCGTTTTCCAACTGATTTCC	1_BC	contig18241	10	217	48	170	60	78.36	0	23.33	16.67	30	30	40	4	contig07229	1
CUST_104109_PI248252247	AGTCAGGAGCCTTGGACGAATATCCCAGTTTGAGACTAGGATATTGCAACGGAATTTCCT	1_BC	contig20557	10	408	348	61	60	81.22	0	25	20	28.33	26.67	45	3	contig20636	1
CUST_104116_PI248252247	GAGAGACAATTACACCTCCCTCCTTCCCCCAAAGAATCCAGCTATAGTTCAATTGGTGTA	1_BC	contig20557	10	408	209	200	60	80.32	0	15	30	30	25	45	5	contig20333	1
CUST_104119_PI248252247	CGGTATATGCTATCATACAACGAGATGATGTTGCCAACAGTCAATGAAAATCGATTTTTA	1_BC	contig18240	10	122	22	101	60	76.57	0	18.33	16.67	35	30	35	5	contig08590	1
CUST_104128_PI248252247	GGGAAAGAGCGGTATATGCTATCATACAACGAGATGATGTTGCCAACAGTCAATGAAAAT	1_BC	contig18240	10	122	13	110	60	78.88	0	25	15	38.33	21.67	40	4	contig08590	1
CUST_104129_PI248252247	ACCGACTATCCACCATGTCTGCTCAGTCGTCCTCATCGTCGGGTGCCGTCATAGATCAAC	2_BC	contig20556	10	90	30	61	60	84.92	0	20	35	20	25	55	3	contig10998	1
CUST_104138_PI248252247	GATCATCTTACCGACTATCCACCATGTCTGCTCAGTCGTCCTCATCGTCGGGTGCCGTCA	2_BC	contig20556	10	90	21	70	60	84.83	0	20	35	16.67	28.33	55	3	contig10998	1
CUST_104139_PI248252247	CATAGCGGATGCGACACCTGCAAAGCCAAAGAATGGCGCATAAGGAGGGCAGCTGGACAT	2_BC	contig20555	10	113	54	60	60	86.63	0	31.67	23.33	33.33	11.67	55	3	contig04121	1
CUST_104148_PI248252247	GCTGAATATCATAGCGGATGCGACACCTGCAAAGCCAAAGAATGGCGCATAAGGAGGGCA	2_BC	contig20555	10	113	45	69	60	84.98	0	30	21.67	35	13.33	51.67	3	contig20991	1
CUST_104149_PI248252247	GTTGGGTGCTGCTCCTGTCCCAGTGACGATGGCATACAAGACGCTGGCGGATGCCAAGAG	3_BC	contig20554	10	86	27	60	60	87.78	0	35	25	20	20	60	3	contig19297	1
CUST_104154_PI248252247	ATGTGGACGCGGCGGCCAAGTTGGGTGCTGCTCCTGTCCCAGTGACGATGGCATACAAGA	3_BC	contig20554	10	86	8	79	60	89.19	0	35	25	20	20	60	3	contig14886	1
CUST_104162_PI248252247	AGGTTCATTCATCCCAGAAAGGTCGTCCAAGAAATCCTGCATTTCCTCTTTCTGGGATTT	1_BC	contig20553	10	130	42	89	60	81.08	0	18.33	25	23.33	33.33	43.33	3	contig15931	1
CUST_104166_PI248252247	CAAGAAATCCTGCATTTCCTCTTTCTGGGATTTCGGGGGTCCCATATCGGGAAGTTCGGG	2_BC	contig20553	10	130	69	62	60	83.67	1	28.33	23.33	18.33	30	51.67	5	contig15931	1
CUST_104169_PI248252247	GCAACGGATAGTCCGATAATGCAATGCAAATAAAGAGTGTGTATGTATAACGAATCCCGG	1_BC	contig20552	10	138	79	60	60	79	0	25	16.67	36.67	21.67	41.67	3	contig16832	1
CUST_104178_PI248252247	ATACTAGTTGCAACGGATAGTCCGATAATGCAATGCAAATAAAGAGTGTGTATGTATAAC	1_BC	contig20552	10	138	70	69	60	76.12	0	21.67	13.33	38.33	26.67	35	3	contig21773	1
CUST_104179_PI248252247	TTCCGATGTCTTTTCTTTCTCCGAGGCCAAAATTGAGGTGGTAATGCCTTCCCAGTTCTT	1_BC	contig20551	10	591	466	126	60	81.97	1	20	25	16.67	38.33	45	4	contig20595	1
CUST_10418_PI248252247	ATGGTAGCAAAAAAGGGACTCGAGTTTACTAATATGATATTTTCTGTTCTGGAAGCTGCA	1_BC	contig06383	10	123	52	72	60	77.63	0	23.33	13.33	31.67	31.67	36.67	6	contig05321	1
CUST_104188_PI248252247	GCAAGGCCGGACTGTATTAAAGGGATGAAACTCTCGGATATATAGGCTAGGAGATTCACT	1_BC	contig20551	10	591	40	552	60	80.07	0	28.33	16.67	31.67	23.33	45	3	contig18700	1
CUST_104189_PI248252247	GACTTTGGTAACATGTATGGTACATCACTACTTAGTGCTATGTAAAACTAGGAATCCATA	1_BC	contig20550	10	260	128	133	60	75.25	0	18.33	16.67	33.33	31.67	35	4	contig19794	1
CUST_104198_PI248252247	CGTAACGAATTTGGACTTTGGTAACATGTATGGTACATCACTACTTAGTGCTATGTAAAA	1_BC	contig20550	10	260	115	146	60	75.94	0	20	15	31.67	33.33	35	4	contig19794	1
CUST_104200_PI248252247	GGCGGAAGATTTGCGTACTCAATGTTATGACTTGGCTTCGGATGAAAATAACATAGCCAT	1_BC	contig06269	10	148	88	61	60	79.98	0	25	16.67	30	28.33	41.67	4	contig21375	1
CUST_104208_PI248252247	GTTATACTGGCGGAAGATTTGCGTACTCAATGTTATGACTTGGCTTCGGATGAAAATAAC	1_BC	contig06269	10	148	80	69	60	78.34	0	25	15	28.33	31.67	40	4	contig10722	1
CUST_104209_PI248252247	TTTCCAGAAGTGCACCATCACTGTCCTGGGGTGCCGTGCTTGATCGTAGGCACGCAAGTT	2_BC	contig06268	10	106	46	61	60	86.86	0	28.33	26.67	18.33	26.67	55	4	contig20489	1
CUST_10421_PI248252247	CGACCCCTATTCTTAGCCCTGATACTAGTTCGCATTTCCTTGTGTATCACCTTCCCAGCG	2_BC	contig06382	10	102	43	60	60	82.2	0	15	35	16.67	33.33	50	4	contig07166	1
CUST_104218_PI248252247	CGTCAAGGAAAAGTGGTTTCCAGAAGTGCACCATCACTGTCCTGGGGTGCCGTGCTTGAT	2_BC	contig06268	10	106	30	77	60	85.5	0	30	23.33	21.67	25	53.33	4	contig20489	1
CUST_104219_PI248252247	AATGAATGAGTAGGTATTATAGTCCCAACACGGCTAGTTGTCCATAAGACAAATTTGCCA	1_BC	contig06267	10	160	101	60	60	78.27	0	20	18.33	35	26.67	38.33	3	contig17201	1
CUST_104227_PI248252247	GAAGAAGAAAATGAATGAGTAGGTATTATAGTCCCAACACGGCTAGTTGTCCATAAGACA	1_BC	contig06267	10	160	92	69	60	77.1	0	23.33	15	40	21.67	38.33	4	contig17201	1
CUST_104229_PI248252247	AAATTGTCAGGATCTTCCGCGAAGGCGTCGAGGGTACAGATGATGGCTCAAATGGCGCCG	2_BC	contig17398	10	120	26	95	60	86.12	1	33.33	21.67	25	20	55	3	contig19959	1
CUST_104238_PI248252247	CCGGTGCAGAAAATTGTCAGGATCTTCCGCGAAGGCGTCGAGGGTACAGATGATGGCTCA	2_BC	contig17398	10	120	16	105	60	85.72	1	33.33	21.67	25	20	55	4	contig19959	1
CUST_104239_PI248252247	GCAATAGTGTTGCTAGTATTGATACAGGCGTAAATGCTACCTAGTCGCTCTCTTCTATCC	1_BC	contig17397	10	146	87	60	60	78.74	0	20	23.33	23.33	33.33	43.33	3	contig17119	1
CUST_104248_PI248252247	AAGAAGCTCGTCCACCCAACGCAATAGTGTTGCTAGTATTGATACAGGCGTAAATGCTAC	1_BC	contig17397	10	146	67	80	60	81	0	21.67	23.33	31.67	23.33	45	3	contig15888	1
CUST_104249_PI248252247	AATCTTCTGAGAATGTATCGGTATAGAAACATCGAAACCATCGCGGAGAGCATCCGAATT	1_BC	contig17396	10	124	65	60	60	79.75	0	21.67	20	35	23.33	41.67	3	contig02833	1
CUST_104258_PI248252247	AGGGCTCATAATCTTCTGAGAATGTATCGGTATAGAAACATCGAAACCATCGCGGAGAGC	1_BC	contig17396	10	124	56	69	60	80.41	0	25	20	33.33	21.67	45	3	contig02833	1
CUST_104261_PI248252247	TCAAAGGCTTGCCAAAGACATATCGTTGGTTGGCCCGTTTCAAGCATTCCTCAACAATCA	1_BC	contig17395	10	276	174	103	60	82.73	0	18.33	26.67	28.33	26.67	45	3	contig07196	1
CUST_104268_PI248252247	TGAGAATTCAAAGGCTTGCCAAAGACATATCGTTGGTTGGCCCGTTTCAAGCATTCCTCA	1_BC	contig17395	10	276	167	110	60	82.57	0	21.67	23.33	26.67	28.33	45	3	contig07196	1
CUST_104269_PI248252247	CCCGAGCTCATGGAGAAATTCCGCGACCAATCCTTGCGCTTTGGAACCAAAATTATCACT	2_BC	contig17394	10	132	73	60	60	83.39	0	18.33	30	28.33	23.33	48.33	4	contig16454	1
CUST_104278_PI248252247	ATCCTGGGTCCCGAGCTCATGGAGAAATTCCGCGACCAATCCTTGCGCTTTGGAACCAAA	2_BC	contig17394	10	132	64	69	60	86.22	0	23.33	30	25	21.67	53.33	3	contig16454	1
CUST_104279_PI248252247	GCCACTGTCCTTGCTCTGTAAAACCTTCTTCGTGCCTCGTTTCGTTTTCGTTTTTCTTGT	2_BC	contig17393	10	117	58	60	60	81.76	0	16.67	28.33	8.33	46.67	45	5	contig21467	1
CUST_10428_PI248252247	GAGACCAACGACCCCTATTCTTAGCCCTGATACTAGTTCGCATTTCCTTGTGTATCACCT	2_BC	contig06382	10	102	35	68	60	81.01	0	15	31.67	21.67	31.67	46.67	4	contig08045	1
CUST_104284_PI248252247	TATCTGAGCATGTTGGTACTTGTTTTCCCTCTCGCCCCGCCACTGTCCTTGCTCTGTAAA	2_BC	contig17393	10	117	20	98	60	83.92	0	18.33	31.67	13.33	36.67	50	4	cbh-1	1
CUST_104289_PI248252247	TTCAATAACATCGTCGTCGATATCGTCGTTATTCATCTGTTCTTCCGGTCAATCCGACGG	1_BC	contig17392	10	242	163	80	60	80.52	0	18.33	26.67	20	35	45	2	contig14598	1
CUST_10429_PI248252247	TGGAAAAGATTCAACAAGGGCTCGCCGGTGGACCCGCTTTCCTCCTATTCTATGGGTGGC	2_BC	contig06381	10	102	27	76	60	86.01	0	28.33	26.67	20	25	55	4	contig17188	1
CUST_104298_PI248252247	TTCGTTTTCTTCAATAACATCGTCGTCGATATCGTCGTTATTCATCTGTTCTTCCGGTCA	1_BC	contig17392	10	242	154	89	60	78.91	0	15	25	16.67	43.33	40	4	contig00038	1
CUST_104299_PI248252247	AATTCACAATGCCAGATGTGTCCCAACATATCTTAATTTCTTGTAGTGCCCAGTGTACCT	1_BC	contig17391	10	377	315	63	60	79.41	1	15	25	26.67	33.33	40	3	contig19492	1
CUST_104308_PI248252247	CCTGAAACCTCTTTGCATTAAGCATTCGTTCTATCTGCATGTTTAAGTTGGAAAAAGTCG	1_BC	contig17391	10	377	112	266	60	77.98	1	18.33	20	26.67	35	38.33	5	contig19492	1
CUST_104309_PI248252247	AACCCAACTCGGGTCTTAAAATCTTCTCGTCTTCTCTGGTCTCTGAACTCACGCATATGT	1_BC	contig17390	10	196	97	100	60	80.96	0	15	30	21.67	33.33	45	4	contig18123	1
CUST_104318_PI248252247	TATTATGGATAAACCCAACTCGGGTCTTAAAATCTTCTCGTCTTCTCTGGTCTCTGAACT	1_BC	contig17390	10	196	86	111	60	78.21	0	15	25	23.33	36.67	40	4	contig18123	1
CUST_104319_PI248252247	CAAACCTTCAGACGGTCACTTTTTCCAGAGTTTCTGTGACGGCTTCGGTGATCTTTTCAA	1_BC	contig17389	10	107	48	60	60	81.31	0	20	25	20	35	45	5	contig15266	1
CUST_104328_PI248252247	CGATGCTACTTTAACCAAACCTTCAGACGGTCACTTTTTCCAGAGTTTCTGTGACGGCTT	1_BC	contig17389	10	107	33	75	60	81.18	0	18.33	26.67	21.67	33.33	45	5	contig18833	1
CUST_104332_PI248252247	ATGCTTGCGGATGCTATGACTACCATTCAGCCTCATCTCGAAAAAGCTCAAACTATGGCA	1_BC	contig17388	10	332	64	269	60	81.97	1	18.33	26.67	30	25	45	5	contig19112	1
CUST_104333_PI248252247	TATCTAGGTAGCGAGACGACTGATACAGAGACATCGACCGGAAGGCCCACCACCAGTGCA	2_BC	contig17388	10	332	196	137	60	85.15	1	26.67	28.33	31.67	13.33	55	3	contig19112	1
CUST_104339_PI248252247	ACTTCAATTATACATGTTCTCCATACCAGGGGGCATAAACTCATCATTGTCCGGATCGCC	1_BC	contig17387	10	227	29	199	60	80.95	0	16.67	28.33	26.67	28.33	45	5	contig21682	1
CUST_104348_PI248252247	CGGGACCACACTTCAATTATACATGTTCTCCATACCAGGGGGCATAAACTCATCATTGTC	1_BC	contig17387	10	227	20	208	60	80.29	0	16.67	28.33	28.33	26.67	45	5	contig21682	1
CUST_104349_PI248252247	CCACCCCCATTTTAGTTTTGAATATCTAAATCATATCTGGCTTCCATGTTTTCAACTTGG	1_BC	contig17386	10	107	48	60	60	76.97	0	11.67	25	23.33	40	36.67	5	contig01917	1
CUST_104358_PI248252247	CTGTACGATACCCACCCCCATTTTAGTTTTGAATATCTAAATCATATCTGGCTTCCATGT	1_BC	contig17386	10	107	37	71	60	77.58	0	11.67	26.67	25	36.67	38.33	5	contig21805	1
CUST_104359_PI248252247	ACGGTGTTTAGATCGGCAGTTCGCAACAAGTTATCAACCGCGACCTCGAGCTCGTGGTCG	2_BC	contig17385	10	115	56	60	60	85.7	0	28.33	26.67	21.67	23.33	55	3	contig14165	1
CUST_104368_PI248252247	CTCTTGGTAACGGTGTTTAGATCGGCAGTTCGCAACAAGTTATCAACCGCGACCTCGAGC	2_BC	contig17385	10	115	47	69	60	83.6	0	25	26.67	23.33	25	51.67	3	contig14080	1
CUST_104369_PI248252247	GGTCATGATATTAACCCATGGTATTTCCAGTTAACCATGGCAGACATCGCAGATAGGACA	1_BC	contig17384	10	338	279	60	60	79.99	0	21.67	21.67	31.67	25	43.33	3	contig05881	1
CUST_104378_PI248252247	ATCCATCTTGGTCATGATATTAACCCATGGTATTTCCAGTTAACCATGGCAGACATCGCA	1_BC	contig17384	10	338	270	69	60	80.18	0	16.67	25	28.33	30	41.67	3	contig05881	1
CUST_104379_PI248252247	TTTTTGCCCGAGATGATCAAGCAAAAGTCCGGGCATATCATTACCATGTCTTCAGTCCTC	1_BC	contig17383	10	297	188	110	60	81.32	1	18.33	26.67	25	30	45	5	contig19684	1
CUST_10438_PI248252247	GCGCTCTGATGGAAAAGATTCAACAAGGGCTCGCCGGTGGACCCGCTTTCCTCCTATTCT	2_BC	contig06381	10	102	18	85	60	86.01	0	25	30	20	25	55	4	contig17188	1
CUST_104388_PI248252247	ATCTTACGCCCGAGGATGTTAGACAGACTTTTGAGGTTAACACGCTCTCTCATTTCTGGA	1_BC	contig17383	10	297	117	181	60	80.99	1	21.67	23.33	23.33	31.67	45	4	contig19684	1
CUST_104389_PI248252247	ATCGATTTTTACACCGGTCGTAGCAACGTGGCAGGCAATTTAGCATTCTACATTGACGCT	1_BC	contig17382	10	220	86	135	60	82.27	0	21.67	23.33	25	30	45	5	contig13824	1
CUST_10439_PI248252247	TCGTGGTCACGGTATCACTCCGAGCTAGAATGTCTACCCTGTGCCTACCGATTAGCAGTG	2_BC	contig06380	10	97	38	60	60	83.84	0	25	28.33	20	26.67	53.33	3	contig05019	1
CUST_104398_PI248252247	CGGTATATTATCGATTTTTACACCGGTCGTAGCAACGTGGCAGGCAATTTAGCATTCTAC	1_BC	contig17382	10	220	77	144	60	79.81	0	21.67	21.67	25	31.67	43.33	5	contig13824	1
CUST_104402_PI248252247	AGTACAAGTCAGTCACATCATCAATATGTACGTGAGGCCAAACGTTCTTTCCCTCTCCAG	1_BC	contig17381	10	498	347	152	60	80.51	1	16.67	28.33	28.33	26.67	45	3	contig10110	1
CUST_104407_PI248252247	CAACAAGTACAAGTCAGTCACATCATCAATATGTACGTGAGGCCAAACGTTCTTTCCCTC	1_BC	contig17381	10	498	342	157	60	79.56	1	15	28.33	31.67	25	43.33	3	contig10110	1
CUST_104410_PI248252247	CCTGACGATAATCTTCCCCATCGTAAACGCCGTCGATGCAACACGTTTAATCTTGTCAGG	2_BC	contig17380	10	164	105	60	60	82.05	0	18.33	30	25	26.67	48.33	4	contig08033	1
CUST_104417_PI248252247	CCAATAGCCCTGACGATAATCTTCCCCATCGTAAACGCCGTCGATGCAACACGTTTAATC	2_BC	contig17380	10	164	97	68	60	82.18	0	15	33.33	28.33	23.33	48.33	4	contig08033	1
CUST_104419_PI248252247	AATGTTAGTCTCATTCATATGAGCGCCATAGCGAAGAGCAAAGTAGAGTGTGGGAGGAAG	1_BC	contig17379	10	98	26	73	60	80.55	0	31.67	13.33	33.33	21.67	45	3	contig07705	1
CUST_104428_PI248252247	TTATAGCGAAAATGTTAGTCTCATTCATATGAGCGCCATAGCGAAGAGCAAAGTAGAGTG	1_BC	contig17379	10	98	16	83	60	78.34	0	25	15	35	25	40	4	contig07705	1
CUST_104429_PI248252247	AGGGAGTTTGATGATGACGATGCCACCGGAATGGGGTTAACAGAGGTATCGCCCTTGGAA	2_BC	contig17378	10	225	166	60	60	84.77	1	35	16.67	26.67	21.67	51.67	4	contig16276	1
CUST_104438_PI248252247	GGCATGGATAGGGAGTTTGATGATGACGATGCCACCGGAATGGGGTTAACAGAGGTATCG	2_BC	contig17378	10	225	157	69	60	83.39	1	38.33	13.33	26.67	21.67	51.67	4	contig16276	1
CUST_104439_PI248252247	TATCTTCTCACAAAGGCGAAATACGAACATGCGATCTCCGAACACGACCTTCTCCTTGAA	1_BC	contig17377	10	296	116	181	60	81.33	0	15	30	31.67	23.33	45	3	contig02864	1
CUST_104448_PI248252247	CAATGGTCAAATATCTTCTCACAAAGGCGAAATACGAACATGCGATCTCCGAACACGACC	1_BC	contig17377	10	296	105	192	60	80.68	0	16.67	28.33	36.67	18.33	45	3	contig02864	1
CUST_104449_PI248252247	CGTTGCACGCAAGTGATCCTGATCGAGTGTCACAGATAGGGAAGAGTTTGTAGGAAGGAT	2_BC	contig17376	10	124	65	60	60	82.07	0	33.33	15	28.33	23.33	48.33	3	contig15991	1
CUST_104457_PI248252247	GACGTCGTCGTTGCACGCAAGTGATCCTGATCGAGTGTCACAGATAGGGAAGAGTTTGTA	2_BC	contig17376	10	124	57	68	60	82.76	0	31.67	18.33	25	25	50	3	contig15991	1
CUST_104460_PI248252247	TCGTTAGCGGTGGAATATCAGCAGAGCGTTTTAGTAAGATGACCAGTCAGGATATGGCAT	1_BC	contig17375	10	119	17	103	60	81.19	1	30	15	28.33	26.67	45	4	contig18814	1
CUST_104461_PI248252247	TGACCAGTCAGGATATGGCATCCGCCGAGAGAAAGGCAGCTGATGACAAGATCAAGGAGG	2_BC	contig17375	10	119	56	64	60	84.61	1	33.33	20	33.33	13.33	53.33	3	contig18814	1
CUST_104469_PI248252247	AATGGTGTTTCAGCTATTCAGATGGAATTTACGACATTGGAAGCAAATGGCCGCCGTGGT	1_BC	contig17374	10	398	158	241	60	82.63	1	28.33	16.67	26.67	28.33	45	3	contig20754	1
CUST_104478_PI248252247	AAATCATTTAATGGTGTTTCAGCTATTCAGATGGAATTTACGACATTGGAAGCAAATGGC	1_BC	contig17374	10	398	149	250	60	77.34	1	21.67	13.33	33.33	31.67	35	3	contig20754	1
CUST_104479_PI248252247	AATAACAATGTATTGAGGGGGAGCAACAACTATTTCCTCTGGTTCCTGGTAGATCAGGGC	1_BC	contig17373	10	495	263	233	60	80.77	0	26.67	18.33	28.33	26.67	45	5	contig14837	1
CUST_10448_PI248252247	TGACAGAGGTCGTGGTCACGGTATCACTCCGAGCTAGAATGTCTACCCTGTGCCTACCGA	2_BC	contig06380	10	97	29	69	60	84.97	0	26.67	28.33	21.67	23.33	55	3	contig21551	1
CUST_104488_PI248252247	CAACGATTCGGAGATGAATAATGACATTACTAATATCACCTACCGGCAGGAAATATGGAT	1_BC	contig17373	10	495	81	415	60	77.35	0	20	18.33	38.33	23.33	38.33	3	contig14954	1
CUST_104489_PI248252247	GGCGGCTCTGCAACCACATCGGAGTTCACTTCTGCTGTCATCAGCAAGCTTAATTGATTT	2_BC	contig17372	10	217	158	60	60	83.33	1	21.67	26.67	21.67	30	48.33	3	contig19160	1
CUST_10449_PI248252247	CATTTCGGGAGGACGATATAAAGGCGTTTAATTGAGCGCATGTGAGAATAACCAAGTACA	1_BC	contig18359	10	148	89	60	60	79.59	1	26.67	15	35	23.33	41.67	3	contig15692	1
CUST_104498_PI248252247	GCAGATATGGGCGGCTCTGCAACCACATCGGAGTTCACTTCTGCTGTCATCAGCAAGCTT	2_BC	contig17372	10	217	149	69	60	85.41	1	25	28.33	21.67	25	53.33	3	contig19160	1
CUST_104499_PI248252247	CATCATAAGAACATATGCAACAGATCCCAGTGATGTTGTGGCTCATGGAATAAACATAAA	1_BC	contig17371	10	327	265	63	60	77.37	0	18.33	18.33	40	23.33	36.67	3	contig18450	1
CUST_104508_PI248252247	ATCTAGACACGTGAGTTTACGTTTTTTAAGTAAAGGCCGCAACGGCCCAAATGGAGAAAG	1_BC	contig17371	10	327	20	308	60	80.73	0	25	18.33	33.33	23.33	43.33	6	contig01537	1
CUST_104509_PI248252247	GTAATTACGGGCAATACGACCCTTATAGCGATGATAATATCATGGTGCACGTATTCACGG	1_BC	contig17370	10	159	28	132	60	79.34	1	23.33	20	30	26.67	43.33	3	contig20144	1
CUST_104518_PI248252247	GTTGTACGAGTAATTACGGGCAATACGACCCTTATAGCGATGATAATATCATGGTGCACG	1_BC	contig17370	10	159	19	141	60	79.24	1	25	18.33	30	26.67	43.33	3	contig20144	1
CUST_104519_PI248252247	CTTCATCCAACTTTCACGACTGTATTGTAGATTCAACTCGTATTACGATGTTCATTAATG	1_BC	contig05399	10	104	43	62	60	75.43	0	13.33	21.67	26.67	38.33	35	3	contig17415	1
CUST_104528_PI248252247	ATCATCTTCTATCTTCATCCAACTTTCACGACTGTATTGTAGATTCAACTCGTATTACGA	1_BC	contig05399	10	104	31	74	60	75.94	0	10	25	26.67	38.33	35	3	contig17415	1
CUST_104529_PI248252247	GTCTGGCTCCTATAGTATCGAGTGCGGAAGCTAGTAAACTTCTCCAAGTTCTCCCTAGGA	2_BC	contig05398	10	105	46	60	60	81.02	0	23.33	25	23.33	28.33	48.33	3	contig03850	1
CUST_104538_PI248252247	TCACGCCCAGTCTGGCTCCTATAGTATCGAGTGCGGAAGCTAGTAAACTTCTCCAAGTTC	2_BC	contig05398	10	105	37	69	60	82.38	0	21.67	28.33	23.33	26.67	50	3	contig04872	1
CUST_104539_PI248252247	TGATTTGTGAATTGCCAGTATAGTGCTACTAGTACTGGTGACTGGTGGAACGACGTCAGA	1_BC	contig05397	10	358	294	65	60	80.82	0	30	15	25	30	45	3	contig21826	1
CUST_104548_PI248252247	TCAGTCGTTTGATTTGTGAATTGCCAGTATAGTGCTACTAGTACTGGTGACTGGTGGAAC	1_BC	contig05397	10	358	285	74	60	79.71	0	28.33	15	21.67	35	43.33	3	contig14337	1
CUST_104549_PI248252247	CGTCCCGAGAAATTATACTGTAACGATACAAGTCTTCCTACTAATAGTTGTATATAACTG	1_BC	contig05396	10	108	34	75	60	74.21	0	15	20	33.33	31.67	35	3	contig00942	1
CUST_104558_PI248252247	GAGAGGAGCAGTACGTCCCGAGAAATTATACTGTAACGATACAAGTCTTCCTACTAATAG	1_BC	contig05396	10	108	21	88	60	77.14	0	21.67	20	35	23.33	41.67	3	contig15495	1
CUST_104559_PI248252247	TTAGATGTGAGAGACAACGTGTTACTACTAGTAATGTCTCGCCAGGACATATAAATCACC	1_BC	contig05395	10	108	49	60	60	77.42	0	20	20	33.33	26.67	40	3	contig10665	1
CUST_10456_PI248252247	TGGGCGATCCATTTCGGGAGGACGATATAAAGGCGTTTAATTGAGCGCATGTGAGAATAA	1_BC	contig18359	10	148	80	69	60	81.89	1	31.67	13.33	30	25	45	3	contig15692	1
CUST_104568_PI248252247	TACATTTACTTAGATGTGAGAGACAACGTGTTACTACTAGTAATGTCTCGCCAGGACATA	1_BC	contig05395	10	108	40	69	60	76.99	0	20	18.33	31.67	30	38.33	3	contig10665	1
CUST_104569_PI248252247	AGAGGGTACAGTCGGTCTGGATCAGACTTAACCAGACCCAAGTCCAGGATAGTGGCAGCC	2_BC	contig05394	10	107	47	61	60	84.72	0	30	25	28.33	16.67	55	3	contig19212	1
CUST_104578_PI248252247	TGGTAGATAAGAGGGTACAGTCGGTCTGGATCAGACTTAACCAGACCCAAGTCCAGGATA	2_BC	contig05394	10	107	38	70	60	81.56	0	28.33	20	31.67	20	48.33	3	contig19212	1
CUST_104579_PI248252247	AAGGTGTCATTGATGTCATCGGACACTTGTACAAGGAAGGCGGTATAACGCAGTATCTTC	1_BC	contig05393	10	173	21	153	60	80.72	0	26.67	18.33	28.33	26.67	45	2	contig12619	1
CUST_104588_PI248252247	GAGACAGTACAAAGGTGTCATTGATGTCATCGGACACTTGTACAAGGAAGGCGGTATAAC	1_BC	contig05393	10	173	10	164	60	79.97	0	28.33	16.67	33.33	21.67	45	3	contig12619	1
CUST_104590_PI248252247	TCTAACCAATGGGGTGGGATTGCATGCATCCACAAGGCGGTCAAACTATAAGGTATCATA	1_BC	contig05392	10	615	482	134	60	81.71	1	25	20	31.67	23.33	45	4	contig13464	1
CUST_104598_PI248252247	GGAGATGCTGAAGGAGGGATACAAGAGGTTTAAGCAGACTATGTATCACAACACACCACA	1_BC	contig05392	10	615	37	579	60	80.38	0	26.67	18.33	38.33	16.67	45	3	contig21888	1
CUST_104599_PI248252247	CCAGCGTGACCTTGCCTGTGCGGGGCATGACAGCAACAGTAATGTTGGGAATATCGTTTT	2_BC	contig05391	10	112	53	60	60	85.08	0	30	21.67	21.67	26.67	51.67	4	contig07489	1
CUST_104606_PI248252247	ATCGAGACCAGCGTGACCTTGCCTGTGCGGGGCATGACAGCAACAGTAATGTTGGGAATA	2_BC	contig05391	10	112	46	67	60	85.98	0	31.67	21.67	26.67	20	53.33	4	contig07489	1
CUST_104609_PI248252247	GGAGATCCTGCAATCTTGGAAATATCTTCAGCAAGATTGGGGGAATTTCTATCGGTGACA	1_BC	contig05390	10	104	45	60	60	80.17	0	26.67	16.67	28.33	28.33	43.33	5	contig13292	1
CUST_104618_PI248252247	TACTCGATAGGAGATCCTGCAATCTTGGAAATATCTTCAGCAAGATTGGGGGAATTTCTA	1_BC	contig05390	10	104	36	69	60	78.6	0	23.33	16.67	30	30	40	5	contig13292	1
CUST_104619_PI248252247	AAATTGGAAAAATATAGTGCCCTTGGCCTTTCACATGCCTTAGGACAAAACTCGGAGCGG	1_BC	contig17369	10	189	123	67	60	81.84	1	23.33	21.67	31.67	23.33	45	5	contig21699	1
CUST_10462_PI248252247	AAGGAATTCATCATCATCATCTACGTTAACGGCACCATGGAAGGCCTGCATGGCTTCTTT	1_BC	contig18358	10	99	17	83	60	82.21	0	20	25	26.67	28.33	45	3	contig17059	1
CUST_104628_PI248252247	TGGCCCCTCAAATTGGAAAAATATAGTGCCCTTGGCCTTTCACATGCCTTAGGACAAAAC	1_BC	contig17369	10	189	114	76	60	82.01	1	18.33	26.67	30	25	45	5	contig21699	1
CUST_104629_PI248252247	AGCGTACACACACTTGAGGCTTTGTTCTTCGATTCCTTACTGTCTTTTTTGCTTGCTTTT	1_BC	contig17368	10	408	324	85	60	80.07	0	16.67	23.33	13.33	46.67	40	6	contig17531	1
CUST_10463_PI248252247	CGTTAACGGCACCATGGAAGGCCTGCATGGCTTCTTTACGAAGTGCATCCTGCTCTTGCC	2_BC	contig18358	10	99	40	60	60	85.95	1	25	30	18.33	26.67	55	3	contig17059	1
CUST_104638_PI248252247	CCTAGACCTAGCGTACACACACTTGAGGCTTTGTTCTTCGATTCCTTACTGTCTTTTTTG	1_BC	contig17368	10	408	315	94	60	79.31	1	16.67	26.67	16.67	40	43.33	6	contig17531	1
CUST_104639_PI248252247	CGCGCAGCCATGCCTGGAATATTGGTCAGAAACGGTTTAGAAAGAATAGCGTTTCCCGAG	2_BC	contig17367	10	145	86	60	60	83.3	0	28.33	21.67	28.33	21.67	50	3	contig13400	1
CUST_104648_PI248252247	CTTATGCAGCGCGCAGCCATGCCTGGAATATTGGTCAGAAACGGTTTAGAAAGAATAGCG	2_BC	contig17367	10	145	77	69	60	82.71	0	28.33	20	30	21.67	48.33	3	contig15492	1
CUST_104649_PI248252247	CTCAAATATAACTATCTACACCTCTCTTGCCCGTTCAAAACCGATATTTAATGCTAATTG	1_BC	contig17366	10	230	167	64	60	75.5	0	8.33	26.67	31.67	33.33	35	4	contig09143	1
CUST_104658_PI248252247	GATTCTTTTACGTATCTCAAATATAACTATCTACACCTCTCTTGCCCGTTCAAAACCGAT	1_BC	contig17366	10	230	152	79	60	76.51	0	8.33	28.33	28.33	35	36.67	4	contig09143	1
CUST_104659_PI248252247	TTTCGTACGATGACGGCCAGCAGGGCTTTCATTTCAACAAGCGCAAATTTATACCCAATG	1_BC	contig17365	10	184	28	157	60	82.17	0	20	25	28.33	26.67	45	3	contig16210	1
CUST_104668_PI248252247	AAATCAAAGTTTCGTACGATGACGGCCAGCAGGGCTTTCATTTCAACAAGCGCAAATTTA	1_BC	contig17365	10	184	19	166	60	81.43	0	20	21.67	33.33	25	41.67	3	contig16210	1
CUST_104671_PI248252247	AGACAGTAGACATCAAACCCAGTCGAGGTAAAATCAGGGTAAATATCACGGAAGCCACAG	1_BC	contig17364	10	430	122	309	60	80.45	1	23.33	21.67	41.67	13.33	45	4	contig18878	1
CUST_104678_PI248252247	CGCACTCAGACAGTAGACATCAAACCCAGTCGAGGTAAAATCAGGGTAAATATCACGGAA	1_BC	contig17364	10	430	115	316	60	80.43	1	21.67	23.33	40	15	45	4	contig18878	1
CUST_104679_PI248252247	GGATGAGGAACCAACGGGTGGTCTCGAGCGAGATCACGGAGAGTTTACTTTGCCTCCACT	2_BC	contig17363	10	148	89	60	60	85.16	1	31.67	23.33	23.33	21.67	55	3	contig21661	1
CUST_104688_PI248252247	CAACACAAAGGATGAGGAACCAACGGGTGGTCTCGAGCGAGATCACGGAGAGTTTACTTT	2_BC	contig17363	10	148	80	69	60	83.08	1	30	20	31.67	18.33	50	3	contig21661	1
CUST_104689_PI248252247	AGAACTTTGAGATCCTCTTCCAGACATAGTGCCAGTGTAAGATCAAATTAAAGGTAGTCC	1_BC	contig17362	10	499	437	63	60	77.84	1	20	20	33.33	26.67	40	3	contig16324	1
CUST_10469_PI248252247	GGATCTGAATACGCGAGTAAAGGATATTATCGTCATTGGAGAGGGTCATTCTTCATGGGG	1_BC	contig18357	10	108	49	60	60	79.71	0	31.67	13.33	26.67	28.33	45	4	contig16891	1
CUST_104698_PI248252247	TTCAAGATTAGGCTCTGCCAGCATGGAAATAACGCTCAGGATAACTTTCTCCACACTCTG	1_BC	contig17362	10	499	41	459	60	80.85	1	18.33	26.67	28.33	26.67	45	3	contig17623	1
CUST_104699_PI248252247	TCTCTCGATGTACTTTCACCTTCCTTCAAGTGAGATGATCGTCAGTTCTTACGGCGATTC	1_BC	contig17361	10	304	84	221	60	80.16	0	18.33	26.67	18.33	36.67	45	3	contig12398	1
CUST_104708_PI248252247	CATTATTTGCATCTCTCGATGTACTTTCACCTTCCTTCAAGTGAGATGATCGTCAGTTCT	1_BC	contig17361	10	304	73	232	60	78.19	0	15	25	20	40	40	3	contig20306	1
CUST_104709_PI248252247	AGGATCCAGATCAACAAGTCCAGGGTAGCCAAGGAGAGATAGCCCAGCAACACCAAAAAT	2_BC	contig17360	10	162	103	60	60	83.15	0	23.33	25	41.67	10	48.33	5	contig12941	1
CUST_104718_PI248252247	ACAGTATACAGGATCCAGATCAACAAGTCCAGGGTAGCCAAGGAGAGATAGCCCAGCAAC	2_BC	contig17360	10	162	94	69	60	82.57	0	25	25	38.33	11.67	50	3	contig19618	1
CUST_104719_PI248252247	GCGGGGTCTAGCGCCGCTTTGGGCTTGATATCTTGAGCTTTTGATGGAGCAGAGATGGGT	2_BC	contig05389	3	126	3	124	60	86.11	0	38.33	16.67	15	30	55	4	contig20194	1
CUST_104721_PI248252247	CAGCGGGGTCTAGCGCCGCTTTGGGCTTGATATCTTGAGCTTTTGATGGAGCAGAGATGG	2_BC	contig05389	3	126	1	126	60	85.45	0	36.67	18.33	16.67	28.33	55	4	contig20194	1
CUST_104722_PI248252247	CTATCATGAGCTACCCAAGACAGGTAGACTGTTTATGAGACGCATGTTCACTGTTTTCCG	1_BC	contig05388	10	100	41	60	60	79.9	0	21.67	23.33	25	30	45	4	contig08140	1
CUST_104731_PI248252247	TTTTTATCACGGACCTATCATGAGCTACCCAAGACAGGTAGACTGTTTATGAGACGCATG	1_BC	contig05388	10	100	27	74	60	79.59	1	21.67	21.67	28.33	28.33	43.33	5	contig08140	1
CUST_104732_PI248252247	GGTAAAATTGAGCTGCAGCAGCTCGTTCAGCCATGCCAGAAGATCTGTCCGAGAAGCACT	2_BC	contig05387	10	90	31	60	60	84.51	0	26.67	25	28.33	20	51.67	4	contig13105	1
CUST_104741_PI248252247	TTCAACCTTGGTAAAATTGAGCTGCAGCAGCTCGTTCAGCCATGCCAGAAGATCTGTCCG	2_BC	contig05387	10	90	22	69	60	83.98	0	23.33	26.67	25	25	50	4	contig13105	1
CUST_104742_PI248252247	GCCACGACAGCGCGTCGGTTAAGTGACCGCATCAGTGGGTATGCACCTGGGTATGATGGT	3_BC	contig05386	10	98	39	60	60	87.46	0	35	23.33	20	21.67	58.33	3	contig00137	1
CUST_104751_PI248252247	TTACCGTCGAGACGAGGCCACGACAGCGCGTCGGTTAAGTGACCGCATCAGTGGGTATGC	3_BC	contig05386	10	98	23	76	60	87.77	0	33.33	26.67	21.67	18.33	60	3	contig00137	1
CUST_104752_PI248252247	TAGTCGTGGTGCTAGGATCCCACCCATGTTCTTTGGCGATCTCCTCATATCTTTGTTCGG	2_BC	contig05385	10	109	50	60	60	82.89	0	23.33	26.67	13.33	36.67	50	3	contig10676	1
CUST_104761_PI248252247	CACCGGCGTTAGTCGTGGTGCTAGGATCCCACCCATGTTCTTTGGCGATCTCCTCATATC	2_BC	contig05385	10	109	41	69	60	84.77	0	23.33	31.67	15	30	55	3	contig10676	1
CUST_104762_PI248252247	TGCGTTGGCGTTTGAAAGTACCTTGATTGGGATTAGTTGAATGCTAGTGCACTATCCCAG	1_BC	contig05384	10	101	42	60	60	81.37	0	28.33	16.67	21.67	33.33	45	3	contig19925	1
CUST_104769_PI248252247	TCTCTGGAAGTGCGTGCGTTGGCGTTTGAAAGTACCTTGATTGGGATTAGTTGAATGCTA	1_BC	contig05384	10	101	28	74	60	82	0	31.67	13.33	20	35	45	3	contig07877	1
CUST_104772_PI248252247	GACGGATTCACCATGGGGTGCCCAAGCATAATTTTGACCACGCACGACCATACTCCTGTA	2_BC	contig05383	10	107	48	60	60	84.46	0	21.67	30	26.67	21.67	51.67	4	contig19223	1
CUST_10478_PI248252247	AGCTTTGAGGGATCTGAATACGCGAGTAAAGGATATTATCGTCATTGGAGAGGGTCATTC	1_BC	contig18357	10	108	40	69	60	79.56	0	30	13.33	28.33	28.33	43.33	3	contig16891	1
CUST_104781_PI248252247	GTAAAGACAGACGGATTCACCATGGGGTGCCCAAGCATAATTTTGACCACGCACGACCAT	2_BC	contig05383	10	107	39	69	60	84.03	0	23.33	26.67	31.67	18.33	50	4	contig19223	1
CUST_104786_PI248252247	ATGCATCAGATTCAGACTCGGATTCGGACGATGAAGATATACCCTTCGCGTGTCTCATAT	1_BC	contig05382	10	101	6	96	60	80.89	0	21.67	23.33	26.67	28.33	45	3	contig12064	1
CUST_104787_PI248252247	ATATACCCTTCGCGTGTCTCATATGTCGCAAACCATTCACAGACCCCATTGTAACTCGAT	2_BC	contig05382	10	101	42	60	60	81.44	0	13.33	31.67	26.67	28.33	45	4	contig13857	1
CUST_104792_PI248252247	ATTTTTCGCAATAGAATTGTCCATAACCAATAGGATATCCGGTTGGGCCCAGTGCCACTG	1_BC	contig05381	10	142	48	95	60	81.55	0	21.67	23.33	26.67	28.33	45	5	contig10544	1
CUST_10480_PI248252247	GCAACCTCCTGTGTAGTTCCTTGTATTTCTGGGATATCAAGTTCCTTAGAGATAATCTGG	1_BC	contig18356	10	427	311	117	60	77.95	0	21.67	20	21.67	36.67	41.67	3	contig09786	1
CUST_104801_PI248252247	TCTTGATAAATTTTTCGCAATAGAATTGTCCATAACCAATAGGATATCCGGTTGGGCCCA	1_BC	contig05381	10	142	39	104	60	78.77	0	18.33	20	30	31.67	38.33	5	contig15196	1
CUST_104802_PI248252247	TTAGAGGACTCGGAGGGTATGACTGAGGGGTCTGGAACCCATGAACATGTCTTGCGCCCT	2_BC	contig05380	10	151	91	61	60	85.68	1	33.33	21.67	21.67	23.33	55	4	contig21832	1
CUST_104811_PI248252247	CGGATCAGATTAGAGGACTCGGAGGGTATGACTGAGGGGTCTGGAACCCATGAACATGTC	2_BC	contig05380	10	151	82	70	60	83.22	1	35	18.33	26.67	20	53.33	4	contig21832	1
CUST_104812_PI248252247	CATCGCACAAATGATGGGCAGCAGCAGATTTAGCTTGGGTCAGGTTCCTATATTGATCTT	1_BC	contig17359	10	291	232	60	60	81.45	0	25	20	25	30	45	3	contig10149	1
CUST_104821_PI248252247	GTATCCTTTAGAGTTTAGCCAAAGGTACAGGTCTCTCCAATACAATTCTCCGACGTAGAG	1_BC	contig17359	10	291	103	189	60	78.4	0	20	23.33	28.33	28.33	43.33	3	contig16562	1
CUST_104822_PI248252247	TGATGAAGTCAAGCCCAAGGGACGTAATTAATACTCCGTCTTTCTCTGGTCGTGTGATTC	1_BC	contig17358	10	140	68	73	60	80.52	0	23.33	21.67	23.33	31.67	45	3	contig15600	1
CUST_104831_PI248252247	ATCTAAAAAAGTTTGGTGATGAAGTCAAGCCCAAGGGACGTAATTAATACTCCGTCTTTC	1_BC	contig17358	10	140	52	89	60	77.91	0	20	18.33	33.33	28.33	38.33	6	contig15600	1
CUST_104832_PI248252247	ATACCATGCATGATGTCAACGCTACGGTACACTTATACGAAACTTATTCTGATTTACATT	1_BC	contig17357	10	153	94	60	60	76.73	1	13.33	21.67	31.67	33.33	35	3	contig18718	1
CUST_104841_PI248252247	ACTATCTTACGTTATAATTTATACCATGCATGATGTCAACGCTACGGTACACTTATACGA	1_BC	contig17357	10	153	74	80	60	76.07	1	13.33	21.67	31.67	33.33	35	3	contig18718	1
CUST_104844_PI248252247	ACAAGCTTGCCGCACGCAAAGCACGATTTGGTTCACAGCTGGAGCCCCTACCCTCAACAA	2_BC	contig17356	10	124	29	96	60	87.41	0	20	35	28.33	16.67	55	4	contig13248	1
CUST_104845_PI248252247	ACAGCTGGAGCCCCTACCCTCAACAAAGCCCGCCAAGGCGCCAACCTCGAATAACAAGCG	3_BC	contig17356	10	124	63	62	60	88.78	0	20	40	31.67	8.33	60	4	contig00942	1
CUST_104852_PI248252247	ATTCCTCTTGTAGAGCCCAAGGCCAAAAAGACACCCAGGAGCGCTGCTGCTGCAACAAAA	2_BC	contig17355	10	114	55	60	60	85.76	0	21.67	30	33.33	15	51.67	5	contig14478	1
CUST_104861_PI248252247	CGCTTTGGTATTCCTCTTGTAGAGCCCAAGGCCAAAAAGACACCCAGGAGCGCTGCTGCT	2_BC	contig17355	10	114	46	69	60	86.28	0	25	30	23.33	21.67	55	5	contig14478	1
CUST_104862_PI248252247	TCGTCGATATACCGCCTCTCAATCTCATCCGGGCTCAGGATAGGCCACCATACGTTCTGG	2_BC	contig17354	10	234	169	66	60	84.79	1	21.67	33.33	20	25	55	3	contig10537	1
CUST_10487_PI248252247	TTGAAAACCATCGAGAAGGGTATTGAGCCCGGCATGCCCAAGTGATTGCAAAAAGTACTT	1_BC	contig18356	10	427	145	283	60	82.55	1	25	20	33.33	21.67	45	5	contig16115	1
CUST_104871_PI248252247	GGTAACGCTTCAAATACTTGATTGCCAGCGTCTCGAGCTCAGCGGGAGTTACACCGAGCG	2_BC	contig17354	10	234	77	158	60	85.11	0	28.33	26.67	23.33	21.67	55	3	contig21816	1
CUST_104872_PI248252247	AAGAAAATCGAGGACGCATATCTCTACACATATGGAAGTGCGGGGATGAGCCAAACACAT	1_BC	contig17353	10	381	200	182	60	81.62	0	25	20	38.33	16.67	45	4	contig02167	1
CUST_104881_PI248252247	AGGGAAATTGATGAGAGAGAAGAAAATCGAGGACGCATATCTCTACACATATGGAAGTGC	1_BC	contig17353	10	381	181	201	60	78.84	0	28.33	13.33	40	18.33	41.67	4	contig05579	1
CUST_104882_PI248252247	ACATATTTGATGCTAAATATGGAAAGGCCGCATATCACGTCTGTCTGTACTACCCCGCAG	1_BC;NSPM	contig17352	10	449	378	72	60	80.87	1	20	25	28.33	26.67	45	4	contig16088	1
CUST_104891_PI248252247	ATTGCGATAACATATTTGATGCTAAATATGGAAAGGCCGCATATCACGTCTGTCTGTACT	1_BC;NSPM	contig17352	10	449	369	81	60	78.57	1	20	18.33	30	31.67	38.33	3	contig16088	1
CUST_104892_PI248252247	GCATTGCCCGTGTCCGTTATCATCTGCCAGAGGATGCTGACCGCTTGCTTAAATCCCGTG	2_BC	contig17351	10	111	52	60	60	85.7	0	25	30	16.67	28.33	55	3	contig00038	1
CUST_10490_PI248252247	ATTCTCATATTCACGCGCTCACACATAAAACACATAGCATAACAGCATACAAACACAACT	1_BC	contig18355	10	235	2	234	60	78.22	0	6.67	30	43.33	20	36.67	4	contig20433	1
CUST_104901_PI248252247	AACTACCGAAGCCAGCATTGCCCGTGTCCGTTATCATCTGCCAGAGGATGCTGACCGCTT	2_BC	contig17351	10	111	38	74	60	86.64	0	23.33	31.67	21.67	23.33	55	3	contig00038	1
CUST_104902_PI248252247	CCTTATATCGACGTATCAGATGAGAGTGGTGACGAACGTTATCCGATCGCAGGGTCCTCT	2_BC	contig17350	10	130	71	60	60	82.09	1	26.67	23.33	23.33	26.67	50	3	contig14930	1
CUST_104911_PI248252247	AACCGGCGACCTTATATCGACGTATCAGATGAGAGTGGTGACGAACGTTATCCGATCGCA	2_BC	contig17350	10	130	62	69	60	83.16	0	26.67	23.33	28.33	21.67	50	2	contig14930	1
CUST_104912_PI248252247	GAGTTGTTGGCAGCACCACCCTTGGATTTTCCACCCGACTTTGCACCTGCCATGATTCGA	2_BC	contig05379	10	142	83	60	60	85.88	0	21.67	31.67	18.33	28.33	53.33	4	contig00377	1
CUST_10492_PI248252247	CAGCATACAAACACAACTCACATCATATACACAGTACACATAACAACAACATTTACAGCA	1_BC;NSPM	contig18355	10	235	44	192	60	76.54	1	5	30	48.33	16.67	35	3	null	1
CUST_104921_PI248252247	TGTGATTGAGAGTTGTTGGCAGCACCACCCTTGGATTTTCCACCCGACTTTGCACCTGCC	2_BC	contig05379	10	142	74	69	60	85.88	0	23.33	30	16.67	30	53.33	4	contig	1
CUST_104930_PI248252247	TTGACGTGGTTTAGAGCGTTGACTTCTGTGTTAGCCACTTTGTTGTGAGCCAAAGTTCCA	1_BC	contig05378	10	201	69	133	60	82.04	0	26.67	18.33	18.33	36.67	45	3	contig15186	1
CUST_104931_PI248252247	CCAAAGTTCCATGAGGGATAGCAGAAACGGCGCTGAAAGCGAAAGCAGCAACGGCAGATA	2_BC	contig05378	10	201	118	84	60	84.88	0	30	21.67	38.33	10	51.67	3	contig17250	1
CUST_104932_PI248252247	TGAACGATATCTCGCTCGAGTACGTGGAGCCAATCGGTGAGTGAACATCTGCCTGAGGCA	2_BC	contig05377	10	239	180	60	60	84.97	0	30	23.33	25	21.67	53.33	2	contig05607	1
CUST_104941_PI248252247	GTGGCGAGTTGAACGATATCTCGCTCGAGTACGTGGAGCCAATCGGTGAGTGAACATCTG	2_BC	contig05377	10	239	171	69	60	83.8	0	33.33	20	23.33	23.33	53.33	2	contig05607	1
CUST_104942_PI248252247	ACGAGGTTCTGGTGCTCTAATCTCCGATTTAGCACTAGATGACTGTTCTTAAAAGTGTCG	1_BC	contig05376	10	131	72	60	60	79.47	0	23.33	20	23.33	33.33	43.33	4	contig02195	1
CUST_104951_PI248252247	GATCTGACGACGAGGTTCTGGTGCTCTAATCTCCGATTTAGCACTAGATGACTGTTCTTA	1_BC	contig05376	10	131	63	69	60	79.79	0	23.33	21.67	21.67	33.33	45	3	contig04103	1
CUST_104952_PI248252247	GGAAGATGATCAAACGGCATGGGCACATGAAGAGCAGCAAATGATGATGCGAGAACAAGA	2_BC	contig05375	10	90	31	60	60	82.61	0	31.67	15	41.67	11.67	46.67	3	contig18341	1
CUST_104961_PI248252247	GCATCGCCGGTGGAAGATGATCAAACGGCATGGGCACATGAAGAGCAGCAAATGATGATG	2_BC	contig05375	10	90	20	71	60	84.67	0	33.33	18.33	33.33	15	51.67	3	contig18341	1
CUST_104963_PI248252247	ATGATGGCGAATGGGAGCATTGCACGAAGCTCACTGTTATCCTGGATGGTCTCCTCGTCA	2_BC	contig05374	10	87	27	61	60	84.76	0	28.33	23.33	21.67	26.67	51.67	3	contig20149	1
CUST_104971_PI248252247	CAGAGCCGATGATGGCGAATGGGAGCATTGCACGAAGCTCACTGTTATCCTGGATGGTCT	2_BC	contig05374	10	87	19	69	60	85.1	0	31.67	21.67	23.33	23.33	53.33	3	contig20149	1
CUST_104972_PI248252247	TGATCCCCGGTCTTTTCGATAAATTACCAGGACATGAGCTCGACTGTTTCAAGCATATAT	1_BC	contig05373	10	102	43	60	60	79.76	0	18.33	23.33	26.67	31.67	41.67	4	contig17267	1
CUST_104980_PI248252247	CGTTTTAGACCTGATCCCCGGTCTTTTCGATAAATTACCAGGACATGAGCTCGACTGTTT	1_BC	contig05373	10	102	32	71	60	80.75	0	20	25	21.67	33.33	45	4	contig17267	1
CUST_104982_PI248252247	CTTGGCAGTGTTTTCTTTCTTTATCATGCTGATAGAGAGGACATTTCATAAATTTGTAGC	1_BC	contig05372	10	104	11	94	60	75.98	0	20	15	23.33	41.67	35	4	contig14174	1
CUST_104983_PI248252247	GAGAGGACATTTCATAAATTTGTAGCTTACATGATTGGTTGTACTTGTATTATACTCACA	2_BC	contig05372	10	104	45	60	60	74.28	0	18.33	13.33	30	38.33	31.67	3	contig16453	1
CUST_104992_PI248252247	AAATCATTGTATTCAGTTAGGTTAATGGGATCTAGAAACCCGTCGATGCAGTCATGATAT	1_BC	contig05371	10	95	36	60	60	77.31	0	21.67	15	31.67	31.67	36.67	3	contig09794	1
CUST_1050_PI248252247	GTTGTATGATTTGATGAGTAGAAGAGCACATGTATGGTTATACGTACATACAACGTGAAA	1_BC	contig20121	10	116	32	85	60	75.84	1	25	10	35	30	35	3	contig20608	1
CUST_10500_PI248252247	TCAATGAGGCGAAGCTTGCGATGTTCGTGATCTATCATGACATTGTGAGGTTTCACGTCA	1_BC	contig18354	10	189	112	78	60	81.8	1	26.67	18.33	23.33	31.67	45	3	contig14565	1
CUST_105001_PI248252247	CCCAAAACACAAATCATTGTATTCAGTTAGGTTAATGGGATCTAGAAACCCGTCGATGCA	1_BC	contig05371	10	95	26	70	60	78.86	0	18.33	21.67	35	25	40	4	contig09794	1
CUST_105009_PI248252247	AGCATTCATTATTGAGCTTTGTCTTCAGCGTGTCGAAGATCGTGCCTCTGTTGAGCTATC	1_BC	contig05370	10	90	1	90	60	81.08	0	23.33	21.67	18.33	36.67	45	3	contig10383	1
CUST_105010_PI248252247	TGTCGAAGATCGTGCCTCTGTTGAGCTATCTAGACCATGGGCAATGCCAAACATTTACAG	2_BC	contig05370	10	90	31	60	60	81.83	0	23.33	23.33	26.67	26.67	46.67	3	contig17596	1
CUST_105012_PI248252247	CAAAAAACTAGCACCGACGAATTGTATCTTGATAGCTATGAAAGCTACGCCTTGGGTCGT	1_BC	contig17349	10	124	65	60	60	80.31	1	21.67	21.67	31.67	25	43.33	6	contig21646	1
CUST_105021_PI248252247	GGTCAAAAAAGAAACAAAAAACTAGCACCGACGAATTGTATCTTGATAGCTATGAAAGCT	1_BC	contig17349	10	124	51	74	60	76.87	1	18.33	16.67	45	20	35	6	contig21646	1
CUST_105022_PI248252247	ATGTAACGCCCAAGGTAGAGTTAGTCTCTAACTACAATTAAGCATGGATGGCCTTGCCCT	1_BC	contig17348	10	417	75	343	60	81.26	0	21.67	23.33	28.33	26.67	45	3	contig02018	1
CUST_105031_PI248252247	GTATAGGATATGTAACGCCCAAGGTAGAGTTAGTCTCTAACTACAATTAAGCATGGATGG	1_BC	contig17348	10	417	66	352	60	76.85	0	25	15	33.33	26.67	40	3	contig19178	1
CUST_105032_PI248252247	AAGAGACTCTTCGAGCCAGTCAGTCGCCGAAATGCGGAGGAGCAAAGGCATAGATTCGGG	2_BC	contig17347	10	130	71	60	60	85.52	0	33.33	21.67	30	15	55	3	contig14487	1
CUST_105041_PI248252247	CTCATTGGGAAGAGACTCTTCGAGCCAGTCAGTCGCCGAAATGCGGAGGAGCAAAGGCAT	2_BC	contig17347	10	130	62	69	60	85.74	0	31.67	23.33	28.33	16.67	55	3	contig14487	1
CUST_105043_PI248252247	AGAAGTCGACTGGACTCGTTTGGAGAATCGCGATATCACACCTCCCTATATGCCAAAAAT	1_BC	contig17346	10	101	23	79	60	81.25	1	20	25	31.67	23.33	45	5	contig21159	1
CUST_105044_PI248252247	TTGGAGAATCGCGATATCACACCTCCCTATATGCCAAAAATCAGCGGCGAGGGTGACGCT	2_BC	contig17346	10	101	42	60	60	84.85	1	25	26.67	28.33	20	51.67	5	contig21159	1
CUST_105052_PI248252247	ATAAATTGAGCAACGAAGAAGCTGAGATAGGGTGTTGCTGATGGCCTACCAGTTCCTTAG	1_BC	contig17345	10	248	189	60	60	80.83	0	28.33	16.67	30	25	45	3	contig09434	1
CUST_105056_PI248252247	TAACGACGCAGAATAAATTGAGCAACGAAGAAGCTGAGATAGGGTGTTGCTGATGGCCTA	1_BC	contig17345	10	248	177	72	60	81.6	0	30	15	35	20	45	3	contig09434	1
CUST_105062_PI248252247	GTGCGGCACGCAAGAAGCGCTGGATTTGCTTCGTTATCTTCCTCGTGGTGATAATCATCG	2_BC	contig17344	10	105	46	60	60	84.11	0	28.33	23.33	18.33	30	51.67	3	contig21574	1
CUST_10507_PI248252247	TGAAGTAACGAGACGCCACGCGAACGTTATATTCCGTTTTAGGGTGATAAAACTCCGCAA	1_BC	contig18354	10	189	44	146	60	81.71	1	23.33	21.67	31.67	23.33	45	4	contig14565	1
CUST_105071_PI248252247	TTTCAGCTCGTGCGGCACGCAAGAAGCGCTGGATTTGCTTCGTTATCTTCCTCGTGGTGA	2_BC	contig17344	10	105	37	69	60	86.15	0	28.33	25	15	31.67	53.33	3	contig21303	1
CUST_105072_PI248252247	CTACCACGCCGTTTACAGATGCAGAAACAAACTAGGTCTGCATACCTTCATAAAGCTTAG	1_BC	contig17343	10	140	81	60	60	79.47	0	16.67	26.67	33.33	23.33	43.33	3	contig21667	1
CUST_105080_PI248252247	TTTCTTTCTTGCAGCGTTTCTACAGCGTATTCGATACGACTAACCAACAGGTCGGTTTGG	1_BC	contig17343	10	140	21	120	60	81.11	1	21.67	23.33	20	35	45	3	contig18831	1
CUST_105082_PI248252247	CCGACATCCGTACGCTACTTTTTGATTCCAGCGAGATTTTGCTATTTTGTAATTTTTCTT	1_BC	contig17342	10	168	84	85	60	77.83	1	15	21.67	18.33	45	36.67	5	contig18242	1
CUST_10509_PI248252247	AAGGTGTCCGTCTCATTAATCTTGGCATTCTCTGGCAGTTCGCCATATGCCTTCAAACTA	1_BC	contig18353	10	288	222	67	60	81.78	1	18.33	26.67	21.67	33.33	45	3	contig14077	1
CUST_105091_PI248252247	CTGCATCTTCCGACATCCGTACGCTACTTTTTGATTCCAGCGAGATTTTGCTATTTTGTA	1_BC	contig17342	10	168	75	94	60	79.75	1	16.67	25	18.33	40	41.67	5	contig18242	1
CUST_105092_PI248252247	CCTCCTCTTCGAGTTCCAACTACACTGTAACCAGCTCTGGGACCAACAGCCAAGGAAAAT	2_BC	contig17341	10	134	75	60	60	83.07	0	16.67	33.33	30	20	50	4	contig08987	1
CUST_1051_PI248252247	GCGTGTAGTGCTGTAACATAATAGGGGCTTTGTTTGCTTCAATCTGTACAATTTATATAA	1_BC	contig20120	10	155	36	120	60	76.49	0	21.67	13.33	26.67	38.33	35	4	contig07503	1
CUST_105101_PI248252247	ACCACCTTGTGCTCTTCATAGTCATTTTCGTCATGTCCAGCTCCAACGGCAACTCCAACA	2_BC	contig17341	10	134	15	120	60	83.52	0	13.33	35	23.33	28.33	48.33	4	contig11590	1
CUST_105102_PI248252247	CATTGCCATGATGAAGGATAGCAGGGTGAAGGGGTACAAGCACATTGACGTTTAGAATTT	1_BC	contig17340	10	99	40	60	60	80.72	1	30	13.33	31.67	25	43.33	4	contig21146	1
CUST_105111_PI248252247	TGAGAAATACATTGCCATGATGAAGGATAGCAGGGTGAAGGGGTACAAGCACATTGACGT	1_BC	contig17340	10	99	31	69	60	81.77	1	31.67	13.33	35	20	45	4	contig21146	1
CUST_105112_PI248252247	TTGCGAAGCCATCTGCCCAGCTCAAGCCATCACAATCGAGAGTGAACCTCGCTTGGATGG	2_BC	contig05369	10	135	76	60	60	86.18	1	25	30	25	20	55	3	contig07771	1
CUST_10512_PI248252247	ATACAAAATTGAAATTTTAGATATCGTCGATGTCGACCTCTCCCTCGTCGCCGAACTCGA	1_BC	contig18353	10	288	136	153	60	80.34	1	16.67	26.67	28.33	28.33	43.33	4	contig14077	1
CUST_105121_PI248252247	TTGTAAGCTTTGCGAAGCCATCTGCCCAGCTCAAGCCATCACAATCGAGAGTGAACCTCG	2_BC	contig05369	10	135	67	69	60	84.57	1	21.67	30	26.67	21.67	51.67	3	contig07771	1
CUST_105130_PI248252247	CCGTTGTAATGATGATACGAGCTTGGCGTTCCGCCTGCTATCACCACCATTGCCACCGAA	2_BC	contig05368	10	98	1	98	60	85.4	0	21.67	31.67	21.67	25	53.33	2	contig04136	1
CUST_105131_PI248252247	ACGAGCTTGGCGTTCCGCCTGCTATCACCACCATTGCCACCGAACTCGGAACCCATCGTG	3_BC	contig05368	10	98	17	82	60	88.51	0	21.67	38.33	20	20	60	3	contig04136	1
CUST_105132_PI248252247	CGTCTGGACGCATATCCATCCAAGTGTAGAAAGAATTACGAATGTATTAGTATCATTTAT	1_BC	contig05367	10	100	19	82	60	75.68	0	18.33	16.67	33.33	31.67	35	3	contig05821	1
CUST_105141_PI248252247	ATGCGGGCACGTCTGGACGCATATCCATCCAAGTGTAGAAAGAATTACGAATGTATTAGT	1_BC	contig05367	10	100	10	91	60	80.7	0	25	18.33	31.67	25	43.33	3	contig03464	1
CUST_105142_PI248252247	GATTCGGCAATGATTCAACGCCGGAACTGCAGGCGCTTACCGCTAAGCTTCTGGCGATGA	2_BC	contig05366	10	98	39	60	60	86.44	0	28.33	26.67	23.33	21.67	55	2	contig13323	1
CUST_105151_PI248252247	TAATGCGCGCTCCGTATCTCGATTCGGCAATGATTCAACGCCGGAACTGCAGGCGCTTAC	2_BC	contig05366	10	98	19	80	60	86.31	0	25	30	21.67	23.33	55	2	contig13663	1
CUST_105152_PI248252247	ACATTGATGAGTTGATGCAAGAGGGCGCGGATGAAGACGATATTGAAGACGAAGACAAGT	1_BC	contig19204	10	137	51	87	60	81.73	1	33.33	11.67	36.67	18.33	45	3	contig01865	1
CUST_105161_PI248252247	AAGAAGATTAACATTGATGAGTTGATGCAAGAGGGCGCGGATGAAGACGATATTGAAGAC	1_BC	contig19204	10	137	41	97	60	79.59	1	31.67	10	38.33	20	41.67	3	contig01865	1
CUST_105163_PI248252247	GCGATGTTTCTCCACAAGGGATGTATTTTGGATCAAACAAATCAATGTGTATATCAAGCT	1_BC	contig19203	10	180	88	93	60	77.67	0	20	16.67	31.67	31.67	36.67	4	contig19938	1
CUST_105171_PI248252247	TGTTAGCTAATTAGCGATGTTTCTCCACAAGGGATGTATTTTGGATCAAACAAATCAATG	1_BC	contig19203	10	180	75	106	60	76.8	1	20	15	31.67	33.33	35	4	contig19938	1
CUST_105172_PI248252247	CACTCCTACTGGACTTGATCGACGATTTAGTAAATGTATTTATTGAGAGAAATTTACCCT	1_BC	contig21519	10	270	199	72	60	75.49	0	16.67	18.33	30	35	35	3	contig14128	1
CUST_105181_PI248252247	GTATTCTTGCTCACTCCTACTGGACTTGATCGACGATTTAGTAAATGTATTTATTGAGAG	1_BC	contig21519	10	270	188	83	60	75.59	0	20	16.67	25	38.33	36.67	3	contig19402	1
CUST_105182_PI248252247	TCAACTCACCGCTCTATTGACAGTGCCGCGGGCTCGCTGCAGTCTATTCCTCAAATCCAG	2_BC	contig19202	10	98	39	60	60	85.67	1	20	35	20	25	55	3	contig05664	1
CUST_10519_PI248252247	GCGTATGATCATCGGATGTGAATTGAGGGCAAGAAACGTGTATGATGGATGACGATGTTG	1_BC	contig20669	10	114	55	60	60	80.66	0	35	10	28.33	26.67	45	3	contig00342	1
CUST_105191_PI248252247	GATTATGCCGATTCAACTCACCGCTCTATTGACAGTGCCGCGGGCTCGCTGCAGTCTATT	2_BC	contig19202	10	98	27	72	60	85.14	1	23.33	30	18.33	28.33	53.33	3	contig05664	1
CUST_105192_PI248252247	GGTTATCTTTGTTGCTGATGAAATACGAACTTGTACAATACATTCGTTACAGTGTGCATT	1_BC	contig21518	10	206	141	66	60	76.75	0	20	15	26.67	38.33	35	3	contig13900	1
CUST_105201_PI248252247	GGCTGTCTTGGTTATCTTTGTTGCTGATGAAATACGAACTTGTACAATACATTCGTTACA	1_BC	contig21518	10	206	132	75	60	77.29	0	20	16.67	25	38.33	36.67	3	contig10283	1
CUST_105202_PI248252247	GAAACTCACTTTCTTCATGTGGTCTACGTTGGGTTTTGTATTACTTTATTATCATCTGGT	1_BC	contig19201	10	401	253	149	60	76.08	0	18.33	16.67	18.33	46.67	35	4	contig07736	1
CUST_105211_PI248252247	ATAGCCTGTTGGAAACTCACTTTCTTCATGTGGTCTACGTTGGGTTTTGTATTACTTTAT	1_BC	contig19201	10	401	242	160	60	77.63	0	20	16.67	18.33	45	36.67	4	contig02466	1
CUST_105212_PI248252247	AAGATATACGTGTCTATTCTTCATCATCTTCGTCACCGGCAACTTCCTCGTTCTCTTGAC	1_BC	contig21517	10	230	29	202	60	79.49	0	13.33	30	20	36.67	43.33	2	contig09612	1
CUST_105221_PI248252247	AGATGGGATAAGATATACGTGTCTATTCTTCATCATCTTCGTCACCGGCAACTTCCTCGT	1_BC	contig21517	10	230	20	211	60	79.93	0	18.33	25	23.33	33.33	43.33	3	contig09612	1
CUST_105222_PI248252247	ACAATACGCTGAGTCCAAATGCCATTATATTTGTAGCAAACAGTTATAGGGGCGTCCCAA	1_BC	contig19200	10	263	204	60	60	80.39	0	20	21.67	33.33	25	41.67	4	contig13489	1
CUST_105231_PI248252247	ACGATATTTACAATACGCTGAGTCCAAATGCCATTATATTTGTAGCAAACAGTTATAGGG	1_BC	contig19200	10	263	195	69	60	76.32	0	18.33	16.67	35	30	35	3	contig02333	1
CUST_105232_PI248252247	AAGAATGGATTCTCCTTGAAGTAGAATTCAATAGTAAAGCAGCGCGACTCGACGGGGTCA	1_BC	contig21516	10	102	39	64	60	81.31	1	26.67	18.33	33.33	21.67	45	4	contig19580	1
CUST_105238_PI248252247	CATCTGAGAAGAATGGATTCTCCTTGAAGTAGAATTCAATAGTAAAGCAGCGCGACTCGA	1_BC	contig21516	10	102	31	72	60	78.92	1	23.33	18.33	35	23.33	41.67	3	contig19580	1
CUST_105242_PI248252247	GAACATTGTCTTCTCTACTATACGCATTGTCACGTTCATTGTTGTATTCATCGCATTTTG	1_BC	contig21515	10	148	83	66	60	76.88	1	15	21.67	20	43.33	36.67	4	contig21542	1
CUST_105251_PI248252247	TGCTTGAAAATAGCAAACTATTGAACATTGTCTTCTCTACTATACGCATTGTCACGTTCA	1_BC	contig21515	10	148	61	88	60	77.01	0	13.33	21.67	30	35	35	4	contig21542	1
CUST_105252_PI248252247	CTAGATGTCTATAGGCAGGGTAGATGGTGAAGGACATTCTTTTAATTTCAATTTAAGCAA	1_BC	contig21514	10	160	90	71	60	75.93	0	23.33	11.67	31.67	33.33	35	4	contig07851	1
CUST_105261_PI248252247	CCGTGCTAGCTAGATGTCTATAGGCAGGGTAGATGGTGAAGGACATTCTTTTAATTTCAA	1_BC	contig21514	10	160	81	80	60	78.81	0	26.67	15	26.67	31.67	41.67	4	contig07851	1
CUST_105269_PI248252247	CATGAGCACCCTGGTATTCCATGTCATAGGTATGTTGGTCTTGGCATCGAACGATCATAA	1_BC	contig21513	10	145	46	100	60	80.82	0	23.33	21.67	25	30	45	3	contig20816	1
CUST_105271_PI248252247	TTGGCATCGAACGATCATAATAGCCGAGCAGGCGCCAGGCAAGCCTTCAAACTTCAAGTA	2_BC	contig21513	10	145	86	60	60	84.54	1	23.33	26.67	31.67	18.33	50	3	contig20816	1
CUST_105272_PI248252247	AGGCAGAGCGAAGCTCATGTCAGCTCGGATCTGCCCAAGAAAAGAAAATGAAGTACCGGT	2_BC	contig21512	10	108	49	60	60	84.16	0	28.33	21.67	35	15	50	4	contig01832	1
CUST_10528_PI248252247	TCGATGGCGGCGTATGATCATCGGATGTGAATTGAGGGCAAGAAACGTGTATGATGGATG	2_BC	contig20669	10	114	46	69	60	82.81	0	36.67	11.67	26.67	25	48.33	3	contig12784	1
CUST_105281_PI248252247	AAGCGGAAGAGGCAGAGCGAAGCTCATGTCAGCTCGGATCTGCCCAAGAAAAGAAAATGA	2_BC	contig21512	10	108	40	69	60	84.32	0	30	20	38.33	11.67	50	4	contig01832	1
CUST_105282_PI248252247	AACTTCTAATTCATTAACGAACTTCTCGGATGCCGTCCACGGTACAAGCGTGTCTTTTCC	1_BC	contig21511	10	265	195	71	60	81.1	0	16.67	28.33	23.33	31.67	45	4	contig17354	1
CUST_10529_PI248252247	TGACCTATAATCGCAATAGTCCTGTGTTCAAGTTACACCCTGTGGTTTCTATCGCAAACG	1_BC	contig18352	10	128	69	60	60	80.03	0	18.33	25	25	31.67	43.33	3	contig18487	1
CUST_105291_PI248252247	AGGATATAGCTTCTACAAAATGTTAAGGTGATTCTTACGCAAAGCGACCCGGACGAGGAA	1_BC	contig21511	10	265	51	215	60	80.54	0	25	18.33	35	21.67	43.33	4	contig15037	1
CUST_105293_PI248252247	ACTTGGCCCGGAACCATTCGCGGATTGGTTCTTCTGATTCCGCACCAACACACTCCCTTG	2_BC	contig21510	10	104	2	103	60	86.4	0	20	35	18.33	26.67	55	3	contig12594	1
CUST_105294_PI248252247	ACCAACACACTCCCTTGCACTCTCACACATCCTAACAGCAATCTACATCATGGGAGGCGG	3_BC	contig21510	10	104	45	60	60	84.07	0	15	36.67	30	18.33	51.67	3	contig15094	1
CUST_105302_PI248252247	TCTTGTTGAGGGCTGTTATAATTGTTGCTGTGCTCCCCATTTCTTTCACGGCTCTATCGA	1_BC	contig07229	10	189	84	106	60	81.8	0	21.67	23.33	13.33	41.67	45	4	contig14987	1
CUST_105311_PI248252247	TAAATTTATTCTTGTTGAGGGCTGTTATAATTGTTGCTGTGCTCCCCATTTCTTTCACGG	1_BC	contig07229	10	189	75	115	60	78.59	0	20	18.33	16.67	45	38.33	4	contig14552	1
CUST_105312_PI248252247	TCAAGGAAAAAGACCTTTCTCTGCTGCCTGTTCACAGCATCACACAACAGCTCTTTTGGA	1_BC	contig07228	10	101	42	60	60	82.15	0	16.67	28.33	28.33	26.67	45	5	contig03840	1
CUST_105321_PI248252247	ATCCTACTGACGATTCAAGGAAAAAGACCTTTCTCTGCTGCCTGTTCACAGCATCACACA	1_BC	contig07228	10	101	28	74	60	81.65	0	15	30	30	25	45	5	contig03840	1
CUST_105322_PI248252247	ATTGGACGCTGATAATGATGATGACCATGAATAGGCAAAAACGCATGCCGTAACAGAGGC	1_BC	contig07227	10	94	34	61	60	81.77	0	26.67	18.33	36.67	18.33	45	5	contig13547	1
CUST_105331_PI248252247	GGGTGGTAAATTGGACGCTGATAATGATGATGACCATGAATAGGCAAAAACGCATGCCGT	1_BC	contig07227	10	94	25	70	60	81.93	0	30	15	33.33	21.67	45	5	contig13547	1
CUST_105332_PI248252247	TACTTCCGTCAAGGGGCCAAATATATTGACCCAATCTTTCTTCAGAGGCGTCATTCGATG	1_BC	contig07226	10	229	156	74	60	80.96	0	20	25	25	30	45	4	contig08291	1
CUST_105341_PI248252247	TTGAAGACCCAATACTTCCGTCAAGGGGCCAAATATATTGACCCAATCTTTCTTCAGAGG	1_BC	contig07226	10	229	144	86	60	80.14	0	18.33	25	30	26.67	43.33	4	contig08291	1
CUST_105342_PI248252247	ACTACTACGGTAACAGCAAGTATGATATCGAGAGATGGTACTGTTTCTGACCCGTCGACT	1_BC	contig07225	10	102	21	82	60	80.18	0	23.33	21.67	28.33	26.67	45	3	contig16779	1
CUST_105351_PI248252247	CTTCGATATGTGCCACGACTACTACGGTAACAGCAAGTATGATATCGAGAGATGGTACTG	1_BC	contig07225	10	102	4	99	60	79.17	0	25	20	30	25	45	2	contig13989	1
CUST_105352_PI248252247	GAGTGCCTCTTCTCCAGATCGAGTTGGACATCAATGCCATCCCACCAGCACTTTCTAGCA	2_BC	contig07224	10	94	35	60	60	83.96	0	18.33	33.33	23.33	25	51.67	3	contig21204	1
CUST_105361_PI248252247	TGACGGGTGTGAGTGCCTCTTCTCCAGATCGAGTTGGACATCAATGCCATCCCACCAGCA	2_BC	contig07224	10	94	25	70	60	86.23	0	25	30	21.67	23.33	55	3	contig21204	1
CUST_105362_PI248252247	AATCATCATCATTCATATGGGAAAGTAAGTGAGAAGAATATGAAGAAAGAGAGAGCAGCG	2_BC	contig07223	10	100	41	60	60	76.62	0	26.67	10	45	18.33	36.67	3	contig00859	1
CUST_105371_PI248252247	ACATCAGTAAATCATCATCATTCATATGGGAAAGTAAGTGAGAAGAATATGAAGAAAGAG	2_BC	contig07223	10	100	32	69	60	74.1	0	21.67	10	46.67	21.67	31.67	3	contig18800	1
CUST_105372_PI248252247	AAGACGTGGACTCCCAGGCACTGGTTGAAGAAGATGAATCTCTTACGGCAGCTCTGGAAA	2_BC	contig07222	10	105	46	60	60	83.69	0	28.33	21.67	30	20	50	3	contig12358	1
CUST_10538_PI248252247	TCTCGCGTTTGACCTATAATCGCAATAGTCCTGTGTTCAAGTTACACCCTGTGGTTTCTA	1_BC	contig18352	10	128	60	69	60	80.39	0	18.33	25	20	36.67	43.33	3	contig12866	1
CUST_105381_PI248252247	CAGAAACCAAAGACGTGGACTCCCAGGCACTGGTTGAAGAAGATGAATCTCTTACGGCAG	2_BC	contig07222	10	105	37	69	60	82.61	0	26.67	23.33	33.33	16.67	50	3	contig00866	1
CUST_105382_PI248252247	AAATGGGCCCACATCGCTAGTAAGAAACATGCCGGGGTCGGGCCATACCCTTACAGGAGA	2_BC	contig07221	10	210	149	62	60	86.4	1	28.33	26.67	30	15	55	4	contig19833	1
CUST_10539_PI248252247	ACAGGATGCAGTTGAACGCGCCGTACACACCGTCATTGATGTAATCTGTCGATAGCGAGT	2_BC	contig20668	10	325	266	60	60	83.92	0	26.67	23.33	26.67	23.33	50	2	contig02256	1
CUST_105390_PI248252247	AGAAAGAGGCCTTTGATGAACGGGAACGGGTCCTTAGGCAAGTCAGAGCAGATGCGTCTC	2_BC	contig07221	10	210	70	141	60	84.77	0	33.33	20	28.33	18.33	53.33	3	contig17264	1
CUST_105392_PI248252247	GCGGTGCCCAATCGCAACACTATGCACGTTTCAAGAATTTTTGCTTCACCGCCTTCACCA	2_BC	contig07220	10	155	96	60	60	84.84	0	16.67	33.33	23.33	26.67	50	5	contig12028	1
CUST_105401_PI248252247	ATGGCATGGGCGGTGCCCAATCGCAACACTATGCACGTTTCAAGAATTTTTGCTTCACCG	2_BC	contig07220	10	155	87	69	60	85.02	0	23.33	26.67	23.33	26.67	50	5	contig21755	1
CUST_105402_PI248252247	TTCATCTTGGTATCTGAGCTCGAGAATCGAGGTCTTGAGCCTGTACTGAAATTCTGTACG	1_BC	contig21509	10	252	193	60	60	80.07	0	25	20	21.67	33.33	45	3	contig19140	1
CUST_105411_PI248252247	TTCCGTTCATTCATCTTGGTATCTGAGCTCGAGAATCGAGGTCTTGAGCCTGTACTGAAA	1_BC	contig21509	10	252	184	69	60	80.89	0	23.33	21.67	21.67	33.33	45	3	contig19140	1
CUST_105412_PI248252247	AAATGAAGGTAATGGGGAGCTCTAATCTTGGCTGTGACCATTGATGTAGGAGCAAGAGGA	1_BC	contig21508	10	180	98	83	60	81.32	0	33.33	11.67	31.67	23.33	45	4	contig18493	1
CUST_105421_PI248252247	CATAATACACCCAAAATGAAGGTAATGGGGAGCTCTAATCTTGGCTGTGACCATTGATGT	1_BC	contig21508	10	180	85	96	60	79.54	0	23.33	18.33	31.67	26.67	41.67	4	contig01340	1
CUST_105422_PI248252247	CAGATGCAAACGAGAGGCATGAAGGTCCGTTCTTCTGTCAAGAGGATGTGCGACGGATGC	2_BC	contig21507	10	152	93	60	60	84.43	0	33.33	20	26.67	20	53.33	3	contig07542	1
CUST_105431_PI248252247	GCCCTTGGACAGATGCAAACGAGAGGCATGAAGGTCCGTTCTTCTGTCAAGAGGATGTGC	2_BC	contig21507	10	152	84	69	60	84.51	0	31.67	21.67	25	21.67	53.33	3	contig14493	1
CUST_105432_PI248252247	CTGCATATGCACATGTCACGCCACGAGTCATCACAAGGTTACGATAGTGTCTGGAAAAAA	1_BC	contig21506	10	359	288	72	60	81.24	0	21.67	23.33	33.33	21.67	45	6	contig12860	1
CUST_105441_PI248252247	CTCCAAAAACTTGTATGTCTGCATATGCACATGTCACGCCACGAGTCATCACAAGGTTAC	1_BC	contig21506	10	359	270	90	60	80.77	1	16.67	28.33	30	25	45	5	contig12860	1
CUST_105442_PI248252247	CGGCAATTATTCAGAAAGCATTTGAAGATGTACAGCGTGAATGGGAGATACTTGATTTGG	1_BC	contig21505	10	218	159	60	60	78.62	0	28.33	11.67	31.67	28.33	40	3	contig08051	1
CUST_105451_PI248252247	CACATAAGGCGGCAATTATTCAGAAAGCATTTGAAGATGTACAGCGTGAATGGGAGATAC	1_BC	contig21505	10	218	150	69	60	79.28	0	26.67	15	36.67	21.67	41.67	3	contig08051	1
CUST_105452_PI248252247	TCTCAAATCAAAAATACACCGTGTTCTTAGCCGCAAATCTGTCCAGCACTCGATAATCAC	1_BC	contig21504	10	456	364	93	60	79.73	0	11.67	30	33.33	25	41.67	5	contig01938	1
CUST_105461_PI248252247	TGAACAGACAACTGATGCATCATCCAATCAGGATGCAACAGCGTCGCTGCATTGATCAAA	1_BC	contig21504	10	456	90	367	60	82.52	0	20	25	35	20	45	3	contig18147	1
CUST_105462_PI248252247	TGAACCGGGGGTACATGGCCGGGGTGAGGAAGTACAGGAACCATTGATACTTATCAAGGA	2_BC	contig21503	10	299	240	60	60	84.3	0	35	16.67	30	18.33	51.67	5	contig03719	1
CUST_105471_PI248252247	GCGTAATCATGAACCGGGGGTACATGGCCGGGGTGAGGAAGTACAGGAACCATTGATACT	2_BC	contig21503	10	299	231	69	60	84.75	0	35	18.33	28.33	18.33	53.33	5	contig03719	1
CUST_105472_PI248252247	AGGTCTTGCCTGGTTTTCCGGACGTTTTCGATGATGAGTATGAAAAATAGTGATGCTCCC	1_BC	contig21502	10	218	156	63	60	81.21	0	26.67	18.33	21.67	33.33	45	5	contig08780	1
CUST_10548_PI248252247	GGTGGTCGAACAGGATGCAGTTGAACGCGCCGTACACACCGTCATTGATGTAATCTGTCG	2_BC	contig20668	10	325	257	69	60	84.5	0	30	23.33	23.33	23.33	53.33	2	contig02256	1
CUST_105481_PI248252247	ACGGATTCAAGGTCTTGCCTGGTTTTCCGGACGTTTTCGATGATGAGTATGAAAAATAGT	1_BC	contig21502	10	218	147	72	60	80.31	0	26.67	15	25	33.33	41.67	5	contig08780	1
CUST_105482_PI248252247	ATTGGAGTGTGCCTTGGCTTCTACGATTAATCAGTAGGCTAGTGGATTTCTTCATCACAG	1_BC	contig21501	10	109	50	60	60	79.86	0	25	18.33	21.67	35	43.33	3	contig09268	1
CUST_10549_PI248252247	GGGCGTGTATGAAACTTCCTGAGGTTAGAAAGATTTCAAGACGGAATGATGAGAAATTTT	1_BC	contig18351	10	181	122	60	60	78.09	0	28.33	10	33.33	28.33	38.33	4	contig03911	1
CUST_105491_PI248252247	TGGTCTATCATTGGAGTGTGCCTTGGCTTCTACGATTAATCAGTAGGCTAGTGGATTTCT	1_BC	contig21501	10	109	41	69	60	80.15	0	26.67	16.67	18.33	38.33	43.33	3	contig09268	1
CUST_105492_PI248252247	CTCTGCTCCTCAGCCTTGATGGCACAACGGCCATCGCTGAGGACATTGGCAGGCAACTTG	3_BC	contig21500	10	129	70	60	60	87.37	0	26.67	31.67	20	21.67	58.33	2	contig17924	1
CUST_105501_PI248252247	GCTCAAGGCTGCTCTGCTCCTCAGCCTTGATGGCACAACGGCCATCGCTGAGGACATTGG	3_BC	contig21500	10	129	59	71	60	88.04	0	28.33	31.67	18.33	21.67	60	2	contig05903	1
CUST_105502_PI248252247	GGCTCTTGTCCACATTCCTCCACTCCTTTACTACATTCATTTGAATACTACTTTGTGTTG	1_BC	contig07219	10	198	109	90	60	77.86	0	11.67	28.33	18.33	41.67	40	3	contig10352	1
CUST_105511_PI248252247	TTGGTCCCATTAGGTGGCTCTTGTCCACATTCCTCCACTCCTTTACTACATTCATTTGAA	1_BC	contig07219	10	198	94	105	60	80.65	0	13.33	30	18.33	38.33	43.33	3	contig11832	1
CUST_105512_PI248252247	GCGGCGTTTTCTTTTCTTAACGACTGTCCTTTATACGATTATTGTTATCGTCGTTGTTCA	1_BC	contig07218	10	123	57	67	60	78.15	0	18.33	20	15	46.67	38.33	4	contig20806	1
CUST_105521_PI248252247	ACCGGCATACACCGGGTCTATTTCCTTCTTTTACTTTCGTCCATATTTTCATGCGGCGTT	1_BC	contig07218	10	123	5	119	60	82.09	0	16.67	28.33	15	40	45	4	contig10693	1
CUST_105524_PI248252247	AGCACGGCCAATTCGCCATCGCGTTTTGTTACTCCATACAAGTTAACAGGGTTTGTTTGT	1_BC	contig07217	10	143	55	89	60	82.72	0	21.67	23.33	21.67	33.33	45	4	contig21750	1
CUST_105525_PI248252247	TACTCCATACAAGTTAACAGGGTTTGTTTGTGCCGAGGGGTGTATGGAGGGTGTGTGCCA	2_BC	contig07217	10	143	84	60	60	84.03	0	35	15	20	30	50	4	contig15314	1
CUST_105532_PI248252247	ATCGGTATTCTGGGACTGATTCATCTTCTTTAAAGCGTCCGCAAACTTTTGATGCCTTCG	1_BC	contig07216	10	133	74	60	60	80.66	1	20	23.33	20	36.67	43.33	4	contig14007	1
CUST_105541_PI248252247	TTTTACGCAATCGGTATTCTGGGACTGATTCATCTTCTTTAAAGCGTCCGCAAACTTTTG	1_BC	contig07216	10	133	65	69	60	79.36	1	18.33	21.67	21.67	38.33	40	4	contig14007	1
CUST_105542_PI248252247	CATCGTGTAGCTTTACATTTTTCTTTTTTATACCTGTGTTTAAATGCGACAAGGCTATGC	1_BC	contig07215	10	142	81	62	60	76.54	0	16.67	18.33	21.67	43.33	35	6	contig20718	1
CUST_105551_PI248252247	ATCGACGGGGTATCACTCATTGTATAATCTCTAGTTTAAATACCGTTACATCGTGTAGCT	1_BC	contig07215	10	142	33	110	60	77.39	0	18.33	20	26.67	35	38.33	4	contig17816	1
CUST_105552_PI248252247	AGTTGACATGTTCTGATATTTTCAGCCTATCACTCCAGAATGAATTCTTGGCCTGTAGAC	1_BC	contig07214	10	221	162	60	60	78.37	0	18.33	21.67	25	35	40	4	contig01146	1
CUST_105561_PI248252247	CAATGATAAAGTTGACATGTTCTGATATTTTCAGCCTATCACTCCAGAATGAATTCTTGG	1_BC	contig07214	10	221	153	69	60	75.77	0	16.67	18.33	30	35	35	4	contig18743	1
CUST_105562_PI248252247	TTTTCTCCGTCTTCAGCTCTCTTCTCCCTCACATTGGTCTTCTCGCCTGCCGGACGATCA	3_BC	contig07213	10	101	42	60	60	84.97	0	15	38.33	10	36.67	53.33	4	contig19612	1
CUST_105571_PI248252247	CGATCACCTCGCCAACTTTCTTTTCTCCGTCTTCAGCTCTCTTCTCCCTCACATTGGTCT	3_BC	contig07213	10	101	22	80	60	82.88	0	10	40	11.67	38.33	50	4	contig17459	1
CUST_105572_PI248252247	CATGCTGTTCCTCCAGGGTTCTCTGAAGATCATGATTCTCCAACTGAAGCTTTTGGAATT	1_BC	contig07212	10	166	107	60	60	80.38	0	20	23.33	21.67	35	43.33	4	contig08729	1
CUST_10558_PI248252247	TGGCGACTTGGGCGTGTATGAAACTTCCTGAGGTTAGAAAGATTTCAAGACGGAATGATG	1_BC	contig18351	10	181	113	69	60	81.1	0	31.67	13.33	28.33	26.67	45	3	contig11549	1
CUST_105581_PI248252247	TATCGAGTTCCGAATTTTCGACGCGTATTCTTCCAAGCTCAATCTGACACTCCGATGCAT	1_BC	contig07212	10	166	2	165	60	81.56	0	16.67	28.33	23.33	31.67	45	4	contig19788	1
CUST_105582_PI248252247	CTGGAGAGAAAGCGGTCGAAAATCTCCACTGATGATACGCCATACATTGGCTCCGCCCAT	2_BC	contig07211	10	96	37	60	60	84.18	0	23.33	28.33	28.33	20	51.67	4	contig12682	1
CUST_10559_PI248252247	ACATTAGTATTTTTATCCTTCCAACGGTTATATTTCACTTGGCTCACCGAATCACGATAA	1_BC	contig20667	10	113	54	60	60	76.8	0	11.67	23.33	28.33	36.67	35	5	contig18076	1
CUST_105591_PI248252247	ATTGGTGGGCTGGAGAGAAAGCGGTCGAAAATCTCCACTGATGATACGCCATACATTGGC	2_BC	contig07211	10	96	28	69	60	83.66	0	30	20	28.33	21.67	50	4	contig07000	1
CUST_105592_PI248252247	GCCAGTGCTCCCGCAAACGAAACGCCATCTGAGCCAGCCCGAGCACCATCACCCCGCACG	4_BC	contig07210	10	98	39	60	60	91.43	0	21.67	45	25	8.33	66.67	4	contig14249	1
CUST_105601_PI248252247	ACTCCTGCTGCCAGTGCTCCCGCAAACGAAACGCCATCTGAGCCAGCCCGAGCACCATCA	4_BC	contig07210	10	98	30	69	60	90.14	0	20	41.67	25	13.33	61.67	3	contig03409	1
CUST_105602_PI248252247	TGTAGCGCCAATATTCGTACCGGAGACGTTACACAAGATTACGCCGATGATGCCGATAAT	2_BC	contig07209	10	99	40	60	60	82.23	0	23.33	23.33	30	23.33	46.67	2	contig06456	1
CUST_105611_PI248252247	GAGGAGGATTGTAGCGCCAATATTCGTACCGGAGACGTTACACAAGATTACGCCGATGAT	2_BC	contig07209	10	99	31	69	60	82.12	0	28.33	20	30	21.67	48.33	2	contig20877	1
CUST_105612_PI248252247	AGAAATGGGTATACTTTGCCAACGCGTTCTTGTTTCTTTCTTTTCTCTTTTGGCTTGCTT	1_BC	contig07208	10	160	99	62	60	79.6	0	18.33	20	13.33	48.33	38.33	4	contig17481	1
CUST_105621_PI248252247	CAAGACAATTTGCAGAATAAATTTGAAAGAAATGGGTATACTTTGCCAACGCGTTCTTGT	1_BC	contig07208	10	160	72	89	60	77.59	0	20	15	35	30	35	3	contig18882	1
CUST_105628_PI248252247	CAGAGTAAGATATCGGTGAAGTTGAGTGTGAAAACAATCGAAAATGCAGTATTCATGCTA	1_BC	contig07207	10	93	1	93	60	77.05	0	25	11.67	38.33	25	36.67	4	contig05486	1
CUST_105629_PI248252247	ACAATCGAAAATGCAGTATTCATGCTATATGTAATTGGATTATGTGTACAACGATGAATT	2_BC	contig07207	10	93	34	60	60	74.92	0	18.33	11.67	36.67	33.33	30	4	contig18134	1
CUST_105632_PI248252247	TTCAGCCAGTGCCTTTTTGACCTGTTCAGAACTAAAAGTGTACGATCTAAGTCCTTGGCC	1_BC	contig07206	10	220	156	65	60	81.06	0	20	25	23.33	31.67	45	5	contig12480	1
CUST_105641_PI248252247	ATGTACTTATTCAGCCAGTGCCTTTTTGACCTGTTCAGAACTAAAAGTGTACGATCTAAG	1_BC	contig07206	10	220	147	74	60	77.6	0	18.33	20	28.33	33.33	38.33	5	contig12480	1
CUST_105642_PI248252247	ACGTCGATGAAGCCATTCGACTATTCAAGTTCTCCACCATGGACGCCGTCTCCACCGGCT	2_BC	contig07205	10	136	51	86	60	86.17	0	20	35	21.67	23.33	55	2	contig19858	1
CUST_105651_PI248252247	CCGTTGACAACGTCGATGAAGCCATTCGACTATTCAAGTTCTCCACCATGGACGCCGTCT	2_BC	contig07205	10	136	42	95	60	84.12	0	20	31.67	23.33	25	51.67	2	contig19858	1
CUST_105652_PI248252247	TTTTCATAGTGATGCAGAGGAAGGCTTGAGTCAAATTGTCGCCTCATTGTCACTTGGGTC	1_BC	contig07204	10	93	21	73	60	81.32	0	26.67	18.33	21.67	33.33	45	4	contig13519	1
CUST_105661_PI248252247	AAACATGTCTTTTCATAGTGATGCAGAGGAAGGCTTGAGTCAAATTGTCGCCTCATTGTC	1_BC	contig07204	10	93	12	82	60	79.9	0	23.33	18.33	26.67	31.67	41.67	4	contig13519	1
CUST_105662_PI248252247	TCTCGACCCGTATTTTGTTACTTTTACTATGAATGATCCCTCTGTCCTTGAGGCTCTTCA	1_BC	contig07203	10	105	46	60	60	79.24	0	15	26.67	16.67	41.67	41.67	4	contig12604	1
CUST_105671_PI248252247	GCTTGCTGTTCTCGACCCGTATTTTGTTACTTTTACTATGAATGATCCCTCTGTCCTTGA	1_BC	contig07203	10	105	37	69	60	79.17	0	16.67	25	15	43.33	41.67	4	contig17177	1
CUST_105672_PI248252247	TTCCTCTTCTTGGCGCTTTTTAACGTGATTGGCGCCACGACCGTATTTTTTCTCCCAAAT	1_BC	contig07202	10	174	115	60	60	82.67	0	16.67	28.33	15	40	45	6	contig11926	1
CUST_105677_PI248252247	CGTATTTTTGCTTCCTCTTCTTGGCGCTTTTTAACGTGATTGGCGCCACGACCGTATTTT	1_BC	contig07202	10	174	104	71	60	82.22	0	20	25	11.67	43.33	45	5	contig11926	1
CUST_10568_PI248252247	AGTACAAGCACATTAGTATTTTTATCCTTCCAACGGTTATATTTCACTTGGCTCACCGAA	1_BC	contig20667	10	113	45	69	60	77.69	0	13.33	23.33	28.33	35	36.67	5	contig18076	1
CUST_105682_PI248252247	CAGCACCTTTTCCTTTGCGTGGTTTTCGTACCATGGATTATCCTCATATGCGTCTTTTTT	1_BC	contig07201	10	288	206	83	60	80.27	1	16.67	25	13.33	45	41.67	6	contig09870	1
CUST_10569_PI248252247	TCGGAGCCTTTTCGCTAATCCCTCACACTGATGACACTTGACGCATTCCCCTCACGTATT	2_BC	contig18350	10	107	38	70	60	83.85	1	15	35	20	30	50	4	contig02057	1
CUST_105691_PI248252247	TTCATTCATCAGCACCTTTTCCTTTGCGTGGTTTTCGTACCATGGATTATCCTCATATGC	1_BC	contig07201	10	288	197	92	60	80.01	0	15	26.67	16.67	41.67	41.67	4	contig09870	1
CUST_105692_PI248252247	TTTCGAGTAACTTGTCCACTTTTTCATACTCGGTATCCACAAATTTAGCAAGCAATCGGA	1_BC	contig07200	10	110	51	60	60	78.65	0	15	23.33	28.33	33.33	38.33	5	contig15542	1
CUST_105701_PI248252247	GATCCCGTATTTCGAGTAACTTGTCCACTTTTTCATACTCGGTATCCACAAATTTAGCAA	1_BC	contig07200	10	110	42	69	60	77.77	0	13.33	25	26.67	35	38.33	5	contig00037	1
CUST_105702_PI248252247	CTGCCTTAAGAAACCTAATCTATTCAAAATCACCAATTGAAGTGAATAAGAGCCAATGGT	1_BC	Gene	10	1372	1191	182	60	76.58	0	15	20	40	25	35	4	contig13681	1
CUST_105711_PI248252247	TCTATTGCCGTCAAACCTTATCTGCCTTAAGAAACCTAATCTATTCAAAATCACCAATTG	1_BC	Gene	10	1372	1170	203	60	76.45	0	8.33	26.67	33.33	31.67	35	4	contig18244	1
CUST_105712_PI248252247	GTCCTGCTTTCTACAGTTTCTTTACTTTGGTAAGATGGTTATCTTACTCACACAACTTAC	1_BC	contig14399	10	258	192	67	60	75.93	0	13.33	23.33	21.67	41.67	36.67	3	contig09158	1
CUST_105721_PI248252247	TGCTGCGGACACTTTGATATCCCATTTTTGTCCTGCTTTCTACAGTTTCTTTACTTTGGT	1_BC	contig14399	10	258	163	96	60	79.77	0	16.67	23.33	13.33	46.67	40	5	contig03542	1
CUST_105722_PI248252247	AAGTAAACTGGCTTTTTTGACATTCCTTGGCGCACCTTTCCGTCTTGCTCGACATCTGTA	1_BC	contig14398	10	129	32	98	60	82.23	1	18.33	26.67	18.33	36.67	45	6	contig13909	1
CUST_105731_PI248252247	GCTGTTAAGAAGAAGTAAACTGGCTTTTTTGACATTCCTTGGCGCACCTTTCCGTCTTGC	1_BC	contig14398	10	129	20	110	60	81.42	1	21.67	23.33	20	35	45	6	contig13909	1
CUST_105732_PI248252247	TTACTGGTCCTCCACCTATTTGTACCGCCTGATTCAAAAGGCAATCCTCTTCTTGGAGAA	1_BC	contig14397	10	226	162	65	60	81.36	1	16.67	28.33	23.33	31.67	45	4	contig14312	1
CUST_105741_PI248252247	GACATTTGGCTTAAGAGCTATATAACTCTAGCACACACTTACGCTACTTGCAATCCCACC	1_BC	contig14397	10	226	16	211	60	79.3	0	13.33	30	30	26.67	43.33	3	contig14312	1
CUST_105742_PI248252247	TGTGTCATGTTGTACCATATATTTCCATGAACTCCCAATCTTCCAAGTTATTGCCCCCGG	1_BC	contig14396	10	179	120	60	60	80.38	0	15	28.33	21.67	35	43.33	5	contig15415	1
CUST_105751_PI248252247	GAAACGGAATGTGTCATGTTGTACCATATATTTCCATGAACTCCCAATCTTCCAAGTTAT	1_BC	contig14396	10	179	111	69	60	77.14	0	15	21.67	30	33.33	36.67	3	contig18693	1
CUST_105755_PI248252247	CTCCTGTATGAGCAGCAGTCTCGGTGAGGTAATTTGTTTGTTTACTTTTCCTTTAAATTT	1_BC	contig14395	10	127	64	64	60	77.37	1	20	16.67	18.33	45	36.67	4	contig06282	1
CUST_105761_PI248252247	TATTCCCTCCTGTATGAGCAGCAGTCTCGGTGAGGTAATTTGTTTGTTTACTTTTCCTTT	1_BC	contig14395	10	127	58	70	60	79.16	1	20	20	15	45	40	4	contig06282	1
CUST_105762_PI248252247	TTTCTTGGGTAAAGCAGTAAGCAACTCCTTCTTGATAGCTTCATAGCGAGCCTTGTCCTC	1_BC	contig14394	10	114	44	71	60	80.8	0	20	25	21.67	33.33	45	3	oxdc_consensus_ohne_vektor.seq	1
CUST_105771_PI248252247	CAGAACTCTTTTCTTGGGTAAAGCAGTAAGCAACTCCTTCTTGATAGCTTCATAGCGAGC	1_BC	contig14394	10	114	35	80	60	79.47	0	20	23.33	26.67	30	43.33	4	contig18796	1
CUST_105772_PI248252247	TGATGACCTTCTCCATAACCTTGATATAATGTTTGGAGGCAGCGCCATACTCTTCCGCTA	1_BC	contig14393	10	360	300	61	60	81.25	0	18.33	26.67	23.33	31.67	45	3	contig15555	1
CUST_10578_PI248252247	ATGTGGGGATCGGAGCCTTTTCGCTAATCCCTCACACTGATGACACTTGACGCATTCCCC	2_BC	contig18350	10	107	29	79	60	85.06	1	21.67	31.67	20	26.67	53.33	4	contig02057	1
CUST_105780_PI248252247	AAGTAGCCCTCGGTGCCATTGATGACCTTCTCCATAACCTTGATATAATGTTTGGAGGCA	1_BC	contig14393	10	360	281	80	60	81.55	1	21.67	23.33	25	30	45	3	contig15555	1
CUST_105782_PI248252247	AAAGGACAGGGGGAGATGATGTCCCAAGTACTAAAGGTGTCTTGTAGTATTATTGCCTTG	1_BC	contig14392	10	404	345	60	60	79.62	1	30	13.33	28.33	28.33	43.33	5	contig00838	1
CUST_10579_PI248252247	GGAGGAAGATGAACTTCACTGATGATTTTGTGCATGTTTTCAAGCTTCAATCTATTTTCT	1_BC	contig20666	10	296	145	152	60	76.88	1	20	15	25	40	35	4	contig19028	1
CUST_105791_PI248252247	AAGCGATAGAAAGGACAGGGGGAGATGATGTCCCAAGTACTAAAGGTGTCTTGTAGTATT	1_BC	contig14392	10	404	336	69	60	79.87	1	31.67	11.67	33.33	23.33	43.33	5	contig00838	1
CUST_105792_PI248252247	ATTTCGATTCCCTTCTACTTTTACGATCCTATATCATGACGATTTAGCACCTCGATTTCC	1_BC	contig14391	10	119	51	69	60	77.28	0	10	28.33	21.67	40	38.33	4	contig11811	1
CUST_105801_PI248252247	GGATTTGGTTCTTCCCGTTCATTTCGATTCCCTTCTACTTTTACGATCCTATATCATGAC	1_BC	contig14391	10	119	31	89	60	77.64	0	13.33	26.67	16.67	43.33	40	4	contig11811	1
CUST_105802_PI248252247	AGCGGGATCTTGTGGAAGGTTCAACTGTTGGAAAGAATTTGATCAAGTTTGTATAAAACA	1_BC	contig14390	10	529	440	90	60	78.27	1	26.67	10	33.33	30	36.67	4	contig18929	1
CUST_105811_PI248252247	GCTGAGATTGCAAAGCGTCATGGTGCTGACCATGTCATTCTGTATAAGAACGAAGATACG	1_BC	contig14390	10	529	43	487	60	80.53	1	26.67	18.33	30	25	45	3	contig18929	1
CUST_105812_PI248252247	CAAGTTCCAGTCGTGATTATCAATCGAACATTCATCGCTCTTTTTTGCTTTTCCATTTGT	1_BC	contig14389	10	226	159	68	60	78.08	0	13.33	23.33	20	43.33	36.67	6	contig08776	1
CUST_105821_PI248252247	GACGATGCGCAAGTTCCAGTCGTGATTATCAATCGAACATTCATCGCTCTTTTTTGCTTT	1_BC	contig14389	10	226	150	77	60	80.36	1	18.33	23.33	21.67	36.67	41.67	6	contig08776	1
CUST_105823_PI248252247	GGGTACGTAATACCACGATAATGTAATCCAAGAAATCTCTCTTCTATGGGATAAGGGGCA	1_BC	contig14388	10	451	341	111	60	78.48	0	23.33	18.33	33.33	25	41.67	4	contig06807	1
CUST_105827_PI248252247	TAGTTGATGTACATCAATGATCATATCGCATCAACGATGTGAAAAGAACGGGGTAAAAGG	1_BC	contig14388	10	451	156	296	60	77.94	0	25	13.33	38.33	23.33	38.33	4	contig14909	1
CUST_105832_PI248252247	GAAAAACTGTGTTGTCTGAGATGCATACAGACCAAGGACATGAACTATCAAGGCTCCACG	1_BC	contig14387	10	233	73	161	60	80.36	0	23.33	21.67	35	20	45	5	contig14698	1
CUST_105841_PI248252247	ACGGGCTACGAAAAACTGTGTTGTCTGAGATGCATACAGACCAAGGACATGAACTATCAA	1_BC	contig14387	10	233	64	170	60	80.69	0	23.33	20	36.67	20	43.33	5	contig13253	1
CUST_105842_PI248252247	CACCGTGAACATTACCGAAGGTCTAGCAGCAATGCTGAAGTTGGGTGAGATCTTCGAAAG	2_BC	contig14386	10	192	133	60	60	81.98	0	28.33	20	30	21.67	48.33	3	contig01200	1
CUST_105851_PI248252247	GCTTGTAGACACCGTGAACATTACCGAAGGTCTAGCAGCAATGCTGAAGTTGGGTGAGAT	2_BC	contig14386	10	192	124	69	60	82.55	0	30	18.33	28.33	23.33	48.33	3	contig01200	1
CUST_105852_PI248252247	TTGATCAAGAAATCAGTCAGATCACGACCAGCCAAGTCGAGACGGAGGATGGCGTGGGGG	2_BC	contig14385	10	127	19	109	60	85.42	0	35	20	30	15	55	5	contig14121	1
CUST_105861_PI248252247	ATGAGCGTCTTGATCAAGAAATCAGTCAGATCACGACCAGCCAAGTCGAGACGGAGGATG	2_BC	contig14385	10	127	10	118	60	82.84	0	28.33	21.67	33.33	16.67	50	3	contig10042	1
CUST_105862_PI248252247	CACCACGCAAGCGTGAGGCAGTATAAAGTCTGTAATGTTGTAATATTTCACATATAATTT	1_BC	contig14384	10	367	307	61	60	76.54	0	18.33	16.67	33.33	31.67	35	3	contig17036	1
CUST_105871_PI248252247	TGAGAGCAACACCACGCAAGCGTGAGGCAGTATAAAGTCTGTAATGTTGTAATATTTCAC	1_BC	contig14384	10	367	298	70	60	79.59	0	23.33	18.33	33.33	25	41.67	3	contig17036	1
CUST_105872_PI248252247	ACCTTATGCTAGCTATGCACCTCGATTATGCATATACATGCCAATACATCATTTTTGTTC	1_BC	contig14383	10	113	33	81	60	77.37	0	11.67	25	26.67	36.67	36.67	5	contig15648	1
CUST_10588_PI248252247	ATTGGAGCAATTGGAGGAAGATGAACTTCACTGATGATTTTGTGCATGTTTTCAAGCTTC	1_BC	contig20666	10	296	133	164	60	78.88	1	25	13.33	26.67	35	38.33	4	contig19028	1
CUST_105881_PI248252247	ATATAGGAGACCTTATGCTAGCTATGCACCTCGATTATGCATATACATGCCAATACATCA	1_BC	contig14383	10	113	24	90	60	77.71	0	15	23.33	33.33	28.33	38.33	2	contig15648	1
CUST_105882_PI248252247	CTCGTTTTCAGCAAACTCAGTCAGCTTGATAACCTTTTCAAGTTTTGCCTTACCTTCAGG	1_BC	contig14382	10	421	362	60	60	79.38	1	15	26.67	21.67	36.67	41.67	4	contig19520	1
CUST_10589_PI248252247	ATATGCCGAATAAAAGGTACAGATTCACGATCGACGTGGTTTATGACCAACCACCAGCAC	1_BC	contig20665	10	199	126	74	60	81.13	0	20	25	35	20	45	4	contig06306	1
CUST_105891_PI248252247	GCATTGAAGCTCGTTTTCAGCAAACTCAGTCAGCTTGATAACCTTTTCAAGTTTTGCCTT	1_BC	contig14382	10	421	353	69	60	79.86	1	16.67	23.33	23.33	36.67	40	4	contig19520	1
CUST_105892_PI248252247	GTATCTAGCTTTTATGCGCTGCTGTGATGCTGCCAAATTCATTCGACACAGCCTTTTAAT	1_BC	contig14381	10	550	485	66	60	80.36	0	18.33	23.33	21.67	36.67	41.67	4	contig20541	1
CUST_105901_PI248252247	AGAAAAGAAGCTGGACAAGTTGTAGCACAAGGAGGAGGATTTATGAGAACTTAAAGCTGT	1_BC	contig14381	10	550	116	435	60	79.11	0	30	10	40	20	40	4	contig07309	1
CUST_105902_PI248252247	GCGGCACGATTACTGTACGGACTCAAGATAGACTGTTAATTATTATATGTATCTAAATTG	1_BC	contig14380	10	226	100	127	60	74.96	0	20	15	31.67	33.33	35	3	contig18394	1
CUST_105911_PI248252247	GGATCCGACATTGCGGCACGATTACTGTACGGACTCAAGATAGACTGTTAATTATTATAT	1_BC	contig14380	10	226	88	139	60	77.98	1	21.67	18.33	30	30	40	2	contig18394	1
CUST_105912_PI248252247	TAAAGAGGCTGTTTGTGGATTCTATTTCTTGTCACAATTATACATGGCTTTAGCATGGCT	1_BC	contig14379	10	261	202	60	60	78	0	21.67	15	23.33	40	36.67	3	contig07237	1
CUST_105921_PI248252247	GACATACTTACGATGATGACAATACTCGATTCCAAATACCCAAACATTTATGTAGTAGTG	1_BC	contig14379	10	261	122	140	60	75.11	0	15	20	36.67	28.33	35	3	contig14666	1
CUST_105922_PI248252247	GACATGCATCATCGTCTTGACATTGGATATACCCTGTTTAATGCCATTTTATTTGCCAAT	1_BC	contig14378	10	385	289	97	60	77.93	0	15	21.67	25	38.33	36.67	4	contig14949	1
CUST_105931_PI248252247	ATCCTATATACAGACATGCATCATCGTCTTGACATTGGATATACCCTGTTTAATGCCATT	1_BC	contig14378	10	385	277	109	60	77.36	0	13.33	23.33	28.33	35	36.67	3	contig14949	1
CUST_105932_PI248252247	GGTGGGAACGTCGATAATACGAAGGTCATTGATGAGTAAATTATGAGTTTACATGTATTA	1_BC	contig14377	10	422	300	123	60	75.71	0	26.67	8.33	33.33	31.67	35	3	contig13087	1
CUST_105941_PI248252247	CAACGACAAGGTGGGAACGTCGATAATACGAAGGTCATTGATGAGTAAATTATGAGTTTA	1_BC	contig14377	10	422	291	132	60	77.52	0	26.67	11.67	36.67	25	38.33	3	contig13087	1
CUST_105942_PI248252247	TTTACTACCTTTTTTGGACTGGCCCATATACTCTCCACGTACCTTAGGCTCATGTTTCCT	1_BC	contig14376	10	272	43	230	60	80.26	0	13.33	30	16.67	40	43.33	6	contig19717	1
CUST_105951_PI248252247	TTCTGTCTTTTTACTACCTTTTTTGGACTGGCCCATATACTCTCCACGTACCTTAGGCTC	1_BC	contig14376	10	272	34	239	60	79.55	0	13.33	30	15	41.67	43.33	6	contig19717	1
CUST_105953_PI248252247	GAGAGTAAATACTTGCTTGCGCTCAACCATCTGGTTTCACAAGGTGTGGTGATGGATTAC	1_BC	contig14375	10	176	4	173	60	80.62	1	26.67	18.33	25	30	45	3	contig11973	1
CUST_105957_PI248252247	ATTCTGCTGCGTCCGACGGTGAAGGAGGTGGTGAGTCGAGGAGACGATTATTAGGAGTAG	2_BC	contig14375	10	176	115	62	60	83.8	0	40	13.33	23.33	23.33	53.33	2	contig08789	1
CUST_105962_PI248252247	CATTGCGACTGTAAAAGTACATATGTTGAAGAGACTCAAAATAGAAGATGACAAGTTCAG	1_BC	contig14374	10	143	69	75	60	75.47	0	21.67	13.33	41.67	23.33	35	4	contig14885	1
CUST_105971_PI248252247	GGTTATTTGATGGCATTGCGACTGTAAAAGTACATATGTTGAAGAGACTCAAAATAGAAG	1_BC	contig14374	10	143	56	88	60	75.82	0	25	10	36.67	28.33	35	4	contig15300	1
CUST_105972_PI248252247	TGATCAATGTAGAATGATATGGCACCATCTGGTACAGCCTTGTTTGCATGACTATCGGGC	1_BC	contig02749	10	94	1	94	60	81.14	0	25	20	25	30	45	3	contig14508	1
CUST_105973_PI248252247	CAGCCTTGTTTGCATGACTATCGGGCCGACTGAGTATGATGCCAGTATCTTTGAAGTGCG	2_BC	contig02749	10	94	35	60	60	82.95	0	28.33	21.67	20	30	50	3	contig21103	1
CUST_10598_PI248252247	AATAATGCAATATGCCGAATAAAAGGTACAGATTCACGATCGACGTGGTTTATGACCAAC	1_BC	contig20665	10	199	117	83	60	78.22	0	20	18.33	38.33	23.33	38.33	4	contig02462	1
CUST_105982_PI248252247	TCGACGAAGCCGGCGCACAAGGACCTCCTTCATCTTCGATATTACTTCGAATCAAGGCAC	2_BC	contig02748	10	99	40	60	60	84.03	0	20	31.67	26.67	21.67	51.67	2	contig21797	1
CUST_10599_PI248252247	TTGTCGACAGTGAACATGGCATATTTTTGTTTATCGGTTGCTGACCCTTCGGCCTGATGA	1_BC	contig20664	10	145	66	80	60	82.19	0	25	20	18.33	36.67	45	5	contig01675	1
CUST_105991_PI248252247	TTGTCGCAATCGACGAAGCCGGCGCACAAGGACCTCCTTCATCTTCGATATTACTTCGAA	2_BC	contig02748	10	99	31	69	60	83.97	0	20	30	25	25	50	2	contig21797	1
CUST_105992_PI248252247	TATCTACCGAGAAAGAGACTGCAATATCTCAATCCGTTTTCGTACCCATCTCTCCTGACG	1_BC	contig02747	10	174	105	70	60	79.88	0	15	30	26.67	28.33	45	4	contig08330	1
CUST_1060_PI248252247	GGCGCTGATGCGTGTAGTGCTGTAACATAATAGGGGCTTTGTTTGCTTCAATCTGTACAA	1_BC	contig20120	10	155	27	129	60	81.58	0	28.33	16.67	21.67	33.33	45	4	contig00223	1
CUST_106001_PI248252247	TCTATCATGGTCTCCTATCTACCGAGAAAGAGACTGCAATATCTCAATCCGTTTTCGTAC	1_BC	contig02747	10	174	90	85	60	78.17	0	15	26.67	26.67	31.67	41.67	4	contig03625	1
CUST_106002_PI248252247	AGCAACCGGACATGAAGCTGCGCATGGGGACGTTATTAGAAAAGATCAAACGTGATTATA	1_BC	contig02746	10	112	53	60	60	81.21	0	26.67	16.67	36.67	20	43.33	4	contig13085	1
CUST_106011_PI248252247	GCAAGGGCCAGCAACCGGACATGAAGCTGCGCATGGGGACGTTATTAGAAAAGATCAAAC	2_BC	contig02746	10	112	44	69	60	84.51	0	30	21.67	35	13.33	51.67	4	contig14733	1
CUST_106012_PI248252247	AGAAAAACAAAAGAGGACATCTACGAGAATGTCACGGTTTGGTCGGCATCCGCCAAAGTT	1_BC	contig02745	10	105	26	80	60	82.15	0	25	20	36.67	18.33	45	5	contig06317	1
CUST_106021_PI248252247	CCAAATTCCGGACATAGACGAGAAAAACAAAAGAGGACATCTACGAGAATGTCACGGTTT	1_BC	contig02745	10	105	6	100	60	79.41	0	21.67	20	41.67	16.67	41.67	5	contig00152	1
CUST_106022_PI248252247	ATGCGTCGATCCCTACGGGGCGGTTTGTTTACTAGCGCCCACAGTGTCGGTTAGGTTCAA	2_BC	contig02744	10	107	48	60	60	86.37	0	30	25	16.67	28.33	55	4	contig17930	1
CUST_106031_PI248252247	TCGAATTCGATTGATGAGTCACCGGATGATGCGTCGATCCCTACGGGGCGGTTTGTTTAC	2_BC	contig02744	10	107	20	88	60	84.1	0	30	21.67	18.33	30	51.67	4	contig14251	1
CUST_106035_PI248252247	TGCTTGACGTCGTCGAAGGAACAGCCATTGAAGCTCTTCCGTTCATGAACAACATTCTTA	1_BC	contig02743	10	143	45	99	60	81.9	0	20	25	26.67	28.33	45	2	contig04388	1
CUST_106036_PI248252247	CGTTCATGAACAACATTCTTAACGCTCGCCCAGACGGGTTTGGTAGCATAGAAGAGGCTA	2_BC	contig02743	10	143	84	60	60	82.53	0	25	23.33	28.33	23.33	48.33	3	contig13019	1
CUST_106042_PI248252247	TTTACGAGCAAATAATGACCACACTTCTTCTTTCACATCTCAAATCGAATTCAACATCCC	1_BC	contig02742	10	199	135	65	60	77.46	0	6.67	30	33.33	30	36.67	3	contig11076	1
CUST_106051_PI248252247	TATATCCCCATTTACGAGCAAATAATGACCACACTTCTTCTTTCACATCTCAAATCGAAT	1_BC	contig02742	10	199	125	75	60	76.83	0	6.67	28.33	33.33	31.67	35	4	contig11076	1
CUST_106052_PI248252247	GCCCGGCTTGTTCGCATACATTTTTTTGTGTACATAGTTTCAATTTCATCTATCATCTCA	4_BC	contig02741	10	92	33	60	60	77.75	0	13.33	23.33	20	43.33	36.67	7	contig12489	1
CUST_106061_PI248252247	CGATTGTCTGCCCGGCTTGTTCGCATACATTTTTTTGTGTACATAGTTTCAATTTCATCT	4_BC	contig02741	10	92	24	69	60	78.87	0	16.67	21.67	16.67	45	38.33	7	contig04198	1
CUST_106063_PI248252247	AAAGAATGGATACAAGCACAGCTAAGCAAATGAATGGCTGCTTCATATAAATACCTTTTT	2_BC	contig02740	10	109	1	109	60	76.94	0	16.67	16.67	40	26.67	33.33	5	contig16597	1
CUST_106064_PI248252247	AATACCTTTTTTTCGTTTCAACTGTTGAACTAGTATGAAAAATGAATGAATGAATGGACA	4_BC	contig02740	10	109	50	60	60	74.49	0	16.67	11.67	36.67	35	28.33	7	contig11874	1
CUST_106072_PI248252247	ATTGACAACATTGTTGAGACCAAGGGTCTCGATTTCATTGACAGAGAGAAGGCCAAGAGA	1_BC	contig14719	10	172	113	60	60	80.69	1	26.67	16.67	35	21.67	43.33	3	contig15227	1
CUST_10608_PI248252247	GCTGGTATATGCGACCTCGTTGTCGACAGTGAACATGGCATATTTTTGTTTATCGGTTGC	1_BC	contig20664	10	145	47	99	60	81.01	0	26.67	18.33	18.33	36.67	45	5	contig12647	1
CUST_106081_PI248252247	GGTGCTTTCATTGACAACATTGTTGAGACCAAGGGTCTCGATTTCATTGACAGAGAGAAG	1_BC	contig14719	10	172	104	69	60	79.79	1	26.67	16.67	28.33	28.33	43.33	3	contig15227	1
CUST_106082_PI248252247	ACATCTATATACCGGTAGCTGCAATCAACGTAATTGTGGGAGCTACTAACCCGCTGGAAA	1_BC	contig14718	10	255	75	181	60	81.24	0	21.67	23.33	31.67	23.33	45	3	contig01983	1
CUST_10609_PI248252247	GAGTCCGGTTTGCCATAGTAGGATGATAGGACTCTAAATAAATTAATCAAAAAAGGCAAA	1_BC	contig20663	10	235	174	62	60	76.22	0	21.67	13.33	41.67	23.33	35	6	contig00180	1
CUST_106091_PI248252247	CAACGAAAATACATCTATATACCGGTAGCTGCAATCAACGTAATTGTGGGAGCTACTAAC	1_BC	contig14718	10	255	65	191	60	77.72	0	18.33	21.67	36.67	23.33	40	4	contig01983	1
CUST_106092_PI248252247	CGAATTGTAGATGTGATGTTGTAGTAGAGGGGACGATTATTGGAAATTCGTTGTTATATA	1_BC	contig14717	10	160	71	90	60	75.63	0	30	5	28.33	36.67	35	4	contig14730	1
CUST_1061_PI248252247	TCTCATGCGAACGTTATTCCTGCAGTTCAAAAGTCAATCAAACAATTGCTTTTTCTCTAC	1_BC	contig20119	10	153	69	85	60	77.89	0	11.67	25	28.33	35	36.67	5	contig04796	1
CUST_106101_PI248252247	CGATCATGACGAATTGTAGATGTGATGTTGTAGTAGAGGGGACGATTATTGGAAATTCGT	1_BC	contig14717	10	160	62	99	60	78.18	0	31.67	8.33	28.33	31.67	40	4	contig14730	1
CUST_106108_PI248252247	AATGCCTTTCAGTTGCTCATATGCAATGATTTCATTCGCCGTCTGGAATATAGCAGGGCC	1_BC	contig14716	10	310	165	146	60	81.84	1	21.67	23.33	23.33	31.67	45	3	contig19166	1
CUST_106111_PI248252247	GACAATGCCTTTCAGTTGCTCATATGCAATGATTTCATTCGCCGTCTGGAATATAGCAGG	1_BC	contig14716	10	310	162	149	60	80.27	1	21.67	21.67	25	31.67	43.33	3	contig19166	1
CUST_106112_PI248252247	TTCAGCCCTTGCGTTGTTTTTACGGATACTGCTTTTTCCACATTTCCTCGGTATATTAGG	1_BC	contig14715	5	239	180	60	60	79.82	0	18.33	23.33	15	43.33	41.67	5	contig15597	1
CUST_106114_PI248252247	TCTGCTACTATACCCAATGTTTAGGCCTTAATCCAATATTATCCCTTGTTCGTCTTTCTG	1_BC	contig14715	5	239	87	153	60	77.3	1	11.67	26.67	20	41.67	38.33	3	contig07025	1
CUST_106122_PI248252247	CGACCCCATCGATGAGTATGCCATCACTCAACTCAAGGAGTTCGAGGGCAAGAAGTTGGT	2_BC	contig14714	10	102	43	60	60	83.88	1	26.67	25	28.33	20	51.67	4	contig15809	1
CUST_106131_PI248252247	TCTTCTCGTCGACCCCATCGATGAGTATGCCATCACTCAACTCAAGGAGTTCGAGGGCAA	2_BC	contig14714	10	102	34	69	60	84.1	1	21.67	30	25	23.33	51.67	4	contig15809	1
CUST_106132_PI248252247	CGTGACGCATTTTTTATCCACAAAGGCTGTATCTGCCATGCGGATCGCAAGGAAGAAGGT	2_BC	contig14713	10	164	105	60	60	83.37	0	26.67	21.67	26.67	25	48.33	6	contig00047	1
CUST_106140_PI248252247	TGAACCCGCGTGACGCATTTTTTATCCACAAAGGCTGTATCTGCCATGCGGATCGCAAGG	2_BC	contig14713	10	164	97	68	60	85.18	0	25	26.67	23.33	25	51.67	6	contig00047	1
CUST_106142_PI248252247	TAGCCCGTACGATCTAAACTGTTGTATATATGTGTGCATCTTGTTTCGGCTATATAATTC	1_BC	contig14712	10	382	270	113	60	76.51	0	18.33	18.33	23.33	40	36.67	3	contig02304	1
CUST_106151_PI248252247	ATGTCTCTTCCTACGATTATCATGGCATCCTTTCTCATATCAAGGCACGTCATCATTCTC	1_BC	contig14712	10	382	79	304	60	78.92	0	11.67	30	21.67	36.67	41.67	3	contig04852	1
CUST_106153_PI248252247	GGTTCTACTGTACTATCATAATTTATCTCCCCACACTTGCAATTCCATCTGCTTCGATAT	1_BC	contig14711	10	301	204	98	60	77.29	1	10	28.33	23.33	38.33	38.33	4	contig21402	1
CUST_106161_PI248252247	GCATAGATTGCCATATGGCGTTTCTGTTTATTCTTGTATTCTGGTTCTACTGTACTATCA	1_BC	contig14711	10	301	162	140	60	76.7	1	18.33	18.33	18.33	45	36.67	3	contig21402	1
CUST_106162_PI248252247	GAAAAACTACGCTCTCTTTCTGAGTGCCGAGGTGTTATATATGATTATATTGCTGTAGGG	1_BC	contig14710	10	155	95	61	60	77.41	1	25	15	25	35	40	5	contig12609	1
CUST_106171_PI248252247	TGCTGGGTGGAAAAACTACGCTCTCTTTCTGAGTGCCGAGGTGTTATATATGATTATATT	1_BC	contig14710	10	155	86	70	60	78.81	1	25	15	23.33	36.67	40	5	contig12609	1
CUST_106172_PI248252247	GGGTGAGTGGCTCCAGATGTGGGAGAAGAGCGTCAAGCAGGCGGTTTTGGGTCGCGTGCA	4_BC	contig02739	10	117	58	60	60	89.27	0	45	16.67	18.33	20	61.67	4	contig17037	1
CUST_10618_PI248252247	TATCCCCTGGAGTCCGGTTTGCCATAGTAGGATGATAGGACTCTAAATAAATTAATCAAA	1_BC	contig20663	10	235	165	71	60	77.53	0	20	18.33	33.33	28.33	38.33	4	contig11485	1
CUST_106181_PI248252247	TCTCCGCGAGGGTGAGTGGCTCCAGATGTGGGAGAAGAGCGTCAAGCAGGCGGTTTTGGG	4_BC	contig02739	10	117	49	69	60	88.84	0	43.33	18.33	18.33	20	61.67	4	contig17037	1
CUST_10619_PI248252247	ATCTGGTATAGTGTCACGGGCAGCATTGTAGCTGGTGTCGTGGGTGGCGCCTGGATAGTA	2_BC	contig20662	10	184	99	86	60	85.98	1	38.33	16.67	16.67	28.33	55	3	contig14125	1
CUST_106190_PI248252247	CCCACGAGCTATGCTACGTAGGTGACACGCCTTTACGACTCACTCCTTCTATCTTTCCAT	2_BC	contig02738	10	121	15	107	60	82.45	0	15	35	20	30	50	3	contig16255	1
CUST_106191_PI248252247	TAGGTGACACGCCTTTACGACTCACTCCTTCTATCTTTCCATCTCCGTCCACATTCCATG	3_BC	contig02738	10	121	33	89	60	81.78	0	11.67	36.67	18.33	33.33	48.33	3	contig02408	1
CUST_106193_PI248252247	TTTTTGGAATGGTTACACTATCTCCTGCAACGTGCAGCGACTCGACGGGGGCCTGTGCGA	2_BC	contig02737	10	137	60	78	60	86.66	0	30	25	18.33	26.67	55	5	contig19580	1
CUST_106201_PI248252247	ATGCCAGGTTTTTTGGAATGGTTACACTATCTCCTGCAACGTGCAGCGACTCGACGGGGG	2_BC	contig02737	10	137	51	87	60	85.4	0	30	23.33	20	26.67	53.33	6	contig19580	1
CUST_106202_PI248252247	GAAGAGCATTGATTTAACGTTTTCAATCCCTTCATATCTCTCTGACTCCTTTTTCGTTCC	1_BC	contig02736	10	113	29	85	60	77.28	0	11.67	26.67	20	41.67	38.33	5	contig00267	1
CUST_106211_PI248252247	TGCTCTCAGGAAGAGCATTGATTTAACGTTTTCAATCCCTTCATATCTCTCTGACTCCTT	1_BC	contig02736	10	113	20	94	60	78.82	0	13.33	26.67	21.67	38.33	40	4	contig03463	1
CUST_106212_PI248252247	TTTTTCTACACGTATCGAGCCAGGACAGCTTCCTTCCTTCCATACTGCCTATGGTGCCCT	2_BC	contig02735	10	107	48	60	60	83.62	1	16.67	33.33	16.67	33.33	50	5	contig19060	1
CUST_106221_PI248252247	ACCAAAACGGTTTTTCTACACGTATCGAGCCAGGACAGCTTCCTTCCTTCCATACTGCCT	2_BC	contig02735	10	107	38	70	60	83.14	1	15	33.33	23.33	28.33	48.33	5	contig19060	1
CUST_106222_PI248252247	TGTCTTGTCTTGCGCAGATACTATGAGCTCTTCAGCCTTTGTCCCTCCTAAAGTCTACAA	1_BC	contig02734	10	98	37	62	60	80.93	0	16.67	28.33	20	35	45	3	contig03550	1
CUST_106231_PI248252247	ACGTTAGCATCGAGAACCCTGTATCTTGTCTTGTCTTGCGCAGATACTATGAGCTCTTCA	1_BC	contig02734	10	98	11	88	60	80.94	0	20	25	21.67	33.33	45	3	contig03401	1
CUST_106232_PI248252247	TTTTTCGTATCTCTATCCGTTTGACTGCGTACCACCACGTACTATGACAAACAAATTTTA	1_BC	contig02733	10	149	90	60	60	77.61	0	11.67	25	26.67	36.67	36.67	5	contig09255	1
CUST_106241_PI248252247	CAGATGTAATTTTTCGTATCTCTATCCGTTTGACTGCGTACCACCACGTACTATGACAAA	1_BC	contig02733	10	149	81	69	60	78.18	0	15	25	26.67	33.33	40	5	contig09255	1
CUST_106242_PI248252247	AAATCAAACATCTCGGCGATCTCAGGGTCGAAGGTAGCGTGGGGGTAGATGGACAAGAGG	2_BC	contig02732	10	116	57	60	60	84.43	0	36.67	16.67	30	16.67	53.33	5	contig12364	1
CUST_106251_PI248252247	ACCATCTTAGAAGGAGCGGGCAAATCAAACATCTCGGCGATCTCAGGGTCGAAGGTAGCG	2_BC	contig02732	10	116	36	81	60	84.69	0	30	23.33	30	16.67	53.33	3	contig14251	1
CUST_106252_PI248252247	ATGACTTGTAGCAGTGCTAGTTAAGTGTGCATGGTCATAATTTTATAGTAGAGTCTGACA	1_BC	contig02731	10	141	82	60	60	76.93	0	25	11.67	28.33	35	36.67	4	contig10953	1
CUST_106261_PI248252247	TGACAACAGATGACTTGTAGCAGTGCTAGTTAAGTGTGCATGGTCATAATTTTATAGTAG	1_BC	contig02731	10	141	73	69	60	76.62	0	25	11.67	30	33.33	36.67	4	contig10953	1
CUST_106262_PI248252247	TAGATTAGCATGCCGAAAATAGCGGGATGTGCATTCATTCCAGATGTTTTTCGTGGCCAG	1_BC	contig02730	10	235	176	60	60	81.79	1	26.67	18.33	25	30	45	5	contig06106	1
CUST_106271_PI248252247	TGGGCGTAATAGATTAGCATGCCGAAAATAGCGGGATGTGCATTCATTCCAGATGTTTTT	1_BC	contig02730	10	235	167	69	60	80.89	0	26.67	15	26.67	31.67	41.67	5	contig06106	1
CUST_106272_PI248252247	TCTATCATTGAAGGTTCAGCGCAATTCAGCACCTAGAGGGTGCCTGAGTTGAAGTAGATA	1_BC	contig14709	10	272	198	75	60	81.08	0	26.67	18.33	28.33	26.67	45	3	contig17493	1
CUST_106278_PI248252247	TTATAACTTCTTCACGTCCTACTCTGGCTTTGGTACTACGGTTGATGTTCGTGTTACGGC	1_BC	contig14709	10	272	89	184	60	80.44	0	21.67	23.33	15	40	45	3	contig19808	1
CUST_10628_PI248252247	AGACTCGACAATATCTGGTATAGTGTCACGGGCAGCATTGTAGCTGGTGTCGTGGGTGGC	2_BC	contig20662	10	184	87	98	60	84.56	1	35	18.33	20	26.67	53.33	3	contig14125	1
CUST_106282_PI248252247	AGCATTCACCTTCGCCGTCGGCTTCGACGTTGCATCACCAAATTACTGGAGTCACTGGAA	2_BC	contig14708	10	142	83	60	60	85.13	0	21.67	30	23.33	25	51.67	3	contig00130	1
CUST_10629_PI248252247	TCTTGAACGCTTCAAGATTATCACGAGCTTCCTGTTGTTCGCGCAAGCGATTCTCATACT	1_BC	contig20661	10	209	148	62	60	81.81	0	18.33	26.67	21.67	33.33	45	2	contig11087	1
CUST_106291_PI248252247	CTTCGCTGGAGCATTCACCTTCGCCGTCGGCTTCGACGTTGCATCACCAAATTACTGGAG	2_BC	contig14708	10	142	74	69	60	85.53	0	23.33	31.67	18.33	26.67	55	3	contig00130	1
CUST_106292_PI248252247	TTACGGACAATGTTTTGCCGTCGATGTCTGATTCACCTGGGTGTTCTGGACCTTACAAAT	1_BC	contig14707	10	366	276	91	60	81.87	0	23.33	21.67	20	35	45	4	contig12318	1
CUST_106301_PI248252247	GCTATTCCAGGATTTCGTGATATGGCTGTGATTGATGGCACGCCCGTATATTGCTTCAAA	1_BC	contig14707	10	366	122	245	60	81.56	0	25	20	21.67	33.33	45	3	contig04938	1
CUST_106302_PI248252247	AATGGACTTGTCAAATTACTACTTTCGGGAACATCTTTCTCCAAGGCGGATGGCTGATGC	1_BC	contig14706	10	110	39	72	60	81.37	0	23.33	21.67	25	30	45	3	contig13962	1
CUST_106311_PI248252247	TACCAGTGATCCGAATGGACTTGTCAAATTACTACTTTCGGGAACATCTTTCTCCAAGGC	1_BC	contig14706	10	110	26	85	60	79.97	0	18.33	25	26.67	30	43.33	3	contig04599	1
CUST_106312_PI248252247	CTTTTTCTTGTACTCCAAAATGCATGTGTATGTATATATATTTACACGCACACCGTCATC	1_BC	contig14705	10	384	313	72	60	75.86	1	11.67	23.33	26.67	38.33	35	5	contig15036	1
CUST_106321_PI248252247	TGGCTCTTGGAATGTATTTTTGCTACTAGTATGCTACGTCTCTGTCATCTCCTTTTTGGC	1_BC	contig14705	10	384	13	372	60	79.22	1	20	21.67	13.33	45	41.67	5	contig15036	1
CUST_106322_PI248252247	GAAACAGAAACAATGAATCTCCTCTACTCTTCTGGAACCTCGAGATCGCCCGAGTTGATT	1_BC	contig14704	10	117	58	60	60	80.42	1	18.33	26.67	30	25	45	3	contig12542	1
CUST_106331_PI248252247	TGCACAAAATGAAACAGAAACAATGAATCTCCTCTACTCTTCTGGAACCTCGAGATCGCC	1_BC	contig14704	10	117	48	70	60	80.13	1	15	28.33	35	21.67	43.33	4	contig12542	1
CUST_106332_PI248252247	TGAGACTATTTACAATGTTCTGTGATTTGTAATACTTTCTTCCTTTGATTACTGCCCCGG	1_BC	contig14703	10	261	202	60	60	76.91	0	16.67	20	20	43.33	36.67	4	contig14822	1
CUST_106341_PI248252247	TCAACAACACGTCGATGCTGTTGTAGATCATACGAAGAAAGAAAAGAAACGAGAAAGCAG	1_BC	contig14703	10	261	71	191	60	78.8	0	23.33	16.67	45	15	40	4	contig19922	1
CUST_106342_PI248252247	TACTACTGACCTTGTACAACAGATTGACTGCACAACATAATCAATAGTAATGTTTGCTTG	1_BC	contig14702	10	206	87	120	60	76.2	0	15	20	33.33	31.67	35	3	contig14653	1
CUST_106351_PI248252247	GCCCTCATCCATACTACTGACCTTGTACAACAGATTGACTGCACAACATAATCAATAGTA	1_BC	contig14702	10	206	76	131	60	78.05	0	11.67	28.33	35	25	40	3	contig15514	1
CUST_106352_PI248252247	TGCAGCGACATCTTTGTCAAGCTTAAAATCGGTCAAAGAAAAAGACGAGAGGGTATTGTC	1_BC	contig14701	10	241	182	60	60	79.83	0	25	16.67	35	23.33	41.67	5	contig12379	1
CUST_106361_PI248252247	ACATAAGACTGCAGCGACATCTTTGTCAAGCTTAAAATCGGTCAAAGAAAAAGACGAGAG	1_BC	contig14701	10	241	173	69	60	78.94	0	21.67	18.33	41.67	18.33	40	5	contig12379	1
CUST_106362_PI248252247	TTAGCATTATACATGGCAACATTAAACGACTCCTTCTTGCCGCATCTGTTCCACGTCCTG	1_BC	contig14700	10	390	251	140	60	81.32	0	15	30	23.33	31.67	45	3	contig15991	1
CUST_106371_PI248252247	ACATTCTTCGTCGCATCTGCCGTTAGCATTATACATGGCAACATTAAACGACTCCTTCTT	1_BC	contig14700	10	390	229	162	60	80.39	1	13.33	28.33	25	33.33	41.67	3	contig15991	1
CUST_106372_PI248252247	AGAAAAGATAGCCTATATTCCACGACCTCTTCCACGGGAACCCGTGGTATATTTCTGAGA	1_BC	contig02729	10	213	148	66	60	80.64	0	20	25	30	25	45	4	contig21571	1
CUST_10638_PI248252247	GCTTGTAATTCTTGAACGCTTCAAGATTATCACGAGCTTCCTGTTGTTCGCGCAAGCGAT	1_BC	contig20661	10	209	139	71	60	81.78	0	21.67	23.33	21.67	33.33	45	2	contig11087	1
CUST_106381_PI248252247	GGATAAGAAAAGAAAAGATAGCCTATATTCCACGACCTCTTCCACGGGAACCCGTGGTAT	1_BC	contig02729	10	213	138	76	60	80.37	0	21.67	23.33	35	20	45	4	contig21571	1
CUST_106387_PI248252247	GTATTTGCTTGTTTCCCATTCGTGGTGCCGTACCGAATAGCGACCAACCTATTTACTGAA	1_BC	contig02728	10	114	3	112	60	81.3	0	20	25	21.67	33.33	45	3	contig16217	1
CUST_106388_PI248252247	TTACTGAACACCGACCGCAAATATCATGCAAGGCCGTTTTGTGCCGAAGGAAAGCACCAT	2_BC	contig02728	10	114	55	60	60	84.3	0	21.67	26.67	31.67	20	48.33	4	contig14011	1
CUST_10639_PI248252247	CCATTTTCATGGAACACTATTTCATAGTACTCTGTATGTATAAGTTGTGACGCAGTACTT	1_BC	contig20660	10	159	77	83	60	75.71	0	16.67	18.33	26.67	38.33	35	4	contig17506	1
CUST_106392_PI248252247	AGTCGTACAGCATCGCATGGTCGAAAGATGGACGTGCGCTGCCTCATTTCGAGAACCAAA	2_BC	contig02727	10	96	37	60	60	85.13	0	26.67	25	28.33	20	51.67	3	contig16423	1
CUST_106401_PI248252247	GGATACACGGAGTCGTACAGCATCGCATGGTCGAAAGATGGACGTGCGCTGCCTCATTTC	2_BC	contig02727	10	96	27	70	60	85.18	0	30	25	23.33	21.67	55	3	contig16423	1
CUST_106402_PI248252247	TCTTCAATTAGACCGCATTTGACCATTTTATCCACTAACTCGGCATTGTTCGAGCCCGAG	1_BC	contig02726	10	146	87	60	60	81.24	0	16.67	28.33	23.33	31.67	45	4	contig14016	1
CUST_106411_PI248252247	ACACGGTTATCTTCAATTAGACCGCATTTGACCATTTTATCCACTAACTCGGCATTGTTC	1_BC	contig02726	10	146	78	69	60	79.03	0	13.33	26.67	25	35	40	4	contig14016	1
CUST_106412_PI248252247	CAAAGCCTCGGTTAACTCATTCAGTTGCTCTGTAGTCATTTCCTTAGTTACTTTTTATTC	1_BC	contig02725	10	106	17	90	60	76.38	0	13.33	23.33	20	43.33	36.67	5	contig11526	1
CUST_106421_PI248252247	GAGAATTGACAAAGCCTCGGTTAACTCATTCAGTTGCTCTGTAGTCATTTCCTTAGTTAC	1_BC	contig02725	10	106	8	99	60	77.74	0	18.33	21.67	25	35	40	3	contig16017	1
CUST_106422_PI248252247	ATTACGCTTGCGTGACGCGTTAGATTCGAGGCTGATGGAGGAAGTTGGGCATGGGTGACG	2_BC	contig02724	10	104	20	85	60	85.98	0	40	15	20	25	55	3	contig21161	1
CUST_106431_PI248252247	ATGGCGGACTCATTACGCTTGCGTGACGCGTTAGATTCGAGGCTGATGGAGGAAGTTGGG	2_BC	contig02724	10	104	9	96	60	85.82	0	38.33	16.67	20	25	55	3	contig16146	1
CUST_106432_PI248252247	TTTGTCTTCTTTGAGGATGACGATGATGATGTGAAGTCAATGTGGGACCGTTTGACTCCG	1_BC	contig02723	10	169	85	85	60	81	0	30	15	20	35	45	3	contig18212	1
CUST_106441_PI248252247	TGCGGTACTTTTGTCTTCTTTGAGGATGACGATGATGATGTGAAGTCAATGTGGGACCGT	1_BC	contig02723	10	169	76	94	60	81.63	0	31.67	13.33	20	35	45	4	contig08101	1
CUST_106445_PI248252247	AGTGATCTTGAAGGAAGATGCCTTAGGGTGCTTAAGCAGCCTGCTGAGCACCGAGCCACC	2_BC	contig02722	10	94	32	63	60	85.88	0	30	25	25	20	55	3	contig18724	1
CUST_106451_PI248252247	ACAAGGGCAGTGATCTTGAAGGAAGATGCCTTAGGGTGCTTAAGCAGCCTGCTGAGCACC	2_BC	contig02722	10	94	24	71	60	85.28	0	31.67	21.67	26.67	20	53.33	3	contig10060	1
CUST_106452_PI248252247	TTAACTGTAACAGGGGGTGCTGCGCTAAGTGCATATCTCATAACTAAAGCCATTCAGGAG	1_BC	contig02721	10	104	40	65	60	80.84	0	25	20	30	25	45	5	contig00987	1
CUST_106461_PI248252247	CCTATTATGCTTAACTGTAACAGGGGGTGCTGCGCTAAGTGCATATCTCATAACTAAAGC	1_BC	contig02721	10	104	30	75	60	79.45	0	21.67	21.67	28.33	28.33	43.33	5	contig00987	1
CUST_106462_PI248252247	ACGAACAATCATCAGTGATTCATGATCTTCGACCCACACCCGAGCTGGTGCGCCATCACC	2_BC	contig02720	10	90	9	82	60	85.19	0	18.33	35	26.67	20	53.33	3	contig19297	1
CUST_106470_PI248252247	TCTTCGCCACGAACAATCATCAGTGATTCATGATCTTCGACCCACACCCGAGCTGGTGCG	2_BC	contig02720	10	90	1	90	60	85.04	0	20	33.33	23.33	23.33	53.33	3	contig19297	1
CUST_106472_PI248252247	CTATAACGCAGGATGGGAGAAAATTATGCGCTCTGTAGTCGCAAGTGGTTTGAAGAATGG	1_BC	contig02719	10	105	46	60	60	80.59	0	31.67	13.33	30	25	45	4	contig21115	1
CUST_10648_PI248252247	CCTTTGGAGGCGCTTGTATTTACCATTTTCATGGAACACTATTTCATAGTACTCTGTATG	1_BC	contig20660	10	159	55	105	60	77.16	0	18.33	20	21.67	40	38.33	4	contig17858	1
CUST_106481_PI248252247	CACTGTTGACTATAACGCAGGATGGGAGAAAATTATGCGCTCTGTAGTCGCAAGTGGTTT	1_BC	contig02719	10	105	37	69	60	81.15	0	28.33	16.67	26.67	28.33	45	4	contig21115	1
CUST_106490_PI248252247	ACCAACCGAATTCCTTCATGAACTGCTCCTGACGCGTTTCATCGGCCACCAGGAATCTCA	2_BC	contig02718	10	94	1	94	60	85.07	0	16.67	35	25	23.33	51.67	3	contig19994	1
CUST_106491_PI248252247	ACGCGTTTCATCGGCCACCAGGAATCTCATGGCGCGCGTACGTGCTCTCGGATCCGTCAT	3_BC	contig02718	10	94	32	63	60	88.89	0	26.67	33.33	16.67	23.33	60	3	contig19994	1
CUST_106492_PI248252247	CACCACTACCGGCTCTTGACCCAGGATTATCAAAATACACAAAGACAGATGCCAATCAGG	2_BC	contig02717	10	98	39	60	60	81.2	0	16.67	30	36.67	16.67	46.67	4	contig03320	1
CUST_106501_PI248252247	ACAGTCGCCCACCACTACCGGCTCTTGACCCAGGATTATCAAAATACACAAAGACAGATG	2_BC	contig02717	10	98	30	69	60	82.44	0	16.67	31.67	35	16.67	48.33	4	contig06747	1
CUST_106502_PI248252247	AGAAATCGCTGTCCAGTTCTTCCTCGGCACTGCTATTCGCAGTGAGATGCTCGGTGGACG	2_BC	contig02716	10	90	31	60	60	85.54	0	28.33	26.67	18.33	26.67	55	3	contig03936	1
CUST_106511_PI248252247	CATCCTCAAAGAAATCGCTGTCCAGTTCTTCCTCGGCACTGCTATTCGCAGTGAGATGCT	2_BC	contig02716	10	90	22	69	60	83.39	0	20	30	21.67	28.33	50	3	contig03936	1
CUST_106512_PI248252247	AACAGCAGCACCATTAACTAAACATCTTTTGTCCTCATCGTTTGTCCCTCGTATCTCAAT	1_BC	contig02715	10	95	26	70	60	79.39	0	10	30	26.67	33.33	40	4	B4.seq	1
CUST_106521_PI248252247	ATACCTACACTTCCAATAACAGCAGCACCATTAACTAAACATCTTTTGTCCTCATCGTTT	1_BC	contig02715	10	95	9	87	60	77.76	0	6.67	30	31.67	31.67	36.67	4	B4.seq	1
CUST_106522_PI248252247	TTCCTCGGATCTCCCTAATTATATCTATTGCTGTAACCTCGTTTAATACATAAATGCCGA	1_BC	contig02714	10	102	43	60	60	76.86	0	11.67	25	26.67	36.67	36.67	3	contig14076	1
CUST_106528_PI248252247	TTCGTTCGTCCATTTATGTTTCCTCGGATCTCCCTAATTATATCTATTGCTGTAACCTCG	1_BC	contig02714	10	102	24	79	60	77.92	0	13.33	26.67	16.67	43.33	40	3	contig04726	1
CUST_106532_PI248252247	TTAAATATCGTTCCCTCACAAACTGCACTGTAGACATGTACAACAGTGTGCTAGAGTATG	1_BC	contig02713	10	102	43	60	60	78.11	0	18.33	21.67	31.67	28.33	40	3	contig04273	1
CUST_106541_PI248252247	AACTGGGTGTTAAATATCGTTCCCTCACAAACTGCACTGTAGACATGTACAACAGTGTGC	1_BC	contig02713	10	102	34	69	60	80.32	0	20	23.33	30	26.67	43.33	3	contig19709	1
CUST_106542_PI248252247	ATTTGTCAAAGACAGGAAGTTCGACAGGCTTTGTCTCCGATTCTGCCTGATCGTTGATTC	1_BC	contig02712	10	127	58	70	60	81.18	0	23.33	21.67	21.67	33.33	45	3	contig06673	1
CUST_106551_PI248252247	GGAATATTGAGATTTGTCAAAGACAGGAAGTTCGACAGGCTTTGTCTCCGATTCTGCCTG	1_BC	contig02712	10	127	47	81	60	80.41	0	26.67	18.33	25	30	45	3	contig06673	1
CUST_106552_PI248252247	TTTTTCTTTGTCAGTGGAAGTGGAGGAGATGCTCATTTTGCTAGCAGAAAAGTGCTTCAT	1_BC	contig02711	10	97	38	60	60	79.84	0	26.67	13.33	23.33	36.67	40	5	contig06668	1
CUST_106561_PI248252247	TTCACGGTTTTTTTCTTTGTCAGTGGAAGTGGAGGAGATGCTCATTTTGCTAGCAGAAAA	4_BC	contig02711	10	97	29	69	60	79.94	0	26.67	13.33	23.33	36.67	40	7	contig06668	1
CUST_106562_PI248252247	AAGATCAACCTGTCGTTGTTCTAGGGGACGGAAAGGAAATGAAAACCAATTTTATCATAG	1_BC	contig02710	10	132	42	91	60	77.98	0	23.33	15	36.67	25	38.33	4	contig00826	1
CUST_10657_PI248252247	TGGGTAATGAAGAGACGATGTGTGTTTGCTTGGATCTAATAAGATACTATCCCCTTTAAG	1_BC	contig06379	10	109	1	109	60	77.11	0	25	13.33	28.33	33.33	38.33	4	contig13474	1
CUST_106571_PI248252247	ACGCTACACAAGATCAACCTGTCGTTGTTCTAGGGGACGGAAAGGAAATGAAAACCAATT	1_BC	contig02710	10	132	33	100	60	81.12	0	23.33	20	36.67	20	43.33	4	contig00826	1
CUST_106572_PI248252247	CAAGGGCGAGTTTTGCCGTTCCGCCAGCAGATCATGGTGGCGACATAACCTACTATTTCG	2_BC	contig02709	10	100	41	60	60	84.77	0	26.67	26.67	21.67	25	53.33	4	contig06393	1
CUST_10658_PI248252247	TCCCCTTTAAGTTTGTTTAATTGTAAGACATGAAACATACTTGCAAGAAGCTTCTTAATA	2_BC	contig06379	10	109	50	60	60	74.72	0	13.33	16.67	33.33	36.67	30	4	contig19456	1
CUST_106581_PI248252247	TGACGCTGCATACAAGGGCGAGTTTTGCCGTTCCGCCAGCAGATCATGGTGGCGACATAA	2_BC	contig02709	10	100	29	72	60	87.1	0	30	25	23.33	21.67	55	4	contig12131	1
CUST_106582_PI248252247	TAGGTTATCTTCTTTAACCCAGAATATCAGAGAAATAACGGTCACCCGCACTGGTTGAGG	1_BC	contig02708	10	116	57	60	60	79.58	0	21.67	21.67	30	26.67	43.33	3	contig16715	1
CUST_10659_PI248252247	CAATTTCCCTCGTCTGTTTCTTAAATTATCTCTTCTCTCCACTTGAGCACAGCTTAAGAA	1_BC	contig06378	10	101	42	60	60	77.53	0	10	28.33	23.33	38.33	38.33	3	contig17404	1
CUST_106591_PI248252247	AAGGAAGACTAGGTTATCTTCTTTAACCCAGAATATCAGAGAAATAACGGTCACCCGCAC	1_BC	contig02708	10	116	48	69	60	78.71	0	18.33	23.33	36.67	21.67	41.67	3	contig18940	1
CUST_106596_PI248252247	AGATCGCGTGATGTGACAAGGCTGACCTGCCTTTTATTGTCCCGTTCAGACACATTCCAA	2_BC	contig02707	10	220	158	63	60	83.53	0	21.67	26.67	23.33	28.33	48.33	4	contig11615	1
CUST_106601_PI248252247	CACCGAGATCGCGTGATGTGACAAGGCTGACCTGCCTTTTATTGTCCCGTTCAGACACAT	2_BC	contig02707	10	220	153	68	60	84.33	0	23.33	28.33	21.67	26.67	51.67	4	contig19074	1
CUST_106602_PI248252247	AGGCACTACAAACACTGGATGAACGCTTTGACCAGTTTATGGCTAAACATTATGGATCGG	1_BC	contig02706	10	131	72	60	60	80.57	0	23.33	20	31.67	25	43.33	3	contig16774	1
CUST_106611_PI248252247	TTAGAAATGAGGCACTACAAACACTGGATGAACGCTTTGACCAGTTTATGGCTAAACATT	1_BC	contig02706	10	131	63	69	60	78.93	0	20	18.33	35	26.67	38.33	3	contig20776	1
CUST_106612_PI248252247	TTCGAATGACTACCTGACTGATAATCTTGGTTTCGGTAAAGAGAGGCGACGGGAGTTTCA	1_BC	contig02705	10	288	221	68	60	80.95	0	28.33	16.67	26.67	28.33	45	3	contig01390	1
CUST_106621_PI248252247	CCAATCTAGATTCGAATGACTACCTGACTGATAATCTTGGTTTCGGTAAAGAGAGGCGAC	1_BC	contig02705	10	288	211	78	60	78.78	0	23.33	20	30	26.67	43.33	3	contig15968	1
CUST_106622_PI248252247	TTTAATCAGCCTTAGCTTAGTGCTCAACTTTGTGCCTAACGCTCATGATCGTGGGAGGAT	1_BC	contig02704	10	128	58	71	60	81.62	0	23.33	21.67	21.67	33.33	45	3	contig16072	1
CUST_106631_PI248252247	CATCCAAATGGGATTTAATCAGCCTTAGCTTAGTGCTCAACTTTGTGCCTAACGCTCATG	1_BC	contig02704	10	128	45	84	60	80.14	0	18.33	25	25	31.67	43.33	3	contig16072	1
CUST_106632_PI248252247	GGTAGATCCATATTCGTAAGTCCTTGTGAAGAGTAGTGTGTGATGAGGGCTGTCTGCAAA	1_BC	contig02703	10	98	39	60	60	80.29	0	31.67	13.33	25	30	45	3	contig18477	1
CUST_106641_PI248252247	TGCATGATCTCTGGTAGATCCATATTCGTAAGTCCTTGTGAAGAGTAGTGTGTGATGAGG	1_BC	contig02703	10	98	27	72	60	79.13	0	30	13.33	23.33	33.33	43.33	2	contig05437	1
CUST_106642_PI248252247	GGTGTTTGATCCGATACCCATTGCTTATGTCTAATGTCATTAAGATGGTTACTTTAGGGA	1_BC	contig02702	10	121	62	60	60	77.46	0	23.33	15	23.33	38.33	38.33	3	contig20906	1
CUST_106651_PI248252247	TGTGATTGAGGTGTTTGATCCGATACCCATTGCTTATGTCTAATGTCATTAAGATGGTTA	1_BC	contig02702	10	121	53	69	60	77.43	0	23.33	13.33	23.33	40	36.67	3	contig20906	1
CUST_106653_PI248252247	AACATCGTCAACTGGTGGATGGCTGGTCCGGCCGGACCAGGGAAGAGAGGATGGTAAGGT	3_BC	contig02701	10	101	41	61	60	87.68	0	40	18.33	25	16.67	58.33	3	contig03665	1
CUST_106659_PI248252247	TAGTCGGCAAACATCGTCAACTGGTGGATGGCTGGTCCGGCCGGACCAGGGAAGAGAGGA	3_BC	contig02701	10	101	32	70	60	88.41	0	38.33	21.67	25	15	60	3	contig03665	1
CUST_106662_PI248252247	AAGAAACCGATCCTCATGTTGTATAGTACCTCGTGATTAGGGGAGCAAGAGTGGTGGTTT	1_BC	contig02700	10	199	89	111	60	81.02	0	30	15	26.67	28.33	45	4	contig05612	1
CUST_106671_PI248252247	CAACGACTATGAATGGCAAGAAACCGATCCTCATGTTGTATAGTACCTCGTGATTAGGGG	1_BC	contig02700	10	199	72	128	60	79.82	0	25	20	30	25	45	4	contig00627	1
CUST_106672_PI248252247	CAATATAACCTGAAGTAGTTAGGCTTGTTGTTTGTTTTGACAGAAAGTGTCAGGTCGATG	1_BC	contig19599	10	136	47	90	60	77.33	0	26.67	11.67	26.67	35	38.33	4	contig02758	1
CUST_10668_PI248252247	TGGAGCCATCTACGGCAATTTCCCTCGTCTGTTTCTTAAATTATCTCTTCTCTCCACTTG	1_BC	contig06378	10	101	27	75	60	79.8	0	13.33	30	16.67	40	43.33	3	contig17592	1
CUST_106681_PI248252247	ACGTGATAGCAATATAACCTGAAGTAGTTAGGCTTGTTGTTTGTTTTGACAGAAAGTGTC	1_BC	contig19599	10	136	38	99	60	77.15	0	25	11.67	28.33	35	36.67	4	contig02758	1
CUST_106682_PI248252247	TTGGTTACGACTCCTTTGCTTTTGCTTGCATCGTTTATACATATATACATGCGTACACGG	1_BC	contig19598	10	154	95	60	60	78.96	0	18.33	21.67	20	40	40	4	contig14551	1
CUST_10669_PI248252247	ATCTCCATGCCTAACGATCAGGTATACACCGATCACGGTGCTGTTATCGGAACTGCTAGA	2_BC	contig06377	10	100	41	60	60	82.36	0	21.67	26.67	26.67	25	48.33	2	contig10537	1
CUST_106691_PI248252247	CGTAATGATTTGGTTACGACTCCTTTGCTTTTGCTTGCATCGTTTATACATATATACATG	1_BC	contig19598	10	154	86	69	60	76.08	0	16.67	18.33	21.67	43.33	35	4	contig14551	1
CUST_106692_PI248252247	AGAAGATTGAGCAAGGCGATGAATGTACATTACGAAGACATTGGAAATATGTGTTGATTA	1_BC	contig19597	10	100	41	60	60	77.04	0	26.67	8.33	38.33	26.67	35	3	gpdS	1
CUST_106701_PI248252247	ACAGGCTGCAGAAGATTGAGCAAGGCGATGAATGTACATTACGAAGACATTGGAAATATG	1_BC	contig19597	10	100	32	69	60	79.83	0	28.33	13.33	38.33	20	41.67	3	gpdS	1
CUST_106702_PI248252247	ATATATATAGTCGGCCAGTCCTGATTACATATATGCGTGTGAGGAAGTACAACAACATGC	1_BC	contig19596	10	326	264	63	60	78.01	0	21.67	18.33	33.33	26.67	40	2	contig09984	1
CUST_106711_PI248252247	CTATGGAAGATGATGGGATTCGTACACACTTGACCAAAATGATCCGACGAAAAAGCAAAA	1_BC	contig19596	10	326	56	271	60	79.09	0	21.67	18.33	41.67	18.33	40	5	contig14412	1
CUST_106712_PI248252247	TTTCTACATGCACACAGTGCAAGTGGCGCTGAATACCAACTGAAGTATTAAACCACTTCT	1_BC	contig19595	10	245	186	60	60	80.41	0	16.67	25	31.67	26.67	41.67	3	contig18105	1
CUST_106721_PI248252247	GTACAGTATTTTCTACATGCACACAGTGCAAGTGGCGCTGAATACCAACTGAAGTATTAA	1_BC	contig19595	10	245	177	69	60	78.8	0	20	20	33.33	26.67	40	4	contig18105	1
CUST_106722_PI248252247	GTTTCGACTATGATTTTGATGCTACTAATAATGAAGGCGATAATGAGCTTTTTAGAGCGT	1_BC	contig19594	10	113	33	81	60	76.35	0	23.33	11.67	28.33	36.67	35	5	contig07169	1
CUST_106731_PI248252247	GACTTGCGGGTTTCGACTATGATTTTGATGCTACTAATAATGAAGGCGATAATGAGCTTT	1_BC	contig19594	10	113	24	90	60	78.08	0	25	13.33	26.67	35	38.33	4	contig17187	1
CUST_106732_PI248252247	CCACCTTCTTTGCATCCTCGGTTCAGGATATCCTGCCCTACTGGACATCGTCATCGCTAA	2_BC	contig19593	10	105	46	60	60	83.67	0	16.67	35	18.33	30	51.67	3	contig17081	1
CUST_106741_PI248252247	TGCGCTTAACCTTAGTGCCCCATTTATCCCCACCTTCTTTGCATCCTCGGTTCAGGATAT	2_BC	contig19593	10	105	17	89	60	83.37	0	15	33.33	16.67	35	48.33	4	contig17081	1
CUST_106742_PI248252247	ATCTCAAAAGCTGGAGCATAGAAGAATCGACGATTCAAGAGTGCCTCAAGACGTGCTTTA	1_BC	contig19592	10	300	241	60	60	80.67	0	23.33	20	35	21.67	43.33	4	contig20276	1
CUST_106751_PI248252247	CATAATCGTAAAGACCGGCAACACCGCCATAGATCTCAAAAGCTGGAGCATAGAAGAATC	1_BC	contig19592	10	300	209	92	60	80.37	0	20	25	40	15	45	4	contig11158	1
CUST_106752_PI248252247	ATGGAGATGGTGGTGTATTGAACGAGTATAGGCTCTTGCGGGCCACGACGAACTTTTCAG	2_BC	contig19591	10	141	82	60	60	83.25	0	33.33	16.67	23.33	26.67	50	4	contig15684	1
CUST_106761_PI248252247	TGCCGAATCATGGAGATGGTGGTGTATTGAACGAGTATAGGCTCTTGCGGGCCACGACGA	2_BC	contig19591	10	141	73	69	60	85.37	0	35	18.33	23.33	23.33	53.33	3	contig15684	1
CUST_106762_PI248252247	GTTGTGCATTATATCGTTAGCTATGTATCTACCCTTCCTATCAGCATCAGCATTTACTTT	1_BC	contig19590	10	356	254	103	60	76.62	0	13.33	23.33	21.67	41.67	36.67	3	contig14839	1
CUST_106771_PI248252247	GTTCTTGTTGTTGTGCATTATATCGTTAGCTATGTATCTACCCTTCCTATCAGCATCAGC	1_BC	contig19590	10	356	245	112	60	77.63	0	16.67	23.33	18.33	41.67	40	3	contig14839	1
CUST_106772_PI248252247	TAACTTTTGGTAAACATGAACTGGCCTTTTGAATCCTCCCTCTCCCGTGCTTTCATAATG	1_BC	contig19589	10	278	219	60	60	79.82	0	15	26.67	21.67	36.67	41.67	4	contig19008	1
CUST_10678_PI248252247	TCCCCAACGATCTCCATGCCTAACGATCAGGTATACACCGATCACGGTGCTGTTATCGGA	2_BC	contig06377	10	100	32	69	60	84.07	0	20	31.67	25	23.33	51.67	4	contig10537	1
CUST_106781_PI248252247	TATTTATTATAACTTTTGGTAAACATGAACTGGCCTTTTGAATCCTCCCTCTCCCGTGCT	1_BC	contig19589	10	278	210	69	60	78.53	0	13.33	25	21.67	40	38.33	4	contig19008	1
CUST_106782_PI248252247	ATAATAGCGTGTACTAAACCGCTTGTTGACGTCACGGAATGTTGGCGTAAGCTCAAATCC	1_BC	contig19588	10	119	39	81	60	81.32	1	23.33	21.67	28.33	26.67	45	3	contig14041	1
CUST_10679_PI248252247	GTTTAAAACGCCAAAATCCACACCCGGACATAAACCATTAATGCATTTTGCTTCTCCGCT	1_BC	contig06376	10	149	82	68	60	80.87	0	11.67	30	31.67	26.67	41.67	4	contig07444	1
CUST_106790_PI248252247	AGATTGAGATAATAGCGTGTACTAAACCGCTTGTTGACGTCACGGAATGTTGGCGTAAGC	1_BC	contig19588	10	119	31	89	60	81.09	1	28.33	16.67	28.33	26.67	45	3	contig14041	1
CUST_106792_PI248252247	AAACTTGTTTTTATTGCGTTGTACATATTCTTTGGCGAGCGTTCTTCACATCGCCGCGCG	1_BC	contig19587	10	280	186	95	60	82.34	1	21.67	23.33	16.67	38.33	45	5	contig14960	1
CUST_106801_PI248252247	GGCAACAACAAACTTGTTTTTATTGCGTTGTACATATTCTTTGGCGAGCGTTCTTCACAT	1_BC	contig19587	10	280	177	104	60	79.27	1	18.33	20	23.33	38.33	38.33	5	contig14960	1
CUST_106804_PI248252247	TAGTCTGGTAGTACATTTTCCGTGCCCTTGTGTTACGATACCTTGAGTGATTCATCCTGC	1_BC	contig19586	10	354	251	104	60	80.48	1	21.67	23.33	16.67	38.33	45	4	contig16633	1
CUST_106811_PI248252247	TCATCAATCTTTTCTTAAACATCCTGCGTTTGATCAGCAACGCTCAGGAACAGTAAGGGC	1_BC	contig19586	10	354	53	302	60	80.72	1	18.33	25	28.33	28.33	43.33	4	contig16633	1
CUST_106812_PI248252247	AACAACATTGGACTTGCATACAACAAATTTTTCGATTGAGAAATGCTACTTACTACTCTA	2_BC	contig19585	10	149	90	60	60	75.58	0	11.67	20	36.67	31.67	31.67	5	contig19367	1
CUST_106821_PI248252247	ATCGATTGTAACAACATTGGACTTGCATACAACAAATTTTTCGATTGAGAAATGCTACTT	2_BC	contig19585	10	149	81	69	60	76.3	0	15	16.67	35	33.33	31.67	5	contig19367	1
CUST_106822_PI248252247	ATCATATCTTTTCTTTTGTTCTGCTGCTGTAGTAGTTTGTCGCCTTCCCTTGTGCGCACT	1_BC	contig19584	10	130	15	116	60	81.27	0	18.33	25	10	46.67	43.33	4	contig21809	1
CUST_106831_PI248252247	AATCCACCTCCAGATCATATCTTTTCTTTTGTTCTGCTGCTGTAGTAGTTTGTCGCCTTC	1_BC	contig19584	10	130	2	129	60	79.38	0	15	26.67	15	43.33	41.67	4	contig09986	1
CUST_106832_PI248252247	AAATAGCAAGGTACCAGTAGGTAGCATCAACCTAATTCATCTTCGTCGGGCGACATAGTG	1_BC	contig19583	10	137	68	70	60	80.48	0	23.33	21.67	31.67	23.33	45	3	contig01770	1
CUST_106841_PI248252247	GACCTAAAGCTCCTGAAATAGCAAGGTACCAGTAGGTAGCATCAACCTAATTCATCTTCG	1_BC	contig19583	10	137	53	85	60	78.91	0	18.33	25	33.33	23.33	43.33	3	contig08959	1
CUST_106842_PI248252247	TTTACCGTTATGGTTTTTCGTTTCATCTTTGCCCTCCTGCGTATCGCTTATGATGCCACG	1_BC	contig21899	10	776	709	68	60	81.66	1	18.33	26.67	11.67	43.33	45	5	contig16281	1
CUST_106851_PI248252247	AGTTACTCGGTTCTGGACTTGATTAGTTTTCGTCTTTACCGTTATGGTTTTTCGTTTCAT	1_BC	contig21899	10	776	675	102	60	77.7	1	20	16.67	13.33	50	36.67	5	contig16281	1
CUST_106852_PI248252247	GCCACAGAAGCACTCCAGAAAATACAGGAAGGCCAAAGGTTTGATAAGGTAGCACAAGAA	1_BC	contig19582	10	285	226	60	60	81.33	0	25	20	43.33	11.67	45	4	contig08882	1
CUST_106861_PI248252247	ACATTCCAAAGCCACAGAAGCACTCCAGAAAATACAGGAAGGCCAAAGGTTTGATAAGGT	1_BC	contig19582	10	285	216	70	60	81.38	0	21.67	21.67	41.67	15	43.33	4	contig08882	1
CUST_106862_PI248252247	TTGATCCAAGTATCGGTAATCCAAATTTTCCGCCCTGCGGCTATAGCAAAGGTCCATCAT	1_BC	contig21898	10	106	3	104	60	82.01	0	18.33	26.67	26.67	28.33	45	4	28	1
CUST_106863_PI248252247	AGCAAAGGTCCATCATGTCACCAAGGTAGTCTTCTGGGACGATGATGGAGGCGTAGACAA	2_BC	contig21898	10	106	47	60	60	83.52	0	30	20	30	20	50	3	contig11545	1
CUST_106872_PI248252247	AATCCCTTGTACATCCTCATAGGGGCCTATGTTCGTCTGCGGAGCTGACATTCGTCACCA	2_BC	contig19581	10	116	57	60	60	84.35	0	21.67	30	20	28.33	51.67	4	contig03973	1
CUST_10688_PI248252247	GATGGCCAAGTTTAAAACGCCAAAATCCACACCCGGACATAAACCATTAATGCATTTTGC	1_BC	contig06376	10	149	73	77	60	80.57	0	15	26.67	36.67	21.67	41.67	4	contig07444	1
CUST_106881_PI248252247	CTTGGTTTGAATCCCTTGTACATCCTCATAGGGGCCTATGTTCGTCTGCGGAGCTGACAT	2_BC	contig19581	10	116	48	69	60	83.16	0	25	25	16.67	33.33	50	4	contig03973	1
CUST_106882_PI248252247	CATGTTGAGTGCTTTTGTGCGCACAGCCTCCTGCAGCTCCTTCAGTGGTGTATTTCCCGA	2_BC	contig21897	10	116	57	60	60	85.58	1	25	28.33	13.33	33.33	53.33	4	contig15515	1
CUST_10689_PI248252247	TTATCCTGAAGATCGAGGTATTTGAGCCCGGGGTTTTTCGACAGCCCCTCCGCCAGTGCA	2_BC	contig06375	10	105	42	64	60	86.43	0	26.67	28.33	18.33	26.67	55	5	contig10006	1
CUST_106890_PI248252247	TTGTTGCGCATGTTGAGTGCTTTTGTGCGCACAGCCTCCTGCAGCTCCTTCAGTGGTGTA	2_BC	contig21897	10	116	49	68	60	86.57	1	28.33	25	11.67	35	53.33	4	contig15515	1
CUST_106892_PI248252247	AAGAATGGATTCTCCTTAAAGTAGAATTCAATAGTGAAGCAGCGCGACTCGACGGGGTCA	1_BC	contig19580	10	243	171	73	60	81.31	1	26.67	18.33	33.33	21.67	45	4	contig21516	1
CUST_106899_PI248252247	GCATCTGAGAAGAATGGATTCTCCTTAAAGTAGAATTCAATAGTGAAGCAGCGCGACTCG	1_BC	contig19580	10	243	162	82	60	79.37	1	25	18.33	33.33	23.33	43.33	3	contig21516	1
CUST_106902_PI248252247	AGATTTAGGATGCGGGAGGCAAAATATGCCTTGCTGATATTAACCGAACGAGTTGAAGCC	1_BC	contig21896	10	789	653	137	60	81.47	0	28.33	16.67	31.67	23.33	45	4	contig19787	1
CUST_106903_PI248252247	CTCTTTTGTTGGAGCAGCAGCCATGGTCAAAGATTTAAGTACAGAGATTTAGGATGCGGG	1_BC	contig21896	10	789	609	181	60	80.67	0	30	15	26.67	28.33	45	4	contig02309	1
CUST_106904_PI248252247	TGATCTAGATGTTTAATGGATTTCGTACTAATGCGTAGTCATGCCATGGCCCGAACTTTA	1_BC	contig21896	10	789	92	698	60	79.07	0	21.67	18.33	25	35	40	3	contig02173	1
CUST_106912_PI248252247	TGACAAGGTGAAGGATGGCAAGAAGCGTCACAGCACCAATAACAGCATACGATTTAGGAA	1_BC	contig21895	10	357	285	73	60	81.9	0	26.67	18.33	40	15	45	3	contig18144	1
CUST_106918_PI248252247	AGGATTCAATAAAGTTGAAGCTTCCGAAGACAGTCCAGTACGTCAGCCATTGGACATCAT	1_BC	contig21895	10	357	135	223	60	80.74	0	21.67	21.67	33.33	23.33	43.33	3	contig20467	1
CUST_106922_PI248252247	CTGCGGTTTGTATGTGCTTCGGTGCATGCACCGTCTAAATATTTTCCTGTCCTGCTTCGG	2_BC	contig21894	10	159	100	60	60	83.43	0	25	25	11.67	38.33	50	4	contig00575	1
CUST_106931_PI248252247	AGAGGGAGCCTGCGGTTTGTATGTGCTTCGGTGCATGCACCGTCTAAATATTTTCCTGTC	2_BC	contig21894	10	159	91	69	60	83.79	0	28.33	21.67	16.67	33.33	50	4	contig00575	1
CUST_106932_PI248252247	TGTTAGTAGTATGGTGGAAAAGAACAAGGTAGCGACTGTCATGGACGAGCTTGTGCGTAT	1_BC	contig21893	10	175	88	88	60	81.2	0	33.33	11.67	28.33	26.67	45	4	contig01245	1
CUST_106933_PI248252247	GTAGCGACTGTCATGGACGAGCTTGTGCGTATCGGTGCAGAGGACGTGTTGATATTTAAT	2_BC	contig21893	10	175	116	60	60	82.39	0	33.33	15	21.67	30	48.33	3	contig01245	1
CUST_106942_PI248252247	AAAGACGGCGAAGCTCTAGATTCCCTTGGACTCCTTTTTGTATACACTTGTACCGGTACA	1_BC	contig21892	10	143	81	63	60	81.04	1	20	25	25	30	45	5	contig19657	1
CUST_10695_PI248252247	AATGTATTATCCTGAAGATCGAGGTATTTGAGCCCGGGGTTTTTCGACAGCCCCTCCGCC	2_BC	contig06375	10	105	36	70	60	84.17	0	25	26.67	20	28.33	51.67	5	contig10006	1
CUST_106951_PI248252247	GTGACGAATGTTTACATGGATGCTGTCAACGACAAACTCAAGAAGAAGATGGGGGAGAGA	1_BC	contig21892	10	143	22	122	60	80.85	1	31.67	13.33	36.67	18.33	45	5	contig19657	1
CUST_106952_PI248252247	GCTTGGCCGGGACGCGCTTGACTATGACTGAACTCGAACGAGGGATGATTTCGGAGTCAT	2_BC	contig21891	10	118	59	60	60	85.62	0	33.33	21.67	21.67	23.33	55	3	contig05328	1
CUST_106961_PI248252247	ATGTACCATCGGTTGGGGTAGCATTCCCAAGATATACAGCTACAGCACCCCTACCAGGCT	2_BC	contig21891	10	118	2	117	60	84.33	0	21.67	30	26.67	21.67	51.67	4	contig01007	1
CUST_106962_PI248252247	TTTCCGCCCCGATACGGTGATTTATGCGACGGGATACACACAGAAATTTGTCTTCTTTGA	1_BC	contig05503	10	108	49	60	60	81.88	0	21.67	23.33	23.33	31.67	45	4	contig15318	1
CUST_106971_PI248252247	CAAGCGTGATTTCCGCCCCGATACGGTGATTTATGCGACGGGATACACACAGAAATTTGT	2_BC	contig05503	10	108	40	69	60	83.12	0	25	23.33	26.67	25	48.33	4	contig15318	1
CUST_106972_PI248252247	ATCTATTGGATACACTTAGGCTGTTATAGGTATCCAGCGCGAGTGATTGTAGATGATCTT	1_BC	contig05502	10	138	79	60	60	78.23	0	25	15	25	35	40	2	contig08161	1
CUST_106981_PI248252247	GGATACTATATCTATTGGATACACTTAGGCTGTTATAGGTATCCAGCGCGAGTGATTGTA	1_BC	contig05502	10	138	70	69	60	77.21	0	25	15	26.67	33.33	40	2	contig08161	1
CUST_106982_PI248252247	CTAGATACAGTTCAAGTACTATTAGTACCAAGATGGTGTGATTGTTAGTTGTGGTCTTGG	1_BC	contig05501	10	126	67	60	60	76.22	0	26.67	11.67	25	36.67	38.33	2	contig21101	1
CUST_10699_PI248252247	GTGGGATCCGCATATGCAATACGGTGCCTTCAAACCGGAAAATACATGGGTATTAAGAAG	1_BC	contig06374	10	112	53	60	60	80.83	0	26.67	18.33	33.33	21.67	45	4	contig19655	1
CUST_106991_PI248252247	TATGCGATCCTAGATACAGTTCAAGTACTATTAGTACCAAGATGGTGTGATTGTTAGTTG	1_BC	contig05501	10	126	58	69	60	75.94	0	23.33	13.33	28.33	35	36.67	2	contig21101	1
CUST_106998_PI248252247	CTTGTCACCTGCACTCGTAGTTGGTTGAGCAGGGGCACCAGCTGAGGAATCTGCTTGTTG	2_BC	contig05500	10	87	7	81	60	85.39	0	31.67	23.33	16.67	28.33	55	4	contig07176	1
CUST_1070_PI248252247	TGTCGACGATCTCATGCGAACGTTATTCCTGCAGTTCAAAAGTCAATCAAACAATTGCTT	1_BC	contig20119	10	153	60	94	60	80.08	0	16.67	23.33	30	30	40	4	contig06052	1
CUST_107000_PI248252247	TTGGTTGAGCAGGGGCACCAGCTGAGGAATCTGCTTGTTGTTGTGCGCGCTGGGCAGCAG	3_BC	contig05500	10	87	27	61	60	89.24	0	40	20	15	25	60	4	contig07176	1
CUST_107002_PI248252247	CCACCCGTCAGGTTAGTCGGCTTATCTACGGTGGTCAGCGCTTCAAGTTACTGAGAAATG	2_BC	contig12699	10	100	41	60	60	83.1	0	26.67	25	21.67	26.67	51.67	3	contig02209	1
CUST_107011_PI248252247	ACCAGAAGGCCACCCGTCAGGTTAGTCGGCTTATCTACGGTGGTCAGCGCTTCAAGTTAC	2_BC	contig12699	10	100	32	69	60	85.33	0	26.67	28.33	21.67	23.33	55	3	contig05772	1
CUST_107012_PI248252247	TTTTATCCCTTTCTTCTACATCGTACAATATGCGGAGCGGCAGGGGATTTCACAGCAGTT	1_BC	contig12698	10	170	62	109	60	81.79	0	21.67	23.33	21.67	33.33	45	4	contig19247	1
CUST_107021_PI248252247	GTGGAACATGCTGCCTTGGCATTTTTATCCCTTTCTTCTACATCGTACAATATGCGGAGC	1_BC	contig12698	10	170	40	131	60	81	0	20	25	20	35	45	5	contig14268	1
CUST_107022_PI248252247	TCAATCGGAATGTACCGAGGTAGCAGAGCAACTTGAGTGTGGCATGGTTTCCATCAACGA	2_BC	contig12697	10	102	43	60	60	83.25	0	28.33	20	28.33	23.33	48.33	3	contig21594	1
CUST_107031_PI248252247	TGGGCCTGTTCAATCGGAATGTACCGAGGTAGCAGAGCAACTTGAGTGTGGCATGGTTTC	2_BC	contig12697	10	102	34	69	60	84.42	0	33.33	18.33	21.67	26.67	51.67	3	contig21594	1
CUST_107032_PI248252247	ATTAAGAGTAACGCTCCTGTGGAAGACTACTCATTTGACCTTTTTCCTATGCCCCATACC	1_BC	contig12696	10	110	51	60	60	79.75	0	15	28.33	25	31.67	43.33	5	contig03515	1
CUST_107041_PI248252247	ATTTCTATCATTAAGAGTAACGCTCCTGTGGAAGACTACTCATTTGACCTTTTTCCTATG	1_BC	contig12696	10	110	42	69	60	76.43	0	15	21.67	25	38.33	36.67	5	contig03515	1
CUST_107042_PI248252247	ACCCATAGCCTGTCTCGGCACCAGATACGAAGAGAATTAGGTTCAGCAGCGCACATATAG	2_BC	contig12695	10	93	34	60	60	82.84	0	23.33	26.67	31.67	18.33	50	3	contig16367	1
CUST_107051_PI248252247	GACAAGCCTACCCATAGCCTGTCTCGGCACCAGATACGAAGAGAATTAGGTTCAGCAGCG	2_BC	contig12695	10	93	25	69	60	83.82	0	25	28.33	30	16.67	53.33	3	contig08872	1
CUST_107052_PI248252247	TGATCATTTCTCTCACAAGTACATTACTTGCGGTAAACTGGTCGAGAACGGACAGGCGTA	1_BC	contig12694	10	370	310	61	60	81.12	0	23.33	21.67	28.33	26.67	45	3	contig00943	1
CUST_107061_PI248252247	TGGCTGGTTTGATCATTTCTCTCACAAGTACATTACTTGCGGTAAACTGGTCGAGAACGG	1_BC	contig12694	10	370	301	70	60	80.98	0	25	20	23.33	31.67	45	3	contig17479	1
CUST_107062_PI248252247	GGTCCAGAATGCTCCGTAGAGATTTTATTCATCCTTATCAAACATAAATCAATACTAGCA	1_BC	contig12693	10	103	42	62	60	75.85	0	13.33	21.67	35	30	35	4	contig14351	1
CUST_107071_PI248252247	CGATGGGCGTTCAAGGTCCAGAATGCTCCGTAGAGATTTTATTCATCCTTATCAAACATA	1_BC	contig12693	10	103	28	76	60	79.26	0	20	21.67	28.33	30	41.67	4	contig18977	1
CUST_107072_PI248252247	CACTACGTTTGAAGAATGATTGGCCAGTGTCTAAAGGCAACAGGGATTTGTACTATGCGG	1_BC	contig12692	10	243	184	60	60	80.66	0	28.33	16.67	28.33	26.67	45	3	contig07361	1
CUST_10708_PI248252247	ATGGCCAAAAATGGGAATTTATCCCTGTGGGATCCGCATATGCAATACGGTGCCTTCAAA	1_BC	contig06374	10	112	27	86	60	82.73	0	23.33	21.67	30	25	45	5	contig12302	1
CUST_107081_PI248252247	CTGATCTTCCACTACGTTTGAAGAATGATTGGCCAGTGTCTAAAGGCAACAGGGATTTGT	1_BC	contig12692	10	243	175	69	60	80.45	0	25	18.33	26.67	30	43.33	3	contig07361	1
CUST_107082_PI248252247	ATGGACAACCTCTACAAGCAGGGAACCATCTCCAGTGAGGTTCTCGGTATCTACTTCGCC	2_BC	contig12691	10	103	44	60	60	83.31	0	21.67	30	25	23.33	51.67	3	contig21573	1
CUST_10709_PI248252247	TGTCATCATTGCGCCCCGCTTGCCGTTGGCATGGAGCAGAAGTAGCAGAAAGGAGGTCAA	2_BC	contig06372	10	90	29	62	60	87.08	0	31.67	23.33	25	20	55	4	contig20450	1
CUST_107091_PI248252247	CCGACCTTCATGGACAACCTCTACAAGCAGGGAACCATCTCCAGTGAGGTTCTCGGTATC	2_BC	contig12691	10	103	35	69	60	83.54	0	21.67	31.67	25	21.67	53.33	3	contig21573	1
CUST_107092_PI248252247	AAGAATACGCATTGAAAGATGGCGATACCATCAATCTCATGATATCCAAGGACGCCGCTG	1_BC	contig12690	10	139	51	89	60	81.25	0	21.67	23.33	35	20	45	3	contig19383	1
CUST_1071_PI248252247	ATTTTTATTGACGAAATCGACGCTGTTGGTACCAAGCGTTACGATTCGACTTCTGGAGGC	1_BC	contig20118	10	194	67	128	60	81.35	0	25	20	23.33	31.67	45	5	contig20602	1
CUST_107101_PI248252247	CGACTCCTGCAAGAATACGCATTGAAAGATGGCGATACCATCAATCTCATGATATCCAAG	1_BC	contig12690	10	139	41	99	60	79.61	0	18.33	25	35	21.67	43.33	3	contig01235	1
CUST_107102_PI248252247	ACTTCTTGTGGCTCTCTTTATAATAAGGAGAGAAGAAGCCATCTGATAGCCACGTCGGCT	1_BC	contig12689	10	131	13	119	60	80.91	0	23.33	21.67	26.67	28.33	45	3	contig19916	1
CUST_107111_PI248252247	CCTTCTGGAACTTCTTGTGGCTCTCTTTATAATAAGGAGAGAAGAAGCCATCTGATAGCC	1_BC	contig12689	10	131	4	128	60	78.79	0	21.67	21.67	26.67	30	43.33	3	contig16303	1
CUST_107112_PI248252247	AATGAATCACGTTCAAGAAGGCCAGTTTCCGCACAGTCAAACAGATCGTAGAGCCTGTTT	1_BC	contig12688	10	101	30	72	60	82.02	0	21.67	23.33	31.67	23.33	45	3	contig06501	1
CUST_107120_PI248252247	AGATCAGGAAGAAATGAATCACGTTCAAGAAGGCCAGTTTCCGCACAGTCAAACAGATCG	1_BC	contig12688	10	101	18	84	60	81.27	0	23.33	21.67	38.33	16.67	45	3	contig06501	1
CUST_107125_PI248252247	GGTCGGAGCCTCCTCGTTCCTTGAATCTAGCCTGTCGCACAGGCTCATTGATGTACTTCT	2_BC	contig12687	10	93	31	63	60	84.4	0	23.33	30	15	31.67	53.33	2	contig02512	1
CUST_107131_PI248252247	ACATATGGTCGGAGCCTCCTCGTTCCTTGAATCTAGCCTGTCGCACAGGCTCATTGATGT	2_BC	contig12687	10	93	25	69	60	84.47	0	23.33	28.33	18.33	30	51.67	2	contig02512	1
CUST_107132_PI248252247	ATAACGGCGTATAGTAGTCGGTTGGCTAACACGTCCCAGTATAAGATACCTTCTCGAGTA	1_BC	contig12686	10	222	52	171	60	80.1	0	23.33	21.67	28.33	26.67	45	3	contig14786	1
CUST_107141_PI248252247	TATACTAATATAACGGCGTATAGTAGTCGGTTGGCTAACACGTCCCAGTATAAGATACCT	1_BC	contig12686	10	222	43	180	60	77.57	0	20	20	31.67	28.33	40	3	contig14786	1
CUST_107143_PI248252247	TTGATAATGACTTGCGTGAAGGATGATATCTGGGAATACGATGCTGCACTATGTCTAACT	1_BC	contig12685	10	94	34	61	60	78.79	0	25	15	28.33	31.67	40	3	contig10462	1
CUST_107151_PI248252247	GGAGAGCATTGATAATGACTTGCGTGAAGGATGATATCTGGGAATACGATGCTGCACTAT	1_BC	contig12685	10	94	26	69	60	79.99	0	30	13.33	30	26.67	43.33	3	contig10462	1
CUST_107156_PI248252247	GACTACCCAACGTCTGGACGAATTAATTGCTGCGCAGCCTCATAGACTAGAATTCTATCG	2_BC	contig12684	10	99	40	60	60	80.69	0	20	26.67	28.33	25	46.67	3	contig13294	1
CUST_107160_PI248252247	GAATCTACGACTACCCAACGTCTGGACGAATTAATTGCTGCGCAGCCTCATAGACTAGAA	2_BC	contig12684	10	99	32	68	60	81.22	0	20	26.67	31.67	21.67	46.67	3	contig13294	1
CUST_107162_PI248252247	ATCAAGTACACCCTTTTGTATATGATCGCAGTGGCTGGTATGGCTGCCTTGATCGTTCTA	1_BC	contig12682	10	219	98	122	60	81.45	0	23.33	21.67	20	35	45	4	contig07529	1
CUST_107171_PI248252247	ATCATTGTTATCAAGTACACCCTTTTGTATATGATCGCAGTGGCTGGTATGGCTGCCTTG	1_BC	contig12682	10	219	89	131	60	80.47	0	23.33	20	20	36.67	43.33	4	contig07529	1
CUST_107172_PI248252247	ATATTGCCGACGGCCGCGCCTCATGGAATGATCGACTTCGCCATGAGCATCTAGATACGG	2_BC	contig12681	10	92	31	62	60	85.75	0	26.67	28.33	23.33	21.67	55	2	contig21711	1
CUST_10718_PI248252247	GCATTTATCATGTCATCATTGCGCCCCGCTTGCCGTTGGCATGGAGCAGAAGTAGCAGAA	2_BC	contig06372	10	90	19	72	60	85.25	0	26.67	25	23.33	25	51.67	4	contig20450	1
CUST_107181_PI248252247	GAGATGAAGATATTGCCGACGGCCGCGCCTCATGGAATGATCGACTTCGCCATGAGCATC	2_BC	contig12681	10	92	22	71	60	85.37	0	28.33	26.67	25	20	55	2	contig21711	1
CUST_107182_PI248252247	TATTTAAATCACTAACCGCCGCAGGCCCCGCATAAGTATCCGTCCAGTCACTGCTCAGGC	2_BC	contig12680	10	93	15	79	60	84.99	0	18.33	35	25	21.67	53.33	4	contig14046	1
CUST_107191_PI248252247	GCTGCGCAGTATTTAAATCACTAACCGCCGCAGGCCCCGCATAAGTATCCGTCCAGTCAC	2_BC	contig12680	10	93	6	88	60	85.44	0	20	35	25	20	55	4	contig14046	1
CUST_107192_PI248252247	CCCGAGTCACTAGTTACATTGATTAACTATCTCTGAAGTCTGAATTCGCTGCAGTAGGGA	1_BC	contig12679	10	106	47	60	60	79.15	0	21.67	21.67	26.67	30	43.33	3	contig19096	1
CUST_107201_PI248252247	TTTATTTCACCCGAGTCACTAGTTACATTGATTAACTATCTCTGAAGTCTGAATTCGCTG	1_BC	contig12679	10	106	38	69	60	76.39	0	15	21.67	25	38.33	36.67	3	contig05462	1
CUST_107202_PI248252247	TCCTGTATTTATGCCTTTGTTTGGACTCTTGATCACATAGCACCAATAGATTAATTAGAG	1_BC	contig12678	10	104	45	60	60	75.92	0	16.67	18.33	26.67	38.33	35	3	contig01354	1
CUST_107204_PI248252247	ACTTGTATTTATCCTGTATTTATGCCTTTGTTTGGACTCTTGATCACATAGCACCAATAG	1_BC	contig12678	10	104	34	71	60	76.19	0	15	20	23.33	41.67	35	3	contig01354	1
CUST_107212_PI248252247	TGTACTTTAACTTTCGGAGGTGTGGGCTCTGCGCTCGGTATCTTGGGGCTTTGTCTGGTG	2_BC	contig12677	10	106	47	60	60	84.92	0	35	18.33	8.33	38.33	53.33	4	contig20800	1
CUST_107221_PI248252247	GAGCGAAGGTGTACTTTAACTTTCGGAGGTGTGGGCTCTGCGCTCGGTATCTTGGGGCTT	2_BC	contig12677	10	106	38	69	60	85.65	0	36.67	18.33	13.33	31.67	55	4	contig04888	1
CUST_107222_PI248252247	AAATAAAGAAAACACCACCTCATTCATGAAGCCACATGCGTTCCCGCATGACTTACAGAC	1_BC	contig12676	10	133	65	69	60	80.95	0	13.33	30	38.33	18.33	43.33	4	contig12050	1
CUST_107231_PI248252247	AAACACAAGAAATAAAGAAAACACCACCTCATTCATGAAGCCACATGCGTTCCCGCATGA	1_BC	contig12676	10	133	56	78	60	81.17	0	13.33	28.33	43.33	15	41.67	4	contig12050	1
CUST_107232_PI248252247	ATACCCGTAGGGCGAAGAAAAATTGTGTCAAAGTACTTAAAATCGCCTAACGATTCAGTG	1_BC	contig12675	10	114	55	60	60	78.84	0	21.67	18.33	36.67	23.33	40	5	contig14489	1
CUST_107241_PI248252247	TGAGATAATATACCCGTAGGGCGAAGAAAAATTGTGTCAAAGTACTTAAAATCGCCTAAC	1_BC	contig12675	10	114	46	69	60	76.9	0	20	16.67	40	23.33	36.67	5	contig14489	1
CUST_107242_PI248252247	GCCCAGGGGATTGTGTATAACACAGGGGTCTGGCATCAGCCTATGACGGTGCTGGATAAG	2_BC	contig12674	10	105	46	60	60	84.98	0	35	20	23.33	21.67	55	4	contig13405	1
CUST_10725_PI248252247	ATCGTGTTCCAATGGTAATTCCTTGTGGTCATGTCTTCTGTCGAAGGTGCATTGCTTCGT	1_BC	contig06371	10	103	5	99	60	82.03	0	25	20	15	40	45	2	contig17934	1
CUST_107251_PI248252247	CCGGATTTGAAGACGCTTCGTGCTTTTACGGCGAGTGCGGCCCAGGGGATTGTGTATAAC	2_BC	contig12674	10	105	7	99	60	85.61	0	33.33	21.67	18.33	26.67	55	4	contig20141	1
CUST_107252_PI248252247	AATACGACCATTTGCAACACTGTCCACAAGCTCAAGACCACCGTACGATATCCGCGCCTG	2_BC	contig12673	10	226	105	122	60	84.39	0	16.67	35	30	18.33	51.67	3	contig12586	1
CUST_10726_PI248252247	GTCGAAGGTGCATTGCTTCGTTCGATCGTTCCTGCTGTCCCCTTTGCAGAACGTATTTCG	2_BC	contig06371	10	103	44	60	60	84	0	25	26.67	13.33	35	51.67	4	contig02674	1
CUST_107261_PI248252247	TTGTGGGTCGAATACGACCATTTGCAACACTGTCCACAAGCTCAAGACCACCGTACGATA	2_BC	contig12673	10	226	95	132	60	83.18	0	20	28.33	30	21.67	48.33	3	contig12586	1
CUST_107262_PI248252247	CCTTAGCGCTAGCTCTACATCAACAGCATCTTGGCCCAGCTTGAGCAACTATCCTTCCTG	2_BC	contig12672	10	87	28	60	60	83.4	0	16.67	35	21.67	26.67	51.67	3	contig06126	1
CUST_107271_PI248252247	GTCATAGCGGACCCCTTAGCGCTAGCTCTACATCAACAGCATCTTGGCCCAGCTTGAGCA	2_BC	contig12672	10	87	15	73	60	85.65	0	21.67	33.33	23.33	21.67	55	4	contig06126	1
CUST_107275_PI248252247	GCTTGCATCATGTTTGGGCCAAACAGGGATGAGATTGCAACGACAGTATGTCTGAAGATA	1_BC	contig12671	10	91	4	88	60	81.53	0	28.33	16.67	30	25	45	3	contig19296	1
CUST_107276_PI248252247	ATGAGATTGCAACGACAGTATGTCTGAAGATAGGAGCCAGCAGCCATCTGTGCCCCTACG	2_BC	contig12671	10	91	32	60	60	83.87	0	26.67	25	28.33	20	51.67	4	contig09989	1
CUST_107287_PI248252247	GTTTACCTTTATTTTAGTTTCCCGTTTCGTTTTTGTTTTCGTTCCTACAACGTCGACGCG	2_BC	contig12670	10	149	90	60	60	78.9	0	16.67	23.33	11.67	48.33	40	5	contig15326	1
CUST_10729_PI248252247	GGGTTTCATCGATGTTGAAACTCTCAACATCAGTCCTCTGACCGTGAATCCCAATGGTGG	2_BC	contig06370	10	130	71	60	60	81.98	1	23.33	25	23.33	28.33	48.33	3	contig05097	1
CUST_107291_PI248252247	TAAAACTTTAGTTTACCTTTATTTTAGTTTCCCGTTTCGTTTTTGTTTTCGTTCCTACAA	2_BC;NSPM	contig12670	10	149	80	70	60	74.41	1	10	18.33	18.33	53.33	28.33	5	null	1
CUST_107292_PI248252247	GAAGGATAGAAAAGGGAGACGGGGAGTGTATCTTGACTATGAGAACTACTATTCGTGGGA	1_BC	contig00699	10	109	50	60	60	79.48	0	35	10	33.33	21.67	45	4	contig16357	1
CUST_107301_PI248252247	TGGTGGATGGAAGGATAGAAAAGGGAGACGGGGAGTGTATCTTGACTATGAGAACTACTA	2_BC	contig00699	10	109	41	69	60	80.07	0	36.67	8.33	33.33	21.67	45	4	contig20161	1
CUST_107302_PI248252247	CTTACTAGGCCAAAACAACCGATCGTCTTCGAGTGTTGGGCTCTTTTGCCTCCTTTAAAA	1_BC	contig00698	10	244	185	60	60	81.33	0	18.33	26.67	23.33	31.67	45	4	contig19942	1
CUST_107304_PI248252247	TTACCGACAAATCTCACAATGACGGTCTTACTAGGCCAAAACAACCGATCGTCTTCGAGT	1_BC	contig00698	10	244	159	86	60	81.29	0	16.67	28.33	31.67	23.33	45	4	contig19942	1
CUST_107313_PI248252247	ACCAGAAGGTTAATAGCTAAAGTGTAGCTGGACGATTTTTTCTGCAATGTATTATTACTC	1_BC	contig00697	10	121	6	116	60	76.07	0	20	15	30	35	35	6	contig09756	1
CUST_107314_PI248252247	ACGATTTTTTCTGCAATGTATTATTACTCTACTGATATACATACATGTACTATCATGGCT	2_BC	contig00697	10	121	37	85	60	73.79	0	11.67	18.33	28.33	41.67	30	6	contig09756	1
CUST_107323_PI248252247	ATATTCCCTACAACTCGTCATGAACTTTGGACTCAAAGACGCGCATGTATTGGTGACTGG	1_BC	contig00696	10	132	13	120	60	80.99	0	21.67	23.33	26.67	28.33	45	3	contig02270	1
CUST_107331_PI248252247	GATAGTGAATATTCCCTACAACTCGTCATGAACTTTGGACTCAAAGACGCGCATGTATTG	1_BC	contig00696	10	132	5	128	60	78.72	0	20	21.67	30	28.33	41.67	3	contig02270	1
CUST_107332_PI248252247	ATTTATTTTGCTCATGTTATACATGTTCTCTCAGGGATCGTGCGGACAACTGACATCATT	1_BC	contig00695	10	122	63	60	60	78.65	0	18.33	20	23.33	38.33	38.33	4	contig15215	1
CUST_107341_PI248252247	ATGCTGTGTATTTATTTTGCTCATGTTATACATGTTCTCTCAGGGATCGTGCGGACAACT	1_BC	contig00695	10	122	54	69	60	79.37	0	21.67	18.33	20	40	40	4	contig15215	1
CUST_107347_PI248252247	AAAGGAAGACATCTTATCCAACTTCTACACCGCCTGGCTTGAACAAGAATCAACCCGTCA	1_BC	contig00694	10	105	2	104	60	81.66	1	15	30	35	20	45	3	contig09490	1
CUST_107348_PI248252247	AAGAATCAACCCGTCAAATAGCATACTCCCGAGAACTGCGCAGACGGAATCTGGAAGTCA	2_BC	contig00694	10	105	46	60	60	82.98	0	21.67	26.67	36.67	15	48.33	3	contig09490	1
CUST_107352_PI248252247	AGGTTTTCAAACTCGGCGAATAGAGCATACTCATATCCCTGAGTCAAGGCAAAGGACACT	1_BC	contig00693	10	134	34	101	60	81.36	0	21.67	23.33	33.33	21.67	45	4	contig10109	1
CUST_107361_PI248252247	GTATTGTCTGAAGGCGTCTAGGTTTTCAAACTCGGCGAATAGAGCATACTCATATCCCTG	1_BC	contig00693	10	134	15	120	60	79.84	0	23.33	21.67	25	30	45	4	contig10109	1
CUST_107362_PI248252247	GTTATTTATGAACGACAATGCTTCGACGACTCTAATGACAACTTGAACACTGGGTTGAAT	1_BC	contig00692	10	161	102	60	60	78.06	0	20	18.33	31.67	30	38.33	3	contig00516	1
CUST_107371_PI248252247	GGATTACTTTAAGGATTTCTGATGGCTTACCATCAAACCTACGGCATAAATTTAGAGTTA	1_BC	contig00692	10	161	24	138	60	76.03	0	18.33	16.67	31.67	33.33	35	3	contig00516	1
CUST_107372_PI248252247	AGAGTTGTTGGTTTTCTCGACTCTACAGAGGATGAAGAAGTGGATGTTGGAACCAAACGC	1_BC	contig00691	10	130	57	74	60	80.86	0	30	15	28.33	26.67	45	4	contig15133	1
CUST_10738_PI248252247	AAGCGGAGAGGGTTTCATCGATGTTGAAACTCTCAACATCAGTCCTCTGACCGTGAATCC	2_BC	contig06370	10	130	62	69	60	82.26	1	23.33	25	26.67	25	48.33	3	contig05097	1
CUST_107381_PI248252247	AGCAAATGGAGAGTTGTTGGTTTTCTCGACTCTACAGAGGATGAAGAAGTGGATGTTGGA	1_BC	contig00691	10	130	48	83	60	80.46	0	33.33	10	28.33	28.33	43.33	4	contig15133	1
CUST_107382_PI248252247	TTGGATCTGGTTCCTTTCTCGATGGTGATGTCTCGGATATGGAGATCGAGTTGTATTTCG	1_BC	contig00690	10	112	53	60	60	80.26	0	30	15	15	40	45	3	contig20850	1
CUST_107390_PI248252247	AAGTACGTCTAGTGTCTTTGGATCTGGTTCCTTTCTCGATGGTGATGTCTCGGATATGGA	1_BC	contig00690	10	112	36	77	60	80.52	0	28.33	16.67	16.67	38.33	45	3	contig20850	1
CUST_107392_PI248252247	TTCGGATTGGGCCGATTGGATATCAGAATTAGTTGTACGGCATGTTCTCATAGATGGAGG	1_BC	contig12669	10	146	87	60	60	80.69	0	31.67	13.33	23.33	31.67	45	3	contig11577	1
CUST_107401_PI248252247	AGCAATCGATTCGGATTGGGCCGATTGGATATCAGAATTAGTTGTACGGCATGTTCTCAT	1_BC	contig12669	10	146	78	69	60	81.04	0	26.67	16.67	25	31.67	43.33	3	contig11577	1
CUST_107406_PI248252247	GTGAAAAGACATTGGAGGAATTGAATACGCAGACGACAGAGCTGAACCGTAAACGCAAGA	1_BC	contig12668	10	95	10	86	60	81.22	0	28.33	16.67	41.67	13.33	45	4	contig14353	1
CUST_107407_PI248252247	ACGCAGACGACAGAGCTGAACCGTAAACGCAAGAATGAGCAGACTGACCTTGGGAATCGA	2_BC	contig12668	10	95	36	60	60	84.63	0	28.33	23.33	36.67	11.67	51.67	3	contig14353	1
CUST_107412_PI248252247	GTCATCCCTACCGCCCTCGTCCATAACCGCCGGTGGTGCTGGTATTAATTCAACCCCGGG	3_BC	contig12667	10	111	52	60	60	87.47	1	23.33	36.67	16.67	23.33	60	4	contig11565	1
CUST_10742_PI248252247	GTACAACGAGGCGACATTTGTGTCTTAAGTTTTTATTTTCTTTGTAGTATAAGCAATGGC	1_BC	contig18349	10	107	7	101	60	76.27	1	21.67	13.33	25	40	35	5	contig19261	1
CUST_107421_PI248252247	TCCCGCCATGTCATCCCTACCGCCCTCGTCCATAACCGCCGGTGGTGCTGGTATTAATTC	3_BC	contig12667	10	111	43	69	60	87.31	1	20	38.33	15	26.67	58.33	3	contig11565	1
CUST_107424_PI248252247	AATACTGGGACCCTTCCGCTGAAAACCTCGTCGACCAAGTCTCCACGAAGGCGCCTTATG	2_BC	contig12666	10	106	1	106	60	85.56	0	21.67	33.33	25	20	55	4	contig01626	1
CUST_107425_PI248252247	GAAGGCGCCTTATGTGCTGAACCCTGAGGGCGATGTCAAGATCGCGGTCTTGGACTTGTG	3_BC	contig12666	10	106	47	60	60	86.12	0	35	21.67	18.33	25	56.67	3	contig16731	1
CUST_10743_PI248252247	TTGTAGTATAAGCAATGGCAACTACGTAGCATCACTTTTTATTTATTTATACGCATCCCA	2_BC	contig18349	10	107	48	60	60	76.18	0	13.33	20	30	36.67	33.33	5	contig19261	1
CUST_107432_PI248252247	CATCATCCAAAGCGGTACAAAGCTCACGATTGACGAGCGCAACTTGCTATGCGTTGCATA	2_BC	contig12665	10	91	32	60	60	83.39	0	21.67	26.67	30	21.67	48.33	3	contig07879	1
CUST_107440_PI248252247	ATGAAGACCATCATCCAAAGCGGTACAAAGCTCACGATTGACGAGCGCAACTTGCTATGC	2_BC	contig12665	10	91	24	68	60	83.22	0	21.67	26.67	33.33	18.33	48.33	3	contig07879	1
CUST_107442_PI248252247	CAGTGGGGAGAAACTCATTGCGCTGCCTCTGCAGACGGAGTAAATTTTCCAAAATACATT	1_BC	contig12664	10	108	49	60	60	81.67	0	23.33	21.67	30	25	45	4	contig13399	1
CUST_107451_PI248252247	CGGAACAGTCAGTGGGGAGAAACTCATTGCGCTGCCTCTGCAGACGGAGTAAATTTTCCA	2_BC	contig12664	10	108	40	69	60	84.39	0	28.33	23.33	26.67	21.67	51.67	4	contig13399	1
CUST_107452_PI248252247	GTCTTGGACCAAATGAATTACCTGGGATCTTGAGTATGAGTAACACATAGTATTGGATTA	1_BC	contig12663	10	110	51	60	60	76.29	0	23.33	13.33	31.67	31.67	36.67	3	contig12960	1
CUST_107461_PI248252247	CACATGTATGTCTTGGACCAAATGAATTACCTGGGATCTTGAGTATGAGTAACACATAGT	1_BC	contig12663	10	110	42	69	60	77.26	0	21.67	16.67	31.67	30	38.33	3	contig12960	1
CUST_107462_PI248252247	CCGAGACTGTGGCAGCCAGAAGTATGGGGAAAAGAACATGATATATAGAAGGTGAAATGA	1_BC	contig12662	10	107	21	87	60	79.79	0	31.67	11.67	40	16.67	43.33	4	contig21768	1
CUST_107471_PI248252247	AACCAATGACCGAGACTGTGGCAGCCAGAAGTATGGGGAAAAGAACATGATATATAGAAG	1_BC	contig12662	10	107	12	96	60	79.89	0	28.33	15	41.67	15	43.33	4	contig21768	1
CUST_107472_PI248252247	GGATCCAAGTGGACGTAAATCCCGCTTTGGGAGATAACCGTCTGAGCTAGCTTGTTACTT	2_BC	contig12661	10	102	43	60	60	82.23	0	26.67	21.67	23.33	28.33	48.33	3	contig04815	1
CUST_107481_PI248252247	AACACTATGGGATCCAAGTGGACGTAAATCCCGCTTTGGGAGATAACCGTCTGAGCTAGC	2_BC	contig12661	10	102	34	69	60	82.97	0	26.67	23.33	28.33	21.67	50	3	contig04815	1
CUST_107482_PI248252247	GAGTTCAAGTTTGGGTTTCGCGTAGTGTTGTGCTTTTGTTTATTGTTTGTCTTACATTTT	1_BC	contig12660	10	201	121	81	60	77.52	0	25	10	11.67	53.33	35	4	contig06320	1
CUST_10749_PI248252247	GGGCGATAGTTAACATAACCGACGTATGGCATAAATCCCCGGACTTTGCCAACAATATGA	1_BC	contig18348	10	199	140	60	60	81.2	0	21.67	23.33	33.33	21.67	45	4	contig00354	1
CUST_107491_PI248252247	TACAACCATGAGTTCAAGTTTGGGTTTCGCGTAGTGTTGTGCTTTTGTTTATTGTTTGTC	1_BC	contig12660	10	201	112	90	60	78.9	0	25	13.33	15	46.67	38.33	4	contig06320	1
CUST_107493_PI248252247	ACTTATCTAGTACAGTTTGTAGACTAGTCAAAATCGAGCGGTAGAGCTGAACGGGGAATG	1_BC	contig00689	10	142	82	61	60	79.17	0	28.33	15	31.67	25	43.33	4	contig10688	1
CUST_107500_PI248252247	CTATGTAACTTATCTAGTACAGTTTGTAGACTAGTCAAAATCGAGCGGTAGAGCTGAACG	1_BC	contig00689	10	142	75	68	60	76.71	0	23.33	16.67	31.67	28.33	40	4	contig19387	1
CUST_107510_PI248252247	CAGTGGCTTCAAACAGACACACGAGTACATGCATGTTAGCGTACGCTATCGTTACCAAAA	1_BC	contig00688	10	101	23	79	60	81.17	0	20	25	33.33	21.67	45	4	contig16030	1
CUST_107511_PI248252247	CACGAGTACATGCATGTTAGCGTACGCTATCGTTACCAAAACATGCGCGAGAATTGGGGG	2_BC	contig00688	10	101	42	60	60	83.14	0	28.33	21.67	28.33	21.67	50	5	contig20902	1
CUST_107512_PI248252247	GTTCTTCAGTTTCGCTAGATAAAATTATAACACAATTGTTATAACATCAATTTTTGCTAC	2_BC	contig00687	10	121	39	83	60	72.3	0	10	16.67	33.33	40	26.67	5	contig11714	1
CUST_107521_PI248252247	CTTGTACAAGTTCTTCAGTTTCGCTAGATAAAATTATAACACAATTGTTATAACATCAAT	2_BC	contig00687	10	121	30	92	60	72.46	0	10	16.67	36.67	36.67	26.67	4	contig14132	1
CUST_107522_PI248252247	GAGAATCGGTTGGATGATATCTTGTCTAATCTGGACAACTTGATATCTTCTCTAGGTCAG	1_BC	contig00686	10	96	37	60	60	76.74	0	23.33	16.67	25	35	40	2	contig12051	1
CUST_107531_PI248252247	CAGGGCGTCGAGAATCGGTTGGATGATATCTTGTCTAATCTGGACAACTTGATATCTTCT	1_BC	contig00686	10	96	28	69	60	79.47	0	25	18.33	23.33	33.33	43.33	3	contig16206	1
CUST_107539_PI248252247	ACGCAAACGCATTATTTATATCTCACATTAATCACCCTCCTTTTCTCTTATGCTTACGAA	1_BC	contig00685	10	96	2	95	60	76.97	0	6.67	28.33	28.33	36.67	35	4	B6.seq	1
CUST_107541_PI248252247	CCCTCCTTTTCTCTTATGCTTACGAAACACGCACAACACAGTGTGATCCTACACCAGAGA	2_BC	contig00685	10	96	36	61	60	81.43	0	13.33	33.33	28.33	25	46.67	4	contig17141	1
CUST_107543_PI248252247	CAGTTTCAAAGTTCAGCATTAGGCGTTGCGCTGTCTAGATCCTAGTGTCTAAGTCCGTTT	1_BC	contig00684	10	100	1	100	60	80.84	0	23.33	21.67	20	35	45	3	contig18890	1
CUST_107544_PI248252247	CCTAGTGTCTAAGTCCGTTTGCGGCAGCGAAGGCCTCTTTGGCACTAAATCTGTCCTCTA	2_BC	contig00684	10	100	41	60	60	83.78	0	23.33	28.33	18.33	30	51.67	3	contig15896	1
CUST_107552_PI248252247	CGGGTGTGACCTGCACAATCCCCAAATTTGGCTTGATATCAGAACAAACCCAAGGAGAGG	2_BC	contig00683	10	119	60	60	60	83.32	0	25	25	31.67	18.33	50	4	contig15102	1
CUST_107561_PI248252247	GACGAGACTCGGGTGTGACCTGCACAATCCCCAAATTTGGCTTGATATCAGAACAAACCC	2_BC	contig00683	10	119	51	69	60	83.13	0	21.67	28.33	30	20	50	4	contig02270	1
CUST_107562_PI248252247	TCCTTATTTCTGCTGACATGGGCCATGCCGCGCATCCTAACTACCCGTCTAAGCATGAGT	2_BC	contig00682	10	138	79	60	60	84.84	0	20	31.67	20	28.33	51.67	3	contig13938	1
CUST_107571_PI248252247	CGAGATCATTCCTTATTTCTGCTGACATGGGCCATGCCGCGCATCCTAACTACCCGTCTA	2_BC	contig00682	10	138	70	69	60	84.03	0	18.33	33.33	20	28.33	51.67	3	contig13938	1
CUST_107572_PI248252247	TTGATCAGGGGTATAGACGAATTAAATGTCGTAGAGTTGGTAAGGAATGTGGGTATCGCG	1_BC	contig00681	10	126	29	98	60	79.55	0	35	8.33	28.33	28.33	43.33	4	contig20438	1
CUST_10758_PI248252247	ATGATAGCATATTTCAGCTGGGGGAAGTCGTTGAGGGCGATAGTTAACATAACCGACGTA	1_BC	contig18348	10	199	106	94	60	81.13	0	30	15	30	25	45	5	contig19109	1
CUST_107581_PI248252247	TACGGTCTGATTGATCAGGGGTATAGACGAATTAAATGTCGTAGAGTTGGTAAGGAATGT	1_BC	contig00681	10	126	19	108	60	78.25	0	31.67	8.33	30	30	40	4	contig18742	1
CUST_107582_PI248252247	TTTAAAGAAAAAGTCAAACCGCCACCACCAACAAGATCGCAGACATTGGACTTCCCGGTA	1_BC	contig00680	10	106	24	83	60	82.22	0	16.67	28.33	38.33	16.67	45	5	contig21881	1
CUST_10759_PI248252247	TCACTTATACTGTACCGTGTACATAGTAATCTTCAACTTTCTTTGTCTGCCGCTGTTGTA	1_BC	contig18347	10	108	49	60	60	77.79	0	15	23.33	20	41.67	38.33	3	contig18668	1
CUST_107591_PI248252247	GAATCAGCTAGCTTTAAAGAAAAAGTCAAACCGCCACCACCAACAAGATCGCAGACATTG	1_BC	contig00680	10	106	12	95	60	80.44	0	16.67	26.67	41.67	15	43.33	5	contig21881	1
CUST_107592_PI248252247	ATTGTAAGCTATCATGTATTGTATGTATGAGCAAGAGCAAGTTTGAGGTCTTCAGTGGCC	1_BC	contig12659	10	239	180	60	60	78.56	0	26.67	13.33	26.67	33.33	40	3	contig11857	1
CUST_107601_PI248252247	CAGACTATAAGATTGTAAGCTATCATGTATTGTATGTATGAGCAAGAGCAAGTTTGAGGT	1_BC	contig12659	10	239	169	71	60	75.64	0	25	10	33.33	31.67	35	3	contig11857	1
CUST_107602_PI248252247	GATACAACAGCACCGGACTATGGTGATTATATGTAACAGAACGGGATCAGAAAATGGTAA	1_BC	contig12658	10	103	44	60	60	78.2	0	25	15	40	20	40	4	contig16058	1
CUST_107611_PI248252247	GCAAAGAAAGATACAACAGCACCGGACTATGGTGATTATATGTAACAGAACGGGATCAGA	1_BC	contig12658	10	103	35	69	60	79.07	0	25	16.67	41.67	16.67	41.67	3	contig16058	1
CUST_107612_PI248252247	ACGAATGGATCATCTTGATCTTTGGTCCTGTATCCATATGTGATTCTCATTATCAGCGAT	1_BC	contig12657	10	87	28	60	60	78.01	0	18.33	20	23.33	38.33	38.33	3	contig18747	1
CUST_107621_PI248252247	ACATAATCGACGAATGGATCATCTTGATCTTTGGTCCTGTATCCATATGTGATTCTCATT	1_BC	contig12657	10	87	19	69	60	77.22	0	16.67	20	25	38.33	36.67	3	contig18747	1
CUST_107622_PI248252247	AATTGCGGAAAATCTTATACCAGCGAACGAGCTACTCTTACTTTCGAGAGTCAGCCGTGA	1_BC	contig12656	10	131	21	111	60	81.23	0	21.67	23.33	30	25	45	4	contig04337	1
CUST_107631_PI248252247	TAGTTTTATCAATTGCGGAAAATCTTATACCAGCGAACGAGCTACTCTTACTTTCGAGAG	1_BC	contig12656	10	131	11	121	60	77.39	0	18.33	20	30	31.67	38.33	4	contig04337	1
CUST_107638_PI248252247	TGGAGATGACTTATATCTCAATGGATGATACGGCCCGCGCCTACAGAAGGCAAATACAAA	1_BC	contig12655	10	101	14	88	60	81.43	0	23.33	21.67	35	20	45	3	contig14282	1
CUST_107639_PI248252247	TACGGCCCGCGCCTACAGAAGGCAAATACAAAGTCTCGAACTGAGGTTAGCTCAAACTCC	2_BC	contig12655	10	101	42	60	60	83.98	0	21.67	30	31.67	16.67	51.67	3	contig14282	1
CUST_107642_PI248252247	AGCACGATAGGTACTCCCAGCACCCCACTTTCCGCTATTTCTTTCACCTTCTTTGTCAAT	2_BC	contig12654	10	109	50	60	60	82.42	0	11.67	35	20	33.33	46.67	4	contig16353	1
CUST_107651_PI248252247	AGTCTGCGTGGAGCACGATAGGTACTCCCAGCACCCCACTTTCCGCTATTTCTTTCACCT	2_BC	contig12654	10	109	39	71	60	85.26	0	18.33	35	18.33	28.33	53.33	4	contig16353	1
CUST_107652_PI248252247	TCTCATTCCCGCATCTATTTTTTCTTTCATCACTAGATCAATGATAGCTTTAATGGCAGA	1_BC	contig12653	10	100	41	60	60	76.8	0	11.67	23.33	25	40	35	6	contig08210	1
CUST_107661_PI248252247	ATATAAGGGGACGAACACCTCGCAGGTCATCTCGTTTTCTCATTCCCGCATCTATTTTTT	1_BC	contig12653	10	100	4	97	60	80.84	0	16.67	26.67	21.67	35	43.33	6	contig11532	1
CUST_107662_PI248252247	TCAACGATCTGATCGAAACCGGGATATGAAGGCAGATTGAGTTCGAACTTTTCTTCCAAC	1_BC	contig12652	9	374	112	263	60	80.21	1	21.67	21.67	30	26.67	43.33	4	contig02982	1
CUST_107669_PI248252247	AGCTTGGCATCATTGCCTTGTTCAACATCCCATCCACTTGGAATGTCTACTGAGACAATC	1_BC	contig12652	9	374	274	101	60	81.43	1	16.67	28.33	25	30	45	3	contig02982	1
CUST_107673_PI248252247	GTCGAGGCCGCTGCTGGGAGCCAATGATATGTATCATGTAAATTACAATTTTAATACTAA	1_BC	contig12651	10	557	434	124	60	77.96	0	21.67	16.67	31.67	30	38.33	4	contig20789	1
CUST_10768_PI248252247	ACTACACATTCACTTATACTGTACCGTGTACATAGTAATCTTCAACTTTCTTTGTCTGCC	1_BC	contig18347	10	108	40	69	60	76.34	0	10	26.67	25	38.33	36.67	3	contig18668	1
CUST_107681_PI248252247	CTTTGACCCCGTAAAGAGTCCGAATGACTATAGCGAAATGCTTCAATGGATCTTCTTTGC	1_BC	contig12651	10	557	67	491	60	79.74	0	20	23.33	26.67	30	43.33	4	contig04457	1
CUST_107684_PI248252247	AAAGTCCTCTATGAGCCTTGTGCCAATATTATAACCCATGCGCTCTAGTTGCTTGTTGAC	1_BC	contig12650	10	303	195	109	60	80.37	0	18.33	25	23.33	33.33	43.33	3	contig04219	1
CUST_107691_PI248252247	CTTCGCCAAAAAGTCCTCTATGAGCCTTGTGCCAATATTATAACCCATGCGCTCTAGTTG	1_BC	contig12650	10	303	186	118	60	80.63	0	16.67	28.33	25	30	45	5	contig04219	1
CUST_107692_PI248252247	CGGATCATTTGCATTTATGTTGGTCCAGGAAAAAGAAAAAGAACTAGCGCAGAAAGAAAT	1_BC	contig00679	10	144	79	66	60	78.12	0	23.33	13.33	41.67	21.67	36.67	5	contig15267	1
CUST_10770_PI248252247	CAAATACATATTTGCTACCTTCACCATTATGCACGCCATGAGACGTGCACTTGGTCAGTG	1_BC	contig18346	10	142	25	118	60	80.92	0	18.33	26.67	26.67	28.33	45	3	contig11600	1
CUST_107701_PI248252247	ATGATATGACGGATCATTTGCATTTATGTTGGTCCAGGAAAAAGAAAAAGAACTAGCGCA	1_BC	contig00679	10	144	70	75	60	78.41	0	23.33	13.33	38.33	25	36.67	5	contig03212	1
CUST_107702_PI248252247	TTATACAGTGCAGTATCCGAGGATATAGTTATCGTAGCTGGTACTGGTACGCACCACTCA	1_BC	contig00678	10	96	28	69	60	80.17	0	23.33	21.67	26.67	28.33	45	2	contig07536	1
CUST_107711_PI248252247	GTAGCTTAATTATACAGTGCAGTATCCGAGGATATAGTTATCGTAGCTGGTACTGGTACG	1_BC	contig00678	10	96	19	78	60	77.29	0	26.67	15	26.67	31.67	41.67	2	contig14665	1
CUST_107713_PI248252247	CGCTGCCAATCCAAACTAGAGGAATCATGCGTTTCTTTGAACGGGACTTGTATGGGCACG	2_BC	contig00677	10	101	42	60	60	83.37	0	26.67	23.33	25	25	50	3	contig10923	1
CUST_107721_PI248252247	GCAAACGCACGCTGCCAATCCAAACTAGAGGAATCATGCGTTTCTTTGAACGGGACTTGT	2_BC	contig00677	10	101	33	69	60	83.63	0	23.33	25	28.33	23.33	48.33	3	contig10923	1
CUST_107722_PI248252247	CGATGTGCTCGATCCGGCTCTCATGCGTCCCGGACGATTCGATAGGCATATTGCTATCGA	2_BC	contig00676	10	91	32	60	60	85.26	0	26.67	28.33	18.33	26.67	55	3	contig06324	1
CUST_107731_PI248252247	TAACCGACCCGATGTGCTCGATCCGGCTCTCATGCGTCCCGGACGATTCGATAGGCATAT	3_BC	contig00676	10	91	23	69	60	86.6	0	25	31.67	20	23.33	56.67	3	contig06324	1
CUST_107733_PI248252247	TGACGATGTCGTCGTCAAGAGTGCAGGTAACCTCAACGGGAACGCTGATCTGGCGCTCTT	2_BC	contig00675	10	99	23	77	60	86.06	1	30	25	21.67	23.33	55	3	contig14648	1
CUST_107734_PI248252247	AGAGTGCAGGTAACCTCAACGGGAACGCTGATCTGGCGCTCTTCGACGAAGCGCTTCTTG	3_BC	contig00675	10	99	40	60	60	86.48	1	30	26.67	21.67	21.67	56.67	3	contig14648	1
CUST_107742_PI248252247	AGTGCGACGTATGCAAGAAAGTAACCATGGTACCTACAGTGAGATTATGGACGAGAAGGA	1_BC	contig00674	10	101	40	62	60	80.83	0	30	15	36.67	18.33	45	3	contig03353	1
CUST_107751_PI248252247	GGAGGTTGAACGAGTGCGACGTATGCAAGAAAGTAACCATGGTACCTACAGTGAGATTAT	1_BC	contig00674	10	101	28	74	60	80.49	0	30	15	33.33	21.67	45	3	contig10537	1
CUST_107752_PI248252247	TATTTGACACAAGTCAGGCAAGAACTTGCAGCAAGGATGGTTGAGAGACTTTACGCAGAC	1_BC	contig00673	10	112	41	72	60	81.23	1	26.67	18.33	33.33	21.67	45	3	contig14781	1
CUST_107761_PI248252247	CTGCGTCAATATTTGACACAAGTCAGGCAAGAACTTGCAGCAAGGATGGTTGAGAGACTT	1_BC	contig00673	10	112	32	81	60	81.48	1	26.67	18.33	31.67	23.33	45	3	contig14781	1
CUST_107762_PI248252247	AAAGACAGACATCAGTAGCGATGTACAGGTTGGGGAACAAAGCGCGGAGCTTTTTGATAG	2_BC	contig00672	10	172	113	60	60	81.98	1	31.67	15	33.33	20	46.67	5	contig13286	1
CUST_10777_PI248252247	TAATATACAAATACATATTTGCTACCTTCACCATTATGCACGCCATGAGACGTGCACTTG	1_BC	contig18346	10	142	18	125	60	78.11	0	13.33	25	31.67	30	38.33	3	contig11600	1
CUST_107771_PI248252247	TATATTCGCAAAGACAGACATCAGTAGCGATGTACAGGTTGGGGAACAAAGCGCGGAGCT	2_BC	contig00672	10	172	104	69	60	83.16	1	30	18.33	33.33	18.33	48.33	4	contig13286	1
CUST_107772_PI248252247	GCCTCGCATTCATTTTTGTTTTCATGGTTGGAATCGCCATCGAATGTTCCGCATTTGACA	1_BC	contig00671	10	150	91	60	60	81.88	0	20	23.33	18.33	38.33	43.33	5	contig10328	1
CUST_107781_PI248252247	GATTGACATGCCTCGCATTCATTTTTGTTTTCATGGTTGGAATCGCCATCGAATGTTCCG	1_BC	contig00671	10	150	82	69	60	81.05	0	21.67	21.67	18.33	38.33	43.33	5	contig07072	1
CUST_107782_PI248252247	GAGAGGATTATGTATTACATGTGTAATTGACTGTAAGTACCATATGGTAGTCTTCTGTTG	1_BC	contig00670	10	98	30	69	60	74.55	0	25	10	26.67	38.33	35	2	contig16499	1
CUST_10779_PI248252247	GTACGGATTGTCCGCAACTTATCATGAAACTTCGTGTGCAGCCTACGTATTAATCTCACG	1_BC	contig18345	10	134	75	60	60	80.34	0	20	25	25	30	45	3	contig16731	1
CUST_107791_PI248252247	GGATGAGGTCTTGAGAGGATTATGTATTACATGTGTAATTGACTGTAAGTACCATATGGT	1_BC	contig00670	10	98	18	81	60	76.01	0	28.33	8.33	28.33	35	36.67	2	contig15418	1
CUST_107792_PI248252247	TAATATCATTCGGTCTTCTTTCGGTATCGCCCATGCACAGCAAAGATTCAATTTCGGCCG	1_BC	contig12649	10	124	65	60	60	81.6	0	18.33	26.67	23.33	31.67	45	3	contig05202	1
CUST_107801_PI248252247	CTCCATTTGTAATATCATTCGGTCTTCTTTCGGTATCGCCCATGCACAGCAAAGATTCAA	1_BC	contig12649	10	124	56	69	60	79.86	0	15	26.67	25	33.33	41.67	3	contig05202	1
CUST_107802_PI248252247	TTGTGATACTGATCGTCCGTCTGTCCGCTTCAAACGCCAAGATGCGGCCCATGACGTCTG	2_BC	contig12648	10	162	80	83	60	85.85	0	25	30	18.33	26.67	55	3	contig18493	1
CUST_107811_PI248252247	AGGAGTTGATTGTGATACTGATCGTCCGTCTGTCCGCTTCAAACGCCAAGATGCGGCCCA	2_BC	contig12648	10	162	71	92	60	85.71	0	26.67	26.67	21.67	25	53.33	3	contig18493	1
CUST_107812_PI248252247	TATCCTTACTTTCTTACTCGTAACTCACCATGGCATCTGATCCAGTCGCTGAAAAGTCCT	1_BC	contig12647	10	114	55	60	60	80.06	0	13.33	30	23.33	33.33	43.33	4	contig20729	1
CUST_107821_PI248252247	TACAGACGATATCCTTACTTTCTTACTCGTAACTCACCATGGCATCTGATCCAGTCGCTG	1_BC	contig12647	10	114	46	69	60	79.97	0	15	30	23.33	31.67	45	3	gpdS	1
CUST_107822_PI248252247	ATTATGCTGGTGTTGTAGTAGAAATCGGATCCGGAGGTACCTGAGGACACGAGAAAAATT	1_BC	contig12646	10	142	83	60	60	80.33	0	30	13.33	31.67	25	43.33	5	contig19116	1
CUST_107831_PI248252247	CGTCCAAAGAAGCGGATGTCGTTATTGGATGCGATTATGCTGGTGTTGTAGTAGAAATCG	1_BC	contig12646	10	142	50	93	60	80.55	0	31.67	13.33	25	30	45	3	contig09273	1
CUST_107832_PI248252247	GTTAATCATCAATGCTTCAATTTAAGATATGCATCTGACATGGTAGATAAAAATAAAAAA	2_BC	contig12645	10	110	48	63	60	72.12	0	13.33	11.67	45	30	25	6	contig13182	1
CUST_107841_PI248252247	AACAAATATGTTAATCATCAATGCTTCAATTTAAGATATGCATCTGACATGGTAGATAAA	2_BC	contig12645	10	110	39	72	60	73.19	0	13.33	13.33	41.67	31.67	26.67	3	contig13182	1
CUST_107842_PI248252247	GTGAGGGAACGATATTTAACACCCAGTTTTGTTTCAACTTTAGAGCCATTAAAGAACGGG	1_BC	contig12644	10	111	52	60	60	78.41	0	23.33	16.67	31.67	28.33	40	4	contig09053	1
CUST_107851_PI248252247	GTGCGGTTTGTGAGGGAACGATATTTAACACCCAGTTTTGTTTCAACTTTAGAGCCATTA	1_BC	contig12644	10	111	43	69	60	79.23	0	23.33	16.67	25	35	40	4	contig15762	1
CUST_107855_PI248252247	ATCAATTATCCCTTGACCATTACCACGTTCATCCTGTATGCGCTTTGCACAGCGCATATT	1_BC	contig12643	10	91	3	89	60	81.56	0	13.33	30	23.33	33.33	43.33	3	contig15915	1
CUST_107856_PI248252247	CATCCTGTATGCGCTTTGCACAGCGCATATTGCTCTCAACTGGGATAACAAGTGGAAAGG	2_BC	contig12643	10	91	32	60	60	82.65	0	25	23.33	26.67	25	48.33	3	contig15915	1
CUST_107862_PI248252247	ACACCTTGTTCCAGTACCTCAATTAAAGCCAATACCAGGTTTCCATCAATATTAGGGGAA	1_BC	contig12642	10	106	47	60	60	79.18	0	15	25	33.33	26.67	40	4	contig15955	1
CUST_107871_PI248252247	ACAAGTTGAACACCTTGTTCCAGTACCTCAATTAAAGCCAATACCAGGTTTCCATCAATA	1_BC	contig12642	10	106	38	69	60	78.67	0	11.67	26.67	35	26.67	38.33	3	contig15955	1
CUST_107872_PI248252247	ATTTGTTGCCTGTTAGCAATATTATCACAGTTGGTCATGGCCGATGGCTCGTGATGCCAT	1_BC	contig12641	10	87	26	62	60	82.47	0	25	20	20	35	45	3	contig04894	1
CUST_10788_PI248252247	TAGATTAATGTACGGATTGTCCGCAACTTATCATGAAACTTCGTGTGCAGCCTACGTATT	1_BC	contig18345	10	134	66	69	60	79.16	0	20	20	26.67	33.33	40	3	contig16731	1
CUST_107881_PI248252247	GTGAGCATAGATCGCATTTGTTGCCTGTTAGCAATATTATCACAGTTGGTCATGGCCGAT	1_BC	contig12641	10	87	11	77	60	80.76	0	25	18.33	23.33	33.33	43.33	3	contig04894	1
CUST_107882_PI248252247	ACGTACGTGATTAACAAGCAACCGCCCAATAAACAAATCTGGCTGTCTTCGCCTATCAGT	1_BC	contig12640	10	165	99	67	60	82.02	0	16.67	28.33	31.67	23.33	45	3	contig02458	1
CUST_107889_PI248252247	GAAAACCTTTTGGACGAGATAGACGATGCCTCGTATGAAGTAGACTACAGTAGTGGTGTC	1_BC	contig12640	10	165	12	154	60	79.33	0	28.33	16.67	30	25	45	4	contig14430	1
CUST_10789_PI248252247	ATCGGCCGAATGACCTATGAAGAAGCGGTCCAACTAGAACAACGAGCCCATCATCAGGAT	2_BC	contig18344	10	116	57	60	60	83.77	1	23.33	26.67	35	15	50	3	contig14931	1
CUST_107895_PI248252247	GAAAAGCAATTAACCCAACTTGCCCTCCTGCACCGCTTTCCGAATTGGATTCTGCGACCG	2_BC	contig00669	10	123	3	121	60	84.64	0	18.33	33.33	25	23.33	51.67	4	contig19247	1
CUST_107899_PI248252247	ATTCTGCGACCGGCGGCAACGCACCCGTCCGCTCCAGTCGATCAAAGAGGACGAATAGCT	3_BC	contig00669	10	123	51	73	60	88.78	0	26.67	33.33	25	15	60	3	contig18540	1
CUST_107902_PI248252247	TACGCGAAATTAAGTCAGCTTCAGAAGAGGATTGAGCACCGATGGCCTTTTGAGTGACTT	1_BC	contig00668	10	106	27	80	60	81.72	0	26.67	18.33	28.33	26.67	45	4	contig00537	1
CUST_107911_PI248252247	GTTCCTTAATACGCGAAATTAAGTCAGCTTCAGAAGAGGATTGAGCACCGATGGCCTTTT	1_BC	contig00668	10	106	18	89	60	80.5	0	23.33	20	28.33	28.33	43.33	4	contig00537	1
CUST_107912_PI248252247	ATCCGAGGAATATCATTCGTCCCAATCTTGCAATCAACACGACAGTGGTTATTGCATATA	1_BC	contig00667	10	112	53	60	60	79.31	0	16.67	23.33	31.67	28.33	40	3	contig15560	1
CUST_107921_PI248252247	AAATAAAAGAATCCGAGGAATATCATTCGTCCCAATCTTGCAATCAACACGACAGTGGTT	1_BC	contig00667	10	112	43	70	60	78.92	0	16.67	21.67	38.33	23.33	38.33	4	contig15560	1
CUST_107922_PI248252247	AAACAAGATATATGCGTCCTTGCCCAGAGCAGCAAGCTTTTCTTCAAGCCAGTCGAAGTT	1_BC	contig00666	10	100	36	65	60	82.28	0	20	25	30	25	45	4	contig04572	1
CUST_107931_PI248252247	GGTTTGTGCTTAATTCTACCTGCCCTGGTAGATCAAACAAGATATATGCGTCCTTGCCCA	1_BC	contig00666	10	100	2	99	60	81.12	0	20	25	23.33	31.67	45	3	contig04572	1
CUST_107932_PI248252247	TGCTACACCGATAACGAATGCATCACACAACGGTCGACCGTCTTCTCCGTACCATGGTGG	2_BC	contig00665	10	101	42	60	60	84.68	0	21.67	31.67	25	21.67	53.33	2	contig10972	1
CUST_107941_PI248252247	TTCCGCTTGCAGAGCCACCTGCTACACCGATAACGAATGCATCACACAACGGTCGACCGT	2_BC	contig00665	10	101	23	79	60	86.61	0	20	35	26.67	18.33	55	2	contig20904	1
CUST_107942_PI248252247	TGTTCTACGTGCAATTGCTGCACGCGACGGTAACGTCGTTTTTGTTGGCACCCGCCCAGA	2_BC	contig00664	10	103	43	61	60	87.3	0	26.67	28.33	16.67	28.33	55	5	contig10814	1
CUST_107951_PI248252247	TGCTGCCAATGTTCTACGTGCAATTGCTGCACGCGACGGTAACGTCGTTTTTGTTGGCAC	2_BC	contig00664	10	103	34	70	60	85.56	0	26.67	25	16.67	31.67	51.67	5	contig10814	1
CUST_107956_PI248252247	AAGCTGTAACTGTGACGGTTGTTGGCGGTGGACGAGTAACTTGATGTTTGTTAGTGTTAG	1_BC	contig00663	10	106	2	105	60	81.08	0	35	10	20	35	45	3	contig06614	1
CUST_107959_PI248252247	CTGTGACGGTTGTTGGCGGTGGACGAGTAACTTGATGTTTGTTAGTGTTAGGTTTGCTGA	2_BC	contig00663	10	106	11	96	60	82.02	0	36.67	10	15	38.33	46.67	3	contig06614	1
CUST_107962_PI248252247	GAGTGCCTTGATGCGTACGAGGAGCTAGGAAAGCGACTGAGGAATGAAGTGGGATCTTCA	2_BC	contig00662	10	104	45	60	60	83.6	0	36.67	15	28.33	20	51.67	3	contig14287	1
CUST_107967_PI248252247	CATCACCAAATCTGGGGTCAACCTAGCTACACTGCGCAACCCGGAGTGCCTTGATGCGTA	2_BC	contig00662	10	104	2	103	60	85.93	0	23.33	31.67	25	20	55	4	contig18983	1
CUST_107972_PI248252247	GAAGGATTCCCTTGGAATGGTATATACAAATTACTAGGAGTGTATATCGATCATTGGTAT	1_BC	contig00661	10	172	59	114	60	75.17	0	23.33	11.67	31.67	33.33	35	3	contig21892	1
CUST_10798_PI248252247	GCCTCAGGAATCGGCCGAATGACCTATGAAGAAGCGGTCCAACTAGAACAACGAGCCCAT	2_BC	contig18344	10	116	48	69	60	84.87	1	25	28.33	33.33	13.33	53.33	3	contig14931	1
CUST_107981_PI248252247	GCATTTCGGCCAATGTTTAAAATTCTATTATTTCAGTGAAGGATTCCCTTGGAATGGTAT	1_BC	contig00661	10	172	22	151	60	77.01	0	20	15	26.67	38.33	35	4	contig16252	1
CUST_107982_PI248252247	TCAACAAACCTCATTCGGCACGTCGTACTCGATGCGCGCAAAATCAAAGCCGAGCCCCAG	2_BC	contig00660	10	101	42	60	60	86.51	0	20	35	30	15	55	4	contig20234	1
CUST_10799_PI248252247	GGGGTGCTGGAGTAGATGAGGTCGAGTATGCTTATGGCGTCTAAATCTGTGCTCGCCTTG	2_BC	contig18343	10	201	142	60	60	83.86	0	36.67	16.67	16.67	30	53.33	4	contig12432	1
CUST_107990_PI248252247	GTCATCAATCCTCAACAAACCTCATTCGGCACGTCGTACTCGATGCGCGCAAAATCAAAG	2_BC	contig00660	10	101	31	71	60	82.72	0	16.67	31.67	31.67	20	48.33	4	contig19059	1
CUST_107992_PI248252247	ATTGGCAGCAGCAGCCTTTTCCTTCTTCGCAGCCTCACGAGCAGTCTTTTCCAGCTCTGC	2_BC	contig12639	10	91	24	68	60	86.52	0	20	35	15	30	55	4	contig10149	1
CUST_1080_PI248252247	CCTAGTATTATTTTTATTGACGAAATCGACGCTGTTGGTACCAAGCGTTACGATTCGACT	1_BC	contig20118	10	194	58	137	60	78.54	0	20	20	25	35	40	5	contig20602	1
CUST_108001_PI248252247	TTTTTGGCAGCATTGGCAGCAGCAGCCTTTTCCTTCTTCGCAGCCTCACGAGCAGTCTTT	2_BC	contig12639	10	91	13	79	60	86.11	0	21.67	30	15	33.33	51.67	5	contig10149	1
CUST_108002_PI248252247	ATGTATTACCTGGAGGTCACCCTTGATGACTATAATGTATTCTCTGCCAACGTCCACCCA	1_BC	contig12638	10	95	16	80	60	80.91	0	16.67	28.33	25	30	45	3	contig07793	1
CUST_108011_PI248252247	CTGCTAGTGTCCGATGTATTACCTGGAGGTCACCCTTGATGACTATAATGTATTCTCTGC	1_BC	contig12638	10	95	3	93	60	79.32	0	21.67	23.33	20	35	45	3	contig13316	1
CUST_108012_PI248252247	CAGACGACGGCGAAGAAAATGAAATGATATACAACAAAACTTTTTCTGCCTTTAACTAAC	1_BC	contig12637	10	125	60	66	60	76.41	0	15	20	41.67	23.33	35	5	contig07748	1
CUST_108021_PI248252247	GCCCATAGGACAGACGACGGCGAAGAAAATGAAATGATATACAACAAAACTTTTTCTGCC	1_BC	contig12637	10	125	50	76	60	79.52	0	20	21.67	40	18.33	41.67	5	contig07748	1
CUST_108022_PI248252247	CGTCAACAATCGCTACCACGACCGAGCCAATTCGAAAAACACAAGCATATAAAACGCTTG	1_BC	contig12636	10	178	119	60	60	81.34	0	15	30	40	15	45	5	contig12984	1
CUST_108031_PI248252247	CCGCCGTGTCGTCAACAATCGCTACCACGACCGAGCCAATTCGAAAAACACAAGCATATA	2_BC	contig12636	10	178	110	69	60	83.86	0	16.67	33.33	35	15	50	5	contig12984	1
CUST_108032_PI248252247	GCTCCCTTGTCGTCAAGACCGAAGCTGTCTCTATCTTATTTCCTTCTTTTTCTGAGACAA	1_BC	contig12635	10	329	270	60	60	79.69	0	15	28.33	18.33	38.33	43.33	5	contig14927	1
CUST_108041_PI248252247	GTGCTATAGGCTCCCTTGTCGTCAAGACCGAAGCTGTCTCTATCTTATTTCCTTCTTTTT	1_BC	contig12635	10	329	261	69	60	79.66	0	16.67	26.67	15	41.67	43.33	5	contig14927	1
CUST_108046_PI248252247	TTCATACATATCTACTCGTGGTCGAAGAACACGATCTGGAGGGGCCATGGGCCGCGAAAC	2_BC	contig12634	10	96	1	96	60	84.62	0	28.33	25	26.67	20	53.33	4	contig18385	1
CUST_108047_PI248252247	TGGAGGGGCCATGGGCCGCGAAACCTGAGAGCCCGAATCGTATGATAGGTTGTGCAGCTG	3_BC	contig12634	10	96	37	60	60	88.36	0	38.33	21.67	21.67	18.33	60	4	contig18385	1
CUST_108052_PI248252247	TAAGTGAGGAAATCGGGCAGATCAAAGAACTGGCATCGTGCAAAGAGTTCAGGTTTCATA	1_BC	contig12633	10	97	38	60	60	80.98	0	28.33	15	35	21.67	43.33	3	contig01410	1
CUST_108060_PI248252247	ACAGGTAGATCTCGTATTATCCGATGTTGCGCGATAAGTGAGGAAATCGGGCAGATCAAA	1_BC	contig12633	10	97	4	94	60	81.22	0	28.33	16.67	31.67	23.33	45	3	contig01410	1
CUST_108062_PI248252247	ACCGCCTGGGCAGACAGGAATTTCGGTGTTGAATTACTTGAAGTTTAGTTACATTTATAT	1_BC	contig12632	10	338	279	60	60	78.67	0	23.33	15	26.67	35	38.33	3	contig15031	1
CUST_108071_PI248252247	GTTACTCGCACCGCCTGGGCAGACAGGAATTTCGGTGTTGAATTACTTGAAGTTTAGTTA	1_BC	contig12632	10	338	270	69	60	81.19	0	26.67	18.33	23.33	31.67	45	3	contig15031	1
CUST_108073_PI248252247	CCACGAAGTCATAACCCTTTCCGCCCTCCACGATGTTCCCAGATCCCTCTTCGCTCGGGG	4_BC	contig12631	10	104	45	60	60	87.14	0	18.33	41.67	16.67	23.33	60	4	contig10389	1
CUST_10808_PI248252247	TTGCGGACGGGGGTGCTGGAGTAGATGAGGTCGAGTATGCTTATGGCGTCTAAATCTGTG	2_BC	contig18343	10	201	133	69	60	84.43	0	40	13.33	18.33	28.33	53.33	5	contig07489	1
CUST_108081_PI248252247	CCCGCCATCCACGAAGTCATAACCCTTTCCGCCCTCCACGATGTTCCCAGATCCCTCTTC	4_BC	contig12631	10	104	37	68	60	86.5	0	11.67	46.67	18.33	23.33	58.33	3	contig10389	1
CUST_108082_PI248252247	AGTTGATTTGTTTGATCAAACGATGGCGTCTGTAAATGCAGTCGATCCGTCGAGATCCTG	1_BC	contig12630	10	95	20	76	60	81.22	0	26.67	18.33	23.33	31.67	45	3	contig05670	1
CUST_10809_PI248252247	CCAGACCAGTTTTCTCTGCCAGCACGTGGCCCTCAGCAAGTGTTTCGACCATAGAGCTTA	2_BC	contig20659	10	104	45	60	60	84.97	0	21.67	31.67	21.67	25	53.33	4	contig00643	1
CUST_108091_PI248252247	GTAGAGACTAGTTGATTTGTTTGATCAAACGATGGCGTCTGTAAATGCAGTCGATCCGTC	1_BC	contig12630	10	95	11	85	60	79.48	0	26.67	16.67	25	31.67	43.33	3	contig05670	1
CUST_108092_PI248252247	TACGGTAGCTGGAATGAAGATGGCATTCCGTTAACCGACGGCGAGGGAAAGGAGCTAACC	2_BC	contig00659	10	164	105	60	60	84.72	1	33.33	20	30	16.67	53.33	3	contig01841	1
CUST_1081_PI248252247	CCAACACCAACCAGACAAGGCATTGCTTCCAGAACTACGTTGACTACTTCAAGTGCATTA	1_BC	contig20117	10	191	132	60	60	81.3	0	15	30	33.33	21.67	45	2	contig19550	1
CUST_108101_PI248252247	CCCAATGCACCCGAAGGCACGTACGGTAGCTGGAATGAAGATGGCATTCCGTTAACCGAC	2_BC	contig00659	10	164	84	81	60	85.47	1	26.67	28.33	28.33	16.67	55	3	contig01841	1
CUST_108102_PI248252247	TGACCTGATTGGTGAACTTATCAGGGCATTCAACTCACCTGACATTGCAATCGAACGAAC	1_BC	contig00658	10	185	77	109	60	81.36	0	20	25	30	25	45	3	contig06660	1
CUST_108111_PI248252247	TAGTATCTTTGACCTGATTGGTGAACTTATCAGGGCATTCAACTCACCTGACATTGCAAT	1_BC	contig00658	10	185	68	118	60	79.27	0	18.33	21.67	26.67	33.33	40	3	contig03841	1
CUST_108112_PI248252247	ATCATAAATCACGTACACAACATGCAGGTTATACCGTCGAATTGCCATCAGCCGCGGATT	1_BC	contig00657	10	253	191	63	60	82.16	0	18.33	26.67	31.67	23.33	45	3	contig17617	1
CUST_108121_PI248252247	TTCGAGGGTGAGATAAATACTACCAAGAAGTTGAAGCCCAGCTTTATTTTTCCGGGACCT	1_BC	contig00657	10	253	4	250	60	80.61	0	23.33	20	28.33	28.33	43.33	5	contig10063	1
CUST_108122_PI248252247	CAAAAAGTTTGGAAGTGGAGGCTTTGGCAGACATGAGTAGATGCTGGAATTTGGGATTTG	1_BC	contig00656	10	105	43	63	60	80.52	0	35	8.33	28.33	28.33	43.33	5	contig15107	1
CUST_108131_PI248252247	TTCAATCGGTTCAAAAAGTTTGGAAGTGGAGGCTTTGGCAGACATGAGTAGATGCTGGAA	1_BC	contig00656	10	105	32	74	60	81.38	0	31.67	11.67	30	26.67	43.33	5	contig15107	1
CUST_108132_PI248252247	CTGATGAAGACGGGTTCAGAGGCCATGTATTTGTTGCCACTGACAACTCAACGGTGATTG	2_BC	contig00655	10	96	37	60	60	82.33	0	28.33	20	25	26.67	48.33	3	contig04615	1
CUST_108141_PI248252247	GATGGCAGCCTGATGAAGACGGGTTCAGAGGCCATGTATTTGTTGCCACTGACAACTCAA	2_BC	contig00655	10	96	28	69	60	83.82	0	28.33	21.67	26.67	23.33	50	3	contig20083	1
CUST_108142_PI248252247	GAGGTCTATGGCTGTAATTTCGATTAACAATTAATGACGAGCCATTGATTCTATTCAACA	1_BC	contig00654	10	119	60	60	60	76.32	0	18.33	16.67	31.67	33.33	35	3	contig15619	1
CUST_108151_PI248252247	ATTGCTCAGGAGGTCTATGGCTGTAATTTCGATTAACAATTAATGACGAGCCATTGATTC	1_BC	contig00654	10	119	51	69	60	78.07	0	21.67	16.67	28.33	33.33	38.33	3	contig09478	1
CUST_108153_PI248252247	AAATTTTTGCATCTGATATGTCGCATGCAAACAACTTCACATGACGGGCAGCCGTGGACA	1_BC	contig00653	10	92	1	92	60	82.98	0	21.67	23.33	30	25	45	5	contig10819	1
CUST_108154_PI248252247	TGCAAACAACTTCACATGACGGGCAGCCGTGGACAAGACCCTGGCGGATATCTCTGGGAT	2_BC	contig00653	10	92	26	67	60	86.64	0	28.33	26.67	26.67	18.33	55	3	contig10819	1
CUST_108162_PI248252247	TTGAAATCTGAGCTATCATCTCCAATAGATCCATTCCAGAAACGCCATACTATGGAAGCC	1_BC	contig00652	3	108	3	106	60	79.04	1	15	26.67	33.33	25	41.67	3	contig00724	1
CUST_108164_PI248252247	ATTTGAAATCTGAGCTATCATCTCCAATAGATCCATTCCAGAAACGCCATACTATGGAAG	1_BC	contig00652	3	108	1	108	60	77.45	1	15	23.33	35	26.67	38.33	3	contig00724	1
CUST_108165_PI248252247	AAAGCGTTACCGTCGGCACGCGAATATCTTCTCGGTGTCAGCATCGAGCTAGAACGCAGG	2_BC	contig00651	10	154	85	70	60	85.61	0	28.33	26.67	25	20	55	3	contig00299	1
CUST_10817_PI248252247	AAGCGTATCGACTCCCAGACCAGTTTTCTCTGCCAGCACGTGGCCCTCAGCAAGTGTTTC	2_BC	contig20659	10	104	31	74	60	85.9	0	21.67	33.33	20	25	55	4	contig00643	1
CUST_108174_PI248252247	ATCTTGTTTACACTGCTGTTAGTCGTCGTGAGCTCGGATGAAGAAGCCAGGCAGTGGCGC	2_BC	contig00651	10	154	24	131	60	85.03	0	31.67	21.67	20	26.67	53.33	3	contig06804	1
CUST_108175_PI248252247	CGACAGTGATGTTAGAAAAGATATGGACATGGCATTGGATAACATCGTTCCCGAGAATCT	1_BC	contig00650	10	330	268	63	60	79.21	0	25	16.67	33.33	25	41.67	4	contig20547	1
CUST_108184_PI248252247	TACATACACATAGACTGATATAATTGATATGGGTTGGCAAAAAGAGTTCACTTTGTCACG	1_BC	contig00650	10	330	73	258	60	76.06	0	20	15	35	30	35	5	contig06441	1
CUST_108185_PI248252247	CCGGACTACACATTCTTCTTGTATACCACAGTTTTTCGGGTCATTTCATATTCATCATCG	1_BC	contig12629	10	230	171	60	60	77.89	0	13.33	26.67	21.67	38.33	40	5	contig13817	1
CUST_10819_PI248252247	CACCAGACATTACACCACTAACACTATGTTTAAGAGCGCAATGAATCATCTCGTCAGGAG	1_BC	contig18342	10	98	39	60	60	79.25	0	16.67	26.67	35	21.67	43.33	3	contig03724	1
CUST_108194_PI248252247	TTCCTGACCCCGGACTACACATTCTTCTTGTATACCACAGTTTTTCGGGTCATTTCATAT	1_BC	contig12629	10	230	162	69	60	79.71	0	13.33	28.33	20	38.33	41.67	5	contig21272	1
CUST_108195_PI248252247	CACGTGAATGAGTAATTGGAAATAAGTGCCCGAGAGAGAAAGCCAACCAGAAAAAGCAGA	1_BC	contig12628	10	122	24	99	60	80.53	0	26.67	16.67	45	11.67	43.33	5	contig04889	1
CUST_108204_PI248252247	GATTAAAAGAGGTAAGCACGTGAATGAGTAATTGGAAATAAGTGCCCGAGAGAGAAAGCC	1_BC	contig12628	10	122	8	115	60	78.81	0	30	11.67	41.67	16.67	41.67	4	contig04889	1
CUST_108205_PI248252247	AACGTATCGGAGACACTCGCGTTGTCTGTCTGCCGCACAGCCGGCGAGCTCCCAGAAGTA	3_BC	contig12627	10	96	35	62	60	88.32	0	28.33	31.67	21.67	18.33	60	3	contig10288	1
CUST_108214_PI248252247	GTCGCCCTTCGCATGAATGGGCAACGTATCGGAGACACTCGCGTTGTCTGTCTGCCGCAC	3_BC	contig12627	10	96	13	84	60	87.74	0	28.33	31.67	16.67	23.33	60	3	contig20735	1
CUST_108215_PI248252247	TTCTCAGTTCAAAGAACACTTGTCATTCACCGCGACACAGAACATAACGATACGAGCTTG	1_BC	contig12626	10	97	38	60	60	80.27	0	16.67	26.67	33.33	23.33	43.33	3	contig05495	1
CUST_108224_PI248252247	AATTTTCTTTTCTCAGTTCAAAGAACACTTGTCATTCACCGCGACACAGAACATAACGAT	1_BC	contig12626	10	97	29	69	60	78.29	0	11.67	25	33.33	30	36.67	4	contig05495	1
CUST_108225_PI248252247	TCATGACGCATTGCTACCTAAATCCAAGGGTTTGGGGTCAGCATTCTCCTGTCTTAACAA	1_BC	contig12625	10	112	41	72	60	81.82	0	20	25	25	30	45	4	contig08128	1
CUST_108234_PI248252247	GGGTCTATTTTCTTGGACTCAGTAAAGGTGTCTCATGACGCATTGCTACCTAAATCCAAG	1_BC	contig12625	10	112	9	104	60	79.31	0	21.67	21.67	25	31.67	43.33	4	contig02283	1
CUST_108235_PI248252247	GAATGCAATAACCACCATGACTAAAACGACGATCGCCTGGAGGACAACAGTCGCAATAAA	1_BC	contig12624	10	98	39	60	60	81.41	0	20	25	41.67	13.33	45	4	contig13265	1
CUST_108244_PI248252247	GGTTGTGTTCTATCATAGCGAATGCAATAACCACCATGACTAAAACGACGATCGCCTGGA	1_BC	contig12624	10	98	20	79	60	81.11	0	21.67	23.33	31.67	23.33	45	4	contig12170	1
CUST_108245_PI248252247	CTCCTTGATTGTCCTTCACGCCGGAACTGTTCTGCCTCGCCACGAGCAACCTCGAGATTA	2_BC	contig12623	10	101	42	60	60	85.57	0	20	35	18.33	26.67	55	2	contig18341	1
CUST_108254_PI248252247	GAATGATTTCTTCAAGACGCTGCCGTTCTTCACGCTCCTTGATTGTCCTTCACGCCGGAA	2_BC	contig12623	10	101	8	94	60	83.85	0	20	30	18.33	31.67	50	3	contig13292	1
CUST_108255_PI248252247	GATGACGGCGAAAGATGTGGATGGTGCCACGGTGAGACGTAGGAGTACGCGGGCGCTTGA	3_BC	contig10154	10	106	47	60	60	87.95	0	43.33	16.67	23.33	16.67	60	3	contig01565	1
CUST_108264_PI248252247	GGGCATGATGATGACGGCGAAAGATGTGGATGGTGCCACGGTGAGACGTAGGAGTACGCG	3_BC	contig10154	10	106	38	69	60	86.58	0	43.33	15	25	16.67	58.33	3	contig12723	1
CUST_108265_PI248252247	TCGTTATTCATCGCAATGACATCACTTTTGTTGTGGGGAGCCTGATCTGCATCGACAAGA	1_BC	contig10153	10	253	94	160	60	81.96	0	23.33	21.67	23.33	31.67	45	4	contig14444	1
CUST_108274_PI248252247	AGGTCCAAATCGTTATTCATCGCAATGACATCACTTTTGTTGTGGGGAGCCTGATCTGCA	1_BC	contig10153	10	253	85	169	60	82.21	0	23.33	21.67	23.33	31.67	45	4	contig14444	1
CUST_108275_PI248252247	GTGGGCGTTGCCACGTCTATCGAGGGAAGGTGGTGCATCTTTGACTATTTGCAGCAAGTA	2_BC	contig10152	10	98	39	60	60	84.44	0	33.33	18.33	20	28.33	51.67	3	contig07813	1
CUST_10828_PI248252247	AGATAATTACACCAGACATTACACCACTAACACTATGTTTAAGAGCGCAATGAATCATCT	1_BC	contig18342	10	98	30	69	60	76.56	0	11.67	23.33	40	25	35	3	contig03724	1
CUST_108284_PI248252247	CGAGTATTTGTGGGCGTTGCCACGTCTATCGAGGGAAGGTGGTGCATCTTTGACTATTTG	2_BC	contig10152	10	98	30	69	60	82.9	0	33.33	16.67	16.67	33.33	50	3	contig07813	1
CUST_108287_PI248252247	TGTTTACATATATAGGCCTCAGGTCGATAGAGGGTAGCGACTGAAATCGACCCTAGTCTT	1_BC	contig10151	10	107	3	105	60	80.12	0	25	20	26.67	28.33	45	3	contig02041	1
CUST_108288_PI248252247	ATCGACCCTAGTCTTGGTTAGTGAAGTTGAATGTCAAGCCGGGGGCGTGAAGTCGGGGTA	2_BC	contig10151	10	107	48	60	60	85.15	0	36.67	16.67	21.67	25	53.33	5	contig03084	1
CUST_10829_PI248252247	ATGAAACGACCGCCGTCATCGTCGGTCAGCCTCAAGGCGAAGAAATAAAATAAACAAAGG	2_BC	contig20658	10	135	76	60	60	82.37	1	23.33	23.33	40	13.33	46.67	4	contig13065	1
CUST_108296_PI248252247	TATATTCAGCGCCCCAGTGCCGCCACTGGAAACCATATACGGGCCCAAGATCGCCTTCAC	3_BC	contig10150	10	100	20	81	60	86.85	1	20	36.67	25	18.33	56.67	4	contig07376	1
CUST_108300_PI248252247	TGCCGCCACTGGAAACCATATACGGGCCCAAGATCGCCTTCACGTCTGTGCCCAAGCCCA	3_BC;NSPM	contig10150	10	100	37	64	60	89.31	1	21.67	38.33	23.33	16.67	60	3	contig07376	1
CUST_108305_PI248252247	AGACGTTCAGGATACCGTTGGCATCAATATCAAAAGGTAGCCTCAATCTGAGGAACACCA	1_BC	contig10149	10	797	699	99	60	81.39	0	21.67	23.33	35	20	45	4	contig10861	1
CUST_108309_PI248252247	GATACTGGACAATCACGTAAAGGGTTATTTTTGTGCATTTAGTCGACCTCCTCGACGCTG	1_BC	contig10149	10	797	169	629	60	80.32	1	23.33	21.67	23.33	31.67	45	5	contig14423	1
CUST_108315_PI248252247	ATTTATTCCTTCTGGGGTTATGGCGCGTGATGATGAACGTGAAGCAAATTCCTACACACT	1_BC	contig10148	10	172	113	60	60	81.28	1	23.33	20	25	31.67	43.33	4	contig19095	1
CUST_108323_PI248252247	ACAACTAATAACACTACAATCTCTTTATCTCGGAAGAACCATATAATATTATACTTTTTT	2_BC	contig10148	10	172	51	122	60	71.34	0	5	20	38.33	36.67	25	6	contig19095	1
CUST_108325_PI248252247	ATCAGAAGTAGCCAAGGACACGCGACGCCTTTTCCTGGAGGAGTAGGGACGTTTCGGAGT	2_BC	contig10147	10	103	28	76	60	85.81	0	33.33	21.67	25	20	55	4	contig16265	1
CUST_108334_PI248252247	ATATGAGAGACATCAGAAGTAGCCAAGGACACGCGACGCCTTTTCCTGGAGGAGTAGGGA	2_BC	contig10147	10	103	17	87	60	83.87	0	31.67	20	31.67	16.67	51.67	4	contig05843	1
CUST_108335_PI248252247	AATAATAGGCATTGTATTGGGGAGAGAATATGGCCTGCCATGGATTGGGCTTTTCCTCCT	1_BC	contig10146	10	99	16	84	60	81.93	0	28.33	16.67	23.33	31.67	45	4	contig17243	1
CUST_108341_PI248252247	TGTAGAAATAATAGGCATTGTATTGGGGAGAGAATATGGCCTGCCATGGATTGGGCTTTT	1_BC	contig10146	10	99	10	90	60	80.38	0	31.67	10	26.67	31.67	41.67	4	contig17243	1
CUST_108345_PI248252247	AAGCAAAAATACGTTCAGACGGATGTAGACTCTTTTGGAAATGTACGAAGCCGTCGCTGG	1_BC	contig10145	10	142	42	101	60	81.26	0	26.67	18.33	31.67	23.33	45	5	contig06436	1
CUST_108354_PI248252247	GCGGAGTGGAAGCAAAAATACGTTCAGACGGATGTAGACTCTTTTGGAAATGTACGAAGC	1_BC	contig10145	10	142	33	110	60	80.61	0	30	15	33.33	21.67	45	5	contig16051	1
CUST_108355_PI248252247	AACGCTCCTTTGTTACCTTTGCTCAAGAAATACAATCTTGCGGAAATATAATGTAACTCA	1_BC	contig10144	10	132	73	60	60	77.26	0	13.33	21.67	33.33	31.67	35	3	contig16981	1
CUST_108364_PI248252247	CATGCGATTGTAACGCTCCTTTGTTACCTTTGCTCAAGAAATACAATCTTGCGGAAATAT	1_BC	contig10144	10	132	62	71	60	78.66	0	16.67	21.67	28.33	33.33	38.33	3	contig16981	1
CUST_108365_PI248252247	TATTGAAGACGGTGATGCCGACGGATCATGAACTATCTCAATATTCAACGGGCCGTTGAA	1_BC	contig10142	10	126	59	68	60	81.57	0	25	20	30	25	45	3	contig09755	1
CUST_108374_PI248252247	AGAGTCACGTTAGTTTATGCCTGATTATTCACCGCCGAGAAGTGTATTGAAGACGGTGAT	1_BC	contig10142	10	126	15	112	60	80.43	0	26.67	16.67	26.67	30	43.33	3	contig13012	1
CUST_108375_PI248252247	TAAGCAAGTTTTGAATCGACTTGAATGCTTCGATCACTTCCTTCCACGAAAATTTGTCGT	1_BC	contig10141	10	110	51	60	60	79.16	0	16.67	21.67	26.67	35	38.33	4	contig04267	1
CUST_10838_PI248252247	GAGGTTGGCATGAAACGACCGCCGTCATCGTCGGTCAGCCTCAAGGCGAAGAAATAAAAT	2_BC	contig20658	10	135	67	69	60	84.69	1	28.33	23.33	31.67	16.67	51.67	4	contig13065	1
CUST_108384_PI248252247	GCGCTGCCATAAGCAAGTTTTGAATCGACTTGAATGCTTCGATCACTTCCTTCCACGAAA	1_BC	contig10141	10	110	42	69	60	81.88	0	18.33	26.67	26.67	28.33	45	4	contig20416	1
CUST_108385_PI248252247	CCTCTAGAACTGCTGTGGTCCACCTCGGAACCCACCACGACCTCTTGGAGCATTATCATA	2_BC	contig10140	10	108	49	60	60	84.18	0	18.33	35	23.33	23.33	53.33	3	contig13439	1
CUST_10839_PI248252247	TCTTCTTATCTTCATCTTGAACGGGAGGTGGACCTTCAACACTGATACTGACAACAGCCT	1_BC	contig18341	10	236	128	109	60	80.98	1	18.33	26.67	25	30	45	3	contig14086	1
CUST_108392_PI248252247	ATACCCGCCTCTAGAACTGCTGTGGTCCACCTCGGAACCCACCACGACCTCTTGGAGCAT	3_BC	contig10140	10	108	42	67	60	87.44	0	20	38.33	21.67	20	58.33	3	contig13439	1
CUST_108395_PI248252247	CCCACATTCGGCCCAGATAAGCATGGCAAGAGGTACTGGGACTTTGAAATCAACATTCCT	2_BC	contig10139	10	98	39	60	60	82.97	0	21.67	26.67	30	21.67	48.33	3	contig14002	1
CUST_108404_PI248252247	GCTGGTCCACCCACATTCGGCCCAGATAAGCATGGCAAGAGGTACTGGGACTTTGAAATC	2_BC	contig10139	10	98	30	69	60	84.66	0	26.67	26.67	26.67	20	53.33	3	contig13158	1
CUST_108413_PI248252247	CTATGGTAATATCCAAGGCATGCATAATGGGCGGTGGGCGCCGGCGTGAGGGTTTACTGT	2_BC	contig10138	10	99	1	99	60	86.27	0	36.67	18.33	20	25	55	3	contig05145	1
CUST_108414_PI248252247	GCCGGCGTGAGGGTTTACTGTGTTGTGATTGGGCGAAGAAGGCGATGGTTAATGATTGGA	3_BC	contig10138	10	99	40	60	60	84.79	0	41.67	10	20	28.33	51.67	3	contig07192	1
CUST_108415_PI248252247	AATAGCAGTCATAGTCAAGATGCCGAAGGCGACAACGATATGATGGAAGAATGATGGGGA	1_BC	contig10137	10	102	30	73	60	81.4	0	31.67	13.33	38.33	16.67	45	4	contig05251	1
CUST_108424_PI248252247	TCGGCTGTAAATAGCAGTCATAGTCAAGATGCCGAAGGCGACAACGATATGATGGAAGAA	1_BC	contig10137	10	102	21	82	60	81.35	0	28.33	16.67	36.67	18.33	45	3	contig05251	1
CUST_108432_PI248252247	GACTGCGACTTCCCCTTTAACAGGGTCTACTACCTCATCTCTGAATACTATCTGTCGTTT	1_BC	contig10136	10	103	8	96	60	79.72	0	15	30	20	35	45	4	contig10657	1
CUST_108433_PI248252247	ATCTCTGAATACTATCTGTCGTTTGACATCGCCGCAGCCATCAACGAGTCATACCCGGAG	2_BC	contig10136	10	103	44	60	60	82.84	0	20	30	25	25	50	3	contig11403	1
CUST_108435_PI248252247	TTACCACAGACATGAGTTGGGCTAAGGCAGGCACTGGCTTCCTGACACTCTCGCTTCCAC	2_BC	contig10135	10	106	37	70	60	85.62	0	23.33	31.67	21.67	23.33	55	3	contig02751	1
CUST_108444_PI248252247	CGAATCTGTTTACCACAGACATGAGTTGGGCTAAGGCAGGCACTGGCTTCCTGACACTCT	2_BC	contig10135	10	106	28	79	60	84.05	0	25	26.67	23.33	25	51.67	3	contig02751	1
CUST_108445_PI248252247	TCAAGATTGAGGTATTTTGCACACAAACGATCAGAACGATGGCTTATTTGGTGCGAATAA	1_BC	contig10134	10	129	70	60	60	79.17	0	23.33	15	33.33	28.33	38.33	4	contig10277	1
CUST_108454_PI248252247	TTTCCTCTATCAAGATTGAGGTATTTTGCACACAAACGATCAGAACGATGGCTTATTTGG	1_BC	contig10134	10	129	61	69	60	78.2	0	20	18.33	28.33	33.33	38.33	4	contig10277	1
CUST_108455_PI248252247	TGATTGTGACAGTCATGATTTATGAATATCTCTTCCCCCCTTGCTTTTTCCGAGCTGGTA	1_BC	contig10133	10	100	41	60	60	79.91	0	18.33	23.33	18.33	40	41.67	6	contig00581	1
CUST_108464_PI248252247	TGATGGTGATGATTGTGACAGTCATGATTTATGAATATCTCTTCCCCCCTTGCTTTTTCC	1_BC	contig10133	10	100	32	69	60	78.74	0	18.33	21.67	18.33	41.67	40	6	contig00581	1
CUST_108469_PI248252247	CGAAGAAGGTGCGAAACAAGTGACCGACAAAGAACTTGTAGATCTACTCGTATCCGTCAT	1_BC	contig10132	10	107	1	107	60	80.43	0	23.33	21.67	35	20	45	3	contig16088	1
CUST_108470_PI248252247	AGAACTTGTAGATCTACTCGTATCCGTCATCGACTCCGCCTACGCCAATATCCTCATCCG	2_BC	contig10132	10	107	31	77	60	82.05	0	15	35	23.33	26.67	50	2	contig03656	1
CUST_10848_PI248252247	GCAAGGCATTCTTCTTATCTTCATCTTGAACGGGAGGTGGACCTTCAACACTGATACTGA	1_BC	contig18341	10	236	119	118	60	80.72	1	21.67	23.33	25	30	45	3	contig14086	1
CUST_108480_PI248252247	GCAACGACCAAATCTGAAGACACTCGATATCAATCTTACCGGTGTCATGTACACCACACA	1_BC	contig10131	10	99	13	87	60	80.77	0	15	30	35	20	45	3	contig15162	1
CUST_108481_PI248252247	TATCAATCTTACCGGTGTCATGTACACCACACATCTCGCCATCCACTACCTAAGGAAGAG	2_BC	contig10131	10	99	40	60	60	80.84	0	15	31.67	30	23.33	46.67	2	contig15162	1
CUST_108485_PI248252247	ATTGAGCACGTCATTGCGGGCGTAGTTAATTCGTCGATTTGCATCGCCAATTTCTTTCGT	1_BC	contig10130	10	110	49	62	60	82.71	0	23.33	21.67	18.33	36.67	45	3	contig17656	1
CUST_10849_PI248252247	TGTATCATTAATCAACACTAAGATACCCGGTCGCACTGTGTTGTCTTCGACAAAGAGCTC	1_BC	contig20657	10	194	135	60	60	79.83	0	18.33	25	28.33	28.33	43.33	3	contig06610	1
CUST_108494_PI248252247	AATAAAGAAATTGAGCACGTCATTGCGGGCGTAGTTAATTCGTCGATTTGCATCGCCAAT	1_BC	contig10130	10	110	40	71	60	81.19	0	23.33	18.33	30	28.33	41.67	3	contig17656	1
CUST_108495_PI248252247	GTATTCCTGGAATTCGTAATCTGGCTCATCGTCTTCATCCCTCACTCCATCAGCCACCAA	2_BC	contig10129	10	97	4	94	60	82.18	0	13.33	35	21.67	30	48.33	3	contig01598	1
CUST_108496_PI248252247	ATCTGGCTCATCGTCTTCATCCCTCACTCCATCAGCCACCAACTCTCCAAAGAAATCGTC	3_BC	contig10129	10	97	22	76	60	83.01	0	10	40	25	25	50	3	contig01598	1
CUST_108505_PI248252247	CTCTCTTCTTTCTGCTTGCTTCACTCCTCCCATATCATTTGCACAATTGCATTCGACGTA	2_BC	contig10128	10	93	34	60	60	80.46	0	10	33.33	16.67	40	43.33	3	contig19651	1
CUST_108514_PI248252247	GATTCTTTTCTCTCTTCTTTCTGCTTGCTTCACTCCTCCCATATCATTTGCACAATTGCA	2_BC	contig10128	10	93	25	69	60	79.16	0	8.33	31.67	15	45	40	4	contig14238	1
CUST_108515_PI248252247	GAGCCACTCATTGGCACCATCGCTTCGATTTTTCAACTTTTTATGCCTACTCTTTTACCT	1_BC	contig10127	10	110	22	89	60	80.06	0	11.67	30	18.33	40	41.67	5	contig19484	1
CUST_108524_PI248252247	TAACAGGTTCCCATGGAGCCACTCATTGGCACCATCGCTTCGATTTTTCAACTTTTTATG	1_BC	contig10127	10	110	7	104	60	81.07	0	16.67	26.67	21.67	35	43.33	5	contig19484	1
CUST_108526_PI248252247	AGCCTTTAAACATTTTATATTCGCTATAGGCCCTGTTTTTACGTTAATTGTGTGTTCGCT	1_BC	contig10126	10	161	92	70	60	77.51	0	16.67	18.33	20	45	35	5	contig10477	1
CUST_108534_PI248252247	CAAGGCAAATCAAGTTTTCAGGGTTTTGAACAAGTTTTTGAATTTTTCTCTCCAAGCCTT	1_BC	contig10126	10	161	38	124	60	77.85	0	16.67	18.33	26.67	38.33	35	5	C4.seq	1
CUST_108535_PI248252247	CTTAGATGAGAACGAGGCTCCTTTTTGTTTCTTCTGAGGCGATGAGATTGTTTGAGCACT	1_BC	contig10125	10	97	38	60	60	80.19	0	26.67	16.67	20	36.67	43.33	5	contig17467	1
CUST_108544_PI248252247	CTCGATCGACTTAGATGAGAACGAGGCTCCTTTTTGTTTCTTCTGAGGCGATGAGATTGT	1_BC	contig10125	10	97	29	69	60	80.5	0	26.67	18.33	20	35	45	5	contig17467	1
CUST_108545_PI248252247	GAGTTCCTGTTGTGTCTGGGCGAGTTTGGGAGCGCGTTTCAATTCACGCTGTCCAACCTG	2_BC	contig10124	10	119	60	60	60	85.7	1	31.67	23.33	13.33	31.67	55	3	contig11595	1
CUST_108554_PI248252247	CTTTTCTTTGAGTTCCTGTTGTGTCTGGGCGAGTTTGGGAGCGCGTTTCAATTCACGCTG	2_BC	contig10124	10	119	51	69	60	83.63	1	30	20	10	40	50	4	contig11595	1
CUST_108555_PI248252247	ACGGAGAACAAGAGGAAGAACATTTATTAGCCGTTGACAGTTTTTGACGCGCTGTCCGTA	1_BC	contig10123	10	159	83	77	60	81.79	0	26.67	18.33	30	25	45	5	contig09358	1
CUST_108564_PI248252247	ACCTGTTTATTCTCCCGCAAAAAGGCGAATGAGCATATACATGGTGGATCCAACAAATCG	1_BC	contig10123	10	159	4	156	60	80.88	0	20	23.33	33.33	23.33	43.33	5	contig07345	1
CUST_108569_PI248252247	CCGGGGGCCGTCGTTCTACCGACTACAATCATCATCTACCATGTCTCTCCTACAAGGCGT	2_BC	contig10122	10	125	1	125	60	84.83	0	20	35	20	25	55	5	contig20983	1
CUST_10857_PI248252247	TCCCAGTCTGTATCATTAATCAACACTAAGATACCCGGTCGCACTGTGTTGTCTTCGACA	1_BC	contig20657	10	194	127	68	60	80.94	0	16.67	28.33	25	30	45	3	contig12526	1
CUST_108570_PI248252247	ACGCTCCCAAGCTACCGCAGACGCGCTCGAGCGCAAGCTAGACAACGTCCACATCAACTC	3_BC	contig10122	10	125	64	62	60	88.06	0	20	40	28.33	11.67	60	3	gpdS	1
CUST_108575_PI248252247	TAGTGACTTGATGAAGTCCGCCGATGTATGGGCGTTTGCCTGTGTATGCTATCAGATATT	1_BC	contig10121	10	96	26	71	60	81.4	0	28.33	16.67	20	35	45	3	contig05188	1
CUST_108576_PI248252247	TGAAGTCCGCCGATGTATGGGCGTTTGCCTGTGTATGCTATCAGATATTCACGGGCAAAG	2_BC	contig10121	10	96	37	60	60	83.65	0	30	20	21.67	28.33	50	3	contig05188	1
CUST_108586_PI248252247	GTGCCAGTTTGTGGAACTTGCTCGCCGTGTTGAAGTTTGCGGGCGTAATCTTTGTCCCGC	2_BC	contig10120	10	106	29	78	60	86.29	0	31.67	23.33	11.67	33.33	55	3	contig00870	1
CUST_108594_PI248252247	CGCGAGGAGTGCCAGTTTGTGGAACTTGCTCGCCGTGTTGAAGTTTGCGGGCGTAATCTT	2_BC	contig10120	10	106	21	86	60	86.56	0	35	20	15	30	55	3	contig19613	1
CUST_108595_PI248252247	GACGCTAGTATATTGTAGCCCTGTTTATCCCTGAGAGTCTGGAAGACTATCGGATGGTTT	1_BC	contig10119	10	97	38	60	60	79.82	0	26.67	18.33	21.67	33.33	45	3	contig10434	1
CUST_108599_PI248252247	AAGTAACGCACAACGACGCTAGTATATTGTAGCCCTGTTTATCCCTGAGAGTCTGGAAGA	1_BC	contig10119	10	97	24	74	60	80.74	0	23.33	21.67	30	25	45	3	contig20157	1
CUST_108605_PI248252247	ACCCAACGCTCATAGCTGTGTTATTTGCTGCTCCAACAGCCATAGACAATTATCGACAAC	1_BC	contig10118	10	97	38	60	60	81.43	0	15	30	30	25	45	3	contig17002	1
CUST_10861_PI248252247	TCAACGTGATATATTCAATGATCGTTCAAACGGTTCTACGGTCTGTCATTGCACGAACGA	1_BC	contig18340	10	131	70	62	60	80.02	1	20	21.67	28.33	30	41.67	3	contig17925	1
CUST_108614_PI248252247	ATCCCCTTGACCCAACGCTCATAGCTGTGTTATTTGCTGCTCCAACAGCCATAGACAATT	2_BC	contig10118	10	97	29	69	60	82.91	0	15	31.67	25	28.33	46.67	4	contig10036	1
CUST_108615_PI248252247	TTCTTACCGTTTTGTTTTACTTTAAGCCGAAGTTGTCGCCCCTGGTCAAGGCCAACTTTG	1_BC	contig10117	10	127	61	67	60	81.84	0	20	25	16.67	38.33	45	4	contig18268	1
CUST_108624_PI248252247	CATTCGCGTTGGAGCCGTTTTTCTTACCGTTTTGTTTTACTTTAAGCCGAAGTTGTCGCC	1_BC	contig10117	10	127	41	87	60	81.58	0	21.67	23.33	13.33	41.67	45	5	contig18268	1
CUST_108628_PI248252247	TTGGCTGGGCGATTCAGGTTTGGGATGAAGATCGCGAGGTGCGCATGCGATTAAGATATC	2_BC	contig10116	10	89	27	63	60	84.69	0	36.67	15	21.67	26.67	51.67	3	contig13556	1
CUST_108633_PI248252247	TCCAATTGGCTGGGCGATTCAGGTTTGGGATGAAGATCGCGAGGTGCGCATGCGATTAAG	2_BC	contig10116	10	89	22	68	60	85.77	0	36.67	16.67	21.67	25	53.33	3	contig13556	1
CUST_108635_PI248252247	AAGAGCGCAACAAATCATCCAAGAGTTTGAGAAACGCCTCTCTGATCCAAACTACTCTGG	1_BC	contig10115	10	99	30	70	60	81.05	0	18.33	26.67	35	20	45	3	contig12493	1
CUST_10864_PI248252247	GTTTCAACGTGATATATTCAATGATCGTTCAAACGGTTCTACGGTCTGTCATTGCACGAA	1_BC	contig18340	10	131	67	65	60	78.93	1	20	20	26.67	33.33	40	3	contig17925	1
CUST_108644_PI248252247	GAAATCTCGAAGAGCGCAACAAATCATCCAAGAGTTTGAGAAACGCCTCTCTGATCCAAA	1_BC	contig10115	10	99	21	79	60	80.53	0	18.33	25	38.33	18.33	43.33	3	contig12343	1
CUST_108645_PI248252247	TGATCACTTACGCCCTCTACGTCTTTGCGACGCGCATCCCAGAGTTTACGGCTCATGCTG	2_BC	contig10114	10	98	39	60	60	85.66	0	21.67	33.33	16.67	28.33	55	3	contig14113	1
CUST_108654_PI248252247	GGCATTTATTGATCACTTACGCCCTCTACGTCTTTGCGACGCGCATCCCAGAGTTTACGG	2_BC	contig10114	10	98	30	69	60	83.71	0	21.67	30	18.33	30	51.67	3	contig14113	1
CUST_108656_PI248252247	ATACATGGATATGCGGTCGAGATTCATACTATTCATCGCACTATCCATACCCTTCACCAC	1_BC	contig10113	10	258	143	116	60	79.48	0	13.33	30	28.33	28.33	43.33	3	contig09014	1
CUST_108664_PI248252247	TGTCCATGATACATGGATATGCGGTCGAGATTCATACTATTCATCGCACTATCCATACCC	1_BC	contig10113	10	258	135	124	60	79.43	0	16.67	26.67	26.67	30	43.33	3	contig12372	1
CUST_108667_PI248252247	AAGAAGGCTGTTGGCGTAGAGTCTTACTGAGGACGAGGTGTAGCGGCATCCAGATCGGTC	2_BC	contig10112	10	103	1	103	60	84.93	0	36.67	18.33	23.33	21.67	55	2	contig05299	1
CUST_108668_PI248252247	CGGCATCCAGATCGGTCGGGAGGGAGCAATAAGGAAAGTGAGTAAGAATGCCACGCGTGT	3_BC	contig10112	10	103	44	60	60	85.71	0	36.67	18.33	30	15	55	3	contig02309	1
CUST_108675_PI248252247	GTCGAAGATATTCGGGAGTTGCTTGAGTTTGCTACAGACCAGGGTATATTTATCTATCGG	1_BC	contig10111	10	105	46	60	60	78.82	0	28.33	15	23.33	33.33	43.33	3	contig13911	1
CUST_108684_PI248252247	TATTATGACGTCGAAGATATTCGGGAGTTGCTTGAGTTTGCTACAGACCAGGGTATATTT	1_BC	contig10111	10	105	37	69	60	78.65	0	26.67	13.33	25	35	40	3	contig13911	1
CUST_108685_PI248252247	TTACGTTTTGACGTATCCGTCAGTGTCCCCCTGAACGATCTCAATATCAACTTCACGATG	1_BC	contig10110	10	801	651	151	60	80.57	0	16.67	28.33	23.33	31.67	45	5	contig16925	1
CUST_10869_PI248252247	GTTCTTCTGCCTGGCTTTTTTCTCCACTTAATAGAAACGTTTTTAGGTTATTATGCTCAA	1_BC	contig20656	10	465	334	132	60	76.67	0	15	20	20	45	35	6	contig11388	1
CUST_108694_PI248252247	ATACAATTGTTACGTTTTGACGTATCCGTCAGTGTCCCCCTGAACGATCTCAATATCAAC	1_BC	contig10110	10	801	642	160	60	79.2	0	15	26.67	26.67	31.67	41.67	5	contig16925	1
CUST_108695_PI248252247	CCAGTTCATCCACAAACTCTTCAAACTCGGCGGAGGTCCAGTTCTCGACCAGTTTGCGTA	2_BC	contig10109	10	110	51	60	60	84.04	0	20	31.67	23.33	25	51.67	3	contig14827	1
CUST_108704_PI248252247	CAAGCCTTTCCAGTTCATCCACAAACTCTTCAAACTCGGCGGAGGTCCAGTTCTCGACCA	2_BC	contig10109	10	110	42	69	60	84.16	0	16.67	35	25	23.33	51.67	3	contig14827	1
CUST_108711_PI248252247	CGAGTCTCCATAAATTCCAGCTTTGAGGCCAAGGTCATGTATGTGATCAGTAAGCCAGTT	1_BC	contig10108	10	102	20	83	60	80.92	0	23.33	21.67	26.67	28.33	45	3	contig12091	1
CUST_108712_PI248252247	TGAGGCCAAGGTCATGTATGTGATCAGTAAGCCAGTTGAAGCCGCGTGGGAAAAGCGTAG	2_BC	contig10108	10	102	43	60	60	84.37	0	35	16.67	28.33	20	51.67	4	contig21040	1
CUST_108715_PI248252247	AATGTTTATAGATCGCAAGATCGTCGAGTTTGCAGAAAAGCAGAGAACCTTGAAGCGTTG	1_BC	contig10107	10	104	45	60	60	79.89	0	26.67	15	33.33	25	41.67	4	contig13191	1
CUST_108724_PI248252247	GCGGAAGGGAATGTTTATAGATCGCAAGATCGTCGAGTTTGCAGAAAAGCAGAGAACCTT	1_BC	contig10107	10	104	36	69	60	81.23	0	30	15	33.33	21.67	45	4	contig14561	1
CUST_108725_PI248252247	TATGCGCGTCGGTACGAGCTCGTTAGCCTCGACACCTTTGCGCGCTTTGATGTCGCGCAG	3_BC	contig10106	10	121	61	61	60	88.3	0	30	30	13.33	26.67	60	3	contig19948	1
CUST_108734_PI248252247	GACGTAGAGGTATGCGCGTCGGTACGAGCTCGTTAGCCTCGACACCTTTGCGCGCTTTGA	3_BC	contig10106	10	121	51	71	60	86.94	0	31.67	26.67	16.67	25	58.33	3	contig19948	1
CUST_108735_PI248252247	GACCACTGGTCATTCATCCTCTAATTTACCACTTCCCAAAGATATTCTATGGTGGCCCAG	1_BC	contig10105	10	102	43	60	60	79.99	0	15	30	25	30	45	3	contig11438	1
CUST_108744_PI248252247	AATATGCTGGACCACTGGTCATTCATCCTCTAATTTACCACTTCCCAAAGATATTCTATG	1_BC	contig10105	10	102	34	69	60	77.38	0	11.67	26.67	28.33	33.33	38.33	3	contig09574	1
CUST_108745_PI248252247	CTCTGGTTGTTTGGCATGATATGATGTCCAGTTAGGATTCAACTCTGTTGACAGAGAGTA	1_BC	contig10104	10	97	38	60	60	78.82	0	26.67	15	23.33	35	41.67	3	contig12324	1
CUST_108754_PI248252247	ATGCCAAAATCTCTGGTTGTTTGGCATGATATGATGTCCAGTTAGGATTCAACTCTGTTG	1_BC	contig10104	10	97	28	70	60	79.09	0	23.33	16.67	23.33	36.67	40	4	contig12324	1
CUST_108755_PI248252247	GGTCGTGTTGTTTGTATCTAGATTAATGATTAACATATGCACATTCCGAGATAAACAAGG	1_BC	contig10103	10	305	123	183	60	75.61	0	21.67	13.33	31.67	33.33	35	3	contig15050	1
CUST_108764_PI248252247	GGCTGAGAAAATAGGAAGCATGGTCGTGTTGTTTGTATCTAGATTAATGATTAACATATG	1_BC	contig10103	10	305	102	204	60	75.59	0	26.67	8.33	31.67	33.33	35	4	contig20838	1
CUST_108765_PI248252247	TTTAGTTCTTTAGGATCCTTTCCCAGCGTTTTAGAGACTTCTTGCAGAACTGGGTTAGAG	1_BC	contig10102	10	123	64	60	60	78.88	0	23.33	18.33	20	38.33	41.67	4	contig01585	1
CUST_108774_PI248252247	GTTATCTGTTTTAGTTCTTTAGGATCCTTTCCCAGCGTTTTAGAGACTTCTTGCAGAACT	1_BC	contig10102	10	123	55	69	60	77.53	0	18.33	20	18.33	43.33	38.33	4	contig01585	1
CUST_108775_PI248252247	TCGGATGTCCGGGGGGTACCTACTGTGGCTGAGGCTACCTAGAAAACTATTGCTTGTTTG	2_BC	contig10101	10	122	63	60	60	83.67	0	31.67	20	18.33	30	51.67	6	contig04772	1
CUST_10878_PI248252247	GCCTTGACGATGTTCTTCTGCCTGGCTTTTTTCTCCACTTAATAGAAACGTTTTTAGGTT	1_BC	contig20656	10	465	323	143	60	79.21	0	18.33	21.67	16.67	43.33	40	6	contig11388	1
CUST_108784_PI248252247	GGACTTCGGTCGGATGTCCGGGGGGTACCTACTGTGGCTGAGGCTACCTAGAAAACTATT	2_BC	contig10101	10	122	54	69	60	84.75	0	33.33	21.67	20	25	55	6	contig04772	1
CUST_108785_PI248252247	CACGATCATATCCTTCAGCTTGTCTCCAGCTGACAAAAGAGTTCCACCACTCGTGGTGAG	2_BC	contig10100	10	88	29	60	60	82.36	0	20	30	25	25	50	4	contig13031	1
CUST_10879_PI248252247	ATGATTGAGACCGGTGTCATCAACCTCGAGGGTGACTCCAAGGTCGCTCTCGTCTTCGGT	2_BC	contig20655	10	223	116	108	60	85.59	0	28.33	26.67	18.33	26.67	55	3	contig00190	1
CUST_108794_PI248252247	AGCGTCTGGCACGATCATATCCTTCAGCTTGTCTCCAGCTGACAAAAGAGTTCCACCACT	2_BC	contig10100	10	88	20	69	60	83.83	0	18.33	31.67	25	25	50	4	contig03659	1
CUST_108795_PI248252247	TGAGAACCATGTCATTCAAGATGACATCATGTTCAGTGCGCTTCCAGGTCCGGATTGTTT	1_BC	contig18899	10	248	145	104	60	82.02	0	23.33	21.67	23.33	31.67	45	3	contig17040	1
CUST_108804_PI248252247	TTTGTTATTGTTACATATTACCACGTTCATTATAAGCCGAATCCCCCCATCAGTCAATGA	1_BC	contig18899	10	248	13	236	60	77.69	0	11.67	25	28.33	35	36.67	6	contig16361	1
CUST_108805_PI248252247	AAGAACTCTAGTCTCTTTCATCAACAGAAGCATCAAGCGACGACGTCCCAGATACTACTC	1_BC	contig18898	10	679	260	420	60	79.97	1	15	30	33.33	21.67	45	3	contig18561	1
CUST_108814_PI248252247	CCACAAAGTTGGCGATAAGAACTCTAGTCTCTTTCATCAACAGAAGCATCAAGCGACGAC	1_BC	contig18898	10	679	244	436	60	80.29	1	18.33	26.67	35	20	45	3	contig18561	1
CUST_108815_PI248252247	GCCACGATGGAGACTACGTCTTTGCGTCTGTCATTGCAGAAAAGTCTTCATAGTCAATAT	1_BC	contig18897	10	116	17	100	60	80.06	0	21.67	21.67	26.67	30	43.33	4	contig21046	1
CUST_108824_PI248252247	TGTCCGTCAGCCACGATGGAGACTACGTCTTTGCGTCTGTCATTGCAGAAAAGTCTTCAT	2_BC	contig18897	10	116	8	109	60	83.09	0	23.33	25	21.67	30	48.33	4	contig02664	1
CUST_108825_PI248252247	TCCAGCTCCAGTTCTAACGAAGAAGAGCGCCGTCGACGAAAGAAGGAACGGAAGGAGCGT	2_BC	contig18896	10	127	65	63	60	85.85	0	31.67	23.33	33.33	11.67	55	3	contig14426	1
CUST_108834_PI248252247	AGTTCGTCTTCCAGCTCCAGTTCTAACGAAGAAGAGCGCCGTCGACGAAAGAAGGAACGG	2_BC	contig18896	10	127	56	72	60	84.45	0	28.33	25	30	16.67	53.33	3	contig14635	1
CUST_108835_PI248252247	CCGCAGCCCTAAACGGAAACAGCGTCGTTCACGCTCCCGCTCAAGAGAACGTCGACATAG	3_BC	contig18895	10	124	65	60	60	86.57	0	23.33	35	28.33	13.33	58.33	3	contig21722	1
CUST_108844_PI248252247	TCACGTAGTCGCAGCCGCAGCCCTAAACGGAAACAGCGTCGTTCACGCTCCCGCTCAAGA	3_BC	contig18895	10	124	51	74	60	88.73	0	23.33	36.67	25	15	60	3	contig17491	1
CUST_108847_PI248252247	CTTTATTTTTGCATATCTAGGCGACCTTAACTTTGTGAGTCGCAGTCTTCTCAGCCTCCT	1_BC	contig18894	10	211	121	91	60	80	1	16.67	26.67	16.67	40	43.33	5	contig18910	1
CUST_108854_PI248252247	ATAATTACTTTATTTTTGCATATCTAGGCGACCTTAACTTTGTGAGTCGCAGTCTTCTCA	1_BC	contig18894	10	211	114	98	60	76.68	1	15	20	23.33	41.67	35	5	contig18910	1
CUST_108855_PI248252247	ATATATACAGAACGGCTCGACATTATTCATCCCACCTGGTTCGAGTGAGGAATCGCTCAA	1_BC	contig18893	10	165	77	89	60	81.01	1	20	25	30	25	45	3	contig08320	1
CUST_108864_PI248252247	TCGTTTGCCGTTCTCGATGTAGTCAACCCAGGATATATACAGAACGGCTCGACATTATTC	1_BC	contig18893	10	165	45	121	60	80.43	0	20	25	25	30	45	3	contig03314	1
CUST_108870_PI248252247	CCTGTTGCGGGTGCCATCAACCCAGGCTTGGCCCAAGAAGGTACACTCGACTGGTCAGCA	3_BC	contig18892	10	130	9	122	60	88.52	0	28.33	31.67	21.67	18.33	60	3	contig19969	1
CUST_108871_PI248252247	CACCGCGGCGGGCCCCACTGACTGGGCTGCCGAGCCCGCACCAGGCAACTCCGGCTGGGA	4_BC	contig18892	10	130	71	60	60	96.65	0	35	41.67	15	8.33	76.67	4	contig04580	1
CUST_108879_PI248252247	GGACAGAAAGGACGATATGATGATAGCGACCAAAAATAAAGGATTCGTGAGAGGGAGAGA	2_BC	contig18891	10	107	1	107	60	79.46	0	33.33	10	43.33	13.33	43.33	5	contig17498	1
CUST_10888_PI248252247	TACCACGAAATGATTGAGACCGGTGTCATCAACCTCGAGGGTGACTCCAAGGTCGCTCTC	2_BC	contig20655	10	223	107	117	60	84.26	0	25	28.33	25	21.67	53.33	3	contig00190	1
CUST_108880_PI248252247	TGAGAGGGAGAGAGAGGAAGGGAGAGGAGGAACACAATTGTGGGGTAACAGTTACAGATG	3_BC	contig18891	10	107	48	60	60	82.16	0	43.33	6.67	36.67	13.33	50	4	contig21633	1
CUST_108885_PI248252247	TATACGAAGGGTTTAATCCCGGCATGTTAAACCCCAACATGCGTGCTATCATCAATCCTC	1_BC	contig18890	10	649	409	241	60	81.24	0	16.67	28.33	28.33	26.67	45	4	contig03976	1
CUST_10889_PI248252247	TCGATGCCGTGTACATAGGCACTCCACATACATATCATTATCCGAATGCTCTTGAAGCAA	1_BC	contig20654	10	122	63	60	60	80.65	0	16.67	26.67	30	26.67	43.33	2	contig15375	1
CUST_108894_PI248252247	TGTATGGAATATACGAAGGGTTTAATCCCGGCATGTTAAACCCCAACATGCGTGCTATCA	1_BC	contig18890	10	649	400	250	60	81.1	0	21.67	21.67	30	26.67	43.33	4	contig03976	1
CUST_108895_PI248252247	GAATTACATGGTGCATCGAAAGAAGAGAAGATTTCGTAACAGTTCTAGTCCATTCAAAAA	1_BC	contig18889	10	312	213	100	60	76.38	1	20	15	40	25	35	5	contig16695	1
CUST_108904_PI248252247	TTAGCAAATGAATTACATGGTGCATCGAAAGAAGAGAAGATTTCGTAACAGTTCTAGTCC	1_BC	contig18889	10	312	204	109	60	76.97	1	21.67	15	36.67	26.67	36.67	3	contig16695	1
CUST_108905_PI248252247	GTTTTACTTCCCACGGACATTTGCTTGCGAAGATGGCTCCTGAGTGATAGTGGTGCTCAG	2_BC	contig18888	10	235	176	60	60	82.91	0	28.33	21.67	18.33	31.67	50	4	contig13253	1
CUST_108914_PI248252247	GACGAGCACGTTTTACTTCCCACGGACATTTGCTTGCGAAGATGGCTCCTGAGTGATAGT	2_BC	contig18888	10	235	167	69	60	83.46	0	26.67	23.33	21.67	28.33	50	4	contig13253	1
CUST_108916_PI248252247	TACAAAAACCATCGTCTACAATAGTAATCAAGTAATACACGAGCACCTCTACCCTTCCGT	1_BC	contig18887	10	158	88	71	60	78.41	0	10	30	36.67	23.33	40	5	contig20588	1
CUST_108924_PI248252247	ATAGTCATTACACCCTACAAAAACCATCGTCTACAATAGTAATCAAGTAATACACGAGCA	1_BC	contig18887	10	158	73	86	60	76.12	0	10	25	43.33	21.67	35	5	contig17029	1
CUST_108928_PI248252247	GCGTTTAGTCATACGCTCAAATAAAAAGGGAGCCTCGCTGTCCATCCTCTCCATCAATTA	1_BC	contig18886	10	120	29	92	60	80.96	1	16.67	28.33	28.33	26.67	45	5	contig16077	1
CUST_108929_PI248252247	TACGCTCAAATAAAAAGGGAGCCTCGCTGTCCATCCTCTCCATCAATTAGCCCCGTTTCC	2_BC	contig18886	10	120	40	81	60	83.43	0	15	35	25	25	50	5	contig16077	1
CUST_108935_PI248252247	CTCGAAGAACTCATCCAGTGCTTGAAGAATGACAATGTTGAACTTCTTCAAATAACTTTT	1_BC	contig18885	10	305	121	185	60	76.69	0	15	20	33.33	31.67	35	4	contig06919	1
CUST_108944_PI248252247	CAATAATTCCTCGAAGAACTCATCCAGTGCTTGAAGAATGACAATGTTGAACTTCTTCAA	1_BC	contig18885	10	305	112	194	60	77.32	0	15	21.67	35	28.33	36.67	2	contig18675	1
CUST_108945_PI248252247	GGAGTAATACAAGTAAAGAATGAACATATTATACTCCTTGCACACTTTGTGCCTGCTGCT	1_BC	contig18884	10	143	84	60	60	77.87	0	18.33	20	31.67	30	38.33	3	contig02010	1
CUST_108954_PI248252247	GACATTCGCAAAATCGGAGTAATACAAGTAAAGAATGAACATATTATACTCCTTGCACAC	1_BC	contig18884	10	143	69	75	60	75.74	0	15	20	41.67	23.33	35	4	contig04898	1
CUST_108955_PI248252247	GAAAATCTGGTTAAGGATCTCATCGGGATGGTCCTCGTAGTTTTTCATCAAAGCCACAAC	1_BC	contig18883	10	537	443	95	60	79.69	1	21.67	21.67	28.33	28.33	43.33	5	contig14785	1
CUST_108963_PI248252247	ACCAAACACTTCAAATTAGACGTCAAAATGATTCTTGGCCTCCTCTGCTAATTCTTCCAA	1_BC	contig18883	10	537	176	362	60	78.88	0	10	28.33	31.67	30	38.33	4	contig14838	1
CUST_108965_PI248252247	GATTCGATCATCAACTCGCACGAGTACGACGCCATCTTCTATGTTGGCGGACACGGTCCT	2_BC	contig18882	10	127	68	60	60	84.54	1	23.33	30	21.67	25	53.33	2	contig18976	1
[truncated: 41,804 more rows]
