# Supplementary material for: Transcriptome sequencing and comparative transcriptome analysis of the scleroglucan producer Sclerotium rolfsii
Source: BMC Genomics. 2010 May 26;11:329. doi: 10.1186/1471-2164-11-329 (PMC2887420; doi:10.1186/1471-2164-11-329)
Supplement: Additional file 7 — Sample Key. Sample key for comparative microarray hybridization. [file 1471-2164-11-329-S7.XLS]

## Sheet: SampleKey
Sample ID	sample description	date of cRNA synthesis	primer used for 1st strand synthesis	RNA used [µg]	yield cRNA µg	Cy3 incorporation rate [pmol/µg] labeledcRNA	date of hybridization	array ID	position of subarray	array type	comment
251706710005_3	EPSmin17 _37 h _Sample A	2007-08-07	T7 promoter	0.1	2.9	10.3	2007-08-14	251706710005	3	4x44K	clean-up prior to synthesis
251706710004_4	EPSmin17 _37 h _Sample B	2007-08-07	T7 promoter	0.1	4.4	11.6	2007-08-14	251706710004	4	4x44K	clean-up prior to synthesis
251706710006_4	EPSmin17 _37 h _Sample C	2007-08-07	T7 promoter	0.1	3	10.6	2007-08-14	251706710006	4	4x44K	clean-up prior to synthesis
251706710004_2	EPSmax13 _37 h _Sample A	2007-08-07	T7 promoter	0.1	2.8	8.8	2007-08-14	251706710004	2	4x44K	clean-up prior to synthesis
251706710005_4	EPSmax13 _37 h _Sample B	2007-08-07	T7 promoter	0.1	1.6	9.3	2007-08-14	251706710005	4	4x44K	clean-up prior to synthesis
251706710005_1	EPSmax13 _37 h _Sample C	2007-08-07	T7 promoter	0.1	5.6	11.4	2007-08-14	251706710005	1	4x44K	clean-up prior to synthesis
