# Supplementary material for: Transcriptome sequencing and comparative transcriptome analysis of the scleroglucan producer Sclerotium rolfsii
Source: BMC Genomics. 2010 May 26;11:329. doi: 10.1186/1471-2164-11-329 (PMC2887420; doi:10.1186/1471-2164-11-329)
Supplement: Additional file 8 — 251706710004_2. Raw data for experiment EPSmax13_37 h, Sample A. [file 1471-2164-11-329-S8.TXT]

TYPE	text	text	text	text	integer	float	float	text	text	text	integer	integer	integer	integer	float	float	float	float	float	float	text	text	text	text	text	text	text	text	text	text	integer	integer	text	integer	integer	integer	float	float	float	float	float	integer	integer	float	integer	float	float	float	float	text	integer	integer	float	float	integer	float	float	float	float	float	float	float	integer	integer	integer	float	float	integer	float	float	integer	float	integer	text	integer	float	float	integer	float	float	float	float	integer	integer	float	float	integer	integer	integer	integer	integer	float	integer	integer	float	integer	integer	integer	integer	float	float	integer	integer	integer	integer	integer	integer	integer	float	float	integer	float	integer	integer	float	integer	float	integer	float	float	float	integer	text	integer	integer	float	float	float	float	float	float	float	text	integer	integer	integer	integer	integer
FEPARAMS	Protocol_Name	Protocol_date	Scan_Date	Scan_ScannerName	Scan_NumChannels	Scan_MicronsPerPixelX	Scan_MicronsPerPixelY	Scan_OriginalGUID	Grid_Name	Grid_Date	Grid_NumSubGridRows	Grid_NumSubGridCols	Grid_NumRows	Grid_NumCols	Grid_RowSpacing	Grid_ColSpacing	Grid_OffsetX	Grid_OffsetY	Grid_NomSpotWidth	Grid_NomSpotHeight	FeatureExtractor_Barcode	FeatureExtractor_ScanFileName	FeatureExtractor_ArrayName	FeatureExtractor_DesignFileName	FeatureExtractor_PrintingFileName	FeatureExtractor_PatternName	FeatureExtractor_ExtractionTime	FeatureExtractor_UserName	FeatureExtractor_ComputerName	FeatureExtractor_ScanFileGUID	FeatureExtractor_IsXDRExtraction	Scan_NumScanPass	GridPlacement_Version	GridPlacement_ArrayFormat	GridPlacement_placementMode	GridPlacement_ptsPerSide	GridPlacement_minPeakSpacing	GridPlacement_blocksizeAllowance	GridPlacement_initialFilterWidth	GridPlacement_coarseFilterWidth	GridPlacement_fineFilterWidth	GridPlacement_lineHalfWidth	GridPlacement_halfDepth	GridPlacement_maximumSlope	GridPlacement_gridWithChannel	GridPlacement_relativeStartProjectionRow	GridPlacement_relativeSizeProjectionRow	GridPlacement_relativeStartProjectionCol	GridPlacement_relativeSizeProjectionCol	SpotAnalysis_Version	SpotAnalysis_weakthresh	SpotAnalysis_MinimumNumPixels	SpotAnalysis_RegionOfInterestMultiplier	SpotAnalysis_convergence_factor	SpotAnalysis_max_em_iter	SpotAnalysis_max_reject_ratio	SpotAnalysis_kmeans_rad_reject_factor	SpotAnalysis_kmeans_cen_reject_factor	SpotAnalysis_kmeans_moi_reject_factor	SpotAnalysis_isspot_factor	SpotAnalysis_isweakspot_factor	SpotAnalysis_BackgroundThreshold	SpotAnalysis_ROIType	SpotAnalysis_UseNominalDiameterFromGT	SpotAnalysis_RejectMethod	SpotAnalysis_StatBoundFeat	SpotAnalysis_StatBoundBG	SpotAnalysis_SpotStatsMethod	SpotAnalysis_CookiePercentage	SpotAnalysis_ExclusionZonePercentage	SpotAnalysis_EstimateLocalRadius	SpotAnalysis_LocalBGRadius	SpotAnalysis_SignalMethod	OutlierFlagger_Version	OutlierFlagger_NonUnifOLOn	OutlierFlagger_FeatATerm	OutlierFlagger_BGATerm	OutlierFlagger_OLAutoComputeABC	OutlierFlagger_FeatBCoeff	OutlierFlagger_BGBCoeff	OutlierFlagger_FeatCCoeff	OutlierFlagger_BGCCoeff	OutlierFlagger_PopnOLOn	OutlierFlagger_MinPopulation	OutlierFlagger_IQRatio	OutlierFlagger_BackgroundIQRatio	OutlierFlagger_UseQtest	BGSubtractor_MultiplicativeDetrendOn	BGSubtractor_MultDetrendWinFilter	BGSubtractor_MultDetrendIncrement	BGSubtractor_MultDetrendWindow	BGSubtractor_MultDetrendNeighborhoodSize	BGSubtractor_MultHighPassFilter	BGSubtractor_PolynomialMultiplicativeDetrend	BGSubtractor_NegCtrlThresholdMultDetrendFactor	BGSubtractor_PolynomialMultiplicativeDetrendDegree	BGSubtractor_TestMultDetrendOnCVs	BGSubtractor_MultDetrendOnReplicates	BGSubtractor_BGSubMethod	BGSubtractor_MaxPVal	BGSubtractor_WellAboveMulti	BGSubtractor_BackgroundCorrectionOn	BGSubtractor_CalculateSurfaceMetricsOn	BGSubtractor_SpatialDetrendOn	BGSubtractor_DetrendLowPassFilter	BGSubtractor_DetrendLowPassPercentage	BGSubtractor_DetrendLowPassWindow	BGSubtractor_DetrendLowPassIncrement	BGSubtractor_NegCtrlSpreadCoeff	BGSubtractor_NegCtrlSpreadRobustOn	BGSubtractor_AdditiveDetrendFeatureSet	BGSubtractor_DetrendNeighborhoodSize	BGSubtractor_ErrModelSignificance	BGSubtractor_RobustNCStats	BGSubtractor_RobustNCOutlierFactor	BGSubtractor_ErrorModel	BGSubtractor_MultErrorGreen	BGSubtractor_AutoEstimateAddErrorGreen	BGSubtractor_MultNcAutoEstimate	BGSubtractor_MultRMSAutoEstimate	BGSubtractor_MultResidualsRMSAutoEstimate	BGSubtractor_UseSurrogates	BGSubtractor_Version	QCMetrics_UseSpikeIns	QCMetrics_minReplicatePopulation	QCMetrics_differentialExpressionPValue	QCMetrics_MaxEdgeDefectThreshold	QCMetrics_MaxEdgeNotFoundThreshold	QCMetrics_MaxLocalBGNonUnifThreshold	QCMetrics_MinNegCtrlSDev	QCMetrics_MinReproducibility	QCMetrics_PercentileValueForSignal	FeatureExtractor_Version	FeatureExtractor_SingleTextFileOutput	FeatureExtractor_JPEGDownSampleFactor	FeatureExtractor_ColorMode	FeatureExtractor_QCReportType	FeatureExtractor_OutputQCReportGraphText
DATA	GE1-v5_95_Feb07 (Read Only)	07-Feb-2007 17:05	08-15-2007 18:59:48	Agilent Technologies Scanner G2505B US45103052	1	5	5	bd5e9f5e-0709-4999-ae8c-8302eb168711	017067_D_F_20070615	15-Jun-2007 00:00	1	1	532	85	73.3235	63.5	0	36.6617	65	65	251706710004_1_2	D:\Arraydata01\XDR\\US45103052_251706710004_S01_H.tif	US45103052_251706710004_S01_H	017067_D_F_20070615.xml		Agilent-017067	16-Aug-2007 08:20:53	Administrator	AGILENT01	bd5e9f5e-0709-4999-ae8c-8302eb168711	1	1	9.5.3.1	0	0	5	7	0.666667	6	5	3	6	3	0.015	0	0.25	0.25	0.25	0.25	9.5.3.1	10	15	0.6	0.001	5	0.75	0.45	1.5	2.5	0.5	3	10	1	1	3	1.42	1.42	1	0.7	1.2	0	100	1	9.5.3.1	1	0.04	0.09	1	20	3	1	1	1	10	1.42	1.42	1	1	1	2	3	0.2	1	1	5	4	1	1	7	0.01	13	0	1	1	1	1	10	10	3	1	2	0.2	1	0	5	0	0.1	1	0	0	1	1	9.5.3.1	1	5	0.01	0.1	0.72	0.02	100	50	75	9.5.3.1	1	4	0	0	0
*
TYPE	float	float	float	integer	integer	float	float	float	integer	float	float	float	integer	float	float	integer	integer	integer	integer	integer	float	float	float	integer	float	float	float	float	float	integer	integer	float	float	float	float	float	integer	float	float	float	float	integer	float	float	float	float	float	integer	float	float	float	float	float	float	float	integer	float	integer	float	float	float	float	integer	float	float	float	float	text	float	float	float	float	float	float	float	float	float	float	float	float	float	float	float	float	float	float	float	float	float	float	float	integer	integer	integer	float	integer	float
STATS	gDarkOffsetAverage	gDarkOffsetMedian	gDarkOffsetStdDev	gDarkOffsetNumPts	gSaturationValue	gAvgSig2BkgeQC	gAvgSig2BkgNegCtrl	gRatioSig2BkgeQC_NegCtrl	gNumSatFeat	gLocalBGInlierNetAve	gLocalBGInlierAve	gLocalBGInlierSDev	gLocalBGInlierNum	gGlobalBGInlierAve	gGlobalBGInlierSDev	gGlobalBGInlierNum	gNumFeatureNonUnifOL	gNumPopnOL	gNumNonUnifBGOL	gNumPopnBGOL	gOffsetUsed	gGlobalFeatInlierAve	gGlobalFeatInlierSDev	gGlobalFeatInlierNum	AnyColorPrcntFeatNonUnifOL	AnyColorPrcntBGNonUnifOL	AnyColorPrcntFeatPopnOL	AnyColorPrcntBGPopnOL	TotalPrcntFeatOL	gNumNegBGSubFeat	gNonCtrlNumNegFeatBGSubSig	gSpatialDetrendRMSFit	gSpatialDetrendRMSFilteredMinusFit	gSpatialDetrendSurfaceArea	gSpatialDetrendVolume	gSpatialDetrendAveFit	gNonCtrlNumSatFeat	gNonCtrl99PrcntNetSig	gNonCtrl50PrcntNetSig	gNonCtrl1PrcntNetSig	gNonCtrlMedPrcntCVBGSubSig	gCtrleQCNumSatFeat	gCtrleQC99PrcntNetSig	gCtrleQC50PrcntNetSig	gCtrleQC1PrcntNetSig	geQCMedPrcntCVBGSubSig	geQCSig2BkgLow2	gNegCtrlNumInliers	gNegCtrlAveNetSig	gNegCtrlSDevNetSig	gNegCtrlAveBGSubSig	gNegCtrlSDevBGSubSig	gAveNumPixOLLo	gAveNumPixOLHi	gPixCVofHighSignalFeat	gNumHighSignalFeat	AddErrorEstimateGreen	TotalNumFeatures	ROIHeight	ROIWidth	CentroidDiffX	CentroidDiffY	NumFoundFeat	MaxNonUnifEdges	MaxSpotNotFoundEdges	gMultDetrendRMSFit	gMultDetrendSurfaceAverage	eQCLowSigName2	eQCOneColorLogLowSignal	eQCOneColorLogLowSignalError	eQCOneColorLogHighSignal	eQCOneColorLinFitLogLowConc	eQCOneColorLinFitLogLowSignal	eQCOneColorLinFitLogHighConc	eQCOneColorLinFitLogHighSignal	eQCOneColorLinFitSlope	eQCOneColorLinFitIntercept	eQCOneColorLinFitRSQ	eQCOneColorSpikeDetectionLimit	gNonCtrl50PrcntBGSubSig	gCtrleQC50PrcntBGSubSig	gMedPrcntCVProcSignal	geQCMedPrcntCVProcSignal	gOutlierFlagger_Auto_FeatB_Term	gOutlierFlagger_Auto_FeatC_Term	gOutlierFlagger_Auto_BgndB_Term	gOutlierFlagger_Auto_BgndC_Term	OutlierFlagger_FeatChiSq	OutlierFlagger_BgndChiSq	gXDRLowPMTSlope	gXDRLowPMTIntercept	GriddingStatus	NumGeneNonUnifOL	TotalNumberOfReplicatedGenes	gPercentileIntensityProcessedSignal	gNonCtrlNumWellAboveBG	gNegCtrlSpread
DATA	37.544	38	6.7408	1000	625167	646.11	1.39417	463.438	0	17.4197	54.9637	2.56966	43860	54.9637	2.56966	43860	5	86	42	1336	37.544	5394.34	17754	45129	0.0110571	0.0928793	0.190181	2.95444	0.0114147	3785	2871	1.37246	4.20155	1.00112	3.61317	65.6764	0	86455.8	328.628	21.7998	-1	0	146057	557.411	20.2141	12.3567	0.876624	141	22.1225	3.21643	-5.906	2.92558	0.231247	0.683282	0.122708	7277	4.20155	45220	4.41184	7.61904	0.889938	0.907811	39058	0	0.229412	0.0994739	1.00596	(+)E1A_r60_3	0.307121	0.272852	5.796	1.80313	0.376166	6.92744	5.79915	1.05829	-1.53206	0.989567	0.918674	300.726	528.949	-1	5.08763	1152.26	67.6029	158.538	48.523	1.94332	2.48168	9.59255	-315.241	0	5	43803	3268.5	33853	12.0722
*
TYPE	integer	integer	integer	text	integer	text	integer	text	integer	integer	text	text	text	text	float	float	float	boolean	float	float	integer	integer	integer	float	float	float	float	integer	float	float	float	float	integer	boolean	boolean	boolean	boolean	boolean	boolean	boolean	float	float	boolean	float	integer	boolean	float	float	integer	boolean	float	float	float	float	float	float	float	boolean	float	boolean	boolean
FEATURES	FeatureNum	Row	Col	chr_coord	SubTypeMask	SubTypeName	Start	Sequence	ProbeUID	ControlType	ProbeName	GeneName	SystematicName	Description	PositionX	PositionY	gSurrogateUsed	gIsFound	gProcessedSignal	gProcessedSigError	gNumPixOLHi	gNumPixOLLo	gNumPix	gMeanSignal	gMedianSignal	gPixSDev	gPixNormIQR	gBGNumPix	gBGMeanSignal	gBGMedianSignal	gBGPixSDev	gBGPixNormIQR	gNumSatPix	gIsSaturated	gIsLowPMTScaledUp	gIsFeatNonUnifOL	gIsBGNonUnifOL	gIsFeatPopnOL	gIsBGPopnOL	IsManualFlag	gBGSubSignal	gBGSubSigError	gIsPosAndSignif	gPValFeatEqBG	gNumBGUsed	gIsWellAboveBG	gBGUsed	gBGSDUsed	ErrorModel	gSpatialDetrendIsInFilteredSet	gSpatialDetrendSurfaceValue	SpotExtentX	SpotExtentY	gNetSignal	gMultDetrendSignal	gProcessedBackground	gProcessedBkngError	IsUsedBGAdjust	gInterpolatedNegCtrlSub	gIsInNegCtrlRange	gIsUsedInMD
DATA	1	1	1		260	BrightCorner	0		0	1	GE_BrightCorner	GE_BrightCorner	GE_BrightCorner		3564.64	195.253	0	1	1.085920e+003	1.086558e+002	1	5	58	1.289483e+003	1291	9.548147e+001	9.636900e+001	703	4.974395e+001	49	7.071663e+000	7.413000e+000	0	0	0	0	0	0	0	0	1224.96	122.568	1	7.83159e-255	1	1	64.5246	7.07166	1	0	64.5246	51.0895	51.0895	1251.94	1.12804	49.744	7.07166	0	1230.45	0	0
DATA	2	1	2		66	Structural	0		1	1	DarkCorner	DarkCorner	DarkCorner		3589.58	195.427	3.79424	0	3.794245e+000	3.777683e+000	0	0	64	5.692188e+001	54	9.869473e+000	1.149015e+001	516	4.927907e+001	49	6.581205e+000	5.930400e+000	0	0	0	0	0	0	0	0	-7.65703	4.20155	0	5.23319e-006	1	0	64.5789	6.58121	1	0	64.5789	65	65	19.3779	1.1122	49.2791	6.58121	0	-2.02916	0	0
DATA	3	1	3		66	Structural	0		1	1	DarkCorner	DarkCorner	DarkCorner		3615.99	196.039	3.84896	0	3.848963e+000	3.832163e+000	2	0	67	5.652239e+001	57	8.728841e+000	8.895600e+000	498	4.971888e+001	49	7.227079e+000	6.671700e+000	0	0	0	0	0	0	0	0	-8.12838	4.20155	0	1.47855e-006	1	0	64.6508	7.22708	1	0	64.6508	65	65	18.9784	1.09639	49.7189	7.22708	0	-2.34617	0	0
DATA	4	1	4		66	Structural	0		1	1	DarkCorner	DarkCorner	DarkCorner		3640.58	195.427	3.89384	0	3.893842e+000	3.876846e+000	0	0	64	5.720313e+001	56.5	7.924604e+000	8.895600e+000	516	5.021705e+001	49	6.964499e+000	7.413000e+000	0	0	0	0	0	0	0	0	-7.49807	4.20155	0	7.92678e-006	1	0	64.7012	6.9645	1	0	64.7012	65	65	19.6591	1.08376	50.2171	6.9645	0	-1.58415	0	0
DATA	5	1	5		66	Structural	0		1	1	DarkCorner	DarkCorner	DarkCorner		3666	195.455	3.9395	1	3.939502e+000	3.922306e+000	2	1	59	5.769492e+001	58	8.022069e+000	7.413000e+000	512	4.999219e+001	50	7.025808e+000	7.413000e+000	0	0	0	0	0	0	0	0	-7.05898	4.20155	0	2.42153e-005	1	0	64.7539	7.02581	1	0	64.7539	55.8519	55.8519	20.1509	1.07119	49.9922	7.02581	0	-1.01453	0	0
DATA	6	1	6		66	Structural	0		1	1	DarkCorner	DarkCorner	DarkCorner		3690.38	195.538	3.98099	0	3.980986e+000	3.963609e+000	0	0	64	5.764063e+001	57	8.480355e+000	9.080925e+000	524	4.940649e+001	49	6.633022e+000	6.671700e+000	0	0	0	0	0	0	0	0	-7.15817	4.20155	0	1.88905e-005	1	0	64.7988	6.63302	1	0	64.7988	65	65	20.0966	1.06003	49.4065	6.63302	0	-0.996757	0	0
DATA	7	1	7		66	Structural	0		1	1	DarkCorner	DarkCorner	DarkCorner		3716.2	196.318	4.02427	0	4.024272e+000	4.006706e+000	1	0	64	5.748438e+001	56	7.745951e+000	8.895600e+000	497	5.035412e+001	50	6.609145e+000	6.671700e+000	0	0	0	0	0	0	0	0	-7.35671	4.20155	0	1.14117e-005	1	0	64.8411	6.60914	1	0	64.8411	65	65	19.9404	1.04863	50.3541	6.60914	0	-1.08309	0	0
DATA	8	1	8		66	Structural	0		1	1	DarkCorner	DarkCorner	DarkCorner		3742.33	195.5	4.0609	0	4.060899e+000	4.043174e+000	0	0	66	5.733333e+001	57	8.858431e+000	9.451575e+000	524	5.028244e+001	50	7.104007e+000	7.413000e+000	0	0	0	0	0	0	0	0	-7.55314	4.20155	0	6.86913e-006	1	0	64.8865	7.10401	1	0	64.8865	65	65	19.7893	1.03917	50.2824	7.10401	0	-1.1567	0	0
DATA	9	1	9		66	Structural	0		1	1	DarkCorner	DarkCorner	DarkCorner		3767.58	195.573	4.09628	0	4.096278e+000	4.078398e+000	1	0	63	5.596825e+001	56	6.810732e+000	7.042350e+000	526	5.120152e+001	51	7.304094e+000	7.413000e+000	0	0	0	0	0	0	0	0	-8.96416	4.20155	0	1.40343e-007	1	0	64.9324	7.30409	1	0	64.9324	65	65	18.4243	1.0302	51.2015	7.30409	0	-2.45433	0	0
DATA	10	1	10		66	Structural	0		1	1	DarkCorner	DarkCorner	DarkCorner		3793	195.545	4.12926	1	4.129259e+000	4.111235e+000	1	1	60	5.705000e+001	57	5.820551e+000	6.115725e+000	534	5.154869e+001	51	7.265565e+000	7.413000e+000	0	0	0	0	0	0	0	0	-7.92211	4.20155	0	2.58605e-006	1	0	64.9721	7.26556	1	0	64.9721	55.8519	55.8519	19.506	1.02197	51.5487	7.26556	0	-1.30651	0	0
DATA	11	1	11		66	Structural	0		1	1	DarkCorner	DarkCorner	DarkCorner		3818.45	196.106	4.1616	1	4.161603e+000	4.143438e+000	2	0	62	5.967742e+001	59	8.860992e+000	7.227675e+000	516	5.132558e+001	51	7.280417e+000	7.598325e+000	0	0	0	0	0	0	0	0	-5.33095	4.20155	0	0.00123096	1	0	65.0084	7.28042	1	0	65.0084	45.4864	45.4864	22.1334	1.01403	51.3256	7.28042	0	1.38128	0	0
DATA	12	1	12	unmapped	0		0	TCCGTCTCTTGGTCGATGGACAACTCGCAGGCGTTGCCTTCCCGTATCCGGTTGTTTTTA	3	0	CUST_145487_PI248252247	CUST_145487_PI248252247	CUST_145487_PI248252247	Unknown	3844.18	196.284	0	1	1.053178e+003	1.054004e+002	0	0	65	1.125508e+003	1097	1.560576e+002	1.742055e+002	511	5.124070e+001	50	6.838672e+000	6.671700e+000	0	0	0	0	0	0	0	0	1060.46	106.13	1	4.55923e-246	1	1	65.0429	6.83867	1	0	65.0429	45.835	45.835	1087.96	1.00692	51.2407	6.83867	0	1067.27	0	0
DATA	13	1	13	unmapped	0		0	AACTCTTGCGTCTTCTACCAGATCGTGAGATAGTGAGAAGGCTTGAGGATAAATGGTCTA	5	0	CUST_115026_PI248252247	CUST_115026_PI248252247	CUST_115026_PI248252247	Unknown	3869.42	195.573	0	1	4.659203e+002	4.678068e+001	0	1	63	5.315079e+002	520	7.445910e+001	7.931910e+001	528	5.323106e+001	52	7.930176e+000	8.895600e+000	0	0	0	0	0	0	0	0	466.431	46.8319	1	3.60816e-196	1	1	65.0771	7.93018	1	0	65.0771	57.5363	57.5363	493.964	1.0011	53.2311	7.93018	0	473.335	0	0
DATA	14	1	14	unmapped	0		0	CGCAGGTGTACGTTTTTTAATGCCCGCACGCACCAGCTCAATTACGTCCGCCCAAGGCAA	7	0	CUST_50917_PI248252247	CUST_50917_PI248252247	CUST_50917_PI248252247	Unknown	3894.5	196	0	0	3.822959e+001	5.695723e+000	0	1	61	1.031475e+002	103	1.447393e+001	1.334340e+001	516	5.383527e+001	53	8.054065e+000	8.154300e+000	0	0	0	0	0	0	0	0	38.0434	5.66799	1	1.58555e-050	1	1	65.1041	8.05406	1	0	65.1041	65	65	65.6035	0.99513	53.8353	8.05406	0	45.0275	0	0
DATA	15	1	15	unmapped	0		0	AAGAAGACTTTAACTGGGATGACGATGAGGAAGACGAGAATGAGACATCAACTCCGGATG	9	0	CUST_73881_PI248252247	CUST_73881_PI248252247	CUST_73881_PI248252247	Unknown	3920.37	196.127	0	1	4.092598e+003	4.092818e+002	0	0	65	4.115569e+003	3934	6.463616e+002	7.931910e+002	528	5.468561e+001	54	8.520520e+000	8.895600e+000	0	0	0	0	0	0	0	0	4050.44	405.066	1	0	1	1	65.1256	8.52052	1	0	65.1256	47.5395	47.5395	4078.03	0.9897	54.6856	8.52052	0	4057.5	0	0
DATA	16	1	16	unmapped	0		0	TGCTTGTAGGTTAGCTAAAAAGTGGCGTTTGTGGTAATGTAGTTAAGAATGAGGATTTGG	11	0	CUST_143799_PI248252247	CUST_143799_PI248252247	CUST_143799_PI248252247	Unknown	3946.04	196.425	0	1	5.130828e+002	5.148539e+001	0	0	64	5.703750e+002	545.5	1.104357e+002	1.208319e+002	505	5.446733e+001	54	8.081886e+000	8.154300e+000	0	0	0	0	0	0	0	0	505.231	50.6975	1	5.08557e-201	1	1	65.1437	8.08189	1	0	65.1437	48.5334	48.5334	532.831	0.984698	54.4673	8.08189	0	512.359	0	0
DATA	17	1	17	unmapped	0		0	TGATGGTGACGATTCAGGTGATTCTGATAACAATCAAAGCCGACAAAGGACAGGTTCCGT	13	0	CUST_6854_PI248252247	CUST_6854_PI248252247	CUST_6854_PI248252247	Unknown	3970.58	196.427	0	1	4.698286e+002	4.717787e+001	1	0	63	5.258413e+002	521	8.389283e+001	8.265495e+001	516	5.406395e+001	54	7.606447e+000	8.154300e+000	0	0	0	0	0	0	0	0	460.668	46.258	1	2.05048e-195	1	1	65.173	7.60645	1	0	65.173	57.5363	57.5363	488.297	0.980503	54.064	7.60645	0	467.873	0	0
DATA	18	1	18	unmapped	0		0	TCAGGACCTTGTCCCAAGGCGATCATGCACTTCCTTGTCAACAACACTTCACAGCAGGTC	15	0	CUST_73480_PI248252247	CUST_73480_PI248252247	CUST_73480_PI248252247	Unknown	3996.5	196.5	0	1	6.814309e+003	6.814445e+002	0	0	68	6.718971e+003	6591.5	8.106710e+002	8.098702e+002	514	5.484436e+001	55	7.610594e+000	8.154300e+000	0	0	0	0	0	0	0	0	6653.79	665.393	1	0	1	1	65.1762	7.61059	1	0	65.1762	49.1849	49.1849	6681.43	0.976444	54.8444	7.61059	0	6661.05	0	0
DATA	19	1	19	unmapped	0		0	ACCGGGGGAAAAGGTGGAAAAGAAAAATCTTGCTAGTTGAGATTCATATCACGCGCAATT	17	0	CUST_67637_PI248252247	CUST_67637_PI248252247	CUST_67637_PI248252247	Unknown	4021.88	196.6	0	1	6.557461e+002	6.571668e+001	0	0	64	7.030938e+002	687.5	1.116890e+002	1.321367e+002	513	5.392203e+001	53	7.657064e+000	8.154300e+000	0	0	0	0	0	0	0	0	637.932	63.9314	1	3.48839e-215	1	1	65.1614	7.65706	1	0	65.1614	49.1849	49.1849	665.55	0.972834	53.922	7.65706	0	645.216	0	0
DATA	20	1	20	unmapped	0		0	GCTTTATAGGACAGTAGCCCAAGTTCAAGATCGAAGAAATAGCGATATTCGTGGGAAATA	19	0	CUST_116796_PI248252247	CUST_116796_PI248252247	CUST_116796_PI248252247	Unknown	4047.08	196.676	0	1	2.612328e+002	2.648023e+001	1	0	64	3.184531e+002	318.5	4.294327e+001	3.965955e+001	519	5.314836e+001	53	7.642542e+000	7.413000e+000	0	0	0	0	0	0	0	0	253.293	25.6754	1	3.62627e-159	1	1	65.1603	7.64254	1	0	65.1603	47.5395	47.5395	280.909	0.969606	53.1484	7.64254	0	260.616	0	0
DATA	21	1	21	unmapped	0		0	CTTTTTCACTTTACCTTCATCTTCGCCGTGTTTTCACGGAAAAGCTCTGCTTATCCGTCA	21	0	CUST_6964_PI248252247	CUST_6964_PI248252247	CUST_6964_PI248252247	Unknown	4072.5	197.186	0	1	3.111286e+002	3.141512e+001	0	0	64	3.658750e+002	368.5	5.947775e+001	5.114970e+001	509	5.356778e+001	53	7.862864e+000	7.413000e+000	0	0	0	0	0	0	0	0	300.688	30.3609	1	1.51406e-169	1	1	65.1872	7.86286	1	0	65.1872	47.2035	47.2035	328.331	0.966442	53.5678	7.86286	0	308.075	0	0
DATA	22	1	22	unmapped	0		0	GAAGACACCTATGACTTTAATCAGTTCTTCAAGTAGAAACAGAAACTGCCAGTCTTTGTA	23	0	CUST_109294_PI248252247	CUST_109294_PI248252247	CUST_109294_PI248252247	Unknown	4097.94	197.206	0	1	1.285176e+003	1.285915e+002	1	0	65	1.303892e+003	1301	1.480335e+002	1.623447e+002	504	5.376587e+001	53	7.914852e+000	8.154300e+000	0	0	0	0	0	0	0	0	1238.69	123.941	1	1.64449e-255	1	1	65.1984	7.91485	1	0	65.1984	46.5243	46.5243	1266.35	0.963832	53.7659	7.91485	0	1246.13	0	0
DATA	23	1	23	unmapped	0		0	CTACCATTCACCTCGCGTGCATTCGATCAGTCTCTCTTCAAAGCAACAATGTCTACTACA	25	0	CUST_195933_PI248252247	CUST_195933_PI248252247	CUST_195933_PI248252247	Unknown	4123.33	196.5	0	1	5.759366e+002	5.775907e+001	0	0	66	6.191818e+002	611	1.142360e+002	1.126776e+002	526	5.443726e+001	54	7.728418e+000	8.154300e+000	0	0	0	0	0	0	0	0	553.972	55.5563	1	1.30015e-206	1	1	65.2103	7.72842	1	0	65.2103	57.5363	57.5363	581.638	0.961862	54.4373	7.72842	0	561.457	0	0
DATA	24	1	24	unmapped	0		0	TCTAGGTGCCTCGTAACTGTCTCTCTTACATACTCTCCTTTTTATTACCTACGGACCATA	27	0	CUST_126757_PI248252247	CUST_126757_PI248252247	CUST_126757_PI248252247	Unknown	4148.82	197.338	0	1	1.566263e+004	1.566269e+003	0	0	65	1.509123e+004	14873	2.124388e+003	2.636063e+003	508	5.408661e+001	53	8.333553e+000	8.895600e+000	0	0	0	0	0	0	0	0	15026	1502.61	1	0	1	1	65.2357	8.33355	1	0	65.2357	48.2044	48.2044	15053.7	0.959353	54.0866	8.33355	0	15033.5	0	0
DATA	25	1	25	unmapped	0		0	AGGATTATGGACAACGTACACTGACCCCGCATTTTTGTAAGATATACAGATTGACAATTT	29	0	CUST_24912_PI248252247	CUST_24912_PI248252247	CUST_24912_PI248252247	Unknown	4174.5	197.265	0	1	4.328920e+003	4.329142e+002	0	0	66	4.210258e+003	4063.5	6.792944e+002	8.248816e+002	498	5.316064e+001	53	7.602704e+000	8.154300e+000	0	0	0	0	0	0	0	0	4145.01	414.522	1	0	1	1	65.2461	7.6027	1	0	65.2461	46.5243	46.5243	4172.71	0.957516	53.1606	7.6027	0	4152.59	0	0
DATA	26	1	26	unmapped	0		0	GTCTCGTACGAAAGCTCCCCTTGTAAATAAGGATCGCCACCGAAAGCCTCCCAGTTGCGT	31	0	CUST_2440_PI248252247	CUST_2440_PI248252247	CUST_2440_PI248252247	Unknown	4199.52	196.507	0	1	3.131333e+001	5.395404e+000	1	0	67	9.520896e+001	97	1.280807e+001	1.334340e+001	528	5.381818e+001	54	7.650643e+000	8.154300e+000	0	0	0	0	0	0	0	0	29.9435	5.15938	1	1.7061e-039	1	1	65.2654	7.65064	1	0	65.2654	49.1849	49.1849	57.665	0.956254	53.8182	7.65064	0	37.5727	0	0
DATA	27	1	27	unmapped	0		0	GTTGCCACAATTCGAGTTATCCAGACCTTGCGTAGGATGTGAATAGCCAAAGGGAAGTAT	33	0	CUST_99459_PI248252247	CUST_99459_PI248252247	CUST_99459_PI248252247	Unknown	4224.58	196.573	0	1	1.002957e+001	4.513432e+000	3	0	61	7.485246e+001	76	1.095268e+001	1.037820e+001	518	5.294402e+001	53	7.515217e+000	7.968975e+000	0	0	0	0	0	0	0	0	9.57595	4.3093	1	2.30106e-008	1	0	65.2765	7.51522	1	0	65.2765	57.5363	57.5363	37.3085	0.954772	52.944	7.51522	0	17.2404	0	0
DATA	28	1	28	unmapped	0		0	AGAGAGGCGATGCAAGATGTTAATTATTGGAAGTGAAGATTATGAGAAACGAGTGTCGTA	35	0	CUST_171030_PI248252247	CUST_171030_PI248252247	CUST_171030_PI248252247	Unknown	4250.13	196.987	0	1	3.235107e+001	5.467368e+000	0	0	67	9.610448e+001	94	1.404229e+001	1.482600e+001	514	5.363619e+001	54	7.340104e+000	8.154300e+000	0	0	0	0	0	0	0	0	30.8393	5.21188	1	8.80077e-041	1	1	65.2652	7.3401	1	0	65.2652	47.5395	47.5395	58.5605	0.95327	53.6362	7.3401	0	38.5127	0	0
DATA	29	1	29	unmapped	0		0	TCATCGAAAGCAAAACTATTCGTGCTTGTGCCAGGACCAGCGATGGTCGAGTGGGGTGCA	37	0	CUST_37428_PI248252247	CUST_37428_PI248252247	CUST_37428_PI248252247	Unknown	4275.76	197	0	1	1.040603e+002	1.130306e+001	0	0	65	1.643231e+002	164	2.640615e+001	2.668680e+001	530	5.346792e+001	53	7.383622e+000	6.671700e+000	0	0	0	0	0	0	0	0	99.0767	10.7617	1	4.99249e-103	1	1	65.2464	7.38362	1	0	65.2464	47.2035	47.2035	126.779	0.952108	53.4679	7.38362	0	106.751	0	0
DATA	30	1	30	unmapped	0		0	TTCTCCTTTCTCCTATTCCTTTTTCTTTACTCTACCACTACTATACAGTTCCGCATTGCG	39	0	CUST_14971_PI248252247	CUST_14971_PI248252247	CUST_14971_PI248252247	Unknown	4301.21	197.194	0	1	1.470325e+003	1.470988e+002	0	0	65	1.463523e+003	1436	2.453434e+002	3.380328e+002	523	5.326577e+001	52	7.834013e+000	8.154300e+000	0	0	0	0	0	0	0	0	1398.3	139.893	1	7.05765e-263	1	1	65.2271	7.83401	1	0	65.2271	47.5395	47.5395	1425.98	0.951012	53.2658	7.83401	0	1405.97	0	0
DATA	31	1	31	unmapped	0		0	GCGTCCAGCTCATGATGGTCTTCGCATCCTGATATCACCAGATGGCACTGTTGTTGACAA	41	0	CUST_205621_PI248252247	CUST_205621_PI248252247	CUST_205621_PI248252247	Unknown	4326.74	197.5	0	1	6.782230e+003	6.782375e+002	0	0	66	6.508242e+003	6270.5	9.362449e+002	1.003535e+003	511	5.424266e+001	54	7.773246e+000	8.154300e+000	0	0	0	0	0	0	0	0	6443.05	644.318	1	0	1	1	65.1971	7.77325	1	0	65.1971	50.4627	50.4627	6470.7	0.949989	54.2427	7.77325	0	6450.7	0	0
DATA	32	1	32	unmapped	0		0	TATGTACATGTAGTAACCTCCGTTTCTCATATTTTCTCTTTCTACTGTCTTAAGCGATAG	43	0	CUST_165271_PI248252247	CUST_165271_PI248252247	CUST_165271_PI248252247	Unknown	4351.93	197.493	0	1	7.962671e+002	7.974964e+001	0	0	62	8.210161e+002	798.5	1.285305e+002	1.556730e+002	509	5.465029e+001	55	6.683767e+000	6.671700e+000	0	0	0	0	0	0	0	0	755.838	75.7005	1	1.73324e-225	1	1	65.1783	6.68377	1	0	65.1783	48.5334	48.5334	783.472	0.949227	54.6503	6.68377	0	763.487	0	0
DATA	33	1	33	unmapped	0		0	AAGCTAATGCAAACGACTGATCTGACCTCATCAACGGAATAGCTCATAAGCTCTTAAATA	45	0	CUST_176319_PI248252247	CUST_176319_PI248252247	CUST_176319_PI248252247	Unknown	4377.31	197.378	0	1	2.876752e+003	2.877093e+002	0	0	65	2.794046e+003	2746	3.951040e+002	4.951884e+002	516	5.537209e+001	55	7.592096e+000	8.154300e+000	0	0	0	0	0	0	0	0	2728.89	272.921	1	1.57993e-303	1	1	65.1554	7.5921	1	0	65.1554	48.5334	48.5334	2756.5	0.948601	55.3721	7.5921	0	2736.53	0	0
DATA	34	1	34	unmapped	0		0	CATTGAAGTAATCTTCATTCCCAGCATTTGCCGTTGTAGATTTCGTGGATGAATCTGGTA	47	0	CUST_157408_PI248252247	CUST_157408_PI248252247	CUST_157408_PI248252247	Unknown	4402.5	197.5	0	0	1.487833e+001	4.675241e+000	1	0	67	7.922388e+001	79	1.157168e+001	1.186080e+001	514	5.500973e+001	54	7.775474e+000	7.413000e+000	0	0	0	0	0	0	0	0	14.1041	4.43197	1	6.94284e-015	1	0	65.1197	7.77547	1	0	65.1197	65	65	41.6799	0.947965	55.0097	7.77547	0	21.7131	0	0
DATA	35	1	35	unmapped	0		0	AAGAAGCAAATACACCACCGAATATAAACCAAACAAGACGGGATGGTCCACGATGAAACT	49	0	CUST_153550_PI248252247	CUST_153550_PI248252247	CUST_153550_PI248252247	Unknown	4428.12	197.397	0	1	5.482829e+001	7.051618e+000	0	0	64	1.170156e+002	116	1.954766e+001	1.871782e+001	513	5.344639e+001	53	7.821342e+000	8.154300e+000	0	0	0	0	0	0	0	0	51.9493	6.68134	1	1.66686e-066	1	1	65.0663	7.82134	1	0	65.0663	48.5334	48.5334	79.4716	0.947491	53.4464	7.82134	0	59.511	0	0
DATA	36	1	36	unmapped	0		0	GCACACCAGCTGAACTGTTCTTGGATTCGTGAGAGGGTGTAATGCTTGAGGTAGATTTTT	51	0	CUST_30198_PI248252247	CUST_30198_PI248252247	CUST_30198_PI248252247	Unknown	4453.42	197.427	0	1	1.993138e+001	4.863687e+000	0	0	64	8.389063e+001	83.5	1.139356e+001	1.278742e+001	517	5.434623e+001	54	7.937135e+000	8.154300e+000	0	0	0	0	0	0	0	0	18.8757	4.60608	1	1.97488e-022	1	0	65.0149	7.93713	1	0	65.0149	57.5363	57.5363	46.3466	0.947035	54.3462	7.93713	0	26.389	0	0
DATA	37	1	37	unmapped	0		0	ATTGCACAGCCAGACTATATACCTACGTTTAACGATATTTTGAGCGTTCGCCTGCAGACG	53	0	CUST_38562_PI248252247	CUST_38562_PI248252247	CUST_38562_PI248252247	Unknown	4478.56	197.973	0	1	1.044182e+003	1.045125e+002	0	0	63	1.053206e+003	1060	1.484452e+002	1.553023e+002	504	5.343452e+001	53	7.373835e+000	6.671700e+000	0	0	0	0	0	0	0	0	988.244	98.9137	1	8.8287e-242	1	1	64.9624	7.37383	1	0	64.9624	48.5334	48.5334	1015.66	0.946429	53.4345	7.37383	0	995.702	0	0
DATA	38	1	38	unmapped	0		0	CGCGGCAAGACGATCGTTTCTCCCAGACATGGCGGATTTCGTTCAAAGGTTCTCTAGGGG	55	0	CUST_84552_PI248252247	CUST_84552_PI248252247	CUST_84552_PI248252247	Unknown	4503.56	197.949	0	1	6.701608e+001	8.039456e+000	0	0	63	1.283175e+002	130	1.852968e+001	2.001510e+001	499	5.317836e+001	53	7.862157e+000	7.413000e+000	0	0	0	0	0	0	0	0	63.4047	7.60622	1	2.05947e-077	1	1	64.9128	7.86216	1	0	64.9128	50.1463	50.1463	90.7735	0.946111	53.1784	7.86216	0	70.812	0	0
DATA	39	1	39	unmapped	0		0	CATCGGGTAATCCAAATACATTCAACAAAAGGCTACGATAATTGAGCATAAAACGAACGT	57	0	CUST_101734_PI248252247	CUST_101734_PI248252247	CUST_101734_PI248252247	Unknown	4529.52	197.853	0	1	7.177643e+002	7.191375e+001	1	0	63	7.437778e+002	720	1.103593e+002	1.089711e+002	509	5.501965e+001	54	7.945905e+000	7.413000e+000	0	0	0	0	0	0	0	0	678.902	68.0201	1	5.7714e-219	1	1	64.8761	7.94591	1	0	64.8761	49.8279	49.8279	706.234	0.945856	55.0196	7.94591	0	686.269	0	0
DATA	40	1	40	unmapped	0		0	TGGAATTTTCGTTTTGTTTTGCGCATTTGAAGGATGGCTGCAGTCTCTTCTTGGGAGAGC	59	0	CUST_139508_PI248252247	CUST_139508_PI248252247	CUST_139508_PI248252247	Unknown	4554.45	197.915	0	1	1.601828e+002	1.662313e+001	0	0	63	2.163175e+002	211	3.366142e+001	3.521175e+001	517	5.574662e+001	55	7.780642e+000	8.154300e+000	0	0	0	0	0	0	0	0	151.467	15.7187	1	3.28351e-128	1	1	64.8503	7.78064	1	0	64.8503	47.8731	47.8731	178.773	0.945589	55.7466	7.78064	0	158.802	0	0
DATA	41	1	41	unmapped	0		0	ATAACGCCAGTTTTATCGGACGGGTGAACCGAGTCAACTAATATCCTAATATGACCACTT	61	0	CUST_63443_PI248252247	CUST_63443_PI248252247	CUST_63443_PI248252247	Unknown	4580.42	197.573	0	1	2.580684e+001	5.138707e+000	0	0	64	8.923438e+001	90.5	1.387100e+001	1.723523e+001	520	5.189808e+001	52	6.828987e+000	6.671700e+000	0	0	0	0	0	0	0	0	24.4006	4.8587	1	3.54872e-031	1	1	64.8337	6.82899	1	0	64.8337	57.5363	57.5363	51.6904	0.94551	51.8981	6.82899	0	31.7113	0	0
DATA	42	1	42	unmapped	0		0	ATGAGCAGATATCCTATCGCTGCATGTACAGCATACAGAAGGCCTCGTGTAATATCATGG	63	0	CUST_215434_PI248252247	CUST_215434_PI248252247	CUST_215434_PI248252247	Unknown	4605.5	197.648	0	1	2.806916e+001	5.256775e+000	0	0	66	9.136364e+001	92	1.550348e+001	1.649393e+001	526	5.211027e+001	52	7.159889e+000	6.671700e+000	0	0	0	0	0	0	0	0	26.5339	4.96926	1	1.90823e-034	1	1	64.8297	7.15989	1	0	64.8297	57.5363	57.5363	53.8196	0.945306	52.1103	7.15989	0	33.829	0	0
DATA	43	1	43	unmapped	0		0	TTTTCCTTGATTTGCAACAGCTTGTTTGATGCCACGGTAGCTGCACATCCCTCCCGAATC	65	0	CUST_56658_PI248252247	CUST_56658_PI248252247	CUST_56658_PI248252247	Unknown	4631.5	198	0	1	4.311233e+002	4.334097e+001	1	0	61	4.722623e+002	476	4.751382e+001	4.744320e+001	530	5.283585e+001	53	7.280852e+000	6.671700e+000	0	0	0	0	0	0	0	0	407.42	40.9581	1	5.83176e-188	1	1	64.842	7.28085	1	0	64.842	48.5334	48.5334	434.718	0.94502	52.8358	7.28085	0	414.712	0	0
DATA	44	1	44	unmapped	0		0	TACGAGTATTGCAACGATGCACCCGGCTGGTTTTCAGGTGGAATGCCAGGCACAACCGCA	67	0	CUST_78948_PI248252247	CUST_78948_PI248252247	CUST_78948_PI248252247	Unknown	4656.86	197.815	0	1	5.193209e+001	6.836525e+000	0	0	66	1.139394e+002	115.5	1.806814e+001	2.057108e+001	529	5.084310e+001	50	7.294401e+000	8.154300e+000	0	0	0	0	0	0	0	0	49.0746	6.46036	1	1.78596e-063	1	1	64.8648	7.2944	1	0	64.8648	45.835	45.835	76.3954	0.944977	50.8431	7.2944	0	56.3735	0	0
DATA	45	1	45	unmapped	0		0	TCAACTGTGGTATGTATGCGTCACATTACCATGTAATAGAATTCATGTTGCGTAATGCCA	69	0	CUST_29579_PI248252247	CUST_29579_PI248252247	CUST_29579_PI248252247	Unknown	4682.19	198.595	0	1	1.653382e+003	1.653980e+002	0	0	64	1.626672e+003	1549	2.480231e+002	2.594550e+002	511	5.177691e+001	52	7.201657e+000	6.671700e+000	0	0	0	0	0	0	0	0	1561.77	156.234	1	1.34012e-269	1	1	64.8988	7.20166	1	0	64.8988	50.4627	50.4627	1589.13	0.944593	51.7769	7.20166	0	1569.08	0	0
DATA	46	1	46	unmapped	0		0	ATTTTTATTGACGAAATCGACGCTGTTGGTACCAAGCGTTACGATTCGACTTCTGGAGGC	71	0	CUST_1071_PI248252247	CUST_1071_PI248252247	CUST_1071_PI248252247	Unknown	4707.37	198.36	0	1	2.865827e+003	2.866172e+002	0	1	63	2.772079e+003	2718	2.579927e+002	2.531539e+002	520	5.264808e+001	52	7.256198e+000	6.671700e+000	0	0	0	0	0	0	0	0	2707.14	270.747	1	4.84275e-303	1	1	64.9357	7.2562	1	0	64.9357	48.8603	48.8603	2734.54	0.944629	52.6481	7.2562	0	2714.47	0	0
DATA	47	1	47	unmapped	0		0	GAACAAGACGTTTCGGAAGATAATTTGATTTTACGTTATTGACAATCTGGCTTTCAAGTC	73	0	CUST_130292_PI248252247	CUST_130292_PI248252247	CUST_130292_PI248252247	Unknown	4733.16	198.553	0	1	4.786877e+003	4.787083e+002	0	0	64	4.586344e+003	4481	5.986440e+002	7.181344e+002	498	5.380522e+001	53	7.887298e+000	8.154300e+000	0	0	0	0	0	0	0	0	4521.36	452.156	1	0	1	1	64.9834	7.8873	1	0	64.9834	49.8279	49.8279	4548.8	0.944532	53.8052	7.8873	0	4528.71	0	0
DATA	48	1	48	unmapped	0		0	CCTGGCTATTCCCCCCGATGTCTTGAAATCCCGCATTCAATCGGCTCCTGAAGGCACTTA	75	0	CUST_87713_PI248252247	CUST_87713_PI248252247	CUST_87713_PI248252247	Unknown	4758.05	198.477	0	1	1.985256e+004	1.985261e+003	0	0	62	1.881723e+004	17852	3.115800e+003	3.222987e+003	502	5.351195e+001	53	7.925228e+000	8.895600e+000	0	0	0	0	0	0	0	0	18752.2	1875.22	1	0	1	1	65.0538	7.92523	1	0	65.0538	55.8519	55.8519	18779.7	0.944572	53.512	7.92523	0	18759.6	0	0
DATA	49	1	49	unmapped	0		0	AATACTGGGACCCTTCCGCTGAAAACCTCGTCGACCAAGTCTCCACGAAGGCGCCTTATG	77	0	CUST_107424_PI248252247	CUST_107424_PI248252247	CUST_107424_PI248252247	Unknown	4784	198.5	0	1	1.551989e+003	1.552626e+002	0	0	62	1.531145e+003	1484	2.396088e+002	3.191296e+002	531	5.126930e+001	50	7.227893e+000	7.413000e+000	0	0	0	0	0	0	0	0	1466.03	146.663	1	9.39866e-266	1	1	65.1156	7.22789	1	0	65.1156	49.8279	49.8279	1493.6	0.944613	51.2693	7.22789	0	1473.46	0	0
DATA	50	1	50	unmapped	0		0	ATCCGGTTATTACAGTTCCATTAGGTTTTCAGCCAGACAATCTTCCCACACCAGATGCAA	79	0	CUST_70093_PI248252247	CUST_70093_PI248252247	CUST_70093_PI248252247	Unknown	4808.9	198.558	0	1	1.299629e+003	1.300390e+002	0	0	63	1.292921e+003	1278	1.962702e+002	2.357334e+002	521	5.094242e+001	50	7.019790e+000	7.413000e+000	0	0	0	0	0	0	0	0	1227.73	122.845	1	5.70536e-255	1	1	65.1871	7.01979	1	0	65.1871	50.1463	50.1463	1255.38	0.94468	50.9424	7.01979	0	1235.2	0	0
DATA	51	1	51	unmapped	0		0	CCCGAGCCTCGGACGACACGGACAGGTCTTCCGTTCTGGACATTTTTGAGCAATGCGCTG	81	0	CUST_208668_PI248252247	CUST_208668_PI248252247	CUST_208668_PI248252247	Unknown	4834.99	198.889	0	1	4.797430e+001	6.541842e+000	0	0	67	1.105672e+002	110	1.774075e+001	2.112705e+001	510	5.073137e+001	50	6.842632e+000	7.413000e+000	0	0	0	0	0	0	0	0	45.3212	6.18006	1	2.57675e-059	1	1	65.246	6.84263	1	0	65.246	50.7771	50.7771	73.0232	0.944697	50.7314	6.84263	0	52.814	0	0
DATA	52	1	52	unmapped	0		0	AACCTTCGCCTCGCATGTCCATCAGGAGAATCGAGGGAACGCATGGACCCATGGAAGTAT	83	0	CUST_163615_PI248252247	CUST_163615_PI248252247	CUST_163615_PI248252247	Unknown	4859.58	198.573	0	1	5.763212e+001	7.278887e+000	1	0	63	1.197937e+002	117	1.716632e+001	1.630860e+001	514	5.310117e+001	53	7.626355e+000	7.413000e+000	0	0	0	0	0	0	0	0	54.4625	6.87857	1	4.74085e-069	1	1	65.3311	7.62635	1	0	65.3311	57.5363	57.5363	82.2497	0.945003	53.1012	7.62635	0	62.0078	0	0
DATA	53	1	53	unmapped	0		0	ACTGTCACATTCATCACCGGCCTTGTGTATATATTCAAATCGATTTTTGTATATAATGCC	85	0	CUST_170831_PI248252247	CUST_170831_PI248252247	CUST_170831_PI248252247	Unknown	4885.28	198.683	0	1	1.240406e+004	1.240414e+003	0	0	64	1.178994e+004	11259	1.984484e+003	2.392916e+003	525	5.557143e+001	55	8.695064e+000	9.636900e+000	0	0	0	0	0	0	0	0	11724.5	1172.46	1	0	1	1	65.4074	8.69506	1	0	65.4074	51.4001	51.4001	11752.4	0.945217	55.5714	8.69506	0	11732.1	0	0
DATA	54	1	54	unmapped	0		0	ATTGTTTTGCGCAGAATCTTAGCCGTAGGTGGCTCCATATCCACATCCATCAGACTATCA	87	0	CUST_177319_PI248252247	CUST_177319_PI248252247	CUST_177319_PI248252247	Unknown	4910.56	198.753	0	1	6.652658e+001	8.000262e+000	2	1	63	1.283810e+002	128	1.388365e+001	1.519665e+001	518	5.555792e+001	56	7.884780e+000	8.154300e+000	0	0	0	0	0	0	0	0	62.9016	7.56434	1	5.72392e-077	1	1	65.4793	7.88478	1	0	65.4793	48.8603	48.8603	90.837	0.945511	55.5579	7.88478	0	70.5157	0	0
DATA	55	1	55	unmapped	0		0	ATGCAGTCTATCCTTTCCAAGACACCCGTCCGTCCTCCGTGCACGTGCTGCTGTCCAGCC	89	0	CUST_32748_PI248252247	CUST_32748_PI248252247	CUST_32748_PI248252247	Unknown	4935.93	198.732	0	1	1.482058e+003	1.482724e+002	0	0	66	1.467470e+003	1448.5	2.148065e+002	1.906994e+002	522	5.596360e+001	56	8.072168e+000	8.154300e+000	0	0	0	0	0	0	0	0	1401.91	140.254	1	4.91878e-263	1	1	65.5622	8.07217	1	0	65.5622	47.5395	47.5395	1429.93	0.945919	55.9636	8.07217	0	1409.56	0	0
DATA	56	1	56	unmapped	0		0	CACAAACTTGCATGGGTGTACACTGAAAGGTCCCATATGAGCTGAAGCGACATAGACGGG	91	0	CUST_141250_PI248252247	CUST_141250_PI248252247	CUST_141250_PI248252247	Unknown	4961.42	198.573	0	1	2.454182e+001	5.072402e+000	1	1	62	8.887097e+001	87	1.345848e+001	1.223145e+001	534	5.514419e+001	54	8.028782e+000	8.154300e+000	0	0	0	0	0	0	0	0	23.2281	4.80089	1	2.38941e-029	1	1	65.6428	8.02878	1	0	65.6428	57.5363	57.5363	51.327	0.946472	55.1442	8.02878	0	30.9187	0	0
DATA	57	1	57	unmapped	0		0	CCGCCTAAAGATCCGAGCTTTATGCTGAGGTATCTCTCCTTATATGATTTACTCATTTCT	93	0	CUST_196332_PI248252247	CUST_196332_PI248252247	CUST_196332_PI248252247	Unknown	4987.14	199.211	0	1	1.180660e+004	1.180668e+003	0	0	66	1.124450e+004	10987.5	1.746632e+003	1.929048e+003	514	5.536187e+001	55	7.900291e+000	7.413000e+000	0	0	0	0	0	0	0	0	11178.8	1117.89	1	0	1	1	65.7172	7.90029	1	0	65.7172	47.2035	47.2035	11207	0.946825	55.3619	7.90029	0	11186.5	0	0
DATA	58	1	58	unmapped	0		0	TTTTGCACGCTCAGTAGCTTCACGAGCCCAATAGAAGGAAGTGTATGACTGGATGAGAAT	95	0	CUST_112490_PI248252247	CUST_112490_PI248252247	CUST_112490_PI248252247	Unknown	5012	199	0	1	3.818754e+001	5.851709e+000	1	0	68	1.019853e+002	101.5	1.760384e+001	1.538197e+001	533	5.621764e+001	55	8.491787e+000	8.895600e+000	0	0	0	0	0	0	0	0	36.1863	5.54505	1	4.06414e-048	1	1	65.799	8.49179	1	0	65.799	54.9904	54.9904	64.4413	0.947594	56.2176	8.49179	0	43.9337	0	0
DATA	59	1	59	unmapped	0		0	CTGATGAGATTTGTTGTGAATATGTAGAACCAGGGCAGGTGCAAAGTTCATAGCGGTGTA	97	0	CUST_99379_PI248252247	CUST_99379_PI248252247	CUST_99379_PI248252247	Unknown	5037.12	198.956	0	1	3.207640e+001	5.469368e+000	0	1	65	9.629231e+001	96	1.528451e+001	1.334340e+001	537	5.612477e+001	56	8.161230e+000	8.154300e+000	0	0	0	0	0	0	0	0	30.4222	5.18731	1	3.48305e-040	1	1	65.8701	8.16123	1	0	65.8701	46.8651	46.8651	58.7483	0.948429	56.1248	8.16123	0	38.1892	0	0
DATA	60	1	60	unmapped	0		0	AACTTGGAGCCATCTAGAAGTGTGCCAACATAATGGATTGTGACTGTGTCGCCTTTCTTC	99	0	CUST_99789_PI248252247	CUST_99789_PI248252247	CUST_99789_PI248252247	Unknown	5063.35	199.481	0	1	8.781005e+002	8.792154e+001	0	0	65	8.994769e+002	896	1.362255e+002	1.371405e+002	512	5.514258e+001	55	8.084509e+000	8.154300e+000	0	0	0	0	0	0	0	0	833.513	83.4571	1	1.97048e-231	1	1	65.964	8.08451	1	0	65.964	49.8279	49.8279	861.933	0.949223	55.1426	8.08451	0	841.314	0	0
DATA	61	1	61	unmapped	0		0	TCATTAACTGTGCAAATTCATCATCCAACCCGTAAACCTCTTTGTAGCGCTTGTATAGCT	101	0	CUST_70113_PI248252247	CUST_70113_PI248252247	CUST_70113_PI248252247	Unknown	5088.42	199.427	0	0	6.385190e+001	7.766356e+000	0	0	64	1.267188e+002	124.5	1.834715e+001	2.112705e+001	502	5.547410e+001	55	7.941297e+000	8.154300e+000	0	0	0	0	0	0	0	0	60.6819	7.38078	1	5.65552e-075	1	1	66.0369	7.9413	1	0	66.0369	65	65	89.1748	0.950353	55.4741	7.9413	0	68.5	0	0
DATA	62	1	62	unmapped	0		0	TTCCAACGATGATCCAAATAACAGTCATTTAGGTAATTAGAGAAGGACAGTGGTCTCTAC	103	0	CUST_204540_PI248252247	CUST_204540_PI248252247	CUST_204540_PI248252247	Unknown	5113.29	199.194	0	1	3.276167e+001	5.497552e+000	1	0	64	9.731250e+001	94.5	1.658827e+001	1.630860e+001	515	5.604466e+001	56	7.796783e+000	7.783650e+000	0	0	0	0	0	0	0	0	31.1797	5.23209	1	2.88174e-041	1	1	66.1328	7.79678	1	0	66.1328	47.8731	47.8731	59.7685	0.951713	56.0447	7.79678	0	39.0367	0	0
DATA	63	1	63	unmapped	0		0	CAGATTCAAAACAGAAAGTATCTTATCCAGACAAACCCGAGTACAGCCTATCGAATGATA	105	0	CUST_93221_PI248252247	CUST_93221_PI248252247	CUST_93221_PI248252247	Unknown	5139.32	199.605	0	1	6.039134e+002	6.055203e+001	1	0	64	6.417656e+002	624.5	1.076089e+002	9.099457e+001	508	5.577953e+001	55	7.432976e+000	7.413000e+000	0	0	0	0	0	0	0	0	575.57	57.7102	1	6.18152e-209	1	1	66.1952	7.43298	1	0	66.1952	49.5074	49.5074	604.222	0.953068	55.7795	7.43298	0	583.424	0	0
DATA	64	1	64	unmapped	0		0	AACAAAGAGCTAGAGAGCATTTCGAGCTTGTTCTTTCTGAAAAGGCTCTGGAGGGCTCAT	107	0	CUST_14621_PI248252247	CUST_14621_PI248252247	CUST_14621_PI248252247	Unknown	5164.68	199.521	0	1	1.426860e+003	1.427539e+002	0	0	65	1.428600e+003	1362	2.122348e+002	2.461116e+002	521	5.542610e+001	55	7.638391e+000	8.154300e+000	0	0	0	0	0	0	0	0	1362.36	136.301	1	2.70035e-261	1	1	66.2411	7.63839	1	0	66.2411	48.5334	48.5334	1391.06	0.954795	55.4261	7.63839	0	1370.19	0	0
DATA	65	1	65	unmapped	0		0	GAGCGAGTCCTTCTTCAAGTACTATATTCCCCGGCAGAACGCGGATTCTCTTATATCATT	109	0	CUST_15250_PI248252247	CUST_15250_PI248252247	CUST_15250_PI248252247	Unknown	5190.32	199.532	0	1	2.982704e+003	2.983027e+002	0	0	65	2.919923e+003	2838	4.411198e+002	4.588647e+002	513	5.524951e+001	55	7.952995e+000	7.413000e+000	0	0	0	0	0	0	0	0	2853.65	285.396	1	3.02513e-306	1	1	66.2739	7.95299	1	0	66.2739	50.4627	50.4627	2882.38	0.956732	55.2495	7.95299	0	2861.45	0	0
DATA	66	1	66	unmapped	0		0	AGATCAGGATCTTCGATCTCGGTCGCAAGCGTGCGTCTGTGGATGATTTCCCCTTCTGCG	111	0	CUST_152096_PI248252247	CUST_152096_PI248252247	CUST_152096_PI248252247	Unknown	5215.55	199.405	0	1	1.564482e+004	1.564488e+003	0	0	64	1.506884e+004	14806	1.709068e+003	1.938314e+003	518	5.690927e+001	56	8.338433e+000	8.895600e+000	0	0	0	0	0	0	0	0	15002.6	1500.26	1	0	1	1	66.2924	8.33843	1	0	66.2924	49.5074	49.5074	15031.3	0.958947	56.9093	8.33843	0	15010.3	0	0
DATA	67	1	67	unmapped	0		0	GGCCTTACCGAGTCTTCTGGCACCAGTTTTAGACAACACTATAGATAAGGTAATATCATT	113	0	CUST_68142_PI248252247	CUST_68142_PI248252247	CUST_68142_PI248252247	Unknown	5241.08	199.608	0	1	9.382954e+002	9.393128e+001	0	0	64	9.683125e+002	933.5	1.570033e+002	1.686457e+002	516	5.518605e+001	55	7.624964e+000	7.413000e+000	0	0	0	0	0	0	0	0	902.004	90.2982	1	3.12916e-236	1	1	66.3084	7.62496	1	0	66.3084	48.8603	48.8603	930.769	0.961322	55.186	7.62496	0	909.698	0	0
DATA	68	1	68	unmapped	0		0	TGTATGGACTACATATATGCGTTATGTGTACCGATTCAGTTATTTTCCGTCTTTGTACCT	115	0	CUST_212874_PI248252247	CUST_212874_PI248252247	CUST_212874_PI248252247	Unknown	5266	199.545	0	1	8.121279e+002	8.132965e+001	1	0	61	8.492623e+002	824	1.483528e+002	1.215732e+002	526	5.529658e+001	55	7.547908e+000	8.154300e+000	0	0	0	0	0	0	0	0	782.925	78.4051	1	1.25715e-227	1	1	66.3376	7.54791	1	0	66.3376	55.8519	55.8519	811.718	0.964041	55.2966	7.54791	0	790.576	0	0
DATA	69	1	69	unmapped	0		0	TGTCGAGCGAAGGGCGCAAGATGCCAAGCGCGAATTTGATAACGCGACACGGTTGGTCAA	117	0	CUST_149595_PI248252247	CUST_149595_PI248252247	CUST_149595_PI248252247	Unknown	5291.41	199.823	0	1	3.536205e+003	3.536472e+002	0	0	64	3.485844e+003	3442	3.990015e+002	4.546022e+002	521	5.510749e+001	55	7.177955e+000	7.413000e+000	0	0	0	0	0	0	0	0	3419.45	341.971	1	3.04359e-317	1	1	66.3952	7.17796	1	0	66.3952	50.1463	50.1463	3448.3	0.966983	55.1075	7.17796	0	3427.08	0	0
DATA	70	1	70	unmapped	0		0	GACTATGTAAGAATAGGGGAAGATTGTATTTCTTAGCCAACGCCAACTGAGAGCGGGAAA	119	0	CUST_185326_PI248252247	CUST_185326_PI248252247	CUST_185326_PI248252247	Unknown	5316.58	199.573	0	1	1.879553e+001	4.719771e+000	1	0	63	8.465079e+001	85	1.312245e+001	1.408470e+001	536	5.348694e+001	53	7.488547e+000	8.154300e+000	0	0	0	0	0	0	0	0	18.2406	4.58042	1	2.05246e-021	1	0	66.4102	7.48855	1	0	66.4102	57.5363	57.5363	47.1068	0.970475	53.4869	7.48855	0	25.8093	0	0
DATA	71	1	71	unmapped	0		0	TTCATCAATGCGCCACATTCCTTTGACGAATGCTTCTCGGTCAAGCGAGTCACGTGCGTG	121	0	CUST_18778_PI248252247	CUST_18778_PI248252247	CUST_18778_PI248252247	Unknown	5342.44	199.627	0	1	2.408566e+001	4.939372e+000	0	0	64	8.985938e+001	87	1.362522e+001	1.408470e+001	525	5.228190e+001	51	7.522013e+000	7.413000e+000	0	0	0	0	0	0	0	0	23.4669	4.81249	1	1.01005e-029	1	1	66.3924	7.52201	1	0	66.3924	49.5074	49.5074	52.3154	0.974311	52.2819	7.52201	0	30.9348	0	0
DATA	72	1	72	unmapped	0		0	GATTAAAAGAGGTAAGCACGTGAATGAGTAATTGGAAATAAGTGCCCGAGAGAGAAAGCC	123	0	CUST_108204_PI248252247	CUST_108204_PI248252247	CUST_108204_PI248252247	Unknown	5367.5	199.694	0	1	8.514799e+000	4.377801e+000	0	0	64	7.464063e+001	76	1.111037e+001	1.186080e+001	511	5.052446e+001	50	6.585701e+000	6.671700e+000	0	0	0	0	0	0	0	0	8.3311	4.28335	1	8.46089e-007	1	0	66.3095	6.5857	1	0	66.3095	47.2035	47.2035	37.0966	0.978426	50.5245	6.5857	0	15.6331	0	0
DATA	73	1	73	unmapped	0		0	AAGAAATCTAAGAAGGTGTCTTGGATCACTTCTGTCCACACGCTGAGGTTGTTGAAAGGC	125	0	CUST_109737_PI248252247	CUST_109737_PI248252247	CUST_109737_PI248252247	Unknown	5393	200	0	0	8.061618e+001	9.124735e+000	0	0	69	1.455217e+002	148	2.722597e+001	2.816940e+001	520	4.968269e+001	49	6.512274e+000	5.930400e+000	0	0	0	0	0	0	0	0	79.2409	8.96907	1	4.7525e-090	1	1	66.2808	6.51227	1	0	66.2808	65	65	107.978	0.982941	49.6827	6.51227	0	86.4261	0	0
DATA	74	1	74	unmapped	0		0	GATGATTATTGTCCATGTAGATAAACATCACCACTTCGACCCAACCAACCAATATAAAAG	127	0	CUST_125056_PI248252247	CUST_125056_PI248252247	CUST_125056_PI248252247	Unknown	5418.5	200	0	0	1.637806e+001	4.556753e+000	0	0	62	8.245161e+001	81	1.253804e+001	1.149015e+001	523	5.153728e+001	51	7.285900e+000	8.154300e+000	0	0	0	0	0	0	0	0	16.1828	4.50243	1	3.90665e-018	1	0	66.2688	7.2859	1	0	66.2688	65	65	44.9076	0.988079	51.5373	7.2859	0	23.2671	0	0
DATA	75	1	75		66	Structural	0		1	1	DarkCorner	DarkCorner	DarkCorner		5443.99	199.853	0	1	1.478814e+001	4.478920e+000	1	0	65	8.087692e+001	80	1.300061e+001	1.186080e+001	532	5.403383e+001	54	7.350441e+000	7.413000e+000	0	0	0	0	0	1	0	0	14.6965	4.45117	1	8.42159e-016	1	0	66.1804	7.35044	1	0	66.1804	47.2035	47.2035	43.3329	0.993805	54.0338	7.35044	0	21.6018	0	0
DATA	76	1	76		66	Structural	0		1	1	DarkCorner	DarkCorner	DarkCorner		5469.08	199.74	0	1	2.812042e+001	5.055841e+000	2	0	64	9.420313e+001	94	1.303132e+001	1.130482e+001	523	5.524474e+001	55	7.913889e+000	8.154300e+000	0	0	0	0	0	1	0	0	28.1197	5.05571	1	8.01703e-037	1	1	66.0834	7.91389	1	0	66.0834	47.5395	47.5395	56.6591	0.999975	55.2447	7.91389	0	34.8364	0	0
DATA	77	1	77		66	Structural	0		1	1	DarkCorner	DarkCorner	DarkCorner		5494.57	200.181	0	1	1.781193e+001	4.538365e+000	0	0	65	8.393846e+001	85	1.383934e+001	1.630860e+001	530	5.512075e+001	55	8.097500e+000	8.895600e+000	0	0	0	0	0	1	0	0	17.9286	4.56808	1	6.47794e-021	1	0	66.0099	8.0975	1	0	66.0099	47.8731	47.8731	46.3945	1.00655	55.1208	8.0975	0	24.4733	0	0
DATA	78	1	78		66	Structural	0		1	1	DarkCorner	DarkCorner	DarkCorner		5519.72	200.307	0	1	2.561794e+001	4.872145e+000	0	0	64	9.189063e+001	91	1.404993e+001	1.556730e+001	513	5.484405e+001	54	7.816689e+000	8.154300e+000	0	0	0	0	0	1	0	0	25.972	4.93948	1	1.36185e-033	1	1	65.9186	7.81669	1	0	65.9186	49.1849	49.1849	54.3466	1.01382	54.8441	7.81669	0	32.3276	0	0
DATA	79	1	79		66	Structural	0		1	1	DarkCorner	DarkCorner	DarkCorner		5545.61	200.107	0	1	2.730746e+001	4.934761e+000	0	0	64	9.376563e+001	93.5	1.456648e+001	1.649393e+001	529	5.639130e+001	56	8.467854e+000	8.895600e+000	0	0	0	0	0	1	0	0	27.9135	5.04427	1	1.62323e-036	1	1	65.8522	8.46785	1	0	65.8522	49.1849	49.1849	56.2216	1.02219	56.3913	8.46785	0	34.101	0	0
DATA	80	1	80		66	Structural	0		1	1	DarkCorner	DarkCorner	DarkCorner		5570.75	200.494	0	1	2.502319e+001	4.783070e+000	0	0	66	9.153030e+001	88.5	1.519131e+001	1.538197e+001	520	5.597500e+001	56	8.407112e+000	8.154300e+000	0	0	0	0	0	1	0	0	25.7921	4.93005	1	2.56167e-033	1	1	65.7382	8.40711	1	0	65.7382	51.7088	51.7088	53.9863	1.03073	55.975	8.40711	0	31.7617	0	0
DATA	81	1	81		66	Structural	0		1	1	DarkCorner	DarkCorner	DarkCorner		5596.1	200.429	0	1	2.423142e+001	4.709647e+000	1	0	62	9.083871e+001	88.5	1.464799e+001	1.612328e+001	516	5.562597e+001	55	7.759593e+000	8.154300e+000	0	0	0	0	0	1	0	0	25.21	4.89985	1	1.99735e-032	1	1	65.6287	7.75959	1	0	65.6287	50.1463	50.1463	53.2947	1.04039	55.626	7.75959	0	30.9652	0	0
DATA	82	1	82		66	Structural	0		1	1	DarkCorner	DarkCorner	DarkCorner		5621.03	200.278	0	1	2.407198e+001	4.667261e+000	1	0	64	9.081250e+001	90	1.374470e+001	1.575262e+001	532	5.614474e+001	56	8.303546e+000	8.895600e+000	0	0	0	0	0	1	0	0	25.2938	4.90417	1	1.48476e-032	1	1	65.5187	8.30355	1	0	65.5187	49.5074	49.5074	53.2685	1.05076	56.1447	8.30355	0	30.834	0	0
DATA	83	1	83		66	Structural	0		1	1	DarkCorner	DarkCorner	DarkCorner		5646.88	200.191	0	1	2.772844e+001	4.829939e+000	0	0	66	9.487879e+001	95	1.563085e+001	1.593795e+001	548	5.610584e+001	56	8.153000e+000	8.339625e+000	0	0	0	0	0	1	0	0	29.4593	5.13143	1	8.60741e-039	1	1	65.4195	8.153	1	0	65.4195	46.1809	46.1809	57.3348	1.06242	56.1058	8.153	0	34.7885	0	0
DATA	84	1	84		260	BrightCorner	0		0	1	GE_BrightCorner	GE_BrightCorner	GE_BrightCorner		5673.28	200.88	0	1	1.159966e+003	1.160625e+002	0	3	63	1.312143e+003	1323	7.787000e+001	7.598325e+001	520	5.669808e+001	57	7.946061e+000	8.154300e+000	0	0	0	0	0	0	0	0	1246.84	124.755	1	6.57098e-256	1	1	65.3039	7.94606	1	0	65.3039	48.8603	48.8603	1274.6	1.07489	56.6981	7.94606	0	1251.93	0	0
DATA	85	1	85		260	BrightCorner	0		0	1	GE_BrightCorner	GE_BrightCorner	GE_BrightCorner		5698.4	200.907	0	1	1.085653e+003	1.086339e+002	0	1	63	1.246603e+003	1261	1.012145e+002	1.026700e+002	544	5.623713e+001	56	8.314536e+000	8.154300e+000	0	0	0	0	0	0	0	0	1181.42	118.217	1	1.24006e-252	1	1	65.1788	8.31454	1	0	65.1788	49.1849	49.1849	1209.06	1.08822	56.2371	8.31454	0	1186.28	0	0
DATA	86	2	1		260	BrightCorner	0		0	1	GE_BrightCorner	GE_BrightCorner	GE_BrightCorner		3577.57	203.232	0	1	1.121086e+003	1.121722e+002	0	3	62	1.312177e+003	1304	8.970544e+001	8.135768e+001	194	5.017010e+001	50	6.287329e+000	5.930400e+000	0	0	0	0	0	0	0	0	1247.63	124.834	1	6.01079e-256	1	1	64.5444	6.28733	1	0	64.5444	46.8651	46.8651	1274.63	1.11288	50.1701	6.28733	0	1253.14	0	0
DATA	87	2	2		66	Structural	0		1	1	DarkCorner	DarkCorner	DarkCorner		3602.5	202.5	3.84106	0	3.841058e+000	3.824291e+000	2	0	66	5.769697e+001	57.5	7.528346e+000	8.524950e+000	228	4.909211e+001	48	6.945688e+000	6.671700e+000	0	0	0	0	0	0	0	0	-6.91854	4.20155	0	3.42795e-005	1	0	64.6155	6.94569	1	0	64.6155	65	65	20.153	1.09865	49.0921	6.94569	0	-1.25243	0	0
DATA	88	2	3		66	Structural	0		1	1	DarkCorner	DarkCorner	DarkCorner		3627.89	202.5	3.8905	0	3.890504e+000	3.873522e+000	2	0	62	5.704839e+001	57	7.763782e+000	7.042350e+000	210	5.019524e+001	49.5	7.440030e+000	7.413000e+000	0	0	0	0	0	0	0	0	-7.63209	4.20155	0	5.58754e-006	1	0	64.6805	7.44003	1	0	64.6805	65	65	19.5044	1.08469	50.1952	7.44003	0	-1.81943	0	0
DATA	89	2	4		66	Structural	0		1	1	DarkCorner	DarkCorner	DarkCorner		3653.42	202.573	3.93767	0	3.937674e+000	3.920486e+000	0	0	64	5.482813e+001	54	8.811167e+000	1.037820e+001	211	5.005687e+001	50	6.403614e+000	6.671700e+000	0	0	0	0	0	0	0	0	-9.89431	4.20155	0	8.75032e-009	1	0	64.7224	6.40361	1	0	64.7224	65	65	17.2841	1.07169	50.0569	6.40361	0	-3.96054	0	0
DATA	90	2	5		66	Structural	0		1	1	DarkCorner	DarkCorner	DarkCorner		3678.53	202.729	3.98168	1	3.981685e+000	3.964305e+000	0	0	67	5.871642e+001	59	9.061751e+000	1.000755e+001	207	4.975845e+001	50	7.119617e+000	6.671700e+000	0	0	0	0	0	0	0	0	-6.06233	4.20155	0	0.00025665	1	0	64.7787	7.11962	1	0	64.7787	56.7004	56.7004	21.1724	1.05985	49.7585	7.11962	0	0.0027706	0	0
DATA	91	2	6		66	Structural	0		1	1	DarkCorner	DarkCorner	DarkCorner		3704.79	203.117	4.02559	0	4.025586e+000	4.008014e+000	1	0	65	5.787692e+001	57	9.313142e+000	9.636900e+000	218	4.996789e+001	50	6.401604e+000	7.227675e+000	0	0	0	0	0	0	0	0	-6.9427	4.20155	0	3.23005e-005	1	0	64.8196	6.4016	1	0	64.8196	65	65	20.3329	1.04829	49.9679	6.4016	0	-0.762093	0	0
DATA	92	2	7		66	Structural	0		1	1	DarkCorner	DarkCorner	DarkCorner		3729.5	202.648	4.06207	0	4.062068e+000	4.044337e+000	1	1	64	5.589063e+001	56	6.419507e+000	5.930400e+000	222	5.093243e+001	50	7.272954e+000	6.671700e+000	0	0	0	0	0	0	0	0	-8.9727	4.20155	0	1.36913e-007	1	0	64.8633	7.27295	1	0	64.8633	65	65	18.3466	1.03887	50.9324	7.27295	0	-2.67576	0	0
DATA	93	2	8		66	Structural	0		1	1	DarkCorner	DarkCorner	DarkCorner		3754.91	202.614	4.0984	0	4.098395e+000	4.080506e+000	2	0	62	5.535484e+001	55.5	7.075927e+000	7.227675e+000	218	5.018807e+001	50	6.489726e+000	7.042350e+000	0	0	0	0	0	0	0	0	-9.55474	4.20155	0	2.45263e-008	1	0	64.9096	6.48973	1	0	64.9096	65	65	17.8108	1.02966	50.1881	6.48973	0	-3.14178	0	0
DATA	94	2	9		66	Structural	0		1	1	DarkCorner	DarkCorner	DarkCorner		3781.11	203.172	4.13494	1	4.134936e+000	4.116887e+000	1	0	65	5.907692e+001	58	7.770754e+000	8.154300e+000	207	5.221739e+001	51	7.756994e+000	8.154300e+000	0	0	0	0	0	0	0	0	-5.87668	4.20155	0	0.00038735	1	0	64.9536	7.75699	1	0	64.9536	45.835	45.835	21.5329	1.02057	52.2174	7.75699	0	0.646308	0	0
DATA	95	2	10		66	Structural	0		1	1	DarkCorner	DarkCorner	DarkCorner		3805.5	203	4.16484	0	4.164845e+000	4.146665e+000	0	0	62	5.950000e+001	59	8.223816e+000	8.710275e+000	213	5.184507e+001	52	7.217604e+000	7.413000e+000	0	0	0	0	0	0	0	0	-5.49068	4.20155	0	0.000884979	1	0	64.9907	7.2176	1	0	64.9907	65	65	21.956	1.01324	51.8451	7.2176	0	1.13247	0	0
DATA	96	2	11	unmapped	0		0	TTCAACGGGATATCCATGTCTAACAAGACCGCATGCAATATATCACAGCAGAATGCACTA	2	0	CUST_197606_PI248252247	CUST_197606_PI248252247	CUST_197606_PI248252247	Unknown	3831.09	203.386	0	0	3.278104e+001	5.309895e+000	0	2	62	9.800000e+001	97	1.441083e+001	1.241677e+001	207	5.155556e+001	50	7.126837e+000	7.042350e+000	0	0	0	0	0	0	0	0	32.9721	5.34085	1	8.84274e-044	1	1	65.0279	7.12684	1	0	65.0279	65	65	60.456	1.00583	51.5556	7.12684	0	39.693	0	0
DATA	97	2	12	unmapped	0		0	AGGTGGATGCTTTCGTCGTAACTGTTACGCGGGTGAGAACTATATTCACCACCGCTGCCA	4	0	CUST_186542_PI248252247	CUST_186542_PI248252247	CUST_186542_PI248252247	Unknown	3856.5	203.352	0	1	1.356862e+001	4.417796e+000	3	0	63	7.861905e+001	79	1.214885e+001	1.186080e+001	212	5.267925e+001	52	7.237406e+000	7.413000e+000	0	0	0	0	0	0	0	0	13.5599	4.41495	1	4.72234e-014	1	0	65.0592	7.23741	1	0	65.0592	57.5363	57.5363	41.075	0.999355	52.6792	7.23741	0	20.3722	0	0
DATA	98	2	13	unmapped	0		0	TCAACATATGCGGCGGCATGTGCAGCTTCGAATATCACTGTCAACTCGACATTGACTACA	6	0	CUST_133687_PI248252247	CUST_133687_PI248252247	CUST_133687_PI248252247	Unknown	3881.81	203.43	0	1	5.741474e+004	5.741475e+003	0	4	61	5.710090e+004	56434.3	5.696161e+003	7.686946e+003	202	5.526238e+001	54	8.007799e+000	8.154300e+000	0	0	1	0	0	0	0	0	57035.8	5703.58	1	0	1	1	65.0917	8.0078	1	0	65.0917	58.0869	58.0869	57063.4	0.9934	55.2624	8.0078	0	57042.7	0	0
DATA	99	2	14	unmapped	0		0	AAAGAAAATGCTATCAAACGGGCAGCTGCTGCTCAAAAGAAAAAGGAAGAGCTTGAGCTT	8	0	CUST_216705_PI248252247	CUST_216705_PI248252247	CUST_216705_PI248252247	Unknown	3907.56	203.534	0	1	4.434929e+003	4.435133e+002	1	0	63	4.446206e+003	4299	4.927928e+002	5.367012e+002	210	5.603810e+001	55	8.277396e+000	8.154300e+000	0	0	0	0	0	0	0	0	4381.1	438.13	1	0	1	1	65.1108	8.2774	1	0	65.1108	49.1849	49.1849	4408.66	0.987861	56.0381	8.2774	0	4388.07	0	0
DATA	100	2	15	unmapped	0		0	GATTTGACAACAACGTGACCAATATCTCGAACTTACATTCTCGCTCTCTCAATGTTGCAG	10	0	CUST_42345_PI248252247	CUST_42345_PI248252247	CUST_42345_PI248252247	Unknown	3933.03	203.442	0	1	7.361810e+002	7.374207e+001	0	0	63	7.887937e+002	759	1.283922e+002	1.378818e+002	212	5.426415e+001	54	8.056438e+000	8.339625e+000	0	0	0	0	0	0	0	0	723.66	72.4879	1	7.62531e-223	1	1	65.1334	8.05644	1	0	65.1334	49.1849	49.1849	751.25	0.982992	54.2642	8.05644	0	730.712	0	0
DATA	101	2	16	unmapped	0		0	TATGGGACACCGGGTACATCGACCTTTTCTACTATCCCCCCTCATGTCTCAATGGCCCAT	12	0	CUST_196268_PI248252247	CUST_196268_PI248252247	CUST_196268_PI248252247	Unknown	3958.38	203.705	0	1	6.548378e+003	6.548519e+002	0	0	65	6.472031e+003	6342	8.358108e+002	8.977143e+002	198	5.338889e+001	53.5	7.595435e+000	7.413000e+000	0	0	0	0	0	0	0	0	6406.87	640.701	1	0	1	1	65.1628	7.59544	1	0	65.1628	50.4627	50.4627	6434.49	0.97839	53.3889	7.59544	0	6414	0	0
DATA	102	2	17	unmapped	0		0	TGCTGGGGTCACGTCCGAAAATCCCTTTGACAGTCTCCTGGACGCGGGGCATACGGCTCA	14	0	CUST_132967_PI248252247	CUST_132967_PI248252247	CUST_132967_PI248252247	Unknown	3984.04	203.593	0	1	3.288862e+002	3.317009e+001	0	0	64	3.856406e+002	374	5.520363e+001	5.967465e+001	214	5.458879e+001	54	8.444743e+000	8.895600e+000	0	0	0	0	0	0	0	0	320.458	32.32	1	2.10384e-173	1	1	65.183	8.44474	1	0	65.183	51.0895	51.0895	348.097	0.974373	54.5888	8.44474	0	327.657	0	0
DATA	103	2	18	unmapped	0		0	TGAGAAACGAGAGCGGAGCCGTCTGCGCTGCCTTGCTGTGATAGATCTATGCTAATATCT	16	0	CUST_11169_PI248252247	CUST_11169_PI248252247	CUST_11169_PI248252247	Unknown	4008.67	203.5	0	1	4.969440e+001	6.589646e+000	1	0	65	1.134154e+002	112	2.098131e+001	1.853250e+001	214	5.374766e+001	53	7.145166e+000	8.154300e+000	0	0	0	0	0	0	0	0	48.247	6.39772	1	1.40815e-062	1	1	65.1684	7.14517	1	0	65.1684	57.5363	57.5363	75.8714	0.970874	53.7477	7.14517	0	55.4759	0	0
DATA	104	2	19	unmapped	0		0	ACATCGTTCTTGTCCTGATCATTGATATCATGTTTGGGAGTGCAGCTAACACGGTCACGA	18	0	CUST_197272_PI248252247	CUST_197272_PI248252247	CUST_197272_PI248252247	Unknown	4034.35	203.756	0	1	1.396479e+003	1.397155e+002	0	0	64	1.416109e+003	1378	2.259583e+002	2.262818e+002	200	5.337000e+001	53	8.001451e+000	8.154300e+000	0	0	0	0	0	0	0	0	1350.95	135.16	1	8.76565e-261	1	1	65.1627	8.00145	1	0	65.1627	51.0895	51.0895	1378.57	0.967395	53.37	8.00145	0	1358.21	0	0
DATA	105	2	20	unmapped	0		0	ATTACCTGCAAACAGTATACTGACTTATCTCCTCAGTAGCTCTGTATCTGGTTTCTGCGT	20	0	CUST_156537_PI248252247	CUST_156537_PI248252247	CUST_156537_PI248252247	Unknown	4060.19	203.987	0	1	6.612480e+002	6.626821e+001	0	0	66	7.027879e+002	718.5	1.058160e+002	1.195346e+002	213	5.284507e+001	53	7.726421e+000	7.413000e+000	0	0	0	0	0	0	0	0	637.611	63.8994	1	3.74338e-215	1	1	65.1772	7.72642	1	0	65.1772	48.2044	48.2044	665.244	0.964253	52.8451	7.72642	0	644.93	0	0
DATA	106	2	21	unmapped	0		0	ATTGAAATTCGCAACGTGAATACTGGAAGGCTAGTTCAAGTCATCGAAGGGCAGGATATA	22	0	CUST_188779_PI248252247	CUST_188779_PI248252247	CUST_188779_PI248252247	Unknown	4085.43	204.297	0	1	1.565284e+003	1.565893e+002	0	0	65	1.570123e+003	1481	2.362004e+002	2.972613e+002	202	5.504950e+001	54	8.124499e+000	8.524950e+000	0	0	0	0	0	0	0	0	1504.94	150.552	1	2.40282e-267	1	1	65.1855	8.1245	1	0	65.1855	47.8731	47.8731	1532.58	0.961447	55.0495	8.1245	0	1512.3	0	0
DATA	107	2	22	unmapped	0		0	TGCATTCCAAATGCTGTATCAGTCACAAAACATGGCCAAGCCTTCCGATCCTGTCAAAAC	24	0	CUST_74950_PI248252247	CUST_74950_PI248252247	CUST_74950_PI248252247	Unknown	4110.51	204.303	0	1	7.018934e+002	7.032592e+001	0	0	65	7.383846e+002	721	1.007658e+002	9.414510e+001	202	5.454455e+001	55	8.095235e+000	8.895600e+000	0	0	0	0	0	0	0	0	673.177	67.4487	1	1.88697e-218	1	1	65.2079	8.09524	1	0	65.2079	48.5334	48.5334	700.841	0.959087	54.5446	8.09524	0	680.599	0	0
DATA	108	2	23	unmapped	0		0	ATCACGACCTAGCGATGCGTACGGCAATACAGCTGCAAATATAGGCGTATATATCTGTTA	26	0	CUST_172042_PI248252247	CUST_172042_PI248252247	CUST_172042_PI248252247	Unknown	4135.61	203.931	0	1	1.461686e+005	1.461686e+004	0	5	59	1.399714e+005	139160	1.084093e+004	1.247262e+004	213	5.564789e+001	55	9.145726e+000	9.636900e+000	0	0	1	0	0	0	0	0	139906	13990.6	1	0	1	1	65.223	9.14573	1	0	65.223	53.8203	53.8203	139934	0.957156	55.6479	9.14573	0	139914	0	0
DATA	109	2	24	unmapped	0		0	GAGGACAAGGTAAATAATAAATGAGCGGATGGGTGATCAGATTGAGAGGTACGTATAGGT	28	0	CUST_111817_PI248252247	CUST_111817_PI248252247	CUST_111817_PI248252247	Unknown	4161.5	204	4.41799	1	4.417988e+000	4.401529e+000	2	0	60	6.675000e+001	66	1.187024e+001	1.334340e+001	207	5.264251e+001	52	7.956662e+000	8.895600e+000	0	0	0	0	0	0	0	0	1.50623	4.20425	0	0.352897	1	0	65.2438	7.95666	1	0	65.2438	54.1152	54.1152	29.206	0.95518	52.6425	7.95666	0	9.03011	1	0
DATA	110	2	25	unmapped	0		0	CAGAAATCCATTGGGACTCGGCTTCTTCAGCACGCTGTCTGCTTTCCTCTTCCAGCCTAG	30	0	CUST_148656_PI248252247	CUST_148656_PI248252247	CUST_148656_PI248252247	Unknown	4186.5	204	0	0	1.379134e+002	1.447816e+001	2	2	58	1.967586e+002	198.5	2.403091e+001	2.075640e+001	210	5.360952e+001	53	7.964629e+000	8.154300e+000	0	0	0	0	0	0	0	0	131.502	13.8051	1	9.03706e-120	1	1	65.2564	7.96463	1	0	65.2564	65	65	159.215	0.953513	53.6095	7.96463	0	139.067	0	0
DATA	111	2	26	unmapped	0		0	TGTACACTGGCATCATTGAACTTGCCGTAACTCTGACCATTTATATCAGCCATCTTTCAT	32	0	CUST_189874_PI248252247	CUST_189874_PI248252247	CUST_189874_PI248252247	Unknown	4212.36	204.402	0	1	9.400555e+002	9.410914e+001	0	0	64	9.600156e+002	939	1.339334e+002	1.319514e+002	199	5.287940e+001	53	7.048571e+000	8.154300e+000	0	0	0	0	0	0	0	0	894.745	89.5731	1	9.69402e-236	1	1	65.2707	7.04857	1	0	65.2707	52.3208	52.3208	922.472	0.9518	52.8794	7.04857	0	902.348	0	0
DATA	112	2	27	unmapped	0		0	CTATCAAGCGTTTTGTGCGCCAATTATCAAGCACCTGTTTGGTGCTCGTCAGATTAGGTA	34	0	CUST_79897_PI248252247	CUST_79897_PI248252247	CUST_79897_PI248252247	Unknown	4237.5	204.352	0	1	1.675556e+001	4.727209e+000	0	1	65	8.120000e+001	81	1.411471e+001	1.556730e+001	201	5.412935e+001	54	8.599022e+000	9.636900e+000	0	0	0	0	0	0	0	0	15.9264	4.49328	1	9.93733e-018	1	0	65.2736	8.59902	1	0	65.2736	57.5363	57.5363	43.656	0.950514	54.1294	8.59902	0	23.5562	0	0
DATA	113	2	28	unmapped	0		0	TTGCGCTTGCCCCAGCATGCCTGCCTTGAAGGAAGTCTGTACGCAGGCCGCACACGATTT	36	0	CUST_49746_PI248252247	CUST_49746_PI248252247	CUST_49746_PI248252247	Unknown	4262.58	204.427	0	0	4.619565e+002	4.640718e+001	0	0	64	5.038125e+002	491.5	8.527302e+001	8.172832e+001	214	5.392056e+001	54	7.275159e+000	7.413000e+000	0	0	0	0	0	0	0	0	438.548	44.0556	1	1.9879e-192	1	1	65.2641	7.27516	1	0	65.2641	65	65	466.269	0.949328	53.9206	7.27516	0	446.189	0	0
DATA	114	2	29	unmapped	0		0	AAACGATGCCTAGACTCTAGGAGGTAGTTTATGTTTGGTTTCCTAGAGACGAGCAGTGTG	38	0	CUST_122077_PI248252247	CUST_122077_PI248252247	CUST_122077_PI248252247	Unknown	4288.57	204.671	0	1	1.993961e+003	1.994454e+002	0	0	64	1.955859e+003	1905	2.442285e+002	2.577871e+002	202	5.374257e+001	53.5	7.545093e+000	8.154300e+000	0	0	0	0	0	0	0	0	1890.62	189.109	1	3.23888e-281	1	1	65.2362	7.54509	1	0	65.2362	49.5074	49.5074	1918.32	0.948174	53.7426	7.54509	0	1898.25	0	0
DATA	115	2	30	unmapped	0		0	TGCAATTCACTTTGTTCATGGCTAAATCTATCGGCCCCATTGCTTTGATTGGGTTGACAC	40	0	CUST_84601_PI248252247	CUST_84601_PI248252247	CUST_84601_PI248252247	Unknown	4313.82	204.639	0	1	2.528081e+003	2.528470e+002	0	0	65	2.460062e+003	2388	3.564071e+002	3.795456e+002	207	5.407246e+001	54	7.873981e+000	8.154300e+000	0	0	0	0	0	0	0	0	2394.85	239.522	1	1.37176e-295	1	1	65.2109	7.87398	1	0	65.2109	47.8731	47.8731	2422.52	0.9473	54.0725	7.87398	0	2402.47	0	0
DATA	116	2	31	unmapped	0		0	CTTCCGTTTGATAGAAGAGAGGAGTATGTATCAAATACATATCGACATAATCGACTTTCA	42	0	CUST_45807_PI248252247	CUST_45807_PI248252247	CUST_45807_PI248252247	Unknown	4339.11	204.5	0	1	1.045961e+001	4.560236e+000	0	0	64	7.509375e+001	75.5	1.364716e+001	1.593795e+001	213	5.547418e+001	55	7.945305e+000	8.154300e+000	0	0	0	0	0	0	0	0	9.90087	4.31663	1	8.57627e-009	1	0	65.1929	7.9453	1	0	65.1929	56.9804	56.9804	37.5498	0.946581	55.4742	7.9453	0	17.5198	0	0
DATA	117	2	32		1028	E1A	0		44	1	(+)E1A_r60_3	E1A_r60_3	E1A_r60_3		4364.5	204.5	4.46133	1	4.461331e+000	4.446121e+000	3	6	59	6.701695e+001	66	8.633319e+000	7.413000e+000	206	5.427670e+001	54.5	6.508991e+000	6.671700e+000	0	0	0	0	0	0	0	0	1.84142	4.20559	0	0.25644	1	0	65.1755	6.50899	1	0	65.1755	57.5363	57.5363	29.4729	0.9459	54.2767	6.50899	0	9.45457	1	0
DATA	118	2	33	unmapped	0		0	ACTTATCTGGGTAGCGAAACGACTGATAGCGAGACATCGACCGGAAGGCCCACCACAAGC	46	0	CUST_146838_PI248252247	CUST_146838_PI248252247	CUST_146838_PI248252247	Unknown	4389.67	204.5	0	1	5.108417e+003	5.108610e+002	0	0	66	4.894197e+003	4727.5	7.191188e+002	8.119088e+002	204	5.561275e+001	56	7.415337e+000	8.154300e+000	0	0	0	0	0	0	0	0	4829.06	482.924	1	0	1	1	65.1415	7.41534	1	0	65.1415	57.5363	57.5363	4856.65	0.945313	55.6127	7.41534	0	4836.64	0	0
DATA	119	2	34	unmapped	0		0	ATTCATTCATTCGATCGGTAATCCTCATGAAAGCCATCGCTGGCTCATCACAAGACTAGG	48	0	CUST_73154_PI248252247	CUST_73154_PI248252247	CUST_73154_PI248252247	Unknown	4415.42	204.573	0	1	2.119442e+001	4.926422e+000	1	0	63	8.511111e+001	84	1.326420e+001	1.334340e+001	214	5.371495e+001	53	7.899490e+000	8.154300e+000	0	0	0	0	0	0	0	0	20.0237	4.6543	1	2.87427e-024	1	0	65.0874	7.89949	1	0	65.0874	57.5363	57.5363	47.5671	0.944764	53.715	7.89949	0	27.5644	0	0
DATA	120	2	35	unmapped	0		0	GAAAATGATTCAATAGCTCAATTAGTCTCTAATTCAGGTTCGGCTTCCTGCTTACAAGCG	50	0	CUST_218125_PI248252247	CUST_218125_PI248252247	CUST_218125_PI248252247	Unknown	4440.58	204.573	0	1	8.985999e+000	4.539105e+000	1	0	63	7.352381e+001	72	1.200518e+001	1.297275e+001	210	5.424286e+001	54	9.071385e+000	1.000755e+001	0	0	0	0	0	0	0	0	8.4857	4.28639	1	5.49629e-007	1	0	65.0381	9.07138	1	0	65.0381	57.5363	57.5363	35.9798	0.944325	54.2429	9.07138	0	15.9814	0	0
DATA	121	2	36	unmapped	0		0	AGGAAACTATTATATCGTGCCGTGGCAAGTTATTTGCACTAAGCCCGGAAAATCAATGGA	52	0	CUST_214334_PI248252247	CUST_214334_PI248252247	CUST_214334_PI248252247	Unknown	4466.07	204.933	0	1	2.129187e+003	2.129652e+002	1	1	65	2.074508e+003	2099	1.969587e+002	1.882902e+002	213	5.426761e+001	54	7.920521e+000	7.413000e+000	0	0	0	0	0	0	0	0	2009.52	200.996	1	6.34631e-285	1	1	64.9877	7.92052	1	0	64.9877	46.8651	46.8651	2036.96	0.943797	54.2676	7.92052	0	2016.97	0	0
DATA	122	2	37	unmapped	0		0	TCTTCAGTTGACTGTGTAGAAGCATCAATCTGAATGTCAGACTGGCTGGAATCAGCCTTG	54	0	CUST_169791_PI248252247	CUST_169791_PI248252247	CUST_169791_PI248252247	Unknown	4492.48	204.508	0	1	1.206562e+001	4.613149e+000	1	0	65	7.632308e+001	79	1.358205e+001	1.186080e+001	228	5.252632e+001	52	7.304227e+000	7.413000e+000	0	0	0	0	0	0	0	0	11.3854	4.35308	1	7.67192e-011	1	0	64.9377	7.30423	1	0	64.9377	43.7019	43.7019	38.7791	0.943625	52.5263	7.30423	0	18.7825	0	0
DATA	123	2	38	unmapped	0		0	CCGAGTTTCGGGAATACAATAACTTGTTCGAGCACTGTCAATCACGCTCCAACATCATTG	56	0	CUST_72403_PI248252247	CUST_72403_PI248252247	CUST_72403_PI248252247	Unknown	4516.83	205.013	0	1	1.710926e+001	4.772031e+000	0	1	65	8.103077e+001	80	1.182684e+001	1.186080e+001	210	5.339524e+001	52	8.818259e+000	8.154300e+000	0	0	0	0	0	0	0	0	16.1367	4.50078	1	4.62112e-018	1	0	64.894	8.81826	1	0	64.894	49.1849	49.1849	43.4868	0.943158	53.3952	8.81826	0	23.4846	0	0
DATA	124	2	39	unmapped	0		0	AAAGGTTGAAGCTAAAGGTCCCACTCCTACAAACCCCGCGAAGAAGTTGTAGAGATTACT	58	0	CUST_160931_PI248252247	CUST_160931_PI248252247	CUST_160931_PI248252247	Unknown	4542.44	205.208	0	1	4.678609e+003	4.678821e+002	0	0	65	4.476046e+003	4197	8.319784e+002	1.037079e+003	208	5.596154e+001	55	7.599165e+000	8.154300e+000	0	0	0	0	0	0	0	0	4411.18	441.138	1	0	1	1	64.8638	7.59916	1	0	64.8638	49.1849	49.1849	4438.5	0.942841	55.9615	7.59916	0	4418.49	0	0
DATA	125	2	40	unmapped	0		0	GAGAAGTTCGACGGTAATCTCCGCCAAGTGCTGCATGAATGGTGCTAGCAATAGACGAGG	60	0	CUST_165994_PI248252247	CUST_165994_PI248252247	CUST_165994_PI248252247	Unknown	4567.5	205.352	0	1	1.224235e+001	4.622539e+000	1	0	65	7.638462e+001	76	1.195263e+001	1.186080e+001	207	5.406280e+001	54	7.310115e+000	7.413000e+000	0	0	0	0	0	0	0	0	11.5395	4.35714	1	4.62173e-011	1	0	64.8452	7.31012	1	0	64.8452	57.5363	57.5363	38.8406	0.942585	54.0628	7.31012	0	18.8237	0	0
DATA	126	2	41	unmapped	0		0	GCGAAAGGGGCTGGGCAGAGAAGATAAGAAGGATAAGAAGCAGCAGCCGCAATCCAAGTT	62	0	CUST_83902_PI248252247	CUST_83902_PI248252247	CUST_83902_PI248252247	Unknown	4593.5	205.5	0	1	6.572388e+003	6.572539e+002	0	0	68	6.258353e+003	6071.5	7.815833e+002	8.313679e+002	197	5.107614e+001	51	6.786789e+000	5.930400e+000	0	0	0	0	0	0	0	0	6193.52	619.367	1	0	1	1	64.8287	6.78679	1	0	64.8287	52.9257	52.9257	6220.81	0.942355	51.0761	6.78679	0	6200.78	0	0
DATA	127	2	42	unmapped	0		0	AATATATCAGGGGAATGGGATTTGGCTTCGTCACCTGGCCAGGTGAGAATCAACGTACAA	64	0	CUST_91531_PI248252247	CUST_91531_PI248252247	CUST_91531_PI248252247	Unknown	4618.68	205.4	0	1	2.043082e+003	2.043569e+002	0	0	65	1.989938e+003	1964	2.322488e+002	2.913309e+002	217	5.218894e+001	52	6.907207e+000	7.413000e+000	0	0	0	0	0	0	0	0	1925.1	192.556	1	2.57997e-282	1	1	64.8344	6.90721	1	0	64.8344	50.7771	50.7771	1952.39	0.942255	52.1889	6.90721	0	1932.35	0	0
DATA	128	2	43	unmapped	0		0	TTGCAATAACAACCGCTTTCTTCAACAACCTCTGGTCAACATATTACAAACGTACCATGG	66	0	CUST_92218_PI248252247	CUST_92218_PI248252247	CUST_92218_PI248252247	Unknown	4644.26	205.5	0	1	8.293930e+002	8.305912e+001	0	0	66	8.462273e+002	816	1.463505e+002	1.484453e+002	212	5.248585e+001	52.5	7.577391e+000	7.413000e+000	0	0	0	0	0	0	0	0	781.375	78.2504	1	1.65874e-227	1	1	64.8523	7.57739	1	0	64.8523	50.4627	50.4627	808.683	0.942105	52.4858	7.57739	0	788.628	0	0
DATA	129	2	44	unmapped	0		0	CTGCGAAAAAGTCTCTGAATGCACTGGTCGAGAGGTTCAATCTTTGAATCTAGTCGCACG	68	0	CUST_92027_PI248252247	CUST_92027_PI248252247	CUST_92027_PI248252247	Unknown	4669.56	205.532	0	1	2.541388e+003	2.541779e+002	0	0	64	2.458891e+003	2398	3.365510e+002	4.027112e+002	208	5.156731e+001	51	7.584327e+000	7.413000e+000	0	0	0	0	0	0	0	0	2394.01	239.438	1	1.44095e-295	1	1	64.8818	7.58433	1	0	64.8818	49.8279	49.8279	2421.35	0.942008	51.5673	7.58433	0	2401.27	0	0
DATA	130	2	45	unmapped	0		0	ACTCACCTTGCCTTCTATTCGCATCATATGTCATGCTATGCTTGTTTGGTAATAACTCCA	70	0	CUST_189593_PI248252247	CUST_189593_PI248252247	CUST_189593_PI248252247	Unknown	4694.94	205.914	0	1	7.784335e+003	7.784462e+002	0	0	67	7.396284e+003	7047	1.088518e+003	1.296534e+003	208	5.348558e+001	53	7.649937e+000	8.154300e+000	0	0	0	0	0	0	0	0	7331.37	733.149	1	0	1	1	64.9179	7.64994	1	0	64.9179	51.0895	51.0895	7358.74	0.94181	53.4856	7.64994	0	7338.64	0	0
DATA	131	2	46	unmapped	0		0	CAGTCTGTACGACCTCAAGAAGCGATTTGATCGTGAGCTTGATGGTCTCTTCTTTACTCA	72	0	CUST_44501_PI248252247	CUST_44501_PI248252247	CUST_44501_PI248252247	Unknown	4719.89	205.5	0	0	4.899016e+001	6.625475e+000	5	0	59	1.111017e+002	111	1.588286e+001	1.556730e+001	215	5.388837e+001	54	6.929997e+000	7.413000e+000	0	0	0	0	0	0	0	0	46.1455	6.24077	1	2.9995e-060	1	1	64.9562	6.93	1	0	64.9562	65	65	73.5577	0.941935	53.8884	6.93	0	53.4433	0	0
DATA	132	2	47	unmapped	0		0	CTTCGTTCGTCGTTGTGCTGGATGATGGACGGGTGGATCGATTGATATGTTCATTATTTT	74	0	CUST_172050_PI248252247	CUST_172050_PI248252247	CUST_172050_PI248252247	Unknown	4745.42	205.573	0	1	2.269682e+005	2.269682e+004	0	2	62	2.138484e+005	208946	2.699351e+004	2.857717e+004	195	5.731795e+001	56	9.695968e+000	9.636900e+000	0	0	1	0	0	0	0	0	213783	21378.3	1	0	1	1	65.0164	9.69597	1	0	65.0164	57.5363	57.5363	213811	0.941909	57.3179	9.69597	0	213791	0	0
DATA	133	2	48	unmapped	0		0	GGTAGGAACACAAGTGCTATAGGGTGGTTTTTCACAAGGGCTACATCCAGTCGTTGGTGT	76	0	CUST_97166_PI248252247	CUST_97166_PI248252247	CUST_97166_PI248252247	Unknown	4770.58	205.573	0	1	1.152104e+001	4.606903e+000	0	0	64	7.593750e+001	76.5	1.817889e+001	2.038575e+001	223	5.231839e+001	52	7.872977e+000	8.895600e+000	0	0	0	0	0	0	0	0	10.8522	4.33944	1	4.33009e-010	1	0	65.0853	7.87298	1	0	65.0853	57.5363	57.5363	38.3935	0.941943	52.3184	7.87298	0	18.2274	0	0
DATA	134	2	49	unmapped	0		0	TGAATGATACCCTATGTATCGTTACAACCTTGATCATGCCTATCGCATCTACTGATGAAA	78	0	CUST_150795_PI248252247	CUST_150795_PI248252247	CUST_150795_PI248252247	Unknown	4796.5	206	0	1	3.312597e+003	3.312897e+002	0	0	62	3.185161e+003	3142.5	3.986971e+002	4.987096e+002	197	5.200508e+001	51	7.016378e+000	6.671700e+000	0	0	0	0	0	0	0	0	3120	312.029	1	1.13595e-311	1	1	65.1591	7.01638	1	0	65.1591	48.5334	48.5334	3147.62	0.94186	52.0051	7.01638	0	3127.42	0	0
DATA	135	2	50		0		0		80	1	ETG02_36680	ETG02_36680	ETG02_36680		4821.5	205.648	4.47932	0	4.479320e+000	4.459767e+000	3	0	63	5.838095e+001	59	7.719745e+000	7.783650e+000	214	5.107477e+001	50	6.975747e+000	7.413000e+000	0	0	0	0	0	0	0	0	-6.8297	4.20155	0	4.26044e-005	1	0	65.2106	6.97575	1	0	65.2106	65	65	20.837	0.942101	51.0748	6.97575	0	0.609094	1	0
DATA	136	2	51	unmapped	0		0	CTATCAGCAACTTTCTGCTGATCCTAACTCACTGGCTAACCTTGATCAAGATCTTCCGAA	82	0	CUST_24342_PI248252247	CUST_24342_PI248252247	CUST_24342_PI248252247	Unknown	4847.38	206.027	0	1	1.617412e+003	1.618027e+002	0	0	65	1.589092e+003	1579	2.017147e+002	1.630860e+002	194	5.154124e+001	51	7.088694e+000	6.671700e+000	0	0	0	0	0	0	0	0	1523.81	152.439	1	4.19896e-268	1	1	65.283	7.08869	1	0	65.283	48.8603	48.8603	1551.55	0.942128	51.5412	7.08869	0	1531.28	0	0
DATA	137	2	52	unmapped	0		0	GTCGAATATATACGAACGGATGTAACGGCTCTTGTCTTAGTATCAAGCACTATTGAGCAG	84	0	CUST_89373_PI248252247	CUST_89373_PI248252247	CUST_89373_PI248252247	Unknown	4872.5	206	0	1	3.212472e+004	3.212475e+003	0	0	66	3.033819e+004	29699.9	4.166920e+003	5.222999e+003	206	5.665049e+001	56	8.639341e+000	8.710275e+000	0	0	1	0	0	0	0	0	30272.8	3027.29	1	0	1	1	65.3668	8.63934	1	0	65.3668	54.1152	54.1152	30300.7	0.942353	56.6505	8.63934	0	30280.3	0	0
DATA	138	2	53	unmapped	0		0	GAACAACTACGATTATTTATAGGTTTGATGTTGAAACGAAGGGTGCTCCAGGCAGCCAGA	86	0	CUST_190930_PI248252247	CUST_190930_PI248252247	CUST_190930_PI248252247	Unknown	4897.5	206	0	1	3.540370e+001	5.692234e+000	1	0	61	9.880328e+001	101	1.436410e+001	1.334340e+001	204	5.618137e+001	56	8.101052e+000	8.339625e+000	0	0	0	0	0	0	0	0	33.3725	5.36566	1	2.48002e-044	1	1	65.4308	8.10105	1	0	65.4308	54.1152	54.1152	61.2593	0.942628	56.1814	8.10105	0	40.92	0	0
DATA	139	2	54	unmapped	0		0	CATAAATATGAAAGAAGGGTATGACTGCTATCCCCACGTCACCAGGCCTGAACTGACTTT	88	0	CUST_32960_PI248252247	CUST_32960_PI248252247	CUST_32960_PI248252247	Unknown	4923.39	206.069	0	1	1.297132e+001	4.640674e+000	1	0	63	7.776190e+001	78	8.862233e+000	8.895600e+000	205	5.539024e+001	55	8.567146e+000	8.154300e+000	0	0	0	0	0	0	0	0	12.2314	4.37597	1	4.58118e-012	1	0	65.5305	8.56715	1	0	65.5305	53.8203	53.8203	40.2179	0.94296	55.3902	8.56715	0	19.836	0	0
DATA	140	2	55	unmapped	0		0	AGGATATCTGTAATATATATGTGTAATATGATCACTGATAATCAACCATATAAAAGTGAT	90	0	CUST_26159_PI248252247	CUST_26159_PI248252247	CUST_26159_PI248252247	Unknown	4948.6	206.157	0	1	5.779401e+001	7.296445e+000	1	0	64	1.201250e+002	119	1.816459e+001	1.871782e+001	211	5.410900e+001	54	7.717788e+000	7.413000e+000	0	0	0	0	0	0	0	0	54.5204	6.88315	1	4.15282e-069	1	1	65.6046	7.71779	1	0	65.6046	47.2035	47.2035	82.581	0.943357	54.109	7.71779	0	62.1551	0	0
DATA	141	2	56		1028	E1A	0		92	1	(+)E1A_r60_a97	E1A_r60_a97	E1A_r60_a97		4973.99	206.4	0	1	3.601881e+003	3.602156e+002	0	0	65	3.465108e+003	3389	4.226708e+002	5.233578e+002	210	5.400476e+001	53	8.263309e+000	7.413000e+000	0	0	0	0	0	0	0	0	3399.42	339.968	1	6.92754e-317	1	1	65.6893	8.26331	1	0	65.6893	49.1849	49.1849	3427.56	0.94379	54.0048	8.26331	0	3407.09	0	1
DATA	142	2	57	unmapped	0		0	ATTTCATCTGTGGCAATGTCTACTAAACAGCCCAACGGATTACTCGTAAAGGATCTGCTC	94	0	CUST_200037_PI248252247	CUST_200037_PI248252247	CUST_200037_PI248252247	Unknown	4999.42	206.427	0	1	7.251445e+001	8.507407e+000	1	1	62	1.342419e+002	132.5	2.023281e+001	1.834718e+001	209	5.472727e+001	54	7.611812e+000	6.671700e+000	0	0	0	0	0	0	0	0	68.4832	8.03446	1	9.78374e-082	1	1	65.7588	7.61181	1	0	65.7588	57.5363	57.5363	96.6979	0.944407	54.7273	7.61181	0	76.1755	0	0
DATA	143	2	58	unmapped	0		0	CGTGCTCAAGCTCCAACGCCCTTCACAATCAAGGAATGTTCTAAATGTATGAATTACATT	96	0	CUST_174040_PI248252247	CUST_174040_PI248252247	CUST_174040_PI248252247	Unknown	5025.15	206.627	0	1	6.797415e+003	6.797561e+002	0	0	65	6.489969e+003	6151	1.034876e+003	1.091194e+003	208	5.662019e+001	56.5	8.067647e+000	8.895600e+000	0	0	0	0	0	0	0	0	6424.14	642.428	1	0	1	1	65.8282	8.06765	1	0	65.8282	49.1849	49.1849	6452.43	0.945086	56.6202	8.06765	0	6431.85	0	0
DATA	144	2	59	unmapped	0		0	TTATTATTTCTGGATTATATGCAGGCAATACATCACTAGCCCTTAATTATTCTATCCAAT	98	0	CUST_28916_PI248252247	CUST_28916_PI248252247	CUST_28916_PI248252247	Unknown	5050.38	206.636	0	1	2.087576e+003	2.088049e+002	0	0	64	2.040656e+003	1979	2.654823e+002	3.098634e+002	213	5.523005e+001	55	8.040501e+000	8.895600e+000	0	0	0	0	0	0	0	0	1974.74	197.519	1	7.30894e-284	1	1	65.9128	8.0405	1	0	65.9128	49.8279	49.8279	2003.11	0.94595	55.23	8.0405	0	1982.48	0	0
DATA	145	2	60	unmapped	0		0	GCGCGTACGGTAGTCGTCTCACGGGTGCCGGATGGGGCGGATGCACAGTCTCCCTTGTGG	100	0	CUST_127422_PI248252247	CUST_127422_PI248252247	CUST_127422_PI248252247	Unknown	5076.01	206.616	0	1	2.400772e+004	2.400776e+003	0	0	69	2.280100e+004	22054.6	2.812716e+003	3.477259e+003	201	5.408955e+001	54	7.647349e+000	8.154300e+000	0	0	1	0	0	0	0	0	22735	2273.5	1	0	1	1	66.0072	7.64735	1	0	66.0072	48.8603	48.8603	22763.5	0.946987	54.0896	7.64735	0	22742.8	0	0
DATA	146	2	61	unmapped	0		0	GCTTTCACAACTGCTTCCACCTCTCAAGAAACCTCGTGTAGATATGTTCAATGGGCTTTC	102	0	CUST_166631_PI248252247	CUST_166631_PI248252247	CUST_166631_PI248252247	Unknown	5100.89	206.5	0	1	3.538625e+001	5.670705e+000	0	0	64	9.964063e+001	101	1.463348e+001	1.408470e+001	203	5.470443e+001	54	7.276119e+000	7.413000e+000	0	0	0	0	0	0	0	0	33.5528	5.37689	1	1.40268e-044	1	1	66.0878	7.27612	1	0	66.0878	56.9804	56.9804	62.0966	0.948187	54.7044	7.27612	0	41.3552	0	0
DATA	147	2	62	unmapped	0		0	TGAATAATAGTATCAAAAAGTTAGAAGAAACGGTTAAGAGACCGCACAGAAAAGAACAGT	104	0	CUST_170040_PI248252247	CUST_170040_PI248252247	CUST_170040_PI248252247	Unknown	5126.42	206.573	0	1	1.058885e+001	4.549846e+000	1	0	63	7.622222e+001	75	1.289467e+001	1.297275e+001	208	5.639423e+001	56.5	7.437882e+000	7.413000e+000	0	0	0	0	0	0	0	0	10.0543	4.32018	1	5.34802e-009	1	0	66.1679	7.43788	1	0	66.1679	57.5363	57.5363	38.6782	0.949522	56.3942	7.43788	0	17.8754	0	0
DATA	148	2	63	unmapped	0		0	CTCAAGTAGCTACACGATTCCTGTTTACTCGATAGGAAATTTACAAAGTGATCTATGTAA	106	0	CUST_182677_PI248252247	CUST_182677_PI248252247	CUST_182677_PI248252247	Unknown	5151.58	206.573	0	1	2.396927e+001	5.026118e+000	1	0	63	8.901587e+001	89	1.267521e+001	1.149015e+001	212	5.514623e+001	55	7.200733e+000	8.154300e+000	0	0	0	0	0	0	0	0	22.7962	4.78014	1	1.13939e-028	1	1	66.2197	7.20073	1	0	66.2197	57.5363	57.5363	51.4719	0.95106	55.1462	7.20073	0	30.6064	0	0
DATA	149	2	64	unmapped	0		0	AGCGGCTAGGTAAGCTCCGAAGCAGGCGAACACGTATTGACAAGCCAATTAGGGTCGACA	108	0	CUST_24422_PI248252247	CUST_24422_PI248252247	CUST_24422_PI248252247	Unknown	5177.42	206.573	0	1	4.817033e+001	6.530451e+000	1	0	63	1.121587e+002	113	1.739596e+001	1.630860e+001	214	5.517290e+001	55	7.543490e+000	7.413000e+000	0	0	0	0	0	0	0	0	45.8995	6.2226	1	5.68298e-060	1	1	66.2592	7.54349	1	0	66.2592	57.5363	57.5363	74.6147	0.952858	55.1729	7.54349	0	53.6826	0	0
DATA	150	2	65	unmapped	0		0	TATTTAAATCACTAACCGCCGCAGGCCCCGCATAAGTATCCGTCCAGTCACTGCTCAGGC	110	0	CUST_107182_PI248252247	CUST_107182_PI248252247	CUST_107182_PI248252247	Unknown	5202.5	206.648	0	0	4.884681e+001	6.574480e+000	0	0	66	1.129242e+002	114	2.073667e+001	2.335095e+001	208	5.539423e+001	55	7.723380e+000	8.154300e+000	0	0	0	0	0	0	0	0	46.6393	6.27737	1	8.37927e-061	1	1	66.2849	7.72338	1	0	66.2849	65	65	75.3802	0.954808	55.3942	7.72338	0	54.3805	0	0
DATA	151	2	66	unmapped	0		0	TATTTCTTGTTATCGCACTTGGATGCAAAAGGTTTTTTACCGAGTACATTTACAATCCTG	112	0	CUST_38379_PI248252247	CUST_38379_PI248252247	CUST_38379_PI248252247	Unknown	5227.91	206.614	0	1	1.658719e+001	4.692869e+000	0	0	64	8.218750e+001	79.5	1.525016e+001	1.649393e+001	214	5.612150e+001	55	7.733483e+000	8.154300e+000	0	0	0	0	0	0	0	0	15.8753	4.49147	1	1.1964e-017	1	0	66.3122	7.73348	1	0	66.3122	57.259	57.259	44.6435	0.957084	56.1215	7.73348	0	23.5735	0	0
DATA	152	2	67	unmapped	0		0	ATGCTCTTACAAAGACTGGGAGCGCTGCCGGCATTCGTGAAGGATTTCCCTTTCTTTAGG	114	0	CUST_136990_PI248252247	CUST_136990_PI248252247	CUST_136990_PI248252247	Unknown	5253.57	206.9	0	1	1.928812e+003	1.929309e+002	1	0	62	1.917097e+003	1874	2.326155e+002	2.437024e+002	210	5.483810e+001	55	7.830286e+000	8.154300e+000	0	0	0	0	0	0	0	0	1850.76	185.124	1	6.39521e-280	1	1	66.3341	7.83029	1	0	66.3341	47.5395	47.5395	1879.55	0.959535	54.8381	7.83029	0	1858.41	0	0
DATA	153	2	68	unmapped	0		0	AGAGGACCAAGGCCACCACAGAGGCATAAAGGGGATGATATTTTTTGAAAACCTTTTACC	116	0	CUST_37799_PI248252247	CUST_37799_PI248252247	CUST_37799_PI248252247	Unknown	5278.5	207	0	1	4.511282e+004	4.511285e+003	0	0	65	4.347786e+004	42016.7	5.998597e+003	6.421196e+003	209	5.502871e+001	55	7.326135e+000	8.154300e+000	0	0	1	0	0	0	0	0	43411.5	4341.15	1	0	1	1	66.3626	7.32613	1	0	66.3626	54.1152	54.1152	43440.3	0.962287	55.0287	7.32613	0	43419.1	0	0
DATA	154	2	69	unmapped	0		0	GTACAGCGTTAGGGTTGGCGTCATTGTGCCAGAAATCATTTCTTCATCTTTTTGCAAGTC	118	0	CUST_216464_PI248252247	CUST_216464_PI248252247	CUST_216464_PI248252247	Unknown	5304.09	207.386	0	1	3.414901e+002	3.442527e+001	2	0	62	3.960484e+002	392.5	6.342168e+001	6.708765e+001	199	5.342211e+001	53	7.012450e+000	8.154300e+000	0	0	0	0	0	0	0	0	329.648	33.2314	1	4.07208e-175	1	1	66.4008	7.01245	1	0	66.4008	57.259	57.259	358.504	0.965321	53.4221	7.01245	0	337.205	0	0
DATA	155	2	70	unmapped	0		0	ATTTATTCGAAGCACAAGTAAGACCGCTGAACGTAGTTTGACGACTCGAGCGTGTCTCTT	120	0	CUST_158669_PI248252247	CUST_158669_PI248252247	CUST_158669_PI248252247	Unknown	5329.96	207.342	0	1	1.188386e+003	1.189177e+002	0	0	65	1.217892e+003	1167	1.678172e+002	1.882902e+002	216	5.250000e+001	52	7.938719e+000	8.154300e+000	0	0	0	0	0	0	0	0	1151.48	115.225	1	4.50785e-251	1	1	66.4124	7.93872	1	0	66.4124	48.8603	48.8603	1180.35	0.968944	52.5	7.93872	0	1158.97	0	0
DATA	156	2	71	unmapped	0		0	CATTTAATACTACTGGTATTAGTCACGAGAAGGTATCTGAATTCATAATCCAGAACTGCT	122	0	CUST_128022_PI248252247	CUST_128022_PI248252247	CUST_128022_PI248252247	Unknown	5354.91	207.386	4.33803	1	4.338034e+000	4.319098e+000	1	0	63	5.912698e+001	60	8.017103e+000	7.413000e+000	195	5.130256e+001	51	6.485173e+000	6.671700e+000	0	0	0	0	0	0	0	0	-7.22458	4.20155	0	1.5976e-005	1	0	66.3516	6.48517	1	0	66.3516	57.259	57.259	21.583	0.972785	51.3026	6.48517	0	0.120722	1	0
DATA	157	2	72	unmapped	0		0	ACAAGCTCTCTTTATCAATCGCATCGCTTCTCCGCAACACCTTGTCCAGCATGCGTACGA	124	0	CUST_4741_PI248252247	CUST_4741_PI248252247	CUST_4741_PI248252247	Unknown	5380.38	206.985	0	1	3.398934e+001	5.480358e+000	1	0	64	9.953125e+001	98	1.534675e+001	1.797652e+001	210	5.051905e+001	50	6.916599e+000	6.671700e+000	0	0	0	0	0	0	0	0	33.2187	5.35611	1	4.03754e-044	1	1	66.3125	6.9166	1	0	66.3125	45.4864	45.4864	61.9873	0.977328	50.519	6.9166	0	40.442	0	0
DATA	158	2	73	unmapped	0		0	CAACCCGACTCGCGGCGCGTGGATTCATAAAACATGATAGTAATTATATATTGTCCTTTA	126	0	CUST_190660_PI248252247	CUST_190660_PI248252247	CUST_190660_PI248252247	Unknown	5405.58	207.427	0	1	4.861894e+004	4.861896e+003	0	0	65	4.780454e+004	46419.7	4.609480e+003	5.809653e+003	210	5.021905e+001	50	6.894254e+000	6.671700e+000	0	0	1	0	0	0	0	0	47738.3	4773.83	1	0	1	1	66.2717	6.89425	1	0	66.2717	57.5363	57.5363	47767	0.981886	50.219	6.89425	0	47745.4	0	0
DATA	159	2	74	unmapped	0		0	TTTAATAAACTCTTCTTGTTCCGGTGTGGGTTCATCGCCGTCTTCGGAGAGGTAAGATGA	128	0	CUST_34851_PI248252247	CUST_34851_PI248252247	CUST_34851_PI248252247	Unknown	5431.11	207.5	0	0	6.963880e+000	4.312771e+000	4	0	60	7.310000e+001	73.5	9.890417e+000	1.000755e+001	216	5.256944e+001	53	7.346874e+000	6.671700e+000	0	0	0	0	0	0	0	0	6.87451	4.25742	1	3.81886e-005	1	0	66.2255	7.34687	1	0	66.2255	65	65	35.556	0.987166	52.5694	7.34687	0	13.8313	0	0
DATA	160	2	75		66	Structural	0		1	1	DarkCorner	DarkCorner	DarkCorner		5456.72	207.104	0	1	1.103404e+001	4.371740e+000	0	0	66	7.709091e+001	74.5	1.456944e+001	1.593795e+001	210	5.650476e+001	57	8.220204e+000	7.413000e+000	0	0	0	0	0	1	0	0	10.9593	4.34213	1	3.0677e-010	1	0	66.1316	8.2202	1	0	66.1316	45.835	45.835	39.5469	0.993228	56.5048	8.2202	0	17.7314	0	0
DATA	161	2	76		66	Structural	0		1	1	DarkCorner	DarkCorner	DarkCorner		5482.21	207.372	0	1	5.963690e+000	4.245700e+000	2	1	62	7.200000e+001	71.5	9.424419e+000	8.524950e+000	222	5.397748e+001	53	8.460418e+000	8.895600e+000	0	0	0	0	0	0	0	0	5.96078	4.24363	1	0.000321822	1	0	66.0392	8.46042	1	0	66.0392	50.1463	50.1463	34.456	0.999511	53.9775	8.46042	0	12.5442	0	0
DATA	162	2	77		66	Structural	0		1	1	DarkCorner	DarkCorner	DarkCorner		5507.98	207.509	0	1	9.339730e+000	4.277404e+000	1	0	61	7.536066e+001	75	1.358680e+001	1.334340e+001	210	5.359048e+001	53	6.741566e+000	6.671700e+000	0	0	0	0	0	1	0	0	9.40095	4.30544	1	3.88623e-008	1	0	65.9597	6.74157	1	0	65.9597	42.2201	42.2201	37.8167	1.00655	53.5905	6.74157	0	15.8057	0	0
DATA	163	2	78		66	Structural	0		1	1	DarkCorner	DarkCorner	DarkCorner		5532.76	207.625	0	1	7.138376e+000	4.204697e+000	1	0	64	7.312500e+001	74	1.122002e+001	9.822225e+000	216	5.522222e+001	54	8.186584e+000	8.895600e+000	0	0	0	0	0	1	0	0	7.23811	4.26344	1	1.54379e-005	1	0	65.8869	8.18658	1	0	65.8869	47.8731	47.8731	35.581	1.01397	55.2222	8.18658	0	13.4724	0	0
DATA	164	2	79		66	Structural	0		1	1	DarkCorner	DarkCorner	DarkCorner		5558.26	207.634	0	1	8.219763e+000	4.191057e+000	0	0	64	7.420313e+001	72.5	1.166895e+001	1.352873e+001	212	5.584906e+001	56	9.060400e+000	1.037820e+001	0	0	0	0	0	1	0	0	8.40356	4.28477	1	6.91632e-007	1	0	65.7996	9.0604	1	0	65.7996	51.0895	51.0895	36.6591	1.02236	55.8491	9.0604	0	14.4484	0	0
DATA	165	2	80		66	Structural	0		1	1	DarkCorner	DarkCorner	DarkCorner		5583.59	207.907	0	1	7.562183e+000	4.143600e+000	1	0	63	7.347619e+001	72	1.104953e+001	1.149015e+001	206	5.388835e+001	53.5	7.565787e+000	7.413000e+000	0	0	0	0	0	1	0	0	7.79893	4.27332	1	3.59523e-006	1	0	65.6773	7.56579	1	0	65.6773	49.1849	49.1849	35.9322	1.03131	53.8883	7.56579	0	13.6161	0	0
DATA	166	2	81		66	Structural	0		1	1	DarkCorner	DarkCorner	DarkCorner		5608.96	207.293	0	1	9.970618e+000	4.155208e+000	1	1	63	7.595238e+001	75	1.068678e+001	1.000755e+001	229	5.588210e+001	56	8.094783e+000	8.895600e+000	0	0	0	0	0	1	0	0	10.3852	4.328	1	1.90747e-009	1	0	65.5671	8.09478	1	0	65.5671	47.5395	47.5395	38.4084	1.04158	55.8821	8.09478	0	15.989	0	0
DATA	167	2	82		66	Structural	0		1	1	DarkCorner	DarkCorner	DarkCorner		5634.53	207.784	0	1	9.027141e+000	4.093908e+000	2	0	64	7.496875e+001	74	1.019799e+001	9.636900e+000	217	5.459908e+001	55	7.522226e+000	7.413000e+000	0	0	0	0	0	1	0	0	9.49829	4.30758	1	2.9055e-008	1	0	65.4705	7.52223	1	0	65.4705	48.2044	48.2044	37.4248	1.05219	54.5991	7.52223	0	14.893	0	0
DATA	168	2	83		66	Structural	0		1	1	DarkCorner	DarkCorner	DarkCorner		5660.34	207.155	0	1	1.395221e+001	4.186152e+000	1	0	64	8.021875e+001	80	1.329813e+001	1.315807e+001	249	5.576305e+001	56	7.717549e+000	8.154300e+000	0	0	0	0	0	1	0	0	14.8528	4.45636	1	4.81083e-016	1	0	65.366	7.71755	1	0	65.366	42.2201	42.2201	42.6748	1.06455	55.7631	7.71755	0	20.033	0	0
DATA	169	2	84		66	Structural	0		1	1	DarkCorner	DarkCorner	DarkCorner		5685.09	208.386	0	0	8.163054e+000	3.988350e+000	1	0	63	7.403175e+001	75	1.162723e+001	1.334340e+001	204	5.450000e+001	54	7.940977e+000	8.154300e+000	0	0	0	0	0	1	0	0	8.78541	4.29242	1	2.34942e-007	1	0	65.2463	7.94098	1	0	65.2463	65	65	36.4877	1.07624	54.5	7.94098	0	13.7287	0	0
DATA	170	2	85		260	BrightCorner	0		0	1	GE_BrightCorner	GE_BrightCorner	GE_BrightCorner		5711.25	208.356	0	1	1.152308e+003	1.152952e+002	0	2	62	1.321758e+003	1311	1.077258e+002	9.692497e+001	557	5.442549e+001	54	7.280871e+000	7.413000e+000	0	0	0	0	0	0	0	0	1256.65	125.735	1	2.19443e-256	1	1	65.1109	7.28087	1	0	65.1109	48.5334	48.5334	1284.21	1.09055	54.4255	7.28087	0	1261.34	0	0
DATA	171	3	1		66	Structural	0		1	1	DarkCorner	DarkCorner	DarkCorner		3564.42	209.573	3.7822	0	3.782197e+000	3.765688e+000	1	0	63	5.542857e+001	54	7.766168e+000	7.413000e+000	383	4.986945e+001	50	6.168123e+000	5.930400e+000	0	0	0	0	0	0	0	0	-9.13996	4.20155	0	8.40572e-008	1	0	64.5685	6.16812	1	0	64.5685	65	65	17.8846	1.11575	49.8695	6.16812	0	-3.68836	0	0
DATA	172	3	2		66	Structural	0		1	1	DarkCorner	DarkCorner	DarkCorner		3589.58	209.573	3.83521	1	3.835215e+000	3.818474e+000	0	0	64	5.807813e+001	57	7.864537e+000	8.339625e+000	55	5.090909e+001	50	6.708957e+000	5.930400e+000	0	0	0	0	0	0	0	0	-6.53261	4.20155	0	8.69096e-005	1	0	64.6107	6.70896	1	0	64.6107	57.5363	57.5363	20.5341	1.10032	50.9091	6.70896	0	-0.95432	0	0
DATA	173	3	3		66	Structural	0		1	1	DarkCorner	DarkCorner	DarkCorner		3615.42	209.573	3.8868	0	3.886799e+000	3.869833e+000	4	1	59	5.689831e+001	56	6.263454e+000	5.189100e+000	65	5.163077e+001	50	9.111410e+000	8.895600e+000	0	0	0	0	0	0	0	0	-7.78444	4.20155	0	3.73645e-006	1	0	64.6827	9.11141	1	0	64.6827	65	65	19.3543	1.08572	51.6308	9.11141	0	-2.04986	0	0
DATA	174	3	4		66	Structural	0		1	1	DarkCorner	DarkCorner	DarkCorner		3640.5	210	3.93535	0	3.935352e+000	3.918174e+000	2	0	60	5.588333e+001	55.5	7.666992e+000	7.413000e+000	55	5.034545e+001	51	7.295910e+000	7.413000e+000	0	0	0	0	0	0	0	0	-8.85455	4.20155	0	1.92628e-007	1	0	64.7379	7.29591	1	0	64.7379	65	65	18.3393	1.07232	50.3455	7.29591	0	-2.98785	0	0
DATA	175	3	5		66	Structural	0		1	1	DarkCorner	DarkCorner	DarkCorner		3666	210	3.98076	0	3.980764e+000	3.963389e+000	0	0	69	5.610145e+001	54	8.660500e+000	1.037820e+001	53	5.033962e+001	51	7.019049e+000	7.413000e+000	0	0	0	0	0	0	0	0	-8.68425	4.20155	0	3.13621e-007	1	0	64.7857	7.01905	1	0	64.7857	65	65	18.5574	1.06009	50.3396	7.01905	0	-2.69139	0	0
DATA	176	3	6		66	Structural	0		1	1	DarkCorner	DarkCorner	DarkCorner		3691.52	210.879	4.02596	0	4.025961e+000	4.008388e+000	1	1	62	5.862903e+001	58	8.272478e+000	8.154300e+000	56	5.035714e+001	50	5.946515e+000	6.671700e+000	0	0	0	0	0	0	0	0	-6.20464	4.20155	0	0.000186055	1	0	64.8337	5.94651	1	0	64.8337	65	65	21.085	1.04819	50.3571	5.94651	0	-0.0928539	0	0
DATA	177	3	7		66	Structural	0		1	1	DarkCorner	DarkCorner	DarkCorner		3716.58	210.427	4.06414	0	4.064140e+000	4.046400e+000	1	0	63	5.720635e+001	57	8.248477e+000	7.783650e+000	57	5.101754e+001	50	7.446215e+000	9.636900e+000	0	0	0	0	0	0	0	0	-7.66787	4.20155	0	5.08608e-006	1	0	64.8742	7.44621	1	0	64.8742	65	65	19.6623	1.03834	51.0175	7.44621	0	-1.44071	0	0
DATA	178	3	8		66	Structural	0		1	1	DarkCorner	DarkCorner	DarkCorner		3742.42	210.427	4.10221	0	4.102206e+000	4.084300e+000	0	0	64	5.612500e+001	55	8.684049e+000	9.822225e+000	44	4.990909e+001	50	6.171269e+000	4.818450e+000	0	0	0	0	0	0	0	0	-8.79246	4.20155	0	2.3024e-007	1	0	64.9175	6.17127	1	0	64.9175	65	65	18.581	1.02871	49.9091	6.17127	0	-2.45005	0	0
DATA	179	3	9		66	Structural	0		1	1	DarkCorner	DarkCorner	DarkCorner		3767.58	210.427	4.13684	0	4.136835e+000	4.118778e+000	2	0	62	5.691935e+001	57	8.037409e+000	8.524950e+000	64	5.423438e+001	54	8.362316e+000	7.598325e+000	0	0	0	0	0	0	0	0	-8.04254	4.20155	0	1.86792e-006	1	0	64.9619	8.36232	1	0	64.9619	65	65	19.3754	1.0201	54.2344	8.36232	0	-1.58796	0	0
DATA	180	3	10		66	Structural	0		1	1	DarkCorner	DarkCorner	DarkCorner		3793	210.455	4.16952	0	4.169522e+000	4.151322e+000	0	0	62	5.785484e+001	56	7.747759e+000	8.524950e+000	53	5.318868e+001	53	6.691144e+000	5.930400e+000	0	0	0	0	0	0	0	0	-7.14735	4.20155	0	1.94113e-005	1	0	65.0022	6.69114	1	0	65.0022	65	65	20.3108	1.0121	53.1887	6.69114	0	-0.586624	0	0
DATA	181	3	11	unmapped	0		0	ACACTGGCTGGAACTTATCTGGGTAGCGAAACGACTGATAGCGAGACATCGACCGGAAGG	130	0	CUST_146847_PI248252247	CUST_146847_PI248252247	CUST_146847_PI248252247	Unknown	3818.63	210.64	0	1	4.722142e+003	4.722328e+002	0	0	64	4.809000e+003	4693.5	8.035538e+002	9.199533e+002	46	5.236957e+001	52.5	8.182254e+000	8.154300e+000	0	0	0	0	0	0	0	0	4743.96	474.415	1	0	1	1	65.0368	8.18225	1	0	65.0368	48.8603	48.8603	4771.46	1.00462	52.3696	8.18225	0	4750.62	0	0
DATA	182	3	12	unmapped	0		0	CATATATCGATTCGTTCAATGAAGCTTTTAAAGCTTGAACTCGCCAACTTTGGCCCTGAA	132	0	CUST_12591_PI248252247	CUST_12591_PI248252247	CUST_12591_PI248252247	Unknown	3843.81	210.774	0	1	3.278137e+001	5.335981e+000	0	0	65	9.778462e+001	98	1.683792e+001	1.704990e+001	55	5.294545e+001	52	7.730215e+000	8.895600e+000	0	0	0	0	0	0	0	0	32.7134	5.32491	1	2.01934e-043	1	1	65.0712	7.73022	1	0	65.0712	45.1352	45.1352	60.2406	0.997926	52.9455	7.73022	0	39.4661	0	0
DATA	183	3	13	unmapped	0		0	ATGTAACGCCCAAGGTAGAGTTAGTCTCTAACTACAATTAAGCATGGATGGCCTTGCCCT	134	0	CUST_105022_PI248252247	CUST_105022_PI248252247	CUST_105022_PI248252247	Unknown	3869.33	210.5	0	1	8.817736e+000	4.326380e+000	0	0	66	7.384848e+001	74.5	1.246070e+001	1.408470e+001	53	5.373585e+001	52	8.076916e+000	6.671700e+000	0	0	0	0	0	0	0	0	8.74692	4.29164	1	2.62291e-007	1	0	65.1016	8.07692	1	0	65.1016	57.5363	57.5363	36.3045	0.991969	53.7358	8.07692	0	15.5905	0	0
DATA	184	3	14	unmapped	0		0	TCAAAAGACTCTACCATTGAACATTCAGCATAGGGCAAGATGGGTACTATAGGAATCACA	136	0	CUST_199471_PI248252247	CUST_199471_PI248252247	CUST_199471_PI248252247	Unknown	3894.58	210.573	0	1	2.493094e+003	2.493458e+002	0	0	64	2.524328e+003	2430	4.501201e+002	5.796966e+002	47	5.582979e+001	55	6.207706e+000	6.671700e+000	0	0	0	0	0	0	0	0	2459.2	245.956	1	3.35167e-297	1	1	65.1299	6.20771	1	0	65.1299	57.5363	57.5363	2486.78	0.986404	55.8298	6.20771	0	2466.13	0	0
DATA	185	3	15	unmapped	0		0	CAGCAAAATGGTAATTGTATCCAGTACCAGAGCAAGGACGTGAAATTTCAACATCTTCAT	138	0	CUST_102169_PI248252247	CUST_102169_PI248252247	CUST_102169_PI248252247	Unknown	3920	210.545	0	1	3.343123e+002	3.370426e+001	0	0	62	3.932258e+002	389.5	6.032437e+001	6.616102e+001	58	5.312069e+001	51	8.393978e+000	8.710275e+000	0	0	0	0	0	0	0	0	328.081	33.076	1	7.91646e-175	1	1	65.1451	8.39398	1	0	65.1451	55.8519	55.8519	355.682	0.98136	53.1207	8.39398	0	335.077	0	0
DATA	186	3	16	unmapped	0		0	ATCATCAGAAACATCATTGCTCAGATCACCAACAAAAAGACGGAACCAAGAAGGATTCCA	140	0	CUST_113296_PI248252247	CUST_113296_PI248252247	CUST_113296_PI248252247	Unknown	3945.42	210.573	0	0	4.654798e+001	6.338034e+000	1	1	62	1.106290e+002	110	1.504554e+001	1.278742e+001	58	5.046552e+001	50	6.834421e+000	6.486375e+000	0	0	0	0	0	0	0	0	45.4656	6.19066	1	1.76418e-059	1	1	65.1634	6.83442	1	0	65.1634	65	65	73.085	0.976748	50.4655	6.83442	0	52.5321	0	0
DATA	187	3	17	unmapped	0		0	GAAACTCAGTTCATTTGGTCCGACTCGAATAACCTCACCGTAAATCTTATGCAGTGCGAT	142	0	CUST_153861_PI248252247	CUST_153861_PI248252247	CUST_153861_PI248252247	Unknown	3970.58	210.573	4.33876	1	4.338761e+000	4.320464e+000	5	1	58	6.591379e+001	66	6.583564e+000	5.930400e+000	56	5.567857e+001	54.5	8.327626e+000	8.524950e+000	0	0	0	0	0	0	0	0	0.724214	4.20218	0	0.654733	1	0	65.1896	8.32763	1	0	65.1896	57.5363	57.5363	28.3698	0.972622	55.6786	8.32763	0	7.86545	1	0
DATA	188	3	18	unmapped	0		0	TGATCGATGATGGTGGCCCATGTACGTTTATATCTTGTTGTGTTCTTTTGTACAACGCTT	144	0	CUST_132036_PI248252247	CUST_132036_PI248252247	CUST_132036_PI248252247	Unknown	3996.39	210.931	0	1	3.396302e+004	3.396305e+003	0	0	65	3.296191e+004	31973.3	5.497711e+003	6.577637e+003	49	5.428571e+001	54	7.455423e+000	8.154300e+000	0	0	1	0	0	0	0	0	32896.7	3289.67	1	0	1	1	65.1957	7.45542	1	0	65.1957	53.8203	53.8203	32924.4	0.968604	54.2857	7.45542	0	32903.9	0	0
DATA	189	3	19	unmapped	0		0	CCGTCGAGTCAATAACGGCAGCTTCCGACTTTGGAACATATGCGCATGGTGGCGAGGCGT	146	0	CUST_87232_PI248252247	CUST_87232_PI248252247	CUST_87232_PI248252247	Unknown	4021.85	211.107	0	1	2.880949e+003	2.881278e+002	0	0	66	2.845621e+003	2777	3.592880e+002	3.665728e+002	57	5.289474e+001	52	7.249838e+000	7.413000e+000	0	0	0	0	0	0	0	0	2780.44	278.076	1	1.15033e-304	1	1	65.1795	7.24984	1	0	65.1795	50.1463	50.1463	2808.08	0.965113	52.8947	7.24984	0	2787.66	0	0
DATA	190	3	20	unmapped	0		0	GGATGCACATCATCCATGGATAAATCTGAGCAAAAGAACTCAAGTGAGAGTGAGTGGCGA	148	0	CUST_203891_PI248252247	CUST_203891_PI248252247	CUST_203891_PI248252247	Unknown	4046.86	211.205	0	1	2.874148e+002	2.907139e+001	0	0	66	3.416818e+002	328	6.006795e+001	5.670945e+001	59	5.342373e+001	53	8.371140e+000	8.895600e+000	0	0	0	0	0	0	0	0	276.509	27.9683	1	1.79854e-164	1	1	65.173	8.37114	1	0	65.173	47.5395	47.5395	304.138	0.962055	53.4237	8.37114	0	283.763	0	0
DATA	191	3	21	unmapped	0		0	ACTCTTGCGATCTGTGATGAGTTATAATTGGCCAACCCACGCCCAACTTCTACTATCTCT	150	0	CUST_195502_PI248252247	CUST_195502_PI248252247	CUST_195502_PI248252247	Unknown	4072.5	211.352	0	0	1.601457e+001	4.663783e+000	0	0	66	8.056061e+001	80.5	1.397705e+001	1.612328e+001	48	5.241667e+001	52.5	6.677474e+000	5.559750e+000	0	0	0	0	0	0	0	0	15.3614	4.47356	1	7.70628e-017	1	0	65.1992	6.67747	1	0	65.1992	65	65	43.0166	0.959214	52.4167	6.67747	0	22.6806	0	0
DATA	192	3	22	unmapped	0		0	CGACCATGTATTATCATATTGGGTGTTGCGTTGCCAATACTACTTACGACTTTTGGATGA	152	0	CUST_13217_PI248252247	CUST_13217_PI248252247	CUST_13217_PI248252247	Unknown	4097.81	211.533	0	1	2.074076e+004	2.074081e+003	0	0	66	1.990746e+004	19574.9	3.377223e+003	3.921694e+003	54	5.464815e+001	53.5	8.819270e+000	8.895600e+000	0	0	1	0	0	0	0	0	19842.3	1984.23	1	0	1	1	65.2029	8.81927	1	0	65.2029	49.5074	49.5074	19869.9	0.956679	54.6481	8.81927	0	19849.6	0	0
DATA	193	3	23	unmapped	0		0	AGACTCGACAATATCTGGTATAGTGTCACGGGCAGCATTGTAGCTGGTGTCGTGGGTGGC	154	0	CUST_10628_PI248252247	CUST_10628_PI248252247	CUST_10628_PI248252247	Unknown	4123.7	211.392	0	1	1.036710e+004	1.036719e+003	0	1	64	9.960781e+003	9832.5	1.395990e+003	1.631787e+003	53	5.560377e+001	56	7.267789e+000	7.413000e+000	0	0	0	0	0	0	0	0	9895.56	989.565	1	0	1	1	65.2221	7.26779	1	0	65.2221	48.5334	48.5334	9923.24	0.954516	55.6038	7.26779	0	9902.97	0	0
DATA	194	3	24	unmapped	0		0	CCGTGGATATTTCGCCATTTTATTTCCCTGTCAATGCATCTAGCTTTAATTTCGCTGTTG	156	0	CUST_34419_PI248252247	CUST_34419_PI248252247	CUST_34419_PI248252247	Unknown	4148.58	211.427	0	1	9.841947e+003	9.842046e+002	0	0	64	9.440578e+003	9149.5	1.517418e+003	1.833050e+003	55	5.712727e+001	58	9.828256e+000	8.154300e+000	0	0	0	0	0	0	0	0	9375.33	937.543	1	0	1	1	65.2439	9.82826	1	0	65.2439	57.5363	57.5363	9403.03	0.952589	57.1273	9.82826	0	9382.8	0	0
DATA	195	3	25	unmapped	0		0	CCTTTCTGCTTGTTCCACTCTCTAGCGCTTCATAACTACGATTATCTTGTTCAATGCATT	158	0	CUST_89063_PI248252247	CUST_89063_PI248252247	CUST_89063_PI248252247	Unknown	4173.89	211.5	0	1	5.029654e+004	5.029656e+003	0	0	66	4.788864e+004	47326.2	7.258238e+003	8.291378e+003	46	5.273913e+001	50.5	8.067589e+000	7.413000e+000	0	0	1	0	0	0	0	0	47823.4	4782.34	1	0	1	1	65.2546	8.06759	1	0	65.2546	56.9804	56.9804	47851.1	0.950828	52.7391	8.06759	0	47830.9	0	0
DATA	196	3	26	unmapped	0		0	CACGACGACCAAAAATCAGTATCGATAAACATGTCTGTCGTCATGAGCTGATCGAATCCG	160	0	CUST_113656_PI248252247	CUST_113656_PI248252247	CUST_113656_PI248252247	Unknown	4199.42	211.427	4.44526	1	4.445258e+000	4.425855e+000	1	0	63	6.190476e+001	61	9.658214e+000	9.636900e+000	62	5.212903e+001	51.5	8.257106e+000	9.636900e+000	0	0	0	0	0	0	0	0	-3.36492	4.20155	0	0.0391375	1	0	65.2697	8.25711	1	0	65.2697	57.5363	57.5363	24.3608	0.94932	52.129	8.25711	0	4.18515	1	0
DATA	197	3	27	unmapped	0		0	CGAAGAAGAGATGGCTCGACACCTCCCCGTCGCAGAAGAGAAGATTCACCAAACGTTATC	162	0	CUST_119986_PI248252247	CUST_119986_PI248252247	CUST_119986_PI248252247	Unknown	4225.19	211.519	0	1	8.872282e+003	8.872392e+002	0	0	65	8.475385e+003	8274	9.955792e+002	1.229075e+003	49	5.185714e+001	51	8.428622e+000	9.636900e+000	0	0	0	0	0	0	0	0	8410.1	841.021	1	0	1	1	65.2824	8.42862	1	0	65.2824	49.8279	49.8279	8437.84	0.947908	51.8571	8.42862	0	8417.69	0	0
DATA	198	3	28	unmapped	0		0	AGAAGATAAGGGTGACGATGCTGCTCCCGAAGAGTAGATGCGGCCGCAGTTATTTTAACT	164	0	CUST_163142_PI248252247	CUST_163142_PI248252247	CUST_163142_PI248252247	Unknown	4250.33	211.5	0	1	7.882261e+004	7.882262e+003	0	3	63	7.468984e+004	72981.4	1.090073e+004	1.041044e+004	53	5.352830e+001	53	8.917579e+000	1.037820e+001	0	0	1	0	0	0	0	0	74624.6	7462.46	1	0	1	1	65.267	8.91758	1	0	65.267	57.5363	57.5363	74652.3	0.946741	53.5283	8.91758	0	74632.2	0	0
DATA	199	3	29	unmapped	0		0	TTAAAAGGGCACTGAAGGAATAAGGCTTTGCACTTTACTATAACTCCGTATGCAACATTG	166	0	CUST_72964_PI248252247	CUST_72964_PI248252247	CUST_72964_PI248252247	Unknown	4275.84	212.087	0	1	7.806452e+002	7.819091e+001	0	0	66	8.033030e+002	769	1.379054e+002	1.375111e+002	62	5.485484e+001	54.5	9.007914e+000	9.636900e+000	0	0	0	0	0	0	0	0	738.056	73.925	1	4.84688e-224	1	1	65.2475	9.00791	1	0	65.2475	46.8651	46.8651	765.759	0.945443	54.8548	9.00791	0	745.648	0	0
DATA	200	3	30	unmapped	0		0	GTAAGTTAATGCGGCAAGTAGGAGCGAATTCGCATCACTTCCCACATCTGTAATATGTTT	168	0	CUST_191110_PI248252247	CUST_191110_PI248252247	CUST_191110_PI248252247	Unknown	4301	211.545	0	0	3.495476e+002	3.523652e+001	1	2	59	3.954746e+002	389	5.014371e+001	4.781385e+001	56	5.355357e+001	52	7.512219e+000	7.413000e+000	0	0	0	0	0	0	0	0	330.244	33.2906	1	3.16455e-175	1	1	65.2308	7.51222	1	0	65.2308	65	65	357.931	0.944775	53.5536	7.51222	0	337.84	0	0
DATA	201	3	31	unmapped	0		0	AGCTCCCGAGTCGAAGAATGGTTTTCTTAACGTCTCCTATGCAATAACGAATTCCATTGT	170	0	CUST_72713_PI248252247	CUST_72713_PI248252247	CUST_72713_PI248252247	Unknown	4326.42	211.573	0	1	1.925924e+002	1.976687e+001	0	2	62	2.470000e+002	243.5	3.581693e+001	3.391447e+001	54	5.751852e+001	57	1.042989e+001	9.636900e+000	0	0	0	0	0	0	0	0	181.801	18.6593	1	3.6516e-139	1	1	65.1986	10.4299	1	0	65.1986	57.5363	57.5363	209.456	0.94397	57.5185	10.4299	0	189.38	0	0
DATA	202	3	32	unmapped	0		0	GTACCGCATGGTAGCGCATGATGTATAAAATTGCCTGTTTTGTGGAAAAGTTCTCTATTG	172	0	CUST_69634_PI248252247	CUST_69634_PI248252247	CUST_69634_PI248252247	Unknown	4352.21	212.423	0	1	5.122365e+003	5.122559e+002	0	0	65	4.895185e+003	4673	7.632578e+002	7.501956e+002	52	5.255769e+001	53	8.388633e+000	7.598325e+000	0	0	0	0	0	0	0	0	4830	483.019	1	0	1	1	65.1815	8.38863	1	0	65.1815	46.5243	46.5243	4857.64	0.942924	52.5577	8.38863	0	4837.57	0	0
DATA	203	3	33	unmapped	0		0	ATGATGACTTCCGGCTCGGCTGTTCACTACAAGTCCATGTTCGATGCTGGCTCCCAGATC	174	0	CUST_140140_PI248252247	CUST_140140_PI248252247	CUST_140140_PI248252247	Unknown	4377.09	211.935	0	1	3.439700e+005	3.439700e+004	0	3	64	3.242720e+005	324762	2.760584e+004	2.728830e+004	41	5.334146e+001	54	9.092881e+000	5.189100e+000	0	0	1	0	0	0	0	0	324207	32420.7	1	0	1	1	65.1537	9.09288	1	0	65.1537	54.4085	54.4085	324234	0.942544	53.3415	9.09288	0	324214	0	0
DATA	204	3	34	unmapped	0		0	TTCTGGTACTTCCTGAGGCAATTGAAGAAGGTCAAGAAGGCTAGTGGCGAGATCATCGGC	176	0	CUST_14880_PI248252247	CUST_14880_PI248252247	CUST_14880_PI248252247	Unknown	4402.7	211.9	0	1	1.713005e+004	1.713011e+003	0	0	66	1.620235e+004	15471	2.269911e+003	2.465378e+003	53	5.215094e+001	54	8.483913e+000	9.636900e+000	0	0	0	0	0	0	0	0	16137.2	1613.73	1	0	1	1	65.113	8.48391	1	0	65.113	47.2035	47.2035	16164.8	0.942042	52.1509	8.48391	0	16144.8	0	0
DATA	205	3	35	unmapped	0		0	CAGCTCTGTGGCTGTCACGACTGCTGCTTCAGCCACAGGCTCTTCTGGCTCTAGCTCTGG	178	0	CUST_117766_PI248252247	CUST_117766_PI248252247	CUST_117766_PI248252247	Unknown	4428	212	0	1	6.741284e+003	6.741431e+002	0	2	67	6.412418e+003	6310	7.621861e+002	6.827373e+002	54	5.338889e+001	52.5	8.472857e+000	7.042350e+000	0	0	0	0	0	0	0	0	6347.36	634.75	1	0	1	1	65.0616	8.47286	1	0	65.0616	46.8651	46.8651	6374.87	0.941565	53.3889	8.47286	0	6354.83	0	0
DATA	206	3	36	unmapped	0		0	TCAAATGCCAATATGAAGCTCGTCCTATTAGACGTCTTACTCCCGGATAAACTGGACATT	180	0	CUST_84361_PI248252247	CUST_84361_PI248252247	CUST_84361_PI248252247	Unknown	4453.5	212.295	0	1	5.299764e+003	5.299952e+002	0	0	66	5.052470e+003	4989	6.093581e+002	5.611641e+002	54	5.444444e+001	53	9.325693e+000	9.080925e+000	0	0	0	0	0	0	0	0	4987.46	498.764	1	0	1	1	65.0105	9.32569	1	0	65.0105	50.4627	50.4627	5014.93	0.941072	54.4444	9.32569	0	4994.89	0	0
DATA	207	3	37	unmapped	0		0	CTGGGAAGAGCGAAGTAGCAACATCTCTTAACTAATAGGCATACTCCTTTAATAGTTTTA	182	0	CUST_98068_PI248252247	CUST_98068_PI248252247	CUST_98068_PI248252247	Unknown	4478.95	212.605	0	1	2.013918e+003	2.014413e+002	0	0	64	1.959313e+003	1945	3.027510e+002	3.461871e+002	65	5.361538e+001	52	9.200361e+000	7.413000e+000	0	0	0	0	0	0	0	0	1894.35	189.482	1	2.45777e-281	1	1	64.9583	9.20036	1	0	64.9583	49.1849	49.1849	1921.77	0.940631	53.6154	9.20036	0	1901.73	0	0
DATA	208	3	38	unmapped	0		0	AATAGTCTTGCTTTCTTGTAGATCATTGGCTGTGGAGAGGCATTGAGGAACAATCCTCCG	184	0	CUST_118187_PI248252247	CUST_118187_PI248252247	CUST_118187_PI248252247	Unknown	4504.31	212.468	0	1	1.771483e+003	1.772047e+002	0	0	65	1.730831e+003	1692	3.027237e+002	3.380328e+002	54	5.098148e+001	51.5	7.072377e+000	7.413000e+000	0	0	0	0	0	0	0	0	1665.92	166.645	1	1.59395e-273	1	1	64.9067	7.07238	1	0	64.9067	49.8279	49.8279	1693.29	0.940412	50.9815	7.07238	0	1673.25	0	0
DATA	209	3	39	unmapped	0		0	GAATATTGACCTAGTCAACATACATACCGGAAACCATTTGAATACGTTTACGGCTGAACA	186	0	CUST_87393_PI248252247	CUST_87393_PI248252247	CUST_87393_PI248252247	Unknown	4529.56	212.74	0	1	3.560004e+003	3.560285e+002	0	0	66	3.411561e+003	3304	4.608938e+002	5.122383e+002	44	5.347727e+001	53	5.856774e+000	4.818450e+000	0	0	0	0	0	0	0	0	3346.69	334.695	1	6.18166e-316	1	1	64.8749	5.85677	1	0	64.8749	49.5074	49.5074	3374.02	0.940079	53.4773	5.85677	0	3353.97	0	0
DATA	210	3	40	unmapped	0		0	ACTATCACAAGTCCCAAGTCCGCTAGACATCGACAACTATATCGCATGCTCTATCATGTT	188	0	CUST_146357_PI248252247	CUST_146357_PI248252247	CUST_146357_PI248252247	Unknown	4554.95	212.605	0	1	4.664364e+003	4.664579e+002	0	0	64	4.449047e+003	4246	6.557678e+002	7.314778e+002	51	5.290196e+001	53	6.949115e+000	6.301050e+000	0	0	0	0	0	0	0	0	4384.2	438.44	1	0	1	1	64.8483	6.94911	1	0	64.8483	49.1849	49.1849	4411.5	0.939935	52.902	6.94911	0	4391.45	0	0
DATA	211	3	41	unmapped	0		0	CCTATTAGAATCCGTATCCCACTCCTCACCACGACAGAGCAGACCCAGCGAAAGAAAGGC	190	0	CUST_77107_PI248252247	CUST_77107_PI248252247	CUST_77107_PI248252247	Unknown	4580.33	212.5	0	0	9.172790e+000	4.563771e+000	2	0	64	7.345313e+001	74	9.768641e+000	9.636900e+000	57	5.203509e+001	51	7.098704e+000	7.413000e+000	0	0	0	0	0	0	0	0	8.62069	4.28908	1	3.75647e-007	1	0	64.8324	7.0987	1	0	64.8324	65	65	35.9091	0.939811	52.0351	7.0987	0	15.8484	0	0
DATA	212	3	42	unmapped	0		0	AACACAAGATATGCGAAGGAACTAGGTATGTGGGATATTCAATTAGGCGATCAGAGGGTC	192	0	CUST_90366_PI248252247	CUST_90366_PI248252247	CUST_90366_PI248252247	Unknown	4605.58	212.573	0	1	9.846729e+000	4.578540e+000	0	0	64	7.407813e+001	73	1.095054e+001	1.186080e+001	57	5.180702e+001	51	6.885385e+000	5.930400e+000	0	0	0	0	0	0	0	0	9.25248	4.30222	1	6.0365e-008	1	0	64.8256	6.88538	1	0	64.8256	57.5363	57.5363	36.5341	0.93965	51.807	6.88538	0	16.4618	0	0
DATA	213	3	43	unmapped	0		0	TGTAGTTGTTGGTCCTTCAAATTATTTCCCACCATCATCTTCAACACCAGAAACAGCTCG	194	0	CUST_96667_PI248252247	CUST_96667_PI248252247	CUST_96667_PI248252247	Unknown	4631.11	212.5	0	0	3.449482e+001	5.647643e+000	0	0	64	9.725000e+001	95	1.752277e+001	1.945913e+001	67	5.398507e+001	54	8.038718e+000	8.895600e+000	0	0	0	0	0	0	0	0	32.4102	5.30634	1	5.33532e-043	1	1	64.8398	8.03872	1	0	64.8398	65	65	59.706	0.939568	53.9851	8.03872	0	39.6204	0	0
DATA	214	3	44	unmapped	0		0	CCTTCCGACTATCCTCCAGACGCTTTCAATGAAGTTACACATCAAATTTCACTACGTCGA	196	0	CUST_8274_PI248252247	CUST_8274_PI248252247	CUST_8274_PI248252247	Unknown	4656.86	213.284	0	1	3.294502e+003	3.294805e+002	0	0	66	3.159061e+003	3008.5	4.905440e+002	5.958199e+002	52	5.042308e+001	49.5	8.527570e+000	9.266250e+000	0	0	0	0	0	0	0	0	3094.2	309.448	1	3.63361e-311	1	1	64.8648	8.52757	1	0	64.8648	47.5395	47.5395	3121.52	0.9392	50.4231	8.52757	0	3101.41	0	0
DATA	215	3	45		0		0		198	1	RC5	RC5	RC5		4681.58	212.573	4.4922	1	4.492198e+000	4.472590e+000	3	1	60	6.250000e+001	63	8.284149e+000	8.895600e+000	59	5.718644e+001	58	8.184246e+000	7.783650e+000	0	0	0	0	0	0	0	0	-2.39881	4.20155	0	0.139943	1	0	64.8988	8.18425	1	0	64.8988	57.5363	57.5363	24.956	0.939401	57.1864	8.18425	0	4.83571	1	0
DATA	216	3	46	unmapped	0		0	CATGTCCCTCCTTTCCTGGAATCAGCAATAGGCTGTGTGTGCGTGTAGACAATACGAGGA	200	0	CUST_201716_PI248252247	CUST_201716_PI248252247	CUST_201716_PI248252247	Unknown	4707.4	213.347	0	1	7.045084e+003	7.045226e+002	0	0	64	6.680906e+003	6433.5	1.163258e+003	1.312472e+003	46	5.604348e+001	56	6.669854e+000	6.486375e+000	0	0	0	0	0	0	0	0	6615.97	661.61	1	0	1	1	64.9397	6.66985	1	0	64.9397	47.5395	47.5395	6643.36	0.93909	56.0435	6.66985	0	6623.22	0	0
DATA	217	3	47	unmapped	0		0	TGGTCTTTGTAAGGAAGAACGTTTTCCCTGTACCATTTCGCGTCTCCAAAGTGCATGAGA	202	0	CUST_172571_PI248252247	CUST_172571_PI248252247	CUST_172571_PI248252247	Unknown	4732.5	212.648	0	1	1.085668e+002	1.174199e+001	0	1	65	1.669692e+002	164	3.106997e+001	3.558240e+001	51	6.015686e+001	58	1.067028e+001	1.000755e+001	0	0	0	0	0	0	0	0	101.981	11.0297	1	1.00654e-104	1	1	64.9887	10.6703	1	0	64.9887	57.5363	57.5363	129.425	0.939335	60.1569	10.6703	0	109.26	0	0
DATA	218	3	48	unmapped	0		0	ATCGCTCAAAACGTATATCATGGGCAGAATTTACTGTTATTTATTCCACCGCGGCCCTCG	204	0	CUST_120067_PI248252247	CUST_120067_PI248252247	CUST_120067_PI248252247	Unknown	4758	213	0	1	1.250119e+001	4.644781e+000	1	3	65	7.680000e+001	77	1.412467e+001	1.334340e+001	54	5.955556e+001	59	1.241677e+001	9.636900e+000	0	0	0	0	0	0	0	0	11.7415	4.36253	1	2.36683e-011	1	0	65.0585	12.4168	1	0	65.0585	54.9904	54.9904	39.256	0.939233	59.5556	12.4168	0	19.0633	0	0
DATA	219	3	49	unmapped	0		0	CGTTGTTATCGTCGTTGATGAAAGAAATGATGTCTCAAAGTTATTGTATTCTGTCGATTG	206	0	CUST_150228_PI248252247	CUST_150228_PI248252247	CUST_150228_PI248252247	Unknown	4784.14	213.211	0	1	8.894222e+003	8.894334e+002	0	0	66	8.418727e+003	8013	1.343584e+003	1.314325e+003	62	5.188710e+001	51	6.588875e+000	5.189100e+000	0	0	0	0	0	0	0	0	8353.61	835.371	1	0	1	1	65.1219	6.58887	1	0	65.1219	47.2035	47.2035	8381.18	0.939217	51.8871	6.58887	0	8360.96	0	0
DATA	220	3	50	unmapped	0		0	GACAGATCACTCAAGGGTGGTCTATAGCTATGTTTCAAGCATGAACCAGTTTACGTTTAA	208	0	CUST_101069_PI248252247	CUST_101069_PI248252247	CUST_101069_PI248252247	Unknown	4808.63	213.404	0	0	1.267680e+002	1.344292e+001	0	0	64	1.842500e+002	189	3.152726e+001	3.335850e+001	46	5.228261e+001	51.5	7.135710e+000	5.930400e+000	0	0	0	0	0	0	0	0	119.066	12.6261	1	7.2362e-114	1	1	65.1844	7.13571	1	0	65.1844	65	65	146.706	0.93924	52.2826	7.13571	0	126.453	0	0
DATA	221	3	51	unmapped	0		0	CTCCACGTATTCTTCTTCGAATTATACGATGCAATCATTGAGCCGCAGTTCTTGCATCGC	210	0	CUST_65767_PI248252247	CUST_65767_PI248252247	CUST_65767_PI248252247	Unknown	4834.5	213.25	0	1	2.827569e+001	5.291293e+000	0	0	66	9.181818e+001	92.5	1.617967e+001	1.667925e+001	49	5.134694e+001	50	8.112621e+000	8.154300e+000	0	0	0	0	0	0	0	0	26.5631	4.97082	1	1.72358e-034	1	1	65.255	8.11262	1	0	65.255	51.0895	51.0895	54.2742	0.939434	51.3469	8.11262	0	33.9882	0	0
DATA	222	3	52	unmapped	0		0	GATTTAGCGCATATCCGCGCCTTGAACGCATCTCGATTAAGCACATGAGCTGACTTGTCA	212	0	CUST_141693_PI248252247	CUST_141693_PI248252247	CUST_141693_PI248252247	Unknown	4859.58	213.427	4.49146	1	4.491462e+000	4.471857e+000	0	0	64	6.090625e+001	59	9.230245e+000	1.111950e+001	46	5.426087e+001	53.5	7.355828e+000	8.154300e+000	0	0	0	0	0	0	0	0	-4.42849	4.20155	0	0.0069359	1	0	65.3347	7.35583	1	0	65.3347	57.5363	57.5363	23.3623	0.939555	54.2609	7.35583	0	3.04034	1	0
DATA	223	3	53	unmapped	0		0	AAGTTGAGAATCAGCAGTCGACCATAGAAGTTCTCTGTACAATATTTGATGGAGTTACAA	214	0	CUST_160751_PI248252247	CUST_160751_PI248252247	CUST_160751_PI248252247	Unknown	4885	213.455	0	1	4.048124e+003	4.048371e+002	2	0	60	3.869783e+003	3728	6.656808e+002	6.443750e+002	48	6.293750e+001	63	9.311184e+000	9.080925e+000	0	0	0	0	0	0	1	0	3804.37	380.46	1	9.88131e-324	1	1	65.4114	9.31118	1	0	65.4114	55.8519	55.8519	3832.24	0.939786	62.9375	9.31118	0	3811.88	0	0
DATA	224	3	54	unmapped	0		0	TGGTCTAGTTCTGGCTCGCTGGATTTTATGACAATCACAGCCAATGAATCGAACCACTGA	216	0	CUST_203107_PI248252247	CUST_203107_PI248252247	CUST_203107_PI248252247	Unknown	4910.62	213.595	0	1	1.263935e+002	1.340633e+001	4	0	60	1.843000e+002	182.5	2.493809e+001	2.242433e+001	50	5.346000e+001	53.5	6.860743e+000	5.930400e+000	0	0	0	0	0	0	0	0	118.816	12.6026	1	9.64025e-114	1	1	65.4844	6.86074	1	0	65.4844	50.7771	50.7771	146.756	0.940046	53.46	6.86074	0	126.355	0	0
DATA	225	3	55	unmapped	0		0	CATTGTATCTTAGTCCCAATATATTTACGTAGTGTAGACACTGGACTTGAGTCGTAACCA	218	0	CUST_32309_PI248252247	CUST_32309_PI248252247	CUST_32309_PI248252247	Unknown	4935.95	213.824	0	1	1.873040e+002	1.925596e+001	0	0	66	2.416970e+002	240	3.547652e+001	4.206877e+001	47	5.382979e+001	54	7.721565e+000	6.671700e+000	0	0	0	0	0	0	0	0	176.13	18.1072	1	2.93685e-137	1	1	65.5671	7.72157	1	0	65.5671	47.8731	47.8731	204.153	0.940342	53.8298	7.72157	0	183.708	0	0
DATA	226	3	56		0		0		220	1	ETG10_13482	ETG10_13482	ETG10_13482		4961.33	213.5	4.48494	0	4.484936e+000	4.465360e+000	0	0	66	6.565152e+001	66	8.960585e+000	9.266250e+000	59	5.366102e+001	52	8.734810e+000	8.154300e+000	0	0	0	0	0	0	0	0	0.000928017	4.20155	0	0.999543	1	0	65.6506	8.73481	1	0	65.6506	65	65	28.1075	0.940922	53.661	8.73481	0	7.61937	1	0
DATA	227	3	57	unmapped	0		0	ATTCATGATAACAATGATGATTACACTGCAGCATTGCTTTTAGCTTTCGTACCTTTCTCG	222	0	CUST_170670_PI248252247	CUST_170670_PI248252247	CUST_170670_PI248252247	Unknown	4986.58	213.573	0	0	1.435221e+001	4.687954e+000	2	2	60	7.923333e+001	79	9.117624e+000	8.339625e+000	63	5.250794e+001	53	7.246519e+000	6.301050e+000	0	0	0	0	0	0	0	0	13.5119	4.41348	1	5.58583e-014	1	0	65.7214	7.24652	1	0	65.7214	65	65	41.6893	0.94145	52.5079	7.24652	0	21.1536	0	0
DATA	228	3	58	unmapped	0		0	AACTGGAGAGGGAGGATACACATATACTATCGCTCGTTACACGAGAAGTATGGGGATGTT	224	0	CUST_163268_PI248252247	CUST_163268_PI248252247	CUST_163268_PI248252247	Unknown	5012	213.545	0	1	3.529326e+002	3.557391e+001	0	0	62	3.983065e+002	386.5	8.058304e+001	7.839247e+001	64	5.328125e+001	54	7.895083e+000	7.598325e+000	0	0	0	0	0	0	0	0	332.507	33.5151	1	1.22014e-175	1	1	65.7994	7.89508	1	0	65.7994	55.8519	55.8519	360.762	0.942126	53.2813	7.89508	0	340.177	0	0
DATA	229	3	59	unmapped	0		0	GAAAGTGAAACCTGTTGTCTGGGATAAAATTTATCCCTTCGAGCGACTGACTGAGGGTCT	226	0	CUST_667_PI248252247	CUST_667_PI248252247	CUST_667_PI248252247	Unknown	5037.42	213.573	0	1	8.564551e+002	8.576135e+001	0	3	61	8.734262e+002	848	1.125554e+002	1.126776e+002	62	5.340323e+001	54	6.990531e+000	5.930400e+000	0	0	0	0	0	0	0	0	807.553	80.8645	1	1.64931e-229	1	1	65.873	6.99053	1	0	65.873	57.5363	57.5363	835.882	0.942902	53.4032	6.99053	0	815.244	0	0
DATA	230	3	60	unmapped	0		0	TGACGATGTATTCCCAGGATTTATTTCATTCCTGAGGAGTAGAGGATTTGGATGGTTGTT	228	0	CUST_125961_PI248252247	CUST_125961_PI248252247	CUST_125961_PI248252247	Unknown	5062.58	213.573	0	1	2.237483e+002	2.281339e+001	1	2	61	2.771475e+002	278	3.952798e+001	4.225410e+001	52	5.296154e+001	52.5	6.376924e+000	6.301050e+000	0	0	0	0	0	0	0	0	211.177	21.5316	1	3.47789e-148	1	1	65.971	6.37692	1	0	65.971	57.5363	57.5363	239.604	0.943813	52.9615	6.37692	0	218.912	0	0
DATA	231	3	61	unmapped	0		0	TACTTGATGCGCGACTTGTGTATGAGTTATATCGCTGAACGATAATAAATGACCCGTTTA	230	0	CUST_127062_PI248252247	CUST_127062_PI248252247	CUST_127062_PI248252247	Unknown	5088.5	214.257	0	1	2.951901e+004	2.951905e+003	0	0	64	2.795116e+004	27205.8	3.676137e+003	4.351907e+003	43	5.530233e+001	56	7.814927e+000	7.042350e+000	0	0	1	0	0	0	0	0	27885.1	2788.52	1	0	1	1	66.04	7.81493	1	0	66.04	47.2035	47.2035	27913.6	0.944649	55.3023	7.81493	0	27892.9	0	0
DATA	232	3	62	unmapped	0		0	TTTCAATGCTGGGCAACCTAGATGCTATATACCAACACGCTACTTGGCCTGAGATCAAGA	232	0	CUST_119338_PI248252247	CUST_119338_PI248252247	CUST_119338_PI248252247	Unknown	5113.56	213.973	0	1	2.348721e+003	2.349141e+002	0	0	63	2.287968e+003	2270	3.324495e+002	3.624957e+002	53	5.605660e+001	55	8.612190e+000	1.037820e+001	0	0	0	0	0	0	0	0	2221.83	222.223	1	4.97027e-291	1	1	66.1365	8.61219	1	0	66.1365	48.5334	48.5334	2250.42	0.945975	56.0566	8.61219	0	2229.61	0	0
DATA	233	3	63	unmapped	0		0	TTTCTTTGGGATCGCATTTAGAGCTTGAAATCCATGGGACAAGTGCTTAATTGGTCGTCG	234	0	CUST_52629_PI248252247	CUST_52629_PI248252247	CUST_52629_PI248252247	Unknown	5139	214	0	0	5.800050e+000	4.472661e+000	1	0	68	7.169118e+001	72	1.035959e+001	1.111950e+001	50	5.592000e+001	56	8.962143e+000	8.710275e+000	0	0	0	0	0	0	0	0	5.49488	4.23733	1	0.00087724	1	0	66.1963	8.96214	1	0	66.1963	65	65	34.1472	0.947385	55.92	8.96214	0	13.2739	0	0
DATA	234	3	64	unmapped	0		0	CATACCTTGAGCATAGTGCACGTTACCAATATGCAATACATGTTCTTGTCATATTCGACA	236	0	CUST_194602_PI248252247	CUST_194602_PI248252247	CUST_194602_PI248252247	Unknown	5164.5	214	4.4467	0	4.446697e+000	4.434045e+000	4	3	55	6.856364e+001	70	7.875804e+000	7.783650e+000	57	5.656140e+001	56	7.445079e+000	6.671700e+000	0	0	0	0	0	0	0	0	2.32238	4.20797	0	0.152911	1	0	66.2413	7.44508	1	1	66.2413	65	65	31.0196	0.949013	56.5614	7.44508	0	10.0818	1	0
DATA	235	3	65		0		0		238	1	ETG04_27747	ETG04_27747	ETG04_27747		5189.58	214.427	4.43897	1	4.438967e+000	4.422620e+000	1	0	63	6.780952e+001	66	1.154075e+001	1.334340e+001	42	5.219048e+001	53	6.703614e+000	7.413000e+000	0	0	0	0	0	0	0	0	1.55569	4.20443	0	0.337364	1	0	66.2538	6.70361	1	1	66.2538	57.5363	57.5363	30.2655	0.950666	52.1905	6.70361	0	9.25957	1	0
DATA	236	3	66	unmapped	0		0	AGACCTATCGGTGGTCCTCTATGAGGCTACAAAAGACCATCCAAACATCACCTACTTGTT	240	0	CUST_38877_PI248252247	CUST_38877_PI248252247	CUST_38877_PI248252247	Unknown	5215.55	214.395	0	1	3.423500e+003	3.423784e+002	0	1	63	3.328238e+003	3224	3.590166e+002	3.706500e+002	52	5.561538e+001	56	7.721002e+000	7.042350e+000	0	0	0	0	0	0	0	0	3261.95	326.222	1	2.24061e-314	1	1	66.2905	7.721	1	0	66.2905	49.8279	49.8279	3290.69	0.952811	55.6154	7.721	0	3269.62	0	0
DATA	237	3	67	unmapped	0		0	CCGCGATACCCCAAAGTTCCTGGGCTTGAAGCCTGGCTTGACGCTGGGAAAGTATCACAC	242	0	CUST_28109_PI248252247	CUST_28109_PI248252247	CUST_28109_PI248252247	Unknown	5240.87	214.042	0	1	3.091560e+002	3.122688e+001	1	0	65	3.616308e+002	357	3.916415e+001	4.670190e+001	62	5.335484e+001	53	7.611675e+000	6.671700e+000	0	0	0	0	0	0	0	0	295.337	29.831	1	1.85135e-168	1	1	66.2941	7.61168	1	0	66.2941	46.8651	46.8651	324.087	0.9553	53.3548	7.61168	0	302.941	0	0
DATA	238	3	68	unmapped	0		0	GGACTGCCTGCGAGTGTGGTCATGAGGTTCTTCTCAATATCTGCTTCAGTTATAGGTTCG	244	0	CUST_89904_PI248252247	CUST_89904_PI248252247	CUST_89904_PI248252247	Unknown	5266	214.455	0	1	3.235092e+001	5.450767e+000	0	0	62	9.732258e+001	95.5	1.750389e+001	1.779120e+001	54	5.361111e+001	54	7.454052e+000	7.227675e+000	0	0	0	0	0	0	0	0	30.984	5.22045	1	5.47231e-041	1	1	66.3386	7.45405	1	0	66.3386	55.8519	55.8519	59.7786	0.957746	53.6111	7.45405	0	38.5572	0	0
DATA	239	3	69	unmapped	0		0	GAATGTCGTAACGTCTCTCATCTTGCTCAATGTCCTTATTTCATTATTCTCTTCGGCATA	246	0	CUST_1330_PI248252247	CUST_1330_PI248252247	CUST_1330_PI248252247	Unknown	5291.42	214.427	0	1	3.894555e+002	3.919033e+001	0	0	64	4.405469e+002	423	8.602176e+001	9.303315e+001	47	5.512766e+001	55	6.844919e+000	5.559750e+000	0	0	0	0	0	0	0	0	374.156	37.6508	1	8.55246e-183	1	1	66.391	6.84492	1	0	66.391	57.5363	57.5363	403.003	0.960715	55.1277	6.84492	0	381.705	0	0
DATA	240	3	70	unmapped	0		0	TGGACTGTATTTCCGTCATCCTGACTTTAACACGTTCACCGATTTCTTGTATCCACATCT	248	0	CUST_210974_PI248252247	CUST_210974_PI248252247	CUST_210974_PI248252247	Unknown	5316.67	214.5	0	1	1.687525e+001	4.673909e+000	1	1	64	8.267188e+001	83	1.444206e+001	1.427002e+001	55	5.452727e+001	54	8.906624e+000	8.154300e+000	0	0	0	0	0	0	0	0	16.2671	4.50547	1	2.87293e-018	1	0	66.4048	8.90662	1	0	66.4048	57.5363	57.5363	45.1279	0.963961	54.5273	8.90662	0	23.7515	0	0
DATA	241	3	71	unmapped	0		0	CAAGAACTTCAAGAAAAAAGATCATGGCCCGCAACAACCTCCGCTACGGCCTGAACAAGG	250	0	CUST_146897_PI248252247	CUST_146897_PI248252247	CUST_146897_PI248252247	Unknown	5342.33	214.5	0	1	5.496678e+003	5.496849e+002	0	0	66	5.385318e+003	5243	6.539555e+002	6.897796e+002	44	5.300000e+001	51.5	7.640163e+000	6.301050e+000	0	0	0	0	0	0	0	0	5318.95	531.912	1	0	1	1	66.3646	7.64016	1	0	66.3646	57.5363	57.5363	5347.77	0.967667	53	7.64016	0	5326.32	0	0
DATA	242	3	72	unmapped	0		0	AGGAAGGAATCCAGACCACCCAAAGTTCTTTCAAGGTACAGAATGAAGTTTGCACCCTTG	252	0	CUST_116078_PI248252247	CUST_116078_PI248252247	CUST_116078_PI248252247	Unknown	5367.82	214.507	0	1	2.495255e+001	4.992067e+000	0	0	64	9.053125e+001	89.5	1.757521e+001	1.816185e+001	49	5.157143e+001	50	8.281505e+000	7.413000e+000	0	0	0	0	0	0	0	0	24.2476	4.85103	1	6.13085e-031	1	1	66.2837	8.28151	1	0	66.2837	47.8731	47.8731	52.9873	0.971748	51.5714	8.28151	0	31.4449	0	0
DATA	243	3	73	unmapped	0		0	TTAGGAGGGCTGGTTGAATATTCATCGAAGTATCCCATAGAGGTATCTGCAGCAGCACTA	254	0	CUST_27279_PI248252247	CUST_27279_PI248252247	CUST_27279_PI248252247	Unknown	5393	214.545	0	1	1.915855e+001	4.711156e+000	0	0	62	8.496774e+001	82.5	1.456356e+001	1.519665e+001	55	5.090909e+001	50	6.236905e+000	5.189100e+000	0	0	0	0	0	0	0	0	18.7025	4.59901	1	3.74003e-022	1	0	66.2652	6.23691	1	0	66.2652	55.8519	55.8519	47.4237	0.976196	50.9091	6.23691	0	25.7959	0	0
DATA	244	3	74	unmapped	0		0	ATAATCTATGTACTTGATAAAGCTCCTTGCCCGGTCCCGGTCGCATTACTTTTCGCGTTT	256	0	CUST_112966_PI248252247	CUST_112966_PI248252247	CUST_112966_PI248252247	Unknown	5418.42	214.573	0	1	2.821759e+003	2.822084e+002	0	0	64	2.834828e+003	2699	4.911867e+002	4.696135e+002	54	5.220370e+001	51.5	8.989259e+000	1.000755e+001	0	0	0	0	0	0	0	0	2768.58	276.89	1	2.09285e-304	1	1	66.2476	8.98926	1	0	66.2476	57.5363	57.5363	2797.28	0.981154	52.2037	8.98926	0	2775.57	0	0
DATA	245	3	75	unmapped	0		0	GGGAAAATATTGGAACATTGGAAAATTCTGGCCCCAAATCGGAACGTGATGTATCTCAGT	258	0	CUST_57362_PI248252247	CUST_57362_PI248252247	CUST_57362_PI248252247	Unknown	5444.53	215.353	0	1	1.154112e+002	1.230203e+001	0	0	65	1.800000e+002	180	3.202099e+001	3.484110e+001	50	5.344000e+001	52.5	1.016830e+001	9.451575e+000	0	0	0	0	0	0	0	0	113.844	12.1349	1	3.27472e-111	1	1	66.1563	10.1683	1	0	66.1563	46.5243	46.5243	142.456	0.986418	53.44	10.1683	0	120.642	0	0
DATA	246	3	76	unmapped	0		0	CAATGTTTCGTGACAGATTTTTTAGAATTCCTTCATCTGGATAATCTGTCGCTACTGCCA	260	0	CUST_144548_PI248252247	CUST_144548_PI248252247	CUST_144548_PI248252247	Unknown	5469.37	214.596	0	1	1.503328e+001	4.491645e+000	0	0	64	8.098438e+001	79	1.469747e+001	1.667925e+001	52	5.346154e+001	52	8.619316e+000	8.895600e+000	0	0	0	0	0	0	0	0	14.923	4.4587	1	3.73862e-016	1	0	66.0614	8.61932	1	0	66.0614	57.8122	57.8122	43.4404	0.992666	53.4615	8.61932	0	21.539	0	0
DATA	247	3	77		66	Structural	0		1	1	DarkCorner	DarkCorner	DarkCorner		5494.9	215.172	4.22413	1	4.224126e+000	4.205688e+000	0	0	66	6.303030e+001	63.5	9.565917e+000	9.451575e+000	62	5.167742e+001	52	6.837155e+000	5.930400e+000	0	0	0	0	0	0	0	0	-2.95751	4.20155	0	0.0693527	1	0	65.9878	6.83716	1	0	65.9878	43.7019	43.7019	25.4863	0.999017	51.6774	6.83716	0	3.48575	0	0
DATA	248	3	78		66	Structural	0		1	1	DarkCorner	DarkCorner	DarkCorner		5520.42	214.59	4.1924	1	4.192399e+000	4.174099e+000	0	0	64	6.589063e+001	67	1.039859e+001	9.080925e+000	59	5.345763e+001	52	6.592373e+000	6.671700e+000	0	0	0	0	0	0	0	0	-0.0140313	4.20155	0	0.993085	1	0	65.9047	6.59237	1	0	65.9047	48.8603	48.8603	28.3466	1.00658	53.4576	6.59237	0	6.25046	0	0
DATA	249	3	79		66	Structural	0		1	1	DarkCorner	DarkCorner	DarkCorner		5546.14	214.931	4.16	1	4.160004e+000	4.141848e+000	1	1	64	6.587500e+001	66.5	9.866570e+000	1.037820e+001	59	5.213559e+001	52	8.251348e+000	8.895600e+000	0	0	0	0	0	0	0	0	0.0485368	4.20156	0	0.976082	1	0	65.8265	8.25135	1	0	65.8265	46.8651	46.8651	28.331	1.01442	52.1356	8.25135	0	6.13125	0	0
DATA	250	3	80		66	Structural	0		1	1	DarkCorner	DarkCorner	DarkCorner		5571.49	215.548	4.12625	1	4.126249e+000	4.108238e+000	4	0	62	6.387097e+001	63	8.464940e+000	8.154300e+000	49	5.140816e+001	50	7.530268e+000	8.154300e+000	0	0	0	0	0	0	0	0	-1.83524	4.20155	0	0.258031	1	0	65.7062	7.53027	1	0	65.7062	52.9257	52.9257	26.327	1.02271	51.4082	7.53027	0	4.02121	0	0
DATA	251	3	81		66	Structural	0		1	1	DarkCorner	DarkCorner	DarkCorner		5596.48	215.458	4.08903	1	4.089034e+000	4.071185e+000	2	0	63	6.474603e+001	64	9.342874e+000	8.895600e+000	56	5.303571e+001	52	7.983994e+000	7.598325e+000	0	0	0	0	0	0	0	0	-0.850854	4.20155	0	0.599357	1	0	65.5969	7.98399	1	0	65.5969	51.4001	51.4001	27.202	1.03202	53.0357	7.98399	0	4.79307	0	0
DATA	252	3	82		66	Structural	0		1	1	DarkCorner	DarkCorner	DarkCorner		5621.74	215.446	4.04905	1	4.049046e+000	4.042892e+000	1	0	65	6.867692e+001	70	1.018594e+001	1.111950e+001	62	5.219355e+001	53	6.965580e+000	7.413000e+000	0	0	0	0	0	0	0	0	3.17861	4.21356	0	0.0511625	1	0	65.4983	6.96558	1	0	65.4983	45.835	45.835	31.1329	1.04221	52.1935	6.96558	0	8.61686	0	0
DATA	253	3	83		66	Structural	0		1	1	DarkCorner	DarkCorner	DarkCorner		5646.8	215.341	4.00656	1	4.006563e+000	3.989074e+000	0	0	65	6.400000e+001	65	1.114394e+001	1.111950e+001	60	5.265000e+001	51	7.125569e+000	6.301050e+000	0	0	0	0	0	0	0	0	-1.39584	4.20155	0	0.389192	1	0	65.3958	7.12557	1	0	65.3958	51.7088	51.7088	26.456	1.05327	52.65	7.12557	0	3.83178	0	0
DATA	254	3	84		66	Structural	0		1	1	DarkCorner	DarkCorner	DarkCorner		5672.19	215.753	0	1	4.086604e+000	3.965803e+000	0	0	65	6.963077e+001	69	8.727774e+000	8.154300e+000	59	5.161017e+001	51	7.320300e+000	7.783650e+000	0	0	0	0	0	0	0	0	4.35271	4.22404	1	0.00793409	1	0	65.2781	7.3203	1	0	65.2781	53.2255	53.2255	32.0868	1.06512	51.6102	7.3203	0	9.34791	0	0
DATA	255	3	85		66	Structural	0		1	1	DarkCorner	DarkCorner	DarkCorner		5697.94	215.543	0	1	4.259257e+000	3.918676e+000	1	0	62	6.974194e+001	70	1.262827e+001	1.241677e+001	68	5.358824e+001	54	7.923581e+000	9.080925e+000	0	0	0	0	0	0	0	0	4.59394	4.22659	1	0.00514128	1	0	65.148	7.92358	1	0	65.148	47.8731	47.8731	32.1979	1.07858	53.5882	7.92358	0	9.34357	0	0
DATA	256	4	1		66	Structural	0		1	1	DarkCorner	DarkCorner	DarkCorner		3577.09	217.386	3.83153	1	3.831528e+000	3.814803e+000	0	0	64	5.632813e+001	56	8.027838e+000	8.339625e+000	34	5.100000e+001	49.5	8.377459e+000	8.710275e+000	0	0	0	0	0	0	0	0	-8.25906	4.20155	0	1.03274e-006	1	0	64.5872	8.37746	1	0	64.5872	57.259	57.259	18.7841	1.10138	51	8.37746	0	-2.79068	0	0
DATA	257	4	2		66	Structural	0		1	1	DarkCorner	DarkCorner	DarkCorner		3602.5	217.352	3.88343	0	3.883430e+000	3.866479e+000	0	0	66	5.533333e+001	54	8.846265e+000	8.710275e+000	44	5.427273e+001	52	1.007498e+001	1.260210e+001	0	0	0	0	0	0	0	0	-9.31408	4.20155	0	5.03076e-008	1	0	64.6474	10.075	1	0	64.6474	65	65	17.7893	1.08666	54.2727	10.075	0	-3.70112	0	0
DATA	258	4	3		66	Structural	0		1	1	DarkCorner	DarkCorner	DarkCorner		3627.63	217.456	3.93239	0	3.932393e+000	3.915229e+000	0	0	64	5.698438e+001	56.5	7.899150e+000	8.895600e+000	37	5.318919e+001	52	9.200960e+000	8.154300e+000	0	0	0	0	0	0	0	0	-7.73233	4.20155	0	4.29037e-006	1	0	64.7167	9.20096	1	0	64.7167	65	65	19.4404	1.07313	53.1892	9.20096	0	-1.96982	0	0
DATA	259	4	4		66	Structural	0		1	1	DarkCorner	DarkCorner	DarkCorner		3653.42	217.427	3.97945	0	3.979447e+000	3.962077e+000	1	0	63	5.871429e+001	57	9.230784e+000	8.895600e+000	29	5.065517e+001	51	6.072631e+000	7.413000e+000	0	0	0	0	0	0	0	0	-6.04408	4.20155	0	0.000267356	1	0	64.7584	6.07263	1	0	64.7584	65	65	21.1703	1.06044	50.6552	6.07263	0	-0.159241	0	0
DATA	260	4	5		66	Structural	0		1	1	DarkCorner	DarkCorner	DarkCorner		3678.58	217.427	4.02275	0	4.022754e+000	4.005195e+000	1	0	63	5.744444e+001	57	8.230113e+000	8.154300e+000	28	5.271429e+001	52	4.420970e+000	3.706500e+000	0	0	0	0	0	0	0	0	-7.37006	4.20155	0	1.10279e-005	1	0	64.8145	4.42097	1	0	64.8145	65	65	19.9004	1.04903	52.7143	4.42097	0	-1.35292	0	0
DATA	261	4	6		66	Structural	0		1	1	DarkCorner	DarkCorner	DarkCorner		3704.11	217.5	4.06423	0	4.064228e+000	4.046488e+000	1	0	63	5.752381e+001	56	8.573886e+000	8.154300e+000	38	5.305263e+001	52.5	6.371165e+000	7.227675e+000	0	0	0	0	0	0	0	0	-7.32976	4.20155	0	1.22264e-005	1	0	64.8536	6.37117	1	0	64.8536	65	65	19.9798	1.03832	53.0526	6.37117	0	-1.19913	0	0
DATA	262	4	7		66	Structural	0		1	1	DarkCorner	DarkCorner	DarkCorner		3730.12	217.341	4.10319	0	4.103186e+000	4.085276e+000	1	0	64	5.765625e+001	58.5	8.790722e+000	9.080925e+000	45	5.097778e+001	50	6.548730e+000	5.930400e+000	0	0	0	0	0	0	0	0	-7.23923	4.20155	0	1.53943e-005	1	0	64.8955	6.54873	1	0	64.8955	65	65	20.1123	1.02846	50.9778	6.54873	0	-0.99203	0	0
DATA	263	4	8		66	Structural	0		1	1	DarkCorner	DarkCorner	DarkCorner		3754.67	217.5	4.13836	0	4.138364e+000	4.120300e+000	0	0	66	5.612121e+001	55	8.341767e+000	8.524950e+000	39	5.315385e+001	51	6.238836e+000	5.930400e+000	0	0	0	0	0	0	0	0	-8.81885	4.20155	0	2.13452e-007	1	0	64.9401	6.23884	1	0	64.9401	65	65	18.5772	1.01972	53.1538	6.23884	0	-2.46069	0	0
DATA	264	4	9		66	Structural	0		1	1	DarkCorner	DarkCorner	DarkCorner		3780.42	217.573	4.17258	0	4.172578e+000	4.154364e+000	0	0	64	5.956250e+001	60	8.270957e+000	9.636900e+000	29	5.596552e+001	54	8.886116e+000	9.636900e+000	0	0	0	0	0	0	0	0	-5.4208	4.20155	0	0.00102331	1	0	64.9833	8.88612	1	0	64.9833	65	65	22.0185	1.01136	55.9655	8.88612	0	1.04834	0	0
DATA	265	4	10	unmapped	0		0	ATGTATTGTGGATCCTCCAGCTGCAGGGCCGTTGGCGTAGACTGAATGTGTAGCCTCGTC	129	0	CUST_111287_PI248252247	CUST_111287_PI248252247	CUST_111287_PI248252247	Unknown	3805.9	217.622	0	1	3.951023e+002	3.973132e+001	2	1	61	4.616230e+002	453	5.314325e+001	4.151280e+001	31	5.470968e+001	54	6.320304e+000	6.671700e+000	0	0	0	0	0	0	0	0	396.603	39.8823	1	2.50145e-186	1	1	65.0195	6.3203	1	0	65.0195	50.7771	50.7771	424.079	1.0038	54.7097	6.3203	0	403.174	0	0
DATA	266	4	11	unmapped	0		0	CATAAACGCTTCCTTTCTTTTCTTTTTGGACCAACTCGTTTCTTAACTACATGAAGGATA	131	0	CUST_144109_PI248252247	CUST_144109_PI248252247	CUST_144109_PI248252247	Unknown	3831.09	217.614	0	1	5.174525e+002	5.191657e+001	0	0	64	5.809531e+002	566	1.056799e+002	1.021141e+002	27	5.633333e+001	57	8.334359e+000	8.895600e+000	0	0	0	0	0	0	0	0	515.899	51.7607	1	2.73939e-202	1	1	65.0538	8.33436	1	0	65.0538	57.259	57.259	543.409	0.996998	56.3333	8.33436	0	522.566	0	0
DATA	267	4	12	unmapped	0		0	GCGAGTACATTGAAGTAGCACTATTTGTCGAGTGCCTCGCACGCTTGCCATTATAATTTA	133	0	CUST_154891_PI248252247	CUST_154891_PI248252247	CUST_154891_PI248252247	Unknown	3857.11	217.728	0	1	6.585414e+000	4.292608e+000	0	0	66	7.160606e+001	71.5	1.109106e+001	1.149015e+001	41	5.195122e+001	52	8.423038e+000	8.895600e+000	0	0	0	0	0	0	0	0	6.52294	4.25189	1	8.89154e-005	1	0	65.0831	8.42304	1	0	65.0831	50.1463	50.1463	34.0621	0.990514	51.9512	8.42304	0	13.2793	0	0
DATA	268	4	13	unmapped	0		0	CTGGCCAGTGGAGGGACTGAAATGTATTCCAGATTTCTAACAATGTCATTGCTTTGTCCG	135	0	CUST_20831_PI248252247	CUST_20831_PI248252247	CUST_20831_PI248252247	Unknown	3882.23	217.947	4.28534	1	4.285338e+000	4.272324e+000	0	0	66	6.728788e+001	64.5	1.127525e+001	1.371405e+001	31	5.187097e+001	52	7.809148e+000	5.559750e+000	0	0	0	0	0	0	0	0	2.17098	4.20716	0	0.181302	1	0	65.1169	7.80915	1	0	65.1169	48.5334	48.5334	29.7439	0.984747	51.871	7.80915	0	9.0168	1	0
DATA	269	4	14	unmapped	0		0	CCCATTCATTGAGGGTTTCATCAAATATTTGCATTTTTTTATATTTCCAATGTATTCATT	137	0	CUST_178335_PI248252247	CUST_178335_PI248252247	CUST_178335_PI248252247	Unknown	3907.45	218.04	0	1	3.804149e+001	5.733226e+000	0	0	63	1.023968e+002	103	1.832638e+001	2.075640e+001	33	5.290909e+001	53	7.654099e+000	6.671700e+000	0	0	0	0	0	0	0	0	37.263	5.61591	1	1.59888e-049	1	1	65.1338	7.6541	1	0	65.1338	48.8603	48.8603	64.8528	0.979537	52.9091	7.6541	0	44.18	0	0
DATA	270	4	15	unmapped	0		0	CCGAGGCATGCTACAAGACGATGTGGGATACTAGCAGGAAAATAAGATAATTCACAAATA	139	0	CUST_96945_PI248252247	CUST_96945_PI248252247	CUST_96945_PI248252247	Unknown	3932.97	218.315	0	1	2.475630e+001	4.971129e+000	1	1	63	8.928571e+001	88	1.370358e+001	1.260210e+001	35	5.120000e+001	51	6.028364e+000	5.930400e+000	0	0	0	0	0	0	0	0	24.1287	4.8451	1	9.38219e-031	1	1	65.157	6.02836	1	0	65.157	47.8731	47.8731	51.7417	0.974648	51.2	6.02836	0	31.1203	0	0
DATA	271	4	16	unmapped	0		0	AGGCGATTCGTGGGGTGCATGATCTAGCGAGGCTTGGGGTGTCGTCTGGACCGTGTGGAA	141	0	CUST_26714_PI248252247	CUST_26714_PI248252247	CUST_26714_PI248252247	Unknown	3958.32	218.4	0	1	4.480157e+003	4.480367e+002	0	0	65	4.412446e+003	4213	7.657973e+002	9.703617e+002	24	5.166667e+001	51	4.878227e+000	4.077150e+000	0	0	0	0	0	0	0	0	4347.27	434.747	1	0	1	1	65.1752	4.87823	1	0	65.1752	50.7771	50.7771	4374.9	0.970339	51.6667	4.87823	0	4354.33	0	0
DATA	272	4	17	unmapped	0		0	AATGTGACAAATGCTTCAAGACATGTATGCGCGTGTTTGGGCATCAGCGCATCAGAATAC	143	0	CUST_64313_PI248252247	CUST_64313_PI248252247	CUST_64313_PI248252247	Unknown	3983.5	218.352	0	0	2.267797e+001	4.903018e+000	0	0	66	8.712121e+001	88	1.393227e+001	1.297275e+001	36	5.636111e+001	56	9.745776e+000	9.080925e+000	0	0	0	0	0	0	0	0	21.919	4.73893	1	2.76321e-027	1	1	65.2022	9.74578	1	0	65.2022	65	65	49.5772	0.966534	56.3611	9.74578	0	29.0533	0	0
DATA	273	4	18	unmapped	0		0	CCAGGCGAAGAATTGGAAGCCAGAGGAGGAGGAGATTATCTGAGTCGAGTTCGGTTAGTG	145	0	CUST_165912_PI248252247	CUST_165912_PI248252247	CUST_165912_PI248252247	Unknown	4008.58	218.427	0	1	3.974280e+003	3.974520e+002	0	0	64	3.892609e+003	3736	6.417043e+002	7.175784e+002	35	5.357143e+001	53	7.852634e+000	8.524950e+000	0	0	0	0	0	0	0	0	3827.42	382.765	1	4.94066e-324	1	1	65.1872	7.85263	1	0	65.1872	57.5363	57.5363	3855.07	0.963048	53.5714	7.85263	0	3834.59	0	0
DATA	274	4	19	unmapped	0		0	TCTTGAGAAGAAGGGCATGAAGTTTGACTGAGCCCGTAAAGGGTATGCGGATGATCATTT	147	0	CUST_121513_PI248252247	CUST_121513_PI248252247	CUST_121513_PI248252247	Unknown	4034.42	218.427	0	0	1.060944e+001	4.504029e+000	0	0	64	7.535938e+001	74	1.305832e+001	1.278742e+001	27	5.203704e+001	51	6.303122e+000	6.301050e+000	0	0	0	0	0	0	0	0	10.1835	4.3232	1	3.58361e-009	1	0	65.1759	6.30312	1	0	65.1759	65	65	37.8154	0.959853	52.037	6.30312	0	17.3798	0	0
DATA	275	4	20	unmapped	0		0	TAAATACTTTTGGGGAAGCTTAAATGAGAAGGTTCATGAGGTTCTCGAAGAATTCCTTGT	149	0	CUST_112457_PI248252247	CUST_112457_PI248252247	CUST_112457_PI248252247	Unknown	4060.13	218.526	0	1	4.010887e+003	4.011128e+002	0	0	64	3.903422e+003	3761.5	7.076596e+002	8.517537e+002	31	5.254839e+001	53	6.761847e+000	5.930400e+000	0	0	0	0	0	0	0	0	3838.23	383.846	1	4.94066e-324	1	1	65.1884	6.76185	1	0	65.1884	49.8279	49.8279	3865.88	0.956954	52.5484	6.76185	0	3845.48	0	0
DATA	276	4	21	unmapped	0		0	TATTAGTTAAGGACACATCCACTTGGTTAAGATCCCTGGAAGTGACAATGATTGAAGACT	151	0	CUST_115756_PI248252247	CUST_115756_PI248252247	CUST_115756_PI248252247	Unknown	4085.11	218.5	4.42119	1	4.421191e+000	4.401892e+000	1	0	63	5.987302e+001	58	1.093749e+001	1.037820e+001	28	5.400000e+001	53.5	7.473410e+000	8.895600e+000	0	0	0	0	0	0	0	0	-5.32685	4.20155	0	0.00124131	1	0	65.1999	7.47341	1	0	65.1999	56.9804	56.9804	22.329	0.954488	54	7.47341	0	1.97183	1	0
DATA	277	4	22	unmapped	0		0	AAATGGCTTCAGTAAATCAAAAGTATAATTTCCACTTTTTGGGATGCTGAGGATAAGCCA	153	0	CUST_171630_PI248252247	CUST_171630_PI248252247	CUST_171630_PI248252247	Unknown	4110.5	218.5	0	0	9.186425e+001	1.019111e+001	2	0	66	1.526970e+002	153	2.224615e+001	2.057108e+001	33	5.563636e+001	55	9.892605e+000	8.895600e+000	0	0	0	0	0	0	0	0	87.4765	9.70435	1	9.2166e-096	1	1	65.2205	9.89261	1	0	65.2205	65	65	115.153	0.952236	55.6364	9.89261	0	94.8316	0	0
DATA	278	4	23	unmapped	0		0	ACAGTCGCCCACCACTACCGGCTCTTGACCCAGGATTATCAAAATACACAAAGACAGATG	155	0	CUST_106501_PI248252247	CUST_106501_PI248252247	CUST_106501_PI248252247	Unknown	4135.67	218.5	0	1	1.264078e+003	1.264851e+002	2	0	64	1.266422e+003	1233	1.697253e+002	1.616034e+002	32	5.862500e+001	59	8.311477e+000	8.339625e+000	0	0	0	0	0	0	0	0	1201.19	120.192	1	1.216e-253	1	1	65.2327	8.31148	1	0	65.2327	57.5363	57.5363	1228.88	0.950249	58.625	8.31148	0	1208.59	0	0
DATA	279	4	24	unmapped	0		0	AGGCCAGTGCGGCGATCAGGCAGATATGGAGGAGATGCAGCGCATCATGTCCCAGATGGG	157	0	CUST_192181_PI248252247	CUST_192181_PI248252247	CUST_192181_PI248252247	Unknown	4161.56	218.818	0	1	1.433042e+004	1.433049e+003	0	0	65	1.365469e+004	13380	1.616248e+003	1.843613e+003	24	5.804167e+001	57.5	8.369090e+000	7.227675e+000	0	0	0	0	0	0	0	0	13589.4	1358.95	1	0	1	1	65.2529	8.36909	1	0	65.2529	50.1463	50.1463	13617.1	0.948293	58.0417	8.36909	0	13596.9	0	0
DATA	280	4	25	unmapped	0		0	TCAAGTGACTTGTAGGGGTTGATAGGAGATGTGGATTTGTGGAAAGAGAAACTTTGTAAT	159	0	CUST_10308_PI248252247	CUST_10308_PI248252247	CUST_10308_PI248252247	Unknown	4186.58	218.573	0	1	9.867704e+000	4.545767e+000	1	0	63	7.460317e+001	75	1.287851e+001	1.223145e+001	37	5.386486e+001	52	8.625422e+000	8.154300e+000	0	0	0	0	0	0	0	0	9.3433	4.30419	1	4.61319e-008	1	0	65.2599	8.62542	1	0	65.2599	57.5363	57.5363	37.0592	0.946856	53.8649	8.62542	0	16.8304	0	0
DATA	281	4	26	unmapped	0		0	ATCGCTGCCACAGTGATTGTACATGTACTGGTACACATAATAATCATCACAACGTACAAG	161	0	CUST_109044_PI248252247	CUST_109044_PI248252247	CUST_109044_PI248252247	Unknown	4212	218.545	0	0	9.914983e+001	1.086529e+001	3	0	59	1.590169e+002	156	2.013360e+001	1.630860e+001	39	5.282051e+001	55	8.359904e+000	1.037820e+001	0	0	0	0	0	0	0	0	93.7444	10.2729	1	8.61889e-100	1	1	65.2726	8.3599	1	0	65.2726	65	65	121.473	0.945482	52.8205	8.3599	0	101.271	0	0
DATA	282	4	27	unmapped	0		0	GGCGATGAGGTTTTGGCGAAAAAGTATAAATGTCCGATACCTTCAGTATAATAAATAGAA	163	0	CUST_111637_PI248252247	CUST_111637_PI248252247	CUST_111637_PI248252247	Unknown	4237.5	218.648	4.46928	1	4.469284e+000	4.449776e+000	2	0	64	6.312500e+001	62.5	1.000238e+001	9.266250e+000	27	5.829630e+001	58	1.207927e+001	9.266250e+000	0	0	0	0	0	0	0	0	-2.15008	4.20155	0	0.185514	1	0	65.2751	12.0793	1	0	65.2751	57.5363	57.5363	25.581	0.944217	58.2963	12.0793	0	5.40191	1	0
DATA	283	4	28	unmapped	0		0	GACACGGTTGTGATCAATCCTACCACATATGCTACAACGCATGCATAAAAGTATGGTTTT	165	0	CUST_179815_PI248252247	CUST_179815_PI248252247	CUST_179815_PI248252247	Unknown	4262.5	219	4.47495	1	4.474948e+000	4.472496e+000	2	0	60	6.895000e+001	70.5	1.173352e+001	1.149015e+001	40	5.682500e+001	58.5	9.122774e+000	9.822225e+000	0	0	0	0	0	0	0	0	3.68253	4.21766	0	0.0241908	1	0	65.2675	9.12277	1	0	65.2675	54.1152	54.1152	31.406	0.943022	56.825	9.12277	0	11.246	1	0
DATA	284	4	29	unmapped	0		0	AGTCTTCTTTGGTGAAGGACTACCACAATCATTCTTCCAATCGATGCCGTCCCTCAATGA	167	0	CUST_24542_PI248252247	CUST_24542_PI248252247	CUST_24542_PI248252247	Unknown	4288.43	219.338	0	1	5.279489e+002	5.298299e+001	0	0	64	5.625313e+002	559	8.605313e+001	8.154300e+001	29	5.658621e+001	58	7.678901e+000	8.154300e+000	0	0	0	0	0	0	0	0	497.295	49.9067	1	4.65117e-200	1	1	65.2358	7.6789	1	0	65.2358	47.8731	47.8731	524.987	0.941939	56.5862	7.6789	0	504.845	0	0
DATA	285	4	30	unmapped	0		0	GTGAGGGTTTCGAGGTCAAGGTGTCGGAGGCCCTGCACGCCGGTATTCCTGTTGTTGCCT	169	0	CUST_79185_PI248252247	CUST_79185_PI248252247	CUST_79185_PI248252247	Unknown	4313.5	219	0	1	1.143780e+005	1.143780e+004	0	3	59	1.077278e+005	106133	1.182230e+004	1.198552e+004	34	6.447059e+001	62.5	1.141301e+001	1.093418e+001	0	0	1	0	0	0	1	0	107663	10766.3	1	0	1	1	65.2165	11.413	1	0	65.2165	54.1152	54.1152	107690	0.941287	64.4706	11.413	0	107670	0	0
DATA	286	4	31	unmapped	0		0	GGGGCATTATACTCCCAATTAGCGGTTGACGAAGATCGGTCAAAGGATGAAGGCATTAAA	171	0	CUST_129601_PI248252247	CUST_129601_PI248252247	CUST_129601_PI248252247	Unknown	4339.09	219.386	0	1	1.383467e+002	1.453816e+001	0	0	64	1.952969e+002	183	3.172735e+001	3.447045e+001	32	5.921875e+001	57.5	1.345658e+001	1.186080e+001	0	0	0	0	0	0	0	0	130.106	13.6722	1	3.90473e-119	1	1	65.191	13.4566	1	0	65.191	57.259	57.259	157.753	0.940434	59.2188	13.4566	0	137.641	0	0
DATA	287	4	32	unmapped	0		0	CCGAAAACACTACTTTAACCTCCTCTCGCACCGATTCATACGGCAGAATGATAGAAACAG	173	0	CUST_129891_PI248252247	CUST_129891_PI248252247	CUST_129891_PI248252247	Unknown	4364.42	219.427	0	1	1.118769e+001	4.608435e+000	0	0	64	7.568750e+001	74	1.381151e+001	1.538197e+001	28	5.239286e+001	54	5.678675e+000	4.077150e+000	0	0	0	0	0	0	0	0	10.5145	4.33112	1	1.26949e-009	1	0	65.173	5.67868	1	0	65.173	57.5363	57.5363	38.1435	0.939824	52.3929	5.67868	0	18.0428	0	0
DATA	288	4	33	unmapped	0		0	TGTACTAGTACGTGCATTAACGATAGTATTAACTGGAAGCCAGAACAGCGCAATTACACT	175	0	CUST_46978_PI248252247	CUST_46978_PI248252247	CUST_46978_PI248252247	Unknown	4389.58	219.427	0	1	6.674571e+002	6.689542e+001	1	0	63	6.920952e+002	696	1.040967e+002	1.137895e+002	27	5.537037e+001	55	9.203462e+000	7.042350e+000	0	0	0	0	0	0	0	0	626.955	62.8361	1	3.95408e-214	1	1	65.1404	9.20346	1	0	65.1404	57.5363	57.5363	654.551	0.939318	55.3704	9.20346	0	634.46	0	0
DATA	289	4	34	unmapped	0		0	TGGCCGGCCCTATAATAATCGATATGCATGGTTTCTCATTTTCTCCAAGGAGACTGGGAA	177	0	CUST_213454_PI248252247	CUST_213454_PI248252247	CUST_213454_PI248252247	Unknown	4415.18	219.092	0	1	3.213962e+002	3.244960e+001	0	0	66	3.668788e+002	362	5.708523e+001	6.727298e+001	31	5.554839e+001	55	9.622331e+000	9.266250e+000	0	0	0	0	0	0	0	0	301.793	30.4704	1	9.07571e-170	1	1	65.0853	9.62233	1	0	65.0853	48.8603	48.8603	329.335	0.939007	55.5484	9.62233	0	309.252	0	0
DATA	290	4	35	unmapped	0		0	CAGCTGGACACACTTTATTAAAAATACTTTCAACTTTCCTATACCAAATGTTCGGTTCAG	179	0	CUST_43572_PI248252247	CUST_43572_PI248252247	CUST_43572_PI248252247	Unknown	4440.5	219.5	0	1	3.971803e+001	5.984858e+000	0	0	68	1.023088e+002	101.5	1.666192e+001	1.667925e+001	35	5.282857e+001	52	8.315421e+000	8.154300e+000	0	0	0	0	0	0	0	0	37.2746	5.61667	1	1.54479e-049	1	1	65.0342	8.31542	1	0	65.0342	57.5363	57.5363	64.7648	0.93848	52.8286	8.31542	0	44.6845	0	0
DATA	291	4	36	unmapped	0		0	CAATCCATCGAACTGACCAACTCAGCTGCTCCACACGGCGTGTCTGTGACGGTCCATACA	181	0	CUST_186741_PI248252247	CUST_186741_PI248252247	CUST_186741_PI248252247	Unknown	4466.08	219.333	0	1	8.788287e+002	8.799690e+001	0	0	65	8.895231e+002	877	1.019177e+002	1.237971e+002	37	5.367568e+001	53	1.030387e+001	9.636900e+000	0	0	0	0	0	0	0	0	824.539	82.5609	1	8.96099e-231	1	1	64.9837	10.3039	1	0	64.9837	49.1849	49.1849	851.979	0.938225	53.6757	10.3039	0	831.902	0	0
DATA	292	4	37	unmapped	0		0	GTTCTCGTCGTGCATGTCCTTTACTTAGTTTAGGTTAAGAAGGTATGCTGTGCAATGGAG	183	0	CUST_175390_PI248252247	CUST_175390_PI248252247	CUST_175390_PI248252247	Unknown	4491.5	219.5	0	0	2.255820e+001	5.015677e+000	1	0	67	8.608955e+001	85	1.389542e+001	1.593795e+001	38	5.150000e+001	51	7.880012e+000	7.783650e+000	0	0	0	0	0	0	0	0	21.1573	4.70418	1	4.47315e-026	1	1	64.9323	7.88001	1	0	64.9323	65	65	48.5456	0.937896	51.5	7.88001	0	28.467	0	0
DATA	293	4	38	unmapped	0		0	GATAACGCAAATAATAAGGAAGAATGGAAGAATGTAACGGTAGGGGGATGTATGTGTCAA	185	0	CUST_84428_PI248252247	CUST_84428_PI248252247	CUST_84428_PI248252247	Unknown	4516.58	219.573	4.5006	0	4.500598e+000	4.482297e+000	3	0	61	6.591803e+001	66	8.269009e+000	7.413000e+000	31	4.958065e+001	52	7.392673e+000	7.042350e+000	0	0	0	0	0	0	0	0	1.02936	4.20281	0	0.525174	1	0	64.8887	7.39267	1	0	64.8887	65	65	28.374	0.937647	49.5806	7.39267	0	8.29234	1	0
DATA	294	4	39	unmapped	0		0	CGAACCATTTGGACATGGCGTCCATCGATGCGCTTGCCAAGGCGATCAAGGAGTTTGAGG	187	0	CUST_23321_PI248252247	CUST_23321_PI248252247	CUST_23321_PI248252247	Unknown	4541.93	220.178	0	1	9.874389e+003	9.874491e+002	0	0	66	9.319530e+003	9133	9.068906e+002	1.035596e+003	27	5.196296e+001	52	4.256050e+000	4.077150e+000	0	0	0	0	0	0	0	0	9254.67	925.476	1	0	1	1	64.8612	4.25605	1	0	64.8612	47.2035	47.2035	9281.99	0.93724	51.963	4.25605	0	9261.9	0	0
DATA	295	4	40	unmapped	0		0	TTGTACTTTACACCATTTACGCTTCATCATAGCCTCATCTCCATGTGTCATTCGCACATG	189	0	CUST_43359_PI248252247	CUST_43359_PI248252247	CUST_43359_PI248252247	Unknown	4567.4	219.933	0	1	2.868701e+003	2.869051e+002	0	0	64	2.753313e+003	2675.5	4.328165e+002	4.742467e+002	35	5.154286e+001	50	5.186764e+000	4.447800e+000	0	0	0	0	0	0	0	0	2688.47	268.88	1	1.27634e-302	1	1	64.8443	5.18676	1	0	64.8443	49.1849	49.1849	2715.77	0.937173	51.5429	5.18676	0	2695.67	0	0
DATA	296	4	41	unmapped	0		0	AGAACATGATGGACCTCGTCAAAGCCAAATACGAGATCGAGTTCGCAGACATTTTCAAAA	191	0	CUST_98708_PI248252247	CUST_98708_PI248252247	CUST_98708_PI248252247	Unknown	4592.91	219.614	0	1	2.070926e+001	4.938483e+000	0	0	64	8.423438e+001	82.5	1.191070e+001	1.278742e+001	35	5.068571e+001	49	5.306885e+000	4.447800e+000	0	0	0	0	0	0	0	0	19.4079	4.62814	1	2.77713e-023	1	0	64.8265	5.30688	1	0	64.8265	57.259	57.259	46.6904	0.937159	50.6857	5.30688	0	26.5857	0	0
DATA	297	4	42	unmapped	0		0	TGTAAGCTGGACATCCTCGTATTCAGTATCAAACTCTTCCCGGAAACCTTTGCTTTCGCT	193	0	CUST_58985_PI248252247	CUST_58985_PI248252247	CUST_58985_PI248252247	Unknown	4618.65	220.478	0	1	4.513112e+001	6.362834e+000	0	0	65	1.071077e+002	106	1.625204e+001	2.001510e+001	42	5.333333e+001	52.5	8.215591e+000	7.783650e+000	0	0	0	0	0	0	0	0	42.2765	5.96038	1	9.25346e-056	1	1	64.8312	8.21559	1	0	64.8312	46.8651	46.8651	69.5637	0.936749	53.3333	8.21559	0	49.4418	0	0
DATA	298	4	43	unmapped	0		0	TAAACCAATTGTTATCCCATCCGCCTCAAACATATTTTTGAGCTCGTACCACATGCCGGG	195	0	CUST_46848_PI248252247	CUST_46848_PI248252247	CUST_46848_PI248252247	Unknown	4644.63	220.442	4.50523	1	4.505231e+000	4.485566e+000	4	0	60	6.415000e+001	64.5	8.331734e+000	7.598325e+000	35	5.277143e+001	54	8.443883e+000	1.186080e+001	0	0	0	0	0	0	0	0	-0.701207	4.20155	0	0.665014	1	0	64.8512	8.44388	1	0	64.8512	37.847	37.847	26.606	0.936683	52.7714	8.44388	0	6.46912	1	0
DATA	299	4	44	unmapped	0		0	GCCAAATCCATCCCATGCAGAAAGTTCCAAATATTGAAACGTAATACCGGTGTATCAAAG	197	0	CUST_76772_PI248252247	CUST_76772_PI248252247	CUST_76772_PI248252247	Unknown	4669.5	220	4.50474	0	4.504745e+000	4.490074e+000	3	0	59	6.686441e+001	67	1.129458e+001	1.000755e+001	27	5.685185e+001	59	1.028705e+001	1.111950e+001	0	0	0	0	0	0	0	0	1.98285	4.20623	0	0.221873	1	0	64.8816	10.287	1	1	64.8816	65	65	29.3204	0.936784	56.8519	10.287	0	9.169	1	0
DATA	300	4	45	unmapped	0		0	AACAAGAAGTGATGGGTACAAATGTGACGGAGGTTTTAGCAAGCCATCTCACGGTATTTG	199	0	CUST_131550_PI248252247	CUST_131550_PI248252247	CUST_131550_PI248252247	Unknown	4694.89	220.56	0	1	3.886666e+003	3.886924e+002	0	0	63	3.705000e+003	3587	6.196043e+002	7.175784e+002	32	6.009375e+001	58.5	8.398769e+000	6.671700e+000	0	0	0	0	0	0	0	0	3640.08	364.032	1	4.80726e-321	1	1	64.9176	8.39877	1	0	64.9176	48.8603	48.8603	3667.46	0.936557	60.0938	8.39877	0	3647.28	0	0
DATA	301	4	46	unmapped	0		0	CGTTGGCAAGGAATAGTGAATGTCATTAAATATGGCCTTCCACAAGCAGAAAAACAGAAC	201	0	CUST_59905_PI248252247	CUST_59905_PI248252247	CUST_59905_PI248252247	Unknown	4719.91	220.386	0	0	2.065127e+001	4.938446e+000	1	0	63	8.430159e+001	84	1.179343e+001	1.223145e+001	28	5.260714e+001	53	7.207708e+000	6.671700e+000	0	0	0	0	0	0	0	0	19.3422	4.62539	1	3.53812e-023	1	0	64.9594	7.20771	1	0	64.9594	65	65	46.7576	0.936609	52.6071	7.20771	0	26.5627	0	0
DATA	302	4	47	unmapped	0		0	TCAGCGATTCCAGAGCATGATTATGACGACCCCGAGGAGCAACTCTATCCTATTCATACC	203	0	CUST_50757_PI248252247	CUST_50757_PI248252247	CUST_50757_PI248252247	Unknown	4745.55	220.53	0	1	1.236129e+004	1.236138e+003	0	0	64	1.164231e+004	11470.5	1.502834e+003	1.910145e+003	28	5.935714e+001	58	1.056624e+001	7.042350e+000	0	0	0	0	0	0	0	0	11577.3	1157.74	1	0	1	1	65.0213	10.5662	1	0	65.0213	51.4001	51.4001	11604.8	0.936576	59.3571	10.5662	0	11584.5	0	0
DATA	303	4	48	unmapped	0		0	CTGATATCTTCCATGAGTGCGACATTATGGAAGATGCCGCCATCGCATATGGTTTCAACA	205	0	CUST_131599_PI248252247	CUST_131599_PI248252247	CUST_131599_PI248252247	Unknown	4770.44	220.74	0	1	1.134096e+003	1.134983e+002	1	2	63	1.127222e+003	1124	9.637953e+001	9.155055e+001	37	5.394595e+001	53	8.940998e+000	9.636900e+000	0	0	0	0	0	0	0	0	1062.14	106.297	1	3.65776e-246	1	1	65.0868	8.941	1	0	65.0868	49.5074	49.5074	1089.68	0.936548	53.9459	8.941	0	1069.43	0	0
DATA	304	4	49	unmapped	0		0	AACAAGTCTTCAGTAGCAAGTCTGACTGGCGTGTACGCGCTATCTCCGCTAGCAACCTTC	207	0	CUST_145457_PI248252247	CUST_145457_PI248252247	CUST_145457_PI248252247	Unknown	4796.5	220.5	0	1	4.104643e+003	4.104888e+002	0	0	68	3.910029e+003	3870.5	5.492273e+002	5.845150e+002	26	4.992308e+001	50	4.232475e+000	3.521175e+000	0	0	0	0	0	0	0	0	3844.87	384.51	1	0	1	1	65.1639	4.23248	1	0	65.1639	52.9257	52.9257	3872.49	0.936711	49.9231	4.23248	0	3852.21	0	0
DATA	305	4	50	unmapped	0		0	CACTACCTTAATAAAGTAAAAGATAAATCAGCCCTCTTCCCCTCTTGTTCTCTTTTCATT	209	0	CUST_130910_PI248252247	CUST_130910_PI248252247	CUST_130910_PI248252247	Unknown	4822.27	220.62	0	1	1.926929e+003	1.927451e+002	0	0	64	1.870344e+003	1816.5	3.024599e+002	3.567506e+002	26	5.307692e+001	51.5	7.042290e+000	6.857025e+000	0	0	0	0	0	0	0	0	1805.12	180.561	1	2.10766e-278	1	1	65.2195	7.04229	1	0	65.2195	50.7771	50.7771	1832.8	0.936788	53.0769	7.04229	0	1812.49	0	0
DATA	306	4	51	unmapped	0		0	CTGGCGGTCAATGTGCAGTTTCTTTCGCATCTGCTGAGCGGTCTTCCAGACCACTAGTAA	211	0	CUST_33306_PI248252247	CUST_33306_PI248252247	CUST_33306_PI248252247	Unknown	4846.93	220.408	0	1	6.973608e+000	4.537877e+000	1	0	63	7.182540e+001	72	1.018465e+001	1.149015e+001	22	5.177273e+001	51	5.689856e+000	5.559750e+000	0	0	0	0	0	0	0	0	6.53438	4.25206	1	8.65457e-005	1	0	65.291	5.68986	1	0	65.291	49.1849	49.1849	34.2814	0.937016	51.7727	5.68986	0	13.94	0	0
DATA	307	4	52	unmapped	0		0	ATACGATAATCCACATAAATGGCGCTGGCTTTCTCAGAGAAATTTGGCGGGAGGCGAAAT	213	0	CUST_58595_PI248252247	CUST_58595_PI248252247	CUST_58595_PI248252247	Unknown	4872.42	220.573	4.5029	0	4.502897e+000	4.483242e+000	7	0	57	6.533333e+001	65	8.120374e+000	8.895600e+000	25	5.596000e+001	54	8.786732e+000	1.111950e+001	0	0	0	0	0	0	0	0	-0.0306921	4.20155	0	0.984874	1	0	65.364	8.78673	1	0	65.364	65	65	27.7893	0.937169	55.96	8.78673	0	7.41038	1	0
DATA	308	4	53	unmapped	0		0	AGAAGCAGGGTACGTTGCCTTGAAACAGCTGCATAATAACTAATAATAAACTCCTATAGA	215	0	CUST_198506_PI248252247	CUST_198506_PI248252247	CUST_198506_PI248252247	Unknown	4897.58	220.573	4.50163	1	4.501630e+000	4.481980e+000	1	0	63	6.022222e+001	60	8.350091e+000	8.154300e+000	27	5.603704e+001	56	8.442026e+000	8.154300e+000	0	0	0	0	0	0	0	0	-5.21603	4.20155	0	0.00155398	1	0	65.4383	8.44203	1	0	65.4383	57.5363	57.5363	22.6782	0.937432	56.037	8.44203	0	2.2607	1	0
DATA	309	4	54	unmapped	0		0	AGTACGATGGCTGATAATGTATGAAGAATCGCAGGGAACCGGAATCTGGAAGCCCGCACC	217	0	CUST_195092_PI248252247	CUST_195092_PI248252247	CUST_195092_PI248252247	Unknown	4923.42	220.573	4.5	0	4.500004e+000	4.480743e+000	1	0	63	6.607937e+001	65	9.341723e+000	1.074885e+001	32	5.400000e+001	56	7.712579e+000	7.783650e+000	0	0	0	0	0	0	0	0	0.54855	4.20191	0	0.734777	1	0	65.5308	7.71258	1	0	65.5308	65	65	28.5354	0.937771	54	7.71258	0	8.07578	1	0
DATA	310	4	55		0		0		219	1	RC1	RC1	RC1		4948.17	220.642	4.49821	1	4.498209e+000	4.478574e+000	1	0	64	6.203125e+001	60.5	8.802901e+000	8.895600e+000	34	5.164706e+001	51.5	7.865854e+000	8.339625e+000	0	0	0	0	0	0	0	0	-3.57383	4.20155	0	0.028619	1	0	65.6051	7.86585	1	1	65.6051	50.4627	50.4627	24.4873	0.938145	51.6471	7.86585	0	3.98465	1	0
DATA	311	4	56	unmapped	0		0	TTTTTCTTGGCTTTCAAGTTTTTAAGCGCGGTGGGTGTCCCATGGTCTCTGATAGCATTA	221	0	CUST_38931_PI248252247	CUST_38931_PI248252247	CUST_38931_PI248252247	Unknown	4973.77	221.211	0	1	1.772659e+001	4.815303e+000	0	0	64	8.232813e+001	81	1.281870e+001	1.408470e+001	41	4.995122e+001	51	7.361899e+000	8.154300e+000	0	0	0	0	0	0	0	0	16.6354	4.5189	1	7.47907e-019	1	0	65.6927	7.3619	1	0	65.6927	46.8651	46.8651	44.7841	0.938445	49.9512	7.3619	0	24.232	0	0
DATA	312	4	57	unmapped	0		0	TTGATGTTCTTGCGATTCACCCAACACAGGTCTGTCGTTAAGATCGAGCTTGGCAAGAAT	223	0	CUST_17011_PI248252247	CUST_17011_PI248252247	CUST_17011_PI248252247	Unknown	4999.5	221.568	0	1	2.960447e+001	5.365519e+000	0	0	66	9.356061e+001	95.5	1.688252e+001	2.298030e+001	36	5.147222e+001	52	7.780878e+000	6.857025e+000	0	0	0	0	0	0	0	0	27.7962	5.03779	1	2.42592e-036	1	1	65.7644	7.78088	1	0	65.7644	47.8731	47.8731	56.0166	0.93892	51.4722	7.78088	0	35.4134	0	0
DATA	313	4	58	unmapped	0		0	CATAGTGTCATGGATCTCGATGGACTTGCGCATGAAAGGTTTGATGGTGTCTTCCATATG	225	0	CUST_162472_PI248252247	CUST_162472_PI248252247	CUST_162472_PI248252247	Unknown	5024.5	221	0	1	7.063139e+000	4.526082e+000	2	0	60	7.246667e+001	70	1.218566e+001	1.278742e+001	38	5.528947e+001	55.5	5.867491e+000	5.745075e+000	0	0	0	0	0	0	0	0	6.63802	4.25367	1	6.76543e-005	1	0	65.8286	5.86749	1	0	65.8286	54.1152	54.1152	34.9227	0.939812	55.2895	5.86749	0	14.2722	0	0
DATA	314	4	59	unmapped	0		0	TAGCGGCTATACTGCTCGTTTACAGCGCCTTTGCCCATGGGAGCCGAGTACACAGGGAAT	227	0	CUST_121468_PI248252247	CUST_121468_PI248252247	CUST_121468_PI248252247	Unknown	5050.22	221.192	0	1	6.016233e+002	6.032794e+001	0	1	64	6.317969e+002	619	9.080804e+001	9.673965e+001	34	5.470588e+001	54	7.833608e+000	7.968975e+000	0	0	0	0	0	0	0	0	565.876	56.7434	1	6.64852e-208	1	1	65.9206	7.83361	1	0	65.9206	47.8731	47.8731	594.253	0.940582	54.7059	7.83361	0	573.547	0	0
DATA	315	4	60	unmapped	0		0	ACGAGCATCTTCGACAAATACACCTGTTCCAGACGTGTGGATCAAGATGGGTGCCTTGCC	229	0	CUST_206091_PI248252247	CUST_206091_PI248252247	CUST_206091_PI248252247	Unknown	5075.5	221.352	0	1	7.974975e+001	9.138692e+000	2	0	64	1.410938e+002	139	2.493975e+001	2.742810e+001	28	5.767857e+001	58.5	9.522113e+000	9.636900e+000	0	0	0	0	0	0	0	0	75.0834	8.60397	1	5.82455e-087	1	1	66.0103	9.52211	1	0	66.0103	57.5363	57.5363	103.55	0.941488	57.6786	9.52211	0	82.7878	0	0
DATA	316	4	61	unmapped	0		0	ATAACCATCGACGGTCATAATATTCGCGATATGGGCTTGAATGCTATCCGAAGTCGGCTT	231	0	CUST_29773_PI248252247	CUST_29773_PI248252247	CUST_29773_PI248252247	Unknown	5100.91	221.386	0	1	3.163387e+003	3.163701e+002	0	0	64	3.047891e+003	2989	4.829894e+002	5.265083e+002	32	5.668750e+001	56	8.648839e+000	8.339625e+000	0	0	0	0	0	0	0	0	2981.8	298.21	1	6.45555e-309	1	1	66.0899	8.64884	1	0	66.0899	57.259	57.259	3010.35	0.942598	56.6875	8.64884	0	2989.53	0	0
DATA	317	4	62	unmapped	0		0	TGGGATACCGGTTATAATAGAACCAGGTCTGGACGCACGACACTCCGTAGAGCACCGCAG	233	0	CUST_85052_PI248252247	CUST_85052_PI248252247	CUST_85052_PI248252247	Unknown	5126.41	221.291	0	1	5.101861e+002	5.121241e+001	1	0	64	5.477500e+002	525	9.329047e+001	1.032260e+002	29	5.462069e+001	56	6.956055e+000	6.671700e+000	0	0	0	0	0	0	0	0	481.581	48.341	1	4.13985e-198	1	1	66.1695	6.95605	1	0	66.1695	50.4627	50.4627	510.206	0.943931	54.6207	6.95605	0	489.325	0	0
DATA	318	4	63	unmapped	0		0	CCGTCCTCGGTGACCTTGAATTGATTTTTTCTTCTTTCTGCTCTCTACTTTGCTGTAAAC	235	0	CUST_143069_PI248252247	CUST_143069_PI248252247	CUST_143069_PI248252247	Unknown	5151.87	221.5	0	1	2.047573e+004	2.047578e+003	0	0	64	1.942278e+004	18877	2.802259e+003	3.567136e+003	33	5.733333e+001	55	1.141727e+001	1.111950e+001	0	0	0	0	0	0	0	0	19356.6	1935.66	1	0	1	1	66.2203	11.4173	1	0	66.2203	49.8279	49.8279	19385.2	0.945342	57.3333	11.4173	0	19364.3	0	0
DATA	319	4	64	unmapped	0		0	GGCAATCTCAGATTAATGTGTTGCTCGGCACCTTACGAGAAATCAAAGTCTTTGGGTTCT	237	0	CUST_169041_PI248252247	CUST_169041_PI248252247	CUST_169041_PI248252247	Unknown	5177.3	221.723	0	1	8.712027e+003	8.712140e+002	0	0	64	8.316141e+003	8116.5	1.136331e+003	1.420701e+003	27	5.585185e+001	54	8.094175e+000	9.266250e+000	0	0	0	0	0	0	0	0	8249.88	824.999	1	0	1	1	66.2574	8.09418	1	0	66.2574	51.4001	51.4001	8278.6	0.946953	55.8519	8.09418	0	8257.58	0	0
DATA	320	4	65	unmapped	0		0	CACGATCTTGAACTCGAGGACACGATCAATACCAAGACCATAGACAGGTGACAAAACACT	239	0	CUST_91055_PI248252247	CUST_91055_PI248252247	CUST_91055_PI248252247	Unknown	5202.5	221.5	0	1	3.072640e+001	5.389324e+000	0	0	68	9.544118e+001	95	1.434374e+001	1.519665e+001	29	5.248276e+001	52	8.296388e+000	8.154300e+000	0	0	0	0	0	0	0	0	29.1577	5.11417	1	2.37183e-038	1	1	66.2835	8.29639	1	0	66.2835	57.5363	57.5363	57.8972	0.948945	52.4828	8.29639	0	36.8192	0	0
DATA	321	4	66	unmapped	0		0	AACGTCACGCGACTGTATTCACCTTTAAGAAAATTTTCTTTGTGAATAGATGGATCATAG	241	0	CUST_64214_PI248252247	CUST_64214_PI248252247	CUST_64214_PI248252247	Unknown	5227.89	221.5	0	1	1.021252e+001	4.534007e+000	0	0	64	7.601563e+001	74.5	1.346777e+001	1.427002e+001	35	5.300000e+001	53	6.987384e+000	5.559750e+000	0	0	0	0	0	0	0	0	9.7133	4.31237	1	1.51941e-008	1	0	66.3023	6.98738	1	0	66.3023	56.9804	56.9804	38.4716	0.951117	53	6.98738	0	17.3233	0	0
DATA	322	4	67	unmapped	0		0	TTGATATCTTTCTGGGATGCATTCAACGGCAAATGGAATATTTGATGTGGGGTAGGCCGG	243	0	CUST_77782_PI248252247	CUST_77782_PI248252247	CUST_77782_PI248252247	Unknown	5252.96	221.982	0	1	5.953179e+000	4.447220e+000	2	0	67	7.200000e+001	72	1.152205e+001	1.223145e+001	33	5.375758e+001	53	8.492755e+000	8.154300e+000	0	0	0	0	0	0	0	0	5.6754	4.23971	1	0.00059896	1	0	66.3246	8.49276	1	0	66.3246	42.9674	42.9674	34.456	0.95334	53.7576	8.49276	0	13.2334	0	0
DATA	323	4	68	unmapped	0		0	AAATTTGGTTCAGGAATTACCAGATAATAGAAAAAGACCCTCTCAACCAAATGGCCTCCC	245	0	CUST_53427_PI248252247	CUST_53427_PI248252247	CUST_53427_PI248252247	Unknown	5278.87	221.5	0	1	4.323312e+002	4.345578e+001	0	0	64	4.798125e+002	466	7.532467e+001	6.523440e+001	28	5.385714e+001	55	7.834937e+000	7.598325e+000	0	0	0	0	0	0	0	0	413.451	41.558	1	7.48725e-189	1	1	66.3615	7.83494	1	0	66.3615	49.8279	49.8279	442.269	0.956329	53.8571	7.83494	0	420.972	0	0
DATA	324	4	69	unmapped	0		0	TTTGCAGAGCTTGCACAGCTGATCAAGACATGAGTGTTTTGGTTGAGCAACAAGGAGAAA	247	0	CUST_29390_PI248252247	CUST_29390_PI248252247	CUST_29390_PI248252247	Unknown	5304.38	222	0	1	6.542816e+003	6.542963e+002	0	0	65	6.342338e+003	6108	8.769625e+002	1.081557e+003	27	5.362963e+001	54	8.678657e+000	7.783650e+000	0	0	0	0	0	0	0	0	6275.94	627.608	1	0	1	1	66.3977	8.67866	1	0	66.3977	48.5334	48.5334	6304.79	0.959211	53.6296	8.67866	0	6283.42	0	0
DATA	325	4	70	unmapped	0		0	GGTGCCGTTGCGGAGTTGGAGAGCTTGGTCAAGGCCAAGGCCATCTAAACTTACCTTACA	249	0	CUST_132237_PI248252247	CUST_132237_PI248252247	CUST_132237_PI248252247	Unknown	5329.58	221.573	0	1	2.431863e+005	2.431863e+004	0	4	62	2.342024e+005	230203	1.760536e+004	1.770095e+004	31	5.809677e+001	57	1.584373e+001	1.260210e+001	0	0	1	0	0	0	0	0	234136	23413.6	1	0	1	1	66.3919	15.8437	1	0	66.3919	57.5363	57.5363	234165	0.962784	58.0968	15.8437	0	234143	0	0
DATA	326	4	71	unmapped	0		0	ACACGGAATAGGGGCTCACACAGAATAAGTACACGATAGACATTTAAACAAAAATAACTG	251	0	CUST_18448_PI248252247	CUST_18448_PI248252247	CUST_18448_PI248252247	Unknown	5354.63	221.596	0	1	3.039277e+002	3.070207e+001	0	0	64	3.600781e+002	360	5.419872e+001	5.559750e+001	34	5.876471e+001	54.5	1.860117e+001	1.093418e+001	0	0	0	0	0	0	0	0	293.753	29.6743	1	3.91695e-168	1	1	66.3247	18.6012	1	0	66.3247	57.8122	57.8122	322.534	0.966524	58.7647	18.6012	0	300.998	0	0
DATA	327	4	72	unmapped	0		0	AAGCCCTACAGAGAGATTATTCTTCGTACAGTATACAAGCATCCGATGGAAGGGATGACC	253	0	CUST_87382_PI248252247	CUST_87382_PI248252247	CUST_87382_PI248252247	Unknown	5380.5	222	0	0	1.295565e+001	4.518360e+000	0	0	62	7.887097e+001	77	1.347674e+001	1.297275e+001	30	5.233333e+001	51	9.230136e+000	7.968975e+000	0	0	0	0	0	0	0	0	12.5753	4.38571	1	1.42453e-012	1	0	66.2957	9.23014	1	0	66.2957	65	65	41.327	0.970641	52.3333	9.23014	0	19.7029	0	0
DATA	328	4	73	unmapped	0		0	TAGACGAATTGGCCAACTGTGAGATCAGAAGGAACAAGGTACTTCTTCTTGTCGATGGTG	255	0	CUST_124007_PI248252247	CUST_124007_PI248252247	CUST_124007_PI248252247	Unknown	5406.05	222.11	0	1	6.120429e+002	6.135572e+001	0	0	67	6.631791e+002	657	9.941068e+001	1.030407e+002	37	5.486486e+001	54	1.183958e+001	1.111950e+001	0	0	0	0	0	0	0	0	596.915	59.8392	1	3.79693e-211	1	1	66.2637	11.8396	1	0	66.2637	46.8651	46.8651	625.635	0.975284	54.8649	11.8396	0	603.923	0	0
DATA	329	4	74	unmapped	0		0	GAACAGCTTCAACTTCTTGAGGCTCGCTCTGCTTGATTAAGGTGTCGAAGATGACAATGT	257	0	CUST_27996_PI248252247	CUST_27996_PI248252247	CUST_27996_PI248252247	Unknown	5431.09	222.386	0	0	6.031184e+001	7.399170e+000	1	1	62	1.253226e+002	128.5	1.971084e+001	1.760587e+001	38	5.126316e+001	50.5	7.978634e+000	7.042350e+000	0	0	0	0	0	0	0	0	59.1191	7.25284	1	1.56001e-073	1	1	66.2035	7.97863	1	0	66.2035	65	65	87.7786	0.980224	51.2632	7.97863	0	65.9764	0	0
DATA	330	4	75	unmapped	0		0	CCTCATTAAAGGTGCTCGCTTCCAAATACAACTGTGACAAACAGATTTGCCGCAAGTGTT	259	0	CUST_55635_PI248252247	CUST_55635_PI248252247	CUST_55635_PI248252247	Unknown	5456.5	222.352	0	1	4.861310e+004	4.861312e+003	0	0	65	4.799344e+004	47340.6	4.876673e+003	5.354552e+003	29	6.117241e+001	60	1.367759e+001	1.482600e+001	0	0	1	0	0	0	0	0	47927.3	4792.73	1	0	1	1	66.1092	13.6776	1	0	66.1092	57.5363	57.5363	47955.9	0.985893	61.1724	13.6776	0	47934	0	0
DATA	331	4	76	unmapped	0		0	TCTTCTTTTGAAGAGACTGCAGGTTCAAGCCATTGCACTAGTGCAGTTGCAGTTTCTGAT	261	0	CUST_218195_PI248252247	CUST_218195_PI248252247	CUST_218195_PI248252247	Unknown	5481.58	222.427	0	1	1.230679e+002	1.301524e+001	0	0	64	1.881094e+002	185	3.697752e+001	4.429267e+001	37	5.259459e+001	53	8.512930e+000	8.154300e+000	0	0	0	0	0	0	0	0	122.081	12.9109	1	2.375e-115	1	1	66.0279	8.51293	1	0	66.0279	57.5363	57.5363	150.565	0.991985	52.5946	8.51293	0	128.578	0	0
DATA	332	4	77		66	Structural	0		1	1	DarkCorner	DarkCorner	DarkCorner		5507.42	222.427	4.22459	0	4.224589e+000	4.206149e+000	0	0	64	6.165625e+001	61.5	8.480077e+000	8.339625e+000	38	5.107895e+001	52	6.006220e+000	5.745075e+000	0	0	0	0	0	0	0	0	-4.28156	4.20155	0	0.00898773	1	0	65.9378	6.00622	1	0	65.9378	65	65	24.1123	0.998907	51.0789	6.00622	0	2.0261	0	0
DATA	333	4	78		66	Structural	0		1	1	DarkCorner	DarkCorner	DarkCorner		5532.51	223.108	4.19511	1	4.195107e+000	4.176796e+000	2	0	62	6.116129e+001	59	9.330355e+000	9.822225e+000	33	5.063636e+001	51	6.716669e+000	8.154300e+000	0	0	0	0	0	0	0	0	-4.70995	4.20155	0	0.00414791	1	0	65.8712	6.71667	1	0	65.8712	45.1352	45.1352	23.6173	1.00593	50.6364	6.71667	0	1.42959	0	0
DATA	334	4	79		66	Structural	0		1	1	DarkCorner	DarkCorner	DarkCorner		5558.57	222.319	4.15888	1	4.158881e+000	4.140728e+000	1	0	64	6.432813e+001	66	1.084531e+001	1.149015e+001	34	5.014706e+001	50.5	7.303517e+000	8.524950e+000	0	0	0	0	0	0	0	0	-1.43797	4.20155	0	0.375076	1	0	65.7661	7.30352	1	0	65.7661	39.4933	39.4933	26.7841	1.01469	50.1471	7.30352	0	4.49614	0	0
DATA	335	4	80		66	Structural	0		1	1	DarkCorner	DarkCorner	DarkCorner		5583.36	222.745	4.1245	1	4.124502e+000	4.106499e+000	3	0	61	6.304918e+001	63	7.753335e+000	7.413000e+000	30	5.306667e+001	51	8.254292e+000	7.968975e+000	0	0	0	0	0	0	0	0	-2.60817	4.20155	0	0.108782	1	0	65.6574	8.25429	1	0	65.6574	54.4085	54.4085	25.5052	1.02315	53.0667	8.25429	0	3.11344	0	0
DATA	336	4	81		66	Structural	0		1	1	DarkCorner	DarkCorner	DarkCorner		5609.19	222.873	4.08541	1	4.085414e+000	4.067582e+000	1	0	65	6.207692e+001	62	9.216676e+000	9.636900e+000	42	5.042857e+001	50	7.068111e+000	7.968975e+000	0	0	0	0	0	0	0	0	-3.46848	4.20155	0	0.0335679	1	0	65.5454	7.06811	1	0	65.5454	45.4864	45.4864	24.5329	1.03294	50.4286	7.06811	0	2.0322	0	0
DATA	337	4	82		66	Structural	0		1	1	DarkCorner	DarkCorner	DarkCorner		5634.49	222.808	4.0441	1	4.044095e+000	4.031546e+000	2	1	62	6.756452e+001	68	7.539233e+000	7.227675e+000	29	5.258621e+001	50	8.432578e+000	9.636900e+000	0	0	0	0	0	0	0	0	2.1161	4.20688	0	0.192515	1	0	65.4484	8.43258	1	0	65.4484	49.8279	49.8279	30.0205	1.04349	52.5862	8.43258	0	7.41164	0	0
DATA	338	4	83		66	Structural	0		1	1	DarkCorner	DarkCorner	DarkCorner		5659.22	223	4.00168	1	4.001684e+000	3.984418e+000	0	2	63	6.576190e+001	66	7.553496e+000	7.783650e+000	39	5.056410e+001	51	4.535212e+000	4.077150e+000	0	0	0	0	0	0	0	0	0.422874	4.20177	0	0.793951	1	0	65.339	4.53521	1	0	65.339	53.2255	53.2255	28.2179	1.05455	50.5641	4.53521	0	5.49968	0	0
DATA	339	4	84		66	Structural	0		1	1	DarkCorner	DarkCorner	DarkCorner		5684.72	222.534	3.95374	1	3.953744e+000	3.936486e+000	0	0	66	6.316667e+001	64	1.022604e+001	1.037820e+001	40	5.242500e+001	52	7.503461e+000	9.636900e+000	0	0	0	0	0	0	0	0	-2.0486	4.20155	0	0.207005	1	0	65.2153	7.50346	1	0	65.2153	52.3208	52.3208	25.6227	1.06734	52.425	7.50346	0	2.79268	0	0
DATA	340	4	85		66	Structural	0		1	1	DarkCorner	DarkCorner	DarkCorner		5710.57	223.191	0	1	5.752157e+000	3.930046e+000	1	0	64	7.129688e+001	69.5	1.133989e+001	1.204613e+001	365	5.241370e+001	52	7.092507e+000	6.671700e+000	0	0	0	0	0	0	0	0	6.21649	4.24729	1	0.000181096	1	0	65.0804	7.09251	1	0	65.0804	46.8651	46.8651	33.7529	1.08072	52.4137	7.09251	0	10.8013	0	0
DATA	341	5	1		66	Structural	0		1	1	DarkCorner	DarkCorner	DarkCorner		3564.42	224.427	3.82445	0	3.824449e+000	3.807755e+000	2	0	62	5.429032e+001	53	7.853969e+000	7.968975e+000	375	4.910667e+001	49	7.139881e+000	6.671700e+000	0	0	0	0	0	0	0	0	-10.3214	4.20155	0	2.33062e-009	1	0	64.6117	7.13988	1	0	64.6117	65	65	16.7463	1.10342	49.1067	7.13988	0	-4.9115	0	0
DATA	342	5	2		66	Structural	0		1	1	DarkCorner	DarkCorner	DarkCorner		3589.67	224.5	3.87761	0	3.877608e+000	3.860682e+000	2	0	64	5.525000e+001	53.5	9.505220e+000	9.822225e+000	34	5.326471e+001	51.5	9.209050e+000	1.000755e+001	0	0	0	0	0	0	0	0	-9.39948	4.20155	0	3.90328e-008	1	0	64.6495	9.20905	1	0	64.6495	65	65	17.706	1.08829	53.2647	9.20905	0	-3.86736	0	0
DATA	343	5	3		66	Structural	0		1	1	DarkCorner	DarkCorner	DarkCorner		3615.49	225.818	3.93253	0	3.932527e+000	3.915362e+000	4	0	60	5.613333e+001	55	7.052988e+000	7.413000e+000	33	5.439394e+001	53	1.112413e+001	1.408470e+001	0	0	0	0	0	0	0	0	-8.58178	4.20155	0	4.1935e-007	1	0	64.7151	11.1241	1	0	64.7151	65	65	18.5893	1.07309	54.3939	11.1241	0	-2.90717	0	0
DATA	344	5	4		66	Structural	0		1	1	DarkCorner	DarkCorner	DarkCorner		3640.58	224.573	3.97612	0	3.976122e+000	3.958766e+000	2	0	62	5.729032e+001	57	6.778430e+000	6.486375e+000	30	4.913333e+001	49.5	4.431341e+000	4.077150e+000	0	0	0	0	0	0	0	0	-7.48497	4.20155	0	8.20055e-006	1	0	64.7753	4.43134	1	0	64.7753	65	65	19.7463	1.06133	49.1333	4.43134	0	-1.66356	0	0
DATA	345	5	5		66	Structural	0		1	1	DarkCorner	DarkCorner	DarkCorner		3665.44	224.847	4.02084	0	4.020837e+000	4.003286e+000	1	0	62	5.529032e+001	53.5	9.719656e+000	1.019287e+001	36	5.177778e+001	51.5	6.812221e+000	6.486375e+000	0	0	0	0	0	0	0	0	-9.52754	4.20155	0	2.66145e-008	1	0	64.8179	6.81222	1	0	64.8179	65	65	17.7463	1.04953	51.7778	6.81222	0	-3.58862	0	0
DATA	346	5	6		66	Structural	0		1	1	DarkCorner	DarkCorner	DarkCorner		3691.42	224.573	4.06328	0	4.063278e+000	4.045542e+000	0	0	64	5.659375e+001	55	8.622081e+000	8.339625e+000	28	5.428571e+001	53.5	6.175562e+000	6.671700e+000	0	0	0	0	0	0	0	0	-8.2756	4.20155	0	9.8663e-007	1	0	64.8694	6.17556	1	0	64.8694	65	65	19.0498	1.03856	54.2857	6.17556	0	-2.20617	0	0
DATA	347	5	7		66	Structural	0		1	1	DarkCorner	DarkCorner	DarkCorner		3716.58	224.573	4.10249	0	4.102495e+000	4.084587e+000	0	0	64	5.600000e+001	56.5	7.571878e+000	7.042350e+000	49	5.242857e+001	51	7.591113e+000	8.154300e+000	0	0	0	0	0	0	0	0	-8.90803	4.20155	0	1.651e-007	1	0	64.908	7.59111	1	0	64.908	65	65	18.456	1.02864	52.4286	7.59111	0	-2.72728	0	0
DATA	348	5	8		66	Structural	0		1	1	DarkCorner	DarkCorner	DarkCorner		3742.37	224.596	4.14014	0	4.140141e+000	4.122069e+000	2	0	62	5.527419e+001	55.5	8.067684e+000	7.968975e+000	38	5.094737e+001	51	6.657438e+000	6.486375e+000	0	0	0	0	0	0	0	0	-9.6752	4.20155	0	1.70535e-008	1	0	64.9494	6.65744	1	0	64.9494	65	65	17.7302	1.01928	50.9474	6.65744	0	-3.38125	0	0
DATA	349	5	9		66	Structural	0		1	1	DarkCorner	DarkCorner	DarkCorner		3768.58	224.915	4.17656	0	4.176560e+000	4.158330e+000	0	0	63	5.844444e+001	57	8.220309e+000	8.524950e+000	38	5.492105e+001	55	8.428977e+000	8.154300e+000	0	0	0	0	0	0	0	0	-6.54734	4.20155	0	8.39344e-005	1	0	64.9918	8.42898	1	0	64.9918	65	65	20.9004	1.01039	54.9211	8.42898	0	-0.142192	0	0
DATA	350	5	10	unmapped	0		0	CTATACTGGGATACGTATGATTATACGCATAATGAAGTGACGATCACATCCGGGCAAGAT	263	0	CUST_197975_PI248252247	CUST_197975_PI248252247	CUST_197975_PI248252247	Unknown	3793	225	0	1	6.244209e+001	7.519318e+000	1	1	67	1.276567e+002	127	1.994048e+001	1.482600e+001	32	5.440625e+001	53	7.512825e+000	7.783650e+000	0	0	0	0	0	0	0	0	62.6252	7.54136	1	1.00673e-076	1	1	65.0316	7.51283	1	0	65.0316	54.9904	54.9904	90.1127	1.00293	54.4063	7.51283	0	69.1331	0	0
DATA	351	5	11	unmapped	0		0	CGCAAGCTTGGCAAGAGCACCAAGCGCGCTAACGCAAAGAATGTAGCACAAAGTGCAGGT	265	0	CUST_179115_PI248252247	CUST_179115_PI248252247	CUST_179115_PI248252247	Unknown	3818.5	225.352	0	1	3.433261e+002	3.459098e+001	0	0	66	4.068939e+002	407.5	4.445642e+001	4.355138e+001	27	5.866667e+001	59	5.255034e+000	5.189100e+000	0	0	0	0	0	0	0	0	341.827	34.44	1	2.57575e-177	1	1	65.0665	5.25503	1	0	65.0665	57.5363	57.5363	369.35	0.995635	58.6667	5.25503	0	348.432	0	0
DATA	352	5	12	unmapped	0		0	TGTATATGCTGATTATTATGATTACGAACGGCGAGATCATGTCTGAGTAAAGCAGGGTCA	267	0	CUST_86933_PI248252247	CUST_86933_PI248252247	CUST_86933_PI248252247	Unknown	3843.58	225.427	4.26592	1	4.265923e+000	4.248610e+000	0	0	64	6.614063e+001	64.5	9.361975e+000	1.000755e+001	39	5.507692e+001	56	8.285639e+000	8.154300e+000	0	0	0	0	0	0	0	0	1.04282	4.20285	0	0.519779	1	0	65.0978	8.28564	1	0	65.0978	57.5363	57.5363	28.5966	0.989229	55.0769	8.28564	0	7.73898	1	0
DATA	353	5	13	unmapped	0		0	TGAGGTTATCGGCATTAAAGATGAATGGAAAGATAGACTTGCCTTGGCAGCAGAAGATTA	269	0	CUST_20132_PI248252247	CUST_20132_PI248252247	CUST_20132_PI248252247	Unknown	3869.46	225.934	0	1	6.529220e+002	6.543196e+001	0	0	63	7.069206e+002	710	1.010090e+002	1.174961e+002	28	5.082143e+001	52	6.766221e+000	6.857025e+000	0	0	0	0	0	0	0	0	641.795	64.3169	1	1.49925e-215	1	1	65.1252	6.76622	1	0	65.1252	49.1849	49.1849	669.377	0.982959	50.8214	6.76622	0	648.576	0	0
DATA	354	5	14	unmapped	0		0	AGTATGTCAGCGTTTTGTTAACGACTCGAAACGTGTGTTGTATTCGGTGTTGCTCCTTGC	271	0	CUST_109807_PI248252247	CUST_109807_PI248252247	CUST_109807_PI248252247	Unknown	3894.58	225.427	0	1	8.021737e+000	4.370476e+000	0	0	64	7.300000e+001	72	1.141706e+001	1.204613e+001	25	5.588000e+001	55	6.105462e+000	6.671700e+000	0	0	0	0	0	0	0	0	7.84496	4.27417	1	3.17994e-006	1	0	65.155	6.10546	1	0	65.155	57.5363	57.5363	35.456	0.977963	55.88	6.10546	0	14.7141	0	0
DATA	355	5	15	unmapped	0		0	CACCATTGGTCTTCGCAACATGAACAATGGTGATGGCAGCGGTGCGCCATATAACTATCA	273	0	CUST_22062_PI248252247	CUST_22062_PI248252247	CUST_22062_PI248252247	Unknown	3919.89	225.5	0	1	5.600902e+002	5.617521e+001	1	1	62	6.101774e+002	589	8.538045e+001	8.524950e+001	34	5.235294e+001	51	7.499020e+000	7.783650e+000	0	0	0	0	0	0	0	0	545.016	54.6633	1	1.26999e-205	1	1	65.1618	7.49902	1	0	65.1618	56.9804	56.9804	572.633	0.973085	52.3529	7.49902	0	551.945	0	0
DATA	356	5	16	unmapped	0		0	CGGGCATGATTTTGTGATACATGCATTATGCGTAATTGTTAATGTAGTCTGTATTTGACT	275	0	CUST_174901_PI248252247	CUST_174901_PI248252247	CUST_174901_PI248252247	Unknown	3946.05	225.635	0	1	3.438028e+002	3.465291e+001	0	0	65	3.981538e+002	377	6.803451e+001	7.709520e+001	29	5.210345e+001	52	5.280319e+000	5.930400e+000	0	0	0	0	0	0	0	0	332.969	33.5609	1	1.00535e-175	1	1	65.1851	5.28032	1	0	65.1851	49.1849	49.1849	360.61	0.968487	52.1034	5.28032	0	339.974	0	0
DATA	357	5	17	unmapped	0		0	TTTGCGACAACGTTTCCGGGTTGGACCCATGCAAAGACCAACTGAGAGACCTTCCCGAGG	277	0	CUST_145788_PI248252247	CUST_145788_PI248252247	CUST_145788_PI248252247	Unknown	3970.67	225.5	0	1	1.146637e+001	4.503677e+000	2	0	64	7.626563e+001	76	1.485511e+001	1.427002e+001	34	5.302941e+001	51	8.628653e+000	7.968975e+000	0	0	0	0	0	0	0	0	11.0617	4.34473	1	2.20374e-010	1	0	65.2039	8.62865	1	0	65.2039	57.5363	57.5363	38.7216	0.964707	53.0294	8.62865	0	18.1339	0	0
DATA	358	5	18	unmapped	0		0	AAGACTTGGAGAGCTGTAATACCAAACAGTAGCGAGGCTACAACGAGCCCAATGAATAAG	279	0	CUST_81884_PI248252247	CUST_81884_PI248252247	CUST_81884_PI248252247	Unknown	3996.33	225.5	4.39087	1	4.390873e+000	4.371836e+000	1	0	65	6.553846e+001	65	1.009189e+001	1.037820e+001	29	5.620690e+001	58	8.711156e+000	8.895600e+000	0	0	0	0	0	0	0	0	0.323165	4.20168	0	0.841786	1	0	65.2153	8.71116	1	0	65.2153	57.5363	57.5363	27.9945	0.961079	56.2069	8.71116	0	7.45396	1	0
DATA	359	5	19	unmapped	0		0	GAAGAGATGAAGATGTGTTTGTCCATCTAGCTGCTCGGGGTTCCCAACTCTTATGTAGTT	281	0	CUST_196142_PI248252247	CUST_196142_PI248252247	CUST_196142_PI248252247	Unknown	4021.76	226.012	0	1	4.860546e+002	4.880309e+001	1	0	64	5.306406e+002	534.5	7.372329e+001	7.672455e+001	33	5.212121e+001	52	6.849989e+000	8.895600e+000	0	0	0	0	0	0	0	0	465.442	46.7335	1	4.85351e-196	1	1	65.1983	6.84999	1	0	65.1983	49.5074	49.5074	493.097	0.957593	52.1212	6.84999	0	472.598	0	0
DATA	360	5	20	unmapped	0		0	AACATCAAGAAAATTGAATAATTGGCTTTGCCAACATGCACAGTATGGTAAGCCATCCGG	283	0	CUST_161890_PI248252247	CUST_161890_PI248252247	CUST_161890_PI248252247	Unknown	4046.74	226.029	0	1	2.177282e+003	2.177726e+002	2	2	61	2.143918e+003	2128	1.757819e+002	1.497426e+002	31	5.403226e+001	53	6.944945e+000	8.524950e+000	0	0	0	0	0	0	0	0	2078.73	207.916	1	5.54433e-287	1	1	65.1864	6.94494	1	0	65.1864	46.1809	46.1809	2106.37	0.954737	54.0323	6.94494	0	2085.92	0	0
DATA	361	5	21	unmapped	0		0	CGCCCGGCAAGGATTTCATATATTGAGTATTAAACACAATATTTCAAGTTTTACACTCTG	285	0	CUST_102039_PI248252247	CUST_102039_PI248252247	CUST_102039_PI248252247	Unknown	4072.46	226.221	0	1	6.685496e+002	6.700047e+001	0	0	66	7.016818e+002	677.5	1.050597e+002	1.206466e+002	28	5.442857e+001	54.5	6.860669e+000	6.671700e+000	0	0	0	0	0	0	0	0	636.474	63.7859	1	4.80464e-215	1	1	65.2079	6.86067	1	0	65.2079	46.8651	46.8651	664.138	0.952022	54.4286	6.86067	0	643.719	0	0
DATA	362	5	22	unmapped	0		0	GGTCGAACATCAGATCGCAAAACTTCTTGTACAATTATCAAAAAGTCAAGACGATGAAAT	287	0	CUST_58664_PI248252247	CUST_58664_PI248252247	CUST_58664_PI248252247	Unknown	4098	226.424	0	1	6.617718e+002	6.632492e+001	0	0	63	6.936349e+002	697	1.039386e+002	1.267623e+002	32	5.575000e+001	54.5	7.352858e+000	7.227675e+000	0	0	0	0	0	0	0	0	628.423	62.9826	1	2.85093e-214	1	1	65.2122	7.35286	1	0	65.2122	45.4864	45.4864	656.091	0.949606	55.75	7.35286	0	635.708	0	0
DATA	363	5	23	unmapped	0		0	TAGAAATGCAGGTCATGAGATCGTTTTGTTGTTGCCCCGAGGTTCGGTTGCATTGATCAA	289	0	CUST_153276_PI248252247	CUST_153276_PI248252247	CUST_153276_PI248252247	Unknown	4123.09	225.935	0	0	4.179579e+001	6.092613e+000	1	0	66	1.048485e+002	103	1.715651e+001	1.760587e+001	38	5.639474e+001	57	7.401751e+000	6.486375e+000	0	0	0	0	0	0	0	0	39.6141	5.77458	1	1.64933e-052	1	1	65.2344	7.40175	1	0	65.2344	65	65	67.3045	0.947801	56.3947	7.40175	0	46.9588	0	0
DATA	364	5	24	unmapped	0		0	CTCAGAATATTACTTATACTGCCTCATATCAATCAGCGCTGTTATTCTTCCTCCTCCCTA	291	0	CUST_148205_PI248252247	CUST_148205_PI248252247	CUST_148205_PI248252247	Unknown	4148.5	226	0	1	1.873586e+002	1.925515e+001	0	0	62	2.424839e+002	239.5	3.692693e+001	3.799162e+001	38	5.802632e+001	57	8.515445e+000	8.710275e+000	0	0	0	0	0	0	0	0	177.231	18.2143	1	1.23936e-137	1	1	65.2525	8.51544	1	0	65.2525	54.1152	54.1152	204.94	0.945947	58.0263	8.51544	0	184.626	0	0
DATA	365	5	25	unmapped	0		0	GTTTCGGTGTTATAGAAGTAAGGCAGGCCTTTCGACTTTGATATGCGGACTTCCCATGTA	293	0	CUST_9139_PI248252247	CUST_9139_PI248252247	CUST_9139_PI248252247	Unknown	4173.91	226.065	0	1	8.027186e+002	8.039508e+001	2	0	65	8.232769e+002	795	1.231183e+002	1.200906e+002	32	5.590625e+001	55	8.045674e+000	8.524950e+000	0	0	0	0	0	0	0	0	758.013	75.9177	1	1.15936e-225	1	1	65.2635	8.04567	1	0	65.2635	54.4085	54.4085	785.733	0.944308	55.9063	8.04567	0	765.449	0	0
DATA	366	5	26	unmapped	0		0	GAGGACTTGCTTTTCTCTCTTCGATTTCTCTTCATTACCCTTTTAATTGACAAACGACCT	295	0	CUST_91236_PI248252247	CUST_91236_PI248252247	CUST_91236_PI248252247	Unknown	4199.82	226.493	0	1	4.223743e+003	4.223978e+002	0	0	64	4.046922e+003	3955.5	6.529341e+002	7.572379e+002	37	5.232432e+001	51	6.625096e+000	7.413000e+000	0	0	0	0	0	0	0	0	3981.65	398.187	1	0	1	1	65.2743	6.6251	1	0	65.2743	47.8731	47.8731	4009.38	0.942682	52.3243	6.6251	0	3989.12	0	0
DATA	367	5	27	unmapped	0		0	GAGACAGGCGTGTGGGACAAGAGATTAAGTCCGGATTTTTCGGTATCTGTGAAATTCAGT	297	0	CUST_162208_PI248252247	CUST_162208_PI248252247	CUST_162208_PI248252247	Unknown	4225.25	226.662	0	1	7.414122e+001	8.653867e+000	0	0	64	1.350781e+002	135	2.394988e+001	2.761342e+001	35	5.511429e+001	56	8.790943e+000	1.000755e+001	0	0	0	0	0	0	0	0	69.7947	8.14654	1	8.28816e-083	1	1	65.2834	8.79094	1	0	65.2834	45.1352	45.1352	97.5341	0.941376	55.1143	8.79094	0	77.2997	0	0
DATA	368	5	28	unmapped	0		0	GGTCGTGTGGAGGTGCGGGTCTTTCCTTCGAGATAGCGTTTTTCTGCAAAGAAATCTCCG	299	0	CUST_110967_PI248252247	CUST_110967_PI248252247	CUST_110967_PI248252247	Unknown	4250.14	226.407	0	1	1.794051e+002	1.848844e+001	1	0	63	2.339841e+002	224	4.119055e+001	4.410735e+001	31	6.083871e+001	61	1.056124e+001	7.042350e+000	0	0	0	0	0	0	0	0	168.717	17.387	1	1.12392e-134	1	1	65.2672	10.5612	1	0	65.2672	56.9804	56.9804	196.44	0.940424	60.8387	10.5612	0	176.229	0	0
DATA	369	5	29	unmapped	0		0	GCCATTGGCATTGATATGATCAATACAAAACAGCAACTCTATTTCGGCTCAATCTTAAAA	301	0	CUST_176729_PI248252247	CUST_176729_PI248252247	CUST_176729_PI248252247	Unknown	4275.86	227.156	0	1	8.037960e+003	8.038085e+002	0	0	66	7.614273e+003	7486.5	1.116753e+003	1.202389e+003	41	5.965854e+001	62	7.364135e+000	7.413000e+000	0	0	0	0	0	0	0	0	7549.02	754.914	1	0	1	1	65.2492	7.36414	1	0	65.2492	45.4864	45.4864	7576.73	0.939172	59.6585	7.36414	0	7556.53	0	0
DATA	370	5	30	unmapped	0		0	CGATTGACTATTCTCAGAAGATAGCGAGGTATAGCTTTGCGCAAAGACAGCAAGCACATA	303	0	CUST_174880_PI248252247	CUST_174880_PI248252247	CUST_174880_PI248252247	Unknown	4300.89	226.5	4.49585	1	4.495851e+000	4.476317e+000	0	0	64	6.550000e+001	65	1.106259e+001	1.223145e+001	30	6.076667e+001	57.5	1.219294e+001	1.074885e+001	0	0	0	0	0	0	0	0	0.267107	4.20164	0	0.868954	1	0	65.2329	12.1929	1	0	65.2329	56.9804	56.9804	27.956	0.938637	60.7667	12.1929	0	7.78262	1	0
DATA	371	5	31	unmapped	0		0	TGTCGGCGGACTGTTCCTTCCTGTTCATATTTCTGTTTTACTCTCAGCGTATTTGTCGTA	305	0	CUST_169670_PI248252247	CUST_169670_PI248252247	CUST_169670_PI248252247	Unknown	4326.42	226.427	0	1	6.084297e+004	6.084299e+003	0	0	65	5.713367e+004	55014.6	8.118856e+003	1.006912e+004	33	6.781818e+001	67	1.185447e+001	1.111950e+001	0	0	1	0	0	0	1	0	57068.5	5706.85	1	0	1	1	65.2031	11.8545	1	0	65.2031	57.5363	57.5363	57096.1	0.937963	67.8182	11.8545	0	57076	0	0
DATA	372	5	32	unmapped	0		0	CGACAGCCAACTATGGAATCATACAGTAGCACCATTGATACTAGAAGTACAGAAATTTCG	307	0	CUST_212055_PI248252247	CUST_212055_PI248252247	CUST_212055_PI248252247	Unknown	4351.64	227.171	0	1	1.715624e+001	4.800689e+000	0	0	65	8.126154e+001	78	1.423714e+001	1.630860e+001	30	5.263333e+001	54.5	7.595295e+000	6.486375e+000	0	0	0	0	0	0	0	0	16.0768	4.49863	1	5.74925e-018	1	0	65.1848	7.59529	1	0	65.1848	48.8603	48.8603	43.7175	0.93708	52.6333	7.59529	0	23.5689	0	0
DATA	373	5	33	unmapped	0		0	AGCGTGTTAATATCGGGCGGAGGAGCATTGAGGTTGTCCGCGATTGCAAGCTATAGATGG	309	0	CUST_181199_PI248252247	CUST_181199_PI248252247	CUST_181199_PI248252247	Unknown	4377.5	226.708	0	1	7.930800e+002	7.943473e+001	1	0	65	8.080615e+002	806	1.249433e+002	1.163841e+002	28	5.710714e+001	55	8.862486e+000	7.042350e+000	0	0	0	0	0	0	0	0	742.909	74.4096	1	1.93729e-224	1	1	65.1524	8.86249	1	0	65.1524	47.8731	47.8731	770.518	0.936739	57.1071	8.86249	0	750.382	0	0
DATA	374	5	34	unmapped	0		0	GTGATGCGCTTAAAGCTGGACCGATTCACTTATGGCACTAATTGGGTAAAATGCTTTGAC	311	0	CUST_127367_PI248252247	CUST_127367_PI248252247	CUST_127367_PI248252247	Unknown	4402.81	226.608	0	1	7.962442e+003	7.962568e+002	0	0	64	7.520703e+003	7305.5	1.149528e+003	1.448686e+003	32	5.450000e+001	55	8.179439e+000	8.524950e+000	0	0	0	0	0	0	0	0	7455.6	745.571	1	0	1	1	65.1079	8.17944	1	0	65.1079	49.1849	49.1849	7483.16	0.936345	54.5	8.17944	0	7463.03	0	0
DATA	375	5	35	unmapped	0		0	ATCGAGAAATATGCACGATATATCATGTCTAATGTCGAGGTCCAAAGTCGTCTGTCCGAG	313	0	CUST_8183_PI248252247	CUST_8183_PI248252247	CUST_8183_PI248252247	Unknown	4428.2	226.614	0	1	7.542971e+002	7.556317e+001	0	0	65	7.710615e+002	755	1.377135e+002	1.341753e+002	34	5.588235e+001	55	9.778655e+000	1.019287e+001	0	0	0	0	0	0	0	0	706.004	70.7253	1	2.41559e-221	1	1	65.0573	9.77866	1	0	65.0573	47.2035	47.2035	733.518	0.935976	55.8824	9.77866	0	713.396	0	0
DATA	376	5	36	unmapped	0		0	AACACCCCAGGTGATGGCATAGTGCTTGAGCACTAGATCAAGCTCTTCTAGCTCATCCAA	315	0	CUST_60036_PI248252247	CUST_60036_PI248252247	CUST_60036_PI248252247	Unknown	4453.42	226.573	0	1	6.168036e+000	4.532517e+000	1	0	63	7.077778e+001	70	1.112603e+001	1.186080e+001	37	5.105405e+001	51	7.070855e+000	5.930400e+000	0	0	0	0	0	0	0	0	5.77134	4.24101	1	0.000487265	1	0	65.0064	7.07086	1	0	65.0064	57.5363	57.5363	33.2338	0.935685	51.0541	7.07086	0	13.1162	0	0
DATA	377	5	37	unmapped	0		0	AGAGTGCATAGTACTCACCTGATGCTTATCGTGGACATGCTCGGACCTTCCTTAAAAGTT	317	0	CUST_113835_PI248252247	CUST_113835_PI248252247	CUST_113835_PI248252247	Unknown	4479	227.424	0	1	1.815629e+003	1.816185e+002	0	0	63	1.762778e+003	1716	2.933747e+002	3.480403e+002	42	5.290476e+001	52.5	8.706066e+000	8.710275e+000	0	0	0	0	0	0	0	0	1697.82	169.834	1	1.12053e-274	1	1	64.9551	8.70607	1	0	64.9551	45.4864	45.4864	1725.23	0.935116	52.9048	8.70607	0	1705.11	0	0
DATA	378	5	38	unmapped	0		0	TTCGGATTATGCAGCATATGATATACGTTGGCAAGGACGATTGTACCTTTTGGAATGAAG	319	0	CUST_52028_PI248252247	CUST_52028_PI248252247	CUST_52028_PI248252247	Unknown	4504	227	4.51307	0	4.513065e+000	4.493366e+000	1	0	68	6.013235e+001	61	1.011413e+001	1.056353e+001	35	4.980000e+001	50	7.517822e+000	8.524950e+000	0	0	0	0	0	0	0	0	-4.76884	4.20155	0	0.00371402	1	0	64.9012	7.51782	1	0	64.9012	65	65	22.5884	0.935057	49.8	7.51782	0	2.46794	1	0
DATA	379	5	39	unmapped	0		0	AAGAATTCCTCGCGGATGAGATTTCCAAGACAGTAAATGTCAGCCTTGAACGGATTGGTG	321	0	CUST_56778_PI248252247	CUST_56778_PI248252247	CUST_56778_PI248252247	Unknown	4529.5	227	0	0	2.713766e+001	5.250010e+000	0	0	62	9.024194e+001	90	1.515135e+001	1.612328e+001	33	5.024242e+001	52	7.263050e+000	6.671700e+000	0	0	0	0	0	0	0	0	25.3704	4.90812	1	1.13276e-032	1	1	64.8715	7.26305	1	0	64.8715	65	65	52.6979	0.934878	50.2424	7.26305	0	32.5736	0	0
DATA	380	5	40	unmapped	0		0	CTTGTCAGTTACTTCATGGTGTAATCATCCGCTGCTTAGCATTGCTAAATAGTAATTAAT	323	0	CUST_153531_PI248252247	CUST_153531_PI248252247	CUST_153531_PI248252247	Unknown	4555.1	227.178	0	1	1.524218e+003	1.524880e+002	0	0	66	1.489485e+003	1436.5	2.734562e+002	2.939255e+002	29	5.189655e+001	51	6.286862e+000	5.189100e+000	0	0	0	0	0	0	0	0	1424.64	142.526	1	5.17798e-264	1	1	64.848	6.28686	1	0	64.848	47.5395	47.5395	1451.94	0.934668	51.8966	6.28686	0	1431.81	0	0
DATA	381	5	41	unmapped	0		0	TCAAGGATGGGCGTGAGATCTAGGCGAGCAATGAGGATGTCGTTACCCATATCGGCCTGA	325	0	CUST_102398_PI248252247	CUST_102398_PI248252247	CUST_102398_PI248252247	Unknown	4580.42	227.427	0	1	4.988018e+001	6.715381e+000	1	0	63	1.114444e+002	109	1.712928e+001	1.890315e+001	39	5.238462e+001	50	7.169436e+000	7.042350e+000	0	0	0	0	0	0	0	0	46.6112	6.27527	1	9.00866e-061	1	1	64.8333	7.16944	1	0	64.8333	57.5363	57.5363	73.9004	0.934463	52.3846	7.16944	0	53.7587	0	0
DATA	382	5	42	unmapped	0		0	GTAGAACTTGAACACATGTTATATTTTGTAAGATGGATACCTTCCGGTCCCGTTTATTAA	327	0	CUST_38039_PI248252247	CUST_38039_PI248252247	CUST_38039_PI248252247	Unknown	4606	227.722	0	1	1.414294e+004	1.414301e+003	0	0	65	1.327811e+004	13127	1.390860e+003	1.578969e+003	31	5.248387e+001	53	6.697616e+000	6.301050e+000	0	0	0	0	0	0	0	0	13213.3	1321.33	1	0	1	1	64.8256	6.69762	1	0	64.8256	47.8731	47.8731	13240.6	0.934267	52.4839	6.69762	0	13220.4	0	0
DATA	383	5	43	unmapped	0		0	GAGCAAAGGACCACTAGGTCCGATGTTGATGAACCATTGGCACTATGAAAAGGGCTCCTA	329	0	CUST_18697_PI248252247	CUST_18697_PI248252247	CUST_18697_PI248252247	Unknown	4631.66	227.384	0	1	1.739365e+002	1.796557e+001	0	1	63	2.273492e+002	229	2.752310e+001	2.631615e+001	37	5.383784e+001	54	9.467821e+000	1.037820e+001	0	0	0	0	0	0	0	0	162.511	16.7854	1	1.9936e-132	1	1	64.8384	9.46782	1	0	64.8384	48.5334	48.5334	189.805	0.934311	53.8378	9.46782	0	169.639	0	0
DATA	384	5	44	unmapped	0		0	GAGTGGATCATGAGGCCATCATGATGGTCATACCCATGCGCCCAAAATTACATGCATTTA	331	0	CUST_184505_PI248252247	CUST_184505_PI248252247	CUST_184505_PI248252247	Unknown	4656.69	227.819	0	1	3.830162e+002	3.856482e+001	0	0	65	4.226462e+002	410	5.478151e+001	5.263230e+001	20	5.645000e+001	60	8.537687e+000	8.710275e+000	0	0	0	0	0	0	0	0	357.78	36.0239	1	4.42345e-180	1	1	64.8657	8.53769	1	0	64.8657	47.8731	47.8731	385.102	0.934113	56.45	8.53769	0	364.918	0	0
DATA	385	5	45	unmapped	0		0	CGTTAGACCATTACAAACAAAAAGATCTAGATGTACTAGTCGTGTTGTAGTTTTCGTTTG	333	0	CUST_110787_PI248252247	CUST_110787_PI248252247	CUST_110787_PI248252247	Unknown	4681.67	227.5	0	1	1.074372e+005	1.074372e+004	0	9	57	1.004318e+005	99169.1	7.454536e+003	7.992718e+003	33	5.772727e+001	58	1.002270e+001	9.636900e+000	0	0	1	0	0	0	0	0	100367	10036.7	1	0	1	1	64.9015	10.0227	1	0	64.9015	57.5363	57.5363	100394	0.934191	57.7273	10.0227	0	100374	0	0
DATA	386	5	46	unmapped	0		0	TGGGCACGCGCACGCCAGATACGGAGAAGCCGTGATACTAATTAGAACTTTGATATTTTA	335	0	CUST_177018_PI248252247	CUST_177018_PI248252247	CUST_177018_PI248252247	Unknown	4707.5	228.257	0	1	2.092464e+003	2.092947e+002	0	0	66	2.019152e+003	1974	2.621422e+002	3.041183e+002	20	5.615000e+001	56	7.555235e+000	5.189100e+000	0	0	0	0	0	0	0	0	1954.21	195.466	1	3.1578e-283	1	1	64.9437	7.55524	1	0	64.9437	47.2035	47.2035	1981.61	0.933927	56.15	7.55524	0	1961.38	0	0
DATA	387	5	47	unmapped	0		0	AGCGAGTTTATTGACATCACCTTCGCAGTTGCGTATCAGTAACAGTTGTTTTGTTCCGCC	337	0	CUST_184344_PI248252247	CUST_184344_PI248252247	CUST_184344_PI248252247	Unknown	4732.58	227.573	0	0	2.507794e+001	5.149543e+000	0	0	64	8.842188e+001	87.5	1.442749e+001	1.593795e+001	29	5.448276e+001	53	7.581089e+000	7.413000e+000	0	0	0	0	0	0	0	0	23.427	4.81054	1	1.16623e-029	1	1	64.9949	7.58109	1	0	64.9949	65	65	50.8779	0.934169	54.4828	7.58109	0	30.6325	0	0
DATA	388	5	48	unmapped	0		0	TGGATCATTAACGTCGAATACGCAAGGTGGATGTATTTTCTTTCATTTTCCCCACATTTT	339	0	CUST_45380_PI248252247	CUST_45380_PI248252247	CUST_45380_PI248252247	Unknown	4758.35	227.818	0	1	7.263733e+003	7.263873e+002	0	0	65	6.850292e+003	6597	1.216109e+003	1.340270e+003	27	5.800000e+001	58	6.269585e+000	5.559750e+000	0	0	0	0	0	0	0	0	6785.23	678.536	1	0	1	1	65.0621	6.26958	1	0	65.0621	49.8279	49.8279	6812.75	0.934124	58	6.26958	0	6792.48	0	0
DATA	389	5	49	unmapped	0		0	AATCCAATCTGAGTCTTAAAATCTTCACGTTTCCTCTGATCTCTGAACTCGCGCATATGT	341	0	CUST_42525_PI248252247	CUST_42525_PI248252247	CUST_42525_PI248252247	Unknown	4783.42	227.573	0	1	1.258819e+001	4.670006e+000	1	1	62	7.688710e+001	76.5	1.180873e+001	1.037820e+001	43	5.383721e+001	52	7.674727e+000	8.154300e+000	0	0	0	0	0	0	0	0	11.7608	4.36305	1	2.22009e-011	1	0	65.1263	7.67473	1	0	65.1263	57.5363	57.5363	39.3431	0.934271	53.8372	7.67473	0	19.0441	0	0
DATA	390	5	50	unmapped	0		0	TGGGAGTTTATGGATTGCCAAACTTGATTTAGCGCCATGTCAGACCATTGCTTGTTAACC	343	0	CUST_33949_PI248252247	CUST_33949_PI248252247	CUST_33949_PI248252247	Unknown	4808.58	227.573	4.5164	1	4.516395e+000	4.496681e+000	4	0	60	6.168333e+001	59	1.091647e+001	1.056353e+001	29	5.389655e+001	52	6.836587e+000	5.930400e+000	0	0	0	0	0	0	0	0	-3.51042	4.20155	0	0.0315155	1	0	65.1938	6.83659	1	0	65.1938	57.5363	57.5363	24.1393	0.934368	53.8966	6.83659	0	3.81017	1	0
DATA	391	5	51	unmapped	0		0	ACTTTGGCAAAGTATCTGAGCCAGTGACCAAAGCTCGTTTGACAGCCATAGATACCAAGA	345	0	CUST_41386_PI248252247	CUST_41386_PI248252247	CUST_41386_PI248252247	Unknown	4834.15	228	0	1	4.282794e+002	4.306336e+001	0	0	67	4.654328e+002	464	6.115535e+001	6.338115e+001	22	5.177273e+001	51.5	6.125138e+000	6.301050e+000	0	0	0	0	0	0	0	0	400.168	40.2368	1	7.16839e-187	1	1	65.2649	6.12514	1	0	65.2649	46.8651	46.8651	427.889	0.934362	51.7727	6.12514	0	407.524	0	0
DATA	392	5	52	unmapped	0		0	ACATTTGACGCTATTGAGAGCCTTGATAAATCATGACCAATCTCGGACTTCATGAAAGCG	347	0	CUST_5713_PI248252247	CUST_5713_PI248252247	CUST_5713_PI248252247	Unknown	4859.5	227.648	4.51499	0	4.514990e+000	4.495282e+000	0	0	66	6.284848e+001	61	9.566355e+000	1.093418e+001	27	5.388889e+001	52	6.635182e+000	7.413000e+000	0	0	0	0	0	0	0	0	-2.49247	4.20155	0	0.125236	1	0	65.341	6.63518	1	0	65.341	65	65	25.3045	0.934658	53.8889	6.63518	0	4.90668	1	0
DATA	393	5	53	unmapped	0		0	AAACGGTCTTGATCACTGGCTCGCCATTCAATTTGAGGTACTTTTTTACGGTATTCCAAT	349	0	CUST_125327_PI248252247	CUST_125327_PI248252247	CUST_125327_PI248252247	Unknown	4885.27	228.219	0	1	3.548715e+003	3.549000e+002	0	0	64	3.382406e+003	3279.5	6.125330e+002	6.805134e+002	28	5.757143e+001	57.5	8.029707e+000	8.524950e+000	0	0	0	0	0	0	0	0	3316.99	331.726	1	2.15243e-315	1	1	65.4126	8.02971	1	0	65.4126	48.2044	48.2044	3344.86	0.934703	57.5714	8.02971	0	3324.42	0	0
DATA	394	5	54	unmapped	0		0	ACTTTTCAGCAACAACAATCACATTCAAGTTGAGAGCCTACTCACTGCAGCATTAGTACA	351	0	CUST_189924_PI248252247	CUST_189924_PI248252247	CUST_189924_PI248252247	Unknown	4910.5	228	4.51303	1	4.513028e+000	4.514604e+000	2	0	60	6.958333e+001	71.5	1.161865e+001	9.266250e+000	31	5.403226e+001	55	7.709232e+000	7.783650e+000	0	0	0	0	0	0	0	0	4.09341	4.22145	0	0.0124088	1	0	65.4899	7.70923	1	0	65.4899	54.1152	54.1152	32.0393	0.935065	54.0323	7.70923	0	11.5616	1	0
DATA	395	5	55	unmapped	0		0	GCTATCGAGGTGGAGAGATTACCATGAAAAGCCATAGCATCAAATTTGATGATTAGAACC	353	0	CUST_28549_PI248252247	CUST_28549_PI248252247	CUST_28549_PI248252247	Unknown	4936.23	228.296	0	1	2.919166e+003	2.919512e+002	0	0	64	2.795953e+003	2706.5	3.862616e+002	4.434827e+002	32	5.425000e+001	55	8.246211e+000	8.524950e+000	0	0	0	0	0	0	0	0	2730.38	273.071	1	1.4635e-303	1	1	65.5698	8.24621	1	0	65.5698	47.2035	47.2035	2758.41	0.93533	54.25	8.24621	0	2737.89	0	0
DATA	396	5	56	unmapped	0		0	ACTTGATCTCGGCGCGGATAGACAATGCCATAGATGAAGGCCCAGACACCTATGCAGTAA	355	0	CUST_86525_PI248252247	CUST_86525_PI248252247	CUST_86525_PI248252247	Unknown	4961.42	228.427	4.50987	1	4.509866e+000	4.507122e+000	0	0	64	6.931250e+001	70	1.140436e+001	1.278742e+001	35	5.317143e+001	52	9.030946e+000	9.636900e+000	0	0	0	0	0	0	0	0	3.65317	4.21741	0	0.0253236	1	0	65.6593	9.03095	1	0	65.6593	57.5363	57.5363	31.7685	0.93572	53.1714	9.03095	0	11.2008	1	0
DATA	397	5	57	unmapped	0		0	ACCCCGCTGCTCGCCGCAATCGGAAAGCGGGAAGCGCTTTCACCCAACACTTCATCTTCA	357	0	CUST_162122_PI248252247	CUST_162122_PI248252247	CUST_162122_PI248252247	Unknown	4986.84	228.712	0	1	3.728391e+001	5.834728e+000	0	0	65	1.006308e+002	99	1.617151e+001	1.704990e+001	34	5.123529e+001	52	6.791522e+000	6.857025e+000	0	0	0	0	0	0	0	0	34.9034	5.46219	1	2.06256e-046	1	1	65.7274	6.79152	1	0	65.7274	48.2044	48.2044	63.0868	0.936152	51.2353	6.79152	0	42.4702	0	0
DATA	398	5	58	unmapped	0		0	TAGTTACTCCACCGCTCCAGAAAAATGATAACATAGCACCCCGCATTTGTGAATAAATTA	359	0	CUST_14101_PI248252247	CUST_14101_PI248252247	CUST_14101_PI248252247	Unknown	5012.06	228.713	0	1	5.793553e+003	5.793726e+002	0	0	65	5.493062e+003	5276	8.734506e+002	9.533118e+002	33	5.360606e+001	52	8.418504e+000	8.154300e+000	0	0	0	0	0	0	0	0	5427.26	542.742	1	0	1	1	65.8022	8.4185	1	0	65.8022	52.9257	52.9257	5455.52	0.936776	53.6061	8.4185	0	5434.85	0	0
DATA	399	5	59	unmapped	0		0	ATCTCCCTGGTTGATCCAGACCTTTTTCCTCATCTTGCCTCGAATATGGGCTAATCTCTT	361	0	CUST_43290_PI248252247	CUST_43290_PI248252247	CUST_43290_PI248252247	Unknown	5038.05	228.701	0	1	2.480915e+002	2.521066e+001	0	0	65	2.984769e+002	293	4.667477e+001	4.447800e+001	35	5.497143e+001	55	4.611276e+000	4.447800e+000	0	0	0	0	0	0	0	0	232.596	23.636	1	5.1351e-154	1	1	65.8809	4.61128	1	0	65.8809	49.1849	49.1849	260.933	0.937541	54.9714	4.61128	0	240.214	0	0
DATA	400	5	60	unmapped	0		0	CAGGGTACTTCATTCCTAAGGGGTCGATTGTCTTGGCCAATATACATTTCATGATGAACG	363	0	CUST_53794_PI248252247	CUST_53794_PI248252247	CUST_53794_PI248252247	Unknown	5063.33	228.795	0	1	5.499881e+002	5.518077e+001	0	0	65	5.820769e+002	562	1.107400e+002	1.371405e+002	29	5.524138e+001	55	7.356509e+000	7.413000e+000	0	0	0	0	0	0	0	0	516.098	51.7805	1	2.59596e-202	1	1	65.9792	7.35651	1	0	65.9792	50.1463	50.1463	544.533	0.93838	55.2414	7.35651	0	523.759	0	0
DATA	401	5	61	unmapped	0		0	AGGAATTACCGCCTGACCCATGTCATCATGGGTATGACGACAATTCCAAGGCTGTTTTTT	365	0	CUST_12802_PI248252247	CUST_12802_PI248252247	CUST_12802_PI248252247	Unknown	5088.33	228.5	0	1	1.646964e+001	4.765812e+000	0	0	66	8.151515e+001	81.5	1.349443e+001	1.389937e+001	26	5.715385e+001	57	9.220379e+000	8.154300e+000	0	0	0	0	0	0	0	0	15.473	4.47741	1	5.14781e-017	1	0	66.0422	9.22038	1	0	66.0422	57.5363	57.5363	43.9712	0.939485	57.1538	9.22038	0	23.1425	0	0
DATA	402	5	62	unmapped	0		0	CAAAACTTACCGCAAGTAAGCTGATAAGAAACAAAAGCAATTAGCCACTCGTTTTTCTTT	367	0	CUST_40576_PI248252247	CUST_40576_PI248252247	CUST_40576_PI248252247	Unknown	5114	229.078	0	1	9.115334e+003	9.115443e+002	0	0	69	8.638841e+003	8432	1.210149e+003	1.225369e+003	30	5.363333e+001	54	7.117164e+000	6.115725e+000	0	0	0	0	0	0	0	0	8572.71	857.281	1	0	1	1	66.1328	7.11716	1	0	66.1328	46.1809	46.1809	8601.3	0.940471	53.6333	7.11716	0	8580.4	0	0
DATA	403	5	63	unmapped	0		0	ATCTCCCCGTTAATATGGTTCGTTATCGAAATTCTCGTTTTCCTTGTGTACTATTACGTT	369	0	CUST_156597_PI248252247	CUST_156597_PI248252247	CUST_156597_PI248252247	Unknown	5139	228.545	0	0	3.768400e+002	3.794704e+001	1	0	61	4.211803e+002	404	7.506364e+001	7.264740e+001	33	5.706061e+001	56	8.699639e+000	7.413000e+000	0	0	0	0	0	0	0	0	354.981	35.7459	1	1.32412e-179	1	1	66.1988	8.69964	1	0	66.1988	65	65	383.636	0.941995	57.0606	8.69964	0	362.687	0	0
DATA	404	5	64	unmapped	0		0	CCGTCGATGTACTCATGTCAGCAAAGAAATCAAGTAGTTTTGTTAACATGGCAAATAATA	371	0	CUST_120727_PI248252247	CUST_120727_PI248252247	CUST_120727_PI248252247	Unknown	5164.57	229.232	0	1	1.987001e+004	1.987006e+003	0	0	65	1.880977e+004	18567	2.770088e+003	3.628663e+003	29	6.017241e+001	57	8.972454e+000	8.154300e+000	0	0	0	0	0	0	0	0	18743.5	1874.36	1	0	1	1	66.2398	8.97245	1	0	66.2398	46.8651	46.8651	18772.2	0.943307	60.1724	8.97245	0	18751.2	0	0
DATA	405	5	65	unmapped	0		0	GGAATGTTTCTTATATTCTGACGGGTTATTCGAAGGGTATGCAGTTCTGTTGTCGACGTA	373	0	CUST_177049_PI248252247	CUST_177049_PI248252247	CUST_177049_PI248252247	Unknown	5189.58	228.573	0	0	1.124949e+002	1.209573e+001	3	2	59	1.725932e+002	169	2.446258e+001	2.298030e+001	26	5.580769e+001	54	8.404852e+000	7.598325e+000	0	0	0	0	0	0	0	0	106.34	11.4339	1	3.46854e-107	1	1	66.2532	8.40485	1	0	66.2532	65	65	135.049	0.945287	55.8077	8.40485	0	113.969	0	0
DATA	406	5	66	unmapped	0		0	TGCGCGCCAAATGACTTGAGGCTGCTGTCGATGCTACCTCAGCACTATGCTTCCCTACCA	375	0	CUST_204841_PI248252247	CUST_204841_PI248252247	CUST_204841_PI248252247	Unknown	5215.4	228.844	0	1	1.040417e+003	1.041362e+002	0	0	64	1.051797e+003	1034.5	1.263759e+002	1.432562e+002	27	5.285185e+001	51	6.677769e+000	6.301050e+000	0	0	0	0	0	0	0	0	985.507	98.6402	1	1.30154e-241	1	1	66.2898	6.67777	1	0	66.2898	49.8279	49.8279	1014.25	0.947223	52.8519	6.67777	0	993.101	0	0
DATA	407	5	67	unmapped	0		0	GTAGTGGACAGGCTAGTGAGAGATATCAGCACGAAGCCGAGGGTGACGAGGTTCCAGATC	377	0	CUST_95146_PI248252247	CUST_95146_PI248252247	CUST_95146_PI248252247	Unknown	5240.99	228.903	0	1	1.143298e+003	1.144154e+002	0	0	67	1.151836e+003	1093	1.942363e+002	2.301736e+002	38	5.034211e+001	51	6.747477e+000	6.301050e+000	0	0	0	0	0	0	0	0	1085.54	108.635	1	1.73104e-247	1	1	66.2942	6.74748	1	0	66.2942	46.8651	46.8651	1114.29	0.949483	50.3421	6.74748	0	1093.07	0	0
DATA	408	5	68	unmapped	0		0	TTTCAGTGATCCAGAGAAGATCGGGAAACATAGTGGCAAACCTAAGCATCGTCGAGAGAT	379	0	CUST_88613_PI248252247	CUST_88613_PI248252247	CUST_88613_PI248252247	Unknown	5266.38	229	0	1	9.470479e+002	9.480758e+001	0	0	65	9.679231e+002	950	1.357179e+002	1.556730e+002	30	5.340000e+001	53	7.495286e+000	6.486375e+000	0	0	0	0	0	0	0	0	901.583	90.2561	1	3.3406e-236	1	1	66.3403	7.49529	1	0	66.3403	48.5334	48.5334	930.379	0.951993	53.4	7.49529	0	909.081	0	0
DATA	409	5	69	unmapped	0		0	TCCGAAATAATCGATTTCAAGAGATAATACGAGCTGCGTGGACGAAATACAGCTTCCCTG	381	0	CUST_45570_PI248252247	CUST_45570_PI248252247	CUST_45570_PI248252247	Unknown	5291.5	229	4.41967	0	4.419670e+000	4.416835e+000	1	0	61	7.001639e+001	71	1.013984e+001	1.037820e+001	26	5.073077e+001	49	8.669753e+000	8.339625e+000	0	0	0	0	0	0	0	0	3.6371	4.21727	0	0.0259627	1	0	66.3793	8.66975	1	0	66.3793	65	65	32.4724	0.954816	50.7308	8.66975	0	11.0984	1	0
DATA	410	5	70	unmapped	0		0	TTTCATTGAGGCTGAATGAAATTGACGCAGTTGAGTTAACAATAGCAATAGGCTATGAGT	383	0	CUST_117966_PI248252247	CUST_117966_PI248252247	CUST_117966_PI248252247	Unknown	5316.58	229.427	4.40595	1	4.405947e+000	4.398412e+000	0	1	63	6.946032e+001	70	1.166443e+001	1.186080e+001	22	6.050000e+001	59.5	8.878814e+000	8.154300e+000	0	0	0	0	0	0	0	0	3.0703	4.21276	0	0.0594945	1	0	66.39	8.87881	1	0	66.39	57.5363	57.5363	31.9163	0.95779	60.5	8.87881	0	10.4624	1	0
DATA	411	5	71	unmapped	0		0	CCTTTTCCCCTGGTGTAATGTCTTGCCCACTTGTTTGTCATAGATGGACTACAATAGATT	385	0	CUST_125576_PI248252247	CUST_125576_PI248252247	CUST_125576_PI248252247	Unknown	5342.52	229.512	0	1	1.989873e+004	1.989878e+003	0	0	66	1.919653e+004	18508	3.316073e+003	3.668323e+003	31	6.541935e+001	61	3.124076e+001	2.742810e+001	0	0	0	0	1	0	1	0	19130.2	1913.02	1	0	1	1	66.3394	31.2408	1	0	66.3394	50.4627	50.4627	19159	0.961377	65.4194	31.2408	0	19137.4	0	0
DATA	412	5	72	unmapped	0		0	ATGGGTGTGGTGGAAATGCTCGTGTGTGTGTATGTAGAAGGTGTAGATACGTGCTACGAC	387	0	CUST_192700_PI248252247	CUST_192700_PI248252247	CUST_192700_PI248252247	Unknown	5368.06	229.482	0	1	1.761587e+004	1.761592e+003	0	0	62	1.707182e+004	15833.5	3.742565e+003	4.273780e+003	41	5.960976e+001	55	1.667915e+001	1.186080e+001	0	0	0	0	0	0	0	0	17005.5	1700.56	1	0	1	1	66.274	16.6791	1	0	66.274	51.7088	51.7088	17034.3	0.965354	59.6098	16.6791	0	17012.7	0	0
DATA	413	5	73	unmapped	0		0	CAAACGGAAGTGGGTACGGATGACGTCTCCAAAGGGATCGGGTGGATTTTTCAAGTTGCC	389	0	CUST_11352_PI248252247	CUST_11352_PI248252247	CUST_11352_PI248252247	Unknown	5393	229.455	0	1	2.676235e+001	5.092897e+000	0	0	62	9.220968e+001	90	1.736884e+001	1.945913e+001	39	5.358974e+001	52	9.794515e+000	9.636900e+000	0	0	0	0	0	0	0	0	25.9502	4.93834	1	1.47041e-033	1	1	66.2595	9.79451	1	0	66.2595	55.8519	55.8519	54.6657	0.969651	53.5897	9.79451	0	32.9604	0	0
DATA	414	5	74	unmapped	0		0	CTCGCAACAGATGGATTTGAGCGTATTGCAGAAGACGCACGTGCCATTTTCAATTCAAAA	391	0	CUST_121691_PI248252247	CUST_121691_PI248252247	CUST_121691_PI248252247	Unknown	5418.56	229.74	0	1	4.777393e+003	4.777588e+002	0	0	66	4.721212e+003	4682	6.034910e+002	6.497494e+002	25	5.120000e+001	49	9.004628e+000	1.037820e+001	0	0	0	0	0	0	0	0	4654.99	465.518	1	0	1	1	66.2259	9.00463	1	0	66.2259	49.5074	49.5074	4683.67	0.974378	51.2	9.00463	0	4661.87	0	0
DATA	415	5	75	unmapped	0		0	TCCTACAGCCGAAGCACCAGACCATACAAGTATCGGCGTGGGTTTAGTGACAGGATTAGA	393	0	CUST_218379_PI248252247	CUST_218379_PI248252247	CUST_218379_PI248252247	Unknown	5443.67	229.5	0	1	1.125041e+002	1.204004e+001	2	0	64	1.763594e+002	175	2.821312e+001	2.668680e+001	29	5.275862e+001	51	1.025272e+001	1.037820e+001	0	0	0	0	0	0	0	0	110.224	11.796	1	2.65746e-109	1	1	66.1352	10.2527	1	0	66.1352	57.5363	57.5363	138.815	0.979734	52.7586	10.2527	0	116.931	0	0
DATA	416	5	76	unmapped	0		0	CCTCACCGGGTCTCCAAGACCAAGTCTACCTTTGTTGCTCGTCGCCCATCGACTTTCTAA	395	0	CUST_149685_PI248252247	CUST_149685_PI248252247	CUST_149685_PI248252247	Unknown	5469.33	229.5	0	1	7.828504e+004	7.828505e+003	0	0	62	7.722693e+004	76348.4	8.718624e+003	1.027889e+004	27	6.159259e+001	61	1.245688e+001	1.260210e+001	0	0	1	0	0	0	0	0	77160.9	7716.09	1	0	1	1	66.0409	12.4569	1	0	66.0409	57.5363	57.5363	77189.4	0.98564	61.5926	12.4569	0	77167.4	0	0
DATA	417	5	77	unmapped	0		0	TCACATTTCCCCTTGAAGGACTCTTCACTTAGAAGATTTACATCACATTATCTACATTGC	397	0	CUST_135355_PI248252247	CUST_135355_PI248252247	CUST_135355_PI248252247	Unknown	5495.13	230.132	0	1	2.189430e+003	2.189840e+002	0	0	67	2.237597e+003	2188	3.617058e+002	4.080856e+002	38	5.113158e+001	52	5.808526e+000	5.003775e+000	0	0	0	0	0	0	0	0	2171.63	217.204	1	1.21851e-289	1	1	65.9672	5.80853	1	0	65.9672	47.8731	47.8731	2200.05	0.99187	51.1316	5.80853	0	2177.97	0	0
DATA	418	5	78		66	Structural	0		1	1	DarkCorner	DarkCorner	DarkCorner		5520.62	230.009	4.22422	1	4.224221e+000	4.205782e+000	2	1	62	6.130645e+001	62	7.037578e+000	5.930400e+000	29	5.200000e+001	52	5.637882e+000	4.447800e+000	0	0	0	0	0	0	0	0	-4.58452	4.20155	0	0.00523081	1	0	65.891	5.63788	1	0	65.891	56.9804	56.9804	23.7625	0.998995	52	5.63788	0	1.586	0	0
DATA	419	5	79		66	Structural	0		1	1	DarkCorner	DarkCorner	DarkCorner		5545.45	229.598	4.19179	1	4.191786e+000	4.173489e+000	1	0	63	6.119048e+001	61	6.995061e+000	7.413000e+000	40	5.010000e+001	50	6.546872e+000	7.413000e+000	0	0	0	0	0	0	0	0	-4.60407	4.20155	0	0.00504656	1	0	65.7945	6.54687	1	0	65.7945	52.9257	52.9257	23.6465	1.00672	50.1	6.54687	0	1.37396	0	0
DATA	420	5	80		66	Structural	0		1	1	DarkCorner	DarkCorner	DarkCorner		5570.53	230.064	4.15849	1	4.158485e+000	4.140334e+000	0	0	63	6.385714e+001	63	8.502101e+000	9.636900e+000	31	5.151613e+001	51	6.526209e+000	7.413000e+000	0	0	0	0	0	0	0	0	-1.82049	4.20155	0	0.26186	1	0	65.6776	6.52621	1	0	65.6776	49.8279	49.8279	26.3131	1.01479	51.5161	6.52621	0	3.93673	0	0
DATA	421	5	81		66	Structural	0		1	1	DarkCorner	DarkCorner	DarkCorner		5596.48	230.045	4.1204	1	4.120402e+000	4.102417e+000	1	0	61	6.416393e+001	64	9.565877e+000	1.037820e+001	25	5.160000e+001	52	6.284903e+000	6.671700e+000	0	0	0	0	0	0	0	0	-1.40891	4.20155	0	0.384777	1	0	65.5728	6.2849	1	0	65.5728	45.835	45.835	26.6199	1.02417	51.6	6.2849	0	4.13609	0	0
DATA	422	5	82		66	Structural	0		1	1	DarkCorner	DarkCorner	DarkCorner		5622.04	230.37	4.08097	1	4.080974e+000	4.063160e+000	2	0	63	6.326984e+001	62	9.372586e+000	9.266250e+000	36	5.197222e+001	53	7.473711e+000	8.895600e+000	0	0	0	0	0	0	0	0	-2.20821	4.20155	0	0.173979	1	0	65.4781	7.47371	1	0	65.4781	47.5395	47.5395	25.7258	1.03406	51.9722	7.47371	0	3.13196	0	0
DATA	423	5	83		66	Structural	0		1	1	DarkCorner	DarkCorner	DarkCorner		5646.53	229.916	4.03903	1	4.039030e+000	4.021400e+000	0	0	63	6.420635e+001	64	1.048679e+001	1.074885e+001	30	5.050000e+001	50	4.939287e+000	4.262475e+000	0	0	0	0	0	0	0	0	-1.16595	4.20155	0	0.471797	1	0	65.3723	4.93929	1	0	65.3723	49.8279	49.8279	26.6623	1.0448	50.5	4.93929	0	3.96467	0	0
DATA	424	5	84		66	Structural	0		1	1	DarkCorner	DarkCorner	DarkCorner		5671.9	230.315	3.99477	1	3.994768e+000	3.977331e+000	0	0	66	6.236364e+001	62	9.735955e+000	1.037820e+001	34	5.050000e+001	51	5.088609e+000	4.818450e+000	0	0	0	0	0	0	0	0	-2.88869	4.20155	0	0.0760078	1	0	65.2523	5.08861	1	0	65.2523	48.8603	48.8603	24.8196	1.05638	50.5	5.08861	0	2.00761	0	0
DATA	425	5	85		66	Structural	0		1	1	DarkCorner	DarkCorner	DarkCorner		5697.64	230.073	3.94563	1	3.945634e+000	3.928412e+000	2	0	62	6.403226e+001	64	9.634242e+000	7.227675e+000	54	5.157407e+001	50.5	7.053975e+000	8.524950e+000	0	0	0	0	0	0	0	0	-1.08637	4.20155	0	0.502523	1	0	65.1186	7.05397	1	0	65.1186	42.2201	42.2201	26.4883	1.06953	51.5741	7.05397	0	3.5611	0	0
DATA	426	6	1		66	Structural	0		1	1	DarkCorner	DarkCorner	DarkCorner		3576.76	231.698	3.87094	1	3.870939e+000	3.854042e+000	1	0	63	5.892063e+001	59	9.821473e+000	9.636900e+000	43	4.988372e+001	50	6.444670e+000	5.189100e+000	0	0	0	0	0	0	0	0	-5.71041	4.20155	0	0.000555667	1	0	64.631	6.44467	1	0	64.631	45.1352	45.1352	21.3766	1.09017	49.8837	6.44467	0	-0.280661	0	0
DATA	427	6	2		66	Structural	0		1	1	DarkCorner	DarkCorner	DarkCorner		3602.5	231.648	3.92322	0	3.923222e+000	3.906097e+000	2	0	64	5.660938e+001	57	8.320213e+000	7.598325e+000	42	5.711905e+001	55.5	9.968737e+000	1.204613e+001	0	0	0	0	0	0	0	0	-8.07246	4.20155	0	1.72208e-006	1	0	64.6818	9.96874	1	0	64.6818	65	65	19.0654	1.07564	57.119	9.96874	0	-2.50628	0	0
DATA	428	6	3		66	Structural	0		1	1	DarkCorner	DarkCorner	DarkCorner		3627.63	231.596	3.97146	0	3.971464e+000	3.954129e+000	1	0	63	5.857143e+001	58	9.271382e+000	9.636900e+000	30	5.270000e+001	51.5	8.698593e+000	7.783650e+000	0	0	0	0	0	0	0	0	-6.17771	4.20155	0	0.000197814	1	0	64.7491	8.69859	1	0	64.7491	65	65	21.0274	1.06257	52.7	8.69859	0	-0.462977	0	0
DATA	429	6	4		66	Structural	0		1	1	DarkCorner	DarkCorner	DarkCorner		3653.5	232	4.0195	0	4.019503e+000	4.001958e+000	2	0	60	5.716667e+001	56	7.761632e+000	8.154300e+000	30	4.920000e+001	49	4.196879e+000	3.521175e+000	0	0	0	0	0	0	0	0	-7.62836	4.20155	0	5.64261e-006	1	0	64.795	4.19688	1	0	64.795	65	65	19.6227	1.04987	49.2	4.19688	0	-1.78916	0	0
DATA	430	6	5		66	Structural	0		1	1	DarkCorner	DarkCorner	DarkCorner		3679.21	232.4	4.06442	0	4.064420e+000	4.046679e+000	1	0	63	5.701587e+001	56	9.237881e+000	1.000755e+001	31	5.412903e+001	54	5.914626e+000	5.930400e+000	0	0	0	0	0	0	0	0	-7.83364	4.20155	0	3.27757e-006	1	0	64.8495	5.91463	1	0	64.8495	65	65	19.4719	1.03827	54.129	5.91463	0	-1.86432	0	0
DATA	431	6	6		66	Structural	0		1	1	DarkCorner	DarkCorner	DarkCorner		3704.09	232.386	4.10419	0	4.104187e+000	4.086272e+000	0	0	64	5.637500e+001	54.5	8.304713e+000	8.339625e+000	41	5.321951e+001	52	6.235031e+000	7.413000e+000	0	0	0	0	0	0	0	0	-8.51332	4.20155	0	5.086e-007	1	0	64.8883	6.23503	1	0	64.8883	65	65	18.831	1.02821	53.2195	6.23503	0	-2.43211	0	0
DATA	432	6	7		66	Structural	0		1	1	DarkCorner	DarkCorner	DarkCorner		3731	232.729	4.14533	0	4.145334e+000	4.127240e+000	1	0	64	5.792188e+001	58.5	8.880699e+000	8.895600e+000	56	5.160714e+001	50	7.617393e+000	7.042350e+000	0	0	0	0	0	0	0	0	-7.00655	4.20155	0	2.75852e-005	1	0	64.9284	7.61739	1	0	64.9284	65	65	20.3779	1.01801	51.6071	7.61739	0	-0.810782	0	0
DATA	433	6	8		66	Structural	0		1	1	DarkCorner	DarkCorner	DarkCorner		3754.58	232.427	4.17748	1	4.177483e+000	4.159248e+000	1	1	62	5.837097e+001	58.5	8.096212e+000	7.413000e+000	38	5.407895e+001	54.5	8.653640e+000	7.783650e+000	0	0	0	0	0	0	0	0	-6.60003	4.20155	0	7.40685e-005	1	0	64.971	8.65364	1	0	64.971	57.5363	57.5363	20.827	1.01017	54.0789	8.65364	0	-0.295299	0	0
DATA	434	6	9	unmapped	0		0	GGGGAGAGTGGGCTTGAATCTTATATTAGACAAGTCATGAGTAATAGCAGGCCAATGTTG	262	0	CUST_125606_PI248252247	CUST_125606_PI248252247	CUST_125606_PI248252247	Unknown	3780.62	232.37	0	1	3.752499e+003	3.752733e+002	0	0	64	3.825281e+003	3685	7.423277e+002	7.653922e+002	28	6.078571e+001	61	1.066443e+001	1.223145e+001	0	0	0	0	0	0	0	0	3760.27	376.05	1	4.94066e-323	1	1	65.013	10.6644	1	0	65.013	50.7771	50.7771	3787.74	1.00207	60.7857	10.6644	0	3766.68	0	0
DATA	435	6	10	unmapped	0		0	AAGAAAAGGAAGCTCGTCGAAAGCGGCGACAAATGCGCCTGGCTAAGGCTGGTATGGCTG	264	0	CUST_188100_PI248252247	CUST_188100_PI248252247	CUST_188100_PI248252247	Unknown	3805.68	232.4	0	1	1.547838e+003	1.548414e+002	2	2	61	1.604984e+003	1582	1.536418e+002	1.415883e+002	34	5.597059e+001	55.5	5.702128e+000	7.227675e+000	0	0	0	0	0	0	0	0	1539.93	154.051	1	9.62066e-269	1	1	65.0489	5.70213	1	0	65.0489	50.7771	50.7771	1567.44	0.994894	55.9706	5.70213	0	1546.45	0	0
DATA	436	6	11	unmapped	0		0	CCATTATTGTCCGCTCAGTCGTCGTATATTATACTTCTCTCTATTCCCTGGCTTGGTTCT	266	0	CUST_127130_PI248252247	CUST_127130_PI248252247	CUST_127130_PI248252247	Unknown	3831.11	232.5	0	1	4.652811e+004	4.652813e+003	0	0	61	4.604399e+004	44376.5	7.336794e+003	8.646926e+003	31	5.667742e+001	58	9.191979e+000	1.037820e+001	0	0	1	0	0	0	0	0	45978.9	4597.89	1	0	1	1	65.081	9.19198	1	0	65.081	56.9804	56.9804	46006.4	0.988196	56.6774	9.19198	0	45985.5	0	0
DATA	437	6	12	unmapped	0		0	GAACTATGTGATGCCCTCCTGTAACGACTTGAAGAACATGATTTGATTTGATTTTCTTTT	268	0	CUST_163592_PI248252247	CUST_163592_PI248252247	CUST_163592_PI248252247	Unknown	3856.87	232.602	0	1	1.294243e+004	1.294250e+003	0	0	64	1.277473e+004	12356.5	2.352950e+003	2.571570e+003	40	5.235000e+001	52	8.004966e+000	6.857025e+000	0	0	0	0	0	0	0	0	12709.6	1270.97	1	0	1	1	65.1114	8.00497	1	0	65.1114	51.0895	51.0895	12737.2	0.982012	52.35	8.00497	0	12716.3	0	0
DATA	438	6	13	unmapped	0		0	AATCAACGATGGAGTCGTCGACAAAAGCAAGTACCGAGCGTTGGTACCCGGTCCCGAAAA	270	0	CUST_163671_PI248252247	CUST_163671_PI248252247	CUST_163671_PI248252247	Unknown	3882.14	232.617	0	1	4.050696e+003	4.050924e+002	0	0	65	4.020800e+003	3937	4.944403e+002	5.848857e+002	28	5.325000e+001	54	8.699191e+000	6.486375e+000	0	0	0	0	0	0	0	0	3955.66	395.588	1	0	1	1	65.1424	8.69919	1	0	65.1424	50.4627	50.4627	3983.26	0.976538	53.25	8.69919	0	3962.45	0	0
DATA	439	6	14	unmapped	0		0	ATCAGAAAGATTACGTGCGAGAAGGAGATATGGCCCAATATCTATATTCACGAAAGCAAA	272	0	CUST_144028_PI248252247	CUST_144028_PI248252247	CUST_144028_PI248252247	Unknown	3907.44	232.74	0	1	3.082136e+004	3.082139e+003	0	0	63	3.000803e+004	29364.1	4.494135e+003	5.233666e+003	29	5.579310e+001	57	5.948465e+000	4.447800e+000	0	0	1	0	0	0	0	0	29942.9	2994.29	1	0	1	1	65.1602	5.94847	1	0	65.1602	49.5074	49.5074	29970.5	0.971497	55.7931	5.94847	0	29949.7	0	0
DATA	440	6	15	unmapped	0		0	TTCCCTGAAGATGACGGATCGGCTCTTGAATCCGATTACGATGAAAGGGACATTACAGAA	274	0	CUST_81086_PI248252247	CUST_81086_PI248252247	CUST_81086_PI248252247	Unknown	3932.69	232.85	0	1	1.774543e+002	1.826968e+001	1	0	64	2.367656e+002	235	3.701983e+001	3.428513e+001	34	5.076471e+001	50.5	8.345054e+000	1.019287e+001	0	0	0	0	0	0	0	0	171.588	17.6657	1	1.09034e-135	1	1	65.1778	8.34505	1	0	65.1778	50.4627	50.4627	199.222	0.96694	50.7647	8.34505	0	178.518	0	0
DATA	441	6	16	unmapped	0		0	TAAGTGAGGAAATCGGGCAGATCAAAGAACTGGCATCGTGCAAAGAGTTCAGGTTTCATA	276	0	CUST_108052_PI248252247	CUST_108052_PI248252247	CUST_108052_PI248252247	Unknown	3958	232.545	0	1	3.462308e+001	5.569797e+000	3	1	58	9.853448e+001	97	1.430399e+001	1.315807e+001	31	5.083871e+001	50	7.216171e+000	6.671700e+000	0	0	0	0	0	0	0	0	33.3425	5.36379	1	2.72716e-044	1	1	65.192	7.21617	1	0	65.192	55.8519	55.8519	60.9905	0.963014	50.8387	7.21617	0	40.3393	0	0
DATA	442	6	17	unmapped	0		0	AAGTTATTTGTTCCTTGAAATTTTGGTTACATGGCCATGCCATACACGCCTCACTTTTTT	278	0	CUST_65108_PI248252247	CUST_65108_PI248252247	CUST_65108_PI248252247	Unknown	3984.3	233.284	0	1	4.210639e+003	4.210867e+002	0	0	64	4.102484e+003	3987.5	5.427942e+002	6.067541e+002	42	5.523810e+001	55	9.684812e+000	1.000755e+001	0	0	0	0	0	0	0	0	4037.26	403.748	1	0	1	1	65.2213	9.68481	1	0	65.2213	46.1809	46.1809	4064.94	0.958824	55.2381	9.68481	0	4044.33	0	0
DATA	443	6	18	unmapped	0		0	ATTGACCCCGTCATTATTACGCTTTTCTCTGAAAAGGGATTCTTGACCAAATTCGTAAAG	280	0	CUST_124187_PI248252247	CUST_124187_PI248252247	CUST_124187_PI248252247	Unknown	4009.06	232.987	0	1	9.038665e+003	9.038772e+002	0	0	69	8.703797e+003	8574	1.205687e+003	1.433674e+003	33	5.287879e+001	52	7.515640e+000	8.895600e+000	0	0	0	0	0	0	0	0	8638.59	863.869	1	0	1	1	65.2067	7.51564	1	0	65.2067	48.5334	48.5334	8666.25	0.955737	52.8788	7.51564	0	8645.69	0	0
DATA	444	6	19	unmapped	0		0	ACGAATGTGCTGCCCAGTATAACTAGGTATCCCAACTTCCTCTTAGTCGATTTCTACGAG	282	0	CUST_74825_PI248252247	CUST_74825_PI248252247	CUST_74825_PI248252247	Unknown	4034.5	233.179	0	1	1.143126e+004	1.143134e+003	0	0	64	1.095531e+004	10662.5	1.450725e+003	1.863999e+003	24	5.212500e+001	52	6.609035e+000	6.671700e+000	0	0	0	0	0	0	0	0	10890.1	1089.02	1	0	1	1	65.1909	6.60904	1	0	65.1909	49.1849	49.1849	10917.8	0.952662	52.125	6.60904	0	10897.3	0	0
DATA	445	6	20	unmapped	0		0	AATGGGTTTCAGAGCGTTTATTAGTATTGTCCCGATTCCCAATCGATAAGAGTGCCGTAG	284	0	CUST_140279_PI248252247	CUST_140279_PI248252247	CUST_140279_PI248252247	Unknown	4059.5	233	4.44152	0	4.441516e+000	4.422128e+000	1	0	61	6.255738e+001	63	9.745981e+000	1.111950e+001	30	5.476667e+001	53	7.699903e+000	7.227675e+000	0	0	0	0	0	0	0	0	-2.6431	4.20155	0	0.10417	1	0	65.2005	7.6999	1	0	65.2005	65	65	25.0134	0.95012	54.7667	7.6999	0	4.53714	1	0
DATA	446	6	21	unmapped	0		0	TCGATGCCGTGTACATAGGCACTCCACATACATATCATTATCCGAATGCTCTTGAAGCAA	286	0	CUST_10889_PI248252247	CUST_10889_PI248252247	CUST_10889_PI248252247	Unknown	4085.03	233.646	0	1	4.954240e+002	4.974048e+001	1	0	64	5.345938e+002	524.5	5.689944e+001	6.004530e+001	32	5.168750e+001	51	5.220539e+000	4.818450e+000	0	0	0	0	0	0	0	0	469.381	47.1258	1	1.49455e-196	1	1	65.2124	5.22054	1	0	65.2124	49.5074	49.5074	497.05	0.947434	51.6875	5.22054	0	476.609	0	0
DATA	447	6	22	unmapped	0		0	AGGGGATGAGTGGCGTTGACGAGAACATAATCAAAATCAACTGTTTATTGAAGTCAAATG	288	0	CUST_103888_PI248252247	CUST_103888_PI248252247	CUST_103888_PI248252247	Unknown	4110.56	233.734	0	1	2.184321e+004	2.184325e+003	0	0	62	2.071303e+004	20222.4	2.572819e+003	3.112822e+003	30	5.493333e+001	55.5	6.318737e+000	5.930400e+000	0	0	1	0	0	0	0	0	20647.8	2064.78	1	0	1	1	65.2268	6.31874	1	0	65.2268	50.7771	50.7771	20675.5	0.945273	54.9333	6.31874	0	20655.1	0	0
DATA	448	6	23	unmapped	0		0	AGTGTCAAGACGAGCGCAGGTAGCTAGACGTTGCTAGGCTAGGGTTTAGTTTGTGTGTTG	290	0	CUST_94521_PI248252247	CUST_94521_PI248252247	CUST_94521_PI248252247	Unknown	4136.14	233.823	0	1	4.176433e+002	4.200114e+001	0	0	66	4.592273e+002	452.5	8.116589e+001	8.246962e+001	35	5.651429e+001	57	7.134718e+000	6.301050e+000	0	0	0	0	0	0	0	0	393.986	39.622	1	6.30804e-186	1	1	65.2415	7.13472	1	0	65.2415	50.4627	50.4627	421.683	0.943355	56.5143	7.13472	0	401.311	0	0
DATA	449	6	24	unmapped	0		0	CCTCGCGAACATCAAAGAAGAGTTCCAAAACAAAACGCAAAATGGAGAGGAAAGTCGGAT	292	0	CUST_23871_PI248252247	CUST_23871_PI248252247	CUST_23871_PI248252247	Unknown	4161.31	233.766	0	1	2.652696e+002	2.689952e+001	0	1	63	3.150794e+002	318	3.478751e+001	3.558240e+001	30	5.633333e+001	56	5.797344e+000	4.818450e+000	0	0	0	0	0	0	0	0	249.817	25.3326	1	2.48192e-158	1	1	65.2624	5.79734	1	0	65.2624	49.8279	49.8279	277.535	0.941747	56.3333	5.79734	0	257.194	0	0
DATA	450	6	25	unmapped	0		0	TATGGCCTCAAAAGTTTGCGTCAAATAGAACGCCAACTAGGGCAGAATATGGGAAACGTG	294	0	CUST_201815_PI248252247	CUST_201815_PI248252247	CUST_201815_PI248252247	Unknown	4187.05	233.494	0	1	1.336355e+002	1.409064e+001	0	0	62	1.909355e+002	187	3.186492e+001	3.039330e+001	36	5.388889e+001	51.5	7.618690e+000	7.413000e+000	0	0	0	0	0	0	0	0	125.67	13.2508	1	4.51666e-117	1	1	65.2653	7.61869	1	0	65.2653	49.5074	49.5074	153.391	0.940396	53.8889	7.61869	0	133.081	0	0
DATA	451	6	26	unmapped	0		0	GGATACTATATCTATTGGATACACTTAGGCTGTTATAGGTATCCAGCGCGAGTGATTGTA	296	0	CUST_106981_PI248252247	CUST_106981_PI248252247	CUST_106981_PI248252247	Unknown	4212	233.455	0	0	8.207935e+001	9.347954e+000	4	0	58	1.423621e+002	140	1.851476e+001	1.556730e+001	38	5.205263e+001	52	7.222141e+000	8.710275e+000	0	0	0	0	0	0	0	0	77.0862	8.77928	1	1.81617e-088	1	1	65.2759	7.22214	1	0	65.2759	65	65	104.818	0.939166	52.0526	7.22214	0	84.5336	0	0
DATA	452	6	27	unmapped	0		0	CGCGCGTCGGCTACGTTCCATCTGTCACACAAAGCTTGCTCAATACGCAAGAAAAACAAG	298	0	CUST_141679_PI248252247	CUST_141679_PI248252247	CUST_141679_PI248252247	Unknown	4237.62	233.63	0	1	1.933096e+003	1.933615e+002	0	0	64	1.878484e+003	1838.5	2.724517e+002	3.832521e+002	27	5.940741e+001	60	9.943143e+000	1.000755e+001	0	0	0	0	0	0	0	0	1813.21	181.369	1	1.12765e-278	1	1	65.2769	9.94314	1	0	65.2769	50.7771	50.7771	1840.94	0.937981	59.4074	9.94314	0	1820.68	0	0
DATA	453	6	28	unmapped	0		0	TTCCAAAGGAAAAGTTTGCTGTGTTTGCAGGAAAGAGCGATGTCCTTTTGCAAGGACTAT	300	0	CUST_91576_PI248252247	CUST_91576_PI248252247	CUST_91576_PI248252247	Unknown	4263.13	233.947	0	1	2.251365e+003	2.251811e+002	0	0	66	2.174561e+003	2118	2.874446e+002	3.209829e+002	32	6.093750e+001	62	4.825587e+000	4.633125e+000	0	0	0	0	0	0	0	0	2109.29	210.971	1	7.18738e-288	1	1	65.2689	4.82559	1	0	65.2689	47.8731	47.8731	2137.02	0.936895	60.9375	4.82559	0	2116.78	0	0
DATA	454	6	29	unmapped	0		0	GTGCAAGGAAGAGATGTGGTACGGTCAAACGACGAGCACGTTCTGTGGCACACCTGAGTT	302	0	CUST_61193_PI248252247	CUST_61193_PI248252247	CUST_61193_PI248252247	Unknown	4288.72	234.095	0	1	1.499342e+004	1.499349e+003	0	0	66	1.409923e+004	13821.5	2.253853e+003	2.618086e+003	25	5.876000e+001	59	6.319810e+000	5.930400e+000	0	0	0	0	0	0	0	0	14034	1403.4	1	0	1	1	65.2422	6.31981	1	0	65.2422	48.8603	48.8603	14061.7	0.936009	58.76	6.31981	0	14041.5	0	0
DATA	455	6	30	unmapped	0		0	CGTTCCTTTGCACGCCTTTGCGATCTACAATAGGTGTCTCCAACGGTACGACAGTATCCT	304	0	CUST_144200_PI248252247	CUST_144200_PI248252247	CUST_144200_PI248252247	Unknown	4313.58	233.573	0	0	4.943194e+001	6.678739e+000	6	0	58	1.114655e+002	110	1.976015e+001	1.982977e+001	38	6.828947e+001	66.5	1.107690e+001	1.111950e+001	0	0	0	0	0	0	1	0	46.2445	6.24809	1	2.32105e-060	1	1	65.221	11.0769	1	0	65.221	65	65	73.9215	0.935519	68.2895	11.0769	0	53.7175	0	0
DATA	456	6	31	unmapped	0		0	AACCCATACCATAATACCCAGTACTAGAGTGCTAAGGAACGGCAGAGAGTTTAACACTAG	306	0	CUST_129401_PI248252247	CUST_129401_PI248252247	CUST_129401_PI248252247	Unknown	4339	233.545	0	1	7.728542e+000	4.559980e+000	0	0	62	7.241935e+001	72	1.146992e+001	1.093418e+001	35	6.100000e+001	60	1.294104e+001	1.371405e+001	0	0	0	0	0	0	0	0	7.2256	4.26323	1	1.59351e-005	1	0	65.1938	12.941	1	0	65.1938	55.8519	55.8519	34.8754	0.934923	61	12.941	0	14.6857	0	0
DATA	457	6	32	unmapped	0		0	AAAGACAGACATCAGTAGCGATGTACAGGTTGGGGAACAAAGCGCGGAGCTTTTTGATAG	308	0	CUST_107762_PI248252247	CUST_107762_PI248252247	CUST_107762_PI248252247	Unknown	4364.89	234.419	0	1	4.632536e+001	6.457029e+000	0	0	63	1.084444e+002	108	1.904306e+001	2.186835e+001	26	5.376923e+001	54.5	4.876947e+000	4.447800e+000	0	0	0	0	0	0	0	0	43.2713	6.03135	1	6.11004e-057	1	1	65.1731	4.87695	1	0	65.1731	47.8731	47.8731	70.9004	0.934075	53.7692	4.87695	0	50.7181	0	0
DATA	458	6	33	unmapped	0		0	AGAGAAGCATTCATCAGTTCGCTCAAGTCAAGTGAAGGTGATGGTGTGAGACACCTGATT	310	0	CUST_166032_PI248252247	CUST_166032_PI248252247	CUST_166032_PI248252247	Unknown	4390.2	234	0	1	5.222661e+003	5.222855e+002	0	0	65	4.942062e+003	4786	7.133486e+002	7.702107e+002	31	5.535484e+001	55	7.786948e+000	5.930400e+000	0	0	0	0	0	0	0	0	4876.92	487.711	1	0	1	1	65.1371	7.78695	1	0	65.1371	49.1849	49.1849	4904.52	0.933801	55.3548	7.78695	0	4884.35	0	0
DATA	459	6	34	unmapped	0		0	CTACTTAAGTACTTAGTTGGACTCGAGTAAACACTGACCCTCCTCATTTTAATATCTCTC	312	0	CUST_117266_PI248252247	CUST_117266_PI248252247	CUST_117266_PI248252247	Unknown	4415.5	234	0	0	2.536218e+001	5.166503e+000	0	0	62	8.875806e+001	88.5	1.391860e+001	1.612328e+001	33	5.518182e+001	55	8.398119e+000	9.636900e+000	0	0	0	0	0	0	0	0	23.6741	4.82262	1	4.7929e-030	1	1	65.084	8.39812	1	0	65.084	65	65	51.2141	0.93344	55.1818	8.39812	0	31.0503	0	0
DATA	460	6	35	unmapped	0		0	TGCAAAAACCAATACTTGATGTATCTATGGAGGAACTCGATCGGATACTTACTATCAATG	314	0	CUST_213424_PI248252247	CUST_213424_PI248252247	CUST_213424_PI248252247	Unknown	4440.65	233.841	0	1	9.103517e+002	9.114644e+001	0	0	65	9.145692e+002	897	1.195112e+002	1.156428e+002	35	5.428571e+001	53	8.115241e+000	7.413000e+000	0	0	0	0	0	0	0	0	849.538	85.0576	1	1.37188e-232	1	1	65.0314	8.11524	1	0	65.0314	46.8651	46.8651	877.025	0.933197	54.2857	8.11524	0	856.867	0	0
DATA	461	6	36	unmapped	0		0	TTCTTGAACCAGCCTGGGTGGTACTTCCTAAGCCAGAACTGCGAGACGATACCAGTGATG	316	0	CUST_114626_PI248252247	CUST_114626_PI248252247	CUST_114626_PI248252247	Unknown	4465.91	234.386	0	0	1.626069e+001	4.788972e+000	1	2	61	8.014754e+001	79	1.065964e+001	9.636900e+000	35	5.300000e+001	53	7.859052e+000	8.154300e+000	0	0	0	0	0	0	0	0	15.1672	4.46693	1	1.55286e-016	1	0	64.9803	7.85905	1	0	64.9803	65	65	42.6035	0.932754	53	7.85905	0	22.4444	0	0
DATA	462	6	37	unmapped	0		0	GTGTTTTCATTTGAAGAGTATGAAGAAGCGCTCAAATATCTAGGCAGCCAGCAGCACGTT	318	0	CUST_109546_PI248252247	CUST_109546_PI248252247	CUST_109546_PI248252247	Unknown	4491.56	234.466	0	1	5.128021e+002	5.147777e+001	0	0	64	5.431250e+002	526.5	8.263162e+001	1.000755e+002	29	5.168966e+001	54	6.165013e+000	5.189100e+000	0	0	0	0	0	0	0	0	478.198	48.004	1	1.10897e-197	1	1	64.9274	6.16501	1	0	64.9274	49.1849	49.1849	505.581	0.932519	51.6897	6.16501	0	485.421	0	0
DATA	463	6	38	unmapped	0		0	AAGGTCACAACTTGGCAGACTCGGGCTCCGAATTAAGAGTAGGATAGTCATTGAGAATAG	320	0	CUST_52147_PI248252247	CUST_52147_PI248252247	CUST_52147_PI248252247	Unknown	4516.65	234.662	0	1	3.086716e+001	5.462453e+000	0	0	65	9.366154e+001	91	1.280903e+001	1.556730e+001	33	5.048485e+001	50	7.957391e+000	6.671700e+000	0	0	0	0	0	0	0	0	28.777	5.09256	1	8.57614e-038	1	1	64.8845	7.95739	1	0	64.8845	50.4627	50.4627	56.1175	0.932285	50.4848	7.95739	0	35.9541	0	0
DATA	464	6	39	unmapped	0		0	TGATGCCATCAAGTTCAAATGTCAAATGCCGAGTAGATACCGTTTGCAATAAACATCAAC	322	0	CUST_60140_PI248252247	CUST_60140_PI248252247	CUST_60140_PI248252247	Unknown	4542.38	234.63	0	1	1.315809e+003	1.316581e+002	0	0	64	1.291406e+003	1229	2.338864e+002	2.292470e+002	28	5.210714e+001	52	5.043068e+000	5.189100e+000	0	0	0	0	0	0	0	0	1226.54	122.726	1	6.53493e-255	1	1	64.8629	5.04307	1	0	64.8629	50.7771	50.7771	1253.86	0.932159	52.1071	5.04307	0	1233.69	0	0
DATA	465	6	40	unmapped	0		0	GCTGGTATATGCGACCTCGTTGTCGACAGTGAACATGGCATATTTTTGTTTATCGGTTGC	324	0	CUST_10608_PI248252247	CUST_10608_PI248252247	CUST_10608_PI248252247	Unknown	4567.5	234.5	0	1	9.171684e+000	4.600005e+000	2	0	66	7.339394e+001	71	1.122069e+001	1.297275e+001	30	4.946667e+001	49	4.606841e+000	2.965200e+000	0	0	0	0	0	0	0	0	8.54888	4.28764	1	4.60148e-007	1	0	64.8451	4.60684	1	0	64.8451	57.5363	57.5363	35.8499	0.932095	49.4667	4.60684	0	15.6748	0	0
DATA	466	6	41	unmapped	0		0	CGGTCGTCTATAAGCTCACAACTGCCGGACTTGAGGCTATGCCGCTGCATGCCGATATGA	326	0	CUST_19101_PI248252247	CUST_19101_PI248252247	CUST_19101_PI248252247	Unknown	4593.54	234.675	0	1	3.458099e+003	3.458393e+002	0	0	65	3.287600e+003	3168	4.590908e+002	5.367012e+002	33	5.112121e+001	50	5.307763e+000	3.706500e+000	0	0	0	0	0	0	0	0	3222.77	322.305	1	1.21605e-313	1	1	64.8267	5.30776	1	0	64.8267	50.7771	50.7771	3250.06	0.931949	51.1212	5.30776	0	3229.87	0	0
DATA	467	6	42	unmapped	0		0	GTGTGAATGAAAATATGCGTGACTCTGCTCGCGTTATTGGTGGCATGTGTCAAGGTATCT	328	0	CUST_114086_PI248252247	CUST_114086_PI248252247	CUST_114086_PI248252247	Unknown	4618.42	234.573	0	1	5.416564e+002	5.435295e+001	0	0	64	5.696094e+002	556	9.738039e+001	9.803692e+001	29	5.355172e+001	53	1.006261e+001	9.636900e+000	0	0	0	0	0	0	0	0	504.781	50.6526	1	5.76104e-201	1	1	64.8286	10.0626	1	0	64.8286	57.5363	57.5363	532.065	0.931921	53.5517	10.0626	0	511.868	0	0
DATA	468	6	43	unmapped	0		0	TAACCGCCGGTGGTGCTGGTGCTAATTCAACCACGGGCACGCCATCCAAACAACCATTCA	330	0	CUST_33449_PI248252247	CUST_33449_PI248252247	CUST_33449_PI248252247	Unknown	4644.4	234.844	0	1	3.692116e+003	3.692392e+002	0	0	64	3.505109e+003	3478.5	3.578012e+002	4.401469e+002	19	5.621053e+001	56	1.002541e+001	1.074885e+001	0	0	0	0	0	0	0	0	3440.26	344.052	1	1.30166e-317	1	1	64.8509	10.0254	1	0	64.8509	49.8279	49.8279	3467.57	0.931785	56.2105	10.0254	0	3447.35	0	0
DATA	469	6	44	unmapped	0		0	ATGCTCATGCTACCATCGTCAGTGCTGAAGGGTGCAGTGAGGAGCTCGGTTCGTCGGTTA	332	0	CUST_57562_PI248252247	CUST_57562_PI248252247	CUST_57562_PI248252247	Unknown	4669.42	234.573	0	1	7.130497e+001	8.436447e+000	0	0	64	1.313281e+002	129.5	2.623463e+001	2.483355e+001	30	5.576667e+001	54.5	9.960901e+000	1.000755e+001	0	0	0	0	0	0	0	0	66.4454	7.86148	1	4.91518e-080	1	1	64.8828	9.9609	1	0	64.8828	57.5363	57.5363	93.7841	0.931848	55.7667	9.9609	0	73.5544	0	0
DATA	470	6	45	unmapped	0		0	TGATGACGAGCTGGCTGCAGCCATCGAAGCGATGTAGAATAATTAAAAGTTATATCCTTT	334	0	CUST_184946_PI248252247	CUST_184946_PI248252247	CUST_184946_PI248252247	Unknown	4694.5	234.648	0	1	1.167417e+004	1.167426e+003	0	3	63	1.094308e+004	10644	1.148551e+003	1.251314e+003	31	5.977419e+001	57	9.800373e+000	9.636900e+000	0	0	0	0	0	0	0	0	10878.2	1087.82	1	0	1	1	64.9211	9.80037	1	0	64.9211	57.5363	57.5363	10905.5	0.931814	59.7742	9.80037	0	10885.3	0	0
DATA	471	6	46	unmapped	0		0	AACAAGGACCAATTTGCATTGTTCAAAAGTAGATGCCTTGACTGCTTCAAGGGAGCCATC	336	0	CUST_171540_PI248252247	CUST_171540_PI248252247	CUST_171540_PI248252247	Unknown	4719.91	234.614	4.52867	1	4.528668e+000	4.508900e+000	0	0	64	6.475000e+001	63.5	1.003011e+001	1.056353e+001	25	5.244000e+001	52	6.807349e+000	6.671700e+000	0	0	0	0	0	0	0	0	-0.215445	4.20155	0	0.894131	1	0	64.9654	6.80735	1	0	64.9654	57.259	57.259	27.206	0.931836	52.44	6.80735	0	6.93484	1	0
DATA	472	6	47	unmapped	0		0	CGAGTCGGGTGCATGTCTGATGGATGCTTTCTCTTAATATATCTTTATGTAGTCTTTGAA	338	0	CUST_165741_PI248252247	CUST_165741_PI248252247	CUST_165741_PI248252247	Unknown	4745.56	235.208	0	1	9.610848e+002	9.621423e+001	0	0	65	9.604462e+002	950	1.797703e+002	2.172009e+002	34	5.523529e+001	55.5	7.328065e+000	6.486375e+000	0	0	0	0	0	0	0	0	895.419	89.6404	1	8.72431e-236	1	1	65.0271	7.32806	1	0	65.0271	49.1849	49.1849	922.902	0.931675	55.2353	7.32806	0	902.603	0	0
DATA	473	6	48	unmapped	0		0	CGGTGTCATTCGTGGAGAAATAACCGCAGCATTGGAAATAGGACTGAATAGCAATCTGGT	340	0	CUST_52167_PI248252247	CUST_52167_PI248252247	CUST_52167_PI248252247	Unknown	4770.5	235	0	0	8.260842e+001	9.411341e+000	1	0	61	1.420656e+002	141	2.694864e+001	3.484110e+001	35	5.582857e+001	56	7.338399e+000	7.042350e+000	0	0	0	0	0	0	0	0	76.9743	8.76946	1	2.19965e-088	1	1	65.0913	7.3384	1	0	65.0913	65	65	104.522	0.931797	55.8286	7.3384	0	84.1975	0	0
DATA	474	6	49	unmapped	0		0	GCCAGTCAGGGCACGTGAAAATCACGAAGCAGCAGCACTTTGTCGGCACACTGTGTAGTA	342	0	CUST_188780_PI248252247	CUST_188780_PI248252247	CUST_188780_PI248252247	Unknown	4796.83	235.214	0	1	5.771366e+001	7.323914e+000	0	0	66	1.189394e+002	122	1.757172e+001	1.742055e+001	34	5.244118e+001	52	7.093280e+000	7.968975e+000	0	0	0	0	0	0	0	0	53.7785	6.82454	1	2.28904e-068	1	1	65.1609	7.09328	1	0	65.1609	46.1809	46.1809	81.3954	0.931816	52.4412	7.09328	0	61.0399	0	0
DATA	475	6	50	unmapped	0		0	CCTTGCCTTTTGTGTTATCGCGAGCGAGAGCGACCCCACCGCGACCTTTGCTCTCGAACC	344	0	CUST_125614_PI248252247	CUST_125614_PI248252247	CUST_125614_PI248252247	Unknown	4821.5	235.352	0	0	3.207705e+001	5.533298e+000	0	0	66	9.512121e+001	95.5	1.448343e+001	1.556730e+001	27	5.255556e+001	52	5.535434e+000	5.559750e+000	0	0	0	0	0	0	0	0	29.8921	5.1564	1	2.02465e-039	1	1	65.2291	5.53543	1	0	65.2291	65	65	57.5772	0.931885	52.5556	5.53543	0	37.1903	0	0
DATA	476	6	51	unmapped	0		0	CTCCTCGGGTGCGACACGGAGTTCATTATAGAAGGTGTGGTGCCAGATCTTCTCCATATC	346	0	CUST_95600_PI248252247	CUST_95600_PI248252247	CUST_95600_PI248252247	Unknown	4846.91	235.386	0	1	7.991951e+002	8.004655e+001	0	1	63	8.101746e+002	807	1.081972e+002	1.071178e+002	29	5.255172e+001	51	7.033523e+000	6.671700e+000	0	0	0	0	0	0	0	0	744.873	74.6057	1	1.3389e-224	1	1	65.3011	7.03352	1	0	65.3011	57.259	57.259	772.631	0.93203	52.5517	7.03352	0	752.209	0	0
DATA	477	6	52	unmapped	0		0	CATGGAATACATGTATTGTATACAATGGGATTTTTTCAGTATCATTTGCCCATCTCAACG	348	0	CUST_93132_PI248252247	CUST_93132_PI248252247	CUST_93132_PI248252247	Unknown	4872.57	235.157	0	1	1.540753e+003	1.541412e+002	0	0	64	1.501828e+003	1463.5	1.859150e+002	2.058961e+002	28	5.532143e+001	53.5	7.836541e+000	8.339625e+000	0	0	0	0	0	0	0	0	1436.45	143.707	1	1.62933e-264	1	1	65.3746	7.83654	1	0	65.3746	47.5395	47.5395	1464.28	0.932306	55.3214	7.83654	0	1443.83	0	0
DATA	478	6	53	unmapped	0		0	TTGAAGTCGTGCCAAGGCTTCATGCTCATGTGCTGTTTTGTTTTCTTCTTTTGTTATGGT	350	0	CUST_100538_PI248252247	CUST_100538_PI248252247	CUST_100538_PI248252247	Unknown	4898.26	235.5	0	1	8.832127e+003	8.832242e+002	0	0	66	8.300985e+003	8042	1.357373e+003	1.521704e+003	28	5.589286e+001	56.5	8.015445e+000	8.710275e+000	0	0	0	0	0	0	0	0	8235.54	823.564	1	0	1	1	65.449	8.01544	1	0	65.449	50.4627	50.4627	8263.44	0.932452	55.8929	8.01544	0	8242.94	0	0
DATA	479	6	54	unmapped	0		0	TAGATGTATATATCTTTCACAAAAATATGGTGAAGGGCTAAAGGATCAGAGACCCAAAGT	352	0	CUST_202195_PI248252247	CUST_202195_PI248252247	CUST_202195_PI248252247	Unknown	4923.11	235.5	4.52418	1	4.524177e+000	4.504429e+000	0	0	64	6.318750e+001	63	9.554979e+000	9.266250e+000	28	5.364286e+001	51.5	9.262486e+000	9.822225e+000	0	0	0	0	0	0	0	0	-2.34598	4.20155	0	0.148813	1	0	65.5335	9.26249	1	0	65.5335	56.9804	56.9804	25.6435	0.93276	53.6429	9.26249	0	5.10527	1	0
DATA	480	6	55	unmapped	0		0	GACTCCGCAGCCTTTCTGTCGATGATCCAGAAATTGAATTGGAAATGGAAGAAATCACTG	354	0	CUST_23741_PI248252247	CUST_23741_PI248252247	CUST_23741_PI248252247	Unknown	4948.5	235.5	0	1	6.565396e+004	6.565398e+003	0	0	65	6.133033e+004	59369.6	7.503637e+003	9.656682e+003	44	5.393182e+001	54	9.421395e+000	9.266250e+000	0	0	1	0	0	0	0	0	61264.7	6126.47	1	0	1	1	65.6145	9.4214	1	0	65.6145	57.5363	57.5363	61292.8	0.933146	53.9318	9.4214	0	61272.2	0	0
DATA	481	6	56	unmapped	0		0	AATTGAATAGCTTAATCTCCAAGTCGCCGGCGGAATCTGAGTTTCCGGGTCAAATGTGAT	356	0	CUST_92127_PI248252247	CUST_92127_PI248252247	CUST_92127_PI248252247	Unknown	4973.93	235.726	0	1	7.954891e+002	7.967613e+001	0	0	66	8.083182e+002	808	1.078297e+002	1.204612e+002	32	5.237500e+001	51.5	8.997311e+000	8.524950e+000	0	0	0	0	0	0	0	0	742.62	74.3808	1	2.04555e-224	1	1	65.6978	8.99731	1	0	65.6978	48.2044	48.2044	770.774	0.933539	52.375	8.99731	0	750.145	0	0
DATA	482	6	57	unmapped	0		0	GAGTTAGCTTGGTACAAAAAGATCTTCCAACTTCAATGAACTCGAAATTTGGTCATCTAT	358	0	CUST_131660_PI248252247	CUST_131660_PI248252247	CUST_131660_PI248252247	Unknown	4999.63	236	0	1	6.529291e+003	6.529446e+002	0	0	65	6.164231e+003	6011	9.511267e+002	1.310618e+003	28	5.246429e+001	50	8.821196e+000	7.598325e+000	0	0	0	0	0	0	0	0	6098.46	609.861	1	0	1	1	65.7685	8.8212	1	0	65.7685	48.5334	48.5334	6126.69	0.934016	52.4643	8.8212	0	6106.01	0	0
DATA	483	6	58	unmapped	0		0	CGGCTGCACCTGGGAGATGATATAAACGAGGTTCGTGCTGTCGGTAAGATCGCCGTAGTG	360	0	CUST_216125_PI248252247	CUST_216125_PI248252247	CUST_216125_PI248252247	Unknown	5024.58	235.573	0	1	1.598531e+002	1.660516e+001	0	0	64	2.152656e+002	205.5	4.165781e+001	4.355138e+001	31	5.567742e+001	55	4.475020e+000	4.818450e+000	0	0	0	0	0	0	0	0	149.433	15.5227	1	2.11657e-127	1	1	65.8331	4.47502	1	0	65.8331	57.5363	57.5363	177.722	0.934811	55.6774	4.47502	0	156.994	0	0
DATA	484	6	59	unmapped	0		0	TGACGTTCGCGGCGCTCATCTTGCTGCTCCTTGGTGGCTGCACTGTCTGCTTTGGACGGA	362	0	CUST_20834_PI248252247	CUST_20834_PI248252247	CUST_20834_PI248252247	Unknown	5050.44	236.027	0	1	3.198370e+003	3.198686e+002	0	0	63	3.057873e+003	3030	4.481553e+002	4.736907e+002	31	5.464516e+001	54	7.481303e+000	7.042350e+000	0	0	0	0	0	0	0	0	2991.94	299.224	1	4.01305e-309	1	1	65.9296	7.4813	1	0	65.9296	48.5334	48.5334	3020.33	0.935459	54.6452	7.4813	0	2999.54	0	0
DATA	485	6	60	unmapped	0		0	TTGGCTGCGAAGATGTCCATGCGCTTGGGAGCAAGGTATCCAGAGTACTGGTTAACCCCT	364	0	CUST_178486_PI248252247	CUST_178486_PI248252247	CUST_178486_PI248252247	Unknown	5075.5	235.648	0	1	3.143591e+001	5.478196e+000	0	0	66	9.545455e+001	92	1.728065e+001	2.057108e+001	25	5.632000e+001	58	8.493723e+000	1.037820e+001	0	0	0	0	0	0	0	0	29.4395	5.13029	1	9.19713e-039	1	1	66.015	8.49372	1	0	66.015	57.5363	57.5363	57.9105	0.936493	56.32	8.49372	0	37.0734	0	0
DATA	486	6	61	unmapped	0		0	ATCACCAAACTTGTATAATAATGACTCTGACCGGATCTCAGTTCAGTTCTTTGTTCTCTG	366	0	CUST_207442_PI248252247	CUST_207442_PI248252247	CUST_207442_PI248252247	Unknown	5101.44	236.027	0	1	3.676283e+003	3.676556e+002	0	0	63	3.512444e+003	3386	6.298687e+002	7.987507e+002	26	5.350000e+001	52.5	7.311635e+000	7.783650e+000	0	0	0	0	0	0	0	0	3446.35	344.661	1	1.01599e-317	1	1	66.0917	7.31163	1	0	66.0917	48.5334	48.5334	3474.9	0.937456	53.5	7.31163	0	3454	0	0
DATA	487	6	62	unmapped	0		0	GTGACATATGAGCGTACGAAGTACCGCAAGCTTTTCAGGCAAAAGAAGTTGGCAGAACAA	368	0	CUST_216014_PI248252247	CUST_216014_PI248252247	CUST_216014_PI248252247	Unknown	5126.5	236	0	1	5.777561e+004	5.777563e+003	0	0	66	5.429923e+004	53820.3	6.739485e+003	7.311843e+003	25	5.660000e+001	56	7.826238e+000	7.413000e+000	0	0	1	0	0	0	0	0	54233.1	5423.31	1	0	1	1	66.1725	7.82624	1	0	66.1725	54.1152	54.1152	54261.7	0.938684	56.6	7.82624	0	54240.7	0	0
DATA	488	6	63	unmapped	0		0	TATTCGCCATATCAAAAAGCCCCTTCGAGTCCCAGTATTGTACCCAAGCTTTGGCATCTT	370	0	CUST_49828_PI248252247	CUST_49828_PI248252247	CUST_49828_PI248252247	Unknown	5151.5	236	0	1	6.890661e+001	8.213185e+000	0	0	62	1.310000e+002	126	2.487081e+001	2.427757e+001	28	5.989286e+001	58	1.048929e+001	8.710275e+000	0	0	0	0	0	0	0	0	64.7777	7.72104	1	1.30893e-078	1	1	66.2223	10.4893	1	0	66.2223	54.1152	54.1152	93.456	0.940079	59.8929	10.4893	0	72.4359	0	0
DATA	489	6	64	unmapped	0		0	TTCGGACAGCAGCGGGTCTGTTTATCTAGTATCCATCATTATCAGCTGCAGGGCTAGGTA	372	0	CUST_139559_PI248252247	CUST_139559_PI248252247	CUST_139559_PI248252247	Unknown	5177.09	236.065	0	1	6.296091e+000	4.505934e+000	2	0	65	7.216923e+001	71	1.184083e+001	1.111950e+001	26	5.857692e+001	56.5	9.321687e+000	9.451575e+000	0	0	0	0	0	0	0	0	5.92895	4.24318	1	0.000345282	1	0	66.2403	9.32169	1	0	66.2403	54.4085	54.4085	34.6252	0.941687	58.5769	9.32169	0	13.5389	0	0
DATA	490	6	65	unmapped	0		0	CCAGAATACAAGAATACATTGTTCAAGAAATGTCATCGTTGTCGTAGTAGAGATGAATGT	374	0	CUST_193000_PI248252247	CUST_193000_PI248252247	CUST_193000_PI248252247	Unknown	5202.5	236.352	4.47302	1	4.473025e+000	4.453500e+000	1	0	65	6.516923e+001	65	1.046209e+001	1.037820e+001	28	5.228571e+001	52	5.930818e+000	5.003775e+000	0	0	0	0	0	0	0	0	-1.10574	4.20155	0	0.494948	1	0	66.275	5.93082	1	0	66.275	57.5363	57.5363	27.6252	0.943427	52.2857	5.93082	0	6.46965	1	0
DATA	491	6	66	unmapped	0		0	TGTTTGTCTTCTTCCGCCGGAGACCGGTGCACCAGACAGAAACTAGGTCCGTAGTGGATG	376	0	CUST_119007_PI248252247	CUST_119007_PI248252247	CUST_119007_PI248252247	Unknown	5227.58	236.427	0	1	6.405732e+000	4.489865e+000	1	0	63	7.234921e+001	71	1.054661e+001	1.074885e+001	32	5.109375e+001	52.5	5.372327e+000	4.818450e+000	0	0	0	0	0	0	0	0	6.05635	4.24498	1	0.000260111	1	0	66.2929	5.37233	1	0	66.2929	57.5363	57.5363	34.8052	0.945458	51.0938	5.37233	0	13.5799	0	0
DATA	492	6	67	unmapped	0		0	TCGAGCGATTTGACCTTTGCATGTTCCATCATGTTACACCATTATTTTTTGACCATTTGC	378	0	CUST_121296_PI248252247	CUST_121296_PI248252247	CUST_121296_PI248252247	Unknown	5253.68	236.4	0	1	1.932143e+003	1.932652e+002	0	0	65	1.897769e+003	1869	3.685261e+002	4.210584e+002	30	5.020000e+001	50	7.317433e+000	6.486375e+000	0	0	0	0	0	0	0	0	1831.45	183.193	1	2.7768e-279	1	1	66.3181	7.31743	1	0	66.3181	50.7771	50.7771	1860.23	0.947886	50.2	7.31743	0	1838.93	0	0
DATA	493	6	68	unmapped	0		0	TAATGTGCTTTTTCTTGTCTTTATGGAAGCGAGCAATACCCTTGATAGCCATGTTGTTCG	380	0	CUST_29499_PI248252247	CUST_29499_PI248252247	CUST_29499_PI248252247	Unknown	5278.58	236.427	0	1	2.551175e+001	5.103853e+000	0	0	64	9.060938e+001	89.5	1.473966e+001	1.575262e+001	29	5.113793e+001	52	7.776908e+000	5.930400e+000	0	0	0	0	0	0	0	0	24.2482	4.85106	1	6.11866e-031	1	1	66.3612	7.77691	1	0	66.3612	57.5363	57.5363	53.0654	0.95047	51.1379	7.77691	0	31.6919	0	0
DATA	494	6	69	unmapped	0		0	AGAATGTCCTTTACACCTCCTGCGAAGAGTCACCCTTCTTCTTGGTTTGTGTTGGCAAAA	382	0	CUST_152736_PI248252247	CUST_152736_PI248252247	CUST_152736_PI248252247	Unknown	5304.11	236.5	0	0	1.612080e+002	1.671228e+001	0	0	64	2.200938e+002	221	3.605451e+001	3.669435e+001	25	5.400000e+001	53	7.059273e+000	8.154300e+000	0	0	0	0	0	0	0	0	153.699	15.9338	1	4.37359e-129	1	1	66.3952	7.05927	1	0	66.3952	65	65	182.55	0.953418	54	7.05927	0	161.098	0	0
DATA	495	6	70	unmapped	0		0	GATAATGTTTCCGCCTCTAATAACGACAACGATAAAGAAGCACAGAAAACAATACAACGG	384	0	CUST_193140_PI248252247	CUST_193140_PI248252247	CUST_193140_PI248252247	Unknown	5329.5	236.5	0	1	6.659436e+002	6.673900e+001	0	0	68	7.035000e+002	695	1.043434e+002	1.167547e+002	28	5.889286e+001	59	9.608404e+000	7.042350e+000	0	0	0	0	0	0	0	0	637.123	63.8507	1	4.16624e-215	1	1	66.377	9.6084	1	0	66.377	57.5363	57.5363	665.956	0.956722	58.8929	9.6084	0	644.425	0	0
DATA	496	6	71	unmapped	0		0	GTTTCTTTAATGATGCATTGACACTGATGTGCAGTGACTTCGTGTTGTTGCCGATGTAGG	386	0	CUST_170121_PI248252247	CUST_170121_PI248252247	CUST_170121_PI248252247	Unknown	5354.67	236.5	0	1	3.843843e+001	5.823688e+000	1	0	65	1.032154e+002	99	1.910619e+001	1.556730e+001	36	5.475000e+001	54	1.247254e+001	9.636900e+000	0	0	0	0	0	0	0	0	36.9149	5.59287	1	4.52361e-049	1	1	66.3004	12.4725	1	0	66.3004	57.5363	57.5363	65.6714	0.960365	54.75	12.4725	0	44.0584	0	0
DATA	497	6	72	unmapped	0		0	GTTGTAAAGGTTCCTACGGACAGGATTCCATTTTGTTCACATCTTATGTCATACACTTTC	388	0	CUST_186958_PI248252247	CUST_186958_PI248252247	CUST_186958_PI248252247	Unknown	5380.42	236.573	0	1	4.531784e+002	4.552674e+001	0	0	64	5.033438e+002	485	9.050725e+001	9.266250e+001	29	5.758621e+001	55	1.239965e+001	1.037820e+001	0	0	0	0	0	0	0	0	437.079	43.9093	1	3.17778e-192	1	1	66.2651	12.3996	1	0	66.2651	57.5363	57.5363	465.8	0.964474	57.5862	12.3996	0	444.101	0	0
DATA	498	6	73	unmapped	0		0	ACTCAAGGTCCTTAAACAGCGCATTAGAGATAATCTAAATCCTGGCCAATCTCTTGGCCA	390	0	CUST_193121_PI248252247	CUST_193121_PI248252247	CUST_193121_PI248252247	Unknown	5406.12	236.84	0	1	1.252950e+003	1.253700e+002	0	0	66	1.280288e+003	1295	1.880015e+002	2.116411e+002	34	5.179412e+001	50	9.603596e+000	1.130482e+001	0	0	0	0	0	0	0	0	1214.03	121.476	1	2.74468e-254	1	1	66.2562	9.6036	1	0	66.2562	48.2044	48.2044	1242.74	0.968939	51.7941	9.6036	0	1220.96	0	0
DATA	499	6	74	unmapped	0		0	CTCGAGTTCGAACTCGTGCGGTGTAACAACTGTTTGCCCGGGTGGAGAAAGTTTTGGAGT	392	0	CUST_126049_PI248252247	CUST_126049_PI248252247	CUST_126049_PI248252247	Unknown	5431	236.545	4.33283	1	4.332830e+000	4.328455e+000	2	0	60	6.963333e+001	69.5	1.047510e+001	1.111950e+001	30	5.210000e+001	49.5	1.001155e+001	1.093418e+001	0	0	0	0	0	0	0	0	3.45223	4.21571	0	0.0343939	1	0	66.1811	10.0115	1	0	66.1811	55.8519	55.8519	32.0893	0.973953	52.1	10.0115	0	10.2145	1	0
DATA	500	6	75	unmapped	0		0	ATCAAAGTTGAAAAGGAAACACAAGGCGAGATTTACGTCAAATTCGACTCAGTAGAGTCG	394	0	CUST_139369_PI248252247	CUST_139369_PI248252247	CUST_139369_PI248252247	Unknown	5456.5	236.648	0	1	8.999267e+002	9.009486e+001	0	0	66	9.475000e+002	925	1.792666e+002	1.890315e+002	28	6.014286e+001	59.5	1.359388e+001	1.556730e+001	0	0	0	0	0	0	0	0	881.412	88.2412	1	7.9242e-235	1	1	66.0884	13.5939	1	0	66.0884	57.5363	57.5363	909.956	0.979426	60.1429	13.5939	0	887.988	0	0
DATA	501	6	76	unmapped	0		0	ATTCTTGCATTGCTAATGCACTGAGGAAATGCTCCGCCGCTTCCTTGTGTGCGCCCATGT	396	0	CUST_55908_PI248252247	CUST_55908_PI248252247	CUST_55908_PI248252247	Unknown	5481.63	236.596	0	1	6.275531e+001	7.586919e+000	0	1	63	1.278571e+002	128	1.488110e+001	1.519665e+001	32	5.334375e+001	53	8.859511e+000	7.968975e+000	0	0	0	0	0	0	0	0	61.8408	7.47635	1	5.05406e-076	1	1	66.0164	8.85951	1	0	66.0164	57.8122	57.8122	90.3131	0.985427	53.3438	8.85951	0	68.2524	0	0
DATA	502	6	77	unmapped	0		0	ATTGCTCTTCTTATCAAACAAGATTATCAAAGTAGCCATGGCTAGGCGACGCGCTCCGTA	398	0	CUST_29870_PI248252247	CUST_29870_PI248252247	CUST_29870_PI248252247	Unknown	5507.5	237	0	0	4.787360e+000	4.262432e+000	0	1	61	7.067213e+001	70	1.071404e+001	1.186080e+001	25	5.284000e+001	53	6.053098e+000	5.930400e+000	0	0	0	0	0	0	0	0	4.74903	4.22831	1	0.00385508	1	0	65.9231	6.0531	1	1	65.9231	65	65	33.1281	0.991994	52.84	6.0531	0	10.9668	1	0
DATA	503	6	78		66	Structural	0		1	1	DarkCorner	DarkCorner	DarkCorner		5532.58	236.859	4.22322	1	4.223216e+000	4.204782e+000	1	0	62	6.359677e+001	62	8.981693e+000	8.710275e+000	37	5.027027e+001	50	5.923816e+000	6.671700e+000	0	0	0	0	0	0	0	0	-2.2571	4.20155	0	0.164703	1	0	65.8539	5.92382	1	0	65.8539	47.5395	47.5395	26.0528	0.999232	50.2703	5.92382	0	3.79428	0	0
DATA	504	6	79		66	Structural	0		1	1	DarkCorner	DarkCorner	DarkCorner		5558.04	236.989	4.19008	1	4.190084e+000	4.171795e+000	1	0	68	6.051471e+001	61	8.862958e+000	8.895600e+000	39	5.061538e+001	50	6.888646e+000	8.154300e+000	0	0	0	0	0	0	0	0	-5.22096	4.20155	0	0.00153864	1	0	65.7357	6.88865	1	0	65.7357	52.3208	52.3208	22.9707	1.00713	50.6154	6.88865	0	0.609718	0	0
DATA	505	6	80		66	Structural	0		1	1	DarkCorner	DarkCorner	DarkCorner		5583.54	237.716	4.15565	1	4.155654e+000	4.137515e+000	0	0	65	6.243077e+001	63	1.020871e+001	1.260210e+001	27	5.044444e+001	51	6.002136e+000	5.189100e+000	0	0	0	0	0	0	0	0	-3.1964	4.20155	0	0.0498925	1	0	65.6272	6.00214	1	0	65.6272	51.0895	51.0895	24.8868	1.01548	50.4444	6.00214	0	2.4177	0	0
DATA	506	6	81		66	Structural	0		1	1	DarkCorner	DarkCorner	DarkCorner		5608.21	236.955	4.11687	1	4.116867e+000	4.098897e+000	0	0	66	6.151515e+001	61	8.205519e+000	9.636900e+000	31	5.119355e+001	52	6.944635e+000	7.413000e+000	0	0	0	0	0	0	0	0	-4.01173	4.20155	0	0.0142269	1	0	65.5269	6.94464	1	0	65.5269	45.835	45.835	23.9712	1.02504	51.1935	6.94464	0	1.40265	0	0
DATA	507	6	82		66	Structural	0		1	1	DarkCorner	DarkCorner	DarkCorner		5633.56	237.409	4.077	1	4.076996e+000	4.059200e+000	0	0	64	6.254688e+001	63	9.664088e+000	1.000755e+001	24	5.212500e+001	52	6.496236e+000	7.227675e+000	0	0	0	0	0	0	0	0	-2.8796	4.20155	0	0.0769253	1	0	65.4265	6.49624	1	0	65.4265	52.9257	52.9257	25.0029	1.03507	52.125	6.49624	0	2.32356	0	0
DATA	508	6	83		66	Structural	0		1	1	DarkCorner	DarkCorner	DarkCorner		5659.51	237.774	4.03319	0	4.033193e+000	4.015588e+000	0	0	66	6.048485e+001	60	9.182328e+000	1.186080e+001	23	4.865217e+001	49	4.478318e+000	4.818450e+000	0	0	0	0	0	0	0	0	-4.82507	4.20155	0	0.00333912	1	0	65.3099	4.47832	1	0	65.3099	65	65	22.9408	1.04631	48.6522	4.47832	0	0.146095	0	0
DATA	509	6	84		66	Structural	0		1	1	DarkCorner	DarkCorner	DarkCorner		5683.96	237.629	3.98824	1	3.988244e+000	3.970835e+000	0	2	63	6.325397e+001	63	7.426996e+000	7.042350e+000	40	5.245000e+001	51.5	7.008969e+000	8.154300e+000	0	0	0	0	0	0	0	0	-1.93167	4.20155	0	0.23397	1	0	65.1856	7.00897	1	0	65.1856	54.9904	54.9904	25.71	1.0581	52.45	7.00897	0	2.80663	0	0
DATA	510	6	85		66	Structural	0		1	1	DarkCorner	DarkCorner	DarkCorner		5710.77	237.279	3.93552	1	3.935523e+000	3.930966e+000	2	1	61	6.842623e+001	69	7.879211e+000	6.671700e+000	379	5.193931e+001	52	7.250908e+000	7.413000e+000	0	0	0	0	0	0	0	0	3.37502	4.21509	0	0.0385612	1	0	65.0512	7.25091	1	0	65.0512	44.4243	44.4243	30.8822	1.07228	51.9393	7.25091	0	7.85821	0	0
DATA	511	7	1		66	Structural	0		1	1	DarkCorner	DarkCorner	DarkCorner		3564.5	239	3.86508	1	3.865076e+000	3.848205e+000	3	0	59	5.523729e+001	55	6.592417e+000	7.042350e+000	368	4.964946e+001	50	6.802344e+000	6.671700e+000	0	0	0	0	0	0	0	0	-9.41191	4.20155	0	3.76135e-008	1	0	64.6492	6.80234	1	0	64.6492	54.1152	54.1152	17.6933	1.09182	49.6495	6.80234	0	-4.04683	0	0
DATA	512	7	2		66	Structural	0		1	1	DarkCorner	DarkCorner	DarkCorner		3589.2	239.228	3.91728	1	3.917278e+000	3.900179e+000	0	0	65	5.821538e+001	58	9.925492e+000	9.636900e+000	32	5.128125e+001	49.5	8.176419e+000	7.042350e+000	0	0	0	0	0	0	0	0	-6.47787	4.20155	0	9.8871e-005	1	0	64.6933	8.17642	1	0	64.6933	50.1463	50.1463	20.6714	1.07727	51.2813	8.17642	0	-0.98687	0	0
DATA	513	7	3		66	Structural	0		1	1	DarkCorner	DarkCorner	DarkCorner		3615.42	239.427	3.96959	0	3.969588e+000	3.952260e+000	1	0	63	5.534921e+001	55	8.082555e+000	8.154300e+000	24	5.600000e+001	55	8.561796e+000	8.524950e+000	0	0	0	0	0	0	0	0	-9.39867	4.20155	0	3.91267e-008	1	0	64.7479	8.5618	1	0	64.7479	65	65	17.8052	1.06308	56	8.5618	0	-3.76842	0	0
DATA	514	7	4		66	Structural	0		1	1	DarkCorner	DarkCorner	DarkCorner		3640.58	239.427	4.01644	0	4.016442e+000	3.998910e+000	3	0	61	5.565574e+001	55	8.043393e+000	7.413000e+000	38	5.086842e+001	49	6.802905e+000	7.227675e+000	0	0	0	0	0	0	0	0	-9.15767	4.20155	0	7.97996e-008	1	0	64.8134	6.8029	1	0	64.8134	65	65	18.1117	1.05067	50.8684	6.8029	0	-3.382	0	0
DATA	515	7	5		66	Structural	0		1	1	DarkCorner	DarkCorner	DarkCorner		3666	239.455	4.06108	0	4.061077e+000	4.043351e+000	0	0	62	5.616129e+001	56	8.593161e+000	7.783650e+000	32	5.150000e+001	50.5	4.951376e+000	5.189100e+000	0	0	0	0	0	0	0	0	-8.69061	4.20155	0	3.07993e-007	1	0	64.8519	4.95138	1	0	64.8519	65	65	18.6173	1.03913	51.5	4.95138	0	-2.79831	0	0
DATA	516	7	6		66	Structural	0		1	1	DarkCorner	DarkCorner	DarkCorner		3690.93	239.558	4.10241	0	4.102406e+000	4.084499e+000	4	0	59	5.622034e+001	56	7.876346e+000	6.671700e+000	27	5.359259e+001	53	5.429685e+000	4.818450e+000	0	0	0	0	0	0	0	0	-8.68441	4.20155	0	3.13479e-007	1	0	64.9047	5.42969	1	0	64.9047	65	65	18.6763	1.02866	53.5926	5.42969	0	-2.66539	0	0
DATA	517	7	7		66	Structural	0		1	1	DarkCorner	DarkCorner	DarkCorner		3716.67	239.5	4.14196	0	4.141960e+000	4.123880e+000	1	0	65	5.616923e+001	55	8.574251e+000	9.636900e+000	57	5.164912e+001	50	6.872542e+000	5.930400e+000	0	0	0	0	0	0	0	0	-8.77341	4.20155	0	2.43152e-007	1	0	64.9426	6.87254	1	0	64.9426	65	65	18.6252	1.01884	51.6491	6.87254	0	-2.64176	0	0
DATA	518	7	8		66	Structural	0		1	1	DarkCorner	DarkCorner	DarkCorner		3742.33	239.5	4.17892	0	4.178921e+000	4.160680e+000	0	0	66	5.495455e+001	53.5	9.430608e+000	1.074885e+001	30	5.380000e+001	51.5	1.198390e+001	1.297275e+001	0	0	0	0	0	0	0	0	-10.0276	4.20155	0	5.80784e-009	1	0	64.9822	11.9839	1	0	64.9822	65	65	17.4105	1.00982	53.8	11.9839	0	-3.7847	0	0
DATA	519	7	9	unmapped	0		0	TGATTCATATGTAGATCCACTGTCAGCGTCTTAGTTAATACGGACTCACTTTTACTTACT	400	0	CUST_61874_PI248252247	CUST_61874_PI248252247	CUST_61874_PI248252247	Unknown	3767.5	239.5	0	1	7.270668e+004	7.270669e+003	0	0	65	7.289748e+004	71974.2	8.882362e+003	1.119976e+004	43	5.962791e+001	58	1.252811e+001	1.186080e+001	0	0	1	0	0	0	0	0	72832.5	7283.25	1	0	1	1	65.0234	12.5281	1	0	65.0234	57.5363	57.5363	72859.9	1.00173	59.6279	12.5281	0	72838.8	0	0
DATA	520	7	10	unmapped	0		0	TATTTATATGCACATCGTCCATCGAATGTATCCGTAGCAGAATATCTATTGACCGGCTTA	402	0	CUST_170671_PI248252247	CUST_170671_PI248252247	CUST_170671_PI248252247	Unknown	3793	239.545	0	1	8.125542e+002	8.136524e+001	0	0	62	8.729032e+002	862	1.446136e+002	1.821745e+002	38	5.547368e+001	55	6.761324e+000	6.671700e+000	0	0	0	0	0	0	0	0	807.841	80.8933	1	1.56918e-229	1	1	65.0625	6.76132	1	0	65.0625	55.8519	55.8519	835.359	0.994199	55.4737	6.76132	0	814.298	0	0
DATA	521	7	11	unmapped	0		0	AGTCGCAAGGGTTTGCCGCTGCATCGAAGACCTATCCTTACACCGATCCTCATGACTCCT	404	0	CUST_29909_PI248252247	CUST_29909_PI248252247	CUST_29909_PI248252247	Unknown	3818.56	239.973	0	1	9.200675e+003	9.200774e+002	0	0	63	9.146968e+003	8698	1.439410e+003	1.750580e+003	25	5.680000e+001	58	5.944185e+000	5.930400e+000	0	0	0	0	0	0	0	0	9081.87	908.197	1	0	1	1	65.0961	5.94418	1	0	65.0961	48.5334	48.5334	9109.42	0.987088	56.8	5.94418	0	9088.42	0	0
DATA	522	7	12	unmapped	0		0	AAGGGTGTTAGCAAAACAAATGTAACAGTAGAATGGGAATTGTAAAGGCAGTCATCCATG	406	0	CUST_164062_PI248252247	CUST_164062_PI248252247	CUST_164062_PI248252247	Unknown	3843.58	239.573	0	1	4.789037e+002	4.808143e+001	0	0	64	5.350156e+002	519.5	9.625009e+001	1.017434e+002	37	5.332432e+001	53	7.601367e+000	8.154300e+000	0	0	0	0	0	0	0	0	469.892	47.1767	1	1.28381e-196	1	1	65.1235	7.60137	1	0	65.1235	57.5363	57.5363	497.472	0.981183	53.3243	7.60137	0	476.535	0	0
DATA	523	7	13	unmapped	0		0	TAGGCAGGGGGTGTGCCTCTGTGTTAAACACATATTTATCCAATGGCAATACACTAGCGT	408	0	CUST_1210_PI248252247	CUST_1210_PI248252247	CUST_1210_PI248252247	Unknown	3869.37	239.596	0	1	5.959648e+001	7.353332e+000	0	0	64	1.232813e+002	124.5	1.928522e+001	2.316562e+001	29	5.448276e+001	54	4.548318e+000	4.447800e+000	0	0	0	0	0	0	0	0	58.1314	7.17256	1	1.31735e-072	1	1	65.1498	4.54832	1	0	65.1498	57.8122	57.8122	85.7373	0.975417	54.4828	4.54832	0	64.8603	0	0
DATA	524	7	14	unmapped	0		0	AGTACAATATACCATATCATCATTACCAGATATACATCCTGCCTTTTTCCCCCTTTTAAC	410	0	CUST_185056_PI248252247	CUST_185056_PI248252247	CUST_185056_PI248252247	Unknown	3894.5	240	0	1	4.118577e+004	4.118579e+003	0	0	63	4.001992e+004	39100.6	5.123858e+003	6.065648e+003	21	5.633333e+001	57	6.118279e+000	5.189100e+000	0	0	1	0	0	0	0	0	39954.7	3995.48	1	0	1	1	65.1749	6.11828	1	0	65.1749	54.1152	54.1152	39982.4	0.97011	56.3333	6.11828	0	39961.5	0	0
DATA	525	7	15	unmapped	0		0	CTACACGGACGACCTCATCCATGTCCTTGGTTTCGAGACGGCGTGTTGCGAGTTCTTTGA	412	0	CUST_157709_PI248252247	CUST_157709_PI248252247	CUST_157709_PI248252247	Unknown	3920	240	0	1	1.013257e+001	4.468408e+000	1	0	68	7.497059e+001	72	1.245885e+001	1.427002e+001	27	5.403704e+001	56	7.856802e+000	7.783650e+000	0	0	0	0	0	0	0	0	9.78227	4.31393	1	1.23209e-008	1	0	65.1883	7.8568	1	0	65.1883	54.9904	54.9904	37.4266	0.965429	54.037	7.8568	0	16.6576	0	0
DATA	526	7	16	unmapped	0		0	GGATTGCCCATTCCTCGAGGTATCGCTGGATATGGGGTAAAGCATAATTGGTGTTCCCCT	414	0	CUST_69004_PI248252247	CUST_69004_PI248252247	CUST_69004_PI248252247	Unknown	3945.5	240.352	0	1	1.672413e+001	4.680935e+000	2	0	64	8.128125e+001	83.5	1.225194e+001	1.204613e+001	31	5.022581e+001	51	8.261193e+000	1.074885e+001	0	0	0	0	0	0	0	0	16.0722	4.49847	1	5.84559e-018	1	0	65.209	8.26119	1	0	65.209	57.5363	57.5363	43.7373	0.961019	50.2258	8.26119	0	23.0182	0	0
DATA	527	7	17	unmapped	0		0	TGCGTCTCCTACTAACCGCTGGACTATCGAGATGGTAGACGAAATAGCATGGGGCGTAGG	416	0	CUST_24391_PI248252247	CUST_24391_PI248252247	CUST_24391_PI248252247	Unknown	3970.56	240.266	0	1	6.660127e+002	6.674573e+001	5	1	60	7.028000e+002	695	8.266735e+001	6.986753e+001	41	5.221951e+001	52	8.679033e+000	1.037820e+001	0	0	0	0	0	0	0	0	637.581	63.8963	1	3.76825e-215	1	1	65.2195	8.67903	1	0	65.2195	50.7771	50.7771	665.256	0.95731	52.2195	8.67903	0	644.586	0	0
DATA	528	7	18	unmapped	0		0	GAAAAAGAAAAGTACGGATGCATTCCACATCGCGATTGAAATAGTATTCGGCGTTCACGT	418	0	CUST_174471_PI248252247	CUST_174471_PI248252247	CUST_174471_PI248252247	Unknown	3996.19	240.43	4.42449	1	4.424492e+000	4.406726e+000	2	0	63	6.634921e+001	66	1.080197e+001	1.037820e+001	30	5.306667e+001	51.5	8.374565e+000	9.080925e+000	0	0	0	0	0	0	0	0	1.1137	4.20303	0	0.491853	1	0	65.2355	8.37456	1	0	65.2355	58.0869	58.0869	28.8052	0.953776	53.0667	8.37456	0	8.18169	1	0
DATA	529	7	19	unmapped	0		0	ATAACCCGCAACGTTGACTAAAAACTCAAATGCCTCTTTAGCAGGCAGACCAACGATAAC	420	0	CUST_92915_PI248252247	CUST_92915_PI248252247	CUST_92915_PI248252247	Unknown	4021.58	240.427	0	0	2.034050e+001	4.865013e+000	1	0	63	8.455556e+001	83	1.329780e+001	1.223145e+001	30	5.223333e+001	52	6.117715e+000	6.671700e+000	0	0	0	0	0	0	0	0	19.3379	4.62521	1	3.59402e-023	1	0	65.2177	6.11771	1	0	65.2177	65	65	47.0116	0.950709	52.2333	6.11771	0	26.4325	0	0
DATA	530	7	20	unmapped	0		0	CGACTTGAACTTGGCGGCGGAGAAGAGCGCGTTGGAGTATTTGAACGCGAGCGAGGATGC	422	0	CUST_190820_PI248252247	CUST_190820_PI248252247	CUST_190820_PI248252247	Unknown	4046.99	240.38	0	1	1.778118e+003	1.778670e+002	0	0	65	1.750831e+003	1716	2.319108e+002	2.209074e+002	24	5.691667e+001	56.5	9.435901e+000	9.822225e+000	0	0	0	0	0	0	0	0	1685.63	168.615	1	3.07358e-274	1	1	65.2025	9.4359	1	0	65.2025	49.5074	49.5074	1713.29	0.947985	56.9167	9.4359	0	1692.75	0	0
DATA	531	7	21	unmapped	0		0	TTTATGTGAATTCTATTGTCCTATCCTTGAGTGTACACTTCCACTTGGTCTTCACGCGGG	424	0	CUST_190794_PI248252247	CUST_190794_PI248252247	CUST_190794_PI248252247	Unknown	4072.42	240.427	4.46316	1	4.463164e+000	4.447449e+000	1	0	63	6.695238e+001	67	1.086787e+001	1.000755e+001	27	5.066667e+001	51	4.305631e+000	3.335850e+000	0	0	0	0	0	0	0	0	1.7304	4.20512	0	0.286099	1	0	65.222	4.30563	1	0	65.222	57.5363	57.5363	29.4084	0.945512	50.6667	4.30563	0	8.91104	1	0
DATA	532	7	22	unmapped	0		0	ACCGATATTACTACCCAGCGATCCATGTCAGATGCGGACACAAGCAGTCACTCATCCACC	426	0	CUST_89792_PI248252247	CUST_89792_PI248252247	CUST_89792_PI248252247	Unknown	4097.58	240.573	0	0	9.273012e+001	1.028728e+001	1	0	63	1.526984e+002	151	2.076181e+001	2.112705e+001	26	5.142308e+001	52	5.434505e+000	5.003775e+000	0	0	0	0	0	0	0	0	87.4716	9.70391	1	9.28568e-096	1	1	65.2268	5.43451	1	0	65.2268	65	65	115.154	0.943292	51.4231	5.43451	0	94.6932	0	0
DATA	533	7	23	unmapped	0		0	TACAGAGCTCGAGATAGAGGGTGTAGTGGAAGGAGAATCATAACGAGCTAGGGATACGCG	428	0	CUST_33209_PI248252247	CUST_33209_PI248252247	CUST_33209_PI248252247	Unknown	4123.11	240.5	0	1	6.161541e+000	4.505479e+000	1	0	63	7.104762e+001	70	1.077696e+001	1.000755e+001	30	5.796667e+001	59	6.640956e+000	6.671700e+000	0	0	0	0	0	0	0	0	5.8004	4.2414	1	0.000457506	1	0	65.2472	6.64096	1	0	65.2472	56.9804	56.9804	33.5036	0.941388	57.9667	6.64096	0	13.0777	0	0
DATA	534	7	24	unmapped	0		0	TACCCGTGATAAGGAGATTTTACTTCAATTTCGGTGGCATCCAATTCCCCACAGTTATTG	430	0	CUST_75828_PI248252247	CUST_75828_PI248252247	CUST_75828_PI248252247	Unknown	4148.72	241.095	0	1	7.257922e+002	7.271689e+001	0	0	66	7.470909e+002	726	1.038832e+002	1.134189e+002	33	5.596970e+001	55	7.792163e+000	7.413000e+000	0	0	0	0	0	0	0	0	681.829	68.3122	1	3.16134e-219	1	1	65.2617	7.79216	1	0	65.2617	48.8603	48.8603	709.547	0.939428	55.9697	7.79216	0	689.15	0	0
DATA	535	7	25	unmapped	0		0	AAGTACAACGCATCCGACCATCCTATCGCCTTTCACTAAAGCCTACGATTTGGGTAAAGT	432	0	CUST_89843_PI248252247	CUST_89843_PI248252247	CUST_89843_PI248252247	Unknown	4174.27	240.863	0	1	8.352129e+002	8.364131e+001	0	0	66	8.487273e+002	868.5	1.451328e+002	1.843984e+002	33	5.375758e+001	55	6.334579e+000	5.930400e+000	0	0	0	0	0	0	0	0	783.454	78.458	1	1.14362e-227	1	1	65.2728	6.33458	1	0	65.2728	48.2044	48.2044	811.183	0.93803	53.7576	6.33458	0	790.818	0	0
DATA	536	7	26	unmapped	0		0	AGCTTCGCCCAACGTCCGCTCACCGCTCATCATTACAACACTGGCAATATCGTTGATCGT	434	0	CUST_38882_PI248252247	CUST_38882_PI248252247	CUST_38882_PI248252247	Unknown	4199.65	240.835	0	1	8.970688e+003	8.970800e+002	0	0	65	8.468523e+003	8175	1.309372e+003	1.596760e+003	26	5.150000e+001	50	5.948109e+000	5.745075e+000	0	0	0	0	0	0	0	0	8403.24	840.335	1	0	1	1	65.2804	5.94811	1	0	65.2804	50.1463	50.1463	8430.98	0.936744	51.5	5.94811	0	8410.64	0	0
DATA	537	7	27	unmapped	0		0	TTCCGGTGTCTCCCGACCTCAGATTAAGAAATACGTCGAGGAGAAATACAAGGTTGAGAT	436	0	CUST_142175_PI248252247	CUST_142175_PI248252247	CUST_142175_PI248252247	Unknown	4224.83	240.868	0	1	4.183913e+002	4.207944e+001	1	0	65	4.567385e+002	435	6.768061e+001	6.671700e+001	31	5.512903e+001	55	9.178751e+000	9.636900e+000	0	0	0	0	0	0	0	0	391.452	39.37	1	1.55336e-185	1	1	65.2866	9.17875	1	0	65.2866	48.5334	48.5334	419.194	0.935612	55.129	9.17875	0	398.882	0	0
DATA	538	7	28	unmapped	0		0	GAGGTGATGGGCTACGAGAGCTGGATGGAGAGGAAGCCGAAGATGATAATATGGATGCTT	438	0	CUST_188417_PI248252247	CUST_188417_PI248252247	CUST_188417_PI248252247	Unknown	4250.09	240.935	0	0	2.288499e+001	5.044474e+000	2	0	65	8.666154e+001	88	1.314852e+001	1.186080e+001	28	5.978571e+001	61	8.125666e+000	6.857025e+000	0	0	0	0	0	0	0	0	21.3886	4.71464	1	1.91765e-026	1	1	65.2729	8.12567	1	0	65.2729	65	65	49.1175	0.934614	59.7857	8.12567	0	28.8271	0	0
DATA	539	7	29	unmapped	0		0	GTTAAACAGAGCGTAGTATCACGATTGTAATTAGTTAGTGTTGTGCTATAAAGCCCTTCT	440	0	CUST_65157_PI248252247	CUST_65157_PI248252247	CUST_65157_PI248252247	Unknown	4275.79	241.194	0	1	5.120413e+003	5.120610e+002	0	0	65	4.846000e+003	4726	6.888411e+002	7.635390e+002	35	5.880000e+001	60	7.599536e+000	6.301050e+000	0	0	0	0	0	0	0	0	4780.75	478.093	1	0	1	1	65.2525	7.59954	1	0	65.2525	47.5395	47.5395	4808.46	0.933664	58.8	7.59954	0	4788.18	0	0
DATA	540	7	30	unmapped	0		0	CTGCTATGGGTTACTTCCGTACGTATATCTCTCATTCCACAAAACATTATCCCTTGACAA	442	0	CUST_177773_PI248252247	CUST_177773_PI248252247	CUST_177773_PI248252247	Unknown	4300.61	241.069	0	1	6.412829e+001	7.836031e+000	2	0	62	1.250645e+002	109.5	4.500159e+001	3.613837e+001	31	6.200000e+001	60	9.532401e+000	8.154300e+000	0	0	0	0	0	0	0	0	59.8324	7.3111	1	3.40233e-074	1	1	65.2321	9.5324	1	0	65.2321	53.8203	53.8203	87.5205	0.933011	62	9.5324	0	67.2675	0	0
DATA	541	7	31	unmapped	0		0	TGCTACTACTACTGGAGGAAACACACCCCCTACGAAGGACGACGACGGCTTCCAGGTTGT	444	0	CUST_192148_PI248252247	CUST_192148_PI248252247	CUST_192148_PI248252247	Unknown	4326.68	241.479	0	1	3.454885e+004	3.454888e+003	0	0	64	3.227276e+004	32174.7	3.451610e+003	4.179466e+003	33	6.624242e+001	64	9.734058e+000	8.154300e+000	0	0	1	0	0	0	1	0	32207.6	3220.76	1	0	1	1	65.2058	9.73406	1	0	65.2058	48.5334	48.5334	32235.2	0.932232	66.2424	9.73406	0	32215	0	0
DATA	542	7	32	unmapped	0		0	CTGCTATTCTAAACGGCGCAAATTGGGTGTGACAGCTCACATGTCCGCATCCATCTTATT	446	0	CUST_160991_PI248252247	CUST_160991_PI248252247	CUST_160991_PI248252247	Unknown	4351.58	241.427	0	1	5.284517e+001	6.946949e+000	0	0	64	1.144219e+002	115	1.797689e+001	2.001510e+001	32	5.284375e+001	53.5	5.842610e+000	6.115725e+000	0	0	0	0	0	0	0	0	49.2384	6.47281	1	1.19055e-063	1	1	65.1835	5.84261	1	0	65.1835	57.5363	57.5363	76.8779	0.931748	52.8438	5.84261	0	56.6516	0	0
DATA	543	7	33	unmapped	0		0	AGGCTTCTTGATACCGTTACGGTGAGCCTTCTTGTTCTGGTTGTGATTGGTATGGTTCTT	448	0	CUST_75714_PI248252247	CUST_75714_PI248252247	CUST_75714_PI248252247	Unknown	4377	241.455	0	1	1.037877e+003	1.038857e+002	2	0	60	1.031733e+003	1023.5	1.675115e+002	1.502986e+002	27	5.711111e+001	55	9.767817e+000	8.154300e+000	0	0	0	0	0	0	0	0	966.582	96.7495	1	1.96319e-240	1	1	65.1515	9.76782	1	0	65.1515	55.8519	55.8519	994.189	0.931307	57.1111	9.76782	0	973.974	0	0
DATA	544	7	34	unmapped	0		0	AATAATAAATGAGCGGATGGGCGATCAGACCGAGGGGTACGTATAGGTAAGTACAACAAC	450	0	CUST_58282_PI248252247	CUST_58282_PI248252247	CUST_58282_PI248252247	Unknown	4402.42	241.427	4.53294	0	4.532937e+000	4.517585e+000	1	0	63	6.696825e+001	66	9.944959e+000	1.000755e+001	33	5.454545e+001	56	7.842556e+000	6.671700e+000	0	0	0	0	0	0	0	0	1.86293	4.20568	0	0.250951	1	0	65.1053	7.84256	1	0	65.1053	65	65	29.4243	0.930958	54.5455	7.84256	0	9.21698	1	0
DATA	545	7	35	unmapped	0		0	CAACCAGACCAGCCAAATTCCTCCCCACTCAGTGACGACTTTCGCCGCTACACCTACCGT	452	0	CUST_172310_PI248252247	CUST_172310_PI248252247	CUST_172310_PI248252247	Unknown	4428.19	241.467	0	1	5.155219e+003	5.155417e+002	0	0	66	4.862727e+003	4821	6.721269e+002	7.837394e+002	32	5.518750e+001	53.5	8.204788e+000	9.822225e+000	0	0	0	0	0	0	0	0	4797.67	479.786	1	0	1	1	65.0546	8.20479	1	0	65.0546	49.5074	49.5074	4825.18	0.930644	55.1875	8.20479	0	4804.98	0	0
DATA	546	7	36	unmapped	0		0	CTTTTATTTTGGTTTCTTTAACCTTACTTCGCGGGAACGAATAGCTGTGTCGTGAATTTG	454	0	CUST_13322_PI248252247	CUST_13322_PI248252247	CUST_13322_PI248252247	Unknown	4454.12	241.86	4.53633	1	4.536328e+000	4.516527e+000	1	0	66	6.106061e+001	61.5	1.018276e+001	8.895600e+000	34	5.317647e+001	53	6.571152e+000	6.486375e+000	0	0	0	0	0	0	0	0	-3.94388	4.20155	0	0.0159143	1	0	65.0045	6.57115	1	0	65.0045	39.4933	39.4933	23.5166	0.930262	53.1765	6.57115	0	3.31639	1	0
DATA	547	7	37	unmapped	0		0	TACTTCGTTACCGATTCAACTCGCGGAGATGTATCTAGGTCTACCACAAGAGCAGATCAT	456	0	CUST_124297_PI248252247	CUST_124297_PI248252247	CUST_124297_PI248252247	Unknown	4478.76	241.817	0	1	4.766286e+003	4.766500e+002	0	0	66	4.498015e+003	4338.5	6.521926e+002	8.009747e+002	29	5.206897e+001	54	7.713305e+000	6.671700e+000	0	0	0	0	0	0	0	0	4433.06	443.326	1	0	1	1	64.9521	7.7133	1	0	64.9521	47.2035	47.2035	4460.47	0.930087	52.069	7.7133	0	4440.27	0	0
DATA	548	7	38	unmapped	0		0	TCTCGCGTTTGACCTATAATCGCAATAGTCCTGTGTTCAAGTTACACCCTGTGGTTTCTA	458	0	CUST_10538_PI248252247	CUST_10538_PI248252247	CUST_10538_PI248252247	Unknown	4504.05	241.523	0	1	2.301374e+002	2.345296e+001	2	1	59	2.789322e+002	277	4.534080e+001	4.299540e+001	33	5.290909e+001	54	7.759525e+000	7.413000e+000	0	0	0	0	0	0	0	0	214.034	21.8119	1	5.37659e-149	1	1	64.8977	7.75952	1	0	64.8977	55.8519	55.8519	241.388	0.930029	52.9091	7.75952	0	221.189	0	0
DATA	549	7	39	unmapped	0		0	CAAAGAAGAATGGCATTGGCTCGATATACACTATCCGACTCGGTAGGGGTTTCAGTATCT	460	0	CUST_142731_PI248252247	CUST_142731_PI248252247	CUST_142731_PI248252247	Unknown	4529.42	241.573	0	1	5.976014e+000	4.557701e+000	1	0	63	7.042857e+001	70	1.085642e+001	1.186080e+001	32	5.190625e+001	51	5.653200e+000	5.374425e+000	0	0	0	0	0	0	0	0	5.55701	4.23814	1	0.000770047	1	0	64.8716	5.6532	1	0	64.8716	57.5363	57.5363	32.8846	0.929886	51.9063	5.6532	0	12.6817	0	0
DATA	550	7	40	unmapped	0		0	CCTCTTCGAGGCTGGCTTCTGGGTTGTGATACCTATCGAGCAAACTTAGCGCAAAGTAGC	462	0	CUST_146203_PI248252247	CUST_146203_PI248252247	CUST_146203_PI248252247	Unknown	4554.58	241.573	0	1	1.028735e+002	1.123608e+001	0	0	64	1.605000e+002	158	2.159218e+001	2.446290e+001	29	5.206897e+001	52	5.933748e+000	5.189100e+000	0	0	0	0	0	0	0	0	95.6505	10.4472	1	5.74336e-101	1	1	64.8495	5.93375	1	0	64.8495	57.5363	57.5363	122.956	0.929788	52.069	5.93375	0	102.747	0	0
DATA	551	7	41	unmapped	0		0	ATTAGAACAAACGCATAATTCTATCAATGACAGACCATTGCTTCACTCATATCTTTCAGA	464	0	CUST_81544_PI248252247	CUST_81544_PI248252247	CUST_81544_PI248252247	Unknown	4580.7	242.274	0	1	7.940155e+002	7.953011e+001	0	0	64	8.028594e+002	781	1.111545e+002	1.180520e+002	30	5.226667e+001	49	8.772737e+000	8.895600e+000	0	0	0	0	0	0	0	0	738.023	73.9218	1	4.87669e-224	1	1	64.8362	8.77274	1	0	64.8362	47.5395	47.5395	765.315	0.929482	52.2667	8.77274	0	745.094	0	0
DATA	552	7	42	unmapped	0		0	GGCGTTCCGGGGGCACGGTTTCCGTGATCAGCTAGATTTCTAATTTGTTTTGTTTATTTT	466	0	CUST_213054_PI248252247	CUST_213054_PI248252247	CUST_213054_PI248252247	Unknown	4605.5	241.648	0	1	1.209438e+002	1.291126e+001	1	0	65	1.772615e+002	171	3.370473e+001	3.484110e+001	25	5.340000e+001	53	6.416126e+000	5.189100e+000	0	0	0	0	0	0	0	0	112.433	12.0027	1	1.788e-110	1	1	64.8285	6.41613	1	0	64.8285	57.5363	57.5363	139.718	0.929631	53.4	6.41613	0	119.488	0	0
DATA	553	7	43	unmapped	0		0	GCTCGTCTCCAATGCTCCAAAGAAACGTGAGCCTGCGGTACCAACTCACCGCAAGACACA	468	0	CUST_84101_PI248252247	CUST_84101_PI248252247	CUST_84101_PI248252247	Unknown	4631.5	242	0	1	1.246658e+003	1.247477e+002	0	0	62	1.223581e+003	1213.5	1.371788e+002	1.547464e+002	29	5.172414e+001	51	7.796045e+000	8.154300e+000	0	0	0	0	0	0	0	0	1158.74	115.95	1	1.86965e-251	1	1	64.8375	7.79605	1	0	64.8375	48.5334	48.5334	1186.04	0.929479	51.7241	7.79605	0	1165.79	0	0
DATA	554	7	44	unmapped	0		0	TACAGACGTCCCTCCGCTTCTGCGGCCTCATTGGTCCAAAGTATTGTTGGATGATGTTGA	470	0	CUST_133376_PI248252247	CUST_133376_PI248252247	CUST_133376_PI248252247	Unknown	4656.62	242.352	0	1	1.971621e+003	1.972139e+002	0	0	64	1.897188e+003	1836	2.155781e+002	2.763196e+002	21	5.400000e+001	51	9.186947e+000	9.636900e+000	0	0	0	0	0	0	0	0	1832.32	183.28	1	2.59839e-279	1	1	64.8673	9.18695	1	0	64.8673	47.2035	47.2035	1859.64	0.929347	54	9.18695	0	1839.38	0	0
DATA	555	7	45	unmapped	0		0	GTTGGATGGGCGCTCCCGGCGGTGATGATCGTGTAATAAACATGGTCAAGACCGCACTAG	472	0	CUST_67775_PI248252247	CUST_67775_PI248252247	CUST_67775_PI248252247	Unknown	4682.16	242.342	0	1	7.561347e+002	7.574850e+001	0	0	65	7.676154e+002	767	1.123184e+002	1.089711e+002	32	5.593750e+001	53.5	8.783920e+000	6.301050e+000	0	0	0	0	0	0	0	0	702.711	70.3965	1	4.6466e-221	1	1	64.9049	8.78392	1	0	64.9049	50.1463	50.1463	730.071	0.929346	55.9375	8.78392	0	709.791	0	0
DATA	556	7	46		66	Structural	0		474	-1	(-)3xSLv1	NegativeControl	NegativeControl		4707.42	242.427	4.54087	1	4.540874e+000	4.521054e+000	0	0	64	5.895313e+001	60	8.738584e+000	1.000755e+001	23	5.273913e+001	52	4.740708e+000	3.706500e+000	0	0	0	0	0	0	0	0	-5.99539	4.20155	0	0.000298022	1	0	64.9485	4.74071	1	0	64.9485	57.5363	57.5363	21.4091	0.929331	52.7391	4.74071	0	1.10743	1	0
DATA	557	7	47	unmapped	0		0	CTGGCACAATAGACAGCACGGCGGAGTAGGTCACGGGCACCTGGAGAACCGTGATGTGGA	476	0	CUST_2399_PI248252247	CUST_2399_PI248252247	CUST_2399_PI248252247	Unknown	4732.58	242.427	0	1	5.328610e+001	6.988041e+000	1	0	63	1.145238e+002	115	1.993203e+001	2.038575e+001	30	5.413333e+001	54	7.137726e+000	7.042350e+000	0	0	0	0	0	0	0	0	49.522	6.49441	1	5.91304e-064	1	1	65.0018	7.13773	1	0	65.0018	57.5363	57.5363	76.9798	0.92936	54.1333	7.13773	0	56.6552	0	0
DATA	558	7	48	unmapped	0		0	CCGGGGAGGAGGGAGGGGGGGGATTCGATGCCAAGACGACCGGCTCAGAATGTAGTATAC	478	0	CUST_187969_PI248252247	CUST_187969_PI248252247	CUST_187969_PI248252247	Unknown	4758.28	242.901	0	1	4.722587e+003	4.722804e+002	0	0	66	4.453591e+003	4373.5	4.527582e+002	5.089024e+002	30	5.573333e+001	58	7.133860e+000	6.486375e+000	0	0	0	0	0	0	0	0	4388.52	438.873	1	0	1	1	65.067	7.13386	1	0	65.067	47.2035	47.2035	4416.05	0.929263	55.7333	7.13386	0	4395.69	0	0
DATA	559	7	49	unmapped	0		0	GAAAACCCTAGGATTGCCACCAGAGGCTGGTACAGGTGTCGAGGCATTTTTGAGGGCCGT	480	0	CUST_164352_PI248252247	CUST_164352_PI248252247	CUST_164352_PI248252247	Unknown	4784	242.5	0	1	4.556947e+003	4.557171e+002	0	0	62	4.300645e+003	4247.5	5.014064e+002	5.600521e+002	37	5.691892e+001	57	7.451243e+000	6.671700e+000	0	0	0	0	0	0	0	0	4235.51	423.572	1	0	1	1	65.1342	7.45124	1	0	65.1342	48.5334	48.5334	4263.1	0.929462	56.9189	7.45124	0	4242.72	0	0
DATA	560	7	50	unmapped	0		0	GATCCTCAAAATGTCCCTCCTCAAATGTATTGTTAATGGGGAGACACTCCAAAATGGTAA	482	0	CUST_69374_PI248252247	CUST_69374_PI248252247	CUST_69374_PI248252247	Unknown	4809.13	242.623	0	1	3.620784e+003	3.621066e+002	1	0	64	3.430813e+003	3401.5	4.046199e+002	4.477452e+002	28	5.342857e+001	53.5	9.007933e+000	7.968975e+000	0	0	0	0	0	0	0	0	3365.61	336.587	1	2.80737e-316	1	1	65.2038	9.00793	1	0	65.2038	46.8651	46.8651	3393.27	0.929525	53.4286	9.00793	0	3372.86	0	0
DATA	561	7	51	unmapped	0		0	AGTCTTCGAGCTTCGTTCCTTCCTCCACCCAGACTGCCAACACTTTCATTGCTACTCCCA	484	0	CUST_149149_PI248252247	CUST_149149_PI248252247	CUST_149149_PI248252247	Unknown	4834.68	242.605	0	1	1.506561e+004	1.506567e+003	0	0	65	1.407126e+004	13613	2.212366e+003	2.517455e+003	27	5.240741e+001	53	6.404681e+000	6.301050e+000	0	0	0	0	0	0	0	0	14006	1400.6	1	0	1	1	65.2756	6.40468	1	0	65.2756	49.5074	49.5074	14033.7	0.929666	52.4074	6.40468	0	14013.3	0	0
DATA	562	7	52	unmapped	0		0	CCTTAACGGTTTCCTCGATAGGATATTTTGAATCTACACGAGCGCATTCAAATAGATCCA	486	0	CUST_180018_PI248252247	CUST_180018_PI248252247	CUST_180018_PI248252247	Unknown	4859.5	242.5	0	1	3.378138e+001	5.641637e+000	1	0	67	9.676119e+001	96	1.594982e+001	1.593795e+001	31	5.393548e+001	54	6.860202e+000	7.042350e+000	0	0	0	0	0	0	0	0	31.4123	5.24598	1	1.34833e-041	1	1	65.3489	6.8602	1	0	65.3489	57.5363	57.5363	59.2172	0.929869	53.9355	6.8602	0	38.7407	0	0
DATA	563	7	53	unmapped	0		0	GAAAATAGCTACTACTCTCAGTGCTTGCCCAAATCGACATCTCCTACTACAACAGTTTCT	488	0	CUST_11452_PI248252247	CUST_11452_PI248252247	CUST_11452_PI248252247	Unknown	4885	242.545	0	1	1.093015e+002	1.182689e+001	1	0	61	1.670820e+002	169	2.876531e+001	2.965200e+001	26	5.792308e+001	58.5	6.793662e+000	8.524950e+000	0	0	0	0	0	0	0	0	101.659	10.9999	1	1.54334e-104	1	1	65.4232	6.79366	1	0	65.4232	55.8519	55.8519	129.538	0.930077	57.9231	6.79366	0	109.024	0	0
DATA	564	7	54	unmapped	0		0	TGGACATGTTTATTGGCGAGGGTGGACTACAGGCGTTGGCTGATTGTCTGAGATGCTGAA	490	0	CUST_113586_PI248252247	CUST_113586_PI248252247	CUST_113586_PI248252247	Unknown	4910.44	243.028	0	1	3.100534e+003	3.100863e+002	0	0	63	2.949619e+003	2819	5.388583e+002	6.086073e+002	31	5.483871e+001	56	8.374950e+000	1.000755e+001	0	0	0	0	0	0	0	0	2884.12	288.443	1	6.83889e-307	1	1	65.4989	8.37495	1	0	65.4989	48.5334	48.5334	2912.08	0.930201	54.8387	8.37495	0	2891.52	0	0
DATA	565	7	55	unmapped	0		0	TTGTTGTAGCCTTGGAAACAAGTTCAAACTCTTTCTAGCTGTGTGCACGTGCTAACGCAT	492	0	CUST_209904_PI248252247	CUST_209904_PI248252247	CUST_209904_PI248252247	Unknown	4935.58	242.573	0	0	1.846743e+002	1.901123e+001	0	0	64	2.374531e+002	234.5	4.163634e+001	4.781385e+001	41	5.231707e+001	52	7.090272e+000	6.671700e+000	0	0	0	0	0	0	0	0	171.872	17.6933	1	8.67e-136	1	1	65.5807	7.09027	1	0	65.5807	65	65	199.909	0.930679	52.3171	7.09027	0	179.313	0	0
DATA	566	7	56	unmapped	0		0	TACAAGACGTCCCAATGTGAAGTAAAAGGCGATGTAAATGAATGTGTTTGGGGATGCCCG	494	0	CUST_149236_PI248252247	CUST_149236_PI248252247	CUST_149236_PI248252247	Unknown	4961.42	242.573	0	1	3.547358e+001	5.739873e+000	2	0	62	9.869355e+001	100	1.657629e+001	1.538197e+001	31	5.477419e+001	54	9.841103e+000	8.524950e+000	0	0	0	0	0	0	0	0	33.0294	5.34439	1	7.36926e-044	1	1	65.6642	9.8411	1	0	65.6642	57.5363	57.5363	61.1495	0.931098	54.7742	9.8411	0	40.5074	0	0
DATA	567	7	57	unmapped	0		0	TACAAAATGATTCTCATGCTGGAAATAGCCCCTGCAAACACAATCGCGCAACCGAGTAGT	496	0	CUST_208975_PI248252247	CUST_208975_PI248252247	CUST_208975_PI248252247	Unknown	4986.5	243	4.53052	0	4.530524e+000	4.515143e+000	1	0	61	6.759016e+001	65	1.217973e+001	1.186080e+001	29	5.524138e+001	52	9.089457e+000	1.037820e+001	0	0	0	0	0	0	0	0	1.85517	4.20565	0	0.25292	1	0	65.735	9.08946	1	1	65.735	65	65	30.0462	0.931454	55.2414	9.08946	0	9.35511	1	0
DATA	568	7	58	unmapped	0		0	GTTATTTATGAACGACAATGCTTCGACGACTCTAATGACAACTTGAACACTGGGTTGAAT	498	0	CUST_107362_PI248252247	CUST_107362_PI248252247	CUST_107362_PI248252247	Unknown	5012.35	243.12	0	1	8.386279e+003	8.386400e+002	0	0	65	7.881985e+003	7479	1.195426e+003	1.463326e+003	27	5.600000e+001	54	8.638020e+000	7.413000e+000	0	0	0	0	0	0	0	0	7816.18	781.629	1	0	1	1	65.8072	8.63802	1	0	65.8072	48.8603	48.8603	7844.44	0.93202	56	8.63802	0	7823.7	0	0
DATA	569	7	59	unmapped	0		0	TTGGGCAGTTCCTTGCACCCCAAGAATGCACAGCAGAGACAATACCCCGTTTCCTCCAGG	500	0	CUST_175271_PI248252247	CUST_175271_PI248252247	CUST_175271_PI248252247	Unknown	5037.85	243.097	0	1	3.716706e+003	3.716979e+002	0	0	66	3.532591e+003	3452.5	5.016210e+002	5.848857e+002	33	5.372727e+001	54	4.817110e+000	4.447800e+000	0	0	0	0	0	0	0	0	3466.7	346.695	1	4.45658e-318	1	1	65.8918	4.81711	1	0	65.8918	46.8651	46.8651	3495.05	0.932734	53.7273	4.81711	0	3474.25	0	0
DATA	570	7	60	unmapped	0		0	TATACTTCTGTTGCAACATCTTGTTTCTTTTATCCATCACGCACTTGCGGTATTCTGGAT	502	0	CUST_150706_PI248252247	CUST_150706_PI248252247	CUST_150706_PI248252247	Unknown	5063.14	243.278	0	1	8.531958e+003	8.532077e+002	0	0	66	8.030576e+003	7844.5	1.095496e+003	1.221292e+003	24	5.491667e+001	54.5	1.046284e+001	1.149015e+001	0	0	0	0	0	0	0	0	7964.59	796.47	1	0	1	1	65.9886	10.4628	1	0	65.9886	47.8731	47.8731	7993.03	0.933501	54.9167	10.4628	0	7972.18	0	0
DATA	571	7	61	unmapped	0		0	TTGGCACACTATTTCATCCCTGATTTGATGATGTGTTTGAATTTTTTCTCTGGGAGACCA	504	0	CUST_153016_PI248252247	CUST_153016_PI248252247	CUST_153016_PI248252247	Unknown	5088.5	243.211	0	1	5.848392e+002	5.865649e+001	0	0	66	6.125758e+002	599.5	8.857401e+001	9.673965e+001	28	5.575000e+001	55.5	8.720453e+000	1.093418e+001	0	0	0	0	0	0	0	0	546.525	54.8138	1	8.62682e-206	1	1	66.0508	8.72045	1	0	66.0508	49.8279	49.8279	575.032	0.934488	55.75	8.72045	0	554.126	0	0
DATA	572	7	62	unmapped	0		0	ACCCTGATAACATTTTCGGTTTTAACTTTCTGGACGTGAAGCCGAACCAGCAAAGCCAGA	506	0	CUST_185852_PI248252247	CUST_185852_PI248252247	CUST_185852_PI248252247	Unknown	5113.58	243.427	0	1	6.576664e+001	7.963842e+000	2	0	62	1.276613e+002	125	2.087429e+001	1.742055e+001	23	5.378261e+001	52	7.804174e+000	9.266250e+000	0	0	0	0	0	0	0	0	61.5261	7.45035	1	9.69976e-076	1	1	66.1351	7.80417	1	0	66.1351	57.5363	57.5363	90.1173	0.935522	53.7826	7.80417	0	69.1516	0	0
DATA	573	7	63	unmapped	0		0	CGTATGTCTATGGAATTTGGTAGTCGAGTTGGTGAAAGAAACGAGACAGGGTTTATGCAC	508	0	CUST_178994_PI248252247	CUST_178994_PI248252247	CUST_178994_PI248252247	Unknown	5139	243.455	0	1	2.122318e+001	4.961786e+000	2	1	59	8.608475e+001	87	1.114371e+001	1.186080e+001	25	5.492000e+001	55	7.421366e+000	5.930400e+000	0	0	0	0	0	0	0	0	19.882	4.64822	1	4.84317e-024	1	0	66.2028	7.42137	1	0	66.2028	55.8519	55.8519	48.5407	0.936804	54.92	7.42137	0	27.5131	0	0
DATA	574	7	64	unmapped	0		0	GAATATCCTAGTCGCCCATACCCTAATCGATTCTAGGCAGGATATCTACCGTGGATAGTT	510	0	CUST_64014_PI248252247	CUST_64014_PI248252247	CUST_64014_PI248252247	Unknown	5164.63	243.427	0	1	1.948155e+004	1.948161e+003	0	0	64	1.834595e+004	18109	2.319525e+003	2.948150e+003	25	6.036000e+001	60	9.612839e+000	7.413000e+000	0	0	0	0	0	0	0	0	18279.7	1827.98	1	0	1	1	66.2259	9.61284	1	0	66.2259	49.1849	49.1849	18308.4	0.93831	60.36	9.61284	0	18287.3	0	0
DATA	575	7	65	unmapped	0		0	CGTATCTATCATGTAATGATTTTCTTATACTCGATAAACGTGTTGGAACTGCTTTCACGG	512	0	CUST_196173_PI248252247	CUST_196173_PI248252247	CUST_196173_PI248252247	Unknown	5190.06	243.232	0	1	9.997696e+003	9.997796e+002	0	0	66	9.464818e+003	9264	1.302538e+003	1.478523e+003	36	5.263889e+001	52	6.941193e+000	6.115725e+000	0	0	0	0	0	0	0	0	9398.56	939.865	1	0	1	1	66.2595	6.94119	1	0	66.2595	46.5243	46.5243	9427.27	0.940072	52.6389	6.94119	0	9406.12	0	0
DATA	576	7	66	unmapped	0		0	ATGAAATTGACCCTAAATCGATCCCCAAGGATGCATTCGTGGTCTATCAAGGTCACCATG	514	0	CUST_209515_PI248252247	CUST_209515_PI248252247	CUST_209515_PI248252247	Unknown	5215.5	243.295	0	1	1.602216e+004	1.602222e+003	0	0	66	1.515882e+004	14912.5	1.921026e+003	2.083424e+003	24	5.450000e+001	53.5	5.633749e+000	6.301050e+000	0	0	0	0	0	0	0	0	15092.5	1509.26	1	0	1	1	66.2774	5.63375	1	0	66.2774	50.4627	50.4627	15121.3	0.941979	54.5	5.63375	0	15100	0	0
DATA	577	7	67	unmapped	0		0	TGTCCTGATAAGACCTGAGAAATGTACTCCTCAATCACCTGAATCCGTTCATGAAGCATA	516	0	CUST_88582_PI248252247	CUST_88582_PI248252247	CUST_88582_PI248252247	Unknown	5240.96	243.203	0	1	2.718901e+001	5.214768e+000	0	0	66	9.196970e+001	91.5	1.461082e+001	1.538197e+001	38	5.018421e+001	51	6.194397e+000	5.745075e+000	0	0	0	0	0	0	0	0	25.6717	4.92376	1	3.91294e-033	1	1	66.2979	6.1944	1	0	66.2979	47.8731	47.8731	54.4257	0.944196	50.1842	6.1944	0	33.1274	0	0
DATA	578	7	68	unmapped	0		0	GAAGTATGGGGATGTTGTCCGTGTTGGTCCGAATGAGTTATCTTTCCGCAAGTAATAAAA	518	0	CUST_163262_PI248252247	CUST_163262_PI248252247	CUST_163262_PI248252247	Unknown	5266.27	243.575	0	1	9.637578e+002	9.647795e+001	1	0	64	9.785469e+002	941.5	1.903282e+002	1.942206e+002	24	4.929167e+001	49	7.291920e+000	7.227675e+000	0	0	0	0	0	0	0	0	912.204	91.3171	1	6.48696e-237	1	1	66.3428	7.29192	1	0	66.3428	50.7771	50.7771	941.003	0.946508	49.2917	7.29192	0	919.629	0	0
DATA	579	7	69	unmapped	0		0	ATGAAGCAAGTTGGAAAGCCAACCGGGGTGAGCAGCCGTGGCCGTGTTAGGAGAGCCACC	520	0	CUST_28580_PI248252247	CUST_28580_PI248252247	CUST_28580_PI248252247	Unknown	5291.68	243.6	0	1	6.078367e+002	6.094461e+001	0	0	65	6.433692e+002	624	9.331760e+001	9.933420e+001	26	5.173077e+001	50	7.421901e+000	7.598325e+000	0	0	0	0	0	0	0	0	576.99	57.8518	1	4.37993e-209	1	1	66.379	7.4219	1	0	66.379	50.7771	50.7771	605.825	0.949252	51.7308	7.4219	0	584.375	0	0
DATA	580	7	70	unmapped	0		0	TTTCTATCTGGACTCTAGACTTTGCTTCACAACTCTGGACCATTTGTATCAGTAATATGT	522	0	CUST_85362_PI248252247	CUST_85362_PI248252247	CUST_85362_PI248252247	Unknown	5316.58	243.573	0	1	1.128643e+005	1.128643e+004	0	3	61	1.075448e+005	103716	1.412746e+004	1.273573e+004	29	5.755172e+001	56	1.048327e+001	9.636900e+000	0	0	1	0	0	0	0	0	107478	10747.8	1	0	1	1	66.3565	10.4833	1	0	66.3565	57.5363	57.5363	107507	0.95228	57.5517	10.4833	0	107486	0	0
DATA	581	7	71	unmapped	0		0	ATCTATCACGGTCCATCTCACAAGGCCACCTGGAAGCAATGTTCCTAATATAATCTCAGG	524	0	CUST_201156_PI248252247	CUST_201156_PI248252247	CUST_201156_PI248252247	Unknown	5342.38	242.948	0	1	1.630680e+001	4.687668e+000	0	0	64	8.190625e+001	82.5	1.293907e+001	1.519665e+001	31	5.293548e+001	53	9.476059e+000	8.895600e+000	0	0	0	0	0	0	0	0	15.5894	4.48145	1	3.37682e-017	1	0	66.3168	9.47606	1	0	66.3168	49.1849	49.1849	44.3623	0.956007	52.9355	9.47606	0	22.7562	0	0
DATA	582	7	72	unmapped	0		0	AGCGTTAGACCCGGTCGGGGGACCATTCAATCCCAATGGGAAGCATATACAGCGGGCGGA	526	0	CUST_198534_PI248252247	CUST_198534_PI248252247	CUST_198534_PI248252247	Unknown	5368.22	244.188	0	1	5.652555e+000	4.415630e+000	0	0	65	7.169231e+001	71	1.078182e+001	9.636900e+000	41	5.817073e+001	55	1.392642e+001	1.111950e+001	0	0	0	0	0	0	0	0	5.42313	4.23641	1	0.00101838	1	0	66.2692	13.9264	1	0	66.2692	46.1809	46.1809	34.1483	0.959412	58.1707	13.9264	0	12.451	0	0
DATA	583	7	73	unmapped	0		0	TCTGCGGACGTTGATGTTCAAGGGAAATGTGCCATAGAGATCTACTGCCTCGCTTCTAGG	528	0	CUST_94166_PI248252247	CUST_94166_PI248252247	CUST_94166_PI248252247	Unknown	5393.12	244.095	0	1	2.985377e+002	3.017050e+001	0	0	67	3.539254e+002	352	6.151627e+001	6.338115e+001	30	5.210000e+001	51	8.150947e+000	8.710275e+000	0	0	0	0	0	0	0	0	287.671	29.0723	1	7.23865e-167	1	1	66.2543	8.15095	1	0	66.2543	47.5395	47.5395	316.381	0.9636	52.1	8.15095	0	294.6	0	0
DATA	584	7	74	unmapped	0		0	TTGAGTATTACCGCTGGAGAAGTCGTTCCAAGATCATAATCCTTGTTCCGACTGATAACA	530	0	CUST_188537_PI248252247	CUST_188537_PI248252247	CUST_188537_PI248252247	Unknown	5418.5	244	0	1	9.087029e+001	1.006982e+001	0	0	62	1.541935e+002	156	2.041282e+001	2.335095e+001	25	5.176000e+001	49	9.544981e+000	8.895600e+000	0	0	0	0	0	0	0	0	87.991	9.75076	1	4.20763e-096	1	1	66.2025	9.54498	1	0	66.2025	54.1152	54.1152	116.65	0.968314	51.76	9.54498	0	94.7808	0	0
DATA	585	7	75	unmapped	0		0	CTTCCACTCCCTACGTTTACAAGGCATCCTAGACAAGCAGCGGAGCAAAGGAATCGTTTA	532	0	CUST_203831_PI248252247	CUST_203831_PI248252247	CUST_203831_PI248252247	Unknown	5443.58	244.427	0	1	1.663859e+002	1.718954e+001	1	0	63	2.280476e+002	224	3.501356e+001	3.521175e+001	30	5.286667e+001	52	8.245096e+000	1.019287e+001	0	0	0	0	0	0	0	0	161.932	16.7294	1	3.26377e-132	1	1	66.1158	8.2451	1	0	66.1158	57.5363	57.5363	190.504	0.97323	52.8667	8.2451	0	168.543	0	0
DATA	586	7	76	unmapped	0		0	AGATATCCAAAACGTATGGAAACCAAACGATGAAGTATATGGGGCGTCTAGCAGTTACAG	534	0	CUST_38427_PI248252247	CUST_38427_PI248252247	CUST_38427_PI248252247	Unknown	5468.67	243.885	4.31019	1	4.310193e+000	4.301920e+000	1	0	64	6.896875e+001	69.5	9.768704e+000	1.037820e+001	28	5.557143e+001	53	1.132493e+001	1.186080e+001	0	0	0	0	0	0	0	0	2.94671	4.21187	0	0.0703636	1	0	66.022	11.3249	1	0	66.022	40.2912	40.2912	31.4248	0.979068	55.5714	11.3249	0	9.37517	1	0
DATA	587	7	77	unmapped	0		0	TAATGATAGTTAGTGAAGCAAGCTTTCATGAAGCATTGCCCTCTGCGAAGTTGAGCAGAT	536	0	CUST_53404_PI248252247	CUST_53404_PI248252247	CUST_53404_PI248252247	Unknown	5494.58	244.427	0	1	9.705145e+001	1.060082e+001	0	0	64	1.615625e+002	161	2.443902e+001	2.316562e+001	34	5.488235e+001	53	8.713503e+000	9.266250e+000	0	0	0	0	0	0	0	0	95.6145	10.4439	1	6.04227e-101	1	1	65.948	8.7135	1	0	65.948	57.5363	57.5363	124.019	0.985194	54.8824	8.7135	0	101.869	0	0
DATA	588	7	78	unmapped	0		0	TTTTGTGAGTCGTGGCGATTAGGACATTCCCATCTCATATGACCCTTCATACCACACTCA	538	0	CUST_202771_PI248252247	CUST_202771_PI248252247	CUST_202771_PI248252247	Unknown	5519.89	244.5	0	1	5.778937e+000	4.274753e+000	4	1	59	7.161017e+001	71	9.036357e+000	7.783650e+000	34	5.064706e+001	49	6.044694e+000	5.003775e+000	0	0	0	0	0	0	0	0	5.73261	4.24048	1	0.000529763	1	0	65.8776	6.04469	1	0	65.8776	56.9804	56.9804	34.0662	0.991983	50.6471	6.04469	0	11.8185	1	0
DATA	589	7	79		66	Structural	0		1	1	DarkCorner	DarkCorner	DarkCorner		5546.1	244.7	4.22152	1	4.221524e+000	4.203097e+000	0	0	66	6.107576e+001	61	8.540061e+000	8.710275e+000	46	4.997826e+001	50.5	5.280947e+000	5.003775e+000	0	0	0	0	0	0	0	0	-4.68992	4.20155	0	0.00430572	1	0	65.7657	5.28095	1	0	65.7657	47.2035	47.2035	23.5318	0.999633	49.9783	5.28095	0	1.17959	0	0
DATA	590	7	80		66	Structural	0		1	1	DarkCorner	DarkCorner	DarkCorner		5570.67	244.5	4.18788	1	4.187878e+000	4.169598e+000	0	0	66	5.775758e+001	57	7.440142e+000	7.783650e+000	41	5.021951e+001	50	5.298642e+000	4.447800e+000	0	0	0	0	0	0	0	0	-7.90046	4.20155	0	2.74088e-006	1	0	65.658	5.29864	1	0	65.658	57.5363	57.5363	20.2136	1.00766	50.2195	5.29864	0	-2.23696	0	0
DATA	591	7	81		66	Structural	0		1	1	DarkCorner	DarkCorner	DarkCorner		5596.6	244.521	4.15025	1	4.150253e+000	4.132137e+000	1	1	63	6.238095e+001	63	8.150655e+000	7.783650e+000	21	5.223810e+001	54	6.402381e+000	7.413000e+000	0	0	0	0	0	0	0	0	-3.17523	4.20155	0	0.0514064	1	0	65.5562	6.40238	1	0	65.5562	53.5237	53.5237	24.837	1.0168	52.2381	6.40238	0	2.27894	0	0
DATA	592	7	82		66	Structural	0		1	1	DarkCorner	DarkCorner	DarkCorner		5621.92	244.435	4.1107	1	4.110698e+000	4.092755e+000	1	0	62	5.945161e+001	59.5	7.858748e+000	7.968975e+000	33	5.172727e+001	52	6.286258e+000	7.413000e+000	0	0	0	0	0	0	0	0	-6.00628	4.20155	0	0.000290887	1	0	65.4579	6.28626	1	0	65.4579	51.7088	51.7088	21.9076	1.02658	51.7273	6.28626	0	-0.757184	0	0
DATA	593	7	83		66	Structural	0		1	1	DarkCorner	DarkCorner	DarkCorner		5647.25	244.304	4.06834	1	4.068343e+000	4.050585e+000	3	1	60	6.061667e+001	60.5	8.723807e+000	7.413000e+000	23	5.208696e+001	53	5.591496e+000	5.559750e+000	0	0	0	0	0	0	0	0	-4.7304	4.20155	0	0.00399221	1	0	65.3471	5.5915	1	0	65.3471	50.4627	50.4627	23.0727	1.03727	52.087	5.5915	0	0.298823	0	0
DATA	594	7	84		66	Structural	0		1	1	DarkCorner	DarkCorner	DarkCorner		5672.01	244.659	4.02533	1	4.025328e+000	4.007757e+000	0	0	65	6.258462e+001	63	9.680671e+000	8.895600e+000	35	5.217143e+001	51	6.181023e+000	6.671700e+000	0	0	0	0	0	0	0	0	-2.63923	4.20155	0	0.104673	1	0	65.2238	6.18102	1	0	65.2238	51.0895	51.0895	25.0406	1.04836	52.1714	6.18102	0	2.15545	0	0
DATA	595	7	85		66	Structural	0		1	1	DarkCorner	DarkCorner	DarkCorner		5697.78	244.759	3.97717	1	3.977166e+000	3.959805e+000	0	0	64	6.228125e+001	62.5	9.253860e+000	9.451575e+000	53	5.037736e+001	50	6.102416e+000	5.930400e+000	0	0	0	0	0	0	0	0	-2.80935	4.20155	0	0.0843254	1	0	65.0906	6.10242	1	0	65.0906	50.1463	50.1463	24.7373	1.06105	50.3774	6.10242	0	1.73512	0	0
DATA	596	8	1		66	Structural	0		1	1	DarkCorner	DarkCorner	DarkCorner		3577.11	246.5	3.9121	0	3.912103e+000	3.895027e+000	3	1	60	5.550000e+001	55	5.646358e+000	4.633125e+000	40	4.882500e+001	47.5	6.054824e+000	7.598325e+000	0	0	0	0	0	0	0	0	-9.17597	4.20155	0	7.56243e-008	1	0	64.676	6.05482	1	0	64.676	65	65	17.956	1.0787	48.825	6.05482	0	-3.78361	0	0
DATA	597	8	2		66	Structural	0		1	1	DarkCorner	DarkCorner	DarkCorner		3602.5	246.5	3.96351	0	3.963510e+000	3.946209e+000	1	0	67	5.614925e+001	56	7.578386e+000	7.042350e+000	32	5.412500e+001	53	8.174508e+000	7.783650e+000	0	0	0	0	0	0	0	0	-8.56492	4.20155	0	4.39803e-007	1	0	64.7142	8.17451	1	0	64.7142	65	65	18.6053	1.06471	54.125	8.17451	0	-3.05005	0	0
DATA	598	8	3		66	Structural	0		1	1	DarkCorner	DarkCorner	DarkCorner		3627.67	246.5	4.01163	1	4.011633e+000	3.994122e+000	0	0	66	5.696970e+001	57	8.142896e+000	9.266250e+000	30	5.300000e+001	52.5	7.874008e+000	7.413000e+000	0	0	0	0	0	0	0	0	-7.81226	4.20155	0	3.46982e-006	1	0	64.782	7.87401	1	0	64.782	57.5363	57.5363	19.4257	1.05193	53	7.87401	0	-2.14844	0	0
DATA	599	8	4		66	Structural	0		1	1	DarkCorner	DarkCorner	DarkCorner		3653.42	246.573	4.0582	0	4.058200e+000	4.040486e+000	0	0	64	5.632813e+001	56	9.695449e+000	1.056353e+001	26	4.950000e+001	49	4.860041e+000	3.891825e+000	0	0	0	0	0	0	0	0	-8.50428	4.20155	0	5.21686e-007	1	0	64.8324	4.86004	1	0	64.8324	65	65	18.7841	1.03986	49.5	4.86004	0	-2.70982	0	0
DATA	600	8	5		66	Structural	0		1	1	DarkCorner	DarkCorner	DarkCorner		3678.58	246.573	4.10077	0	4.100771e+000	4.082871e+000	0	0	64	5.493750e+001	55	8.883505e+000	9.636900e+000	27	5.192593e+001	52	4.795237e+000	4.447800e+000	0	0	0	0	0	0	0	0	-9.94596	4.20155	0	7.46797e-009	1	0	64.8835	4.79524	1	0	64.8835	65	65	17.3935	1.02907	51.9259	4.79524	0	-4.02408	0	0
DATA	601	8	6		66	Structural	0		1	1	DarkCorner	DarkCorner	DarkCorner		3704	246.545	4.14101	0	4.141012e+000	4.122936e+000	1	0	61	5.690164e+001	56	8.439401e+000	8.154300e+000	35	5.288571e+001	52	6.529442e+000	6.301050e+000	0	0	0	0	0	0	0	0	-8.02223	4.20155	0	1.9737e-006	1	0	64.9239	6.52944	1	0	64.9239	65	65	19.3576	1.01907	52.8857	6.52944	0	-1.98505	0	0
DATA	602	8	7		66	Structural	0		1	1	DarkCorner	DarkCorner	DarkCorner		3729.5	246.648	4.17908	0	4.179075e+000	4.160834e+000	1	3	62	5.630645e+001	56.5	6.171294e+000	5.745075e+000	53	5.300000e+001	51	8.396428e+000	8.154300e+000	0	0	0	0	0	0	0	0	-8.65565	4.20155	0	3.40181e-007	1	0	64.9621	8.39643	1	0	64.9621	65	65	18.7625	1.00979	53	8.39643	0	-2.50828	0	0
DATA	603	8	8	unmapped	0		0	ACGAGAGCCTATTCGTTGTAAAGAATGCGGCCACCGTATCATGTACAAGAAGAGGACAAA	399	0	CUST_147662_PI248252247	CUST_147662_PI248252247	CUST_147662_PI248252247	Unknown	3754.84	247.247	0	1	4.331323e+003	4.331527e+002	0	0	66	4.400833e+003	4319.5	5.786386e+002	6.440044e+002	39	5.838462e+001	56	1.272506e+001	1.408470e+001	0	0	0	0	0	0	0	0	4335.83	433.603	1	0	1	1	65.0028	12.7251	1	0	65.0028	47.5395	47.5395	4363.29	1.00104	58.3846	12.7251	0	4342.08	0	0
DATA	604	8	9	unmapped	0		0	ATGACCGAATCAGCCACCTTACGGAAGACGGCGGGATCAGTTTCGCCGCGGAGACCGTAG	401	0	CUST_139059_PI248252247	CUST_139059_PI248252247	CUST_139059_PI248252247	Unknown	3780.5	247	0	1	9.721373e+001	1.060154e+001	2	0	60	1.616167e+002	161	2.432624e+001	2.335095e+001	39	5.838462e+001	55	1.179566e+001	1.000755e+001	0	0	0	0	0	0	0	0	96.5741	10.5318	1	1.5739e-101	1	1	65.0425	11.7957	1	0	65.0425	54.1152	54.1152	124.073	0.993421	58.3846	11.7957	0	102.938	0	0
DATA	605	8	10	unmapped	0		0	TAACAACAAGATTGATATACACAGTAGCGAGTACCCCTCTCGCGTCTGGCTCTACATCTT	403	0	CUST_74331_PI248252247	CUST_74331_PI248252247	CUST_74331_PI248252247	Unknown	3805.86	247.183	0	1	9.098179e+003	9.098278e+002	0	0	66	9.038697e+003	8860.5	8.436104e+002	9.646166e+002	31	5.532258e+001	55	5.160020e+000	5.930400e+000	0	0	0	0	0	0	0	0	8973.62	897.372	1	0	1	1	65.0786	5.16002	1	0	65.0786	46.8651	46.8651	9001.15	0.986309	55.3226	5.16002	0	8980.08	0	0
DATA	606	8	11	unmapped	0		0	GACAAGCTATCCGGTTCATCAGCAACTATATGGATCAAAGTATGAGGACGAGCTGAAGAA	405	0	CUST_124756_PI248252247	CUST_124756_PI248252247	CUST_124756_PI248252247	Unknown	3831	247.319	0	1	1.610812e+002	1.666902e+001	0	0	65	2.229538e+002	221	3.521161e+001	3.780630e+001	27	5.355556e+001	53	6.715844e+000	8.895600e+000	0	0	0	0	0	0	0	0	157.843	16.3339	1	1.11402e-130	1	1	65.1108	6.71584	1	0	65.1108	58.0869	58.0869	185.41	0.979897	53.5556	6.71584	0	164.4	0	0
DATA	607	8	12	unmapped	0		0	CCAATCTTCCATCTCATGTACTACATACAGCTGTTGGTCTTAATCCTCTTATTTTTGCTG	407	0	CUST_173141_PI248252247	CUST_173141_PI248252247	CUST_173141_PI248252247	Unknown	3856.68	247.4	0	1	2.561917e+002	2.597983e+001	0	0	65	3.146615e+002	310	4.958934e+001	5.114970e+001	39	5.148718e+001	51	7.545901e+000	6.671700e+000	0	0	0	0	0	0	0	0	249.521	25.3034	1	2.92661e-158	1	1	65.1402	7.5459	1	0	65.1402	50.7771	50.7771	277.118	0.973963	51.4872	7.5459	0	256.168	0	0
DATA	608	8	13	unmapped	0		0	GTACATAACACATTTTTTTTACACCTCTTGTCTCCTATTTGACGAATTATGATTGGGACG	409	0	CUST_95621_PI248252247	CUST_95621_PI248252247	CUST_95621_PI248252247	Unknown	3882.32	247.273	0	1	5.524372e+003	5.524542e+002	0	0	64	5.416563e+003	5233.5	8.288788e+002	9.911181e+002	30	5.373333e+001	54	6.373076e+000	5.374425e+000	0	0	0	0	0	0	0	0	5351.4	535.156	1	0	1	1	65.1658	6.37308	1	0	65.1658	49.8279	49.8279	5379.02	0.968689	53.7333	6.37308	0	5358.13	0	0
DATA	609	8	14	unmapped	0		0	GCGTAGATACAACGGCGAAGCAATCCTTGTCCACCGCGGTAACTGTACCTTCCTTGAAAA	411	0	CUST_81365_PI248252247	CUST_81365_PI248252247	CUST_81365_PI248252247	Unknown	3907.22	247.41	0	1	1.643917e+003	1.644495e+002	0	0	65	1.649785e+003	1610	1.964748e+002	2.127531e+002	31	5.716129e+001	57	8.222314e+000	6.301050e+000	0	0	0	0	0	0	0	0	1584.6	158.515	1	1.75845e-270	1	1	65.1871	8.22231	1	0	65.1871	50.1463	50.1463	1612.24	0.963916	57.1613	8.22231	0	1591.4	0	0
DATA	610	8	15	unmapped	0		0	AAACAAACCCATTCGCGCATCGCCGTCGCTGTGCGCCGTAACGACCGGACTCCTGCCGAC	413	0	CUST_126891_PI248252247	CUST_126891_PI248252247	CUST_126891_PI248252247	Unknown	3932.84	247.289	0	1	1.032135e+003	1.033064e+002	1	0	64	1.055625e+003	1039.5	1.037713e+002	9.210652e+001	31	5.132258e+001	52	8.478943e+000	1.037820e+001	0	0	0	0	0	0	0	0	990.432	99.1322	1	6.479e-242	1	1	65.1935	8.47894	1	0	65.1935	49.5074	49.5074	1018.08	0.959595	51.3226	8.47894	0	997.298	0	0
DATA	611	8	16	unmapped	0		0	ATTATCGATTATCTGAGCGACCCACTGCAAAAGTGCTTACGCGCGAGAACCCATATGTGC	415	0	CUST_134455_PI248252247	CUST_134455_PI248252247	CUST_134455_PI248252247	Unknown	3958.22	247.654	0	1	3.776753e+002	3.802265e+001	1	0	64	4.260781e+002	412.5	6.006724e+001	7.542727e+001	35	5.091429e+001	50	8.300855e+000	9.266250e+000	0	0	0	0	0	0	0	0	360.87	36.3308	1	1.33173e-180	1	1	65.2079	8.30086	1	0	65.2079	51.0895	51.0895	388.534	0.955504	50.9143	8.30086	0	367.8	0	0
DATA	612	8	17	unmapped	0		0	ACAAGCGATATAGTGCCTTTGAAGAACTACACAAGAAGCTGAAAACAACTCTTCCCTCAC	417	0	CUST_39184_PI248252247	CUST_39184_PI248252247	CUST_39184_PI248252247	Unknown	3984.06	247.691	0	1	2.607035e+002	2.644136e+001	0	0	65	3.134000e+002	308	4.488172e+001	4.447800e+001	37	5.310811e+001	52	9.164496e+000	1.037820e+001	0	0	0	0	0	0	0	0	248.165	25.1697	1	6.24799e-158	1	1	65.2346	9.1645	1	0	65.2346	50.4627	50.4627	275.856	0.951907	53.1081	9.1645	0	255.17	0	0
DATA	613	8	18	unmapped	0		0	TTCTTCATATTTTTTCTTCATTCTTCGAAGTTAGCTGGCTGGGCTCGTTCGACTGAGAAA	419	0	CUST_87502_PI248252247	CUST_87502_PI248252247	CUST_87502_PI248252247	Unknown	4008.86	247.716	0	1	1.753040e+003	1.753599e+002	0	0	66	1.728530e+003	1667	2.553922e+002	2.879950e+002	34	5.238235e+001	52	6.286179e+000	6.486375e+000	0	0	0	0	0	0	0	0	1663.3	166.383	1	1.98692e-273	1	1	65.2268	6.28618	1	0	65.2268	48.5334	48.5334	1690.99	0.948811	52.3824	6.28618	0	1670.35	0	0
DATA	614	8	19		0		0		421	1	RC2	RC2	RC2		4034.42	247.573	4.46071	0	4.460714e+000	4.441243e+000	5	0	59	5.738983e+001	57	6.654055e+000	7.413000e+000	22	5.218182e+001	51	6.994122e+000	6.671700e+000	0	0	0	0	0	0	0	0	-7.8197	4.20155	0	3.40171e-006	1	0	65.2095	6.99412	1	0	65.2095	65	65	19.8458	0.946031	52.1818	6.99412	0	-0.750966	1	0
DATA	615	8	20	unmapped	0		0	CATCCTCAAAGTCGACGTTGTTCTGGACAACCTCGAGAGGCTTCTTGACGTCGAAGGTCT	423	0	CUST_182477_PI248252247	CUST_182477_PI248252247	CUST_182477_PI248252247	Unknown	4059.58	247.573	0	1	1.021585e+002	1.114418e+001	1	0	63	1.616032e+002	163	2.350878e+001	2.149770e+001	25	5.312000e+001	52	5.294022e+000	4.447800e+000	0	0	0	0	0	0	0	0	96.3898	10.5149	1	2.03599e-101	1	1	65.2134	5.29402	1	0	65.2134	57.5363	57.5363	124.059	0.943532	53.12	5.29402	0	103.503	0	0
DATA	616	8	21	unmapped	0		0	TAATATCAAAGCTCGTTGACCACACAACATAAATAAGATCCAGAGTCGCTACGGGCGGCA	425	0	CUST_39505_PI248252247	CUST_39505_PI248252247	CUST_39505_PI248252247	Unknown	4085.63	248.169	4.48466	1	4.484656e+000	4.466244e+000	0	0	65	6.618462e+001	66	1.055031e+001	1.111950e+001	29	4.941379e+001	49	4.895459e+000	4.447800e+000	0	0	0	0	0	0	0	0	0.958855	4.20265	0	0.553899	1	0	65.2258	4.89546	1	0	65.2258	42.9674	42.9674	28.6406	0.94098	49.4138	4.89546	0	8.12049	1	0
DATA	617	8	22	unmapped	0		0	TTTACACCGCCGGGGACGGTCATACCTGCTGAGCCGTCGATTGTGAGGGAACAGGGTACG	427	0	CUST_100050_PI248252247	CUST_100050_PI248252247	CUST_100050_PI248252247	Unknown	4110.5	248.257	0	1	2.295498e+003	2.295934e+002	0	0	66	2.220727e+003	2205	2.465616e+002	2.907749e+002	22	5.340909e+001	53	6.786956e+000	7.598325e+000	0	0	0	0	0	0	0	0	2155.5	215.59	1	3.46112e-289	1	1	65.2321	6.78696	1	0	65.2321	47.2035	47.2035	2183.18	0.93901	53.4091	6.78696	0	2162.7	0	0
DATA	618	8	23	unmapped	0		0	CTGTGTAATCATAGCGCTGGTTCAGCAGGAGAAACCTCTTCGTAGAATAAATATTGAGAT	429	0	CUST_201_PI248252247	CUST_201_PI248252247	CUST_201_PI248252247	Unknown	4135.72	248.095	0	1	5.075017e+003	5.075215e+002	0	0	66	4.822303e+003	4620.5	6.410779e+002	8.067197e+002	28	5.607143e+001	57	5.669467e+000	6.301050e+000	0	0	0	0	0	0	0	0	4757.05	475.724	1	0	1	1	65.2516	5.66947	1	0	65.2516	48.8603	48.8603	4784.76	0.937347	56.0714	5.66947	0	4764.31	0	0
DATA	619	8	24	unmapped	0		0	AGTTGTTGCAGGGGCGAGGGTTACGGTTCCTTTAGCAGCGAGGGAGACAAAAGTAAGTTT	431	0	CUST_22241_PI248252247	CUST_22241_PI248252247	CUST_22241_PI248252247	Unknown	4161.5	248	4.50932	1	4.509320e+000	4.495629e+000	1	0	61	6.744262e+001	67	1.041397e+001	9.636900e+000	30	5.336667e+001	54	6.376051e+000	6.486375e+000	0	0	0	0	0	0	0	0	2.17144	4.20716	0	0.181211	1	0	65.2712	6.37605	1	0	65.2712	54.1152	54.1152	29.8986	0.935834	53.3667	6.37605	0	9.47983	1	0
DATA	620	8	25	unmapped	0		0	AACATTGCTTCGCTGACAGCGAGTGAAATTCGAGATATCATTCTCGGACAAGAGATTGCT	433	0	CUST_156831_PI248252247	CUST_156831_PI248252247	CUST_156831_PI248252247	Unknown	4186.92	248.099	0	1	1.896835e+003	1.897368e+002	0	0	67	1.837791e+003	1832	1.633371e+002	1.686457e+002	31	5.225806e+001	51	7.974826e+000	8.895600e+000	0	0	0	0	0	0	0	0	1772.52	177.302	1	2.70381e-277	1	1	65.273	7.97483	1	0	65.273	46.8651	46.8651	1800.25	0.934461	52.2581	7.97483	0	1779.86	0	0
DATA	621	8	26	unmapped	0		0	GTACTAACACATACAAGGACGAAAAAGAATAGTCAAACGAAAGCCCTTTATGCACGTGCG	435	0	CUST_125488_PI248252247	CUST_125488_PI248252247	CUST_125488_PI248252247	Unknown	4211.91	248.386	4.522	1	4.521999e+000	4.502260e+000	2	0	62	6.391935e+001	65	1.017277e+001	1.074885e+001	36	5.169444e+001	50	7.413576e+000	8.339625e+000	0	0	0	0	0	0	0	0	-1.36101	4.20155	0	0.401103	1	0	65.2804	7.41358	1	0	65.2804	57.259	57.259	26.3754	0.93321	51.6944	7.41358	0	6.00927	1	0
DATA	622	8	27	unmapped	0		0	GAGACGCAAGACCAACAATGGCACCATCGACGCTCAGGGCAATCTCTTGATCCATCCCAT	437	0	CUST_123726_PI248252247	CUST_123726_PI248252247	CUST_123726_PI248252247	Unknown	4237.68	248.24	0	1	1.392643e+003	1.393372e+002	0	0	64	1.363578e+003	1349	1.765770e+002	2.108998e+002	23	5.717391e+001	57	7.637540e+000	6.671700e+000	0	0	0	0	0	0	0	0	1298.3	129.898	1	2.28725e-258	1	1	65.2821	7.63754	1	0	65.2821	49.1849	49.1849	1326.03	0.932253	57.1739	7.63754	0	1305.69	0	0
DATA	623	8	28	unmapped	0		0	AGACGTTGTTATTGCTAATGCAGCTATCAATAACTATTATGGGTCAGCCCTGGAAACGCC	439	0	CUST_47137_PI248252247	CUST_47137_PI248252247	CUST_47137_PI248252247	Unknown	4262.58	248.427	0	1	7.859900e+002	7.872836e+001	0	0	64	7.972969e+002	779.5	1.425002e+002	1.621594e+002	33	5.733333e+001	58	7.372528e+000	8.154300e+000	0	0	0	0	0	0	0	0	732.026	73.3231	1	1.52715e-223	1	1	65.2709	7.37253	1	0	65.2709	57.5363	57.5363	759.753	0.931343	57.3333	7.37253	0	739.432	0	0
DATA	624	8	29	unmapped	0		0	GTATATCTTATTCGTTGATCATCAGTCATCGCTGCTATCGTTATCCAACGTGCCTTTGAT	441	0	CUST_131580_PI248252247	CUST_131580_PI248252247	CUST_131580_PI248252247	Unknown	4288.33	248.5	0	1	1.269494e+002	1.347393e+001	1	0	65	1.833846e+002	184	3.220767e+001	3.113460e+001	28	5.878571e+001	58	8.638232e+000	7.413000e+000	0	0	0	0	0	0	0	0	118.136	12.5385	1	2.10886e-113	1	1	65.2486	8.63823	1	0	65.2486	57.5363	57.5363	145.841	0.930576	58.7857	8.63823	0	125.539	0	0
DATA	625	8	30	unmapped	0		0	TTTCCGTATCCAAATACATTTCTGGCAGTACCATATCACACAGATACATCATACTCATCC	443	0	CUST_145052_PI248252247	CUST_145052_PI248252247	CUST_145052_PI248252247	Unknown	4313.94	248.603	0	1	1.618793e+003	1.619423e+002	0	0	64	1.570563e+003	1519.5	2.439841e+002	2.846592e+002	34	6.494118e+001	63.5	8.834990e+000	8.524950e+000	0	0	0	0	0	0	1	0	1505.34	150.593	1	2.31371e-267	1	1	65.2186	8.83499	1	0	65.2186	49.8279	49.8279	1533.02	0.929918	64.9412	8.83499	0	1512.73	0	0
DATA	626	8	31	unmapped	0		0	TCCATAGAAAACCTCGTCGTCAACTTCATCAGGCTTTCGTGGCAAACAGTGCAAGAACTT	445	0	CUST_30800_PI248252247	CUST_30800_PI248252247	CUST_30800_PI248252247	Unknown	4338.89	248.5	0	1	2.314938e+001	5.078760e+000	1	0	63	8.671429e+001	84	1.845608e+001	2.001510e+001	35	5.662857e+001	57	9.474690e+000	8.895600e+000	0	0	0	0	0	0	0	0	21.5161	4.72043	1	1.20317e-026	1	1	65.1982	9.47469	1	0	65.1982	56.9804	56.9804	49.1703	0.929446	56.6286	9.47469	0	28.8995	0	0
DATA	627	8	32	unmapped	0		0	GTGGCGTGGCGTGCATTTCAAGCTACGATGATCTAAATTGTATAAATCACATGCTGCTAT	447	0	CUST_14051_PI248252247	CUST_14051_PI248252247	CUST_14051_PI248252247	Unknown	4364.88	248.72	0	1	1.154650e+004	1.154658e+003	0	0	66	1.079103e+004	10273.5	2.148957e+003	2.845851e+003	33	5.572727e+001	55	8.690054e+000	8.154300e+000	0	0	0	0	0	0	0	0	10725.9	1072.59	1	0	1	1	65.1697	8.69005	1	0	65.1697	50.7771	50.7771	10753.5	0.928928	55.7273	8.69005	0	10733.2	0	0
DATA	628	8	33	unmapped	0		0	CATATTAAGAACCACGAGATGGACGATGAGGTCCAGAAATTCGAGGAGTCAAATTCTCTA	449	0	CUST_134465_PI248252247	CUST_134465_PI248252247	CUST_134465_PI248252247	Unknown	4390.08	248.533	0	1	1.869597e+003	1.870144e+002	0	0	63	1.801317e+003	1786	1.625661e+002	1.997804e+002	29	5.217241e+001	52	6.176389e+000	4.447800e+000	0	0	0	0	0	0	0	0	1736.18	173.669	1	4.9109e-276	1	1	65.1348	6.17639	1	0	65.1348	48.8603	48.8603	1763.77	0.92864	52.1724	6.17639	0	1743.52	0	0
DATA	629	8	34	unmapped	0		0	CACTGTGGTCGACGTGGGGATAACGACAACGGTGCTAGACGTAGACGACCATGTCGAGGA	451	0	CUST_181586_PI248252247	CUST_181586_PI248252247	CUST_181586_PI248252247	Unknown	4415.47	248.303	0	1	5.164249e+002	5.184039e+001	0	0	66	5.445455e+002	541	7.886214e+001	9.080925e+001	31	5.767742e+001	56	8.669437e+000	9.636900e+000	0	0	0	0	0	0	0	0	479.463	48.13	1	7.66474e-198	1	1	65.0824	8.66944	1	0	65.0824	49.1849	49.1849	507.001	0.928427	57.6774	8.66944	0	486.76	0	0
DATA	630	8	35	unmapped	0		0	TGCAGCGCATTCACACAGACAACTAGGACCGGGAATGTCCTTTAGTTTAAGTTTTGTTTT	453	0	CUST_110156_PI248252247	CUST_110156_PI248252247	CUST_110156_PI248252247	Unknown	4440.5	248.648	4.547	0	4.547002e+000	4.527155e+000	0	0	66	5.992424e+001	58.5	9.842311e+000	1.149015e+001	33	5.487879e+001	54	7.201378e+000	6.671700e+000	0	0	0	0	0	0	0	0	-5.10551	4.20155	0	0.00193758	1	0	65.0298	7.20138	1	0	65.0298	65	65	22.3802	0.928078	54.8788	7.20138	0	2.14199	1	0
DATA	631	8	36	unmapped	0		0	TTTCTTGTTGTACATCGAGAATCCCATTTGGAAAGGCGTTTAGTAATGCACCCTCCGGTC	455	0	CUST_114577_PI248252247	CUST_114577_PI248252247	CUST_114577_PI248252247	Unknown	4465.91	248.614	0	1	9.049959e+000	4.617574e+000	0	0	64	7.337500e+001	72	1.351249e+001	1.297275e+001	23	5.534783e+001	55	6.012175e+000	5.559750e+000	0	0	0	0	0	0	0	0	8.39746	4.28465	1	7.03487e-007	1	0	64.9775	6.01217	1	0	64.9775	57.259	57.259	35.831	0.927901	55.3478	6.01217	0	15.5952	0	0
DATA	632	8	37	unmapped	0		0	CACCCTCTTCATACGTATAAAGCTATGGTCACACAAACATGAACTTAGATATTAAGCAAT	457	0	CUST_21812_PI248252247	CUST_21812_PI248252247	CUST_21812_PI248252247	Unknown	4491.5	249.179	0	1	1.193205e+004	1.193213e+003	0	0	64	1.113269e+004	10908	1.674956e+003	2.044505e+003	22	5.290909e+001	54	4.395984e+000	2.965200e+000	0	0	0	0	0	0	0	0	11067.8	1106.78	1	0	1	1	64.9249	4.39598	1	0	64.9249	49.1849	49.1849	11095.1	0.927566	52.9091	4.39598	0	11074.9	0	0
DATA	633	8	38	unmapped	0		0	CATATAATCCCTAGCAGAAACTGTTCAGTCATTACGCCTACGACCATAGGGCCTAAGAAG	459	0	CUST_4310_PI248252247	CUST_4310_PI248252247	CUST_4310_PI248252247	Unknown	4516.28	249.221	4.55012	0	4.550123e+000	4.530262e+000	1	0	63	6.107937e+001	61	9.645827e+000	1.037820e+001	31	5.374194e+001	53	6.207349e+000	5.189100e+000	0	0	0	0	0	0	0	0	-3.80574	4.20155	0	0.019908	1	0	64.8851	6.20735	1	0	64.8851	65	65	23.5354	0.927442	53.7419	6.20735	0	3.29376	1	0
DATA	634	8	39	unmapped	0		0	GTAGCATAAGGGGAAGTTAGGAGGTTTGAAGCTGTATATTAAATGACCAGTCTGTTATGT	461	0	CUST_81062_PI248252247	CUST_81062_PI248252247	CUST_81062_PI248252247	Unknown	4542.49	249.13	0	1	2.727782e+001	5.288359e+000	1	0	63	9.015873e+001	88	1.126543e+001	1.074885e+001	29	5.193103e+001	52	3.614762e+000	2.965200e+000	0	0	0	0	0	0	0	0	25.2969	4.90432	1	1.46861e-032	1	1	64.8618	3.61476	1	0	64.8618	47.2035	47.2035	52.6147	0.927381	51.931	3.61476	0	32.3685	0	0
DATA	635	8	40	unmapped	0		0	ACAAGGAATTCTCCTCAAACAGCTCGCTCGTACGACCCATCCTGCTTACGATCTATCAAG	463	0	CUST_155181_PI248252247	CUST_155181_PI248252247	CUST_155181_PI248252247	Unknown	4567.72	249.133	0	1	2.335200e+003	2.335639e+002	0	0	66	2.230318e+003	2190	3.151758e+002	3.460018e+002	37	5.197297e+001	51	6.639472e+000	6.671700e+000	0	0	0	0	0	0	0	0	2165.47	216.588	1	1.81344e-289	1	1	64.8475	6.63947	1	0	64.8475	49.1849	49.1849	2192.77	0.927317	51.973	6.63947	0	2172.52	0	0
DATA	636	8	41	unmapped	0		0	TCCTGTGCTTGGAGCTGTAAAGCAGTCTGAACGTCTGCAGCACTGCACTTAGATTGGAGG	465	0	CUST_59893_PI248252247	CUST_59893_PI248252247	CUST_59893_PI248252247	Unknown	4592.91	249.386	0	1	3.426903e+001	5.681365e+000	1	0	63	9.660317e+001	97	1.808986e+001	1.704990e+001	21	5.519048e+001	52	8.629131e+000	7.413000e+000	0	0	0	0	0	0	0	0	31.774	5.26773	1	4.15817e-042	1	1	64.8291	8.62913	1	0	64.8291	57.259	57.259	59.0592	0.927194	55.1905	8.62913	0	38.7946	0	0
DATA	637	8	42	unmapped	0		0	TGACACACTGCGAAGGCGATTTGATAGTCTCAAATACGATATCAAGAAAATTGAAGAAGT	467	0	CUST_193171_PI248252247	CUST_193171_PI248252247	CUST_193171_PI248252247	Unknown	4618.66	249.184	0	1	1.875684e+003	1.876231e+002	0	0	65	1.804015e+003	1770	2.448639e+002	2.750223e+002	36	5.158333e+001	51	8.449429e+000	7.783650e+000	0	0	0	0	0	0	0	0	1739.19	173.97	1	3.85493e-276	1	1	64.8273	8.44943	1	0	64.8273	49.5074	49.5074	1766.47	0.927229	51.5833	8.44943	0	1746.2	0	0
DATA	638	8	43	unmapped	0		0	TGACATCTCTGATGAATTCTCGTTTGATCACATGCTTGAATTCTCTAAGCTTGCCGCCGC	469	0	CUST_64717_PI248252247	CUST_64717_PI248252247	CUST_64717_PI248252247	Unknown	4644.29	248.833	0	1	2.695640e+004	2.695644e+003	0	0	64	2.506215e+004	24726.1	3.365946e+003	3.927027e+003	26	5.407692e+001	51	1.051446e+001	1.111950e+001	0	0	1	0	0	0	0	0	24997.3	2499.73	1	0	1	1	64.8515	10.5145	1	0	64.8515	45.835	45.835	25024.6	0.927324	54.0769	10.5145	0	25004.3	0	0
DATA	639	8	44	unmapped	0		0	ACCCATAGATTTCATCCACATGAGCTTCTACGCCGAGGTTGTCAAATTTTTTCTTGTAAC	471	0	CUST_58512_PI248252247	CUST_58512_PI248252247	CUST_58512_PI248252247	Unknown	4669.11	249.5	0	1	7.741300e+001	8.970244e+000	0	0	64	1.366563e+002	133	2.538792e+001	2.761342e+001	30	5.370000e+001	52	7.688549e+000	7.413000e+000	0	0	0	0	0	0	0	0	71.7711	8.31649	1	2.16467e-084	1	1	64.8852	7.68855	1	0	64.8852	56.9804	56.9804	99.1123	0.927119	53.7	7.68855	0	78.8033	0	0
DATA	640	8	45	unmapped	0		0	ACTGGGTCAGCACACAGTCATGACGAGGCTGAACTGCAGCACTGTGTTTCGTCTAGCTAG	473	0	CUST_180983_PI248252247	CUST_180983_PI248252247	CUST_180983_PI248252247	Unknown	4694.5	249.5	0	0	6.186987e+000	4.573805e+000	0	0	68	7.066176e+001	71	1.152364e+001	1.204613e+001	31	5.406452e+001	53	7.131786e+000	5.189100e+000	0	0	0	0	0	0	0	0	5.73616	4.24053	1	0.000525717	1	0	64.9256	7.13179	1	0	64.9256	65	65	33.1178	0.927134	54.0645	7.13179	0	12.7894	0	0
DATA	641	8	46	unmapped	0		0	GAAGGATTCCCTTGGAATGGTATATACAAATTACTAGGAGTGTATATCGATCATTGGTAT	475	0	CUST_107972_PI248252247	CUST_107972_PI248252247	CUST_107972_PI248252247	Unknown	4720.28	249.84	0	1	4.236230e+003	4.236472e+002	0	0	65	3.992215e+003	3875	5.822400e+002	7.702107e+002	35	5.217143e+001	52	7.781901e+000	7.042350e+000	0	0	0	0	0	0	0	0	3927.24	392.747	1	0	1	1	64.9724	7.7819	1	0	64.9724	49.1849	49.1849	3954.67	0.927061	52.1714	7.7819	0	3934.32	0	0
DATA	642	8	47	unmapped	0		0	CAAACAATTTTAACATACACCCACACTAGTTTGCAGTAACACAGTGAATACACGTGATAA	477	0	CUST_216565_PI248252247	CUST_216565_PI248252247	CUST_216565_PI248252247	Unknown	4745.5	250.257	0	1	2.760421e+003	2.760793e+002	0	0	66	2.623894e+003	2510.5	4.303381e+002	5.378131e+002	28	5.214286e+001	52	8.557926e+000	8.710275e+000	0	0	0	0	0	0	0	0	2558.86	255.92	1	1.28826e-299	1	1	65.0349	8.55793	1	0	65.0349	47.2035	47.2035	2586.35	0.926982	52.1429	8.55793	0	2565.97	0	0
DATA	643	8	48	unmapped	0		0	TGAGCATGGACATCGTACTCGCAATAACATTTTATTTTCTCTCTTCGCTCCACTGTAACC	479	0	CUST_113276_PI248252247	CUST_113276_PI248252247	CUST_113276_PI248252247	Unknown	4770.62	249.932	0	1	1.895117e+004	1.895123e+003	0	0	64	1.763558e+004	17035	2.475976e+003	2.944444e+003	26	5.815385e+001	59.5	6.685461e+000	4.262475e+000	0	0	0	0	0	0	0	0	17570.5	1757.05	1	0	1	1	65.0955	6.68546	1	0	65.0955	49.1849	49.1849	17598	0.927145	58.1538	6.68546	0	17577.6	0	0
DATA	644	8	49	unmapped	0		0	TACCCATGCGGAGTTTACGACATTTACCACATCACTTAATATTACCATACGTACCGGTAG	481	0	CUST_189474_PI248252247	CUST_189474_PI248252247	CUST_189474_PI248252247	Unknown	4796.11	249.5	0	1	1.733615e+002	1.791840e+001	1	0	63	2.259365e+002	221	4.439663e+001	4.484865e+001	29	5.413793e+001	53	9.455626e+000	1.037820e+001	0	0	0	0	0	0	0	0	160.769	16.6169	1	8.82536e-132	1	1	65.1671	9.45563	1	0	65.1671	56.9804	56.9804	188.393	0.927365	54.1379	9.45563	0	167.962	0	0
DATA	645	8	50	unmapped	0		0	CTGGGAGCAGACGAGTTGGAAATGTACTGAGAAAGTTGGTCCAACGCCGATGGAACTGGA	483	0	CUST_124816_PI248252247	CUST_124816_PI248252247	CUST_124816_PI248252247	Unknown	4821.5	249.648	0	1	5.829741e+000	4.567637e+000	1	0	65	7.064615e+001	69	1.235090e+001	1.260210e+001	33	5.257576e+001	53	7.318770e+000	7.413000e+000	0	0	0	0	0	0	0	0	5.40672	4.2362	1	0.00105351	1	0	65.2394	7.31877	1	0	65.2394	57.5363	57.5363	33.1022	0.927438	52.5758	7.31877	0	12.6397	0	0
DATA	646	8	51	unmapped	0		0	AATCTCGTTTCTATAGTTCACAGACCACACTCTGTCGGTGCCAGGTATTGATACAGTGAA	485	0	CUST_181636_PI248252247	CUST_181636_PI248252247	CUST_181636_PI248252247	Unknown	4846.91	249.614	0	1	1.015314e+001	4.641891e+000	1	0	63	7.473016e+001	75	1.053444e+001	1.111950e+001	30	5.286667e+001	52.5	7.157024e+000	6.486375e+000	0	0	0	0	0	0	0	0	9.41805	4.30582	1	3.6931e-008	1	0	65.3121	7.15702	1	0	65.3121	57.259	57.259	37.1862	0.927599	52.8667	7.15702	0	16.6899	0	0
DATA	647	8	52	unmapped	0		0	CTACGATCTTGATAACATTCTTTCTGTACTCATTTAGTCCACAGCTGTGATGATCATAGG	487	0	CUST_13431_PI248252247	CUST_13431_PI248252247	CUST_13431_PI248252247	Unknown	4872.5	250	4.54897	0	4.548969e+000	4.546590e+000	0	0	62	6.908065e+001	68.5	1.012269e+001	1.149015e+001	30	5.416667e+001	53.5	7.974456e+000	7.413000e+000	0	0	0	0	0	0	0	0	3.69469	4.21777	0	0.0237347	1	0	65.386	7.97446	1	0	65.386	65	65	31.5366	0.927677	54.1667	7.97446	0	11.0018	1	0
DATA	648	8	53	unmapped	0		0	CGCCATGGAATAAGCTTCGAAAGAATGGAAGCTCGTTTTTTACAAAGATGCATTCATACG	489	0	CUST_12272_PI248252247	CUST_12272_PI248252247	CUST_12272_PI248252247	Unknown	4897.5	250	4.54781	0	4.547811e+000	4.527960e+000	0	0	62	6.177419e+001	61	8.373297e+000	8.895600e+000	29	5.520690e+001	54	7.884792e+000	1.111950e+001	0	0	0	0	0	0	0	0	-3.68644	4.20155	0	0.0240433	1	0	65.4606	7.88479	1	0	65.4606	65	65	24.2302	0.927913	55.2069	7.88479	0	3.65723	1	0
DATA	649	8	54	unmapped	0		0	TAAAACTTTAGTTAGTTATTAGGAAGTAGGAGCAAGAAGAGAAAATAGCCCACCCTATGA	491	0	CUST_19942_PI248252247	CUST_19942_PI248252247	CUST_19942_PI248252247	Unknown	4923.09	250.065	4.54644	1	4.546444e+000	4.526599e+000	0	0	67	6.165672e+001	60	1.008532e+001	1.149015e+001	34	5.511765e+001	55.5	8.902722e+000	9.636900e+000	0	0	0	0	0	0	0	0	-3.88112	4.20155	0	0.0176308	1	0	65.5378	8.90272	1	0	65.5378	54.4085	54.4085	24.1127	0.928192	55.1176	8.90272	0	3.49797	1	0
DATA	650	8	55	unmapped	0		0	TGGTATTCACGATAGTGGCGAGTTACCGTTCCATGAGCGGCCTCGCTCTCGATGACTTGG	493	0	CUST_23952_PI248252247	CUST_23952_PI248252247	CUST_23952_PI248252247	Unknown	4948.96	250.392	0	1	1.338067e+002	1.412517e+001	0	0	64	1.898594e+002	188	2.765999e+001	2.928135e+001	46	5.215217e+001	53	7.180119e+000	6.671700e+000	0	0	0	0	0	0	0	0	124.235	13.1147	1	2.17536e-116	1	1	65.6248	7.18012	1	0	65.6248	49.1849	49.1849	152.315	0.928463	52.1522	7.18012	0	131.655	0	0
DATA	651	8	56	unmapped	0		0	ACTCCGAGTTGAATGGGCTTTTCCAATGCCAATTCCAGGGCGATAATCCCACTACATTTG	495	0	CUST_46939_PI248252247	CUST_46939_PI248252247	CUST_46939_PI248252247	Unknown	4974.13	250.243	0	1	1.936005e+004	1.936011e+003	0	0	66	1.805012e+004	17494.5	2.136371e+003	2.786917e+003	27	5.503704e+001	53	9.238221e+000	8.895600e+000	0	0	0	0	0	0	0	0	17984.4	1798.45	1	0	1	1	65.7045	9.23822	1	0	65.7045	46.5243	46.5243	18012.6	0.928945	55.037	9.23822	0	17991.9	0	0
DATA	652	8	57	unmapped	0		0	CTTGAAATGGTCTTGTTCTTCAAATCGACGGACTACCAATCCACCCACGATTCTGTACAT	497	0	CUST_97865_PI248252247	CUST_97865_PI248252247	CUST_97865_PI248252247	Unknown	4999.42	250.427	0	1	5.453601e+002	5.472305e+001	0	1	63	5.726349e+002	571	8.291354e+001	7.746585e+001	26	5.892308e+001	59	1.041124e+001	1.334340e+001	0	0	0	0	0	0	0	0	506.865	50.8603	1	3.23844e-201	1	1	65.77	10.4112	1	0	65.77	57.5363	57.5363	535.091	0.929413	58.9231	10.4112	0	514.336	0	0
DATA	653	8	58	unmapped	0		0	AATATCAACATCTTTGCAGATGCACCCGAGACAGAGCAAATGGTTTCCTCAGTAGAAGGA	499	0	CUST_80663_PI248252247	CUST_80663_PI248252247	CUST_80663_PI248252247	Unknown	5024.58	250.427	0	0	1.708506e+001	4.829904e+000	0	0	64	8.173438e+001	78.5	1.403764e+001	1.575262e+001	27	5.411111e+001	54	4.576977e+000	5.189100e+000	0	0	0	0	0	0	0	0	15.8897	4.49198	1	1.13556e-017	1	0	65.8447	4.57698	1	0	65.8447	65	65	44.1904	0.930035	54.1111	4.57698	0	23.3853	0	0
DATA	654	8	59	unmapped	0		0	AAACTCCGAAATGTGTTGCATGTCGCCTCTCCTCCTACACTTTCTGGTATTCCATATGTG	501	0	CUST_217154_PI248252247	CUST_217154_PI248252247	CUST_217154_PI248252247	Unknown	5050.11	250.5	0	1	3.361487e+002	3.391662e+001	0	0	64	3.788125e+002	357	6.815269e+001	8.209897e+001	23	5.286957e+001	53	7.875765e+000	8.524950e+000	0	0	0	0	0	0	0	0	312.873	31.5681	1	5.94525e-172	1	1	65.9398	7.87576	1	0	65.9398	56.9804	56.9804	341.269	0.930757	52.8696	7.87576	0	320.41	0	0
DATA	655	8	60	unmapped	0		0	GCCACATTGCCTTTTCACGGATTCCAACCAAGTTTACGGGAATGGCTCCGCGCGGATTCG	503	0	CUST_151206_PI248252247	CUST_151206_PI248252247	CUST_151206_PI248252247	Unknown	5075.5	250.5	0	0	8.344245e+000	4.586456e+000	0	0	68	7.379412e+001	74	1.198452e+001	1.427002e+001	31	5.106452e+001	48	8.095000e+000	7.413000e+000	0	0	0	0	0	0	0	0	7.77372	4.27286	1	3.84447e-006	1	0	66.0204	8.095	1	0	66.0204	65	65	36.2501	0.931626	51.0645	8.095	0	15.3356	0	0
DATA	656	8	61	unmapped	0		0	TTTTTATCACGGACCTATCATGAGCTACCCAAGACAGGTAGACTGTTTATGAGACGCATG	505	0	CUST_104731_PI248252247	CUST_104731_PI248252247	CUST_104731_PI248252247	Unknown	5101.32	250.6	0	1	6.883753e+003	6.883900e+002	0	0	65	6.486062e+003	6449	8.780629e+002	9.347793e+002	22	5.281818e+001	51.5	7.531751e+000	7.598325e+000	0	0	0	0	0	0	0	0	6419.97	642.01	1	0	1	1	66.0947	7.53175	1	0	66.0947	50.7771	50.7771	6448.52	0.932626	52.8182	7.53175	0	6427.54	0	0
DATA	657	8	62	unmapped	0		0	AATGCTATTCTTCATGACATGTGCCATTGAAATTGGATCAAGTGTGAAGAGTCGGTCATC	507	0	CUST_173290_PI248252247	CUST_173290_PI248252247	CUST_173290_PI248252247	Unknown	5126.38	250.762	0	1	4.978359e+000	4.527194e+000	1	0	63	7.082540e+001	71	9.600974e+000	9.266250e+000	21	5.452381e+001	53	7.909608e+000	8.895600e+000	0	0	0	0	0	0	0	0	4.64846	4.22719	1	0.0046501	1	0	66.1769	7.90961	1	0	66.1769	51.4001	51.4001	33.2814	0.933733	54.5238	7.90961	0	12.2468	0	0
DATA	658	8	63	unmapped	0		0	GCGAGGACGGTAGAGAAACGCATTGTGATTGTTTGTCTTTTTGTTGTAGAGAAAGAAGCC	509	0	CUST_42207_PI248252247	CUST_42207_PI248252247	CUST_42207_PI248252247	Unknown	5151.58	250.573	0	1	4.206234e+001	6.154620e+000	1	0	63	1.055556e+002	105	1.744741e+001	1.779120e+001	22	5.700000e+001	56.5	1.024463e+001	8.895600e+000	0	0	0	0	0	0	0	0	39.334	5.7554	1	3.69243e-052	1	1	66.2216	10.2446	1	0	66.2216	57.5363	57.5363	68.0116	0.935136	57	10.2446	0	46.9156	0	0
DATA	659	8	64	unmapped	0		0	GGCACTACAACTCCGGAAAGGATGTTATTGCCAAGGCACTTTCTAAGTTTCCCTGAATGA	511	0	CUST_217051_PI248252247	CUST_217051_PI248252247	CUST_217051_PI248252247	Unknown	5177.17	250.776	0	1	5.471012e+003	5.471195e+002	0	0	66	5.190530e+003	5171	7.099748e+002	8.400782e+002	31	5.548387e+001	55	7.928308e+000	8.154300e+000	0	0	0	0	0	0	0	0	5124.3	512.448	1	0	1	1	66.2265	7.92831	1	0	66.2265	49.1849	49.1849	5152.99	0.936628	55.4839	7.92831	0	5131.82	0	0
DATA	660	8	65	unmapped	0		0	TCATAATGACTTGTCCTGTCCAAACATGGATGCCATACGCATCCGGGTTATCTTCTTTCG	513	0	CUST_55075_PI248252247	CUST_55075_PI248252247	CUST_55075_PI248252247	Unknown	5202.79	250.63	0	1	1.358052e+003	1.358790e+002	0	0	65	1.340754e+003	1321	1.641734e+002	2.149770e+002	33	5.251515e+001	52	7.437747e+000	6.671700e+000	0	0	0	0	0	0	0	0	1274.48	127.517	1	3.05397e-257	1	1	66.276	7.43775	1	0	66.276	48.2044	48.2044	1303.21	0.93846	52.5152	7.43775	0	1281.98	0	0
DATA	661	8	66	unmapped	0		0	TATCCCAGAACCAATTTGCCCGTGTATTGTTGTCCTGATGGAATAACAGACGCATCCCAA	515	0	CUST_60531_PI248252247	CUST_60531_PI248252247	CUST_60531_PI248252247	Unknown	5227.63	250.596	0	1	4.230525e+001	6.152849e+000	0	0	64	1.060781e+002	102	2.045538e+001	2.001510e+001	29	5.206897e+001	53	3.936378e+000	3.706500e+000	0	0	0	0	0	0	0	0	39.7852	5.78634	1	1.00975e-052	1	1	66.2929	3.93638	1	0	66.2929	57.8122	57.8122	68.5341	0.940432	52.069	3.93638	0	47.2355	0	0
DATA	662	8	67	unmapped	0		0	TACAAGCTTTTCTTCTGGTTTCTCGCTTGCTTATCGCTGATTTGCAAACGACTGCATGGC	517	0	CUST_36999_PI248252247	CUST_36999_PI248252247	CUST_36999_PI248252247	Unknown	5253.5	251	0	0	7.051080e+000	4.512846e+000	0	0	62	7.296774e+001	74	1.238848e+001	1.389937e+001	30	5.270000e+001	52	8.263547e+000	8.710275e+000	0	0	0	0	0	0	0	0	6.64633	4.2538	1	6.63245e-005	1	0	66.3214	8.26355	1	0	66.3214	65	65	35.4237	0.942597	52.7	8.26355	0	14.0492	0	0
DATA	663	8	68	unmapped	0		0	ATTCGAGATGCCGTGCTTTTGGTCTAACTCGATGGAGCGCTGGAGGACCTGATCGCTGAG	519	0	CUST_195752_PI248252247	CUST_195752_PI248252247	CUST_195752_PI248252247	Unknown	5278.5	251	0	1	2.493420e+002	2.532741e+001	0	0	62	3.020161e+002	298	3.926142e+001	4.243943e+001	30	5.416667e+001	53	1.024891e+001	1.149015e+001	0	0	0	0	0	0	0	0	235.654	23.9371	1	8.34696e-155	1	1	66.3617	10.2489	1	0	66.3617	54.1152	54.1152	264.472	0.945105	54.1667	10.2489	0	243.024	0	0
DATA	664	8	69	unmapped	0		0	AGGGCAAGAACGACGACGGCATCAAAAATTTCTTTTATGATGTGTGGGAAGCCTACGTTA	521	0	CUST_124387_PI248252247	CUST_124387_PI248252247	CUST_124387_PI248252247	Unknown	5304	251	0	1	1.245969e+003	1.246757e+002	0	0	69	1.247536e+003	1250	2.451256e+002	2.312856e+002	28	5.310714e+001	52.5	5.737074e+000	6.857025e+000	0	0	0	0	0	0	0	0	1181.14	118.189	1	1.28196e-252	1	1	66.3923	5.73707	1	0	66.3923	54.9904	54.9904	1209.99	0.947972	53.1071	5.73707	0	1188.47	0	0
DATA	665	8	70	unmapped	0		0	AACCTGTGAAAGTTCCCCAAAGGTCTTCCATTGTATCTCTGGTACAGGCCTCCATTGTAT	523	0	CUST_161961_PI248252247	CUST_161961_PI248252247	CUST_161961_PI248252247	Unknown	5329.5	251.352	0	1	5.236100e+000	4.448732e+000	1	2	63	7.133333e+001	70	1.178161e+001	1.111950e+001	36	5.633333e+001	56.5	9.567803e+000	9.080925e+000	0	0	0	0	0	0	0	0	4.97979	4.23096	1	0.00247986	1	0	66.3535	9.5678	1	0	66.3535	57.5363	57.5363	33.7893	0.951049	56.3333	9.5678	0	12.1815	0	0
DATA	666	8	71	unmapped	0		0	GGATCTTCAACATGCCATCCATGTCTATTATACTTCTGCTTTATCAATAACCGGTGCTCC	525	0	CUST_2770_PI248252247	CUST_2770_PI248252247	CUST_2770_PI248252247	Unknown	5354.58	251.427	0	1	3.428514e+002	3.456654e+001	1	2	61	3.935410e+002	391	5.559723e+001	5.263230e+001	39	5.435897e+001	54	7.821991e+000	7.413000e+000	0	0	0	0	0	0	0	0	327.262	32.9948	1	1.12172e-174	1	1	66.2787	7.82199	1	0	66.2787	57.5363	57.5363	355.997	0.954531	54.359	7.82199	0	334.308	0	0
DATA	667	8	72	unmapped	0		0	CACGTTCACCGTATCCAGGAGCGTCAACAACAACTAACTTCGGAGCATCCTTATTATTCA	527	0	CUST_193100_PI248252247	CUST_193100_PI248252247	CUST_193100_PI248252247	Unknown	5380.42	251.427	0	0	8.624935e+000	4.467290e+000	1	0	63	7.452381e+001	75	1.221165e+001	1.260210e+001	21	5.033333e+001	51	4.953113e+000	5.930400e+000	0	0	0	0	0	0	0	0	8.26743	4.28212	1	1.00915e-006	1	0	66.2564	4.95311	1	0	66.2564	65	65	36.9798	0.95855	50.3333	4.95311	0	15.2045	0	0
DATA	668	8	73	unmapped	0		0	AAGCGAAACAGAAACAGAGTCGGAATAGCTGAGGTCACATTCTATTTTGGGGCCTGCTTT	529	0	CUST_19742_PI248252247	CUST_19742_PI248252247	CUST_19742_PI248252247	Unknown	5405.58	251.427	4.38261	0	4.382615e+000	4.376128e+000	4	0	60	6.945000e+001	69.5	9.450002e+000	7.042350e+000	32	5.337500e+001	54	1.060660e+001	1.149015e+001	0	0	0	0	0	0	0	0	3.20078	4.21373	0	0.0495841	1	0	66.2492	10.6066	1	1	66.2492	65	65	31.906	0.962889	53.375	10.6066	0	10.0445	1	0
DATA	669	8	74	unmapped	0		0	AGGCTCCGTCGTAAGAGGAGAAAGATGAGGGCTCGTTCCAAGTAATCCTGGAGCGATTAT	531	0	CUST_132937_PI248252247	CUST_132937_PI248252247	CUST_132937_PI248252247	Unknown	5431	251.455	0	1	5.701495e+004	5.701497e+003	0	0	64	5.524077e+004	52856.3	7.475522e+003	8.492262e+003	33	5.463636e+001	53	8.473555e+000	9.636900e+000	0	0	1	0	0	0	0	0	55174.6	5517.46	1	0	1	1	66.1614	8.47356	1	0	66.1614	55.8519	55.8519	55203.2	0.967722	54.6364	8.47356	0	55181.3	0	0
DATA	670	8	75	unmapped	0		0	CATACCGTGATGCCGAATCTATCCTTATGGTATGATTACGATCTAATTGAGACGCTAAAG	533	0	CUST_96935_PI248252247	CUST_96935_PI248252247	CUST_96935_PI248252247	Unknown	5456.92	251.605	0	1	1.918387e+002	1.966375e+001	0	0	64	2.527500e+002	246.5	3.923636e+001	4.003020e+001	32	5.503125e+001	54.5	9.670322e+000	1.019287e+001	0	0	0	0	0	0	0	0	186.681	19.135	1	9.31625e-141	1	1	66.0693	9.67032	1	0	66.0693	49.1849	49.1849	215.206	0.973113	55.0313	9.67032	0	193.16	0	0
DATA	671	8	76	unmapped	0		0	AGTTTTGAGGATCCTGATAACTCTTTTACTCGGCCGGCAAGAGCTTTTCTTCTTTGCGCA	535	0	CUST_122397_PI248252247	CUST_122397_PI248252247	CUST_122397_PI248252247	Unknown	5481.67	251.5	4.31101	1	4.311005e+000	4.294096e+000	1	1	64	6.725000e+001	67.5	8.981462e+000	7.783650e+000	35	5.731429e+001	56	9.913661e+000	1.223145e+001	0	0	0	0	0	0	0	0	1.25293	4.20342	0	0.43945	1	0	65.9971	9.91366	1	0	65.9971	57.5363	57.5363	29.706	0.978884	57.3143	9.91366	0	7.56918	1	0
DATA	672	8	77	unmapped	0		0	TTCGAGCAAATTTGTTCTTGTTGTTGAGTCTCTCAACCAGAAGACTGGTCTTGGCTCTAA	537	0	CUST_64947_PI248252247	CUST_64947_PI248252247	CUST_64947_PI248252247	Unknown	5507.56	251.74	0	1	3.100000e+004	3.100002e+003	0	0	65	3.061203e+004	30275.4	3.655224e+003	4.330574e+003	30	5.886667e+001	54.5	1.358684e+001	1.501132e+001	0	0	1	0	0	0	0	0	30546.1	3054.61	1	0	1	1	65.9114	13.5868	1	0	65.9114	49.5074	49.5074	30574.5	0.985359	58.8667	13.5868	0	30552.3	0	0
DATA	673	8	78	unmapped	0		0	TACACCTTCTAGTACGAATCCCATACGATCCGCCAACTTAAGAGAAGCTAAGTTTAACGG	539	0	CUST_37338_PI248252247	CUST_37338_PI248252247	CUST_37338_PI248252247	Unknown	5532.96	251.778	0	1	1.631570e+001	4.537142e+000	2	0	64	8.201563e+001	79.5	1.259440e+001	1.186080e+001	37	4.808108e+001	49	4.443337e+000	5.189100e+000	0	0	0	0	0	0	0	0	16.1921	4.50276	1	3.77696e-018	1	0	65.8236	4.44334	1	0	65.8236	47.2035	47.2035	44.4716	0.992423	48.0811	4.44334	0	22.1358	0	0
DATA	674	8	79		66	Structural	0		1	1	DarkCorner	DarkCorner	DarkCorner		5557.33	252.721	4.22247	1	4.222472e+000	4.204041e+000	0	0	64	6.189063e+001	62.5	9.628195e+000	1.037820e+001	42	5.128571e+001	51.5	5.653774e+000	5.559750e+000	0	0	0	0	0	0	0	0	-3.81751	4.20155	0	0.0195362	1	0	65.7081	5.65377	1	0	65.7081	43.7019	43.7019	24.3466	0.999408	51.2857	5.65377	0	1.90872	0	0
DATA	675	8	80		66	Structural	0		1	1	DarkCorner	DarkCorner	DarkCorner		5583.62	251.867	4.18418	1	4.184181e+000	4.165917e+000	1	1	63	6.082540e+001	60	7.347459e+000	7.042350e+000	33	5.145455e+001	51	5.772190e+000	4.447800e+000	0	0	0	0	0	0	0	0	-4.7756	4.20155	0	0.00366699	1	0	65.601	5.77219	1	0	65.601	56.1362	56.1362	23.2814	1.00855	51.4545	5.77219	0	0.740319	0	0
DATA	676	8	81		66	Structural	0		1	1	DarkCorner	DarkCorner	DarkCorner		5608.3	251.812	4.14719	1	4.147186e+000	4.129084e+000	1	0	64	6.021875e+001	59.5	8.715009e+000	8.895600e+000	39	5.256410e+001	54	7.114828e+000	7.783650e+000	0	0	0	0	0	0	0	0	-5.2897	4.20155	0	0.00133893	1	0	65.5084	7.11483	1	0	65.5084	46.8651	46.8651	22.6748	1.01755	52.5641	7.11483	0	0.030672	0	0
DATA	677	8	82		66	Structural	0		1	1	DarkCorner	DarkCorner	DarkCorner		5634.53	251.812	4.10526	1	4.105261e+000	4.087342e+000	0	0	66	6.104545e+001	59	8.500555e+000	8.710275e+000	26	5.215385e+001	53.5	5.189931e+000	5.189100e+000	0	0	0	0	0	0	0	0	-4.35922	4.20155	0	0.00784341	1	0	65.4047	5.18993	1	0	65.4047	50.4627	50.4627	23.5015	1.02794	52.1538	5.18993	0	0.745158	0	0
DATA	678	8	83		66	Structural	0		1	1	DarkCorner	DarkCorner	DarkCorner		5659.5	252	4.06304	1	4.063037e+000	4.045302e+000	13	0	49	6.526531e+001	63	1.455847e+001	1.111950e+001	27	5.007407e+001	51	5.935071e+000	7.042350e+000	0	0	0	0	0	0	0	0	-0.0207192	4.20155	0	0.989789	1	0	65.286	5.93507	1	0	65.286	54.1152	54.1152	27.7213	1.03863	50.0741	5.93507	0	4.85482	0	0
DATA	679	8	84		66	Structural	0		1	1	DarkCorner	DarkCorner	DarkCorner		5685.3	252.515	4.01727	1	4.017268e+000	3.999732e+000	0	0	66	6.209091e+001	60	1.059859e+001	1.297275e+001	37	5.027027e+001	50	5.124281e+000	5.189100e+000	0	0	0	0	0	0	0	0	-3.06651	4.20155	0	0.0598063	1	0	65.1574	5.12428	1	0	65.1574	55.2791	55.2791	24.5469	1.05046	50.2703	5.12428	0	1.56254	0	0
DATA	680	8	85		66	Structural	0		1	1	DarkCorner	DarkCorner	DarkCorner		5711.2	252.145	3.96651	1	3.966514e+000	3.952197e+000	1	0	65	6.666154e+001	64	9.731195e+000	9.636900e+000	396	5.208333e+001	52	7.379110e+000	7.413000e+000	0	0	0	0	0	0	0	0	1.63725	4.20474	0	0.31273	1	0	65.0243	7.37911	1	0	65.0243	46.1809	46.1809	29.1175	1.0639	52.0833	7.37911	0	6.01673	0	0
DATA	681	9	1		66	Structural	0		1	1	DarkCorner	DarkCorner	DarkCorner		3564.42	253.573	3.90435	1	3.904350e+000	3.887307e+000	0	0	64	5.676563e+001	56.5	9.415863e+000	9.266250e+000	378	4.954497e+001	49	6.617583e+000	6.671700e+000	0	0	0	0	0	0	0	0	-7.92774	4.20155	0	2.54718e-006	1	0	64.6934	6.61758	1	0	64.6934	57.5363	57.5363	19.2216	1.08084	49.545	6.61758	0	-2.60067	0	0
DATA	682	9	2		66	Structural	0		1	1	DarkCorner	DarkCorner	DarkCorner		3589.58	253.573	3.9566	0	3.956600e+000	3.939329e+000	3	0	61	5.486885e+001	54	6.222206e+000	4.447800e+000	33	5.124242e+001	50	6.339511e+000	7.413000e+000	0	0	0	0	0	0	0	0	-9.86923	4.20155	0	9.4486e-009	1	0	64.7381	6.33951	1	0	64.7381	65	65	17.3249	1.06657	51.2424	6.33951	0	-4.41265	0	0
DATA	683	9	3		66	Structural	0		1	1	DarkCorner	DarkCorner	DarkCorner		3615.37	253.596	4.00725	0	4.007249e+000	3.989757e+000	0	0	64	5.631250e+001	57	9.053413e+000	9.822225e+000	23	5.300000e+001	55	4.852366e+000	4.818450e+000	0	0	0	0	0	0	0	0	-8.47351	4.20155	0	5.68745e-007	1	0	64.786	4.85237	1	0	64.786	65	65	18.7685	1.05309	53	4.85237	0	-2.8847	0	0
DATA	684	9	4		66	Structural	0		1	1	DarkCorner	DarkCorner	DarkCorner		3640.5	254	4.05477	0	4.054771e+000	4.037072e+000	2	0	60	5.473333e+001	54.5	8.372406e+000	7.042350e+000	40	5.142500e+001	50	6.456511e+000	7.413000e+000	0	0	0	0	0	0	0	0	-10.1146	4.20155	0	4.43875e-009	1	0	64.8479	6.45651	1	0	64.8479	65	65	17.1893	1.04074	51.425	6.45651	0	-4.38622	0	0
DATA	685	9	5		66	Structural	0		1	1	DarkCorner	DarkCorner	DarkCorner		3666	254	4.0991	0	4.099101e+000	4.081209e+000	0	0	69	5.575362e+001	55	7.458524e+000	8.895600e+000	31	4.990323e+001	49	6.823268e+000	5.930400e+000	0	0	0	0	0	0	0	0	-9.13563	4.20155	0	8.51306e-008	1	0	64.8893	6.82327	1	0	64.8893	65	65	18.2096	1.02949	49.9032	6.82327	0	-3.28728	0	0
DATA	686	9	6		66	Structural	0		1	1	DarkCorner	DarkCorner	DarkCorner		3691.5	254.352	4.14156	0	4.141561e+000	4.123483e+000	4	0	62	5.543548e+001	56	6.064195e+000	5.930400e+000	32	5.284375e+001	52	5.548085e+000	4.633125e+000	0	0	0	0	0	0	0	0	-9.50491	4.20155	0	2.84839e-008	1	0	64.9404	5.54809	1	0	64.9404	65	65	17.8915	1.01893	52.8438	5.54809	0	-3.53115	0	0
DATA	687	9	7		66	Structural	0		1	1	DarkCorner	DarkCorner	DarkCorner		3716.08	254.742	4.18004	1	4.180044e+000	4.161798e+000	3	0	63	5.842857e+001	57	8.603664e+000	7.783650e+000	39	5.274359e+001	52	7.687029e+000	7.413000e+000	0	0	0	0	0	0	0	0	-6.54949	4.20155	0	8.3508e-005	1	0	64.9781	7.68703	1	0	64.9781	45.1352	45.1352	20.8846	1.00955	52.7436	7.68703	0	-0.469057	0	0
DATA	688	9	8	unmapped	0		0	TGGTGGATAACGTAAGGAAAACCAAAGCAAGCAGAATAACATATGGAAATGCTAGGGAAG	541	0	CUST_186322_PI248252247	CUST_186322_PI248252247	CUST_186322_PI248252247	Unknown	3742.42	254.427	4.21673	1	4.216730e+000	4.198324e+000	2	1	61	6.139344e+001	61	6.952886e+000	7.413000e+000	37	5.559459e+001	53	9.914802e+000	1.111950e+001	0	0	0	0	0	0	0	0	-3.62227	4.20155	0	0.0265654	1	0	65.0157	9.9148	1	0	65.0157	57.5363	57.5363	23.8494	1.00077	55.5946	9.9148	0	2.57131	1	0
DATA	689	9	9	unmapped	0		0	AGGTGTTCATAGTGAAGTCGTTGATGCATCATCTTGCCATGGTAGTGGTGAACTGCTCTT	543	0	CUST_134926_PI248252247	CUST_134926_PI248252247	CUST_134926_PI248252247	Unknown	3767.58	254.427	4.25001	0	4.250009e+000	4.231458e+000	1	0	63	6.141270e+001	60	9.051172e+000	8.524950e+000	37	5.818919e+001	53	1.583393e+001	1.482600e+001	0	0	0	0	0	0	0	0	-3.64265	4.20155	0	0.0257405	1	0	65.0553	15.8339	1	0	65.0553	65	65	23.8687	0.992933	58.1892	15.8339	0	2.65861	1	0
DATA	690	9	10		1028	E1A	0		44	1	(+)E1A_r60_3	E1A_r60_3	E1A_r60_3		3792.89	254.5	4.28126	1	4.281256e+000	4.262568e+000	4	1	59	5.811864e+001	57	7.098044e+000	6.301050e+000	39	5.366667e+001	54	6.921870e+000	6.671700e+000	0	0	0	0	0	0	0	0	-6.97345	4.20155	0	2.99406e-005	1	0	65.0921	6.92187	1	0	65.0921	56.9804	56.9804	20.5746	0.985686	53.6667	6.92187	0	-0.569796	1	0
DATA	691	9	11	unmapped	0		0	ATTATCATCAGCGAGAAAATTATTCAGGTCAAACTTCTCCGGGGCATCGAAGTTGTCCGG	545	0	CUST_176061_PI248252247	CUST_176061_PI248252247	CUST_176061_PI248252247	Unknown	3818.42	254.427	4.31007	1	4.310065e+000	4.294341e+000	0	0	64	6.671875e+001	67.5	9.203982e+000	9.080925e+000	23	5.565217e+001	55	6.072357e+000	5.930400e+000	0	0	0	0	0	0	0	0	1.59448	4.20458	0	0.325496	1	0	65.1243	6.07236	1	0	65.1243	57.5363	57.5363	29.1748	0.979097	55.6522	6.07236	0	8.09489	1	0
DATA	692	9	12	unmapped	0		0	CATTCATTCATGCATCGATTACGGTAATTATGAAGGGGTATGATTACTGTCCGTAGCTAC	547	0	CUST_11028_PI248252247	CUST_11028_PI248252247	CUST_11028_PI248252247	Unknown	3843.67	254.5	4.33668	1	4.336682e+000	4.331870e+000	1	0	65	6.855385e+001	68	1.068590e+001	1.037820e+001	33	5.245455e+001	52	6.285355e+000	6.671700e+000	0	0	0	0	0	0	0	0	3.40034	4.21529	0	0.0371492	1	0	65.1535	6.28535	1	0	65.1535	57.5363	57.5363	31.0098	0.973088	52.4545	6.28535	0	9.99068	1	0
DATA	693	9	13	unmapped	0		0	GACGCATTTACAACGCCTCCGATTTCACGCGGAGCCATAGCAGCTGTTCCTAAGATGTGA	549	0	CUST_210284_PI248252247	CUST_210284_PI248252247	CUST_210284_PI248252247	Unknown	3869.11	254.5	4.36119	1	4.361189e+000	4.342152e+000	1	0	63	6.119048e+001	61	9.208792e+000	8.524950e+000	31	5.367742e+001	53	7.044559e+000	7.042350e+000	0	0	0	0	0	0	0	0	-3.98834	4.20155	0	0.0147897	1	0	65.1788	7.04456	1	0	65.1788	56.9804	56.9804	23.6465	0.96762	53.6774	7.04456	0	2.68645	1	0
DATA	694	9	14	unmapped	0		0	GCTGCGAGGATTTGTTGCACGGCCATCATCGAAGTCGGTAATAACTTTCCACTTTTCAAT	551	0	CUST_152535_PI248252247	CUST_152535_PI248252247	CUST_152535_PI248252247	Unknown	3894.5	254.5	0	1	1.397377e+002	1.463950e+001	0	0	68	1.997206e+002	199	3.594268e+001	3.780630e+001	30	5.330000e+001	53.5	8.073584e+000	6.671700e+000	0	0	0	0	0	0	0	0	134.521	14.093	1	4.0141e-121	1	1	65.1992	8.07358	1	0	65.1992	57.5363	57.5363	162.177	0.962671	53.3	8.07358	0	141.273	0	0
DATA	695	9	15	unmapped	0		0	GGTGGTACGGTCGGCGACATTGAATCTGTCCCTTTTGTCGAAGCCATGCGTCAATTCCAG	553	0	CUST_139439_PI248252247	CUST_139439_PI248252247	CUST_139439_PI248252247	Unknown	3920.3	254.823	0	1	5.046747e+002	5.065770e+001	0	0	65	5.486769e+002	536	7.138126e+001	6.968220e+001	28	5.350000e+001	54	5.467073e+000	4.447800e+000	0	0	0	0	0	0	0	0	483.462	48.5284	1	2.40062e-198	1	1	65.2153	5.46707	1	0	65.2153	50.1463	50.1463	511.133	0.957967	53.5	5.46707	0	490.283	0	0
DATA	696	9	16	unmapped	0		0	AGAGATTGATTCGATGTATCCGCGCTACAATGCATCGTGTTGCGTCTATCTAAGCTGTAT	555	0	CUST_150007_PI248252247	CUST_150007_PI248252247	CUST_150007_PI248252247	Unknown	3945.63	255	0	1	1.827653e+003	1.828184e+002	0	0	65	1.808554e+003	1793	2.710366e+002	3.350676e+002	30	4.973333e+001	48	8.618078e+000	1.019287e+001	0	0	0	0	0	0	0	0	1743.33	174.384	1	2.76327e-276	1	1	65.2243	8.61808	1	0	65.2243	48.5334	48.5334	1771.01	0.953862	49.7333	8.61808	0	1750.21	0	0
DATA	697	9	17	unmapped	0		0	TCACGTAGTCGCAGCCGCAGCCCTAAACGGAAACAGCGTCGTTCACGCTCCCGCTCAAGA	557	0	CUST_108844_PI248252247	CUST_108844_PI248252247	CUST_108844_PI248252247	Unknown	3970.82	254.974	0	1	7.949709e+002	7.961995e+001	1	0	65	8.206769e+002	814	9.389873e+001	1.074885e+002	37	5.170270e+001	51	8.096175e+000	8.895600e+000	0	0	0	0	0	0	0	0	755.44	75.6608	1	1.86557e-225	1	1	65.2364	8.09617	1	0	65.2364	49.1849	49.1849	783.133	0.950274	51.7027	8.09617	0	762.383	0	0
DATA	698	9	18	unmapped	0		0	ATACACCTCGCCTGTCACGGAATACAAAGTCAGACCAATCCGATGGAAAATGCATTCATA	559	0	CUST_61195_PI248252247	CUST_61195_PI248252247	CUST_61195_PI248252247	Unknown	3996.41	255.092	0	1	2.399797e+003	2.400207e+002	0	0	64	2.337719e+003	2235	4.042021e+002	4.338458e+002	28	5.367857e+001	52	7.488527e+000	8.895600e+000	0	0	0	0	0	0	0	0	2272.46	227.285	1	2.12083e-292	1	1	65.2564	7.48853	1	0	65.2564	49.1849	49.1849	2300.17	0.946939	53.6786	7.48853	0	2279.47	0	0
DATA	699	9	19	unmapped	0		0	GTGTACAAAGTTAATTGAGATTCCTTTTCTGCCAAAGCGACCAGTTCGACCAATGCGGTG	561	0	CUST_103479_PI248252247	CUST_103479_PI248252247	CUST_103479_PI248252247	Unknown	4021.5	255	0	1	3.364288e+001	5.578866e+000	0	0	62	9.700000e+001	99	1.342374e+001	1.519665e+001	28	5.232143e+001	51	6.599964e+000	3.891825e+000	0	0	0	0	0	0	0	0	31.7623	5.26702	1	4.3192e-042	1	1	65.2377	6.59996	1	0	65.2377	54.1152	54.1152	59.456	0.944102	52.3214	6.59996	0	38.7968	0	0
DATA	700	9	20	unmapped	0		0	CGTCTTTGGGCTTTTATCTATTTCCATTAGCATACACAGTTCTGTCTCCCAAGTACTTTT	563	0	CUST_99899_PI248252247	CUST_99899_PI248252247	CUST_99899_PI248252247	Unknown	4047.5	255.179	0	1	9.061779e+003	9.061889e+002	0	0	64	8.595688e+003	8280	1.448855e+003	1.584899e+003	23	5.491304e+001	52	9.769680e+000	1.186080e+001	0	0	0	0	0	0	0	0	8530.47	853.057	1	0	1	1	65.221	9.76968	1	0	65.221	49.1849	49.1849	8558.14	0.941368	54.913	9.76968	0	8537.53	0	0
DATA	701	9	21	unmapped	0		0	GATGAAAATGCAATGGACGAAAACTAGACTCTTTGTCCTTGAAACAAGAGTATGTACAGC	565	0	CUST_58481_PI248252247	CUST_58481_PI248252247	CUST_58481_PI248252247	Unknown	4072.4	255.493	0	1	5.133786e+002	5.153249e+001	0	0	66	5.472879e+002	546	7.948077e+001	7.968975e+001	27	5.344444e+001	53	7.239493e+000	5.559750e+000	0	0	0	0	0	0	0	0	482.051	48.3879	1	3.61153e-198	1	1	65.2368	7.23949	1	0	65.2368	49.8279	49.8279	509.744	0.938978	53.4444	7.23949	0	489.164	0	0
DATA	702	9	22	unmapped	0		0	AAATCTCAACATCTCTAGGGATTCTCACCGCTGATGCACTGCATTCATGATCCATGACGT	567	0	CUST_114407_PI248252247	CUST_114407_PI248252247	CUST_114407_PI248252247	Unknown	4097.58	255.427	0	1	4.009079e+001	6.014985e+000	1	1	62	1.028065e+002	103	1.646441e+001	1.464068e+001	20	5.060000e+001	50.5	6.201867e+000	6.115725e+000	0	0	0	0	0	0	0	0	37.5645	5.63595	1	6.52648e-050	1	1	65.242	6.20187	1	0	65.242	57.5363	57.5363	65.2625	0.936985	50.6	6.20187	0	44.72	0	0
DATA	703	9	23	unmapped	0		0	GGGAGATTACATTGTACAATTGACAAGGTCAATGGGGTTGTTGAGACAACACGACCATCT	569	0	CUST_10188_PI248252247	CUST_10188_PI248252247	CUST_10188_PI248252247	Unknown	4123.43	255.329	0	1	1.000369e+004	1.000380e+003	0	0	64	9.420703e+003	8964.5	1.532062e+003	1.793205e+003	28	5.407143e+001	54.5	7.532294e+000	7.042350e+000	0	0	0	0	0	0	0	0	9355.45	935.554	1	0	1	1	65.2541	7.53229	1	0	65.2541	49.5074	49.5074	9383.16	0.935199	54.0714	7.53229	0	9362.65	0	0
DATA	704	9	24	unmapped	0		0	ATTCTACACCTCGGACCTGCAACCATAATGTCAAAAGCCGACTTCTTGCGTGAATACAAG	571	0	CUST_77692_PI248252247	CUST_77692_PI248252247	CUST_77692_PI248252247	Unknown	4148.41	255.671	0	1	2.614887e+002	2.653339e+001	0	0	64	3.093750e+002	308	5.527550e+001	5.652412e+001	25	5.188000e+001	51	6.071244e+000	4.447800e+000	0	0	0	0	0	0	0	0	244.104	24.7694	1	6.20817e-157	1	1	65.2706	6.07124	1	0	65.2706	47.8731	47.8731	271.831	0.933518	51.88	6.07124	0	251.355	0	0
DATA	705	9	25	unmapped	0		0	ATTTACGGACATTTATTCCACGAACGTTGGTGTATACTGATAATCCCGTGGAATTTCATT	573	0	CUST_117396_PI248252247	CUST_117396_PI248252247	CUST_117396_PI248252247	Unknown	4174.32	255.605	0	1	5.680568e+003	5.680747e+002	0	0	65	5.360415e+003	5246	7.443904e+002	1.024477e+003	34	5.232353e+001	51.5	7.355561e+000	7.413000e+000	0	0	0	0	0	0	0	0	5295.13	529.53	1	0	1	1	65.2826	7.35556	1	0	65.2826	49.5074	49.5074	5322.87	0.932148	52.3235	7.35556	0	5302.43	0	0
DATA	706	9	26	unmapped	0		0	GTGGGCAATCTCGGCAGCATAGCTTTTGTTGTGCATGAGCAGAAGCTCAAGTTCCCTGGC	575	0	CUST_99959_PI248252247	CUST_99959_PI248252247	CUST_99959_PI248252247	Unknown	4199.33	255.5	0	1	5.061575e+002	5.081653e+001	0	0	66	5.365303e+002	529.5	8.959434e+001	1.006315e+002	26	5.142308e+001	49	8.188641e+000	1.093418e+001	0	0	0	0	0	0	0	0	471.243	47.3112	1	8.59482e-197	1	1	65.2873	8.18864	1	0	65.2873	57.5363	57.5363	498.986	0.93102	51.4231	8.18864	0	478.569	0	0
DATA	707	9	27	unmapped	0		0	CTACTCACTTTTAACGCCATGTCTGACGACGAGCATCACGAGCAGAACTTCGACCAGGCC	577	0	CUST_28719_PI248252247	CUST_28719_PI248252247	CUST_28719_PI248252247	Unknown	4225.31	255.338	0	1	5.857627e+003	5.857801e+002	0	0	66	5.513091e+003	5339.5	7.646757e+002	8.280321e+002	34	5.402941e+001	54.5	6.775559e+000	5.930400e+000	0	0	0	0	0	0	0	0	5447.8	544.797	1	0	1	1	65.2876	6.77556	1	0	65.2876	48.5334	48.5334	5475.55	0.930036	54.0294	6.77556	0	5455.16	0	0
DATA	708	9	28	unmapped	0		0	TCATTCCTGGTTGCGGGCTCACGATGCTACCAGCAGATTAATTCACAACATGAATTTGTT	579	0	CUST_116908_PI248252247	CUST_116908_PI248252247	CUST_116908_PI248252247	Unknown	4250.5	255.711	0	1	7.008036e+003	7.008182e+002	0	0	66	6.575970e+003	6311.5	9.083947e+002	1.087116e+003	26	5.676923e+001	57.5	7.173884e+000	6.486375e+000	0	0	0	0	0	0	0	0	6510.69	651.083	1	0	1	1	65.2788	7.17388	1	0	65.2788	49.1849	49.1849	6538.43	0.929032	56.7692	7.17388	0	6518.06	0	0
DATA	709	9	29	unmapped	0		0	TCTTTTTGATCAATCTATTCCGGAACAATGGTGGAGGCGGATGTTTCATCGCGCAGTTAA	581	0	CUST_88612_PI248252247	CUST_88612_PI248252247	CUST_88612_PI248252247	Unknown	4275.74	256.257	0	1	9.689512e+001	1.069490e+001	0	0	64	1.551875e+002	147.5	2.811985e+001	2.928135e+001	32	5.575000e+001	56.5	7.526298e+000	7.968975e+000	0	0	0	0	0	0	0	0	89.9283	9.92592	1	2.28035e-097	1	1	65.2592	7.5263	1	0	65.2592	46.8651	46.8651	117.644	0.928099	55.75	7.5263	0	97.2906	0	0
DATA	710	9	30	unmapped	0		0	TCCACCGTTTTTCATGCCGTACACTATTTACTCTAATACATATCACTCACATTTCACATG	583	0	CUST_28592_PI248252247	CUST_28592_PI248252247	CUST_28592_PI248252247	Unknown	4301.4	255.844	0	1	8.783384e+003	8.783501e+002	0	0	64	8.212844e+003	7942	1.596136e+003	1.776525e+003	30	6.100000e+001	57.5	1.123725e+001	1.130482e+001	0	0	0	0	0	0	0	0	8147.61	814.772	1	0	1	1	65.2321	11.2373	1	0	65.2321	49.8279	49.8279	8175.3	0.927616	61	11.2373	0	8154.97	0	0
DATA	711	9	31	unmapped	0		0	ACATTATCGAATGCATGGCCAACTCGGACAACGTTATCCGCGCCGGCCTCACGCCCAAGC	585	0	CUST_19435_PI248252247	CUST_19435_PI248252247	CUST_19435_PI248252247	Unknown	4326.5	255.711	0	1	2.570675e+003	2.571074e+002	0	0	66	2.448606e+003	2526.5	3.547157e+002	3.736152e+002	30	5.923333e+001	59	8.528586e+000	6.857025e+000	0	0	0	0	0	0	0	0	2383.39	238.377	1	2.6841e-295	1	1	65.2112	8.52859	1	0	65.2112	49.1849	49.1849	2411.06	0.927148	59.2333	8.52859	0	2390.75	0	0
DATA	712	9	32	unmapped	0		0	TAATATTTGCCTCTCGTGCCGTCTTCTCGTCGACCAGTTGACGACCAGAGAAAATCAACC	587	0	CUST_87593_PI248252247	CUST_87593_PI248252247	CUST_87593_PI248252247	Unknown	4351.88	256.139	0	1	3.421474e+002	3.451391e+001	0	0	67	3.822090e+002	378	4.024905e+001	4.484865e+001	34	5.400000e+001	54.5	6.624107e+000	6.486375e+000	0	0	0	0	0	0	0	0	317.023	31.9795	1	9.45847e-173	1	1	65.1857	6.62411	1	0	65.1857	46.8651	46.8651	344.665	0.926569	54	6.62411	0	324.359	0	0
DATA	713	9	33	unmapped	0		0	CCCATCTTTTCTTTATCGGCCTTTTTCTTCGCAACGTTGCGCTCTTGCTCCTCTCTTCTC	589	0	CUST_41965_PI248252247	CUST_41965_PI248252247	CUST_41965_PI248252247	Unknown	4377	256	0	1	6.896330e+001	8.254376e+000	1	0	68	1.290294e+002	132	2.275304e+001	2.205367e+001	34	5.691176e+001	55	9.702757e+000	9.266250e+000	0	0	0	0	0	0	0	0	63.8784	7.64576	1	7.91281e-078	1	1	65.151	9.70276	1	0	65.151	54.9904	54.9904	91.4854	0.926267	56.9118	9.70276	0	71.1913	0	0
DATA	714	9	34	unmapped	0		0	AAGTATATCCGTATCATCTTTTTCATTACCCGAGCACTAATGGGGATTGTGTCCCAAGTT	591	0	CUST_130650_PI248252247	CUST_130650_PI248252247	CUST_130650_PI248252247	Unknown	4402.77	255.884	0	1	3.430486e+003	3.430786e+002	0	0	66	3.241788e+003	3166	5.121620e+002	6.527147e+002	31	5.393548e+001	56	7.456252e+000	6.671700e+000	0	0	0	0	0	0	0	0	3176.68	317.696	1	9.13535e-313	1	1	65.1039	7.45625	1	0	65.1039	46.5243	46.5243	3204.24	0.926016	53.9355	7.45625	0	3183.96	0	0
DATA	715	9	35	unmapped	0		0	GAATCGACTTCCTAAGTAAGACTATGTACCTCGAGGATAGAACAGTAAGACTGCAGCTGT	593	0	CUST_37658_PI248252247	CUST_37658_PI248252247	CUST_37658_PI248252247	Unknown	4428.21	255.806	0	1	2.012992e+003	2.013503e+002	0	0	65	1.928708e+003	1894	2.781552e+002	3.068982e+002	29	5.968966e+001	60	7.865401e+000	7.413000e+000	0	0	0	0	0	0	0	0	1863.65	186.413	1	2.42018e-280	1	1	65.0532	7.8654	1	0	65.0532	47.5395	47.5395	1891.16	0.925813	59.6897	7.8654	0	1870.89	0	0
DATA	716	9	36	unmapped	0		0	ATTTCCGAGATACACACAGCGGGCTTCGCCTCCGCTGCTAACAAATCTTACCTCTCTCAT	595	0	CUST_76752_PI248252247	CUST_76752_PI248252247	CUST_76752_PI248252247	Unknown	4453.42	256.427	0	1	5.309528e+002	5.328903e+001	2	2	60	5.563667e+002	553	5.993555e+001	5.318827e+001	29	5.389655e+001	53	8.173760e+000	7.413000e+000	0	0	0	0	0	0	0	0	491.362	49.3156	1	2.49018e-199	1	1	65.0042	8.17376	1	0	65.0042	57.5363	57.5363	518.823	0.925435	53.8966	8.17376	0	498.544	0	0
DATA	717	9	37	unmapped	0		0	CGGCTCCAACAGAGGATCTGGCTCGGGCTCCTTGACACCAAATCGCTTGCAGAGCAGCTT	597	0	CUST_52264_PI248252247	CUST_52264_PI248252247	CUST_52264_PI248252247	Unknown	4478.58	256.427	0	1	3.859213e+001	5.959186e+000	2	0	62	1.006613e+002	100.5	1.383029e+001	1.482600e+001	25	5.600000e+001	55	9.517528e+000	9.636900e+000	0	0	0	0	0	0	0	0	35.7093	5.51404	1	1.73408e-047	1	1	64.952	9.51753	1	0	64.952	57.5363	57.5363	63.1173	0.9253	56	9.51753	0	42.84	0	0
DATA	718	9	38	unmapped	0		0	AACTACGACGGCTGCTCACGTTTTCTATTAACATACGTTATCATGTCTGGTCTCAGCGGA	599	0	CUST_101378_PI248252247	CUST_101378_PI248252247	CUST_101378_PI248252247	Unknown	4504	256.455	0	1	6.638449e+002	6.653964e+001	0	0	62	6.790806e+002	655.5	1.053477e+002	1.158281e+002	27	5.718519e+001	56	9.770588e+000	7.783650e+000	0	0	0	0	0	0	0	0	614.182	61.5617	1	7.03629e-213	1	1	64.8986	9.77059	1	0	64.8986	55.8519	55.8519	641.537	0.925189	57.1852	9.77059	0	621.258	0	0
DATA	719	9	39	unmapped	0		0	TGCGTCACGGAATAATCGGGATTGACGTGAATAGGCCCATGCTCGAACAAAAGACCAGGA	601	0	CUST_138632_PI248252247	CUST_138632_PI248252247	CUST_138632_PI248252247	Unknown	4529.42	256.427	0	0	3.511919e+001	5.741065e+000	1	0	63	9.736508e+001	98	1.386607e+001	1.260210e+001	32	5.428125e+001	54.5	4.913670e+000	5.374425e+000	0	0	0	0	0	0	0	0	32.4896	5.31119	1	4.13532e-043	1	1	64.8755	4.91367	1	0	64.8755	65	65	59.8211	0.925123	54.2813	4.91367	0	39.5388	0	0
DATA	720	9	40	unmapped	0		0	ATGTAAATGACTGTCACAGCGTTTTTGGGTTGTCCATCTCTGGTGACTTGGCCAATCCAT	603	0	CUST_97446_PI248252247	CUST_97446_PI248252247	CUST_97446_PI248252247	Unknown	4554.67	256.5	0	0	4.706920e+001	6.540996e+000	0	0	66	1.083939e+002	106	1.681746e+001	1.704990e+001	33	5.130303e+001	51	5.114226e+000	5.189100e+000	0	0	0	0	0	0	0	0	43.5414	6.05075	1	2.94344e-057	1	1	64.8526	5.11423	1	0	64.8526	65	65	70.8499	0.92505	51.303	5.11423	0	50.5612	0	0
DATA	721	9	41	unmapped	0		0	TTGTACATCCCGTGTAACTGGAAATGGACACTGTTTTTTCTATCGATGACTGATGGTTCG	605	0	CUST_56881_PI248252247	CUST_56881_PI248252247	CUST_56881_PI248252247	Unknown	4580.75	256.587	0	1	2.380534e+004	2.380538e+003	0	0	65	2.208455e+004	21296.8	3.286736e+003	3.733253e+003	31	5.374194e+001	52	7.150607e+000	7.413000e+000	0	0	1	0	0	0	0	0	22019.7	2201.97	1	0	1	1	64.8411	7.15061	1	0	64.8411	48.8603	48.8603	22047	0.92499	53.7419	7.15061	0	22026.7	0	0
DATA	722	9	42	unmapped	0		0	GTGCCAGCGGGGTTCTCTGCAAAGACAACAGCCATGCCAAGCGCAAGATGCCAATCGATG	607	0	CUST_153286_PI248252247	CUST_153286_PI248252247	CUST_153286_PI248252247	Unknown	4605.5	256.5	0	1	9.352499e+001	1.039716e+001	10	0	58	1.513448e+002	151.5	2.069202e+001	1.834718e+001	31	5.274194e+001	52	8.793815e+000	8.154300e+000	0	0	0	0	0	0	0	0	86.5106	9.61738	1	4.06194e-095	1	1	64.8342	8.79382	1	0	64.8342	57.5363	57.5363	113.801	0.925	52.7419	8.79382	0	93.4927	0	0
DATA	723	9	43	unmapped	0		0	ATGAAGCTCATGGACATCGATACAGACTCCCTTGGCATACCCGACACCGACTACGACGCG	609	0	CUST_43840_PI248252247	CUST_43840_PI248252247	CUST_43840_PI248252247	Unknown	4631	256.545	0	1	5.895646e+002	5.913118e+001	0	0	62	6.101774e+002	590	1.031486e+002	1.032260e+002	36	5.541667e+001	51.5	1.044544e+001	1.037820e+001	0	0	0	0	0	0	0	0	545.337	54.6953	1	1.16942e-205	1	1	64.8402	10.4454	1	0	64.8402	55.8519	55.8519	572.633	0.924983	55.4167	10.4454	0	552.312	0	0
DATA	724	9	44	unmapped	0		0	CCTCCGGACTTCTTATAAGTCCAAAAGAACCATCCCGCGGTATACTGTTCGTAGAGTTGC	611	0	CUST_167451_PI248252247	CUST_167451_PI248252247	CUST_167451_PI248252247	Unknown	4656.42	256.573	4.56222	1	4.562218e+000	4.542304e+000	2	0	62	6.446774e+001	64.5	9.644021e+000	8.895600e+000	28	5.050000e+001	49	5.827775e+000	4.818450e+000	0	0	0	0	0	0	0	0	-0.402544	4.20155	0	0.803647	1	0	64.8703	5.82778	1	0	64.8703	57.5363	57.5363	26.9237	0.924983	50.5	5.82778	0	6.58609	1	0
DATA	725	9	45	unmapped	0		0	ATTATCGAGTTTGAGCTATGGGCTGAAGACGCTACAACCTACGTGAACGAGTCTTGTTAC	613	0	CUST_123537_PI248252247	CUST_123537_PI248252247	CUST_123537_PI248252247	Unknown	4682.21	257.31	0	1	2.388842e+003	2.389274e+002	0	0	65	2.274077e+003	2191	3.909953e+002	4.907406e+002	30	5.290000e+001	52	8.053057e+000	7.783650e+000	0	0	0	0	0	0	0	0	2209.17	220.957	1	1.10638e-290	1	1	64.9093	8.05306	1	0	64.9093	46.8651	46.8651	2236.53	0.924786	52.9	8.05306	0	2216.17	0	0
DATA	726	9	46	unmapped	0		0	CCGTGTATCATCGTCATCTGCGGACTCGAGCTCGCGTCCTCAGCAAGACAATCCATTCAA	615	0	CUST_157598_PI248252247	CUST_157598_PI248252247	CUST_157598_PI248252247	Unknown	4707.51	257.026	0	1	1.438806e+003	1.439523e+002	0	0	62	1.395710e+003	1352	1.787285e+002	1.862516e+002	30	5.283333e+001	52	7.095814e+000	7.413000e+000	0	0	0	0	0	0	0	0	1330.75	133.142	1	7.21469e-260	1	1	64.9547	7.09581	1	0	64.9547	49.8279	49.8279	1358.17	0.924902	52.8333	7.09581	0	1337.79	0	0
DATA	727	9	47	unmapped	0		0	CTTGCGAGTTGTTTGAGTTTGAGCTTTGTGCTAATACGCTTAATGGATATGGATACCTTC	617	0	CUST_116027_PI248252247	CUST_116027_PI248252247	CUST_116027_PI248252247	Unknown	4732.93	257.183	0	1	6.615396e+003	6.615552e+002	0	0	66	6.183606e+003	5917	1.026384e+003	1.168659e+003	27	5.359259e+001	52	6.588214e+000	6.671700e+000	0	0	0	0	0	0	0	0	6118.6	611.874	1	0	1	1	65.0097	6.58821	1	0	65.0097	46.8651	46.8651	6146.06	0.924902	53.5926	6.58821	0	6125.66	0	0
DATA	728	9	48	unmapped	0		0	CCATGTGCAGTCTAGGGGACAACCTTTTATTACATTCAGTATTACGACCTAATTTACGCT	619	0	CUST_140151_PI248252247	CUST_140151_PI248252247	CUST_140151_PI248252247	Unknown	4758.38	257.162	0	1	6.730179e+003	6.730333e+002	0	0	65	6.290292e+003	6081	1.093545e+003	1.358062e+003	20	5.685000e+001	59	1.172166e+001	1.223145e+001	0	0	0	0	0	0	0	0	6225.22	622.536	1	0	1	1	65.0733	11.7217	1	0	65.0733	48.5334	48.5334	6252.75	0.924971	56.85	11.7217	0	6232.32	0	0
DATA	729	9	49	unmapped	0		0	AGGTGAGAAGAAAGAATGAGTGCAAGATGGTTGTTTCGTCTGACGTTTCTTCTGTATAGG	621	0	CUST_66778_PI248252247	CUST_66778_PI248252247	CUST_66778_PI248252247	Unknown	4783.5	257	4.56165	0	4.561650e+000	4.542022e+000	0	0	62	6.561290e+001	66	9.423297e+000	1.019287e+001	27	5.777778e+001	58	8.876648e+000	7.783650e+000	0	0	0	0	0	0	0	0	0.46989	4.20182	0	0.771652	1	0	65.143	8.87665	1	0	65.143	65	65	28.0689	0.925098	57.7778	8.87665	0	7.61395	1	0
DATA	730	9	50	unmapped	0		0	AGAAGGAGCGTGAGGCTAAGCAGCAGTAGAGGTCCCAGTCTTTTCTTTCTTTCTTTTCTG	623	0	CUST_33332_PI248252247	CUST_33332_PI248252247	CUST_33332_PI248252247	Unknown	4808.58	257.427	0	1	3.392321e+003	3.392625e+002	1	3	60	3.203367e+003	3118	5.673178e+002	5.120530e+002	25	5.592000e+001	56	9.797619e+000	8.895600e+000	0	0	0	0	0	0	0	0	3138.16	313.844	1	5.04166e-312	1	1	65.2079	9.79762	1	0	65.2079	57.5363	57.5363	3165.82	0.925077	55.92	9.79762	0	3145.34	0	0
DATA	731	9	51	unmapped	0		0	TGACTTGCCACCTAGAGACTTTTTGAACGCAATGATACGCTCCCTTATTTTACGTTCGCG	625	0	CUST_60933_PI248252247	CUST_60933_PI248252247	CUST_60933_PI248252247	Unknown	4834.42	257.427	0	1	3.497370e+001	5.731831e+000	2	0	62	9.764516e+001	97.5	1.878969e+001	1.816185e+001	33	5.315152e+001	54	7.176878e+000	7.413000e+000	0	0	0	0	0	0	0	0	32.3581	5.30316	1	6.30796e-043	1	1	65.2871	7.17688	1	0	65.2871	57.5363	57.5363	60.1012	0.925212	53.1515	7.17688	0	39.5809	0	0
DATA	732	9	52	unmapped	0		0	TTGATCTCAAATCACTGACGGATGATGTGCTCTATGAGGCCTATCGAACTGAGAAGCTCA	627	0	CUST_172161_PI248252247	CUST_172161_PI248252247	CUST_172161_PI248252247	Unknown	4859.94	257.389	0	1	6.564732e+003	6.564889e+002	0	0	64	6.140313e+003	6036.5	8.233928e+002	1.000014e+003	30	5.380000e+001	54.5	7.897621e+000	8.524950e+000	0	0	0	0	0	0	0	0	6074.95	607.51	1	0	1	1	65.3585	7.89762	1	0	65.3585	48.2044	48.2044	6102.77	0.925393	53.8	7.89762	0	6082.21	0	0
DATA	733	9	53	unmapped	0		0	CGACTTGGGTGCAAGAACGTCGTTGTATGCTCGCACGATGGCAGGGAGTTCCCAAAAGTC	629	0	CUST_43479_PI248252247	CUST_43479_PI248252247	CUST_43479_PI248252247	Unknown	4885.27	257.418	0	1	1.159086e+003	1.159975e+002	0	0	66	1.138273e+003	1108.5	1.639033e+002	1.927380e+002	33	5.381818e+001	54	6.202089e+000	7.413000e+000	0	0	0	0	0	0	0	0	1072.84	107.367	1	8.9857e-247	1	1	65.4301	6.20209	1	0	65.4301	50.7771	50.7771	1100.73	0.925594	53.8182	6.20209	0	1080.14	0	0
DATA	734	9	54	unmapped	0		0	TATACGGAAGACAGTGAAGGGGTAACAGTTCAAGCCAAACATGATCAAGTCCAGAATTTG	631	0	CUST_122097_PI248252247	CUST_122097_PI248252247	CUST_122097_PI248252247	Unknown	4910.87	258	0	1	8.418374e+000	4.616262e+000	1	0	66	7.330303e+001	75	1.254404e+001	1.389937e+001	32	5.365625e+001	52.5	8.877697e+000	9.266250e+000	0	0	0	0	0	0	0	0	7.79277	4.27321	1	3.65461e-006	1	0	65.5103	8.8777	1	0	65.5103	45.4864	45.4864	35.759	0.925686	53.6563	8.8777	0	15.1229	0	0
DATA	735	9	55	unmapped	0		0	AAATGAGGAAATTCTTCTCCAGTTCTGGCGGACGCAGATGATCTGGCGGCGCGTTCACCG	633	0	CUST_150478_PI248252247	CUST_150478_PI248252247	CUST_150478_PI248252247	Unknown	4935.09	257.493	0	1	1.897027e+001	4.917300e+000	1	0	62	8.316129e+001	84.5	1.138909e+001	1.093418e+001	42	5.233333e+001	53	6.817004e+000	5.559750e+000	0	0	0	0	0	0	0	0	17.5691	4.55409	1	2.4323e-020	1	0	65.5922	6.817	1	0	65.5922	47.8731	47.8731	45.6173	0.926137	52.3333	6.817	0	24.9435	0	0
DATA	736	9	56	unmapped	0		0	AATTTCTTGGAACGAAACAGGCAAGCCGCCCTCAAGTGCCGTCAACGTAAGAAGGCTTGG	635	0	CUST_195242_PI248252247	CUST_195242_PI248252247	CUST_195242_PI248252247	Unknown	4961.33	257.5	0	1	1.181602e+003	1.182472e+002	0	0	66	1.160470e+003	1135.5	1.591151e+002	1.701283e+002	29	5.320690e+001	54	6.950742e+000	5.189100e+000	0	0	0	0	0	0	0	0	1094.79	109.56	1	5.27695e-248	1	1	65.6747	6.95074	1	0	65.6747	57.5363	57.5363	1122.93	0.926534	53.2069	6.95074	0	1102.21	0	0
DATA	737	9	57	unmapped	0		0	GCAATCATGACGGAGGAGGCGCCTGTCTCCATTCTGAAGCGCTTAGCATCTTCAAGTCCT	637	0	CUST_174351_PI248252247	CUST_174351_PI248252247	CUST_174351_PI248252247	Unknown	4986.5	257.5	0	1	2.149033e+001	5.016105e+000	2	0	66	8.566667e+001	85.5	1.165179e+001	1.241677e+001	28	6.135714e+001	61	1.015150e+001	1.111950e+001	0	0	0	0	0	0	0	0	19.9215	4.64991	1	4.18767e-024	1	0	65.7452	10.1515	1	0	65.7452	57.5363	57.5363	48.1227	0.926997	61.3571	10.1515	0	27.356	0	0
DATA	738	9	58	unmapped	0		0	AAGTACTTGTGAGAGGCAGAAGGACCTACTCCATGCACGACAATTTAACCATATAATTTC	639	0	CUST_158718_PI248252247	CUST_158718_PI248252247	CUST_158718_PI248252247	Unknown	5012	257.545	0	1	1.005872e+003	1.006891e+002	0	0	62	9.988065e+002	969.5	1.528829e+002	1.506692e+002	24	5.712500e+001	56.5	7.368042e+000	7.598325e+000	0	0	0	0	0	0	0	0	932.991	93.3936	1	2.77131e-238	1	1	65.8158	7.36804	1	0	65.8158	55.8519	55.8519	961.262	0.927544	57.125	7.36804	0	940.446	0	0
DATA	739	9	59	unmapped	0		0	CGAGATAGGTCGTGTTGACGATCGAGAACAGGAACATGAGCACGCTCATAATAATGAAGT	641	0	CUST_164854_PI248252247	CUST_164854_PI248252247	CUST_164854_PI248252247	Unknown	5037.59	257.724	0	1	2.882303e+001	5.366492e+000	0	1	64	9.265625e+001	93	1.336095e+001	1.278742e+001	29	5.358621e+001	53	6.630650e+000	8.895600e+000	0	0	0	0	0	0	0	0	26.7524	4.98096	1	8.92162e-035	1	1	65.9039	6.63065	1	0	65.9039	49.5074	49.5074	55.1123	0.928159	53.5862	6.63065	0	34.2424	0	0
DATA	740	9	60	unmapped	0		0	TTAGCAATCTCTCGTAACCCCACACCAGCTTCGACGCGCTCAAAGACCTTGACACCTCCG	642	0	CUST_203591_PI248252247	CUST_203591_PI248252247	CUST_203591_PI248252247	Unknown	5062.58	257.573	0	1	3.643332e+001	5.807711e+000	0	0	64	9.984375e+001	97	1.728218e+001	1.649393e+001	27	5.144444e+001	50	7.334499e+000	7.042350e+000	0	0	0	0	0	0	0	0	33.8456	5.39521	1	5.57742e-045	1	1	65.9982	7.3345	1	0	65.9982	57.5363	57.5363	62.2998	0.928974	51.4444	7.3345	0	41.3772	0	0
DATA	741	9	61	unmapped	0		0	TCAATCATCTAGCAATCATGTGCCGACAGATTGTTGAAGGAACTCAATGGAGTCGTTGCG	644	0	CUST_136176_PI248252247	CUST_136176_PI248252247	CUST_136176_PI248252247	Unknown	5088.65	257.679	0	1	9.187418e+002	9.198522e+001	0	0	66	9.203788e+002	908	1.442136e+002	1.673485e+002	25	5.112000e+001	48	8.842699e+000	8.895600e+000	0	0	0	0	0	0	0	0	854.32	85.5353	1	6.25411e-233	1	1	66.0585	8.8427	1	0	66.0585	50.7771	50.7771	882.835	0.929881	51.12	8.8427	0	861.853	0	0
DATA	742	9	62	unmapped	0		0	TACCTTTGATAGGAACATTTGCATATGTATTGTACTAGTTACATGAATTGACCTACATCG	646	0	CUST_51487_PI248252247	CUST_51487_PI248252247	CUST_51487_PI248252247	Unknown	5113.71	257.943	0	1	2.338251e+002	2.381418e+001	1	0	64	2.837969e+002	278.5	3.750817e+001	3.650903e+001	24	5.070833e+001	51	6.132445e+000	5.374425e+000	0	0	0	0	0	0	0	0	217.656	22.1674	1	5.22606e-150	1	1	66.1407	6.13245	1	0	66.1407	46.8651	46.8651	246.253	0.93085	50.7083	6.13245	0	225.212	0	0
DATA	743	9	63	unmapped	0		0	GTAGAGTGCAAACGATACATGGATGCTTTCGCAAACATCGGTGAGATAATATCGATCGTC	648	0	CUST_202877_PI248252247	CUST_202877_PI248252247	CUST_202877_PI248252247	Unknown	5139.76	257.828	0	1	2.182323e+001	5.007891e+000	0	0	66	8.654545e+001	86.5	1.368119e+001	1.556730e+001	26	5.357692e+001	52.5	8.000865e+000	7.783650e+000	0	0	0	0	0	0	0	0	20.3425	4.66811	1	8.89592e-025	1	0	66.2029	8.00087	1	0	66.2029	42.9674	42.9674	49.0015	0.932151	53.5769	8.00087	0	27.8977	0	0
DATA	744	9	64	unmapped	0		0	CGGCAAACGAAGATTCCATTTCTCTCGCTTTAGCTAATAAGCTTTGTGATGCGTATGTGC	650	0	CUST_3940_PI248252247	CUST_3940_PI248252247	CUST_3940_PI248252247	Unknown	5164.79	257.931	0	1	2.644963e+002	2.682983e+001	2	1	63	3.131270e+002	312	4.529847e+001	4.373670e+001	25	5.552000e+001	57	6.429878e+000	4.447800e+000	0	0	0	0	0	0	0	0	246.912	25.0461	1	1.26439e-157	1	1	66.2153	6.42988	1	0	66.2153	46.8651	46.8651	275.583	0.933516	55.52	6.42988	0	254.416	0	0
DATA	745	9	65	unmapped	0		0	GCAAGTACCCCGGTTGCCAACGTCGGTGTACGGTGGTTGTGTGGCACCGACTATAAGTAG	652	0	CUST_183070_PI248252247	CUST_183070_PI248252247	CUST_183070_PI248252247	Unknown	5190.12	258.013	0	1	2.932813e+002	2.967031e+001	2	0	65	3.405077e+002	335	5.162156e+001	5.263230e+001	33	5.269697e+001	53	6.420109e+000	7.413000e+000	0	0	0	0	0	0	0	0	274.249	27.7449	1	5.64221e-164	1	1	66.2585	6.42011	1	0	66.2585	47.8731	47.8731	302.964	0.935106	52.697	6.42011	0	281.73	0	0
DATA	746	9	66	unmapped	0		0	AAACGAGACTGCACTGCAGACCTGGTTGCAAAGTGGAAGCGCAGCAGAGCTGGTGATAGG	654	0	CUST_123527_PI248252247	CUST_123527_PI248252247	CUST_123527_PI248252247	Unknown	5215.35	257.933	0	1	3.113954e+003	3.114277e+002	0	0	65	2.983938e+003	2845	4.596110e+002	5.611641e+002	30	5.130000e+001	51.5	7.460933e+000	6.486375e+000	0	0	0	0	0	0	0	0	2917.67	291.797	1	1.35494e-307	1	1	66.2732	7.46093	1	0	66.2732	49.1849	49.1849	2946.39	0.936965	51.3	7.46093	0	2925.09	0	0
DATA	747	9	67	unmapped	0		0	TCTTGTGACACCTTATCATAGGTTTGGCATTCCGTAGTTGAATGTACGAACAGTTTCTCA	656	0	CUST_166551_PI248252247	CUST_166551_PI248252247	CUST_166551_PI248252247	Unknown	5241.13	258.079	0	1	3.383660e+003	3.383956e+002	0	0	66	3.243697e+003	3182	5.394850e+002	6.028622e+002	37	5.454054e+001	53	6.821513e+000	5.930400e+000	0	0	0	0	0	0	0	0	3177.39	317.767	1	8.85433e-313	1	1	66.3039	6.82151	1	0	66.3039	47.8731	47.8731	3206.15	0.93904	54.5405	6.82151	0	3184.78	0	0
DATA	748	9	68	unmapped	0		0	CAGGAATTGCAAAGTATGAACATTGCTCCTCGGTTGTATACCGTCTCAACTGGTCGTGTA	658	0	CUST_53974_PI248252247	CUST_53974_PI248252247	CUST_53974_PI248252247	Unknown	5266.26	258.09	0	1	2.362445e+004	2.362449e+003	0	0	65	2.230577e+004	21517.4	3.161761e+003	3.605256e+003	29	5.562069e+001	53	1.041432e+001	1.186080e+001	0	0	1	0	0	0	0	0	22239.4	2223.95	1	0	1	1	66.3461	10.4143	1	0	66.3461	49.8279	49.8279	22268.2	0.941373	55.6207	10.4143	0	22246.8	0	0
DATA	749	9	69	unmapped	0		0	AAGTTCCTTAACAAGATTCTACCTATTACCGAGTGGACTTAGCGCCCAGGGACTCGATAA	660	0	CUST_40096_PI248252247	CUST_40096_PI248252247	CUST_40096_PI248252247	Unknown	5291.42	258.427	4.47086	1	4.470862e+000	4.451716e+000	1	0	63	6.692063e+001	66	1.132126e+001	1.186080e+001	29	5.155172e+001	50	8.086966e+000	7.413000e+000	0	0	0	0	0	0	0	0	0.541109	4.2019	0	0.738241	1	0	66.3795	8.08697	1	0	66.3795	57.5363	57.5363	29.3766	0.943884	51.5517	8.08697	0	7.85132	1	0
DATA	750	9	70	unmapped	0		0	CTGAACGCATCGACATAGCCTTTCATAGAGTACCGGTTCGATGCCCTTCTCGCGCATCTT	662	0	CUST_19102_PI248252247	CUST_19102_PI248252247	CUST_19102_PI248252247	Unknown	5316.83	258.239	0	1	9.734746e+001	1.069826e+001	3	1	62	1.585323e+002	156.5	2.139689e+001	1.760587e+001	29	5.351724e+001	52	9.679214e+000	8.895600e+000	0	0	0	0	0	0	0	0	92.1804	10.1304	1	8.26312e-099	1	1	66.3518	9.67921	1	0	66.3518	47.2035	47.2035	120.988	0.946922	53.5172	9.67921	0	99.3854	0	0
DATA	751	9	71	unmapped	0		0	TCTACAGAAGCTCACGATTGCCATTGCGCATCAACACCAAAGGATATTTCGACGAACGTT	664	0	CUST_70624_PI248252247	CUST_70624_PI248252247	CUST_70624_PI248252247	Unknown	5342.5	258.5	0	1	2.938520e+003	2.938853e+002	0	0	68	2.858426e+003	2762.5	4.484024e+002	5.398517e+002	36	5.402778e+001	54	8.199255e+000	7.598325e+000	0	0	0	0	0	0	0	0	2792.13	279.245	1	6.39416e-305	1	1	66.2968	8.19925	1	0	66.2968	52.9257	52.9257	2820.88	0.950182	54.0278	8.19925	0	2799.2	0	0
DATA	752	9	72	unmapped	0		0	TATAACCCGTACAACCCAGCCTATGTACCACCGATCGGGGAGGCGGTACCACAGTATGCA	666	0	CUST_16491_PI248252247	CUST_16491_PI248252247	CUST_16491_PI248252247	Unknown	5367.87	258.5	0	1	2.903661e+003	2.903995e+002	0	0	64	2.835984e+003	2792	3.577851e+002	4.158693e+002	31	5.164516e+001	53	5.462285e+000	4.447800e+000	0	0	0	0	0	0	0	0	2769.73	277.005	1	1.97487e-304	1	1	66.256	5.46229	1	0	66.256	49.8279	49.8279	2798.44	0.953874	51.6452	5.46229	0	2776.67	0	0
DATA	753	9	73	unmapped	0		0	GAAATCACCGTTGTGCCGCAGTCTCTCCAGTACTAACACCACCCTTGTATGCATACAACG	668	0	CUST_102058_PI248252247	CUST_102058_PI248252247	CUST_102058_PI248252247	Unknown	5393.31	258.762	0	1	1.217345e+003	1.218135e+002	0	0	64	1.232328e+003	1203	1.820059e+002	2.259112e+002	32	5.187500e+001	51.5	8.330860e+000	7.413000e+000	0	0	0	0	0	0	0	0	1166.08	116.684	1	7.73e-252	1	1	66.2497	8.33086	1	0	66.2497	50.7771	50.7771	1194.78	0.957886	51.875	8.33086	0	1172.93	0	0
DATA	754	9	74	unmapped	0		0	TGGATGTTATTCGTCCATATCTTATCGGAGTTACGGCAAGGGTGATTATCGATTTCAGCG	670	0	CUST_171920_PI248252247	CUST_171920_PI248252247	CUST_171920_PI248252247	Unknown	5418.42	258.573	0	1	1.388645e+003	1.389331e+002	0	0	64	1.402688e+003	1344	2.557227e+002	2.707598e+002	25	5.480000e+001	55	6.976150e+000	6.671700e+000	0	0	0	0	0	0	0	0	1336.5	133.716	1	3.94787e-260	1	1	66.1878	6.97615	1	0	66.1878	57.5363	57.5363	1365.14	0.962449	54.8	6.97615	0	1343.2	0	0
DATA	755	9	75	unmapped	0		0	TAACTGGCTTGAAATCCTTCAACTGCTTCTCAACCTCATCAACAATGGCCTTGTTCTTGA	672	0	CUST_9938_PI248252247	CUST_9938_PI248252247	CUST_9938_PI248252247	Unknown	5443.58	258.573	0	0	6.683744e+002	6.697840e+001	0	2	62	7.126935e+002	695.5	1.231073e+002	1.304688e+002	29	5.441379e+001	54	8.006771e+000	9.636900e+000	0	0	0	0	0	0	0	0	646.595	64.7959	1	5.28716e-216	1	1	66.0981	8.00677	1	0	66.0981	65	65	675.15	0.967415	54.4138	8.00677	0	653.117	0	0
DATA	756	9	76	unmapped	0		0	CACTGTGAACACATTACTCGTTGGTGCACTGTGCCCAAAAAGTGAGCCGCCTTGCGGGCT	674	0	CUST_101720_PI248252247	CUST_101720_PI248252247	CUST_101720_PI248252247	Unknown	5469.04	258.63	0	1	4.568684e+001	6.286652e+000	2	0	63	1.104603e+002	112	1.291514e+001	1.037820e+001	38	5.397368e+001	53	8.480460e+000	1.130482e+001	0	0	0	0	0	0	0	0	44.45	6.11646	1	2.57745e-058	1	1	66.0103	8.48046	1	0	66.0103	48.5334	48.5334	72.9163	0.972928	53.9737	8.48046	0	50.7905	0	0
DATA	757	9	77	unmapped	0		0	ATATCGATACACCGACCCTAGTTGTTTCTCATGGACGCTTCTAGTTCTGTCTCCTTTTTT	676	0	CUST_103429_PI248252247	CUST_103429_PI248252247	CUST_103429_PI248252247	Unknown	5494.5	259	0	1	1.128908e+005	1.128908e+004	1	2	59	1.105706e+005	108723	1.533687e+004	1.374548e+004	34	5.894118e+001	56	1.331880e+001	1.352873e+001	0	0	1	0	0	0	0	0	110505	11050.5	1	0	1	1	65.9326	13.3188	1	0	65.9326	54.1152	54.1152	110533	0.978863	58.9412	13.3188	0	110511	0	0
DATA	758	9	78		130	HybridizationNegative	0		678	1	(+)eQC-40	EQC	EQC		5520	259	4.28181	1	4.281811e+000	4.263121e+000	0	0	69	6.434783e+001	63	1.097568e+001	1.186080e+001	36	4.950000e+001	49	5.857840e+000	5.559750e+000	0	0	0	0	0	0	0	0	-1.50534	4.20155	0	0.353183	1	0	65.8532	5.85784	1	0	65.8532	54.9904	54.9904	26.8038	0.985558	49.5	5.85784	0	4.48239	1	0
DATA	759	9	79	unmapped	0		0	GCCGCATCCAGTAACTATGAAGCCGCATACGACTAACACGGGGATATTTGGCATTATCGG	680	0	CUST_162883_PI248252247	CUST_162883_PI248252247	CUST_162883_PI248252247	Unknown	5545.82	259.368	0	1	1.466814e+002	1.526641e+001	0	0	65	2.113692e+002	213	4.416042e+001	4.447800e+001	36	4.961111e+001	49.5	5.389290e+000	6.115725e+000	0	0	0	0	0	0	0	0	145.63	15.1569	1	7.36756e-126	1	1	65.7397	5.38929	1	0	65.7397	49.5074	49.5074	173.825	0.992829	49.6111	5.38929	0	151.4	0	0
DATA	760	9	80		66	Structural	0		1	1	DarkCorner	DarkCorner	DarkCorner		5570.05	259.672	4.21866	1	4.218660e+000	4.200246e+000	0	0	65	6.055385e+001	59	8.972233e+000	1.111950e+001	38	5.194737e+001	52	5.999763e+000	5.745075e+000	0	0	0	0	0	0	0	0	-5.07865	4.20155	0	0.00204324	1	0	65.6325	5.99976	1	0	65.6325	44.0646	44.0646	23.0098	1.00031	51.9474	5.99976	0	0.485276	0	0
DATA	761	9	81		66	Structural	0		1	1	DarkCorner	DarkCorner	DarkCorner		5595.67	259.245	4.18109	1	4.181093e+000	4.162842e+000	1	0	63	6.063492e+001	62	7.392895e+000	8.154300e+000	26	5.019231e+001	50	5.535480e+000	5.745075e+000	0	0	0	0	0	0	0	0	-4.90469	4.20155	0	0.00286757	1	0	65.5396	5.53548	1	0	65.5396	54.1152	54.1152	23.0909	1.0093	50.1923	5.53548	0	0.462612	0	0
DATA	762	9	82		66	Structural	0		1	1	DarkCorner	DarkCorner	DarkCorner		5621.62	259	4.14069	1	4.140692e+000	4.122618e+000	2	0	63	6.019048e+001	60	8.947620e+000	8.895600e+000	49	5.167347e+001	54	7.372211e+000	7.413000e+000	0	0	0	0	0	0	0	0	-5.24741	4.20155	0	0.00145872	1	0	65.4379	7.37221	1	0	65.4379	49.1849	49.1849	22.6465	1.01915	51.6735	7.37221	0	-0.0903373	0	0
DATA	763	9	83		66	Structural	0		1	1	DarkCorner	DarkCorner	DarkCorner		5647.28	258.971	4.0984	1	4.098396e+000	4.080506e+000	1	0	64	6.329688e+001	62.5	8.473450e+000	9.636900e+000	39	5.200000e+001	52	5.790191e+000	5.189100e+000	0	0	0	0	0	0	0	0	-2.02386	4.20155	0	0.212512	1	0	65.3207	5.79019	1	0	65.3207	46.1809	46.1809	25.7529	1.02966	52	5.79019	0	2.90521	0	0
DATA	764	9	84		66	Structural	0		1	1	DarkCorner	DarkCorner	DarkCorner		5673.02	259.165	4.05358	1	4.053576e+000	4.035882e+000	2	0	64	6.100000e+001	61	6.749486e+000	6.301050e+000	38	4.978947e+001	50	6.625740e+000	7.413000e+000	0	0	0	0	0	0	0	0	-4.1968	4.20155	0	0.0104069	1	0	65.1968	6.62574	1	0	65.1968	52.3208	52.3208	23.456	1.04105	49.7895	6.62574	0	0.493513	0	0
DATA	765	9	85		66	Structural	0		1	1	DarkCorner	DarkCorner	DarkCorner		5697.71	259.62	4.00845	1	4.008451e+000	3.990954e+000	2	0	63	6.090476e+001	61	9.428362e+000	9.636900e+000	43	4.809302e+001	49	5.887088e+000	5.189100e+000	0	0	0	0	0	0	0	0	-4.15911	4.20155	0	0.0111003	1	0	65.0639	5.88709	1	0	65.0639	50.4627	50.4627	23.3608	1.05277	48.093	5.88709	0	0.284517	0	0
DATA	766	10	1		66	Structural	0		1	1	DarkCorner	DarkCorner	DarkCorner		3577.01	261.349	3.95142	1	3.951415e+000	3.934167e+000	0	0	65	5.860000e+001	58	7.775764e+000	7.413000e+000	42	4.954762e+001	49	5.138104e+000	4.447800e+000	0	0	0	0	0	0	0	0	-6.11699	4.20155	0	0.000226961	1	0	64.717	5.1381	1	0	64.717	52.3208	52.3208	21.056	1.06797	49.5476	5.1381	0	-0.766948	0	0
DATA	767	10	2		66	Structural	0		1	1	DarkCorner	DarkCorner	DarkCorner		3602.5	261.352	4.00271	0	4.002713e+000	3.985241e+000	0	0	66	5.571212e+001	56	7.735563e+000	7.968975e+000	30	5.106667e+001	51	6.356823e+000	7.042350e+000	0	0	0	0	0	0	0	0	-9.04301	4.20155	0	1.11598e-007	1	0	64.7551	6.35682	1	0	64.7551	65	65	18.1681	1.05428	51.0667	6.35682	0	-3.57012	0	0
DATA	768	10	3		66	Structural	0		1	1	DarkCorner	DarkCorner	DarkCorner		3627.44	261.433	4.05029	1	4.050288e+000	4.032608e+000	0	0	64	5.865625e+001	58	8.208046e+000	8.339625e+000	36	5.200000e+001	53	6.351603e+000	6.857025e+000	0	0	0	0	0	0	0	0	-6.15894	4.20155	0	0.000206423	1	0	64.8152	6.3516	1	0	64.8152	53.5237	53.5237	21.1123	1.04189	52	6.3516	0	-0.545882	0	0
DATA	769	10	4		66	Structural	0		1	1	DarkCorner	DarkCorner	DarkCorner		3653.42	261.427	4.09667	0	4.096674e+000	4.078792e+000	1	0	63	5.382540e+001	55	7.811364e+000	8.524950e+000	26	5.000000e+001	48.5	6.933974e+000	5.559750e+000	0	0	0	0	0	0	0	0	-11.0451	4.20155	0	2.32513e-010	1	0	64.8705	6.93397	1	0	64.8705	65	65	16.2814	1.0301	50	6.93397	0	-5.29529	0	0
DATA	770	10	5		66	Structural	0		1	1	DarkCorner	DarkCorner	DarkCorner		3678.58	261.427	4.13884	0	4.138842e+000	4.120776e+000	1	0	63	5.726984e+001	56	8.046651e+000	8.154300e+000	31	5.177419e+001	52	5.057731e+000	4.818450e+000	0	0	0	0	0	0	0	0	-7.64673	4.20155	0	5.3769e-006	1	0	64.9166	5.05773	1	0	64.9166	65	65	19.7258	1.0196	51.7742	5.05773	0	-1.77437	0	0
DATA	771	10	6		66	Structural	0		1	1	DarkCorner	DarkCorner	DarkCorner		3704	261.455	4.17879	0	4.178792e+000	4.160552e+000	1	0	61	5.660656e+001	56	7.552657e+000	8.154300e+000	33	5.357576e+001	53	6.736237e+000	6.671700e+000	0	0	0	0	0	0	0	0	-8.35306	4.20155	0	7.9605e-007	1	0	64.9596	6.73624	1	0	64.9596	65	65	19.0626	1.00985	53.5758	6.73624	0	-2.36298	0	0
DATA	772	10	7	unmapped	0		0	CGAGTGCTTGTCAAAACAAAAGATGACTTCCTTAGAGGGTTCACGGGCACACCATTCATT	540	0	CUST_91115_PI248252247	CUST_91115_PI248252247	CUST_91115_PI248252247	Unknown	3729.5	261.5	4.21624	1	4.216244e+000	4.197840e+000	0	0	68	6.477941e+001	64	1.060533e+001	1.037820e+001	37	5.548649e+001	53	8.694256e+000	7.413000e+000	0	0	0	0	0	0	0	0	-0.217172	4.20155	0	0.893287	1	0	64.9966	8.69426	1	0	64.9966	57.5363	57.5363	27.2354	1.00088	55.4865	8.69426	0	5.88228	1	0
DATA	773	10	8	unmapped	0		0	CCACGACACATCTTACACGAGTCTGAGGACGGTAAGACGTACGTGGTCGAGGCAGAGCTT	542	0	CUST_195579_PI248252247	CUST_195579_PI248252247	CUST_195579_PI248252247	Unknown	3754.89	261.815	0	1	1.438092e+003	1.438714e+002	0	0	66	1.492424e+003	1480.5	1.822080e+002	1.901435e+002	34	5.270588e+001	51	9.337216e+000	8.710275e+000	0	0	0	0	0	0	0	0	1427.39	142.801	1	3.95222e-264	1	1	65.0353	9.33722	1	0	65.0353	50.4627	50.4627	1454.88	0.992558	52.7059	9.33722	0	1433.6	0	0
DATA	774	10	9	unmapped	0		0	CACTAAGCTATATTCACTGTTCGTTGCACCGCTCACTATGGGAGACAGATATGTCAAATA	544	0	CUST_198766_PI248252247	CUST_198766_PI248252247	CUST_198766_PI248252247	Unknown	3780.12	262.174	0	1	1.098339e+001	4.404826e+000	1	0	65	7.589231e+001	73	1.212451e+001	1.260210e+001	32	5.237500e+001	50.5	9.577359e+000	7.413000e+000	0	0	0	0	0	0	0	0	10.8182	4.33859	1	4.82777e-010	1	0	65.0741	9.57736	1	0	65.0741	46.8651	46.8651	38.3483	0.984964	52.375	9.57736	0	17.1285	0	0
DATA	775	10	10		66	Structural	0		474	-1	(-)3xSLv1	NegativeControl	NegativeControl		3805.58	261.573	4.3128	0	4.312796e+000	4.293971e+000	0	0	64	5.871875e+001	57.5	7.824400e+000	7.413000e+000	33	5.512121e+001	55	6.804215e+000	7.413000e+000	0	0	0	0	0	0	0	0	-6.39074	4.20155	0	0.000121208	1	0	65.1095	6.80422	1	0	65.1095	65	65	21.1748	0.978477	55.1212	6.80422	0	0.023517	1	0
DATA	776	10	11	unmapped	0		0	GGATGTGCTCGTCGCCTTCCTGTCGCTTCTAGACATGATATTACGCTTTATATATAAGCT	546	0	CUST_100398_PI248252247	CUST_100398_PI248252247	CUST_100398_PI248252247	Unknown	3831.38	261.63	0	1	1.539451e+004	1.539457e+003	0	0	64	1.503111e+004	14455.5	2.750150e+003	3.008751e+003	27	5.822222e+001	55	1.254632e+001	1.186080e+001	0	0	0	0	0	0	0	0	14966	1496.6	1	0	1	1	65.1411	12.5463	1	0	65.1411	50.7771	50.7771	14993.6	0.972162	58.2222	12.5463	0	14972.5	0	0
DATA	777	10	12	unmapped	0		0	TCCAAGGCTCCATTTCCCAGGGACTAGGAATGGCATAGGGAGCATTCAAGGCGGTGCACT	548	0	CUST_10099_PI248252247	CUST_10099_PI248252247	CUST_10099_PI248252247	Unknown	3856.65	261.795	0	1	3.915581e+002	3.939640e+001	0	0	65	4.436000e+002	430	5.792716e+001	6.004530e+001	30	5.193333e+001	50.5	6.643292e+000	5.930400e+000	0	0	0	0	0	0	0	0	378.436	38.0761	1	1.74716e-183	1	1	65.1643	6.64329	1	0	65.1643	50.1463	50.1463	406.056	0.966486	51.9333	6.64329	0	385.027	0	0
DATA	778	10	13	unmapped	0		0	ATTGTCCAGAAGATCCTTCTCGACGAGACGGGGCTGACATACATCTGCCACACATACGAG	550	0	CUST_9770_PI248252247	CUST_9770_PI248252247	CUST_9770_PI248252247	Unknown	3882.13	262	0	1	2.335478e+003	2.335887e+002	0	0	67	2.310224e+003	2260	3.004660e+002	3.113460e+002	33	5.484848e+001	54	7.969164e+000	8.895600e+000	0	0	0	0	0	0	0	0	2245.03	224.543	1	1.16089e-291	1	1	65.1902	7.96916	1	0	65.1902	48.5334	48.5334	2272.68	0.961274	54.8485	7.96916	0	2251.71	0	0
DATA	779	10	14	unmapped	0		0	TCTCTTTCGAGACCAAAATTCGATTTGCTAGCGTGGACAGATTAGCATCGGCCATGACTA	552	0	CUST_68025_PI248252247	CUST_68025_PI248252247	CUST_68025_PI248252247	Unknown	3907.53	262.125	0	1	1.601706e+001	4.675087e+000	3	0	60	8.053333e+001	80	1.249470e+001	1.204613e+001	32	5.325000e+001	54	6.490688e+000	6.115725e+000	0	0	0	0	0	0	0	0	15.322	4.47221	1	8.88434e-017	1	0	65.2113	6.49069	1	0	65.2113	47.8731	47.8731	42.9893	0.956605	53.25	6.49069	0	22.0722	0	0
DATA	780	10	15	unmapped	0		0	GGTTTGCATGAAGTTACAGTCTGATTAATAAATAATTTGAGTAGAGATCGAAAAGGGAGG	554	0	CUST_157779_PI248252247	CUST_157779_PI248252247	CUST_157779_PI248252247	Unknown	3932.5	262	4.43008	0	4.430083e+000	4.410746e+000	1	0	61	6.090164e+001	61	9.622378e+000	7.413000e+000	31	5.087097e+001	51	7.605883e+000	7.413000e+000	0	0	0	0	0	0	0	0	-4.31322	4.20155	0	0.00850423	1	0	65.2149	7.60588	1	0	65.2149	65	65	23.3576	0.952572	50.871	7.60588	0	2.49335	1	0
DATA	781	10	16	unmapped	0		0	TCAAAGACCAGTGCTAGGTCATATGCATCCAAATGCAGAAGCTCCTATCGTGCAAACACA	556	0	CUST_88319_PI248252247	CUST_88319_PI248252247	CUST_88319_PI248252247	Unknown	3958	262.319	0	1	1.371655e+002	1.441385e+001	0	2	63	1.953492e+002	201	2.467803e+001	2.372160e+001	30	5.076667e+001	50.5	8.512398e+000	1.000755e+001	0	0	0	0	0	0	0	0	130.124	13.6739	1	3.83241e-119	1	1	65.2256	8.5124	1	0	65.2256	58.0869	58.0869	157.805	0.948661	50.7667	8.5124	0	136.99	0	0
DATA	782	10	17	unmapped	0		0	TATCCATCCCTTTGTATCTTGCGTTAGCTATGTTTCATCCGACTAATATACTATGCTAAA	558	0	CUST_10288_PI248252247	CUST_10288_PI248252247	CUST_10288_PI248252247	Unknown	3983.86	262.383	0	1	7.801801e+003	7.801928e+002	0	0	65	7.439615e+003	7118	1.170615e+003	1.394385e+003	34	5.482353e+001	55.5	7.545702e+000	8.154300e+000	0	0	0	0	0	0	0	0	7374.37	737.449	1	0	1	1	65.2464	7.5457	1	0	65.2464	50.4627	50.4627	7402.07	0.945214	54.8235	7.5457	0	7381.3	0	0
DATA	783	10	18	unmapped	0		0	CGCTGGGATTACGATATACTGTATACCCTCTTTTCAACTATAATGAATATTCATACGACA	560	0	CUST_187159_PI248252247	CUST_187159_PI248252247	CUST_187159_PI248252247	Unknown	4009	262.5	0	1	2.913053e+003	2.913394e+002	0	0	62	2.809903e+003	2788	3.396956e+002	4.386643e+002	28	5.153571e+001	51	5.357460e+000	3.150525e+000	0	0	0	0	0	0	0	0	2744.66	274.498	1	7.05364e-304	1	1	65.2475	5.35746	1	0	65.2475	49.8279	49.8279	2772.36	0.942192	51.5357	5.35746	0	2751.64	0	0
DATA	784	10	19	unmapped	0		0	CAAAGGGATCGCCTTGTTGAAAGAATCTAAATGTACAATGTACAATATGTGTCATGACCA	562	0	CUST_78370_PI248252247	CUST_78370_PI248252247	CUST_78370_PI248252247	Unknown	4034.5	262.295	0	1	1.285890e+004	1.285898e+003	0	0	66	1.214736e+004	11992	1.660579e+003	2.030050e+003	25	5.160000e+001	50	6.645801e+000	3.706500e+000	0	0	0	0	0	0	0	0	12082.1	1208.22	1	0	1	1	65.2288	6.6458	1	0	65.2288	50.4627	50.4627	12109.8	0.939593	51.6	6.6458	0	12089.1	0	0
DATA	785	10	20	unmapped	0		0	AGAGGGTGATGAGGGTGATGAGAAAAACGCCACGGATTCGGACTCATCTGACGACGGGTC	564	0	CUST_145243_PI248252247	CUST_145243_PI248252247	CUST_145243_PI248252247	Unknown	4059.68	262.12	0	1	3.000165e+003	3.000500e+002	0	0	65	2.877308e+003	2765	3.849285e+002	4.551582e+002	28	5.453571e+001	54.5	6.920084e+000	5.189100e+000	0	0	0	0	0	0	0	0	2812.08	281.239	1	2.35993e-305	1	1	65.2271	6.92008	1	0	65.2271	48.8603	48.8603	2839.76	0.937309	54.5357	6.92008	0	2819.13	0	0
DATA	786	10	21	unmapped	0		0	TCAGGCGACTTTCGGTAGATGCCTAGGAATGTTGCTGGTGTTGTGTCGCACATGACGTCG	566	0	CUST_90118_PI248252247	CUST_90118_PI248252247	CUST_90118_PI248252247	Unknown	4084.89	262.5	0	1	2.709667e+001	5.247128e+000	1	0	63	9.057143e+001	90	1.404223e+001	1.445535e+001	27	5.355556e+001	53	6.715844e+000	5.559750e+000	0	0	0	0	0	0	0	0	25.3371	4.9064	1	1.27419e-032	1	1	65.2343	6.71584	1	0	65.2343	56.9804	56.9804	53.0274	0.935063	53.5556	6.71584	0	32.4282	0	0
DATA	787	10	22	unmapped	0		0	GTCGAGGGACAAGCTTCGCCCAACGTCCGCTCACCGCTCATCATTACAACACTGGCAATA	568	0	CUST_38891_PI248252247	CUST_38891_PI248252247	CUST_38891_PI248252247	Unknown	4110.5	262.769	0	1	6.904522e+003	6.904669e+002	0	0	66	6.507788e+003	6294.5	8.765698e+002	1.000940e+003	29	5.289655e+001	53	7.153145e+000	7.413000e+000	0	0	0	0	0	0	0	0	6442.55	644.268	1	0	1	1	65.2428	7.15315	1	0	65.2428	49.8279	49.8279	6470.24	0.933091	52.8966	7.15315	0	6449.68	0	0
DATA	788	10	23	unmapped	0		0	CTTTTTCCTCTCATCATCTATTTTATCATATATAGCTTAGCACCAGGCATACGGACGACA	570	0	CUST_136025_PI248252247	CUST_136025_PI248252247	CUST_136025_PI248252247	Unknown	4135.83	262.449	0	1	2.372276e+003	2.372705e+002	0	0	65	2.275277e+003	2208	3.478582e+002	3.980781e+002	30	5.263333e+001	51	6.635762e+000	6.486375e+000	0	0	0	0	0	0	0	0	2210.01	221.041	1	1.04857e-290	1	1	65.2622	6.63576	1	0	65.2622	50.1463	50.1463	2237.73	0.931601	52.6333	6.63576	0	2217.2	0	0
DATA	789	10	24	unmapped	0		0	GTTCTTCTAGTTGGCGACGGCCTGGGAATGGGTCGTCGGTGGCTAAGGCTAGCTTTACAA	572	0	CUST_32638_PI248252247	CUST_32638_PI248252247	CUST_32638_PI248252247	Unknown	4161.42	262.573	0	0	1.201229e+001	4.674150e+000	0	0	64	7.645313e+001	74	1.271411e+001	1.352873e+001	34	5.252941e+001	52.5	5.604302e+000	5.003775e+000	0	0	0	0	0	0	0	0	11.173	4.34758	1	1.53548e-010	1	0	65.2801	5.6043	1	0	65.2801	65	65	38.9091	0.930132	52.5294	5.6043	0	18.4112	0	0
DATA	790	10	25	unmapped	0		0	CGAGGACGATGTTGGCTGTTCCTATTTATCCATTACATATATACACATATACATATACCT	574	0	CUST_16601_PI248252247	CUST_16601_PI248252247	CUST_16601_PI248252247	Unknown	4187.27	262.62	0	1	1.061414e+004	1.061423e+003	0	0	64	9.924469e+003	9460.5	1.751831e+003	2.182573e+003	33	5.196970e+001	49	9.462045e+000	1.186080e+001	0	0	0	0	0	0	0	0	9859.19	985.928	1	0	1	1	65.2821	9.46205	1	0	65.2821	50.7771	50.7771	9886.92	0.928873	51.9697	9.46205	0	9866.46	0	0
DATA	791	10	26	unmapped	0		0	TGCAATAACTTAATGGCAGAAATTGTTAGTTCGCAGGAACAGGCGACGCAATCGTGGAAG	576	0	CUST_7463_PI248252247	CUST_7463_PI248252247	CUST_7463_PI248252247	Unknown	4211.91	262.614	0	0	6.866362e+000	4.579997e+000	0	0	64	7.165625e+001	70	1.161447e+001	1.445535e+001	33	5.139394e+001	52	7.088456e+000	8.895600e+000	0	0	0	0	0	0	0	0	6.371	4.24958	1	0.000126897	1	0	65.2852	7.08846	1	0	65.2852	65	65	34.1123	0.927857	51.3939	7.08846	0	13.6692	0	0
DATA	792	10	27	unmapped	0		0	GCCTCAAAGTACCTAACGACGTTGATCTCTACCGAGCGCTTGAAGCAGAGGGTCTCCAAG	578	0	CUST_14680_PI248252247	CUST_14680_PI248252247	CUST_14680_PI248252247	Unknown	4237.77	262.543	0	1	1.168433e+003	1.169312e+002	0	0	67	1.148388e+003	1137	1.652148e+002	2.179422e+002	30	5.413333e+001	54.5	7.281215e+000	5.930400e+000	0	0	0	0	0	0	0	0	1083.1	108.392	1	2.37211e-247	1	1	65.2873	7.28122	1	0	65.2873	51.0895	51.0895	1110.84	0.926969	54.1333	7.28122	0	1090.43	0	0
DATA	793	10	28	unmapped	0		0	GAAAGGAGGCATTATCGCCTGAAATTCAACTCATTTTGTCAAACCCAAGGAAATTGTAAA	580	0	CUST_15790_PI248252247	CUST_15790_PI248252247	CUST_15790_PI248252247	Unknown	4263	263.203	0	1	6.128186e+003	6.128354e+002	0	0	65	5.739862e+003	5639	6.432122e+002	7.361109e+002	30	5.696667e+001	57	7.088034e+000	6.857025e+000	0	0	0	0	0	0	0	0	5674.59	567.474	1	0	1	1	65.2729	7.08803	1	0	65.2729	46.8651	46.8651	5702.32	0.925982	56.9667	7.08803	0	5681.92	0	0
DATA	794	10	29	unmapped	0		0	TCTGTATCGTGTTCATAAGCACTCGTGTCCGACGTCGTATAGTCCTCCAAGTCGCGCTCT	582	0	CUST_162121_PI248252247	CUST_162121_PI248252247	CUST_162121_PI248252247	Unknown	4288.5	263	0	0	3.231673e+001	5.572881e+000	0	0	62	9.516129e+001	96	1.849785e+001	1.871782e+001	26	5.438462e+001	54.5	6.651778e+000	6.115725e+000	0	0	0	0	0	0	0	0	29.9064	5.15722	1	1.93081e-039	1	1	65.2549	6.65178	1	0	65.2549	65	65	57.6173	0.925414	54.3846	6.65178	0	37.2375	0	0
DATA	795	10	30	unmapped	0		0	ATTTTATGGCTTCGTCGACCTTTCTCGTGGATTAACTCACAGATGTTTGTTCAGCGCCAG	584	0	CUST_190620_PI248252247	CUST_190620_PI248252247	CUST_190620_PI248252247	Unknown	4313.61	263.04	0	1	3.046939e+003	3.047277e+002	0	0	64	2.883266e+003	2872	4.494604e+002	4.638685e+002	32	6.187500e+001	61	1.066423e+001	1.111950e+001	0	0	0	0	0	0	0	0	2818.05	281.836	1	1.75413e-305	1	1	65.2197	10.6642	1	0	65.2197	49.1849	49.1849	2845.72	0.924878	61.875	10.6642	0	2825.36	0	0
DATA	796	10	31	unmapped	0		0	AATTAGTCTTGACTCGATTTTGCACCGTCTTGGTGGTTACAAGCGCTTTCGACACGTTCT	586	0	CUST_82952_PI248252247	CUST_82952_PI248252247	CUST_82952_PI248252247	Unknown	4338.91	263.386	0	0	7.153867e+000	4.601468e+000	0	0	64	7.181250e+001	72	1.111680e+001	1.149015e+001	36	5.530556e+001	55	8.154997e+000	9.266250e+000	0	0	0	0	0	0	0	0	6.61253	4.25327	1	7.18976e-005	1	0	65.2	8.155	1	0	65.2	65	65	34.2685	0.924329	55.3056	8.155	0	13.9177	0	0
DATA	797	10	32	unmapped	0		0	TGCCGCCACTGGAAACCATATACGGGCCCAAGATCGCCTTCACGTCTGTGCCCAAGCCCA	588	0	CUST_108300_PI248252247	CUST_108300_PI248252247	CUST_108300_PI248252247	Unknown	4365.03	263.382	0	1	1.723488e+001	4.862942e+000	0	1	64	8.109375e+001	79.5	1.234648e+001	1.278742e+001	33	5.593939e+001	55	8.884465e+000	8.154300e+000	0	0	0	0	0	0	0	0	15.9245	4.49321	1	1.00059e-017	1	0	65.1692	8.88446	1	0	65.1692	49.1849	49.1849	43.5498	0.92397	55.9394	8.88446	0	23.2114	0	0
DATA	798	10	33	unmapped	0		0	GTATCATGTACAATAATCTGGGCTCTTATTAGTGGCGGGTTTTCTGTAATACTGCCCATT	590	0	CUST_209334_PI248252247	CUST_209334_PI248252247	CUST_209334_PI248252247	Unknown	4390.31	263.014	0	1	1.896589e+004	1.896595e+003	0	0	65	1.758602e+004	16848	2.972559e+003	3.619027e+003	35	5.274286e+001	54	6.166050e+000	6.301050e+000	0	0	0	0	0	0	0	0	17520.9	1752.09	1	0	1	1	65.1304	6.16605	1	0	65.1304	47.2035	47.2035	17548.5	0.92381	52.7429	6.16605	0	17528.1	0	0
DATA	799	10	34	unmapped	0		0	GTGAGACCGAAGAAGAACCAGGTGTTAAGATTACTATCGATACAGCGGTAGATTATAAGT	592	0	CUST_51608_PI248252247	CUST_51608_PI248252247	CUST_51608_PI248252247	Unknown	4415.33	263.5	0	1	2.887346e+003	2.887705e+002	0	0	66	2.731364e+003	2672.5	4.514113e+002	5.417050e+002	35	5.677143e+001	56	9.071888e+000	9.266250e+000	0	0	0	0	0	0	0	0	2666.28	266.662	1	4.0712e-302	1	1	65.0792	9.07189	1	0	65.0792	57.5363	57.5363	2693.82	0.923438	56.7714	9.07189	0	2673.5	0	0
DATA	800	10	35	unmapped	0		0	AATATGAAAGAAGTACTAATCAAGACATCAAAGACCTGATATGCAGATGGTGTGTCCTAG	594	0	CUST_137360_PI248252247	CUST_137360_PI248252247	CUST_137360_PI248252247	Unknown	4440.5	263.5	4.57068	1	4.570680e+000	4.552533e+000	2	0	66	6.621212e+001	67	9.492532e+000	9.266250e+000	27	5.788889e+001	58	7.012809e+000	7.783650e+000	0	0	0	0	0	0	0	0	1.18301	4.20322	0	0.465351	1	0	65.0291	7.01281	1	1	65.0291	57.5363	57.5363	28.6681	0.92327	57.8889	7.01281	0	8.35048	1	0
DATA	801	10	36	unmapped	0		0	TTCTTGAACCGATGCGACTACCTTGACTCCGCTCTTGCATGGACGGGTGTGAAAAACAGT	596	0	CUST_34998_PI248252247	CUST_34998_PI248252247	CUST_34998_PI248252247	Unknown	4466.22	263.015	0	1	1.690373e+004	1.690379e+003	0	0	65	1.567206e+004	15275	2.204417e+003	2.604187e+003	26	5.676923e+001	56	9.941057e+000	8.710275e+000	0	0	0	0	0	0	0	0	15607.1	1560.71	1	0	1	1	64.9754	9.94106	1	0	64.9754	46.8651	46.8651	15634.5	0.923293	56.7692	9.94106	0	15614.2	0	0
DATA	802	10	37	unmapped	0		0	TGATCTGCCCCTACTACTAGTATCACTTATCCGAATCATATCTACATCATGGCCTCTGAA	598	0	CUST_184652_PI248252247	CUST_184652_PI248252247	CUST_184652_PI248252247	Unknown	4491.42	263.573	0	1	3.546311e+001	5.770289e+000	0	0	64	9.765625e+001	97	1.684591e+001	1.927380e+001	23	5.713043e+001	56	6.607876e+000	5.559750e+000	0	0	0	0	0	0	0	0	32.7335	5.32615	1	1.89337e-043	1	1	64.9227	6.60788	1	0	64.9227	57.5363	57.5363	60.1123	0.92303	57.1304	6.60788	0	39.7966	0	0
DATA	803	10	38	unmapped	0		0	TTAAGGAGGAGAATCTGTTCAAGACGCTTGCAGCCGAAGAGCAGCAAGCTGAGACAGACG	600	0	CUST_18158_PI248252247	CUST_18158_PI248252247	CUST_18158_PI248252247	Unknown	4516.46	263.595	0	1	5.201753e+003	5.201953e+002	0	0	64	4.865906e+003	4726.5	6.005086e+002	6.451163e+002	29	5.503448e+001	53	7.547387e+000	6.671700e+000	0	0	0	0	0	0	0	0	4801.02	480.121	1	0	1	1	64.8829	7.54739	1	0	64.8829	49.1849	49.1849	4828.36	0.922962	55.0345	7.54739	0	4808.04	0	0
DATA	804	10	39	unmapped	0		0	CCGGGTAATACGGCCTATCGTGCGGTCGATGCTGTGTTTGATTTGTGATTCGTCATTCTA	602	0	CUST_102688_PI248252247	CUST_102688_PI248252247	CUST_102688_PI248252247	Unknown	4542.44	263.96	0	1	1.129727e+004	1.129736e+003	0	0	63	1.049014e+004	10184	1.732855e+003	1.972970e+003	33	5.142424e+001	51	5.362079e+000	5.189100e+000	0	0	0	0	0	0	0	0	10425.3	1042.54	1	0	1	1	64.8607	5.36208	1	0	64.8607	48.8603	48.8603	10452.6	0.922814	51.4242	5.36208	0	10432.3	0	0
DATA	805	10	40	unmapped	0		0	TTTGTTGGATGATGACCGAGATCGTTTCGAACACGGATGGGTCCGCGAGCATGTAGGCGC	604	0	CUST_192382_PI248252247	CUST_192382_PI248252247	CUST_192382_PI248252247	Unknown	4567.47	263.577	0	1	8.157331e+002	8.170025e+001	2	0	63	8.176984e+002	800	1.055495e+002	8.895600e+001	48	5.229167e+001	52	5.757357e+000	5.374425e+000	0	0	0	0	0	0	0	0	752.847	75.4018	1	3.01846e-225	1	1	64.8516	5.75736	1	0	64.8516	49.8279	49.8279	780.154	0.922908	52.2917	5.75736	0	759.824	0	0
DATA	806	10	41	unmapped	0		0	ACTGTGCCTGCATCGCAAGAGGCAAGAGAGATGGCCGAAGAACCAAAGAAGACCACTGAT	606	0	CUST_163911_PI248252247	CUST_163911_PI248252247	CUST_163911_PI248252247	Unknown	4592.91	263.614	0	1	2.407151e+003	2.407582e+002	0	0	64	2.286375e+003	2246.5	2.464331e+002	2.650147e+002	30	5.386667e+001	53	7.641688e+000	6.115725e+000	0	0	0	0	0	0	0	0	2221.54	222.194	1	5.06213e-291	1	1	64.8338	7.64169	1	0	64.8338	57.259	57.259	2248.83	0.922892	53.8667	7.64169	0	2228.49	0	0
DATA	807	10	42	unmapped	0		0	TATTCATTCCATCATTGCATTCCACATACACTGCATACATTCACTTGTCTTCATCAGCTT	608	0	CUST_126252_PI248252247	CUST_126252_PI248252247	CUST_126252_PI248252247	Unknown	4618.85	264.277	0	1	1.797972e+003	1.798549e+002	0	0	66	1.723833e+003	1673	2.459935e+002	2.892923e+002	34	5.267647e+001	52	9.318345e+000	1.000755e+001	0	0	0	0	0	0	0	0	1659	165.953	1	2.85479e-273	1	1	64.8305	9.31834	1	0	64.8305	45.835	45.835	1686.29	0.922708	52.6765	9.31834	0	1665.93	0	0
DATA	808	10	43	unmapped	0		0	CTGATAAAAGCTTCTCCTCTCCTTAGTCTTATGTTTGGCCTCCTGAAACTTCCGTAGTAT	610	0	CUST_48617_PI248252247	CUST_48617_PI248252247	CUST_48617_PI248252247	Unknown	4643.5	264	0	1	1.879794e+001	4.925813e+000	1	1	60	8.220000e+001	82.5	1.354315e+001	1.260210e+001	37	5.421622e+001	53	8.975693e+000	1.037820e+001	0	0	0	0	0	0	0	0	17.3468	4.54557	1	5.50577e-020	1	0	64.8532	8.97569	1	0	64.8532	54.1152	54.1152	44.656	0.922806	54.2162	8.97569	0	24.2875	0	0
DATA	809	10	44	unmapped	0		0	CGAAGTTGTGATGACGATTGTTAATTGTTGTACCATGGTCTTAACGATGTTGTTCAATTA	612	0	CUST_214345_PI248252247	CUST_214345_PI248252247	CUST_214345_PI248252247	Unknown	4669.5	264.056	0	1	5.266475e+003	5.266672e+002	0	0	62	4.924887e+003	4846.5	7.148032e+002	8.734367e+002	29	5.262069e+001	52	7.701641e+000	7.413000e+000	0	0	0	0	0	0	0	0	4860	486.018	1	0	1	1	64.8888	7.70164	1	0	64.8888	48.5334	48.5334	4887.34	0.922818	52.6207	7.70164	0	4866.96	0	0
DATA	810	10	45	unmapped	0		0	TAAAAAGAAGATAAAACAGCAACCATGTCAGAAGCGGCAGCAAATGGAGCCCGGATTACA	614	0	CUST_52768_PI248252247	CUST_52768_PI248252247	CUST_52768_PI248252247	Unknown	4694.5	264.352	0	1	9.672945e+001	1.069100e+001	3	0	63	1.541905e+002	153	1.903380e+001	1.816185e+001	28	5.207143e+001	52	7.591070e+000	7.783650e+000	0	0	0	0	0	0	0	0	89.2591	9.86534	1	6.2012e-097	1	1	64.9314	7.59107	1	0	64.9314	57.5363	57.5363	116.646	0.922771	52.0714	7.59107	0	96.2398	0	0
DATA	811	10	46	unmapped	0		0	TGTGGATCGCTATATTTAATGGGGAGGTTGACGCGGAAACCCTCCCAGAGCCTCTGCACC	616	0	CUST_166121_PI248252247	CUST_166121_PI248252247	CUST_166121_PI248252247	Unknown	4719.91	264.386	0	1	1.222945e+001	4.714386e+000	0	0	64	7.626563e+001	73.5	1.352158e+001	1.408470e+001	27	5.340741e+001	52	9.377794e+000	8.895600e+000	0	0	0	0	0	0	0	0	11.2854	4.35048	1	1.06426e-010	1	0	64.9802	9.37779	1	0	64.9802	57.259	57.259	38.7216	0.922809	53.4074	9.37779	0	18.293	0	0
DATA	812	10	47	unmapped	0		0	TGGGAGTTGTGACACTTCATGGGCAGCTTATATAAATTATGACATTCCCAATTTGAACAA	618	0	CUST_4321_PI248252247	CUST_4321_PI248252247	CUST_4321_PI248252247	Unknown	4745.42	264.427	4.57272	1	4.572721e+000	4.568424e+000	0	0	64	6.853125e+001	68	1.161822e+001	1.352873e+001	26	5.173077e+001	51	7.618702e+000	7.968975e+000	0	0	0	0	0	0	0	0	3.48811	4.21601	0	0.0325934	1	0	65.0431	7.6187	1	1	65.0431	57.5363	57.5363	30.9873	0.922858	51.7308	7.6187	0	10.5341	1	0
DATA	813	10	48	unmapped	0		0	TTGTATCTTGAATACACTAAAACATTCTCGTCCGCGAGCGGGTCAACCTCATTGAAGTCG	620	0	CUST_3881_PI248252247	CUST_3881_PI248252247	CUST_3881_PI248252247	Unknown	4770.58	264.427	0	1	2.061567e+002	2.111232e+001	1	1	62	2.553710e+002	253.5	3.084612e+001	2.464823e+001	24	5.604167e+001	58	1.247773e+001	1.019287e+001	0	0	0	0	0	0	0	0	190.269	19.4853	1	6.65874e-142	1	1	65.1021	12.4777	1	0	65.1021	57.5363	57.5363	217.827	0.922933	56.0417	12.4777	0	197.348	0	0
DATA	814	10	49	unmapped	0		0	TACTACTGACCTTGTACAACAGATTGACTGCACAACATAATCAATAGTAATGTTTGCTTG	622	0	CUST_106342_PI248252247	CUST_106342_PI248252247	CUST_106342_PI248252247	Unknown	4796.11	264.5	0	1	1.385206e+005	1.385206e+004	0	5	59	1.279208e+005	129453	7.670038e+003	9.272690e+003	25	5.516000e+001	56	1.250893e+001	1.260210e+001	0	0	1	0	0	0	0	0	127856	12785.6	1	0	1	1	65.1707	12.5089	1	0	65.1707	56.9804	56.9804	127883	0.923008	55.16	12.5089	0	127863	0	0
DATA	815	10	50	unmapped	0		0	GCATTTATATTCGTAGAGCTACATATTGGATTTCAAGGAACGGATAGAAATGGGTTACAT	624	0	CUST_61374_PI248252247	CUST_61374_PI248252247	CUST_61374_PI248252247	Unknown	4821.67	264.397	0	1	9.527605e+002	9.538469e+001	0	0	64	9.447969e+002	921.5	1.503021e+002	1.845837e+002	28	5.446429e+001	54	7.421102e+000	5.374425e+000	0	0	0	0	0	0	0	0	879.546	88.0549	1	1.06586e-234	1	1	65.2506	7.4211	1	0	65.2506	50.4627	50.4627	907.253	0.923156	54.4643	7.4211	0	886.713	0	0
DATA	816	10	51	unmapped	0		0	GGCTTCGGTCCAACAACTGACTACTACCCTCGCCAGATCAAATCGTTAGGCCGTGTCTCG	626	0	CUST_165261_PI248252247	CUST_165261_PI248252247	CUST_165261_PI248252247	Unknown	4847.5	264.5	0	1	3.237825e+003	3.238145e+002	0	0	68	3.054735e+003	3029.5	4.155805e+002	4.481158e+002	31	5.380645e+001	55	7.582521e+000	7.413000e+000	0	0	0	0	0	0	0	0	2989.41	298.971	1	4.51804e-309	1	1	65.3239	7.58252	1	0	65.3239	49.1849	49.1849	3017.19	0.923278	53.8065	7.58252	0	2996.62	0	0
DATA	817	10	52	unmapped	0		0	TGCTTTCGTAAGCCTCAAGCGCTTTTGAAGGATGTTCATCGTCGTTGAGCTTGCTAAGTT	628	0	CUST_194613_PI248252247	CUST_194613_PI248252247	CUST_194613_PI248252247	Unknown	4872.68	264.438	0	1	1.056564e+002	1.150359e+001	0	0	65	1.629692e+002	155	2.906080e+001	3.113460e+001	25	5.492000e+001	53	8.061844e+000	1.037820e+001	0	0	0	0	0	0	0	0	97.5713	10.6233	1	3.94051e-102	1	1	65.3979	8.06184	1	0	65.3979	48.5334	48.5334	125.425	0.923478	54.92	8.06184	0	104.815	0	0
DATA	818	10	53	unmapped	0		0	ATAGCACTCCGGATCATAGGAGGGCAAATTGGGCGATTGTGGGGGCTCAGTCTGACCAAG	630	0	CUST_126942_PI248252247	CUST_126942_PI248252247	CUST_126942_PI248252247	Unknown	4897.58	264.573	0	1	1.244564e+001	4.715981e+000	0	0	64	7.696875e+001	76	1.212366e+001	1.204613e+001	30	5.250000e+001	52.5	6.207615e+000	5.374425e+000	0	0	0	0	0	0	0	0	11.4956	4.35598	1	5.34126e-011	1	0	65.4732	6.20761	1	0	65.4732	57.5363	57.5363	39.4248	0.923663	52.5	6.20761	0	18.7757	0	0
DATA	819	10	54	unmapped	0		0	TGCGGCAAGTAGGAGCGAATTCGCATCACTTCCCACATCTGTAATATGTTTAAGTATATA	632	0	CUST_191101_PI248252247	CUST_191101_PI248252247	CUST_191101_PI248252247	Unknown	4923.37	264.974	0	1	4.098589e+002	4.123745e+001	1	0	64	4.441875e+002	433.5	7.285294e+001	7.857780e+001	33	5.460606e+001	54	9.535917e+000	9.636900e+000	0	0	0	0	0	0	0	0	378.641	38.0965	1	1.61957e-183	1	1	65.5463	9.53592	1	0	65.5463	49.1849	49.1849	406.644	0.923833	54.6061	9.53592	0	385.951	0	0
DATA	820	10	55	unmapped	0		0	GACCAAATTTAAATTGCCGATACTGCTTCAACACAGCCAGGCGTGTAAGTTTGTAGTACC	634	0	CUST_129491_PI248252247	CUST_129491_PI248252247	CUST_129491_PI248252247	Unknown	4949.13	264.942	0	1	2.343351e+001	5.114618e+000	7	1	58	8.729310e+001	87.5	9.720675e+000	8.895600e+000	37	5.264865e+001	53	5.271602e+000	4.447800e+000	0	0	0	0	0	0	0	0	21.657	4.72687	1	7.19042e-027	1	1	65.6361	5.2716	1	0	65.6361	40.2912	40.2912	49.7491	0.924188	52.6486	5.2716	0	29.0123	0	0
DATA	821	10	56	unmapped	0		0	CTGCCTACTACCTGTATAACGTCTCTGCTTAGTAGTGTTGAAATCTTATTGCATATATTC	636	0	CUST_10329_PI248252247	CUST_10329_PI248252247	CUST_10329_PI248252247	Unknown	4973.63	264.596	0	1	4.896217e+004	4.896220e+003	0	0	65	4.534029e+004	43954.4	7.199133e+003	1.016156e+004	25	5.812000e+001	57	1.010083e+001	8.895600e+000	0	0	1	0	0	0	0	0	45274.6	4527.46	1	0	1	1	65.713	10.1008	1	0	65.713	57.8122	57.8122	45302.7	0.924685	58.12	10.1008	0	45282	0	0
DATA	822	10	57	unmapped	0		0	TGCTCGATATTTAGAGTGTTCTGTGTAGTTGTAGTAGCCAATCTAAAGAAACACCAGCAA	638	0	CUST_177228_PI248252247	CUST_177228_PI248252247	CUST_177228_PI248252247	Unknown	4999.5	265	0	1	5.545647e+004	5.545648e+003	0	0	65	5.136707e+004	51446.2	5.500536e+003	7.068293e+003	28	5.771429e+001	57	6.665873e+000	6.857025e+000	0	0	1	0	0	0	0	0	51301.3	5130.13	1	0	1	1	65.7786	6.66587	1	0	65.7786	54.1152	54.1152	51329.5	0.925073	57.7143	6.66587	0	51308.7	0	0
DATA	823	10	58	unmapped	0		0	GGGTGAAGACTGTTCTGTCCAGAGAAGCTGCTCGCCTCCAAGGACGAGATCATACTGAGC	640	0	CUST_24121_PI248252247	CUST_24121_PI248252247	CUST_24121_PI248252247	Unknown	5024.5	265	0	1	9.531094e+001	1.055672e+001	1	0	61	1.540820e+002	154	2.287961e+001	2.223900e+001	28	5.485714e+001	56.5	6.065777e+000	7.042350e+000	0	0	0	0	0	0	0	0	88.225	9.77187	1	2.94988e-096	1	1	65.857	6.06578	1	0	65.857	54.1152	54.1152	116.538	0.925654	54.8571	6.06578	0	95.6576	0	0
DATA	824	10	59		66	Structural	0		474	-1	(-)3xSLv1	NegativeControl	NegativeControl		5050.59	265.162	4.5556	1	4.555605e+000	4.535720e+000	0	0	64	6.095313e+001	60	9.913002e+000	1.149015e+001	31	5.135484e+001	48	7.578691e+000	7.783650e+000	0	0	0	0	0	0	0	0	-4.99779	4.20155	0	0.00239444	1	0	65.9509	7.57869	1	0	65.9509	46.8651	46.8651	23.4091	0.926326	51.3548	7.57869	0	2.47335	1	0
DATA	825	10	60	unmapped	0		0	CAACGTTGTCTGGGCCGGGAACGAGAAGTTGGCAGGATAACGAGAGAACAATGTTGGGAT	643	0	CUST_100880_PI248252247	CUST_100880_PI248252247	CUST_100880_PI248252247	Unknown	5075.8	265.053	0	1	4.248659e+001	6.211775e+000	1	0	65	1.054154e+002	103	1.545952e+001	1.704990e+001	31	4.974194e+001	48	6.164240e+000	5.559750e+000	0	0	0	0	0	0	0	0	39.3925	5.75941	1	3.11913e-052	1	1	66.0229	6.16424	1	0	66.0229	48.2044	48.2044	67.8714	0.927176	49.7419	6.16424	0	46.881	0	0
DATA	826	10	61	unmapped	0		0	AAGAAGGATTTCGAATTCAAGAACCCGCATCACCACAGAATGCAAACCTCACTCCAGTAA	645	0	CUST_50277_PI248252247	CUST_50277_PI248252247	CUST_50277_PI248252247	Unknown	5100.58	265.427	0	1	3.869861e+001	5.956036e+000	0	0	64	1.020156e+002	102	1.636245e+001	1.538197e+001	24	5.208333e+001	50	8.443761e+000	8.339625e+000	0	0	0	0	0	0	0	0	35.9124	5.52721	1	9.33848e-048	1	1	66.1033	8.44376	1	0	66.1033	57.5363	57.5363	64.4716	0.928001	52.0833	8.44376	0	43.4228	0	0
DATA	827	10	62	unmapped	0		0	AATACCGACGAGAACGACAATAGCAAGACGATCCAGGATCCTCTGGCACCAGCACGCTCC	647	0	CUST_34889_PI248252247	CUST_34889_PI248252247	CUST_34889_PI248252247	Unknown	5126.63	264.735	0	1	6.436364e+002	6.452222e+001	1	1	63	6.643492e+002	664	9.090373e+001	8.413755e+001	28	5.025000e+001	50	5.406615e+000	4.818450e+000	0	0	0	0	0	0	0	0	598.166	59.964	1	2.83317e-211	1	1	66.1828	5.40661	1	0	66.1828	46.5243	46.5243	626.805	0.929354	50.25	5.40661	0	605.698	0	0
DATA	828	10	63	unmapped	0		0	GAACCGCATCGAGAACCTGGACGAACTTGAGACCCTGGCGTTAGATCTGTTCCGCGGCAA	649	0	CUST_190360_PI248252247	CUST_190360_PI248252247	CUST_190360_PI248252247	Unknown	5151.76	264.985	0	1	6.427027e+002	6.442867e+001	1	0	64	6.642813e+002	644.5	1.000383e+002	1.054499e+002	28	5.560714e+001	55.5	8.220747e+000	6.857025e+000	0	0	0	0	0	0	0	0	598.07	59.9544	1	2.89755e-211	1	1	66.211	8.22075	1	0	66.211	46.1809	46.1809	626.737	0.930555	55.6071	8.22075	0	605.567	0	0
DATA	829	10	64	unmapped	0		0	TTGGCTTCTGGGATTCGAAATACGACGCGATCGCGCTGCCCGTACACTCACCATGTCCTA	651	0	CUST_186769_PI248252247	CUST_186769_PI248252247	CUST_186769_PI248252247	Unknown	5177.38	265.295	0	1	7.575660e+002	7.589063e+001	0	0	65	7.722462e+002	760	1.162089e+002	1.126776e+002	31	5.416129e+001	55	5.310975e+000	5.189100e+000	0	0	0	0	0	0	0	0	706.016	70.7265	1	2.40998e-221	1	1	66.2302	5.31097	1	0	66.2302	50.4627	50.4627	734.702	0.931953	54.1613	5.31097	0	713.464	0	0
DATA	830	10	65	unmapped	0		0	ATGTGCGTGCTAAAATGAGGTATGTGACATGTACGAGGGGGAAAGAGATAAGAAAATGCG	653	0	CUST_137060_PI248252247	CUST_137060_PI248252247	CUST_137060_PI248252247	Unknown	5202.5	265.5	0	0	4.560908e+000	4.523621e+000	2	0	66	7.053030e+001	69.5	9.050660e+000	7.413000e+000	34	5.008824e+001	50	6.671366e+000	6.301050e+000	0	0	0	0	0	0	0	0	4.25788	4.22307	1	0.00936549	1	0	66.2724	6.67137	1	0	66.2724	65	65	32.9863	0.93356	50.0882	6.67137	0	11.6806	1	0
DATA	831	10	66	unmapped	0		0	TTTACGCACAACCTTTCGATGATCATCTAGCTAGCACACGCATACTTTTCTTCTCTCTAT	655	0	CUST_34449_PI248252247	CUST_34449_PI248252247	CUST_34449_PI248252247	Unknown	5228.11	265.519	0	1	1.249108e+003	1.249915e+002	0	0	63	1.234825e+003	1194	1.885884e+002	2.353627e+002	38	5.581579e+001	54.5	8.695619e+000	7.968975e+000	0	0	0	0	0	0	0	0	1168.53	116.929	1	5.76044e-252	1	1	66.2942	8.69562	1	0	66.2942	50.4627	50.4627	1197.28	0.935492	55.8158	8.69562	0	1175.9	0	0
DATA	832	10	67	unmapped	0		0	TGTTTTCGAACGCAATGATAATTGTATTCCTACATTTCACATTAGTTGCGTACACTTTCG	657	0	CUST_73317_PI248252247	CUST_73317_PI248252247	CUST_73317_PI248252247	Unknown	5253.42	265.573	0	0	5.982842e+001	7.474857e+000	0	0	64	1.224219e+002	122	2.022320e+001	2.186835e+001	33	5.548485e+001	55	9.185999e+000	8.895600e+000	0	0	0	0	0	0	0	0	56.0977	7.00875	1	1.16975e-070	1	1	66.3241	9.186	1	0	66.3241	65	65	84.8779	0.937644	55.4848	9.186	0	63.429	0	0
DATA	833	10	68	unmapped	0		0	TATCATGGACGCACTGGCATCATCTATAACGTTACACCTCATGCTGTCGGCGTCATTGTC	659	0	CUST_118129_PI248252247	CUST_118129_PI248252247	CUST_118129_PI248252247	Unknown	5279.07	265.507	0	1	1.406960e+004	1.406967e+003	0	0	62	1.329384e+004	12967.5	1.681249e+003	2.132164e+003	31	5.596774e+001	54	9.460387e+000	1.074885e+001	0	0	0	0	0	0	0	0	13227.5	1322.75	1	0	1	1	66.3631	9.46039	1	0	66.3631	48.5334	48.5334	13256.3	0.940146	55.9677	9.46039	0	13234.8	0	0
DATA	834	10	69	unmapped	0		0	ATATGTATTATTTTGTATTTGCTTCAACTATACATCCATTTTCCTAATTTCCCATTGAAT	661	0	CUST_115556_PI248252247	CUST_115556_PI248252247	CUST_115556_PI248252247	Unknown	5304.43	265.608	0	1	2.204893e+002	2.249472e+001	1	0	63	2.742540e+002	275	4.268677e+001	4.262475e+001	38	5.497368e+001	56	9.482521e+000	1.056353e+001	0	0	0	0	0	0	0	0	207.892	21.2096	1	3.06532e-147	1	1	66.3615	9.48252	1	0	66.3615	49.1849	49.1849	236.71	0.942869	54.9737	9.48252	0	215.108	0	0
DATA	835	10	70	unmapped	0		0	CAACCAGTTTTGTATATTTTCATAACTCAAGCTCTGCTGCCACACGACTTGCGTGGTCTT	663	0	CUST_171570_PI248252247	CUST_171570_PI248252247	CUST_171570_PI248252247	Unknown	5329.5	265.648	0	1	1.362299e+001	4.646057e+000	1	1	64	7.921875e+001	78	9.988038e+000	9.822225e+000	32	5.484375e+001	54	8.632681e+000	8.524950e+000	0	0	0	0	0	0	0	0	12.886	4.39472	1	4.9072e-013	1	0	66.3327	8.63268	1	0	66.3327	57.5363	57.5363	41.6748	0.945903	54.8438	8.63268	0	19.9942	0	0
DATA	836	10	71		1028	E1A	0		665	1	(+)E1A_r60_a20	E1A_r60_a20	E1A_r60_a20		5354.58	265.573	0	1	3.502593e+002	3.530445e+001	1	2	61	3.987705e+002	399	5.500860e+001	5.337360e+001	37	5.324324e+001	54	7.266382e+000	7.413000e+000	0	0	0	0	0	0	0	0	332.511	33.5155	1	1.2181e-175	1	1	66.2595	7.26638	1	0	66.2595	57.5363	57.5363	361.226	0.949328	53.2432	7.26638	0	339.465	0	1
DATA	837	10	72	unmapped	0		0	TTGAAGATATAGACCGTGGAAAGGCTCGAGTTTGGGGACTCACAAACGCTTATCGTTTTC	667	0	CUST_85822_PI248252247	CUST_85822_PI248252247	CUST_85822_PI248252247	Unknown	5380.63	266	0	1	4.008945e+003	4.009187e+002	0	0	65	3.887185e+003	3735	5.828018e+002	6.953394e+002	29	5.382759e+001	54	8.066992e+000	5.189100e+000	0	0	0	0	0	0	0	0	3820.93	382.116	1	4.94066e-324	1	1	66.2535	8.06699	1	0	66.2535	48.5334	48.5334	3849.64	0.953101	53.8276	8.06699	0	3827.79	0	0
DATA	838	10	73	unmapped	0		0	TCACTCAGAAGCGTGCCATGACATGGTGTCAATCCAAGGGAAACATTCCATACTTTGAGA	669	0	CUST_115867_PI248252247	CUST_115867_PI248252247	CUST_115867_PI248252247	Unknown	5405.86	266.211	0	1	1.185527e+004	1.185535e+003	0	0	66	1.141465e+004	11070	1.478402e+003	1.833420e+003	31	5.419355e+001	55	8.092875e+000	1.111950e+001	0	0	0	0	0	0	0	0	11348.4	1134.85	1	0	1	1	66.2272	8.09287	1	0	66.2272	47.2035	47.2035	11377.1	0.957247	54.1935	8.09287	0	11355.2	0	0
DATA	839	10	74	unmapped	0		0	TTAGTCCATCATGAATACATCCTCTCCACTGGCCTCCTCCCTCGGCACGCCGATATCCGT	671	0	CUST_155571_PI248252247	CUST_155571_PI248252247	CUST_155571_PI248252247	Unknown	5431.17	265.8	0	1	4.344175e+002	4.366071e+001	0	1	65	4.840923e+002	481	5.018706e+001	4.966710e+001	32	5.706250e+001	57	8.304439e+000	7.598325e+000	0	0	0	0	0	0	0	0	417.949	42.0055	1	1.65131e-189	1	1	66.1435	8.30444	1	0	66.1435	46.5243	46.5243	446.548	0.96209	57.0625	8.30444	0	424.524	0	0
DATA	840	10	75	unmapped	0		0	CGATAAGCAAGAAAAGCGTGCACTACTAATGGATGGAGGAATGGATATGGTCTGATAGAA	673	0	CUST_63093_PI248252247	CUST_63093_PI248252247	CUST_63093_PI248252247	Unknown	5456.39	266.566	0	1	1.206713e+002	1.282561e+001	0	0	64	1.827344e+002	178.5	2.867787e+001	3.372915e+001	36	5.527778e+001	55.5	8.230991e+000	9.822225e+000	0	0	0	0	0	0	0	0	116.683	12.4017	1	1.1414e-112	1	1	66.0518	8.23099	1	0	66.0518	49.5074	49.5074	145.19	0.966945	55.2778	8.23099	0	123.071	0	0
DATA	841	10	76	unmapped	0		0	TACCGCCGGCCAAGCGGTCAGGATCCACCAAGAGTACTGCTTATGATCTCCAGCATTGCA	675	0	CUST_82981_PI248252247	CUST_82981_PI248252247	CUST_82981_PI248252247	Unknown	5482.34	266.316	0	1	5.401051e+002	5.418289e+001	0	0	66	5.914394e+002	577	9.128925e+001	8.395222e+001	34	5.544118e+001	53.5	1.031090e+001	1.130482e+001	0	0	0	0	0	0	0	0	525.46	52.7137	1	2.10215e-203	1	1	65.9792	10.3109	1	0	65.9792	49.1849	49.1849	553.895	0.972885	55.4412	10.3109	0	531.681	0	0
DATA	842	10	77	unmapped	0		0	GTTTGGCACTTTATGGGCGATGCTGATTACTTGGCTTTGCACGGGCCGGCCACATTACCC	677	0	CUST_170_PI248252247	CUST_170_PI248252247	CUST_170_PI248252247	Unknown	5507.42	266.427	0	1	2.012223e+002	2.057476e+001	0	0	64	2.629063e+002	257	5.165721e+001	4.948177e+001	27	6.111111e+001	60	1.440975e+001	1.519665e+001	0	0	0	0	0	0	0	0	197.006	20.1437	1	5.34523e-144	1	1	65.9	14.4098	1	0	65.9	57.5363	57.5363	225.362	0.979048	61.1111	14.4098	0	203.052	0	0
DATA	843	10	78	unmapped	0		0	TTTATACTGTTTATAGGTAGATAAGAAATACCAGAGGGTAGGATGTTGATGGGGCAAAAA	679	0	CUST_215285_PI248252247	CUST_215285_PI248252247	CUST_215285_PI248252247	Unknown	5532.56	266.74	0	1	1.347301e+003	1.347975e+002	0	0	66	1.393879e+003	1351.5	1.892061e+002	2.066374e+002	34	4.835294e+001	48.5	4.571866e+000	5.003775e+000	0	0	0	0	0	0	0	0	1328.08	132.875	1	9.5591e-260	1	1	65.7963	4.57187	1	0	65.7963	49.5074	49.5074	1356.33	0.985736	48.3529	4.57187	0	1333.93	0	0
DATA	844	10	79	unmapped	0		0	CATCGTCGAAAGTGTAGCGGCCTAAGCCGTTACAATGTGGTCACGATCAGCACGAGTGTG	681	0	CUST_209014_PI248252247	CUST_209014_PI248252247	CUST_209014_PI248252247	Unknown	5558	266.455	4.24794	0	4.247939e+000	4.229396e+000	0	0	62	6.312903e+001	60	1.111561e+001	1.204613e+001	27	5.103704e+001	49	6.659184e+000	6.301050e+000	0	0	0	0	0	0	0	0	-2.55697	4.20155	0	0.115838	1	0	65.686	6.65918	1	0	65.686	65	65	25.585	0.993417	51.037	6.65918	0	3.0754	1	0
DATA	845	10	80		66	Structural	0		1	1	DarkCorner	DarkCorner	DarkCorner		5583.15	266.54	4.21345	1	4.213448e+000	4.195057e+000	0	0	65	6.223077e+001	63	8.405298e+000	7.413000e+000	36	5.136111e+001	50.5	6.829151e+000	6.857025e+000	0	0	0	0	0	0	0	0	-3.35546	4.20155	0	0.0396835	1	0	65.5862	6.82915	1	0	65.5862	55.2791	55.2791	24.6868	1.00155	51.3611	6.82915	0	2.07398	0	0
DATA	846	10	81		66	Structural	0		1	1	DarkCorner	DarkCorner	DarkCorner		5608.06	266.571	4.1767	1	4.176698e+000	4.158467e+000	0	0	63	6.047619e+001	57	1.085960e+001	1.149015e+001	52	5.017308e+001	50	6.283252e+000	6.857025e+000	0	0	0	0	0	0	0	0	-5.01393	4.20155	0	0.00232017	1	0	65.4901	6.28325	1	0	65.4901	44.0646	44.0646	22.9322	1.01036	50.1731	6.28325	0	0.215145	0	0
DATA	847	10	82		66	Structural	0		1	1	DarkCorner	DarkCorner	DarkCorner		5634.1	266.417	4.1352	1	4.135197e+000	4.117147e+000	1	0	62	6.222581e+001	61	9.731509e+000	9.636900e+000	41	5.170732e+001	54	6.577400e+000	5.930400e+000	0	0	0	0	0	0	0	0	-3.15726	4.20155	0	0.0527221	1	0	65.3831	6.5774	1	0	65.3831	43.3362	43.3362	24.6818	1.0205	51.7073	6.5774	0	1.85426	0	0
DATA	848	10	83		66	Structural	0		1	1	DarkCorner	DarkCorner	DarkCorner		5659.47	266.58	4.09262	1	4.092623e+000	4.074759e+000	0	0	64	6.420313e+001	63.5	7.725817e+000	8.339625e+000	40	4.937500e+001	49.5	6.538594e+000	8.154300e+000	0	0	0	0	0	0	0	0	-1.05919	4.20155	0	0.513255	1	0	65.2623	6.53859	1	0	65.2623	52.9257	52.9257	26.6591	1.03112	49.375	6.53859	0	3.71992	0	0
DATA	849	10	84		66	Structural	0		1	1	DarkCorner	DarkCorner	DarkCorner		5685.68	266.965	4.04614	1	4.046137e+000	4.028475e+000	4	0	61	6.349180e+001	63	7.932261e+000	6.671700e+000	33	4.803030e+001	48	6.336821e+000	5.930400e+000	0	0	0	0	0	0	0	0	-1.63875	4.20155	0	0.312289	1	0	65.1306	6.33682	1	0	65.1306	51.0895	51.0895	25.9478	1.04296	48.0303	6.33682	0	2.8896	0	0
DATA	850	10	85		66	Structural	0		1	1	DarkCorner	DarkCorner	DarkCorner		5710.38	266.495	3.99788	1	3.997883e+000	3.987145e+000	0	0	66	6.743939e+001	68.5	9.074273e+000	9.451575e+000	368	5.148641e+001	51	7.266048e+000	7.413000e+000	0	0	0	0	0	0	0	0	2.44124	4.20864	0	0.133123	1	0	64.9982	7.26605	1	0	64.9982	56.419	56.419	29.8954	1.05555	51.4864	7.26605	0	6.72686	0	0
DATA	851	11	1		66	Structural	0		1	1	DarkCorner	DarkCorner	DarkCorner		3564.42	268.427	3.94351	0	3.943513e+000	3.926299e+000	0	0	64	5.770313e+001	57	8.068516e+000	8.524950e+000	378	4.960053e+001	49	6.410510e+000	6.671700e+000	0	0	0	0	0	0	0	0	-7.03545	4.20155	0	2.56754e-005	1	0	64.7386	6.41051	1	0	64.7386	65	65	20.1591	1.07011	49.6005	6.41051	0	-1.74593	0	0
DATA	852	11	2		66	Structural	0		1	1	DarkCorner	DarkCorner	DarkCorner		3589.67	268.5	3.99582	0	3.995816e+000	3.978375e+000	0	0	66	5.703030e+001	57	9.131467e+000	8.710275e+000	33	5.100000e+001	50	6.184658e+000	6.671700e+000	0	0	0	0	0	0	0	0	-7.75365	4.20155	0	4.05471e-006	1	0	64.784	6.18466	1	0	64.784	65	65	19.4863	1.0561	51	6.18466	0	-2.33398	0	0
DATA	853	11	3		66	Structural	0		1	1	DarkCorner	DarkCorner	DarkCorner		3615.11	268.5	4.04539	0	4.045392e+000	4.027734e+000	0	0	64	5.489063e+001	54.5	7.866177e+000	8.524950e+000	34	5.052941e+001	51	6.116224e+000	5.189100e+000	0	0	0	0	0	0	0	0	-9.9294	4.20155	0	7.85776e-009	1	0	64.82	6.11622	1	0	64.82	65	65	17.3466	1.04316	50.5294	6.11622	0	-4.39024	0	0
DATA	854	11	4		66	Structural	0		1	1	DarkCorner	DarkCorner	DarkCorner		3641.47	268	4.09244	0	4.092444e+000	4.074581e+000	0	1	61	5.759016e+001	57	8.122760e+000	8.895600e+000	39	5.053846e+001	50	6.789489e+000	7.413000e+000	0	0	0	0	0	0	0	0	-7.29142	4.20155	0	1.34827e-005	1	0	64.8816	6.78949	1	0	64.8816	65	65	20.0462	1.03116	50.5385	6.78949	0	-1.60405	0	0
DATA	855	11	5		66	Structural	0		1	1	DarkCorner	DarkCorner	DarkCorner		3665.89	268.5	4.13574	0	4.135739e+000	4.117687e+000	0	0	64	5.475000e+001	53	8.278870e+000	9.636900e+000	32	5.078125e+001	50.5	7.373599e+000	5.559750e+000	0	0	0	0	0	0	0	0	-10.1773	4.20155	0	3.65291e-009	1	0	64.9273	7.3736	1	0	64.9273	65	65	17.206	1.02037	50.7813	7.3736	0	-4.3716	0	0
DATA	856	11	6		66	Structural	0		1	1	DarkCorner	DarkCorner	DarkCorner		3691.42	268.573	4.17711	0	4.177113e+000	4.158880e+000	2	0	62	5.641935e+001	56	5.952127e+000	5.189100e+000	43	5.425581e+001	54	6.887162e+000	5.930400e+000	0	0	0	0	0	0	0	0	-8.55729	4.20155	0	4.49371e-007	1	0	64.9766	6.88716	1	0	64.9766	65	65	18.8754	1.01026	54.2558	6.88716	0	-2.62623	0	0
DATA	857	11	7	unmapped	0		0	CTGCGCCTTAGCCCTTGTTCGAACTATGTCTCCAATTAATCTATTATTGTTATACCCACA	683	0	CUST_182786_PI248252247	CUST_182786_PI248252247	CUST_182786_PI248252247	Unknown	3716.95	268.975	0	1	3.468460e+003	3.468714e+002	0	0	69	3.536275e+003	3481	6.430878e+002	7.005285e+002	33	5.400000e+001	53	6.314665e+000	5.189100e+000	0	0	0	0	0	0	0	0	3471.26	347.152	1	3.70717e-318	1	1	65.0141	6.31467	1	0	65.0141	49.1849	49.1849	3498.73	1.00081	54	6.31467	0	3477.3	0	0
DATA	858	11	8	unmapped	0		0	ATCAAGCTCTTCGGATTCTGACTCCAATAGCTCATCTTCGTCTTCATCCGATGATGACGA	685	0	CUST_199076_PI248252247	CUST_199076_PI248252247	CUST_199076_PI248252247	Unknown	3742.17	269.113	0	1	1.334472e+003	1.335143e+002	0	0	66	1.389379e+003	1351.5	1.871897e+002	1.923673e+002	30	5.473333e+001	53	1.044174e+001	1.093418e+001	0	0	0	0	0	0	0	0	1324.33	132.5	1	1.42062e-259	1	1	65.0501	10.4417	1	0	65.0501	46.8651	46.8651	1351.83	0.992399	54.7333	10.4417	0	1330.47	0	0
DATA	859	11	9	unmapped	0		0	GAGGGAGGAAAATGGGGAGTAATATCTGACTATATATACTTCATGGATATAAGAAGCAGG	687	0	CUST_123207_PI248252247	CUST_123207_PI248252247	CUST_123207_PI248252247	Unknown	3767.5	269	0	1	6.392586e+000	4.313983e+000	2	0	60	7.138333e+001	69	1.181078e+001	9.636900e+000	33	5.115152e+001	50	7.858599e+000	8.154300e+000	0	0	0	0	0	0	0	0	6.29549	4.24846	1	0.000151102	1	0	65.0878	7.8586	1	0	65.0878	54.1152	54.1152	33.8393	0.984811	51.1515	7.8586	0	12.5487	0	0
DATA	860	11	10	unmapped	0		0	ATGAAGTCGCAGTACCCCTGAACTTGGCAAGGCGAGCGGCATCGACAGCCAGGACCGTCT	689	0	CUST_6554_PI248252247	CUST_6554_PI248252247	CUST_6554_PI248252247	Unknown	3792.91	269.065	0	1	1.877965e+002	1.926500e+001	3	1	63	2.487460e+002	248	2.515755e+001	2.186835e+001	32	5.171875e+001	51	7.117604e+000	7.042350e+000	0	0	0	0	0	0	0	0	183.622	18.8368	1	9.18556e-140	1	1	65.1238	7.1176	1	0	65.1238	54.4085	54.4085	211.202	0.977772	51.7188	7.1176	0	189.977	0	0
DATA	861	11	11	unmapped	0		0	GAATGTCATAAACACCAGGGCCAATCTGGTTGGAGTATCCGTAGTGTTTGAAGGTGTTGA	691	0	CUST_102678_PI248252247	CUST_102678_PI248252247	CUST_102678_PI248252247	Unknown	3818.5	269.352	0	1	7.994809e+001	9.090242e+000	0	1	65	1.428000e+002	142	2.008513e+001	2.075640e+001	29	6.279310e+001	61	1.206938e+001	1.260210e+001	0	0	0	0	0	0	1	0	77.6456	8.82845	1	6.99183e-089	1	1	65.1544	12.0694	1	0	65.1544	57.5363	57.5363	105.256	0.971201	62.7931	12.0694	0	84.0943	0	0
DATA	862	11	12	unmapped	0		0	GGTTTGGAGTCTGCACATATCGAGATCAACAATAAGAGCACATAACTCCGTGGACAGTGA	693	0	CUST_33708_PI248252247	CUST_33708_PI248252247	CUST_33708_PI248252247	Unknown	3843.58	269.427	0	1	6.771804e+003	6.771944e+002	0	0	64	6.602969e+003	6482	9.824098e+002	9.946393e+002	25	6.108000e+001	61	1.465128e+001	2.075640e+001	0	0	0	0	0	0	0	0	6537.78	653.792	1	0	1	1	65.1839	14.6513	1	0	65.1839	57.5363	57.5363	6565.42	0.965442	61.08	14.6513	0	6544.32	0	0
DATA	863	11	13	unmapped	0		0	TGATGGCTGTCAACGATGACTTTTATGAGGATTTGACACCGGAAACAACCAAGAAAATCC	695	0	CUST_116717_PI248252247	CUST_116717_PI248252247	CUST_116717_PI248252247	Unknown	3869.44	269.027	0	1	2.239567e+004	2.239571e+003	0	0	64	2.157151e+004	20807.6	2.932976e+003	3.496814e+003	32	5.553125e+001	53.5	7.725051e+000	7.783650e+000	0	0	1	0	0	0	0	0	21506.3	2150.64	1	0	1	1	65.2048	7.72505	1	0	65.2048	48.5334	48.5334	21534	0.960289	55.5313	7.72505	0	21512.9	0	0
DATA	864	11	14	unmapped	0		0	GATGAATTGAAGAAAAATGTCAAGGATATCAAAGCCGCTGGGTCATAGTACAGATTAAGA	697	0	CUST_30908_PI248252247	CUST_30908_PI248252247	CUST_30908_PI248252247	Unknown	3894.42	269.427	0	1	2.829183e+001	5.229074e+000	1	1	62	9.225806e+001	93	1.387288e+001	1.111950e+001	28	5.310714e+001	53	8.816396e+000	9.822225e+000	0	0	0	0	0	0	0	0	27.0305	4.99595	1	3.39789e-035	1	1	65.2275	8.8164	1	0	65.2275	57.5363	57.5363	54.7141	0.955418	53.1071	8.8164	0	33.7287	0	0
DATA	865	11	15	unmapped	0		0	CCCCTGCCACTCGCCGGGAATAATGGTGTCTATAATGTGAGCTATCATGTTGTCCTAGTT	699	0	CUST_177864_PI248252247	CUST_177864_PI248252247	CUST_177864_PI248252247	Unknown	3919.67	269.5	0	1	4.837371e+000	4.443917e+000	2	0	64	6.984375e+001	69.5	1.006679e+001	9.636900e+000	25	5.216000e+001	52	5.281098e+000	4.447800e+000	0	0	0	0	0	0	0	0	4.60089	4.22667	1	0.00507612	1	0	65.2429	5.2811	1	0	65.2429	57.5363	57.5363	32.2998	0.951113	52.16	5.2811	0	11.368	1	0
DATA	866	11	16	unmapped	0		0	AGCACTATAGCTAAGCGATCGTACCAACGCTATGAACATCTGGTAAATTAATCTAAACAC	701	0	CUST_111636_PI248252247	CUST_111636_PI248252247	CUST_111636_PI248252247	Unknown	3945.69	269.662	0	1	3.655226e+001	5.748180e+000	1	1	64	9.985938e+001	99	1.328308e+001	1.278742e+001	27	5.174074e+001	53	7.014231e+000	5.930400e+000	0	0	0	0	0	0	0	0	34.618	5.444	1	4.99461e-046	1	1	65.2414	7.01423	1	0	65.2414	48.5334	48.5334	62.3154	0.947082	51.7407	7.01423	0	41.4359	0	0
DATA	867	11	17	unmapped	0		0	CCAACTGCTTGTGCAGGCTCGAGACGAATATCCGTTAAAGGAGCCCCCATCCACCAATGA	703	0	CUST_173470_PI248252247	CUST_173470_PI248252247	CUST_173470_PI248252247	Unknown	3970.75	269.413	0	1	1.454099e+003	1.454780e+002	1	0	64	1.437594e+003	1422	1.661041e+002	1.777267e+002	35	5.265714e+001	53	7.549612e+000	6.671700e+000	0	0	0	0	0	0	0	0	1372.34	137.298	1	9.72068e-262	1	1	65.2541	7.54961	1	0	65.2541	48.8603	48.8603	1400.05	0.943773	52.6571	7.54961	0	1379.22	0	0
DATA	868	11	18	unmapped	0		0	GCCTATAGATTTCTATAAGGCCCGATTAATTTATTCTTGGAAATTTGTATTATACATTTG	705	0	CUST_14391_PI248252247	CUST_14391_PI248252247	CUST_14391_PI248252247	Unknown	3996.11	269.5	0	1	1.618243e+003	1.618860e+002	0	0	64	1.587453e+003	1570.5	2.286829e+002	2.247992e+002	23	5.126087e+001	51	5.674644e+000	4.447800e+000	0	0	0	0	0	0	0	0	1522.18	152.276	1	4.87766e-268	1	1	65.274	5.67464	1	0	65.274	56.9804	56.9804	1549.91	0.940637	51.2609	5.67464	0	1529.13	0	0
DATA	869	11	19	unmapped	0		0	ATATATCTGGGGTCAACCTATCCAACGAATACAGTCGTCCGAGAATGAGAGCTTTGACCT	707	0	CUST_117697_PI248252247	CUST_117697_PI248252247	CUST_117697_PI248252247	Unknown	4021.74	269.528	0	1	1.028404e+003	1.029379e+002	0	0	67	1.029731e+003	1020	1.644306e+002	1.805065e+002	27	4.988889e+001	50	3.511885e+000	2.965200e+000	0	0	0	0	0	0	0	0	964.473	96.5388	1	2.66508e-240	1	1	65.2584	3.51188	1	0	65.2584	48.2044	48.2044	992.187	0.937835	49.8889	3.51188	0	971.45	0	0
DATA	870	11	20	unmapped	0		0	CAGAGAGTTGATCAGCCATTGTAGATTAGGTGAGTGAGAGAAGTGTACGACTGAAAGTTG	709	0	CUST_40525_PI248252247	CUST_40525_PI248252247	CUST_40525_PI248252247	Unknown	4046.58	269.573	0	0	2.690919e+002	2.728149e+001	1	0	63	3.169524e+002	319	5.369160e+001	5.596815e+001	26	5.557692e+001	55.5	9.270051e+000	8.154300e+000	0	0	0	0	0	0	0	0	251.712	25.5195	1	8.66745e-159	1	1	65.2401	9.27005	1	0	65.2401	65	65	279.408	0.935414	55.5769	9.27005	0	258.712	0	0
DATA	871	11	21	unmapped	0		0	TTGTCCGCAAAATCAGGTTAGGGGGTGTAAAAGGGGCTTAGAAATGTCCTTTAAAAGGCG	711	0	CUST_99609_PI248252247	CUST_99609_PI248252247	CUST_99609_PI248252247	Unknown	4072.42	269.573	0	1	5.421553e+002	5.440216e+001	2	0	62	5.711935e+002	550	1.078842e+002	1.006315e+002	28	5.700000e+001	57	8.772854e+000	7.413000e+000	0	0	0	0	0	0	0	0	505.941	50.7683	1	4.17901e-201	1	1	65.2522	8.77285	1	0	65.2522	57.5363	57.5363	533.65	0.933204	57	8.77285	0	512.993	0	0
DATA	872	11	22	unmapped	0		0	GGAGCTGAATTGTGACGCCAGCAAAGGCGAAGAAGTCGAATTTGAGGAGACAAGAATCAT	713	0	CUST_41192_PI248252247	CUST_41192_PI248252247	CUST_41192_PI248252247	Unknown	4097.5	269.648	0	1	3.319805e+001	5.601361e+000	1	0	65	9.616923e+001	95	1.411512e+001	1.482600e+001	24	5.333333e+001	53	9.485305e+000	1.056353e+001	0	0	0	0	0	0	0	0	30.9169	5.21647	1	6.81981e-041	1	1	65.2523	9.48531	1	0	65.2523	57.5363	57.5363	58.6252	0.931287	53.3333	9.48531	0	38.0056	0	0
DATA	873	11	23	unmapped	0		0	ACCTTTGGGGCCTCATTATTTGGATCAATTATCGGTTTCGCTATCCTCAAGCCACTGTCT	715	0	CUST_33029_PI248252247	CUST_33029_PI248252247	CUST_33029_PI248252247	Unknown	4123	270	0	0	5.431599e+001	7.066538e+000	1	0	68	1.157500e+002	114.5	1.810778e+001	1.593795e+001	29	5.362069e+001	53	6.971441e+000	6.671700e+000	0	0	0	0	0	0	0	0	50.4852	6.56815	1	5.60906e-065	1	1	65.2648	6.97144	1	0	65.2648	65	65	78.206	0.929473	53.6207	6.97144	0	57.6196	0	0
DATA	874	11	24	unmapped	0		0	CGACGGCGTGCGATGCGTTGGAAGATGCCCCTGAACCGATAGGCGACAAAGACTCCAAGG	717	0	CUST_197326_PI248252247	CUST_197326_PI248252247	CUST_197326_PI248252247	Unknown	4148.5	270	0	1	1.260924e+001	4.699779e+000	1	1	60	7.698333e+001	78	1.171627e+001	1.111950e+001	36	5.086111e+001	50.5	5.555706e+000	4.633125e+000	0	0	0	0	0	0	0	0	11.7015	4.36146	1	2.703e-011	1	0	65.2818	5.55571	1	0	65.2818	54.1152	54.1152	39.4393	0.928013	50.8611	5.55571	0	18.8857	0	0
DATA	875	11	25	unmapped	0		0	CAAGCATTTCCAGGGATTTTTGATAAGTCAAGCTGCTATTTGAAAACATCCGGTCTGCAT	719	0	CUST_96795_PI248252247	CUST_96795_PI248252247	CUST_96795_PI248252247	Unknown	4173.81	269.913	0	1	5.111732e+000	4.562165e+000	0	0	66	7.003030e+001	71	1.182432e+001	1.260210e+001	38	5.536842e+001	56	9.321353e+000	1.000755e+001	0	0	0	0	0	0	0	0	4.73751	4.22818	1	0.00393935	1	0	65.2928	9.32135	1	0	65.2928	46.8651	46.8651	32.4863	0.926792	55.3684	9.32135	0	11.9632	1	0
DATA	876	11	26	unmapped	0		0	GTGCATAGCCGAACATCTCACGCACTACACGAGCACTCTCGCCAATATATTTGTCCACGA	721	0	CUST_129961_PI248252247	CUST_129961_PI248252247	CUST_129961_PI248252247	Unknown	4199.42	270.427	0	1	5.890291e+001	7.436676e+000	0	1	63	1.198095e+002	121	1.686843e+001	1.519665e+001	28	5.014286e+001	48	8.118175e+000	8.339625e+000	0	0	0	0	0	0	0	0	54.5158	6.88279	1	4.19675e-069	1	1	65.2937	8.11817	1	0	65.2937	57.5363	57.5363	82.2655	0.925519	50.1429	8.11817	0	61.7677	0	0
DATA	877	11	27	unmapped	0		0	GCTCATAGCTAACGTATAAAAGAGCTGCTTAGAGTACGAAGCATATGTAATTAAAAGGAT	723	0	CUST_551_PI248252247	CUST_551_PI248252247	CUST_551_PI248252247	Unknown	4224.58	270.427	4.56406	0	4.564057e+000	4.544135e+000	2	0	62	5.914516e+001	60	7.283142e+000	7.227675e+000	33	5.293939e+001	54	6.726530e+000	7.413000e+000	0	0	0	0	0	0	0	0	-6.14402	4.20155	0	0.000213518	1	0	65.2892	6.72653	1	0	65.2892	65	65	21.6012	0.92461	52.9394	6.72653	0	1.12846	1	0
DATA	878	11	28	unmapped	0		0	ATAACAATACTCCTGTGATGAACAGATATCTTGGTAATATCAATAGTCAAGTCCCTGTTA	725	0	CUST_95343_PI248252247	CUST_95343_PI248252247	CUST_95343_PI248252247	Unknown	4250	270.455	0	1	1.030673e+001	4.663325e+000	0	0	62	7.480645e+001	73.5	1.216666e+001	1.223145e+001	30	5.556667e+001	55.5	6.801031e+000	5.745075e+000	0	0	0	0	0	0	0	0	9.52161	4.30809	1	2.70923e-008	1	0	65.2848	6.80103	1	0	65.2848	55.8519	55.8519	37.2625	0.923824	55.5667	6.80103	0	16.8126	0	0
DATA	879	11	29	unmapped	0		0	CTTGTGACCAACTACAAAACCGCTCGGAGTTGGGTTTCATGTCGTTTTCTACATCTTGTA	727	0	CUST_153486_PI248252247	CUST_153486_PI248252247	CUST_153486_PI248252247	Unknown	4275.71	270.667	0	1	3.324439e+003	3.324751e+002	0	0	64	3.134047e+003	3094	4.809893e+002	5.489326e+002	29	5.558621e+001	56	7.542817e+000	6.671700e+000	0	0	0	0	0	0	0	0	3068.78	306.907	1	1.15289e-310	1	1	65.266	7.54282	1	0	65.266	48.5334	48.5334	3096.5	0.923097	55.5862	7.54282	0	3076.07	0	0
DATA	880	11	30	unmapped	0		0	ATCAGGATTTTCTGGGCTTTTCCGTGGTCTGTCCCCCTCATTAATTCGGAGTATACCAGC	729	0	CUST_208194_PI248252247	CUST_208194_PI248252247	CUST_208194_PI248252247	Unknown	4301.21	270.526	0	1	8.731021e+003	8.731140e+002	0	0	66	8.120545e+003	7635	1.317771e+003	1.640312e+003	29	5.575862e+001	54	7.104602e+000	5.930400e+000	0	0	0	0	0	0	0	0	8055.31	805.542	1	0	1	1	65.2366	7.1046	1	0	65.2366	49.8279	49.8279	8083	0.922608	55.7586	7.1046	0	8062.59	0	0
DATA	881	11	31	unmapped	0		0	GGTGGTGGCACTAGCCTGGTCACTACCAAGAGTGAGAGTGTTAACGTTGGTAGGATCATC	731	0	CUST_12641_PI248252247	CUST_12641_PI248252247	CUST_12641_PI248252247	Unknown	4326.33	270.5	0	1	6.060897e+001	7.582377e+000	2	0	64	1.211094e+002	119.5	1.803006e+001	1.797652e+001	32	5.762500e+001	57.5	9.594185e+000	8.339625e+000	0	0	0	0	0	0	0	0	55.8926	6.99235	1	1.85237e-070	1	1	65.2168	9.59419	1	0	65.2168	57.5363	57.5363	83.5654	0.922184	57.625	9.59419	0	63.1698	0	0
DATA	882	11	32	unmapped	0		0	TAGACAAGTCCATTCTTCAAGCTCATACTAAAACCATGAACACAGATGTTCCAGCGACCC	733	0	CUST_60341_PI248252247	CUST_60341_PI248252247	CUST_60341_PI248252247	Unknown	4351.5	270.5	0	0	5.218304e+000	4.587591e+000	0	0	68	7.000000e+001	70	1.198880e+001	1.278742e+001	31	5.448387e+001	55	6.722455e+000	6.671700e+000	0	0	0	0	0	0	0	0	4.81041	4.229	1	0.00343331	1	0	65.1896	6.72245	1	0	65.1896	65	65	32.456	0.921835	54.4839	6.72245	0	12.0736	0	0
DATA	883	11	33	unmapped	0		0	TCCAATCGCATGGGCACAAAAGCTTGATGTGCTATGCTTGATATTCGTCTAAGCTGTGAA	735	0	CUST_159590_PI248252247	CUST_159590_PI248252247	CUST_159590_PI248252247	Unknown	4377	270.545	0	1	7.484434e+000	4.620291e+000	2	0	60	7.205000e+001	70	1.203304e+001	1.278742e+001	32	5.400000e+001	54.5	5.111657e+000	3.706500e+000	0	0	0	0	0	0	0	0	6.89721	4.25779	1	3.61221e-005	1	0	65.1528	5.11166	1	0	65.1528	55.8519	55.8519	34.506	0.921541	54	5.11166	0	14.1343	0	0
DATA	884	11	34	unmapped	0		0	ATGACACCGAAGACATTCACTTCAAAGACTGCTCTGACTCCGTTCCAAATCGAGCTCTAT	737	0	CUST_109437_PI248252247	CUST_109437_PI248252247	CUST_109437_PI248252247	Unknown	4402.42	270.573	0	1	1.894232e+001	4.938131e+000	1	0	63	8.255556e+001	80	1.382935e+001	1.334340e+001	30	5.390000e+001	54.5	8.108531e+000	8.339625e+000	0	0	0	0	0	0	0	0	17.4519	4.54959	1	3.7423e-020	1	0	65.1037	8.10853	1	0	65.1037	57.5363	57.5363	45.0116	0.921318	53.9	8.10853	0	24.6482	0	0
DATA	885	11	35	unmapped	0		0	GCAGCAGAAGAGGACGAGTAAATGCACTTTCTTTCCTACTCTTTCTGCTTTTCCCTATTT	739	0	CUST_116496_PI248252247	CUST_116496_PI248252247	CUST_116496_PI248252247	Unknown	4427.58	270.573	0	1	5.838307e+004	5.838309e+003	0	0	63	5.384507e+004	52338.3	6.683623e+003	8.316266e+003	33	5.787879e+001	58	7.257572e+000	8.154300e+000	0	0	1	0	0	0	0	0	53780	5378	1	0	1	1	65.0537	7.25757	1	0	65.0537	57.5363	57.5363	53807.5	0.921158	57.8788	7.25757	0	53787.2	0	0
DATA	886	11	36	unmapped	0		0	TCAAATTGTACTATCTAATTTCAGGCTGTCTTGTTCCGCTCACTCCATCGTATTAACAAA	741	0	CUST_190270_PI248252247	CUST_190270_PI248252247	CUST_190270_PI248252247	Unknown	4453.42	270.573	0	1	8.519545e+002	8.531749e+001	0	0	64	8.496875e+002	830	1.378106e+002	1.603061e+002	27	5.877778e+001	59	9.625021e+000	8.524950e+000	0	0	0	0	0	0	0	0	784.683	78.5807	1	9.18405e-228	1	1	65.0041	9.62502	1	0	65.0041	57.5363	57.5363	812.144	0.921039	58.7778	9.62502	0	791.79	0	0
DATA	887	11	37	unmapped	0		0	TATTTTTGCATAACTTACCTTCGCAGCATCATCCCGAGACAGGTCAGTCTGAATACCTCC	743	0	CUST_168742_PI248252247	CUST_168742_PI248252247	CUST_168742_PI248252247	Unknown	4478.5	270.648	4.58226	1	4.582255e+000	4.582121e+000	0	0	66	6.887879e+001	69	9.059657e+000	9.636900e+000	27	5.733333e+001	57	1.016025e+001	8.895600e+000	0	0	0	0	0	0	0	0	3.9253	4.21985	0	0.0164063	1	0	64.9535	10.1603	1	0	64.9535	57.5363	57.5363	31.3348	0.920938	57.3333	10.1603	0	10.982	1	0
DATA	888	11	38	unmapped	0		0	CAACCCCCTTGTAGCCATAACTCGTTCATATCTTTACCTAAAATATTGGAATAAAATGGA	745	0	CUST_70344_PI248252247	CUST_70344_PI248252247	CUST_70344_PI248252247	Unknown	4504	271	0	1	8.420677e+004	8.420678e+003	0	0	63	7.760125e+004	77585.9	6.615969e+003	7.583837e+003	27	5.959259e+001	58	9.141029e+000	7.783650e+000	0	0	1	0	0	0	0	0	77536.3	7753.64	1	0	1	1	64.9018	9.14103	1	0	64.9018	54.9904	54.9904	77563.7	0.920785	59.5926	9.14103	0	77543.4	0	0
[truncated: 20,468,503 more chars]
