# Supplementary material for: Transcriptome sequencing and comparative transcriptome analysis of the scleroglucan producer Sclerotium rolfsii
Source: BMC Genomics. 2010 May 26;11:329. doi: 10.1186/1471-2164-11-329 (PMC2887420; doi:10.1186/1471-2164-11-329)
Supplement: Additional file 9 — 251706710005_4. Raw data for experiment EPSmax13_37 h, Sample B. [file 1471-2164-11-329-S9.TXT]

TYPE	text	text	text	text	integer	float	float	text	text	text	integer	integer	integer	integer	float	float	float	float	float	float	text	text	text	text	text	text	text	text	text	text	integer	integer	text	integer	integer	integer	float	float	float	float	float	integer	integer	float	integer	float	float	float	float	text	integer	integer	float	float	integer	float	float	float	float	float	float	float	integer	integer	integer	float	float	integer	float	float	integer	float	integer	text	integer	float	float	integer	float	float	float	float	integer	integer	float	float	integer	integer	integer	integer	integer	float	integer	integer	float	integer	integer	integer	integer	float	float	integer	integer	integer	integer	integer	integer	integer	float	float	integer	float	integer	integer	float	integer	float	integer	float	float	float	integer	text	integer	integer	float	float	float	float	float	float	float	text	integer	integer	integer	integer	integer
FEPARAMS	Protocol_Name	Protocol_date	Scan_Date	Scan_ScannerName	Scan_NumChannels	Scan_MicronsPerPixelX	Scan_MicronsPerPixelY	Scan_OriginalGUID	Grid_Name	Grid_Date	Grid_NumSubGridRows	Grid_NumSubGridCols	Grid_NumRows	Grid_NumCols	Grid_RowSpacing	Grid_ColSpacing	Grid_OffsetX	Grid_OffsetY	Grid_NomSpotWidth	Grid_NomSpotHeight	FeatureExtractor_Barcode	FeatureExtractor_ScanFileName	FeatureExtractor_ArrayName	FeatureExtractor_DesignFileName	FeatureExtractor_PrintingFileName	FeatureExtractor_PatternName	FeatureExtractor_ExtractionTime	FeatureExtractor_UserName	FeatureExtractor_ComputerName	FeatureExtractor_ScanFileGUID	FeatureExtractor_IsXDRExtraction	Scan_NumScanPass	GridPlacement_Version	GridPlacement_ArrayFormat	GridPlacement_placementMode	GridPlacement_ptsPerSide	GridPlacement_minPeakSpacing	GridPlacement_blocksizeAllowance	GridPlacement_initialFilterWidth	GridPlacement_coarseFilterWidth	GridPlacement_fineFilterWidth	GridPlacement_lineHalfWidth	GridPlacement_halfDepth	GridPlacement_maximumSlope	GridPlacement_gridWithChannel	GridPlacement_relativeStartProjectionRow	GridPlacement_relativeSizeProjectionRow	GridPlacement_relativeStartProjectionCol	GridPlacement_relativeSizeProjectionCol	SpotAnalysis_Version	SpotAnalysis_weakthresh	SpotAnalysis_MinimumNumPixels	SpotAnalysis_RegionOfInterestMultiplier	SpotAnalysis_convergence_factor	SpotAnalysis_max_em_iter	SpotAnalysis_max_reject_ratio	SpotAnalysis_kmeans_rad_reject_factor	SpotAnalysis_kmeans_cen_reject_factor	SpotAnalysis_kmeans_moi_reject_factor	SpotAnalysis_isspot_factor	SpotAnalysis_isweakspot_factor	SpotAnalysis_BackgroundThreshold	SpotAnalysis_ROIType	SpotAnalysis_UseNominalDiameterFromGT	SpotAnalysis_RejectMethod	SpotAnalysis_StatBoundFeat	SpotAnalysis_StatBoundBG	SpotAnalysis_SpotStatsMethod	SpotAnalysis_CookiePercentage	SpotAnalysis_ExclusionZonePercentage	SpotAnalysis_EstimateLocalRadius	SpotAnalysis_LocalBGRadius	SpotAnalysis_SignalMethod	OutlierFlagger_Version	OutlierFlagger_NonUnifOLOn	OutlierFlagger_FeatATerm	OutlierFlagger_BGATerm	OutlierFlagger_OLAutoComputeABC	OutlierFlagger_FeatBCoeff	OutlierFlagger_BGBCoeff	OutlierFlagger_FeatCCoeff	OutlierFlagger_BGCCoeff	OutlierFlagger_PopnOLOn	OutlierFlagger_MinPopulation	OutlierFlagger_IQRatio	OutlierFlagger_BackgroundIQRatio	OutlierFlagger_UseQtest	BGSubtractor_MultiplicativeDetrendOn	BGSubtractor_MultDetrendWinFilter	BGSubtractor_MultDetrendIncrement	BGSubtractor_MultDetrendWindow	BGSubtractor_MultDetrendNeighborhoodSize	BGSubtractor_MultHighPassFilter	BGSubtractor_PolynomialMultiplicativeDetrend	BGSubtractor_NegCtrlThresholdMultDetrendFactor	BGSubtractor_PolynomialMultiplicativeDetrendDegree	BGSubtractor_TestMultDetrendOnCVs	BGSubtractor_MultDetrendOnReplicates	BGSubtractor_BGSubMethod	BGSubtractor_MaxPVal	BGSubtractor_WellAboveMulti	BGSubtractor_BackgroundCorrectionOn	BGSubtractor_CalculateSurfaceMetricsOn	BGSubtractor_SpatialDetrendOn	BGSubtractor_DetrendLowPassFilter	BGSubtractor_DetrendLowPassPercentage	BGSubtractor_DetrendLowPassWindow	BGSubtractor_DetrendLowPassIncrement	BGSubtractor_NegCtrlSpreadCoeff	BGSubtractor_NegCtrlSpreadRobustOn	BGSubtractor_AdditiveDetrendFeatureSet	BGSubtractor_DetrendNeighborhoodSize	BGSubtractor_ErrModelSignificance	BGSubtractor_RobustNCStats	BGSubtractor_RobustNCOutlierFactor	BGSubtractor_ErrorModel	BGSubtractor_MultErrorGreen	BGSubtractor_AutoEstimateAddErrorGreen	BGSubtractor_MultNcAutoEstimate	BGSubtractor_MultRMSAutoEstimate	BGSubtractor_MultResidualsRMSAutoEstimate	BGSubtractor_UseSurrogates	BGSubtractor_Version	QCMetrics_UseSpikeIns	QCMetrics_minReplicatePopulation	QCMetrics_differentialExpressionPValue	QCMetrics_MaxEdgeDefectThreshold	QCMetrics_MaxEdgeNotFoundThreshold	QCMetrics_MaxLocalBGNonUnifThreshold	QCMetrics_MinNegCtrlSDev	QCMetrics_MinReproducibility	QCMetrics_PercentileValueForSignal	FeatureExtractor_Version	FeatureExtractor_SingleTextFileOutput	FeatureExtractor_JPEGDownSampleFactor	FeatureExtractor_ColorMode	FeatureExtractor_QCReportType	FeatureExtractor_OutputQCReportGraphText
DATA	GE1-v5_95_Feb07 (Read Only)	07-Feb-2007 17:05	08-15-2007 19:30:34	Agilent Technologies Scanner G2505B US45103052	1	5	5	b8b61eb8-93a3-48e1-9b34-ea52e28f4659	017067_D_F_20070615	15-Jun-2007 00:00	1	1	532	85	73.3235	63.5	0	36.6617	65	65	251706710005_1_4	D:\Arraydata01\XDR\\US45103052_251706710005_S01_H.tif	US45103052_251706710005_S01_H	017067_D_F_20070615.xml		Agilent-017067	16-Aug-2007 08:21:00	Administrator	AGILENT01	b8b61eb8-93a3-48e1-9b34-ea52e28f4659	1	1	9.5.3.1	0	0	5	7	0.666667	6	5	3	6	3	0.015	0	0.25	0.25	0.25	0.25	9.5.3.1	10	15	0.6	0.001	5	0.75	0.45	1.5	2.5	0.5	3	10	1	1	3	1.42	1.42	1	0.7	1.2	0	100	1	9.5.3.1	1	0.04	0.09	1	20	3	1	1	1	10	1.42	1.42	1	1	1	2	3	0.2	1	1	5	4	1	1	7	0.01	13	0	1	1	1	1	10	10	3	1	2	0.2	1	0	5	0	0.1	1	0	0	1	1	9.5.3.1	1	5	0.01	0.1	0.72	0.02	100	50	75	9.5.3.1	1	4	0	0	0
*
TYPE	float	float	float	integer	integer	float	float	float	integer	float	float	float	integer	float	float	integer	integer	integer	integer	integer	float	float	float	integer	float	float	float	float	float	integer	integer	float	float	float	float	float	integer	float	float	float	float	integer	float	float	float	float	float	integer	float	float	float	float	float	float	float	integer	float	integer	float	float	float	float	integer	float	float	float	float	text	float	float	float	float	float	float	float	float	float	float	float	float	float	float	float	float	float	float	float	float	float	float	float	integer	integer	integer	float	integer	float
STATS	gDarkOffsetAverage	gDarkOffsetMedian	gDarkOffsetStdDev	gDarkOffsetNumPts	gSaturationValue	gAvgSig2BkgeQC	gAvgSig2BkgNegCtrl	gRatioSig2BkgeQC_NegCtrl	gNumSatFeat	gLocalBGInlierNetAve	gLocalBGInlierAve	gLocalBGInlierSDev	gLocalBGInlierNum	gGlobalBGInlierAve	gGlobalBGInlierSDev	gGlobalBGInlierNum	gNumFeatureNonUnifOL	gNumPopnOL	gNumNonUnifBGOL	gNumPopnBGOL	gOffsetUsed	gGlobalFeatInlierAve	gGlobalFeatInlierSDev	gGlobalFeatInlierNum	AnyColorPrcntFeatNonUnifOL	AnyColorPrcntBGNonUnifOL	AnyColorPrcntFeatPopnOL	AnyColorPrcntBGPopnOL	TotalPrcntFeatOL	gNumNegBGSubFeat	gNonCtrlNumNegFeatBGSubSig	gSpatialDetrendRMSFit	gSpatialDetrendRMSFilteredMinusFit	gSpatialDetrendSurfaceArea	gSpatialDetrendVolume	gSpatialDetrendAveFit	gNonCtrlNumSatFeat	gNonCtrl99PrcntNetSig	gNonCtrl50PrcntNetSig	gNonCtrl1PrcntNetSig	gNonCtrlMedPrcntCVBGSubSig	gCtrleQCNumSatFeat	gCtrleQC99PrcntNetSig	gCtrleQC50PrcntNetSig	gCtrleQC1PrcntNetSig	geQCMedPrcntCVBGSubSig	geQCSig2BkgLow2	gNegCtrlNumInliers	gNegCtrlAveNetSig	gNegCtrlSDevNetSig	gNegCtrlAveBGSubSig	gNegCtrlSDevBGSubSig	gAveNumPixOLLo	gAveNumPixOLHi	gPixCVofHighSignalFeat	gNumHighSignalFeat	AddErrorEstimateGreen	TotalNumFeatures	ROIHeight	ROIWidth	CentroidDiffX	CentroidDiffY	NumFoundFeat	MaxNonUnifEdges	MaxSpotNotFoundEdges	gMultDetrendRMSFit	gMultDetrendSurfaceAverage	eQCLowSigName2	eQCOneColorLogLowSignal	eQCOneColorLogLowSignalError	eQCOneColorLogHighSignal	eQCOneColorLinFitLogLowConc	eQCOneColorLinFitLogLowSignal	eQCOneColorLinFitLogHighConc	eQCOneColorLinFitLogHighSignal	eQCOneColorLinFitSlope	eQCOneColorLinFitIntercept	eQCOneColorLinFitRSQ	eQCOneColorSpikeDetectionLimit	gNonCtrl50PrcntBGSubSig	gCtrleQC50PrcntBGSubSig	gMedPrcntCVProcSignal	geQCMedPrcntCVProcSignal	gOutlierFlagger_Auto_FeatB_Term	gOutlierFlagger_Auto_FeatC_Term	gOutlierFlagger_Auto_BgndB_Term	gOutlierFlagger_Auto_BgndC_Term	OutlierFlagger_FeatChiSq	OutlierFlagger_BgndChiSq	gXDRLowPMTSlope	gXDRLowPMTIntercept	GriddingStatus	NumGeneNonUnifOL	TotalNumberOfReplicatedGenes	gPercentileIntensityProcessedSignal	gNonCtrlNumWellAboveBG	gNegCtrlSpread
DATA	37.086	37	6.63724	1000	623059	738.174	1.85701	397.506	0	15.2643	52.3503	2.11698	44087	52.3503	2.11698	44087	18	64	46	1114	37.086	4724.82	17423.1	45138	0.0398054	0.101725	0.14153	2.46351	0.0410931	5036	4050	2.731	6.48549	1.0088	5.23598	69.7639	0	79769.1	272.022	22.6189	-1	0	210202	791.644	21.5755	15.3231	0.809581	141	24.5093	4.98872	-8.05781	4.21369	0.352808	0.753074	0.115258	5966	6.48549	45220	4.32535	7.61869	0.812116	1.16043	39936	0	0.1	0.145376	1.00908	(+)E1A_r60_3	0.572757	0.219438	5.79453	1.94205	0.695306	6.82011	5.75898	1.03805	-1.32064	0.994178	0.663994	238.9	760.098	-1	3.78108	1157.1	65.9475	151.545	40.0927	1.94574	2.46485	9.56021	-323.493	0	18	43803	2421.53	31230	18.3791
*
TYPE	integer	integer	integer	text	integer	text	integer	text	integer	integer	text	text	text	text	float	float	float	boolean	float	float	integer	integer	integer	float	float	float	float	integer	float	float	float	float	integer	boolean	boolean	boolean	boolean	boolean	boolean	boolean	float	float	boolean	float	integer	boolean	float	float	integer	boolean	float	float	float	float	float	float	float	boolean	float	boolean	boolean
FEATURES	FeatureNum	Row	Col	chr_coord	SubTypeMask	SubTypeName	Start	Sequence	ProbeUID	ControlType	ProbeName	GeneName	SystematicName	Description	PositionX	PositionY	gSurrogateUsed	gIsFound	gProcessedSignal	gProcessedSigError	gNumPixOLHi	gNumPixOLLo	gNumPix	gMeanSignal	gMedianSignal	gPixSDev	gPixNormIQR	gBGNumPix	gBGMeanSignal	gBGMedianSignal	gBGPixSDev	gBGPixNormIQR	gNumSatPix	gIsSaturated	gIsLowPMTScaledUp	gIsFeatNonUnifOL	gIsBGNonUnifOL	gIsFeatPopnOL	gIsBGPopnOL	IsManualFlag	gBGSubSignal	gBGSubSigError	gIsPosAndSignif	gPValFeatEqBG	gNumBGUsed	gIsWellAboveBG	gBGUsed	gBGSDUsed	ErrorModel	gSpatialDetrendIsInFilteredSet	gSpatialDetrendSurfaceValue	SpotExtentX	SpotExtentY	gNetSignal	gMultDetrendSignal	gProcessedBackground	gProcessedBkngError	IsUsedBGAdjust	gInterpolatedNegCtrlSub	gIsInNegCtrlRange	gIsUsedInMD
DATA	1	1	1		260	BrightCorner	0		0	1	GE_BrightCorner	GE_BrightCorner	GE_BrightCorner		9845.46	197.071	0	1	1.290944e+003	1.292786e+002	0	1	62	1.295516e+003	1300.5	1.257285e+002	1.349166e+002	691	5.053690e+001	50	7.012185e+000	7.413000e+000	0	0	0	0	0	0	0	0	1213.84	121.557	1	6.80009e-228	1	1	81.6795	7.01218	1	0	81.6795	54.9904	54.9904	1258.43	0.94027	50.5369	7.01218	0	1225.28	0	0
DATA	2	1	2		66	Structural	0		1	1	DarkCorner	DarkCorner	DarkCorner		9870.47	196.848	6.99575	1	6.995746e+000	6.965209e+000	0	0	65	7.987692e+001	81	1.319032e+001	1.260210e+001	518	5.009073e+001	50	6.954499e+000	7.413000e+000	0	0	0	0	0	0	0	0	-1.78535	6.48549	0	0.475345	1	0	81.6623	6.9545	1	0	81.6623	45.835	45.835	42.7909	0.931126	50.0907	6.9545	0	9.67554	0	0
DATA	3	1	3		66	Structural	0		1	1	DarkCorner	DarkCorner	DarkCorner		9895.85	196.3	7.06061	1	7.060611e+000	7.029812e+000	0	0	65	8.178462e+001	79	1.312499e+001	1.334340e+001	540	5.171111e+001	51	6.708748e+000	6.671700e+000	0	0	0	0	0	0	0	0	0.157894	6.48551	0	0.949619	1	0	81.6267	6.70875	1	0	81.6267	43.7019	43.7019	44.6986	0.922572	51.7111	6.70875	0	11.6247	0	0
DATA	4	1	4		66	Structural	0		1	1	DarkCorner	DarkCorner	DarkCorner		9921.57	196.816	7.12772	1	7.127721e+000	7.110222e+000	1	0	64	8.557813e+001	84	1.358898e+001	1.445535e+001	531	5.324482e+001	53	7.438575e+000	7.413000e+000	0	0	0	0	0	1	0	0	4.01903	6.49793	0	0.109387	1	0	81.5591	7.43858	1	0	81.5591	49.1849	49.1849	48.4921	0.913886	53.2448	7.43858	0	15.4624	0	0
DATA	5	1	5		66	Structural	0		1	1	DarkCorner	DarkCorner	DarkCorner		9946.81	196.841	7.18874	1	7.188743e+000	7.157365e+000	2	0	64	8.078125e+001	81	1.151048e+001	1.074885e+001	536	5.319403e+001	53	7.305333e+000	7.413000e+000	0	0	0	0	0	0	0	0	-0.718378	6.48549	0	0.773777	1	0	81.4996	7.30533	1	0	81.4996	45.1352	45.1352	43.6952	0.906128	53.194	7.30533	0	10.7105	0	0
DATA	6	1	6		66	Structural	0		1	1	DarkCorner	DarkCorner	DarkCorner		9971.88	196.938	7.24679	1	7.246787e+000	7.215155e+000	2	1	63	7.838095e+001	78	1.148692e+001	1.074885e+001	535	5.226542e+001	52	6.786513e+000	6.671700e+000	0	0	0	0	0	0	0	0	-3.06726	6.48549	0	0.220891	1	0	81.4482	6.78651	1	0	81.4482	45.835	45.835	41.295	0.898871	52.2654	6.78651	0	8.35655	0	0
DATA	7	1	7		66	Structural	0		1	1	DarkCorner	DarkCorner	DarkCorner		9997.92	197.286	7.30507	1	7.305066e+000	7.273180e+000	0	0	66	7.566667e+001	77.5	1.270897e+001	1.389937e+001	534	5.108427e+001	51	7.095332e+000	7.413000e+000	0	0	0	0	0	0	0	0	-5.72159	6.48549	0	0.0232931	1	0	81.3883	7.09533	1	0	81.3883	49.5074	49.5074	38.5807	0.891699	51.0843	7.09533	0	5.69233	0	0
DATA	8	1	8		66	Structural	0		1	1	DarkCorner	DarkCorner	DarkCorner		10022.9	197.342	7.35707	1	7.357075e+000	7.324961e+000	0	0	65	7.456923e+001	75	1.207783e+001	1.260210e+001	512	5.041406e+001	50	6.974404e+000	7.413000e+000	0	0	0	0	0	0	0	0	-6.73901	6.48549	0	0.00775288	1	0	81.3082	6.9744	1	0	81.3082	49.5074	49.5074	37.4832	0.885396	50.4141	6.9744	0	4.64456	0	0
DATA	9	1	9		66	Structural	0		1	1	DarkCorner	DarkCorner	DarkCorner		10047.8	197.63	7.40707	1	7.407068e+000	7.374736e+000	0	1	64	7.140625e+001	71	1.080082e+001	9.636900e+000	527	5.071727e+001	50	7.063115e+000	6.671700e+000	0	0	0	0	0	0	0	0	-9.81253	6.48549	0	0.000131104	1	0	81.2188	7.06311	1	0	81.2188	48.5334	48.5334	34.3202	0.87942	50.7173	7.06311	0	1.53282	0	0
DATA	10	1	10		66	Structural	0		1	1	DarkCorner	DarkCorner	DarkCorner		10073.5	197.76	7.45541	1	7.455411e+000	7.422868e+000	0	1	66	7.081818e+001	69.5	1.057124e+001	1.149015e+001	519	5.072640e+001	51	7.054551e+000	8.154300e+000	0	0	0	0	0	0	0	0	-10.3027	6.48549	0	6.19969e-005	1	0	81.1209	7.05455	1	0	81.1209	49.1849	49.1849	33.7322	0.873718	50.7264	7.05455	0	0.999528	0	0
DATA	11	1	11		66	Structural	0		1	1	DarkCorner	DarkCorner	DarkCorner		10098.7	197.056	7.4972	1	7.497199e+000	7.464474e+000	0	0	65	7.521538e+001	76	1.188157e+001	1.186080e+001	537	5.075791e+001	50	7.179278e+000	8.154300e+000	0	0	0	0	0	0	0	0	-5.7968	6.48549	0	0.0215698	1	0	81.0122	7.17928	1	0	81.0122	47.8731	47.8731	38.1294	0.868848	50.7579	7.17928	0	5.45195	0	0
DATA	12	1	12	unmapped	0		0	TCCGTCTCTTGGTCGATGGACAACTCGCAGGCGTTGCCTTCCCGTATCCGGTTGTTTTTA	3	0	CUST_145487_PI248252247	CUST_145487_PI248252247	CUST_145487_PI248252247	Unknown	10124.6	198.29	0	1	7.509661e+002	7.547129e+001	0	0	65	7.293385e+002	728	1.013690e+002	1.141602e+002	516	5.081008e+001	50	7.098118e+000	8.154300e+000	0	0	0	0	0	0	0	0	648.434	65.1669	1	8.11186e-190	1	1	80.9046	7.09812	1	0	80.9046	46.8651	46.8651	692.252	0.863466	50.8101	7.09812	0	659.634	0	0
DATA	13	1	13	unmapped	0		0	AACTCTTGCGTCTTCTACCAGATCGTGAGATAGTGAGAAGGCTTGAGGATAAATGGTCTA	5	0	CUST_115026_PI248252247	CUST_115026_PI248252247	CUST_115026_PI248252247	Unknown	10149.6	197.573	0	1	2.563048e+002	2.671857e+001	1	0	63	3.010317e+002	298	4.641710e+001	4.262475e+001	531	5.249906e+001	52	7.369077e+000	7.783650e+000	0	0	0	0	0	0	0	0	220.248	22.9598	1	1.22401e-124	1	1	80.7835	7.36908	1	0	80.7835	57.5363	57.5363	263.946	0.859322	52.4991	7.36908	0	231.385	0	0
DATA	14	1	14	unmapped	0		0	CGCAGGTGTACGTTTTTTAATGCCCGCACGCACCAGCTCAATTACGTCCGCCCAAGGCAA	7	0	CUST_50917_PI248252247	CUST_50917_PI248252247	CUST_50917_PI248252247	Unknown	10175.4	197.931	0	0	2.783532e+001	8.080100e+000	1	0	63	1.044444e+002	104	1.542597e+001	1.408470e+001	520	5.281731e+001	52	7.678467e+000	8.154300e+000	0	0	0	0	0	0	0	0	23.7988	6.90836	1	6.28576e-017	1	0	80.6457	7.67847	1	0	80.6457	65	65	67.3584	0.854984	52.8173	7.67847	0	34.8602	0	0
DATA	15	1	15	unmapped	0		0	AAGAAGACTTTAACTGGGATGACGATGAGGAAGACGAGAATGAGACATCAACTCCGGATG	9	0	CUST_73881_PI248252247	CUST_73881_PI248252247	CUST_73881_PI248252247	Unknown	10200.6	197.693	0	1	1.457395e+003	1.459385e+002	4	0	61	1.321131e+003	1299	2.016062e+002	1.556730e+002	527	5.165655e+001	52	7.443429e+000	7.413000e+000	0	0	0	0	0	0	0	0	1240.63	124.232	1	3.20577e-229	1	1	80.504	7.44343	1	0	80.504	47.8731	47.8731	1284.05	0.851263	51.6565	7.44343	0	1251.61	0	0
DATA	16	1	16	unmapped	0		0	TGCTTGTAGGTTAGCTAAAAAGTGGCGTTTGTGGTAATGTAGTTAAGAATGAGGATTTGG	11	0	CUST_143799_PI248252247	CUST_143799_PI248252247	CUST_143799_PI248252247	Unknown	10226.2	198.012	0	1	3.360868e+002	3.446867e+001	0	0	65	3.652462e+002	354	6.173786e+001	6.078660e+001	519	5.174759e+001	52	7.437245e+000	8.154300e+000	0	0	0	0	0	0	0	0	284.87	29.2159	1	4.57047e-140	1	1	80.3762	7.43725	1	0	80.3762	49.1849	49.1849	328.16	0.847608	51.7476	7.43725	0	295.79	0	0
DATA	17	1	17	unmapped	0		0	TGATGGTGACGATTCAGGTGATTCTGATAACAATCAAAGCCGACAAAGGACAGGTTCCGT	13	0	CUST_6854_PI248252247	CUST_6854_PI248252247	CUST_6854_PI248252247	Unknown	10251.6	198.273	0	1	3.737062e+002	3.815191e+001	0	0	65	3.957231e+002	382	6.845471e+001	7.413000e+001	511	5.246575e+001	52	7.555955e+000	8.154300e+000	0	0	0	0	0	0	0	0	315.52	32.2116	1	3.20661e-146	1	1	80.2031	7.55595	1	0	80.2031	48.8603	48.8603	358.637	0.8443	52.4658	7.55595	0	326.333	0	0
DATA	18	1	18	unmapped	0		0	TCAGGACCTTGTCCCAAGGCGATCATGCACTTCCTTGTCAACAACACTTCACAGCAGGTC	15	0	CUST_73480_PI248252247	CUST_73480_PI248252247	CUST_73480_PI248252247	Unknown	10276.5	198.289	0	1	5.866747e+003	5.867253e+002	0	0	66	5.016303e+003	4897	6.234724e+002	6.819960e+002	510	5.101961e+001	51	6.999551e+000	6.671700e+000	0	0	0	0	0	0	0	0	4936.26	493.669	1	3.59715e-313	1	1	80.0406	6.99955	1	0	80.0406	49.1849	49.1849	4979.22	0.841397	51.0196	6.99955	0	4946.98	0	0
DATA	19	1	19	unmapped	0		0	ACCGGGGGAAAAGGTGGAAAAGAAAAATCTTGCTAGTTGAGATTCATATCACGCGCAATT	17	0	CUST_67637_PI248252247	CUST_67637_PI248252247	CUST_67637_PI248252247	Unknown	10302.3	198.447	0	1	6.583345e+002	6.628613e+001	0	0	66	6.320152e+002	603	1.325453e+002	1.751321e+002	521	5.015355e+001	50	6.883888e+000	7.413000e+000	0	0	0	0	0	0	0	0	552.094	55.5891	1	4.62152e-180	1	1	79.9208	6.88389	1	0	79.9208	49.5074	49.5074	594.929	0.838623	50.1536	6.88389	0	562.763	0	0
DATA	20	1	20	unmapped	0		0	GCTTTATAGGACAGTAGCCCAAGTTCAAGATCGAAGAAATAGCGATATTCGTGGGAAATA	19	0	CUST_116796_PI248252247	CUST_116796_PI248252247	CUST_116796_PI248252247	Unknown	10327.4	198.653	0	1	1.182862e+002	1.414485e+001	3	1	60	1.786667e+002	181	2.497230e+001	2.057108e+001	524	5.024237e+001	50	6.792784e+000	7.413000e+000	0	0	0	0	0	0	0	0	98.9055	11.8273	1	5.33169e-078	1	1	79.7611	6.79278	1	0	79.7611	48.2044	48.2044	141.581	0.836155	50.2424	6.79278	0	109.485	0	0
DATA	21	1	21	unmapped	0		0	CTTTTTCACTTTACCTTCATCTTCGCCGTGTTTTCACGGAAAAGCTCTGCTTATCCGTCA	21	0	CUST_6964_PI248252247	CUST_6964_PI248252247	CUST_6964_PI248252247	Unknown	10353.1	198.56	0	1	1.768285e+002	1.931736e+001	0	0	63	2.270476e+002	225	3.060436e+001	2.668680e+001	521	4.987524e+001	49	6.501315e+000	6.671700e+000	0	0	0	0	0	0	0	0	147.468	16.11	1	6.75101e-101	1	1	79.5792	6.50132	1	0	79.5792	48.8603	48.8603	189.962	0.833963	49.8752	6.50132	0	157.94	0	0
DATA	22	1	22	unmapped	0		0	GAAGACACCTATGACTTTAATCAGTTCTTCAAGTAGAAACAGAAACTGCCAGTCTTTGTA	23	0	CUST_109294_PI248252247	CUST_109294_PI248252247	CUST_109294_PI248252247	Unknown	10378.4	198.63	0	1	1.455009e+003	1.457096e+002	0	0	64	1.289984e+003	1243	1.692769e+002	2.023749e+002	514	4.982685e+001	50	6.598716e+000	6.671700e+000	0	0	0	0	0	0	0	0	1210.56	121.229	1	9.92751e-228	1	1	79.4258	6.59872	1	0	79.4258	50.7771	50.7771	1252.9	0.831994	49.8268	6.59872	0	1220.95	0	0
DATA	23	1	23	unmapped	0		0	CTACCATTCACCTCGCGTGCATTCGATCAGTCTCTCTTCAAAGCAACAATGTCTACTACA	25	0	CUST_195933_PI248252247	CUST_195933_PI248252247	CUST_195933_PI248252247	Unknown	10403.6	198.573	0	1	4.977574e+002	5.038490e+001	0	0	64	4.925781e+002	474	8.685708e+001	8.877067e+001	526	4.985932e+001	49	6.851012e+000	6.671700e+000	0	0	0	0	0	0	0	0	413.281	41.8339	1	1.60267e-162	1	1	79.297	6.85101	1	0	79.297	57.5363	57.5363	455.492	0.830286	49.8593	6.85101	0	423.622	0	0
DATA	24	1	24	unmapped	0		0	TCTAGGTGCCTCGTAACTGTCTCTCTTACATACTCTCCTTTTTATTACCTACGGACCATA	27	0	CUST_126757_PI248252247	CUST_126757_PI248252247	CUST_126757_PI248252247	Unknown	10429.3	198.62	0	1	1.216214e+004	1.216239e+003	0	0	64	1.015833e+004	9860.5	1.747458e+003	2.119377e+003	517	5.044487e+001	50	6.593936e+000	6.671700e+000	0	0	0	0	0	0	0	0	10079.2	1007.94	1	0	1	1	79.1113	6.59394	1	0	79.1113	50.7771	50.7771	10121.2	0.828737	50.4449	6.59394	0	10089.5	0	0
DATA	25	1	25	unmapped	0		0	AGGATTATGGACAACGTACACTGACCCCGCATTTTTGTAAGATATACAGATTGACAATTT	29	0	CUST_24912_PI248252247	CUST_24912_PI248252247	CUST_24912_PI248252247	Unknown	10454.7	199.067	0	1	3.715465e+003	3.716292e+002	0	0	65	3.152677e+003	3080	5.027751e+002	6.160203e+002	516	5.104651e+001	51	6.989713e+000	7.413000e+000	0	0	0	0	0	0	0	0	3073.88	307.456	1	2.25874e-284	1	1	78.7982	6.98971	1	0	78.7982	49.1849	49.1849	3115.59	0.82732	51.0465	6.98971	0	3083.88	0	0
DATA	26	1	26	unmapped	0		0	GTCTCGTACGAAAGCTCCCCTTGTAAATAAGGATCGCCACCGAAAGCCTCCCAGTTGCGT	31	0	CUST_2440_PI248252247	CUST_2440_PI248252247	CUST_2440_PI248252247	Unknown	10479.8	199.111	0	1	2.986791e+001	8.398733e+000	1	0	65	1.032769e+002	104	1.647300e+001	1.556730e+001	523	4.986424e+001	50	7.202777e+000	7.042350e+000	0	0	0	0	0	0	0	0	24.6771	6.93911	1	7.97702e-018	1	0	78.5998	7.20278	1	0	78.5998	46.8651	46.8651	66.1909	0.826209	49.8642	7.20278	0	34.5623	0	0
DATA	27	1	27	unmapped	0		0	GTTGCCACAATTCGAGTTATCCAGACCTTGCGTAGGATGTGAATAGCCAAAGGGAAGTAT	33	0	CUST_99459_PI248252247	CUST_99459_PI248252247	CUST_99459_PI248252247	Unknown	10505.3	199.397	7.89353	1	7.893531e+000	7.868427e+000	2	0	62	8.151613e+001	81.5	1.016220e+001	9.451575e+000	516	5.006783e+001	50	6.962678e+000	6.857025e+000	0	0	0	0	0	0	0	0	3.16478	6.49321	0	0.206637	1	0	78.3513	6.96268	1	0	78.3513	46.1809	46.1809	44.4301	0.825223	50.0678	6.96268	0	12.8856	1	0
DATA	28	1	28	unmapped	0		0	AGAGAGGCGATGCAAGATGTTAATTATTGGAAGTGAAGATTATGAGAAACGAGTGTCGTA	35	0	CUST_171030_PI248252247	CUST_171030_PI248252247	CUST_171030_PI248252247	Unknown	10530.7	198.986	0	1	2.686522e+001	8.311401e+000	1	0	64	1.002969e+002	100.5	1.581408e+001	1.723523e+001	528	5.016667e+001	50	6.433330e+000	6.671700e+000	0	0	0	0	0	0	0	0	22.1524	6.85339	1	2.88801e-015	1	0	78.1444	6.43333	1	0	78.1444	47.2035	47.2035	63.2109	0.824576	50.1667	6.43333	0	31.7525	0	0
DATA	29	1	29	unmapped	0		0	TCATCGAAAGCAAAACTATTCGTGCTTGTGCCAGGACCAGCGATGGTCGAGTGGGGTGCA	37	0	CUST_37428_PI248252247	CUST_37428_PI248252247	CUST_37428_PI248252247	Unknown	10556.4	199.107	0	1	9.057704e+001	1.199967e+001	0	0	64	1.524844e+002	148.5	2.841808e+001	2.965200e+001	519	4.952794e+001	49	6.501165e+000	6.671700e+000	0	0	0	0	0	0	0	0	74.6345	9.88761	1	1.08439e-062	1	1	77.8498	6.50116	1	0	77.8498	49.1849	49.1849	115.398	0.82399	49.5279	6.50116	0	84.0284	0	0
DATA	30	1	30	unmapped	0		0	TTCTCCTTTCTCCTATTCCTTTTTCTTTACTCTACCACTACTATACAGTTCCGCATTGCG	39	0	CUST_14971_PI248252247	CUST_14971_PI248252247	CUST_14971_PI248252247	Unknown	10582.1	199.092	0	1	1.078272e+003	1.081143e+002	3	0	64	9.655938e+002	928.5	1.485871e+002	1.384378e+002	526	4.965779e+001	49	6.750859e+000	6.671700e+000	0	0	0	0	0	0	0	0	888.072	89.0437	1	6.55759e-209	1	1	77.5221	6.75086	1	0	77.5221	47.8731	47.8731	928.508	0.823607	49.6578	6.75086	0	897.228	0	0
DATA	31	1	31	unmapped	0		0	GCGTCCAGCTCATGATGGTCTTCGCATCCTGATATCACCAGATGGCACTGTTGTTGACAA	41	0	CUST_205621_PI248252247	CUST_205621_PI248252247	CUST_205621_PI248252247	Unknown	10607.4	199.114	0	1	9.799495e+003	9.799811e+002	0	0	65	8.145985e+003	7830	1.276250e+003	1.526337e+003	527	5.012903e+001	50	7.215218e+000	7.413000e+000	0	0	0	0	0	0	0	0	8068.8	806.906	1	0	1	1	77.1839	7.21522	1	0	77.1839	50.1463	50.1463	8108.9	0.823389	50.129	7.21522	0	8077.71	0	0
DATA	32	1	32	unmapped	0		0	TATGTACATGTAGTAACCTCCGTTTCTCATATTTTCTCTTTCTACTGTCTTAAGCGATAG	43	0	CUST_165271_PI248252247	CUST_165271_PI248252247	CUST_165271_PI248252247	Unknown	10632.7	199.253	0	1	6.664130e+002	6.710526e+001	0	0	64	6.255000e+002	615	1.083426e+002	9.377445e+001	532	5.000940e+001	50	6.897822e+000	7.413000e+000	0	0	0	0	0	0	0	0	548.664	55.2484	1	1.10318e-179	1	1	76.8359	6.89782	1	0	76.8359	49.1849	49.1849	588.414	0.823309	50.0094	6.89782	0	557.318	0	0
DATA	33	1	33	unmapped	0		0	AAGCTAATGCAAACGACTGATCTGACCTCATCAACGGAATAGCTCATAAGCTCTTAAATA	45	0	CUST_176319_PI248252247	CUST_176319_PI248252247	CUST_176319_PI248252247	Unknown	10657.9	199.933	0	1	2.072912e+003	2.074408e+002	0	0	67	1.783179e+003	1767	2.691130e+002	3.094928e+002	524	5.061641e+001	50	7.248379e+000	7.598325e+000	0	0	0	0	0	0	0	0	1706.59	170.782	1	1.33559e-248	1	1	76.589	7.24838	1	0	76.589	46.8651	46.8651	1746.09	0.823282	50.6164	7.24838	0	1715.09	0	0
DATA	34	1	34	unmapped	0		0	CATTGAAGTAATCTTCATTCCCAGCATTTGCCGTTGTAGATTTCGTGGATGAATCTGGTA	47	0	CUST_157408_PI248252247	CUST_157408_PI248252247	CUST_157408_PI248252247	Unknown	10683.8	200.087	0	1	2.338775e+001	8.215298e+000	1	0	65	9.552308e+001	95	1.493225e+001	1.556730e+001	515	5.071845e+001	50	7.534380e+000	8.154300e+000	0	0	0	0	0	0	0	0	19.2602	6.76544	1	1.98821e-012	1	0	76.2629	7.53438	1	0	76.2629	46.5243	46.5243	58.4371	0.823517	50.7184	7.53438	0	27.5325	0	0
DATA	35	1	35	unmapped	0		0	AAGAAGCAAATACACCACCGAATATAAACCAAACAAGACGGGATGGTCCACGATGAAACT	49	0	CUST_153550_PI248252247	CUST_153550_PI248252247	CUST_153550_PI248252247	Unknown	10708.6	199.714	0	1	9.185448e+001	1.209641e+001	3	0	62	1.516935e+002	148	2.772381e+001	2.242433e+001	531	5.046328e+001	50	7.275966e+000	7.413000e+000	0	0	0	0	0	0	0	0	75.6868	9.96727	1	1.98104e-063	1	1	76.0068	7.27597	1	0	76.0068	49.8279	49.8279	114.608	0.823986	50.4633	7.27597	0	83.7991	0	0
DATA	36	1	36	unmapped	0		0	GCACACCAGCTGAACTGTTCTTGGATTCGTGAGAGGGTGTAATGCTTGAGGTAGATTTTT	51	0	CUST_30198_PI248252247	CUST_30198_PI248252247	CUST_30198_PI248252247	Unknown	10734.5	200.333	0	1	3.372273e+001	8.558925e+000	0	0	65	1.034615e+002	104	1.643365e+001	1.853250e+001	512	5.185156e+001	52	7.423019e+000	6.857025e+000	0	0	0	0	0	0	0	0	27.8023	7.05629	1	4.77521e-021	1	0	75.6593	7.42302	1	0	75.6593	48.5334	48.5334	66.3755	0.824437	51.8516	7.42302	0	35.669	0	0
DATA	37	1	37	unmapped	0		0	ATTGCACAGCCAGACTATATACCTACGTTTAACGATATTTTGAGCGTTCGCCTGCAGACG	53	0	CUST_38562_PI248252247	CUST_38562_PI248252247	CUST_38562_PI248252247	Unknown	10759.4	200.411	0	1	5.748055e+002	5.801548e+001	0	0	64	5.495938e+002	546	7.225214e+001	7.060882e+001	517	5.234623e+001	51	7.425995e+000	8.154300e+000	0	0	0	0	0	0	0	0	474.275	47.8689	1	7.44583e-171	1	1	75.319	7.42599	1	0	75.319	47.5395	47.5395	512.508	0.825105	52.3462	7.42599	0	481.901	0	0
DATA	38	1	38	unmapped	0		0	CGCGGCAAGACGATCGTTTCTCCCAGACATGGCGGATTTCGTTCAAAGGTTCTCTAGGGG	55	0	CUST_84552_PI248252247	CUST_84552_PI248252247	CUST_84552_PI248252247	Unknown	10785	200.286	0	1	7.287337e+001	1.071258e+001	0	0	65	1.352462e+002	133	2.271772e+001	2.298030e+001	529	5.242911e+001	52	7.371833e+000	8.154300e+000	0	0	0	0	0	0	0	0	60.1909	8.84822	1	9.86777e-052	1	1	75.0552	7.37183	1	0	75.0552	46.1809	46.1809	98.1602	0.825966	52.4291	7.37183	0	67.6574	0	0
DATA	39	1	39	unmapped	0		0	CATCGGGTAATCCAAATACATTCAACAAAAGGCTACGATAATTGAGCATAAAACGAACGT	57	0	CUST_101734_PI248252247	CUST_101734_PI248252247	CUST_101734_PI248252247	Unknown	10810.4	200.389	0	1	6.902664e+002	6.947078e+001	3	0	61	6.455902e+002	639	8.290504e+001	8.450820e+001	528	5.163447e+001	51	7.546749e+000	8.154300e+000	0	0	0	0	0	0	0	0	570.793	57.4466	1	4.41731e-182	1	1	74.7969	7.54675	1	0	74.7969	47.5395	47.5395	608.504	0.826917	51.6345	7.54675	0	578.107	0	0
DATA	40	1	40	unmapped	0		0	TGGAATTTTCGTTTTGTTTTGCGCATTTGAAGGATGGCTGCAGTCTCTTCTTGGGAGAGC	59	0	CUST_139508_PI248252247	CUST_139508_PI248252247	CUST_139508_PI248252247	Unknown	10835.4	200.892	0	1	5.618223e+001	9.639945e+000	3	0	61	1.210328e+002	121	1.787733e+001	1.630860e+001	496	5.185685e+001	51	7.313035e+000	7.413000e+000	0	0	0	0	0	0	0	0	46.5141	7.98105	1	9.06446e-040	1	1	74.5187	7.31303	1	0	74.5187	48.5334	48.5334	83.9468	0.827915	51.8569	7.31303	0	53.6543	0	0
DATA	41	1	41	unmapped	0		0	ATAACGCCAGTTTTATCGGACGGGTGAACCGAGTCAACTAATATCCTAATATGACCACTT	61	0	CUST_63443_PI248252247	CUST_63443_PI248252247	CUST_63443_PI248252247	Unknown	10860.9	200.5	0	1	2.966488e+001	8.364840e+000	2	0	62	9.883871e+001	98	1.447915e+001	1.352873e+001	530	5.133585e+001	50	7.719592e+000	8.524950e+000	0	0	0	0	0	0	0	0	24.5988	6.93633	1	9.59363e-018	1	0	74.2399	7.71959	1	0	74.2399	56.9804	56.9804	61.7527	0.829224	51.3358	7.71959	0	31.5695	0	0
DATA	42	1	42	unmapped	0		0	ATGAGCAGATATCCTATCGCTGCATGTACAGCATACAGAAGGCCTCGTGTAATATCATGG	63	0	CUST_215434_PI248252247	CUST_215434_PI248252247	CUST_215434_PI248252247	Unknown	10886.4	200.427	0	1	6.507822e+001	1.016456e+001	1	1	62	1.280968e+002	128	2.135317e+001	1.853250e+001	529	5.168053e+001	51	7.494065e+000	7.413000e+000	0	0	0	0	0	0	0	0	54.0546	8.44278	1	1.44463e-046	1	1	74.0422	7.49406	1	0	74.0422	57.5363	57.5363	91.0108	0.83061	51.6805	7.49406	0	60.9387	0	0
DATA	43	1	43	unmapped	0		0	TTTTCCTTGATTTGCAACAGCTTGTTTGATGCCACGGTAGCTGCACATCCCTCCCGAATC	65	0	CUST_56658_PI248252247	CUST_56658_PI248252247	CUST_56658_PI248252247	Unknown	10911.9	200.806	0	1	3.082228e+002	3.179261e+001	0	1	65	3.302000e+002	333	4.375043e+001	4.373670e+001	523	5.184512e+001	51	7.484909e+000	7.413000e+000	0	0	0	0	0	0	0	0	256.454	26.4528	1	9.42357e-134	1	1	73.7458	7.48491	1	0	73.7458	47.5395	47.5395	293.114	0.832042	51.8451	7.48491	0	263.154	0	0
DATA	44	1	44	unmapped	0		0	TACGAGTATTGCAACGATGCACCCGGCTGGTTTTCAGGTGGAATGCCAGGCACAACCGCA	67	0	CUST_78948_PI248252247	CUST_78948_PI248252247	CUST_78948_PI248252247	Unknown	10937.1	200.5	0	1	5.377904e+001	9.457048e+000	1	0	63	1.183333e+002	118	1.780268e+001	1.667925e+001	526	5.119011e+001	50	7.395364e+000	7.413000e+000	0	0	0	0	0	0	0	0	44.8361	7.88444	1	3.44851e-038	1	1	73.4972	7.39536	1	0	73.4972	56.9804	56.9804	81.2473	0.83371	51.1901	7.39536	0	51.401	0	0
DATA	45	1	45	unmapped	0		0	TCAACTGTGGTATGTATGCGTCACATTACCATGTAATAGAATTCATGTTGCGTAATGCCA	69	0	CUST_29579_PI248252247	CUST_29579_PI248252247	CUST_29579_PI248252247	Unknown	10962.5	200.5	0	1	1.662261e+003	1.664073e+002	0	0	68	1.462147e+003	1417	2.495504e+002	2.642734e+002	530	4.976415e+001	49	6.982224e+000	6.671700e+000	0	0	0	0	0	0	0	0	1388.76	139.027	1	4.48208e-236	1	1	73.39	6.98222	1	0	73.39	49.1849	49.1849	1425.06	0.835463	49.7642	6.98222	0	1395.33	0	0
DATA	46	1	46	unmapped	0		0	ATTTTTATTGACGAAATCGACGCTGTTGGTACCAAGCGTTACGATTCGACTTCTGGAGGC	71	0	CUST_1071_PI248252247	CUST_1071_PI248252247	CUST_1071_PI248252247	Unknown	10987.8	200.507	0	1	1.808974e+003	1.810631e+002	1	1	62	1.587919e+003	1579	1.493564e+002	1.528931e+002	522	4.940805e+001	49	6.804098e+000	6.671700e+000	0	0	0	0	0	0	0	0	1514.72	151.611	1	2.37055e-241	1	1	73.2005	6.8041	1	0	73.2005	47.8731	47.8731	1550.83	0.837336	49.408	6.8041	0	1521.22	0	0
DATA	47	1	47	unmapped	0		0	GAACAAGACGTTTCGGAAGATAATTTGATTTTACGTTATTGACAATCTGGCTTTCAAGTC	73	0	CUST_130292_PI248252247	CUST_130292_PI248252247	CUST_130292_PI248252247	Unknown	11013.5	201	0	1	5.236945e+003	5.237515e+002	0	0	62	4.468306e+003	4261.5	6.746696e+002	7.828128e+002	508	5.039173e+001	50	6.763553e+000	6.671700e+000	0	0	0	0	0	0	0	0	4395.25	439.573	1	4.10937e-306	1	1	73.0598	6.76355	1	0	73.0598	54.1152	54.1152	4431.22	0.839277	50.3917	6.76355	0	4401.73	0	0
DATA	48	1	48	unmapped	0		0	CCTGGCTATTCCCCCCGATGTCTTGAAATCCCGCATTCAATCGGCTCCTGAAGGCACTTA	75	0	CUST_87713_PI248252247	CUST_87713_PI248252247	CUST_87713_PI248252247	Unknown	11038.5	200.846	0	1	1.841315e+004	1.841331e+003	0	0	65	1.556589e+004	14934	2.530863e+003	2.754671e+003	510	5.125098e+001	51	7.208633e+000	7.413000e+000	0	0	0	0	0	0	0	0	15492.9	1549.31	1	0	1	1	72.9509	7.20863	1	0	72.9509	49.5074	49.5074	15528.8	0.841406	51.251	7.20863	0	15499.4	0	0
DATA	49	1	49	unmapped	0		0	AATACTGGGACCCTTCCGCTGAAAACCTCGTCGACCAAGTCTCCACGAAGGCGCCTTATG	77	0	CUST_107424_PI248252247	CUST_107424_PI248252247	CUST_107424_PI248252247	Unknown	11064.1	201.013	0	1	1.297670e+003	1.299945e+002	0	0	67	1.167552e+003	1158	1.634353e+002	1.727229e+002	525	5.174857e+001	51	7.744342e+000	8.154300e+000	0	0	0	0	0	0	0	0	1094.8	109.672	1	1.27056e-221	1	1	72.7523	7.74434	1	0	72.7523	47.5395	47.5395	1130.47	0.843666	51.7486	7.74434	0	1101.22	0	0
DATA	50	1	50	unmapped	0		0	ATCCGGTTATTACAGTTCCATTAGGTTTTCAGCCAGACAATCTTCCCACACCAGATGCAA	79	0	CUST_70093_PI248252247	CUST_70093_PI248252247	CUST_70093_PI248252247	Unknown	11089.3	200.778	0	1	9.260739e+002	9.292409e+001	0	0	64	8.561094e+002	830	1.244951e+002	1.460361e+002	537	5.118436e+001	51	7.448674e+000	8.154300e+000	0	0	0	0	0	0	0	0	783.536	78.6216	1	2.6406e-201	1	1	72.5729	7.44867	1	0	72.5729	47.2035	47.2035	819.023	0.846084	51.1844	7.44867	0	789.897	0	0
DATA	51	1	51	unmapped	0		0	CCCGAGCCTCGGACGACACGGACAGGTCTTCCGTTCTGGACATTTTTGAGCAATGCGCTG	81	0	CUST_208668_PI248252247	CUST_208668_PI248252247	CUST_208668_PI248252247	Unknown	11115	201.229	0	1	7.987832e+001	1.105532e+001	1	0	64	1.401875e+002	142	1.878777e+001	1.853250e+001	532	5.011090e+001	50	7.109906e+000	7.413000e+000	0	0	0	0	0	0	0	0	67.7814	9.38109	1	1.08711e-057	1	1	72.4061	7.10991	1	0	72.4061	46.8651	46.8651	103.101	0.848558	50.1109	7.10991	0	74.1028	0	0
DATA	52	1	52	unmapped	0		0	AACCTTCGCCTCGCATGTCCATCAGGAGAATCGAGGGAACGCATGGACCCATGGAAGTAT	83	0	CUST_163615_PI248252247	CUST_163615_PI248252247	CUST_163615_PI248252247	Unknown	11140.4	201.427	0	1	5.801903e+001	9.576874e+000	0	0	64	1.216563e+002	122	1.913960e+001	2.168302e+001	517	5.008124e+001	50	6.442439e+000	6.671700e+000	0	0	0	0	0	0	0	0	49.3851	8.15171	1	2.04278e-042	1	1	72.2712	6.44244	1	0	72.2712	57.5363	57.5363	84.5702	0.851187	50.0812	6.44244	0	55.6997	0	0
DATA	53	1	53	unmapped	0		0	ACTGTCACATTCATCACCGGCCTTGTGTATATATTCAAATCGATTTTTGTATATAATGCC	85	0	CUST_170831_PI248252247	CUST_170831_PI248252247	CUST_170831_PI248252247	Unknown	11165.7	201.429	0	1	1.048111e+004	1.048138e+003	0	0	66	9.022818e+003	8812.5	1.609741e+003	1.976120e+003	520	5.099423e+001	51	6.615359e+000	5.930400e+000	0	0	0	0	0	0	0	0	8950.66	895.09	1	0	1	1	72.1563	6.61536	1	0	72.1563	49.5074	49.5074	8985.73	0.853981	50.9942	6.61536	0	8956.99	0	0
DATA	54	1	54	unmapped	0		0	ATTGTTTTGCGCAGAATCTTAGCCGTAGGTGGCTCCATATCCACATCCATCAGACTATCA	87	0	CUST_177319_PI248252247	CUST_177319_PI248252247	CUST_177319_PI248252247	Unknown	11190.8	201.397	0	1	4.720333e+001	8.919944e+000	1	0	64	1.124688e+002	112	1.430614e+001	1.575262e+001	528	4.939015e+001	49	6.523877e+000	6.671700e+000	0	0	0	0	0	0	0	0	40.4482	7.64344	1	6.04196e-034	1	1	72.0205	6.52388	1	0	72.0205	48.5334	48.5334	75.3827	0.856893	49.3902	6.52388	0	46.7719	0	0
DATA	55	1	55	unmapped	0		0	ATGCAGTCTATCCTTTCCAAGACACCCGTCCGTCCTCCGTGCACGTGCTGCTGTCCAGCC	89	0	CUST_32748_PI248252247	CUST_32748_PI248252247	CUST_32748_PI248252247	Unknown	11216.5	201.427	0	1	1.139704e+003	1.142197e+002	0	0	66	1.052045e+003	1037	1.608379e+002	1.591942e+002	532	5.121992e+001	51	7.415217e+000	7.413000e+000	0	0	0	0	0	0	0	0	980.148	98.2292	1	6.6769e-215	1	1	71.897	7.41522	1	0	71.897	49.1849	49.1849	1014.96	0.860002	51.2199	7.41522	0	986.483	0	0
DATA	56	1	56	unmapped	0		0	CACAAACTTGCATGGGTGTACACTGAAAGGTCCCATATGAGCTGAAGCGACATAGACGGG	91	0	CUST_141250_PI248252247	CUST_141250_PI248252247	CUST_141250_PI248252247	Unknown	11242.2	201.246	0	1	1.622065e+001	7.685421e+000	1	0	63	8.579365e+001	85	1.445366e+001	1.779120e+001	531	5.165537e+001	52	7.358467e+000	8.154300e+000	0	0	0	0	0	0	0	0	14.0036	6.63495	1	1.02533e-007	1	0	71.7901	7.35847	1	0	71.7901	42.5954	42.5954	48.7077	0.863317	51.6554	7.35847	0	20.3686	0	0
DATA	57	1	57	unmapped	0		0	CCGCCTAAAGATCCGAGCTTTATGCTGAGGTATCTCTCCTTATATGATTTACTCATTTCT	93	0	CUST_196332_PI248252247	CUST_196332_PI248252247	CUST_196332_PI248252247	Unknown	11267.5	201.93	0	1	5.754811e+003	5.755297e+002	0	0	62	5.058403e+003	4820.5	7.952765e+002	8.966024e+002	507	5.278304e+001	53	7.195757e+000	7.413000e+000	0	0	0	0	0	0	0	0	4986.71	498.713	1	8.66469e-314	1	1	71.6928	7.19576	1	0	71.6928	47.8731	47.8731	5021.32	0.866529	52.783	7.19576	0	4993.11	0	0
DATA	58	1	58	unmapped	0		0	TTTTGCACGCTCAGTAGCTTCACGAGCCCAATAGAAGGAAGTGTATGACTGGATGAGAAT	95	0	CUST_112490_PI248252247	CUST_112490_PI248252247	CUST_112490_PI248252247	Unknown	11292.5	202	0	1	2.744315e+001	7.943766e+000	0	0	62	9.551613e+001	95	1.555713e+001	1.649393e+001	508	5.262795e+001	52	7.202164e+000	6.671700e+000	0	0	0	0	0	0	0	0	23.8753	6.911	1	5.25404e-017	1	0	71.6409	7.20216	1	0	71.6409	54.1152	54.1152	58.4301	0.86999	52.628	7.20216	0	30.3634	0	0
DATA	59	1	59	unmapped	0		0	CTGATGAGATTTGTTGTGAATATGTAGAACCAGGGCAGGTGCAAAGTTCATAGCGGTGTA	97	0	CUST_99379_PI248252247	CUST_99379_PI248252247	CUST_99379_PI248252247	Unknown	11318	202	0	0	1.757616e+001	7.628284e+000	1	0	68	8.697059e+001	87	1.499549e+001	1.501132e+001	523	5.289293e+001	52	7.414907e+000	6.671700e+000	0	0	0	0	0	0	0	0	15.3563	6.66481	1	7.4128e-009	1	0	71.6143	7.41491	1	0	71.6143	65	65	49.8846	0.873698	52.8929	7.41491	0	21.9589	0	0
DATA	60	1	60	unmapped	0		0	AACTTGGAGCCATCTAGAAGTGTGCCAACATAATGGATTGTGACTGTGTCGCCTTTCTTC	99	0	CUST_99789_PI248252247	CUST_99789_PI248252247	CUST_99789_PI248252247	Unknown	11343.7	201.986	0	1	1.210393e+003	1.212647e+002	2	0	63	1.133841e+003	1124	1.931303e+002	1.964445e+002	515	5.289320e+001	52	7.732785e+000	7.413000e+000	0	0	0	0	0	0	0	0	1062.26	106.424	1	8.65664e-220	1	1	71.5842	7.73279	1	0	71.5842	46.8651	46.8651	1096.76	0.877613	52.8932	7.73279	0	1068.97	0	0
DATA	61	1	61	unmapped	0		0	TCATTAACTGTGCAAATTCATCATCCAACCCGTAAACCTCTTTGTAGCGCTTGTATAGCT	101	0	CUST_70113_PI248252247	CUST_70113_PI248252247	CUST_70113_PI248252247	Unknown	11368.6	202.427	0	1	4.919973e+001	8.851228e+000	1	1	62	1.149355e+002	112.5	1.610709e+001	1.556730e+001	504	5.330556e+001	53	7.189973e+000	7.413000e+000	0	0	0	0	0	0	0	0	43.3665	7.8018	1	8.73819e-037	1	1	71.569	7.18997	1	0	71.569	57.5363	57.5363	77.8495	0.881437	53.3056	7.18997	0	50.2084	0	0
DATA	62	1	62	unmapped	0		0	TTCCAACGATGATCCAAATAACAGTCATTTAGGTAATTAGAGAAGGACAGTGGTCTCTAC	103	0	CUST_204540_PI248252247	CUST_204540_PI248252247	CUST_204540_PI248252247	Unknown	11394.2	201.904	0	1	1.891652e+001	7.561913e+000	3	0	63	8.833333e+001	86	1.143565e+001	1.111950e+001	537	5.261639e+001	52	7.562054e+000	7.413000e+000	0	0	0	0	0	0	0	0	16.7566	6.69846	1	4.28326e-010	1	0	71.5768	7.56205	1	0	71.5768	47.5395	47.5395	51.2473	0.885816	52.6164	7.56205	0	23.7538	0	0
DATA	63	1	63	unmapped	0		0	CAGATTCAAAACAGAAAGTATCTTATCCAGACAAACCCGAGTACAGCCTATCGAATGATA	105	0	CUST_93221_PI248252247	CUST_93221_PI248252247	CUST_93221_PI248252247	Unknown	11419.5	202.367	0	1	4.185174e+002	4.248131e+001	0	0	65	4.440923e+002	419	7.467214e+001	9.414510e+001	514	5.219650e+001	51	7.326306e+000	7.413000e+000	0	0	0	0	0	0	0	0	372.506	37.811	1	3.05652e-156	1	1	71.5863	7.32631	1	0	71.5863	49.8279	49.8279	407.006	0.890061	52.1965	7.32631	0	379.659	0	0
DATA	64	1	64	unmapped	0		0	AACAAAGAGCTAGAGAGCATTTCGAGCTTGTTCTTTCTGAAAAGGCTCTGGAGGGCTCAT	107	0	CUST_14621_PI248252247	CUST_14621_PI248252247	CUST_14621_PI248252247	Unknown	11445.1	202.192	0	1	1.048549e+003	1.051052e+002	0	0	66	1.009788e+003	1024.5	1.321748e+002	1.369552e+002	529	5.339698e+001	53	7.505634e+000	7.413000e+000	0	0	0	0	0	0	0	0	938.163	94.0402	1	3.04769e-212	1	1	71.6249	7.50563	1	0	71.6249	49.5074	49.5074	972.702	0.894725	53.397	7.50563	0	945.505	0	0
DATA	65	1	65	unmapped	0		0	GAGCGAGTCCTTCTTCAAGTACTATATTCCCCGGCAGAACGCGGATTCTCTTATATCATT	109	0	CUST_15250_PI248252247	CUST_15250_PI248252247	CUST_15250_PI248252247	Unknown	11470.6	202.74	0	1	2.020470e+003	2.021756e+002	0	0	66	1.888758e+003	1840.5	2.566215e+002	2.959640e+002	516	5.357364e+001	53	7.933486e+000	9.080925e+000	0	0	0	0	0	0	0	0	1817.11	181.827	1	2.04793e-252	1	1	71.6433	7.93349	1	0	71.6433	49.5074	49.5074	1851.67	0.899352	53.5736	7.93349	0	1824.63	0	0
DATA	66	1	66	unmapped	0		0	AGATCAGGATCTTCGATCTCGGTCGCAAGCGTGCGTCTGTGGATGATTTCCCCTTCTGCG	111	0	CUST_152096_PI248252247	CUST_152096_PI248252247	CUST_152096_PI248252247	Unknown	11496	202.61	0	1	1.339673e+004	1.339692e+003	0	0	65	1.218749e+004	12001	1.230397e+003	1.452207e+003	530	5.356981e+001	53	7.816651e+000	8.154300e+000	0	0	0	0	0	0	0	0	12115.8	1211.6	1	0	1	1	71.6607	7.81665	1	0	71.6607	49.1849	49.1849	12150.4	0.904387	53.5698	7.81665	0	12123.5	0	0
DATA	67	1	67	unmapped	0		0	GGCCTTACCGAGTCTTCTGGCACCAGTTTTAGACAACACTATAGATAAGGTAATATCATT	113	0	CUST_68142_PI248252247	CUST_68142_PI248252247	CUST_68142_PI248252247	Unknown	11521.6	202.74	0	1	1.033236e+003	1.035693e+002	1	0	65	1.011492e+003	978	1.255511e+002	1.178667e+002	525	5.294857e+001	53	7.768061e+000	8.154300e+000	0	0	0	0	0	0	0	0	939.806	94.2041	1	2.38611e-212	1	1	71.6864	7.76806	1	0	71.6864	49.5074	49.5074	974.406	0.909576	52.9486	7.76806	0	947.67	0	0
DATA	68	1	68	unmapped	0		0	TGTATGGACTACATATATGCGTTATGTGTACCGATTCAGTTATTTTCCGTCTTTGTACCT	115	0	CUST_212874_PI248252247	CUST_212874_PI248252247	CUST_212874_PI248252247	Unknown	11546.9	203.135	0	1	5.089504e+002	5.138639e+001	0	0	67	5.373284e+002	533	9.309809e+001	1.097124e+002	504	5.233532e+001	52	6.993938e+000	6.671700e+000	0	0	0	0	0	0	0	0	465.612	47.0107	1	9.73496e-170	1	1	71.7162	6.99394	1	0	71.7162	47.5395	47.5395	500.242	0.914848	52.3353	6.99394	0	473.661	0	0
DATA	69	1	69	unmapped	0		0	TGTCGAGCGAAGGGCGCAAGATGCCAAGCGCGAATTTGATAACGCGACACGGTTGGTCAA	117	0	CUST_149595_PI248252247	CUST_149595_PI248252247	CUST_149595_PI248252247	Unknown	11571.9	202.896	0	1	2.212291e+003	2.213413e+002	4	3	60	2.108183e+003	2087	1.501311e+002	1.193493e+002	521	5.360269e+001	53	7.202398e+000	6.671700e+000	0	0	0	0	0	0	0	0	2036.43	203.746	1	2.42508e-259	1	1	71.7535	7.2024	1	0	71.7535	46.8651	46.8651	2071.1	0.920507	53.6027	7.2024	0	2044.67	0	0
DATA	70	1	70	unmapped	0		0	GACTATGTAAGAATAGGGGAAGATTGTATTTCTTAGCCAACGCCAACTGAGAGCGGGAAA	119	0	CUST_185326_PI248252247	CUST_185326_PI248252247	CUST_185326_PI248252247	Unknown	11597.3	202.813	0	1	3.222041e+001	7.706387e+000	0	0	65	1.016462e+002	100	1.553869e+001	1.556730e+001	530	5.337925e+001	53	7.259798e+000	7.413000e+000	0	0	0	0	0	0	0	0	29.8501	7.13946	1	3.59211e-023	1	0	71.7961	7.2598	1	0	71.7961	48.5334	48.5334	64.5602	0.926434	53.3792	7.2598	0	38.2949	0	0
DATA	71	1	71	unmapped	0		0	TTCATCAATGCGCCACATTCCTTTGACGAATGCTTCTCGGTCAAGCGAGTCACGTGCGTG	121	0	CUST_18778_PI248252247	CUST_18778_PI248252247	CUST_18778_PI248252247	Unknown	11622.7	203.105	0	1	3.926796e+001	7.987036e+000	0	0	66	1.084545e+002	106	1.571788e+001	1.612328e+001	522	5.385057e+001	54	7.903247e+000	8.895600e+000	0	0	0	0	0	0	0	0	36.6167	7.44778	1	4.03812e-030	1	1	71.8378	7.90325	1	0	71.8378	49.1849	49.1849	71.3685	0.932484	53.8506	7.90325	0	45.2647	0	0
DATA	72	1	72	unmapped	0		0	GATTAAAAGAGGTAAGCACGTGAATGAGTAATTGGAAATAAGTGCCCGAGAGAGAAAGCC	123	0	CUST_108204_PI248252247	CUST_108204_PI248252247	CUST_108204_PI248252247	Unknown	11648.1	202.855	0	1	2.415090e+001	7.316664e+000	1	0	66	9.456061e+001	94.5	1.452968e+001	1.519665e+001	535	5.345981e+001	53	7.424891e+000	8.154300e+000	0	0	0	0	0	0	0	0	22.6784	6.87057	1	8.56005e-016	1	0	71.8822	7.42489	1	0	71.8822	46.8651	46.8651	57.4746	0.93903	53.4598	7.42489	0	31.5349	0	0
DATA	73	1	73	unmapped	0		0	AAGAAATCTAAGAAGGTGTCTTGGATCACTTCTGTCCACACGCTGAGGTTGTTGAAAGGC	125	0	CUST_109737_PI248252247	CUST_109737_PI248252247	CUST_109737_PI248252247	Unknown	11673.6	203.427	0	1	1.438978e+002	1.594097e+001	1	0	63	2.079841e+002	205	3.255788e+001	3.150525e+001	517	5.377176e+001	53	7.213396e+000	7.413000e+000	0	0	0	0	0	0	0	0	136.058	15.0724	1	3.33861e-096	1	1	71.9266	7.2134	1	0	71.9266	57.5363	57.5363	170.898	0.945515	53.7718	7.2134	0	145.123	0	0
DATA	74	1	74	unmapped	0		0	GATGATTATTGTCCATGTAGATAAACATCACCACTTCGACCCAACCAACCAATATAAAAG	127	0	CUST_125056_PI248252247	CUST_125056_PI248252247	CUST_125056_PI248252247	Unknown	11699	203.455	0	0	3.090478e+001	7.477374e+000	1	0	61	1.014098e+002	98	1.396469e+001	1.556730e+001	519	5.229287e+001	52	7.342619e+000	7.413000e+000	0	0	0	0	0	0	0	0	29.4372	7.12229	1	9.62831e-023	1	0	71.9726	7.34262	1	0	71.9726	65	65	64.3238	0.952513	52.2929	7.34262	0	38.7159	0	0
DATA	75	1	75		66	Structural	0		1	1	DarkCorner	DarkCorner	DarkCorner		11724.4	203.267	0	1	1.507310e+001	6.922334e+000	0	0	66	8.648485e+001	87	1.492983e+001	1.464068e+001	519	5.316570e+001	53	7.345020e+000	7.413000e+000	0	0	0	0	0	1	0	0	14.4691	6.64493	1	4.21553e-008	1	0	72.0158	7.34502	1	0	72.0158	52.6241	52.6241	49.3988	0.959927	53.1657	7.34502	0	23.9601	0	0
DATA	76	1	76		66	Structural	0		1	1	DarkCorner	DarkCorner	DarkCorner		11749.6	203.367	0	1	2.087399e+001	7.021166e+000	3	2	59	9.225424e+001	92	1.144642e+001	1.111950e+001	513	5.352242e+001	53	7.607048e+000	8.154300e+000	0	0	0	0	0	1	0	0	20.1945	6.79263	1	2.48709e-013	1	0	72.0597	7.60705	1	0	72.0597	50.7771	50.7771	55.1682	0.96745	53.5224	7.60705	0	29.8982	0	0
DATA	77	1	77		66	Structural	0		1	1	DarkCorner	DarkCorner	DarkCorner		11775.2	203.372	0	1	1.959389e+001	6.931156e+000	1	0	64	9.121875e+001	89	1.256155e+001	1.149015e+001	528	5.349432e+001	53	7.525287e+000	8.154300e+000	0	0	0	0	0	1	0	0	19.1137	6.76128	1	2.7457e-012	1	0	72.1051	7.52529	1	0	72.1051	49.8279	49.8279	54.1327	0.975491	53.4943	7.52529	0	29.0362	0	0
DATA	78	1	78		66	Structural	0		1	1	DarkCorner	DarkCorner	DarkCorner		11800.8	203.543	0	1	1.955209e+001	6.875883e+000	0	0	66	9.137879e+001	89	1.802372e+001	1.686457e+001	530	5.258113e+001	52	7.742917e+000	8.154300e+000	0	0	0	0	0	1	0	0	19.2361	6.76475	1	2.09688e-012	1	0	72.1427	7.74292	1	0	72.1427	51.0895	51.0895	54.2928	0.983837	52.5811	7.74292	0	29.3717	0	0
DATA	79	1	79		66	Structural	0		1	1	DarkCorner	DarkCorner	DarkCorner		11826.3	203.771	0	1	1.155616e+001	6.636074e+000	2	0	62	8.364516e+001	84	1.243488e+001	1.223145e+001	524	5.340267e+001	53	7.675298e+000	8.154300e+000	0	0	0	0	0	0	0	0	11.4692	6.58612	1	9.44832e-006	1	0	72.176	7.6753	1	0	72.176	50.1463	50.1463	46.5592	0.992473	53.4027	7.6753	0	21.8141	0	0
DATA	80	1	80		66	Structural	0		1	1	DarkCorner	DarkCorner	DarkCorner		11851.5	203.645	0	1	1.199652e+001	6.585265e+000	3	0	63	8.422222e+001	84	1.252539e+001	1.149015e+001	530	5.365660e+001	53	8.104644e+000	8.154300e+000	0	0	0	0	0	1	0	0	12.0158	6.59586	1	3.73767e-006	1	0	72.2064	8.10464	1	0	72.2064	48.5334	48.5334	47.1362	1.00161	53.6566	8.10464	0	22.5677	0	0
DATA	81	1	81		66	Structural	0		1	1	DarkCorner	DarkCorner	DarkCorner		11876.7	203.653	0	1	1.610711e+001	6.613515e+000	2	0	62	8.851613e+001	87.5	1.393397e+001	1.408470e+001	538	5.355576e+001	53	7.843063e+000	8.895600e+000	0	0	0	0	0	1	0	0	16.2857	6.68684	1	1.13269e-009	1	0	72.2304	7.84306	1	0	72.2304	47.5395	47.5395	51.4301	1.01109	53.5558	7.84306	0	27.0397	0	0
DATA	82	1	82		66	Structural	0		1	1	DarkCorner	DarkCorner	DarkCorner		11903	203.406	0	1	1.655897e+001	6.560745e+000	0	0	64	8.918750e+001	88	1.752176e+001	1.779120e+001	545	5.272661e+001	52	7.765433e+000	8.154300e+000	0	0	0	0	0	1	0	0	16.9167	6.70249	1	3.06768e-010	1	0	72.2708	7.76543	1	0	72.2708	44.0646	44.0646	52.1015	1.0216	52.7266	7.76543	0	27.8992	0	0
DATA	83	1	83		66	Structural	0		1	1	DarkCorner	DarkCorner	DarkCorner		11927.7	203.609	0	1	1.597600e+001	6.486502e+000	1	0	63	8.879365e+001	87	1.483039e+001	1.519665e+001	532	5.262970e+001	52	7.270409e+000	7.413000e+000	0	0	0	0	0	1	0	0	16.4812	6.69163	1	7.57613e-010	1	0	72.3124	7.27041	1	0	72.3124	45.1352	45.1352	51.7077	1.03162	52.6297	7.27041	0	27.6822	0	0
DATA	84	1	84		260	BrightCorner	0		0	1	GE_BrightCorner	GE_BrightCorner	GE_BrightCorner		11953.3	204.878	0	1	1.103461e+003	1.105216e+002	0	2	63	1.221984e+003	1218	9.367712e+001	9.488640e+001	512	5.322266e+001	53	7.248000e+000	7.413000e+000	0	0	0	0	0	0	0	0	1149.64	115.147	1	1.36216e-224	1	1	72.3439	7.248	1	0	72.3439	48.8603	48.8603	1184.9	1.04185	53.2227	7.248	0	1161.06	0	0
DATA	85	1	85		260	BrightCorner	0		0	1	GE_BrightCorner	GE_BrightCorner	GE_BrightCorner		11978.6	205.134	0	1	1.026242e+003	1.028089e+002	0	2	63	1.153079e+003	1152	9.294141e+001	1.097124e+002	522	5.319923e+001	53	7.788381e+000	7.413000e+000	0	0	0	0	0	0	0	0	1080.7	108.265	1	7.78559e-221	1	1	72.3745	7.78838	1	0	72.3745	45.835	45.835	1115.99	1.05307	53.1992	7.78838	0	1092.34	0	0
DATA	86	2	1		260	BrightCorner	0		0	1	GE_BrightCorner	GE_BrightCorner	GE_BrightCorner		9858.3	204.642	0	1	1.229614e+003	1.231585e+002	0	1	65	1.226708e+003	1209	1.154212e+002	1.304688e+002	204	4.997059e+001	49	8.012252e+000	8.895600e+000	0	0	0	0	0	0	0	0	1145.05	114.688	1	2.38524e-224	1	1	81.6617	8.01225	1	0	81.6617	45.1352	45.1352	1189.62	0.931224	49.9706	8.01225	0	1156.49	0	0
DATA	87	2	2		66	Structural	0		1	1	DarkCorner	DarkCorner	DarkCorner		9882.9	204.087	7.05853	1	7.058531e+000	7.027721e+000	1	0	66	7.577273e+001	74	1.269257e+001	1.167547e+001	212	5.163208e+001	51	6.492176e+000	6.671700e+000	0	0	0	0	0	0	0	0	-5.8739	6.48549	0	0.0199206	1	0	81.6466	6.49218	1	0	81.6466	46.8651	46.8651	38.6867	0.922844	51.6321	6.49218	0	5.59363	0	0
DATA	88	2	3		66	Structural	0		1	1	DarkCorner	DarkCorner	DarkCorner		9908.74	204.488	7.12627	1	7.126274e+000	7.095168e+000	1	0	66	7.328788e+001	71.5	1.256095e+001	1.482600e+001	204	5.256373e+001	52	6.438099e+000	6.671700e+000	0	0	0	0	0	0	0	0	-8.30486	6.48549	0	0.00111267	1	0	81.5927	6.4381	1	0	81.5927	50.7771	50.7771	36.2019	0.914071	52.5637	6.4381	0	3.15203	0	0
DATA	89	2	4		66	Structural	0		1	1	DarkCorner	DarkCorner	DarkCorner		9933.76	204.211	7.18636	1	7.186359e+000	7.154991e+000	1	0	63	7.433333e+001	74	1.179393e+001	1.186080e+001	219	5.311872e+001	53	7.508073e+000	6.671700e+000	0	0	0	0	0	0	0	0	-7.19371	6.48549	0	0.00454868	1	0	81.527	7.50807	1	0	81.527	46.8651	46.8651	37.2473	0.906429	53.1187	7.50807	0	4.24092	0	0
DATA	90	2	5		66	Structural	0		1	1	DarkCorner	DarkCorner	DarkCorner		9958.79	204.936	7.24749	1	7.247485e+000	7.215850e+000	1	0	65	7.212308e+001	70	1.058966e+001	1.186080e+001	197	5.259898e+001	52	6.425126e+000	6.671700e+000	0	0	0	0	0	0	0	0	-9.3477	6.48549	0	0.000260431	1	0	81.4708	6.42513	1	0	81.4708	49.5074	49.5074	35.0371	0.898784	52.599	6.42513	0	2.07607	0	0
DATA	91	2	6		66	Structural	0		1	1	DarkCorner	DarkCorner	DarkCorner		9984.51	204.803	7.30401	1	7.304007e+000	7.272125e+000	1	0	64	7.014063e+001	69.5	9.817165e+000	9.636900e+000	216	5.126852e+001	51	6.530225e+000	6.671700e+000	0	0	0	0	0	0	0	0	-11.2802	6.48549	0	1.29332e-005	1	0	81.4208	6.53023	1	0	81.4208	47.8731	47.8731	33.0546	0.891829	51.2685	6.53023	0	0.141834	0	0
DATA	92	2	7		66	Structural	0		1	1	DarkCorner	DarkCorner	DarkCorner		10009.8	204.719	7.35703	1	7.357026e+000	7.324913e+000	0	0	65	7.140000e+001	68	1.258322e+001	1.260210e+001	211	4.971564e+001	50	6.572286e+000	6.671700e+000	0	0	0	0	0	0	0	0	-9.9508	6.48549	0	0.000106413	1	0	81.3508	6.57229	1	0	81.3508	45.4864	45.4864	34.314	0.885402	49.7156	6.57229	0	1.45047	0	0
DATA	93	2	8		66	Structural	0		1	1	DarkCorner	DarkCorner	DarkCorner		10034.6	204.4	7.4054	1	7.405398e+000	7.373074e+000	0	0	64	6.793750e+001	67.5	1.120640e+001	1.427002e+001	220	4.944545e+001	50	6.311671e+000	6.671700e+000	0	0	0	0	0	0	0	0	-13.3271	6.48549	0	3.61947e-007	1	0	81.2646	6.31167	1	0	81.2646	42.9674	42.9674	30.8515	0.879618	49.4455	6.31167	0	-1.96217	0	0
DATA	94	2	9		66	Structural	0		1	1	DarkCorner	DarkCorner	DarkCorner		10060.7	205.213	7.45757	1	7.457569e+000	7.425017e+000	2	1	61	6.622951e+001	68	8.900175e+000	8.154300e+000	207	5.188889e+001	51	8.142673e+000	8.524950e+000	0	0	0	0	0	0	0	0	-14.9411	6.48549	0	1.68358e-008	1	0	81.1706	8.14267	1	0	81.1706	44.4243	44.4243	29.1435	0.873465	51.8889	8.14267	0	-3.61555	0	0
DATA	95	2	10		66	Structural	0		1	1	DarkCorner	DarkCorner	DarkCorner		10086.5	205	7.50268	0	7.502684e+000	7.469935e+000	0	0	62	6.822581e+001	68.5	1.150256e+001	1.241677e+001	209	5.065072e+001	51	7.134525e+000	7.413000e+000	0	0	0	0	0	0	0	0	-12.8377	6.48549	0	8.80402e-007	1	0	81.0635	7.13453	1	0	81.0635	65	65	31.1398	0.868212	50.6507	7.13453	0	-1.56375	0	0
DATA	96	2	11	unmapped	0		0	TTCAACGGGATATCCATGTCTAACAAGACCGCATGCAATATATCACAGCAGAATGCACTA	2	0	CUST_197606_PI248252247	CUST_197606_PI248252247	CUST_197606_PI248252247	Unknown	10111.2	204.815	0	1	2.396185e+001	7.883454e+000	0	0	66	1.016515e+002	102.5	1.562689e+001	1.686457e+001	222	5.038288e+001	50	6.590290e+000	6.671700e+000	0	0	0	0	0	0	0	0	20.6917	6.80757	1	8.11823e-014	1	0	80.9598	6.59029	1	0	80.9598	45.835	45.835	64.5655	0.863527	50.3829	6.59029	0	31.9168	0	0
DATA	97	2	12	unmapped	0		0	AGGTGGATGCTTTCGTCGTAACTGTTACGCGGGTGAGAACTATATTCACCACCGCTGCCA	4	0	CUST_186542_PI248252247	CUST_186542_PI248252247	CUST_186542_PI248252247	Unknown	10136.9	204.784	7.58375	1	7.583753e+000	7.550650e+000	2	0	64	7.985938e+001	80	1.240822e+001	1.204613e+001	228	5.095175e+001	50	6.867041e+000	6.671700e+000	0	0	0	0	0	0	0	0	-0.981851	6.48549	0	0.694461	1	0	80.8412	6.86704	1	0	80.8412	47.5395	47.5395	42.7734	0.858931	50.9518	6.86704	0	10.1836	1	0
DATA	98	2	13	unmapped	0		0	TCAACATATGCGGCGGCATGTGCAGCTTCGAATATCACTGTCAACTCGACATTGACTACA	6	0	CUST_133687_PI248252247	CUST_133687_PI248252247	CUST_133687_PI248252247	Unknown	10162.5	205.352	0	1	5.421245e+004	5.421251e+003	0	0	66	4.640423e+004	45632.5	4.970153e+003	5.361306e+003	212	5.320755e+001	53	8.237260e+000	8.895600e+000	0	0	1	0	0	0	0	0	46323.5	4632.36	1	0	1	1	80.7141	8.23726	1	0	80.7141	57.5363	57.5363	46367.1	0.854481	53.2075	8.23726	0	46334.6	0	0
DATA	99	2	14	unmapped	0		0	AAAGAAAATGCTATCAAACGGGCAGCTGCTGCTCAAAAGAAAAAGGAAGAGCTTGAGCTT	8	0	CUST_216705_PI248252247	CUST_216705_PI248252247	CUST_216705_PI248252247	Unknown	10188	204.904	0	1	3.650723e+003	3.651519e+002	0	0	68	3.186324e+003	3123	3.672998e+002	4.292127e+002	221	5.280090e+001	52	8.038894e+000	8.895600e+000	0	0	0	0	0	0	0	0	3105.75	310.643	1	5.33076e-285	1	1	80.5752	8.03889	1	0	80.5752	46.8651	46.8651	3149.24	0.850721	52.8009	8.03889	0	3116.77	0	0
DATA	100	2	15	unmapped	0		0	GATTTGACAACAACGTGACCAATATCTCGAACTTACATTCTCGCTCTCTCAATGTTGCAG	10	0	CUST_42345_PI248252247	CUST_42345_PI248252247	CUST_42345_PI248252247	Unknown	10213.4	205.027	0	1	5.450546e+002	5.504055e+001	1	0	62	5.421452e+002	531.5	9.012539e+001	8.932665e+001	211	5.127488e+001	51	6.974121e+000	7.413000e+000	0	0	0	0	0	0	0	0	461.712	46.6245	1	3.1455e-169	1	1	80.4329	6.97412	1	0	80.4329	48.5334	48.5334	505.059	0.847094	51.2749	6.97412	0	472.656	0	0
DATA	101	2	16	unmapped	0		0	TATGGGACACCGGGTACATCGACCTTTTCTACTATCCCCCCTCATGTCTCAATGGCCCAT	12	0	CUST_196268_PI248252247	CUST_196268_PI248252247	CUST_196268_PI248252247	Unknown	10238.9	205.173	0	1	3.748665e+003	3.749453e+002	0	0	66	3.243242e+003	3087	4.196670e+002	4.790651e+002	213	5.246009e+001	52	8.080057e+000	8.154300e+000	0	0	0	0	0	0	0	0	3162.95	316.361	1	4.14285e-286	1	1	80.2956	8.08006	1	0	80.2956	48.2044	48.2044	3206.16	0.843753	52.4601	8.08006	0	3173.82	0	0
DATA	102	2	17	unmapped	0		0	TGCTGGGGTCACGTCCGAAAATCCCTTTGACAGTCTCCTGGACGCGGGGCATACGGCTCA	14	0	CUST_132967_PI248252247	CUST_132967_PI248252247	CUST_132967_PI248252247	Unknown	10264.1	205.5	0	1	4.090113e+002	4.162235e+001	0	0	64	4.239531e+002	418.5	6.024854e+001	6.912622e+001	197	5.146701e+001	51	6.522737e+000	6.671700e+000	0	0	0	0	0	0	0	0	343.839	34.9902	1	2.09624e-151	1	1	80.114	6.52274	1	0	80.114	56.9804	56.9804	386.867	0.840659	51.467	6.52274	0	354.596	0	0
DATA	103	2	18	unmapped	0		0	TGAGAAACGAGAGCGGAGCCGTCTGCGCTGCCTTGCTGTGATAGATCTATGCTAATATCT	16	0	CUST_11169_PI248252247	CUST_11169_PI248252247	CUST_11169_PI248252247	Unknown	10289.5	205.648	0	1	4.428569e+001	8.917762e+000	1	0	65	1.170769e+002	115	1.735233e+001	1.630860e+001	207	5.073913e+001	50	7.974447e+000	8.154300e+000	0	0	0	0	0	0	0	0	37.1057	7.47194	1	1.29562e-030	1	1	79.9712	7.97445	1	0	79.9712	57.5363	57.5363	79.9909	0.837872	50.7391	7.97445	0	47.7885	0	0
DATA	104	2	19	unmapped	0		0	ACATCGTTCTTGTCCTGATCATTGATATCATGTTTGGGAGTGCAGCTAACACGGTCACGA	18	0	CUST_197272_PI248252247	CUST_197272_PI248252247	CUST_197272_PI248252247	Unknown	10314.6	205.693	0	1	1.196658e+003	1.199173e+002	0	0	65	1.079538e+003	1048	1.691598e+002	1.949619e+002	212	5.025000e+001	50	6.468205e+000	6.671700e+000	0	0	0	0	0	0	0	0	999.683	100.178	1	4.22472e-216	1	1	79.856	6.46821	1	0	79.856	48.5334	48.5334	1042.45	0.835396	50.25	6.46821	0	1010.32	0	0
DATA	105	2	20	unmapped	0		0	ATTACCTGCAAACAGTATACTGACTTATCTCCTCAGTAGCTCTGTATCTGGTTTCTGCGT	20	0	CUST_156537_PI248252247	CUST_156537_PI248252247	CUST_156537_PI248252247	Unknown	10340.4	206.127	0	1	3.941408e+002	4.017569e+001	0	0	65	4.079846e+002	400	5.768625e+001	6.301050e+001	208	5.066346e+001	50	7.071902e+000	6.671700e+000	0	0	0	0	0	0	0	0	328.321	33.4666	1	1.28213e-148	1	1	79.6631	7.0719	1	0	79.6631	47.5395	47.5395	370.899	0.833006	50.6635	7.0719	0	338.839	0	0
DATA	106	2	21	unmapped	0		0	ATTGAAATTCGCAACGTGAATACTGGAAGGCTAGTTCAAGTCATCGAAGGGCAGGATATA	22	0	CUST_188779_PI248252247	CUST_188779_PI248252247	CUST_188779_PI248252247	Unknown	10365.9	205.905	0	1	1.016788e+003	1.019778e+002	0	0	67	9.245224e+002	907	1.446796e+002	1.638273e+002	208	5.027404e+001	50	6.349476e+000	5.930400e+000	0	0	0	0	0	0	0	0	844.999	84.7484	1	6.85722e-206	1	1	79.5238	6.34948	1	0	79.5238	47.5395	47.5395	887.436	0.831047	50.274	6.34948	0	855.452	0	0
DATA	107	2	22	unmapped	0		0	TGCATTCCAAATGCTGTATCAGTCACAAAACATGGCCAAGCCTTCCGATCCTGTCAAAAC	24	0	CUST_74950_PI248252247	CUST_74950_PI248252247	CUST_74950_PI248252247	Unknown	10391.1	206.065	0	1	2.584422e+002	2.700171e+001	0	0	67	2.936866e+002	293	4.292990e+001	4.744320e+001	199	5.075377e+001	50	6.596194e+000	6.671700e+000	0	0	0	0	0	0	0	0	214.31	22.3908	1	5.24461e-123	1	1	79.3767	6.59619	1	0	79.3767	54.4085	54.4085	256.601	0.829237	50.7538	6.59619	0	224.691	0	0
DATA	108	2	23	unmapped	0		0	ATCACGACCTAGCGATGCGTACGGCAATACAGCTGCAAATATAGGCGTATATATCTGTTA	26	0	CUST_172042_PI248252247	CUST_172042_PI248252247	CUST_172042_PI248252247	Unknown	10416.5	206.352	0	1	1.285960e+005	1.285960e+004	0	0	66	1.065054e+005	104968	1.258408e+004	1.266445e+004	198	5.166162e+001	50	8.077772e+000	8.154300e+000	0	0	1	0	0	0	0	0	106426	10642.6	1	0	1	1	79.1743	8.07777	1	0	79.1743	57.5363	57.5363	106468	0.827601	51.6616	8.07777	0	106436	0	0
DATA	109	2	24	unmapped	0		0	GAGGACAAGGTAAATAATAAATGAGCGGATGGGTGATCAGATTGAGAGGTACGTATAGGT	28	0	CUST_111817_PI248252247	CUST_111817_PI248252247	CUST_111817_PI248252247	Unknown	10441.6	206.427	7.8838	1	7.883801e+000	7.869686e+000	0	0	64	8.362500e+001	83.5	1.287239e+001	1.352873e+001	201	5.129851e+001	51	7.071807e+000	6.671700e+000	0	0	0	0	0	0	0	0	4.66712	6.50226	0	0.0634288	1	0	78.9579	7.07181	1	0	78.9579	57.5363	57.5363	46.539	0.826242	51.2985	7.07181	0	14.7857	1	0
DATA	110	2	25	unmapped	0		0	CAGAAATCCATTGGGACTCGGCTTCTTCAGCACGCTGTCTGCTTTCCTCTTCCAGCCTAG	30	0	CUST_148656_PI248252247	CUST_148656_PI248252247	CUST_148656_PI248252247	Unknown	10467	206.467	0	1	1.591705e+002	1.775219e+001	0	0	62	2.100000e+002	209.5	3.514653e+001	3.484110e+001	202	4.940099e+001	49	6.430849e+000	5.930400e+000	0	0	0	0	0	0	0	0	131.327	14.6468	1	3.76561e-094	1	1	78.673	6.43085	1	0	78.673	48.5334	48.5334	172.914	0.825071	49.401	6.43085	0	141.242	0	0
DATA	111	2	26	unmapped	0		0	TGTACACTGGCATCATTGAACTTGCCGTAACTCTGACCATTTATATCAGCCATCTTTCAT	32	0	CUST_189874_PI248252247	CUST_189874_PI248252247	CUST_189874_PI248252247	Unknown	10493	206.692	0	1	8.183922e+002	8.221679e+001	1	0	64	7.528594e+002	744.5	8.792942e+001	8.895600e+001	209	5.022967e+001	50	7.315347e+000	7.413000e+000	0	0	0	0	0	0	0	0	674.383	67.7494	1	3.37391e-192	1	1	78.4767	7.31535	1	0	78.4767	49.1849	49.1849	715.773	0.824034	50.2297	7.31535	0	684.186	0	0
DATA	112	2	27	unmapped	0		0	CTATCAAGCGTTTTGTGCGCCAATTATCAAGCACCTGTTTGGTGCTCGTCAGATTAGGTA	34	0	CUST_79897_PI248252247	CUST_79897_PI248252247	CUST_79897_PI248252247	Unknown	10518.1	206.5	0	1	1.943855e+001	8.113692e+000	0	0	64	9.426563e+001	96	1.459424e+001	1.630860e+001	209	5.032057e+001	50	6.147045e+000	6.671700e+000	0	0	0	0	0	0	0	0	16.0038	6.68003	1	2.0142e-009	1	0	78.2618	6.14704	1	0	78.2618	56.9804	56.9804	57.1796	0.823303	50.3206	6.14704	0	25.6763	0	0
DATA	113	2	28	unmapped	0		0	TTGCGCTTGCCCCAGCATGCCTGCCTTGAAGGAAGTCTGTACGCAGGCCGCACACGATTT	36	0	CUST_49746_PI248252247	CUST_49746_PI248252247	CUST_49746_PI248252247	Unknown	10543.4	206.766	0	1	2.544880e+002	2.664195e+001	4	0	61	2.873443e+002	282	4.789255e+001	4.670190e+001	199	4.983920e+001	49	6.446695e+000	5.930400e+000	0	0	0	0	0	0	0	0	209.354	21.9169	1	1.30421e-121	1	1	77.9903	6.44669	1	0	77.9903	49.8279	49.8279	250.258	0.822648	49.8392	6.44669	0	218.841	0	0
DATA	114	2	29	unmapped	0		0	AAACGATGCCTAGACTCTAGGAGGTAGTTTATGTTTGGTTTCCTAGAGACGAGCAGTGTG	38	0	CUST_122077_PI248252247	CUST_122077_PI248252247	CUST_122077_PI248252247	Unknown	10569.4	206.26	0	1	1.095472e+003	1.098308e+002	0	0	66	9.784848e+002	957.5	1.591530e+002	1.810625e+002	210	4.917619e+001	49	6.299723e+000	5.930400e+000	0	0	0	0	0	0	0	0	900.818	90.3149	1	8.93782e-210	1	1	77.6671	6.29972	1	0	77.6671	49.5074	49.5074	941.399	0.82231	49.1762	6.29972	0	910.072	0	0
DATA	115	2	30	unmapped	0		0	TGCAATTCACTTTGTTCATGGCTAAATCTATCGGCCCCATTGCTTTGATTGGGTTGACAC	40	0	CUST_84601_PI248252247	CUST_84601_PI248252247	CUST_84601_PI248252247	Unknown	10594.5	206.556	0	1	1.804184e+003	1.805909e+002	0	0	66	1.560379e+003	1500.5	2.458651e+002	2.772462e+002	205	5.057073e+001	50	7.093985e+000	7.413000e+000	0	0	0	0	0	0	0	0	1483.03	148.444	1	4.57089e-240	1	1	77.3525	7.09399	1	0	77.3525	47.8731	47.8731	1523.29	0.821993	50.5707	7.09399	0	1492.06	0	0
DATA	116	2	31	unmapped	0		0	CTTCCGTTTGATAGAAGAGAGGAGTATGTATCAAATACATATCGACATAATCGACTTTCA	42	0	CUST_45807_PI248252247	CUST_45807_PI248252247	CUST_45807_PI248252247	Unknown	10619.5	207	0	1	1.645364e+001	8.061447e+000	2	0	60	9.051667e+001	87.5	1.679537e+001	1.538197e+001	200	5.100500e+001	51	7.443251e+000	7.413000e+000	0	0	0	0	0	0	0	0	13.5217	6.62495	1	2.52746e-007	1	0	76.995	7.44325	1	0	76.995	54.1152	54.1152	53.4307	0.821807	51.005	7.44325	0	22.2831	0	0
DATA	117	2	32		1028	E1A	0		44	1	(+)E1A_r60_3	E1A_r60_3	E1A_r60_3		10645	207	0	1	1.000560e+001	7.954407e+000	0	0	69	8.494203e+001	85	1.217505e+001	1.186080e+001	200	5.064000e+001	50	6.952126e+000	6.671700e+000	0	0	0	0	0	1	0	0	8.22321	6.53742	1	0.00124013	1	0	76.7188	6.95213	1	0	76.7188	54.9904	54.9904	47.856	0.821861	50.64	6.95213	0	16.8024	1	0
DATA	118	2	33	unmapped	0		0	ACTTATCTGGGTAGCGAAACGACTGATAGCGAGACATCGACCGGAAGGCCCACCACAAGC	46	0	CUST_146838_PI248252247	CUST_146838_PI248252247	CUST_146838_PI248252247	Unknown	10670.6	207.092	0	1	5.428193e+003	5.428766e+002	0	0	64	4.538672e+003	4401.5	6.769061e+002	7.872606e+002	211	5.066351e+001	50	7.424897e+000	7.783650e+000	0	0	0	0	0	0	0	0	4462.26	446.273	1	4.94113e-307	1	1	76.4146	7.4249	1	0	76.4146	49.1849	49.1849	4501.59	0.822052	50.6635	7.4249	0	4470.63	0	0
DATA	119	2	34	unmapped	0		0	ATTCATTCATTCGATCGGTAATCCTCATGAAAGCCATCGCTGGCTCATCACAAGACTAGG	48	0	CUST_73154_PI248252247	CUST_73154_PI248252247	CUST_73154_PI248252247	Unknown	10695.6	207.427	0	0	3.766810e+001	8.740011e+000	0	0	64	1.071250e+002	100	2.041358e+001	2.168302e+001	201	5.130348e+001	51	7.670231e+000	8.154300e+000	0	0	0	0	0	0	0	0	30.976	7.18726	1	2.44698e-024	1	0	76.149	7.67023	1	0	76.149	65	65	70.039	0.82234	51.3035	7.67023	0	39.1768	0	0
DATA	120	2	35	unmapped	0		0	GAAAATGATTCAATAGCTCAATTAGTCTCTAATTCAGGTTCGGCTTCCTGCTTACAAGCG	50	0	CUST_218125_PI248252247	CUST_218125_PI248252247	CUST_218125_PI248252247	Unknown	10721.4	207.427	0	0	1.703996e+001	8.063864e+000	0	0	64	8.984375e+001	88	1.466149e+001	1.501132e+001	208	5.153846e+001	51	7.798084e+000	7.598325e+000	0	0	0	0	0	0	0	0	14.0213	6.63533	1	9.91521e-008	1	0	75.8225	7.79808	1	0	75.8225	65	65	52.7577	0.822847	51.5385	7.79808	0	21.9961	0	0
DATA	121	2	36	unmapped	0		0	AGGAAACTATTATATCGTGCCGTGGCAAGTTATTTGCACTAAGCCCGGAAAATCAATGGA	52	0	CUST_214334_PI248252247	CUST_214334_PI248252247	CUST_214334_PI248252247	Unknown	10746.4	207.493	0	1	1.164451e+003	1.167112e+002	0	0	66	1.034364e+003	995.5	1.312221e+002	1.289862e+002	207	5.183092e+001	51	7.540532e+000	7.413000e+000	0	0	0	0	0	0	0	0	958.884	96.1075	1	1.43533e-213	1	1	75.4796	7.54053	1	0	75.4796	49.1849	49.1849	997.278	0.823464	51.8309	7.54053	0	966.615	0	0
DATA	122	2	37	unmapped	0		0	TCTTCAGTTGACTGTGTAGAAGCATCAATCTGAATGTCAGACTGGCTGGAATCAGCCTTG	54	0	CUST_169791_PI248252247	CUST_169791_PI248252247	CUST_169791_PI248252247	Unknown	10772.1	207.5	0	1	1.792776e+001	8.070031e+000	2	0	62	8.995161e+001	91	1.425348e+001	1.427002e+001	216	5.293981e+001	52	7.050059e+000	7.413000e+000	0	0	0	0	0	0	0	0	14.7769	6.6517	1	2.32116e-008	1	0	75.1747	7.05006	1	0	75.1747	56.9804	56.9804	52.8656	0.824248	52.9398	7.05006	0	22.3066	0	0
DATA	123	2	38	unmapped	0		0	CCGAGTTTCGGGAATACAATAACTTGTTCGAGCACTGTCAATCACGCTCCAACATCATTG	56	0	CUST_72403_PI248252247	CUST_72403_PI248252247	CUST_72403_PI248252247	Unknown	10797.5	207.5	0	1	2.846603e+001	8.359301e+000	2	0	66	9.839394e+001	100	1.360529e+001	1.186080e+001	220	5.246364e+001	52	7.911240e+000	9.636900e+000	0	0	0	0	0	0	0	0	23.489	6.89775	1	1.29743e-016	1	0	74.905	7.91124	1	0	74.905	57.5363	57.5363	61.3079	0.825158	52.4636	7.91124	0	30.853	0	0
DATA	124	2	39	unmapped	0		0	AAAGGTTGAAGCTAAAGGTCCCACTCCTACAAACCCCGCGAAGAAGTTGTAGAGATTACT	58	0	CUST_160931_PI248252247	CUST_160931_PI248252247	CUST_160931_PI248252247	Unknown	10823.2	207.944	0	1	4.532520e+003	4.533200e+002	0	0	66	3.819121e+003	3658.5	7.395265e+002	8.971583e+002	210	5.232381e+001	52	7.102119e+000	7.227675e+000	0	0	0	0	0	0	0	0	3744.49	374.505	1	2.2696e-296	1	1	74.6317	7.10212	1	0	74.6317	46.8651	46.8651	3782.04	0.826139	52.3238	7.10212	0	3751.69	0	0
DATA	125	2	40	unmapped	0		0	GAGAAGTTCGACGGTAATCTCCGCCAAGTGCTGCATGAATGGTGCTAGCAATAGACGAGG	60	0	CUST_165994_PI248252247	CUST_165994_PI248252247	CUST_165994_PI248252247	Unknown	10847.5	207.481	0	1	1.036532e+001	7.907201e+000	2	0	66	8.293939e+001	81	1.428811e+001	1.408470e+001	226	5.178761e+001	51	7.269970e+000	8.154300e+000	0	0	0	0	0	0	0	0	8.57564	6.54194	1	0.000772286	1	0	74.3638	7.26997	1	0	74.3638	40.6843	40.6843	45.8534	0.82734	51.7876	7.26997	0	15.6088	1	0
DATA	126	2	41	unmapped	0		0	GCGAAAGGGGCTGGGCAGAGAAGATAAGAAGGATAAGAAGCAGCAGCCGCAATCCAAGTT	62	0	CUST_83902_PI248252247	CUST_83902_PI248252247	CUST_83902_PI248252247	Unknown	10874.3	208.1	0	1	3.776240e+003	3.777051e+002	0	0	66	3.203152e+003	3066.5	4.563582e+002	5.296588e+002	212	5.074057e+001	50	7.618489e+000	7.413000e+000	0	0	0	0	0	0	0	0	3129.02	312.969	1	1.8749e-285	1	1	74.1336	7.61849	1	0	74.1336	47.2035	47.2035	3166.07	0.828607	50.7406	7.61849	0	3135.94	0	0
DATA	127	2	42	unmapped	0		0	AATATATCAGGGGAATGGGATTTGGCTTCGTCACCTGGCCAGGTGAGAATCAACGTACAA	64	0	CUST_91531_PI248252247	CUST_91531_PI248252247	CUST_91531_PI248252247	Unknown	10899.3	208.1	0	1	1.456925e+003	1.459018e+002	0	0	66	1.283152e+003	1248	2.058806e+002	2.311003e+002	209	5.207656e+001	52	7.952617e+000	8.895600e+000	0	0	0	0	0	0	0	0	1209.27	121.101	1	1.15241e-227	1	1	73.8825	7.95262	1	0	73.8825	47.2035	47.2035	1246.07	0.830015	52.0766	7.95262	0	1216.05	0	0
DATA	128	2	43	unmapped	0		0	TTGCAATAACAACCGCTTTCTTCAACAACCTCTGGTCAACATATTACAAACGTACCATGG	66	0	CUST_92218_PI248252247	CUST_92218_PI248252247	CUST_92218_PI248252247	Unknown	10925.1	208.116	0	1	4.966453e+002	5.027314e+001	1	0	65	4.866615e+002	483	7.650720e+001	8.376690e+001	206	5.199029e+001	51	7.186023e+000	7.227675e+000	0	0	0	0	0	0	0	0	413.005	41.8067	1	1.75878e-162	1	1	73.6561	7.18602	1	0	73.6561	46.8651	46.8651	449.576	0.83159	51.9903	7.18602	0	419.67	0	0
DATA	129	2	44	unmapped	0		0	CTGCGAAAAAGTCTCTGAATGCACTGGTCGAGAGGTTCAATCTTTGAATCTAGTCGCACG	68	0	CUST_92027_PI248252247	CUST_92027_PI248252247	CUST_92027_PI248252247	Unknown	10950.4	208.127	0	1	1.015415e+003	1.018394e+002	0	0	65	9.195538e+002	896	1.567671e+002	1.949619e+002	202	4.995050e+001	49	6.399434e+000	6.671700e+000	0	0	0	0	0	0	0	0	846.11	84.8592	1	5.70626e-206	1	1	73.4442	6.39943	1	0	73.4442	47.5395	47.5395	882.468	0.833265	49.9505	6.39943	0	852.677	0	0
DATA	130	2	45	unmapped	0		0	ACTCACCTTGCCTTCTATTCGCATCATATGTCATGCTATGCTTGTTTGGTAATAACTCCA	70	0	CUST_189593_PI248252247	CUST_189593_PI248252247	CUST_189593_PI248252247	Unknown	10975.5	207.743	0	1	5.635560e+003	5.636095e+002	0	1	65	4.779677e+003	4646	7.335421e+002	6.686526e+002	212	4.928302e+001	48	6.749765e+000	6.857025e+000	0	0	0	0	0	0	0	0	4706.36	470.681	1	2.85524e-310	1	1	73.3137	6.74977	1	0	73.3137	47.2035	47.2035	4742.59	0.835119	49.283	6.74977	0	4712.92	0	0
DATA	131	2	46	unmapped	0		0	CAGTCTGTACGACCTCAAGAAGCGATTTGATCGTGAGCTTGATGGTCTCTTCTTTACTCA	72	0	CUST_44501_PI248252247	CUST_44501_PI248252247	CUST_44501_PI248252247	Unknown	11000.6	208.427	0	1	7.506623e+001	1.078898e+001	0	0	64	1.359375e+002	134.5	2.141048e+001	1.964445e+001	204	5.009804e+001	50	6.814950e+000	5.930400e+000	0	0	0	0	0	0	0	0	62.8233	9.02936	1	7.50866e-054	1	1	73.1142	6.81495	1	0	73.1142	57.5363	57.5363	98.8515	0.836906	50.098	6.81495	0	69.2924	0	0
DATA	132	2	47	unmapped	0		0	CTTCGTTCGTCGTTGTGCTGGATGATGGACGGGTGGATCGATTGATATGTTCATTATTTT	74	0	CUST_172050_PI248252247	CUST_172050_PI248252247	CUST_172050_PI248252247	Unknown	11026	208.455	0	1	1.881724e+005	1.881724e+004	0	0	62	1.579414e+005	153854	2.364250e+004	2.561592e+004	193	5.152850e+001	51	7.280859e+000	7.413000e+000	0	0	1	0	0	0	0	0	157868	15786.8	1	0	1	1	73.0056	7.28086	1	0	73.0056	55.8519	55.8519	157904	0.838956	51.5285	7.28086	0	157875	0	0
DATA	133	2	48	unmapped	0		0	GGTAGGAACACAAGTGCTATAGGGTGGTTTTTCACAAGGGCTACATCCAGTCGTTGGTGT	76	0	CUST_97166_PI248252247	CUST_97166_PI248252247	CUST_97166_PI248252247	Unknown	11051.5	208.5	0	0	1.563850e+001	7.867382e+000	0	1	67	8.598507e+001	87	1.611370e+001	1.704990e+001	203	5.199507e+001	51	8.498397e+000	8.154300e+000	0	0	0	0	0	0	0	0	13.1541	6.61754	1	4.96684e-007	1	0	72.831	8.4984	1	0	72.831	65	65	48.8991	0.841137	51.9951	8.4984	0	19.5823	0	0
DATA	134	2	49	unmapped	0		0	TGAATGATACCCTATGTATCGTTACAACCTTGATCATGCCTATCGCATCTACTGATGAAA	78	0	CUST_150795_PI248252247	CUST_150795_PI248252247	CUST_150795_PI248252247	Unknown	11076.7	208.479	0	1	2.628112e+003	2.629236e+002	0	0	65	2.289277e+003	2154	3.247436e+002	3.958542e+002	204	5.225980e+001	52	7.896258e+000	8.339625e+000	0	0	0	0	0	0	0	0	2216.62	221.757	1	1.7005e-264	1	1	72.6537	7.89626	1	0	72.6537	48.5334	48.5334	2252.19	0.843428	52.2598	7.89626	0	2223	0	0
DATA	135	2	50		0		0		80	1	ETG02_36680	ETG02_36680	ETG02_36680		11101.7	208.288	7.70097	1	7.700974e+000	7.668372e+000	1	0	63	7.353968e+001	73	1.201723e+001	1.260210e+001	215	5.097209e+001	50	7.176621e+000	8.154300e+000	0	0	0	0	0	0	0	0	1.05384	6.48635	0	0.673323	1	0	72.4858	7.17662	1	0	72.4858	48.2044	48.2044	36.4537	0.845857	50.9721	7.17662	0	7.38283	1	0
DATA	136	2	51	unmapped	0		0	CTATCAGCAACTTTCTGCTGATCCTAACTCACTGGCTAACCTTGATCAAGATCTTCCGAA	82	0	CUST_24342_PI248252247	CUST_24342_PI248252247	CUST_24342_PI248252247	Unknown	11127.6	208.534	0	1	8.933096e+002	8.965742e+001	0	0	64	8.302344e+002	825	1.123263e+002	1.167547e+002	218	4.967431e+001	49	7.208506e+000	7.413000e+000	0	0	0	0	0	0	0	0	757.907	76.0677	1	2.75933e-199	1	1	72.3272	7.20851	1	0	72.3272	49.1849	49.1849	793.148	0.848426	49.6743	7.20851	0	764.207	0	0
DATA	137	2	52	unmapped	0		0	GTCGAATATATACGAACGGATGTAACGGCTCTTGTCTTAGTATCAAGCACTATTGAGCAG	84	0	CUST_89373_PI248252247	CUST_89373_PI248252247	CUST_89373_PI248252247	Unknown	11152.9	208.935	0	1	3.432783e+004	3.432791e+003	0	0	65	2.928655e+004	28290.2	4.396200e+003	5.712112e+003	201	5.223881e+001	52	6.577438e+000	5.930400e+000	0	0	1	0	0	0	0	0	29214.3	2921.44	1	0	1	1	72.2033	6.57744	1	0	72.2033	54.4085	54.4085	29249.5	0.85104	52.2388	6.57744	0	29220.7	0	0
DATA	138	2	53	unmapped	0		0	GAACAACTACGATTATTTATAGGTTTGATGTTGAAACGAAGGGTGCTCCAGGCAGCCAGA	86	0	CUST_190930_PI248252247	CUST_190930_PI248252247	CUST_190930_PI248252247	Unknown	11178.5	209	0	1	2.209229e+001	7.910093e+000	1	0	61	9.095082e+001	89	1.548163e+001	1.482600e+001	197	4.985787e+001	50	6.410300e+000	5.930400e+000	0	0	0	0	0	0	0	0	18.8642	6.75427	1	4.74653e-012	1	0	72.0867	6.4103	1	0	72.0867	54.1152	54.1152	53.8648	0.85388	49.8579	6.4103	0	25.1832	0	0
DATA	139	2	54	unmapped	0		0	CATAAATATGAAAGAAGGGTATGACTGCTATCCCCACGTCACCAGGCCTGAACTGACTTT	88	0	CUST_32960_PI248252247	CUST_32960_PI248252247	CUST_32960_PI248252247	Unknown	11203.4	209.101	7.60286	1	7.602857e+000	7.578195e+000	1	0	62	7.503226e+001	76	1.055659e+001	1.149015e+001	203	5.014286e+001	49	7.093037e+000	7.413000e+000	0	0	0	0	0	0	0	0	3.07866	6.49279	0	0.219188	1	0	71.9536	7.09304	1	0	71.9536	47.2035	47.2035	37.9463	0.856773	50.1429	7.09304	0	9.39454	1	0
DATA	140	2	55	unmapped	0		0	AGGATATCTGTAATATATATGTGTAATATGATCACTGATAATCAACCATATAAAAGTGAT	90	0	CUST_26159_PI248252247	CUST_26159_PI248252247	CUST_26159_PI248252247	Unknown	11229.2	208.917	0	1	6.110451e+001	9.706369e+000	2	0	64	1.243906e+002	124.5	1.869608e+001	1.519665e+001	206	5.138350e+001	51	7.038814e+000	7.227675e+000	0	0	0	0	0	0	0	0	52.5475	8.34709	1	3.00872e-045	1	1	71.8432	7.03881	1	0	71.8432	46.8651	46.8651	87.3046	0.85996	51.3835	7.03881	0	58.8889	0	0
DATA	141	2	56		1028	E1A	0		92	1	(+)E1A_r60_a97	E1A_r60_a97	E1A_r60_a97		11254.3	209.122	0	1	4.507714e+003	4.508341e+002	0	0	65	3.962538e+003	3898	5.497365e+002	5.307708e+002	207	5.321739e+001	54	7.369320e+000	7.413000e+000	0	0	0	0	0	0	0	0	3890.8	389.134	1	1.0607e-298	1	1	71.7374	7.36932	1	0	71.7374	48.8603	48.8603	3925.45	0.863143	53.2174	7.36932	0	3897.17	0	1
DATA	142	2	57	unmapped	0		0	ATTTCATCTGTGGCAATGTCTACTAAACAGCCCAACGGATTACTCGTAAAGGATCTGCTC	94	0	CUST_200037_PI248252247	CUST_200037_PI248252247	CUST_200037_PI248252247	Unknown	11279.9	209.5	0	0	3.791701e+001	8.390483e+000	0	0	64	1.045156e+002	104	1.380935e+001	1.445535e+001	202	5.165347e+001	51	7.586235e+000	7.968975e+000	0	0	0	0	0	0	0	0	32.8544	7.27019	1	2.80875e-026	1	1	71.6613	7.58623	1	0	71.6613	65	65	67.4296	0.866481	51.6535	7.58623	0	39.2867	0	0
DATA	143	2	58	unmapped	0		0	CGTGCTCAAGCTCCAACGCCCTTCACAATCAAGGAATGTTCTAAATGTATGAATTACATT	96	0	CUST_174040_PI248252247	CUST_174040_PI248252247	CUST_174040_PI248252247	Unknown	11305.5	209.305	0	1	4.524310e+003	4.524924e+002	0	0	65	4.008262e+003	3789	7.320788e+002	7.857780e+002	204	5.195098e+001	51	6.435550e+000	5.930400e+000	0	0	0	0	0	0	0	0	3936.63	393.717	1	2.05878e-299	1	1	71.6289	6.43555	1	0	71.6289	51.7088	51.7088	3971.18	0.870107	51.951	6.43555	0	3943.17	0	0
DATA	144	2	59	unmapped	0		0	TTATTATTTCTGGATTATATGCAGGCAATACATCACTAGCCCTTAATTATTCTATCCAAT	98	0	CUST_28916_PI248252247	CUST_28916_PI248252247	CUST_28916_PI248252247	Unknown	11330.8	209.273	0	1	2.066382e+003	2.067715e+002	0	0	64	1.877234e+003	1837	2.722899e+002	3.041183e+002	202	5.218812e+001	52	6.887458e+000	6.486375e+000	0	0	0	0	0	0	0	0	1805.64	180.68	1	4.97122e-252	1	1	71.5973	6.88746	1	0	71.5973	49.8279	49.8279	1840.15	0.873816	52.1881	6.88746	0	1812.29	0	0
DATA	145	2	60	unmapped	0		0	GCGCGTACGGTAGTCGTCTCACGGGTGCCGGATGGGGCGGATGCACAGTCTCCCTTGTGG	100	0	CUST_127422_PI248252247	CUST_127422_PI248252247	CUST_127422_PI248252247	Unknown	11355.8	209.387	0	1	1.563748e+004	1.563765e+003	0	0	65	1.379514e+004	13332	1.795278e+003	2.078605e+003	210	5.334762e+001	53	7.513823e+000	7.413000e+000	0	0	0	0	0	0	0	0	13723.6	1372.37	1	0	1	1	71.5748	7.51382	1	0	71.5748	50.4627	50.4627	13758.1	0.877607	53.3476	7.51382	0	13730.3	0	0
DATA	146	2	61	unmapped	0		0	GCTTTCACAACTGCTTCCACCTCTCAAGAAACCTCGTGTAGATATGTTCAATGGGCTTTC	102	0	CUST_166631_PI248252247	CUST_166631_PI248252247	CUST_166631_PI248252247	Unknown	11381.5	209.648	0	1	4.154850e+001	8.448473e+000	0	0	66	1.081970e+002	107	1.584659e+001	1.556730e+001	198	5.236364e+001	52	6.874443e+000	6.486375e+000	0	0	0	0	0	0	0	0	36.6306	7.44846	1	3.91008e-030	1	1	71.5664	6.87444	1	0	71.5664	57.5363	57.5363	71.111	0.881634	52.3636	6.87444	0	43.5363	0	0
DATA	147	2	62	unmapped	0		0	TGAATAATAGTATCAAAAAGTTAGAAGAAACGGTTAAGAGACCGCACAGAAAAGAACAGT	104	0	CUST_170040_PI248252247	CUST_170040_PI248252247	CUST_170040_PI248252247	Unknown	11406.9	209.614	7.35316	1	7.353159e+000	7.321063e+000	0	0	64	7.064063e+001	69	1.068951e+001	1.186080e+001	211	5.142654e+001	51	7.611273e+000	8.154300e+000	0	0	0	0	0	0	0	0	-0.928635	6.48549	0	0.710244	1	0	71.5693	7.61127	1	0	71.5693	57.259	57.259	33.5546	0.885867	51.4265	7.61127	0	6.1266	1	0
DATA	148	2	63	unmapped	0		0	CTCAAGTAGCTACACGATTCCTGTTTACTCGATAGGAAATTTACAAAGTGATCTATGTAA	106	0	CUST_182677_PI248252247	CUST_182677_PI248252247	CUST_182677_PI248252247	Unknown	11432.2	209.647	0	1	1.701370e+001	7.481096e+000	0	0	65	8.675385e+001	86	1.496666e+001	1.630860e+001	216	5.478704e+001	54	7.941707e+000	8.524950e+000	0	0	0	0	0	0	0	0	15.1464	6.66001	1	1.12399e-008	1	0	71.6075	7.94171	1	0	71.6075	46.5243	46.5243	49.6678	0.890245	54.787	7.94171	0	22.3874	0	0
DATA	149	2	64	unmapped	0		0	AGCGGCTAGGTAAGCTCCGAAGCAGGCGAACACGTATTGACAAGCCAATTAGGGTCGACA	108	0	CUST_24422_PI248252247	CUST_24422_PI248252247	CUST_24422_PI248252247	Unknown	11457.6	209.667	0	1	3.187687e+001	7.917767e+000	0	1	63	1.001587e+002	99	1.217640e+001	1.149015e+001	212	5.352830e+001	53	8.301439e+000	9.636900e+000	0	0	0	0	0	0	0	0	28.5244	7.08505	1	8.51839e-022	1	0	71.6344	8.30144	1	0	71.6344	46.8651	46.8651	63.0727	0.89483	53.5283	8.30144	0	35.9422	0	0
DATA	150	2	65	unmapped	0		0	TATTTAAATCACTAACCGCCGCAGGCCCCGCATAAGTATCCGTCCAGTCACTGCTCAGGC	110	0	CUST_107182_PI248252247	CUST_107182_PI248252247	CUST_107182_PI248252247	Unknown	11483.1	210.065	0	0	3.230439e+001	7.900540e+000	1	0	66	1.007121e+002	99	1.360742e+001	1.464068e+001	207	5.260386e+001	52	7.590719e+000	8.154300e+000	0	0	0	0	0	0	0	0	29.0586	7.10673	1	2.37831e-022	1	0	71.6535	7.59072	1	0	71.6535	65	65	63.6261	0.899525	52.6039	7.59072	0	36.6476	0	0
DATA	151	2	66	unmapped	0		0	TATTTCTTGTTATCGCACTTGGATGCAAAAGGTTTTTTACCGAGTACATTTACAATCCTG	112	0	CUST_38379_PI248252247	CUST_38379_PI248252247	CUST_38379_PI248252247	Unknown	11508.5	210	7.20134	0	7.201338e+000	7.194601e+000	0	0	62	7.706452e+001	76	1.196699e+001	1.186080e+001	208	5.383173e+001	53.5	7.752547e+000	8.154300e+000	0	0	0	0	0	0	0	0	5.38752	6.50783	0	0.0324888	1	0	71.677	7.75255	1	0	71.677	65	65	39.9785	0.904544	53.8317	7.75255	0	13.1537	1	0
DATA	152	2	67	unmapped	0		0	ATGCTCTTACAAAGACTGGGAGCGCTGCCGGCATTCGTGAAGGATTTCCCTTTCTTTAGG	114	0	CUST_136990_PI248252247	CUST_136990_PI248252247	CUST_136990_PI248252247	Unknown	11534.2	210.361	0	1	1.562438e+003	1.564064e+002	0	0	65	1.493046e+003	1453	2.288605e+002	2.364747e+002	202	5.216337e+001	52	7.679400e+000	8.154300e+000	0	0	0	0	0	0	0	0	1421.35	142.283	1	1.74491e-237	1	1	71.6994	7.6794	1	0	71.6994	47.8731	47.8731	1455.96	0.909698	52.1634	7.6794	0	1429.29	0	0
DATA	153	2	68	unmapped	0		0	AGAGGACCAAGGCCACCACAGAGGCATAAAGGGGATGATATTTTTTGAAAACCTTTTACC	116	0	CUST_37799_PI248252247	CUST_37799_PI248252247	CUST_37799_PI248252247	Unknown	11559.4	210.427	0	1	3.865000e+004	3.865006e+003	0	0	64	3.543948e+004	34260.6	5.570982e+003	5.850308e+003	198	5.253030e+001	52	6.648277e+000	5.930400e+000	0	0	1	0	0	0	0	0	35367.7	3536.78	1	0	1	1	71.7331	6.64828	1	0	71.7331	57.5363	57.5363	35402.4	0.915078	52.5303	6.64828	0	35375.9	0	0
DATA	154	2	69	unmapped	0		0	GTACAGCGTTAGGGTTGGCGTCATTGTGCCAGAAATCATTTCTTCATCTTTTTGCAAGTC	118	0	CUST_216464_PI248252247	CUST_216464_PI248252247	CUST_216464_PI248252247	Unknown	11584.7	210.227	0	1	3.827146e+002	3.891419e+001	2	0	63	4.241746e+002	420	5.742050e+001	5.967465e+001	200	5.331500e+001	53	6.495130e+000	6.115725e+000	0	0	0	0	0	0	0	0	352.399	35.8318	1	6.86845e-153	1	1	71.7752	6.49513	1	0	71.7752	49.1849	49.1849	387.089	0.920789	53.315	6.49513	0	360.735	0	0
DATA	155	2	70	unmapped	0		0	ATTTATTCGAAGCACAAGTAAGACCGCTGAACGTAGTTTGACGACTCGAGCGTGTCTCTT	120	0	CUST_158669_PI248252247	CUST_158669_PI248252247	CUST_158669_PI248252247	Unknown	11610.4	210.452	0	1	7.692542e+002	7.724311e+001	0	0	64	7.846875e+002	773	1.239988e+002	1.482600e+002	205	5.284390e+001	52	7.430398e+000	8.154300e+000	0	0	0	0	0	0	0	0	712.872	71.5816	1	1.44382e-195	1	1	71.816	7.4304	1	0	71.816	48.8603	48.8603	747.601	0.926705	52.8439	7.4304	0	721.41	0	0
DATA	156	2	71	unmapped	0		0	CATTTAATACTACTGGTATTAGTCACGAGAAGGTATCTGAATTCATAATCCAGAACTGCT	122	0	CUST_128022_PI248252247	CUST_128022_PI248252247	CUST_128022_PI248252247	Unknown	11635.5	210.5	6.98328	1	6.983281e+000	6.956033e+000	0	0	68	7.383824e+001	71.5	1.288596e+001	1.371405e+001	212	5.323113e+001	53	7.896749e+000	8.895600e+000	0	0	0	0	0	0	0	0	1.97814	6.48851	0	0.429105	1	0	71.8601	7.89675	1	0	71.8601	57.5363	57.5363	36.7522	0.932788	53.2311	7.89675	0	10.7212	1	0
DATA	157	2	72	unmapped	0		0	ACAAGCTCTCTTTATCAATCGCATCGCTTCTCCGCAACACCTTGTCCAGCATGCGTACGA	124	0	CUST_4741_PI248252247	CUST_4741_PI248252247	CUST_4741_PI248252247	Unknown	11660.8	209.889	0	1	3.693213e+001	7.829331e+000	1	0	65	1.066000e+002	105	1.378722e+001	1.408470e+001	227	5.375771e+001	53	6.829683e+000	7.413000e+000	0	0	0	0	0	0	0	0	34.6958	7.35524	1	3.62328e-028	1	1	71.9042	6.82968	1	0	71.9042	47.8731	47.8731	69.514	0.939447	53.7577	6.82968	0	43.6471	0	0
DATA	158	2	73	unmapped	0		0	CAACCCGACTCGCGGCGCGTGGATTCATAAAACATGATAGTAATTATATATTGTCCTTTA	126	0	CUST_190660_PI248252247	CUST_190660_PI248252247	CUST_190660_PI248252247	Unknown	11686.4	210.573	0	1	3.806009e+004	3.806015e+003	0	1	66	3.607558e+004	35771.1	3.638566e+003	4.138801e+003	216	5.418981e+001	54	7.301869e+000	7.413000e+000	0	0	1	0	0	0	0	0	36003.6	3600.37	1	0	1	1	71.9504	7.30187	1	0	71.9504	57.5363	57.5363	36038.5	0.945968	54.1898	7.30187	0	36012.8	0	0
DATA	159	2	74	unmapped	0		0	TTTAATAAACTCTTCTTGTTCCGGTGTGGGTTCATCGCCGTCTTCGGAGAGGTAAGATGA	128	0	CUST_34851_PI248252247	CUST_34851_PI248252247	CUST_34851_PI248252247	Unknown	11711.2	210.746	0	1	1.610627e+001	6.995018e+000	2	0	62	8.733871e+001	86.5	1.295762e+001	1.241677e+001	210	5.174286e+001	52	7.041950e+000	8.154300e+000	0	0	0	0	0	0	0	0	15.3454	6.66456	1	7.57484e-009	1	0	71.9933	7.04195	1	0	71.9933	46.8651	46.8651	50.2527	0.952759	51.7429	7.04195	0	24.7161	0	0
DATA	160	2	75		66	Structural	0		1	1	DarkCorner	DarkCorner	DarkCorner		11736.4	210.758	6.78515	1	6.785150e+000	6.783741e+000	0	0	66	7.796970e+001	79	1.375497e+001	1.538197e+001	201	5.395025e+001	54	7.541718e+000	8.154300e+000	0	0	0	0	0	0	0	0	5.93297	6.51257	0	0.0187335	1	0	72.0367	7.54172	1	0	72.0367	43.7019	43.7019	40.8837	0.960027	53.9502	7.54172	0	15.5152	0	0
DATA	161	2	76		66	Structural	0		1	1	DarkCorner	DarkCorner	DarkCorner		11762.5	210.851	6.7303	1	6.730298e+000	6.718072e+000	2	0	62	7.672581e+001	76.5	1.121061e+001	1.093418e+001	210	5.391905e+001	53	8.296429e+000	8.154300e+000	0	0	0	0	0	0	0	0	4.64331	6.50209	0	0.0647734	1	0	72.0825	8.29643	1	0	72.0825	48.5334	48.5334	39.6398	0.967851	53.919	8.29643	0	14.4469	0	0
DATA	162	2	77		66	Structural	0		1	1	DarkCorner	DarkCorner	DarkCorner		11787.4	211	6.67664	1	6.676639e+000	6.672145e+000	2	0	63	7.771429e+001	77	1.305006e+001	1.334340e+001	211	5.208057e+001	51	6.890169e+000	7.413000e+000	0	0	0	0	0	0	0	0	5.59029	6.50954	0	0.0265925	1	0	72.124	6.89017	1	0	72.124	45.4864	45.4864	40.6283	0.975629	52.0806	6.89017	0	15.6048	0	0
DATA	163	2	78		66	Structural	0		1	1	DarkCorner	DarkCorner	DarkCorner		11813.5	211.068	6.61867	1	6.618667e+000	6.594709e+000	0	0	64	7.467188e+001	73.5	1.212901e+001	1.297275e+001	208	5.300962e+001	52	7.680825e+000	8.154300e+000	0	0	0	0	0	0	0	0	2.50982	6.49035	0	0.316068	1	0	72.1621	7.68083	1	0	72.1621	48.5334	48.5334	37.5859	0.984175	53.0096	7.68083	0	12.7414	0	0
DATA	164	2	79		66	Structural	0		1	1	DarkCorner	DarkCorner	DarkCorner		11838.4	210.855	0	1	8.219698e+000	6.583379e+000	1	0	62	8.035484e+001	78	1.038141e+001	1.019287e+001	223	5.287892e+001	52	7.583093e+000	8.154300e+000	0	0	0	0	0	0	0	0	8.16134	6.53664	1	0.00134563	1	0	72.1935	7.58309	1	0	72.1935	47.2035	47.2035	43.2688	0.9929	52.8789	7.58309	0	18.5983	0	0
DATA	165	2	80		66	Structural	0		1	1	DarkCorner	DarkCorner	DarkCorner		11863.8	211.158	6.50179	1	6.501793e+000	6.495279e+000	1	0	65	7.755385e+001	77	9.951493e+000	8.895600e+000	208	5.292788e+001	53	8.116280e+000	8.154300e+000	0	0	0	0	0	0	0	0	5.33517	6.5074	0	0.0341838	1	0	72.2187	8.11628	1	0	72.2187	49.1849	49.1849	40.4678	1.00187	52.9279	8.11628	0	15.9747	0	0
DATA	166	2	81		66	Structural	0		1	1	DarkCorner	DarkCorner	DarkCorner		11889.4	211.427	0	1	6.998809e+000	6.450612e+000	3	0	61	7.932787e+001	80	9.742897e+000	9.636900e+000	221	5.257466e+001	52	7.855519e+000	8.154300e+000	0	0	0	0	0	0	0	0	7.07844	6.524	1	0.00521959	1	0	72.2494	7.85552	1	0	72.2494	52.9257	52.9257	42.2419	1.01138	52.5747	7.85552	0	17.9302	0	0
DATA	167	2	82		66	Structural	0		1	1	DarkCorner	DarkCorner	DarkCorner		11915	211.025	6.37552	1	6.375520e+000	6.354780e+000	0	0	69	7.536232e+001	75	1.050066e+001	1.111950e+001	211	5.234123e+001	52	7.281232e+000	8.154300e+000	0	0	0	0	0	0	0	0	3.06593	6.49273	0	0.22109	1	0	72.2964	7.28123	1	0	72.2964	50.4627	50.4627	38.2763	1.02171	52.3412	7.28123	0	14.1482	0	0
DATA	168	2	83		66	Structural	0		1	1	DarkCorner	DarkCorner	DarkCorner		11940.4	211.573	6.31273	1	6.312730e+000	6.298655e+000	0	0	64	7.657813e+001	75.5	1.164802e+001	1.186080e+001	217	5.254839e+001	52	6.720526e+000	7.413000e+000	0	0	0	0	0	0	0	0	4.24987	6.4994	0	0.0906466	1	0	72.3283	6.72053	1	0	72.3283	57.5363	57.5363	39.4921	1.03187	52.5484	6.72053	0	15.547	0	0
DATA	169	2	84		66	Structural	0		1	1	DarkCorner	DarkCorner	DarkCorner		11965.5	212	6.2488	1	6.248801e+000	6.245552e+000	0	0	62	7.806452e+001	77	1.221511e+001	1.111950e+001	209	5.348804e+001	53	7.877127e+000	8.154300e+000	0	0	0	0	0	0	0	0	5.70523	6.51054	0	0.0236837	1	0	72.3593	7.87713	1	0	72.3593	54.1152	54.1152	40.9785	1.04243	53.488	7.87713	0	17.2157	0	0
DATA	170	2	85		260	BrightCorner	0		0	1	GE_BrightCorner	GE_BrightCorner	GE_BrightCorner		11991.4	212.307	0	1	1.024461e+003	1.026308e+002	1	1	63	1.152095e+003	1134	8.722657e+001	9.303315e+001	546	5.349817e+001	53	7.849093e+000	8.154300e+000	0	0	0	0	0	0	0	0	1079.7	108.165	1	8.8673e-221	1	1	72.3949	7.84909	1	0	72.3949	47.8731	47.8731	1115.01	1.05392	53.4982	7.84909	0	1091.44	0	0
DATA	171	3	1		66	Structural	0		1	1	DarkCorner	DarkCorner	DarkCorner		9845	211.455	6.9866	1	6.986602e+000	6.956106e+000	1	0	61	7.552459e+001	75	1.135284e+001	1.037820e+001	386	5.038083e+001	50	6.629924e+000	6.671700e+000	0	0	0	0	0	0	0	0	-6.02802	6.48549	0	0.016954	1	0	81.5526	6.62992	1	0	81.5526	55.8519	55.8519	38.4386	0.932345	50.3808	6.62992	0	5.28804	0	0
DATA	172	3	2		66	Structural	0		1	1	DarkCorner	DarkCorner	DarkCorner		9870.5	211.5	7.05583	0	7.055832e+000	7.025034e+000	1	0	67	7.168657e+001	71	1.220433e+001	1.482600e+001	53	5.096226e+001	50	7.043716e+000	7.413000e+000	0	0	0	0	0	0	0	0	-9.82629	6.48549	0	0.000128422	1	0	81.5129	7.04372	1	0	81.5129	65	65	34.6006	0.923197	50.9623	7.04372	0	1.48977	0	0
DATA	173	3	3		66	Structural	0		1	1	DarkCorner	DarkCorner	DarkCorner		9896.39	211.875	7.12436	1	7.124360e+000	7.093262e+000	1	0	63	7.174603e+001	70	1.044798e+001	1.149015e+001	54	5.209259e+001	51	6.738424e+000	7.413000e+000	0	0	0	0	0	0	0	0	-9.73894	6.48549	0	0.000146382	1	0	81.485	6.73842	1	0	81.485	48.5334	48.5334	34.66	0.914317	52.0926	6.73842	0	1.59151	0	0
DATA	174	3	4		66	Structural	0		1	1	DarkCorner	DarkCorner	DarkCorner		9920.98	211.815	7.18495	1	7.184948e+000	7.153585e+000	4	2	60	7.228333e+001	72.5	8.223760e+000	7.413000e+000	54	5.011111e+001	49.5	6.714295e+000	7.227675e+000	0	0	0	0	0	0	0	0	-9.14113	6.48549	0	0.000350627	1	0	81.4245	6.7143	1	0	81.4245	50.1463	50.1463	35.1973	0.906607	50.1111	6.7143	0	2.17053	0	0
DATA	175	3	5		66	Structural	0		1	1	DarkCorner	DarkCorner	DarkCorner		9946.71	211.893	7.24598	1	7.245980e+000	7.214352e+000	0	0	66	7.122727e+001	70	1.089078e+001	1.241677e+001	52	5.171154e+001	52	6.120799e+000	6.671700e+000	0	0	0	0	0	0	0	0	-10.1271	6.48549	0	8.13151e-005	1	0	81.3544	6.1208	1	0	81.3544	48.8603	48.8603	34.1413	0.898971	51.7115	6.1208	0	1.15994	0	0
DATA	176	3	6		66	Structural	0		1	1	DarkCorner	DarkCorner	DarkCorner		9971.48	211.656	7.3008	1	7.300795e+000	7.268927e+000	0	0	65	6.875385e+001	69	1.194261e+001	1.408470e+001	63	5.077778e+001	51	6.585528e+000	7.413000e+000	0	0	0	0	0	0	0	0	-12.5437	6.48549	0	1.48703e-006	1	0	81.2975	6.58553	1	0	81.2975	44.7812	44.7812	31.6678	0.892221	50.7778	6.58553	0	-1.26806	0	0
DATA	177	3	7		66	Structural	0		1	1	DarkCorner	DarkCorner	DarkCorner		9996.85	212.127	7.3567	1	7.356703e+000	7.324591e+000	2	0	65	6.807692e+001	66	9.857275e+000	1.111950e+001	63	5.125397e+001	51	6.562278e+000	6.671700e+000	0	0	0	0	0	0	0	0	-13.1602	6.48549	0	4.91199e-007	1	0	81.2371	6.56228	1	0	81.2371	41.4593	41.4593	30.9909	0.885441	51.254	6.56228	0	-1.89657	0	0
DATA	178	3	8		66	Structural	0		1	1	DarkCorner	DarkCorner	DarkCorner		10022.6	212.34	7.40951	1	7.409510e+000	7.377167e+000	2	0	62	6.964516e+001	69	1.184614e+001	1.241677e+001	62	4.912903e+001	48	6.776246e+000	7.042350e+000	0	0	0	0	0	0	0	0	-11.5115	6.48549	0	8.80184e-006	1	0	81.1567	6.77625	1	0	81.1567	39.4933	39.4933	32.5592	0.87913	49.129	6.77625	0	-0.277518	0	0
DATA	179	3	9		66	Structural	0		1	1	DarkCorner	DarkCorner	DarkCorner		10048.5	212.855	7.46082	1	7.460817e+000	7.428250e+000	1	0	63	6.744444e+001	67	1.000448e+001	1.037820e+001	52	5.123077e+001	51	7.599317e+000	8.154300e+000	0	0	0	0	0	0	0	0	-13.6194	6.48549	0	2.10808e-007	1	0	81.0639	7.59932	1	0	81.0639	42.2201	42.2201	30.3584	0.873085	51.2308	7.59932	0	-2.42516	0	0
DATA	180	3	10		66	Structural	0		1	1	DarkCorner	DarkCorner	DarkCorner		10072.9	212.327	7.50317	1	7.503172e+000	7.470421e+000	2	0	63	6.750794e+001	68	1.081199e+001	1.074885e+001	54	5.124074e+001	52	7.422391e+000	7.783650e+000	0	0	0	0	0	0	0	0	-13.4538	6.48549	0	2.86564e-007	1	0	80.9618	7.42239	1	0	80.9618	39.4933	39.4933	30.4219	0.868156	51.2407	7.42239	0	-2.31013	0	0
DATA	181	3	11	unmapped	0		0	ACACTGGCTGGAACTTATCTGGGTAGCGAAACGACTGATAGCGAGACATCGACCGGAAGG	130	0	CUST_146847_PI248252247	CUST_146847_PI248252247	CUST_146847_PI248252247	Unknown	10098.7	212.587	0	1	5.004202e+003	5.004766e+002	0	0	65	4.399492e+003	4364	7.160571e+002	8.272908e+002	54	5.161111e+001	51.5	7.321245e+000	6.671700e+000	0	0	0	0	0	0	0	0	4318.64	431.913	1	4.817e-305	1	1	80.8506	7.32125	1	0	80.8506	48.8603	48.8603	4362.41	0.863003	51.6111	7.32125	0	4329.73	0	0
DATA	182	3	12	unmapped	0		0	CATATATCGATTCGTTCAATGAAGCTTTTAAAGCTTGAACTCGCCAACTTTGGCCCTGAA	132	0	CUST_12591_PI248252247	CUST_12591_PI248252247	CUST_12591_PI248252247	Unknown	10124.2	213.101	0	1	4.092316e+001	8.593932e+000	1	0	65	1.158615e+002	118	1.890096e+001	1.853250e+001	55	5.038182e+001	50	5.648634e+000	5.930400e+000	0	0	0	0	0	0	0	0	35.1205	7.37537	1	1.33514e-028	1	1	80.741	5.64863	1	0	80.741	46.8651	46.8651	78.7755	0.858207	50.3818	5.64863	0	46.1572	0	0
DATA	183	3	13	unmapped	0		0	ATGTAACGCCCAAGGTAGAGTTAGTCTCTAACTACAATTAAGCATGGATGGCCTTGCCCT	134	0	CUST_105022_PI248252247	CUST_105022_PI248252247	CUST_105022_PI248252247	Unknown	10149.7	212.5	7.62645	1	7.626455e+000	7.593165e+000	1	0	65	8.024615e+001	80	1.387335e+001	1.260210e+001	59	5.083051e+001	50	7.177918e+000	6.301050e+000	0	0	0	0	0	0	0	0	-0.369029	6.48549	0	0.882601	1	0	80.6152	7.17792	1	0	80.6152	57.5363	57.5363	43.1602	0.854122	50.8305	7.17792	0	10.6009	1	0
DATA	184	3	14	unmapped	0		0	TCAAAAGACTCTACCATTGAACATTCAGCATAGGGCAAGATGGGTACTATAGGAATCACA	136	0	CUST_199471_PI248252247	CUST_199471_PI248252247	CUST_199471_PI248252247	Unknown	10175.2	212.887	0	1	5.862922e+003	5.863418e+002	0	0	66	5.064106e+003	4838	9.384440e+002	1.013357e+003	46	5.706522e+001	57	8.481096e+000	8.710275e+000	0	0	0	0	0	0	0	0	4983.63	498.405	1	9.44828e-314	1	1	80.4786	8.4811	1	0	80.4786	46.8651	46.8651	5027.02	0.850025	57.0652	8.4811	0	4994.52	0	0
DATA	185	3	15	unmapped	0		0	CAGCAAAATGGTAATTGTATCCAGTACCAGAGCAAGGACGTGAAATTTCAACATCTTCAT	138	0	CUST_102169_PI248252247	CUST_102169_PI248252247	CUST_102169_PI248252247	Unknown	10200.6	212.573	0	1	2.737368e+002	2.842569e+001	0	0	64	3.120469e+002	310.5	4.198391e+001	4.114215e+001	55	5.249091e+001	53	8.048171e+000	7.042350e+000	0	0	0	0	0	0	0	0	231.713	24.0618	1	1.13214e-127	1	1	80.3338	8.04817	1	0	80.3338	57.5363	57.5363	274.961	0.846481	52.4909	8.04817	0	242.525	0	0
DATA	186	3	16	unmapped	0		0	ATCATCAGAAACATCATTGCTCAGATCACCAACAAAAAGACGGAACCAAGAAGGATTCCA	140	0	CUST_113296_PI248252247	CUST_113296_PI248252247	CUST_113296_PI248252247	Unknown	10226	212.545	0	0	5.582758e+001	9.504513e+000	0	0	62	1.272581e+002	127	2.038075e+001	2.057108e+001	54	5.251852e+001	51	8.943725e+000	9.451575e+000	0	0	0	0	0	0	0	0	47.0702	8.01359	1	2.74767e-040	1	1	80.1879	8.94372	1	0	80.1879	65	65	90.1721	0.843135	52.5185	8.94372	0	57.8008	0	0
DATA	187	3	17	unmapped	0		0	GAAACTCAGTTCATTTGGTCCGACTCGAATAACCTCACCGTAAATCTTATGCAGTGCGAT	142	0	CUST_153861_PI248252247	CUST_153861_PI248252247	CUST_153861_PI248252247	Unknown	10251.4	212.573	7.75418	0	7.754177e+000	7.720330e+000	0	0	64	7.650000e+001	75.5	1.344005e+001	1.334340e+001	59	5.232203e+001	51	7.507331e+000	8.154300e+000	0	0	0	0	0	0	0	0	-3.52931	6.48549	0	0.159324	1	0	80.0293	7.50733	1	0	80.0293	65	65	39.414	0.840054	52.322	7.50733	0	7.1088	1	0
DATA	188	3	18	unmapped	0		0	TGATCGATGATGGTGGCCCATGTACGTTTATATCTTGTTGTGTTCTTTTGTACAACGCTT	144	0	CUST_132036_PI248252247	CUST_132036_PI248252247	CUST_132036_PI248252247	Unknown	10276.5	213	0	1	2.737826e+004	2.737837e+003	0	0	64	2.300000e+004	22315.1	3.896323e+003	4.354954e+003	50	5.474000e+001	54.5	9.555018e+000	1.019287e+001	0	0	1	0	0	0	0	0	22920.1	2292.02	1	0	1	1	79.8644	9.55502	1	0	79.8644	54.1152	54.1152	22962.9	0.837165	54.74	9.55502	0	22930.7	0	0
DATA	189	3	19	unmapped	0		0	CCGTCGAGTCAATAACGGCAGCTTCCGACTTTGGAACATATGCGCATGGTGGCGAGGCGT	146	0	CUST_87232_PI248252247	CUST_87232_PI248252247	CUST_87232_PI248252247	Unknown	10302	213.203	0	1	1.234309e+003	1.236753e+002	0	0	65	1.109815e+003	1109	1.443162e+002	1.616034e+002	45	4.946667e+001	51	6.867579e+000	6.671700e+000	0	0	0	0	0	0	0	0	1030.1	103.214	1	6.38094e-218	1	1	79.715	6.86758	1	0	79.715	46.8651	46.8651	1072.73	0.834556	49.4667	6.86758	0	1040.56	0	0
DATA	190	3	20	unmapped	0		0	GGATGCACATCATCCATGGATAAATCTGAGCAAAAGAACTCAAGTGAGAGTGAGTGGCGA	148	0	CUST_203891_PI248252247	CUST_203891_PI248252247	CUST_203891_PI248252247	Unknown	10327.3	213.268	0	1	1.880412e+002	2.035487e+001	0	0	64	2.360781e+002	233	3.400061e+001	3.502642e+001	56	5.114286e+001	50	6.783479e+000	6.115725e+000	0	0	0	0	0	0	0	0	156.498	16.9404	1	2.22069e-104	1	1	79.5799	6.78348	1	0	79.5799	47.2035	47.2035	198.992	0.832255	51.1429	6.78348	0	166.895	0	0
DATA	191	3	21	unmapped	0		0	ACTCTTGCGATCTGTGATGAGTTATAATTGGCCAACCCACGCCCAACTTCTACTATCTCT	150	0	CUST_195502_PI248252247	CUST_195502_PI248252247	CUST_195502_PI248252247	Unknown	10352.9	213.065	0	1	8.170295e+000	7.854332e+000	0	0	67	8.616418e+001	84	1.415241e+001	1.593795e+001	63	5.098413e+001	51	6.341090e+000	5.930400e+000	0	0	0	0	0	0	0	0	6.78319	6.52087	1	0.00736971	1	0	79.381	6.34109	1	0	79.381	54.4085	54.4085	49.0782	0.830226	50.9841	6.34109	0	17.0545	1	0
DATA	192	3	22	unmapped	0		0	CGACCATGTATTATCATATTGGGTGTTGCGTTGCCAATACTACTTACGACTTTTGGATGA	152	0	CUST_13217_PI248252247	CUST_13217_PI248252247	CUST_13217_PI248252247	Unknown	10378.4	213.466	0	1	1.678311e+004	1.678329e+003	0	0	64	1.398042e+004	13314	2.637633e+003	3.057677e+003	56	5.398214e+001	52.5	7.772892e+000	8.524950e+000	0	0	0	0	0	0	0	0	13901.2	1390.13	1	0	1	1	79.2245	7.77289	1	0	79.2245	49.1849	49.1849	13943.3	0.828285	53.9821	7.77289	0	13911.4	0	0
DATA	193	3	23	unmapped	0		0	AGACTCGACAATATCTGGTATAGTGTCACGGGCAGCATTGTAGCTGGTGTCGTGGGTGGC	154	0	CUST_10628_PI248252247	CUST_10628_PI248252247	CUST_10628_PI248252247	Unknown	10403.8	213.639	0	1	6.868489e+003	6.868937e+002	0	0	65	5.756815e+003	5587	8.202253e+002	9.859290e+002	50	5.616000e+001	54.5	1.022474e+001	1.000755e+001	0	0	0	0	0	0	0	0	5677.71	567.808	1	1.11659e-321	1	1	79.1066	10.2247	1	0	79.1066	47.8731	47.8731	5719.73	0.826631	56.16	10.2247	0	5687.86	0	0
DATA	194	3	24	unmapped	0		0	CCGTGGATATTTCGCCATTTTATTTCCCTGTCAATGCATCTAGCTTTAATTTCGCTGTTG	156	0	CUST_34419_PI248252247	CUST_34419_PI248252247	CUST_34419_PI248252247	Unknown	10429.4	213.76	0	1	5.858606e+003	5.859133e+002	0	0	65	4.913385e+003	4740	9.164522e+002	1.096383e+003	44	5.613636e+001	53.5	1.087260e+001	1.093418e+001	0	0	0	0	0	0	0	0	4834.47	483.491	1	6.6495e-312	1	1	78.9118	10.8726	1	0	78.9118	49.1849	49.1849	4876.3	0.825192	56.1364	10.8726	0	4844.51	0	0
DATA	195	3	25	unmapped	0		0	CCTTTCTGCTTGTTCCACTCTCTAGCGCTTCATAACTACGATTATCTTGTTCAATGCATT	158	0	CUST_89063_PI248252247	CUST_89063_PI248252247	CUST_89063_PI248252247	Unknown	10454.5	213.5	0	1	3.887258e+004	3.887265e+003	0	0	64	3.211178e+004	30594.2	5.832029e+003	7.145455e+003	56	5.485714e+001	54.5	8.603231e+000	8.339625e+000	0	0	1	0	0	0	0	0	32033.2	3203.32	1	0	1	1	78.6031	8.60323	1	0	78.6031	57.5363	57.5363	32074.7	0.824056	54.8571	8.60323	0	32043	0	0
DATA	196	3	26	unmapped	0		0	CACGACGACCAAAAATCAGTATCGATAAACATGTCTGTCGTCATGAGCTGATCGAATCCG	160	0	CUST_113656_PI248252247	CUST_113656_PI248252247	CUST_113656_PI248252247	Unknown	10479.9	213.5	0	1	8.875394e+000	7.929740e+000	1	0	63	8.569841e+001	85	1.457753e+001	1.556730e+001	59	5.042373e+001	50	7.515968e+000	8.154300e+000	0	0	0	0	0	0	0	0	7.30481	6.5265	1	0.00397773	1	0	78.3936	7.51597	1	0	78.3936	56.9804	56.9804	48.6124	0.823041	50.4237	7.51597	0	16.9807	1	0
DATA	197	3	27	unmapped	0		0	CGAAGAAGAGATGGCTCGACACCTCCCCGTCGCAGAAGAGAAGATTCACCAAACGTTATC	162	0	CUST_119986_PI248252247	CUST_119986_PI248252247	CUST_119986_PI248252247	Unknown	10505.4	213.907	0	1	8.293196e+003	8.293571e+002	0	0	64	6.896156e+003	6683.5	8.403656e+002	9.850024e+002	46	5.100000e+001	51	6.795423e+000	6.857025e+000	0	0	0	0	0	0	0	0	6818.04	681.834	1	0	1	1	78.1207	6.79542	1	0	78.1207	49.1849	49.1849	6859.07	0.822124	51	6.79542	0	6827.52	0	0
DATA	198	3	28	unmapped	0		0	AGAAGATAAGGGTGACGATGCTGCTCCCGAAGAGTAGATGCGGCCGCAGTTATTTTAACT	164	0	CUST_163142_PI248252247	CUST_163142_PI248252247	CUST_163142_PI248252247	Unknown	10530.6	213.573	0	1	7.000870e+004	7.000875e+003	0	0	64	5.759333e+004	56392.5	7.994663e+003	9.464671e+003	58	5.317241e+001	52	9.148172e+000	9.451575e+000	0	0	1	0	0	0	0	0	57515.4	5751.54	1	0	1	1	77.9345	9.14817	1	0	77.9345	57.5363	57.5363	57556.2	0.821546	53.1724	9.14817	0	57524.8	0	0
DATA	199	3	29	unmapped	0		0	TTAAAAGGGCACTGAAGGAATAAGGCTTTGCACTTTACTATAACTCCGTATGCAACATTG	166	0	CUST_72964_PI248252247	CUST_72964_PI248252247	CUST_72964_PI248252247	Unknown	10556.5	213.763	0	1	8.711470e+002	8.747210e+001	0	0	66	7.928636e+002	757.5	1.448494e+002	1.417736e+002	54	5.057407e+001	50	7.311407e+000	6.486375e+000	0	0	0	0	0	0	0	0	715.23	71.8165	1	9.09937e-196	1	1	77.6334	7.31141	1	0	77.6334	48.5334	48.5334	755.778	0.821021	50.5741	7.31141	0	724.404	0	0
DATA	200	3	30	unmapped	0		0	GTAAGTTAATGCGGCAAGTAGGAGCGAATTCGCATCACTTCCCACATCTGTAATATGTTT	168	0	CUST_191110_PI248252247	CUST_191110_PI248252247	CUST_191110_PI248252247	Unknown	10582.2	213.946	0	1	4.059524e+002	4.135729e+001	0	0	66	4.104545e+002	407	5.426776e+001	5.244697e+001	58	5.325862e+001	52.5	8.260157e+000	8.710275e+000	0	0	0	0	0	0	0	0	333.155	33.9409	1	1.68398e-149	1	1	77.2997	8.26016	1	0	77.2997	47.8731	47.8731	373.369	0.820675	53.2586	8.26016	0	342.085	0	0
DATA	201	3	31	unmapped	0		0	AGCTCCCGAGTCGAAGAATGGTTTTCTTAACGTCTCCTATGCAATAACGAATTCCATTGT	170	0	CUST_72713_PI248252247	CUST_72713_PI248252247	CUST_72713_PI248252247	Unknown	10606.9	214.065	0	1	1.605658e+002	1.789667e+001	1	0	66	2.087273e+002	205.5	2.576494e+001	2.891070e+001	55	5.360000e+001	53	8.301272e+000	1.000755e+001	0	0	0	0	0	0	0	0	131.746	14.6844	1	2.46356e-094	1	1	76.9817	8.30127	1	0	76.9817	54.4085	54.4085	171.641	0.820508	53.6	8.30127	0	140.446	0	0
DATA	202	3	32	unmapped	0		0	GTACCGCATGGTAGCGCATGATGTATAAAATTGCCTGTTTTGTGGAAAAGTTCTCTATTG	172	0	CUST_69634_PI248252247	CUST_69634_PI248252247	CUST_69634_PI248252247	Unknown	10632.8	213.947	0	1	6.873137e+003	6.873591e+002	0	0	66	5.716288e+003	5584.5	9.049768e+002	1.104166e+003	56	5.035714e+001	51	6.512725e+000	6.671700e+000	0	0	0	0	0	0	0	0	5639.66	564.003	1	2.86064e-321	1	1	76.6283	6.51272	1	0	76.6283	48.5334	48.5334	5679.2	0.820536	50.3571	6.51272	0	5648.1	0	0
DATA	203	3	33	unmapped	0		0	ATGATGACTTCCGGCTCGGCTGTTCACTACAAGTCCATGTTCGATGCTGGCTCCCAGATC	174	0	CUST_140140_PI248252247	CUST_140140_PI248252247	CUST_140140_PI248252247	Unknown	10657.5	214.648	0	1	3.335794e+005	3.335794e+004	0	0	64	2.738001e+005	268758	2.620135e+004	2.963069e+004	41	5.239024e+001	50	1.176409e+001	9.636900e+000	0	0	1	0	0	0	0	0	273724	27372.4	1	0	1	1	76.3972	11.7641	1	0	76.3972	57.5363	57.5363	273763	0.820565	52.3902	11.7641	0	273732	0	0
DATA	204	3	34	unmapped	0		0	TTCTGGTACTTCCTGAGGCAATTGAAGAAGGTCAAGAAGGCTAGTGGCGAGATCATCGGC	176	0	CUST_14880_PI248252247	CUST_14880_PI248252247	CUST_14880_PI248252247	Unknown	10683.4	214.763	0	1	1.110245e+004	1.110273e+003	0	0	64	9.189578e+003	8756	1.362744e+003	1.690720e+003	45	5.108889e+001	50	8.615056e+000	7.413000e+000	0	0	0	0	0	0	0	0	9113.52	911.375	1	0	1	1	76.0583	8.61506	1	0	76.0583	49.1849	49.1849	9152.49	0.820856	51.0889	8.61506	0	9121.58	0	0
DATA	205	3	35	unmapped	0		0	CAGCTCTGTGGCTGTCACGACTGCTGCTTCAGCCACAGGCTCTTCTGGCTCTAGCTCTGG	178	0	CUST_117766_PI248252247	CUST_117766_PI248252247	CUST_117766_PI248252247	Unknown	10708.9	214.757	0	1	5.790270e+003	5.790808e+002	0	0	66	4.831424e+003	4789	4.706279e+002	4.977829e+002	56	5.146429e+001	51	8.862514e+000	8.339625e+000	0	0	0	0	0	0	0	0	4755.6	475.604	1	6.65154e-311	1	1	75.8272	8.86251	1	0	75.8272	46.5243	46.5243	4794.34	0.821308	51.4643	8.86251	0	4763.52	0	0
DATA	206	3	36	unmapped	0		0	TCAAATGCCAATATGAAGCTCGTCCTATTAGACGTCTTACTCCCGGATAAACTGGACATT	180	0	CUST_84361_PI248252247	CUST_84361_PI248252247	CUST_84361_PI248252247	Unknown	10734.1	214.875	0	1	4.843358e+003	4.844001e+002	0	0	67	4.056075e+003	4059	4.788937e+002	4.822156e+002	47	4.902128e+001	48	8.360074e+000	6.671700e+000	0	0	0	0	0	0	0	0	3980.62	398.115	1	4.34498e-300	1	1	75.4518	8.36007	1	0	75.4518	46.8651	46.8651	4018.99	0.821873	49.0213	8.36007	0	3988.27	0	0
DATA	207	3	37	unmapped	0		0	CTGGGAAGAGCGAAGTAGCAACATCTCTTAACTAATAGGCATACTCCTTTAATAGTTTTA	182	0	CUST_98068_PI248252247	CUST_98068_PI248252247	CUST_98068_PI248252247	Unknown	10759.6	215.347	0	1	1.903213e+003	1.904845e+002	0	0	64	1.640578e+003	1530.5	2.989827e+002	3.591599e+002	46	5.004348e+001	50	6.120844e+000	4.818450e+000	0	0	0	0	0	0	0	0	1565.43	156.678	1	2.36188e-243	1	1	75.1457	6.12084	1	0	75.1457	47.5395	47.5395	1603.49	0.822521	50.0435	6.12084	0	1572.88	0	0
DATA	208	3	38	unmapped	0		0	AATAGTCTTGCTTTCTTGTAGATCATTGGCTGTGGAGAGGCATTGAGGAACAATCCTCCG	184	0	CUST_118187_PI248252247	CUST_118187_PI248252247	CUST_118187_PI248252247	Unknown	10784.8	215.377	0	1	1.412171e+003	1.414366e+002	1	0	64	1.237625e+003	1186	1.947228e+002	1.747615e+002	54	5.237037e+001	51	8.136330e+000	1.019287e+001	0	0	0	0	0	0	0	0	1162.73	116.454	1	2.79317e-225	1	1	74.891	8.13633	1	0	74.891	46.5243	46.5243	1200.54	0.823366	52.3704	8.13633	0	1170.03	0	0
DATA	209	3	39	unmapped	0		0	GAATATTGACCTAGTCAACATACATACCGGAAACCATTTGAATACGTTTACGGCTGAACA	186	0	CUST_87393_PI248252247	CUST_87393_PI248252247	CUST_87393_PI248252247	Unknown	10810.2	215.194	0	1	3.790149e+003	3.790965e+002	0	0	65	3.199154e+003	3084	4.495074e+002	4.714668e+002	56	5.123214e+001	51	8.164204e+000	9.080925e+000	0	0	0	0	0	0	0	0	3124.53	312.52	1	2.292e-285	1	1	74.6225	8.1642	1	0	74.6225	47.5395	47.5395	3162.07	0.824382	51.2321	8.1642	0	3131.66	0	0
DATA	210	3	40	unmapped	0		0	ACTATCACAAGTCCCAAGTCCGCTAGACATCGACAACTATATCGCATGCTCTATCATGTT	188	0	CUST_146357_PI248252247	CUST_146357_PI248252247	CUST_146357_PI248252247	Unknown	10835.7	215.343	0	1	3.370148e+003	3.371064e+002	0	0	64	2.856344e+003	2764	4.633790e+002	5.504153e+002	54	5.303704e+001	52.5	9.253175e+000	9.451575e+000	0	0	0	0	0	0	0	0	2781.98	278.274	1	2.62895e-278	1	1	74.3614	9.25317	1	0	74.3614	46.8651	46.8651	2819.26	0.825478	53.037	9.25317	0	2788.96	0	0
DATA	211	3	41	unmapped	0		0	CCTATTAGAATCCGTATCCCACTCCTCACCACGACAGAGCAGACCCAGCGAAAGAAAGGC	190	0	CUST_77107_PI248252247	CUST_77107_PI248252247	CUST_77107_PI248252247	Unknown	10860.9	214.818	0	1	9.108363e+000	7.896856e+000	2	0	64	8.162500e+001	81.5	1.218182e+001	1.204613e+001	72	5.093056e+001	49.5	6.900350e+000	7.413000e+000	0	0	0	0	0	0	0	0	7.53073	6.52907	1	0.00301425	1	0	74.0943	6.90035	1	0	74.0943	45.835	45.835	44.539	0.826793	50.9306	6.90035	0	14.3478	1	0
DATA	212	3	42	unmapped	0		0	AACACAAGATATGCGAAGGAACTAGGTATGTGGGATATTCAATTAGGCGATCAGAGGGTC	192	0	CUST_90366_PI248252247	CUST_90366_PI248252247	CUST_90366_PI248252247	Unknown	10886.5	215	0	1	1.422833e+001	7.959626e+000	0	0	62	8.567742e+001	84	1.365473e+001	1.482600e+001	63	5.182540e+001	52	7.486633e+000	7.783650e+000	0	0	0	0	0	0	0	0	11.783	6.59166	1	5.56709e-006	1	0	73.8944	7.48663	1	0	73.8944	54.1152	54.1152	48.5914	0.828137	51.8254	7.48663	0	18.511	0	0
DATA	213	3	43	unmapped	0		0	TGTAGTTGTTGGTCCTTCAAATTATTTCCCACCATCATCTTCAACACCAGAAACAGCTCG	194	0	CUST_96667_PI248252247	CUST_96667_PI248252247	CUST_96667_PI248252247	Unknown	10912.1	215.639	0	1	5.896671e+001	9.792631e+000	0	0	64	1.225313e+002	121	1.780580e+001	1.871782e+001	58	5.058621e+001	50	6.440100e+000	7.042350e+000	0	0	0	0	0	0	0	0	48.9148	8.12331	1	5.48067e-042	1	1	73.6164	6.4401	1	0	73.6164	48.5334	48.5334	85.4452	0.829533	50.5862	6.4401	0	55.4772	0	0
DATA	214	3	44	unmapped	0		0	CCTTCCGACTATCCTCCAGACGCTTTCAATGAAGTTACACATCAAATTTCACTACGTCGA	196	0	CUST_8274_PI248252247	CUST_8274_PI248252247	CUST_8274_PI248252247	Unknown	10937.4	215.63	0	1	2.148058e+003	2.149475e+002	0	0	64	1.858703e+003	1767.5	2.780195e+002	3.322877e+002	50	4.918000e+001	49	6.202995e+000	5.930400e+000	0	0	0	0	0	0	0	0	1785.34	178.651	1	2.41968e-251	1	1	73.3674	6.20299	1	0	73.3674	50.7771	50.7771	1821.62	0.831139	49.18	6.20299	0	1791.76	0	0
DATA	215	3	45		0		0		198	1	RC5	RC5	RC5		10962.5	215.5	7.82103	0	7.821027e+000	7.786889e+000	2	0	66	7.184848e+001	71.5	9.014932e+000	8.895600e+000	48	4.945833e+001	49	5.992756e+000	6.115725e+000	0	0	0	0	0	0	0	0	-1.38909	6.48549	0	0.578499	1	0	73.2376	5.99276	1	1	73.2376	65	65	34.7625	0.832873	49.4583	5.99276	0	5.02203	1	0
DATA	216	3	46	unmapped	0		0	CATGTCCCTCCTTTCCTGGAATCAGCAATAGGCTGTGTGTGCGTGTAGACAATACGAGGA	200	0	CUST_201716_PI248252247	CUST_201716_PI248252247	CUST_201716_PI248252247	Unknown	10987.9	215.493	0	1	6.003560e+003	6.004062e+002	0	0	62	5.084435e+003	4945.5	8.795471e+002	1.168103e+003	52	5.140385e+001	51.5	6.520735e+000	6.671700e+000	0	0	0	0	0	0	0	0	5011.35	501.177	1	4.34574e-314	1	1	73.084	6.52073	1	0	73.084	48.5334	48.5334	5047.35	0.83473	51.4038	6.52073	0	5017.73	0	0
DATA	217	3	47	unmapped	0		0	TGGTCTTTGTAAGGAAGAACGTTTTCCCTGTACCATTTCGCGTCTCCAAAGTGCATGAGA	202	0	CUST_172571_PI248252247	CUST_172571_PI248252247	CUST_172571_PI248252247	Unknown	11013.4	215.573	0	1	1.099257e+002	1.345062e+001	0	0	64	1.649063e+002	161.5	2.783210e+001	3.261720e+001	57	5.142105e+001	52	9.608306e+000	9.636900e+000	0	0	0	0	0	0	0	0	91.9747	11.2541	1	5.76211e-074	1	1	72.9315	9.60831	1	0	72.9315	57.5363	57.5363	127.82	0.836699	51.4211	9.60831	0	98.3165	0	0
DATA	218	3	48	unmapped	0		0	ATCGCTCAAAACGTATATCATGGGCAGAATTTACTGTTATTTATTCCACCGCGGCCCTCG	204	0	CUST_120067_PI248252247	CUST_120067_PI248252247	CUST_120067_PI248252247	Unknown	11038.6	215.573	0	1	1.228215e+001	7.829021e+000	2	0	62	8.312903e+001	85.5	1.360507e+001	1.408470e+001	49	5.461224e+001	54	9.865378e+000	9.636900e+000	0	0	0	0	0	0	0	0	10.302	6.5668	1	6.20681e-005	1	0	72.827	9.86538	1	0	72.827	57.5363	57.5363	46.043	0.838777	54.6122	9.86538	0	16.659	1	0
DATA	219	3	49	unmapped	0		0	CGTTGTTATCGTCGTTGATGAAAGAAATGATGTCTCAAAGTTATTGTATTCTGTCGATTG	206	0	CUST_150228_PI248252247	CUST_150228_PI248252247	CUST_150228_PI248252247	Unknown	11064.4	216.419	0	1	9.320048e+003	9.320367e+002	0	0	64	7.909734e+003	7514	1.370545e+003	1.649022e+003	44	5.086364e+001	51	7.315453e+000	7.413000e+000	0	0	0	0	0	0	0	0	7837.1	783.737	1	0	1	1	72.6311	7.31545	1	0	72.6311	47.8731	47.8731	7872.65	0.840887	50.8636	7.31545	0	7843.39	0	0
DATA	220	3	50	unmapped	0		0	GACAGATCACTCAAGGGTGGTCTATAGCTATGTTTCAAGCATGAACCAGTTTACGTTTAA	208	0	CUST_101069_PI248252247	CUST_101069_PI248252247	CUST_101069_PI248252247	Unknown	11089.6	216.095	0	1	1.544559e+002	1.725445e+001	0	0	64	2.027344e+002	204	3.798339e+001	3.576772e+001	45	5.171111e+001	50	7.581743e+000	7.413000e+000	0	0	0	0	0	0	0	0	130.248	14.5502	1	1.13046e-093	1	1	72.4863	7.58174	1	0	72.4863	48.8603	48.8603	165.648	0.84327	51.7111	7.58174	0	136.512	0	0
DATA	221	3	51	unmapped	0		0	CTCCACGTATTCTTCTTCGAATTATACGATGCAATCATTGAGCCGCAGTTCTTGCATCGC	210	0	CUST_65767_PI248252247	CUST_65767_PI248252247	CUST_65767_PI248252247	Unknown	11114.8	215.896	0	1	5.637241e+001	9.517419e+000	0	0	66	1.200000e+002	121	1.938199e+001	1.853250e+001	58	5.101724e+001	49	8.081800e+000	9.266250e+000	0	0	0	0	0	0	0	0	47.6772	8.04939	1	7.52065e-041	1	1	72.3228	8.0818	1	0	72.3228	49.1849	49.1849	82.914	0.845754	51.0172	8.0818	0	53.9025	0	0
DATA	222	3	52	unmapped	0		0	GATTTAGCGCATATCCGCGCCTTGAACGCATCTCGATTAAGCACATGAGCTGACTTGTCA	212	0	CUST_141693_PI248252247	CUST_141693_PI248252247	CUST_141693_PI248252247	Unknown	11140.5	216	7.67819	1	7.678187e+000	7.646311e+000	0	0	62	7.353226e+001	72	9.109026e+000	1.000755e+001	57	5.115789e+001	51	7.200668e+000	7.413000e+000	0	0	0	0	0	0	0	0	1.34308	6.48688	0	0.591131	1	0	72.1892	7.20067	1	0	72.1892	54.1152	54.1152	36.4463	0.848367	51.1579	7.20067	0	7.56416	1	0
DATA	223	3	53	unmapped	0		0	AAGTTGAGAATCAGCAGTCGACCATAGAAGTTCTCTGTACAATATTTGATGGAGTTACAA	214	0	CUST_160751_PI248252247	CUST_160751_PI248252247	CUST_160751_PI248252247	Unknown	11165.6	216.184	0	1	4.319568e+003	4.320240e+002	0	0	65	3.748169e+003	3654	5.985885e+002	7.346283e+002	52	5.159615e+001	50	7.135274e+000	5.189100e+000	0	0	0	0	0	0	0	0	3676.09	367.666	1	2.99811e-295	1	1	72.0829	7.13527	1	0	72.0829	48.8603	48.8603	3711.08	0.851031	51.5962	7.13527	0	3682.33	0	0
DATA	224	3	54	unmapped	0		0	TGGTCTAGTTCTGGCTCGCTGGATTTTATGACAATCACAGCCAATGAATCGAACCACTGA	216	0	CUST_203107_PI248252247	CUST_203107_PI248252247	CUST_203107_PI248252247	Unknown	11191.1	216.268	0	1	1.224638e+002	1.441047e+001	0	0	66	1.765303e+002	172	3.152885e+001	3.187590e+001	59	5.381356e+001	52	8.516666e+000	9.636900e+000	0	0	0	0	0	0	0	0	104.57	12.3049	1	3.99879e-081	1	1	71.9601	8.51667	1	0	71.9601	50.7771	50.7771	139.444	0.853887	53.8136	8.51667	0	110.822	0	0
DATA	225	3	55	unmapped	0		0	CATTGTATCTTAGTCCCAATATATTTACGTAGTGTAGACACTGGACTTGAGTCGTAACCA	218	0	CUST_32309_PI248252247	CUST_32309_PI248252247	CUST_32309_PI248252247	Unknown	11216.3	216.16	0	1	1.764178e+002	1.919684e+001	0	0	65	2.230154e+002	220	3.873084e+001	4.077150e+001	54	5.033333e+001	48.5	6.977051e+000	7.227675e+000	0	0	0	0	0	0	0	0	151.168	16.4493	1	2.39363e-102	1	1	71.8473	6.97705	1	0	71.8473	49.1849	49.1849	185.929	0.856876	50.3333	6.97705	0	157.439	0	0
DATA	226	3	56		0		0		220	1	ETG10_13482	ETG10_13482	ETG10_13482		11241.7	216.5	7.57487	1	7.574870e+000	7.541806e+000	0	0	66	7.165152e+001	72	1.137811e+001	1.297275e+001	48	5.164583e+001	52.5	5.440156e+000	5.930400e+000	0	0	0	0	0	0	0	0	-0.0953213	6.48549	0	0.969572	1	0	71.7468	5.44016	1	0	71.7468	57.5363	57.5363	34.5655	0.859939	51.6458	5.44016	0	6.20968	1	0
DATA	227	3	57	unmapped	0		0	ATTCATGATAACAATGATGATTACACTGCAGCATTGCTTTTAGCTTTCGTACCTTTCTCG	222	0	CUST_170670_PI248252247	CUST_170670_PI248252247	CUST_170670_PI248252247	Unknown	11266.7	215.955	0	1	9.641488e+000	7.574250e+000	3	0	62	7.998387e+001	78.5	1.000081e+001	8.154300e+000	64	5.201563e+001	52.5	7.494955e+000	8.154300e+000	0	0	0	0	0	0	0	0	8.32328	6.53868	1	0.00108567	1	0	71.6606	7.49496	1	0	71.6606	45.835	45.835	42.8979	0.863278	52.0156	7.49496	0	14.677	1	0
DATA	228	3	58	unmapped	0		0	AACTGGAGAGGGAGGATACACATATACTATCGCTCGTTACACGAGAAGTATGGGGATGTT	224	0	CUST_163268_PI248252247	CUST_163268_PI248252247	CUST_163268_PI248252247	Unknown	11292.6	216.524	0	1	1.438868e+002	1.621833e+001	0	0	65	1.963077e+002	197	3.207263e+001	3.187590e+001	53	5.239623e+001	51	8.408649e+000	7.413000e+000	0	0	0	0	0	0	0	0	124.701	14.0558	1	3.67984e-091	1	1	71.607	8.40865	1	0	71.607	51.7088	51.7088	159.222	0.866658	52.3962	8.40865	0	131.142	0	0
DATA	229	3	59	unmapped	0		0	GAAAGTGAAACCTGTTGTCTGGGATAAAATTTATCCCTTCGAGCGACTGACTGAGGGTCT	226	0	CUST_667_PI248252247	CUST_667_PI248252247	CUST_667_PI248252247	Unknown	11318	216.545	0	1	5.734798e+002	5.783021e+001	1	0	61	5.706393e+002	557	6.415633e+001	8.154300e+001	48	5.175000e+001	51.5	7.675604e+000	6.671700e+000	0	0	0	0	0	0	0	0	499.056	50.3253	1	6.11628e-174	1	1	71.5833	7.6756	1	0	71.5833	55.8519	55.8519	533.553	0.870224	51.75	7.6756	0	505.613	0	0
DATA	230	3	60	unmapped	0		0	TGACGATGTATTCCCAGGATTTATTTCATTCCTGAGGAGTAGAGGATTTGGATGGTTGTT	228	0	CUST_125961_PI248252247	CUST_125961_PI248252247	CUST_125961_PI248252247	Unknown	11343.4	216.573	0	1	1.823188e+002	1.968427e+001	1	0	63	2.308889e+002	227	3.267193e+001	3.372915e+001	59	5.335593e+001	53	7.886616e+000	6.671700e+000	0	0	0	0	0	0	0	0	159.338	17.2032	1	1.948e-105	1	1	71.5505	7.88662	1	0	71.5505	57.5363	57.5363	193.803	0.873955	53.3559	7.88662	0	166.005	0	0
DATA	231	3	61	unmapped	0		0	TACTTGATGCGCGACTTGTGTATGAGTTATATCGCTGAACGATAATAAATGACCCGTTTA	230	0	CUST_127062_PI248252247	CUST_127062_PI248252247	CUST_127062_PI248252247	Unknown	11368.8	217	0	1	2.480552e+004	2.480563e+003	0	0	65	2.184444e+004	21215.7	2.998696e+003	3.274188e+003	53	5.409434e+001	52	8.438155e+000	9.636900e+000	0	0	1	0	0	0	0	0	21772.9	2177.3	1	0	1	1	71.5372	8.43816	1	0	71.5372	49.1849	49.1849	21807.4	0.877744	54.0943	8.43816	0	21779.7	0	0
DATA	232	3	62	unmapped	0		0	TTTCAATGCTGGGCAACCTAGATGCTATATACCAACACGCTACTTGGCCTGAGATCAAGA	232	0	CUST_119338_PI248252247	CUST_119338_PI248252247	CUST_119338_PI248252247	Unknown	11393.9	217.013	0	1	1.564250e+003	1.565978e+002	0	0	67	1.450821e+003	1418	1.975353e+002	2.068227e+002	51	5.039216e+001	50	7.437952e+000	7.042350e+000	0	0	0	0	0	0	0	0	1379.27	138.08	1	1.1691e-235	1	1	71.5459	7.43795	1	0	71.5459	47.5395	47.5395	1413.73	0.881748	50.3922	7.43795	0	1386.22	0	0
DATA	233	3	63	unmapped	0		0	TTTCTTTGGGATCGCATTTAGAGCTTGAAATCCATGGGACAAGTGCTTAATTGGTCGTCG	234	0	CUST_52629_PI248252247	CUST_52629_PI248252247	CUST_52629_PI248252247	Unknown	11419.5	217	0	1	1.392601e+001	7.451037e+000	0	0	62	8.390323e+001	84.5	1.162912e+001	1.093418e+001	59	5.205085e+001	51	7.389237e+000	8.154300e+000	0	0	0	0	0	0	0	0	12.3388	6.60182	1	2.13287e-006	1	0	71.5644	7.38924	1	0	71.5644	54.1152	54.1152	46.8172	0.886027	52.0508	7.38924	0	19.4546	0	0
DATA	234	3	64	unmapped	0		0	CATACCTTGAGCATAGTGCACGTTACCAATATGCAATACATGTTCTTGTCATATTCGACA	236	0	CUST_194602_PI248252247	CUST_194602_PI248252247	CUST_194602_PI248252247	Unknown	11444.9	217.065	7.31548	1	7.315478e+000	7.283547e+000	0	0	67	7.140299e+001	71	1.039822e+001	1.111950e+001	61	5.416393e+001	51	1.023911e+001	1.111950e+001	0	0	0	0	0	0	0	0	-0.19354	6.48549	0	0.938266	1	0	71.5965	10.2391	1	0	71.5965	54.4085	54.4085	34.317	0.89043	54.1639	10.2391	0	7.10333	1	0
DATA	235	3	65		0		0		238	1	ETG04_27747	ETG04_27747	ETG04_27747		11470.4	217.427	7.27848	0	7.278480e+000	7.246710e+000	2	0	62	6.903226e+001	68	1.087178e+001	1.019287e+001	50	5.226000e+001	54	8.128584e+000	9.451575e+000	0	0	0	0	0	1	0	0	-2.58113	6.48549	0	0.302564	1	0	71.6134	8.12858	1	0	71.6134	65	65	31.9463	0.894957	52.26	8.12858	0	4.88363	1	0
DATA	236	3	66	unmapped	0		0	AGACCTATCGGTGGTCCTCTATGAGGCTACAAAAGACCATCCAAACATCACCTACTTGTT	240	0	CUST_38877_PI248252247	CUST_38877_PI248252247	CUST_38877_PI248252247	Unknown	11495.9	217.534	0	1	1.691647e+003	1.693182e+002	0	0	63	1.593698e+003	1581	1.880343e+002	1.886608e+002	49	5.026531e+001	51	5.826575e+000	5.930400e+000	0	0	0	0	0	0	0	0	1522.07	152.345	1	1.20439e-241	1	1	71.6327	5.82658	1	0	71.6327	48.5334	48.5334	1556.61	0.899754	50.2653	5.82658	0	1529.7	0	0
DATA	237	3	67	unmapped	0		0	CCGCGATACCCCAAAGTTCCTGGGCTTGAAGCCTGGCTTGACGCTGGGAAAGTATCACAC	242	0	CUST_28109_PI248252247	CUST_28109_PI248252247	CUST_28109_PI248252247	Unknown	11521.3	217.342	0	1	1.361140e+002	1.538332e+001	0	0	65	1.948154e+002	196	3.449633e+001	3.632370e+001	54	5.253704e+001	52.5	6.858992e+000	7.413000e+000	0	0	0	0	0	0	0	0	123.158	13.9191	1	1.91545e-090	1	1	71.6572	6.85899	1	0	71.6572	50.7771	50.7771	157.729	0.904817	52.537	6.85899	0	130.974	0	0
DATA	238	3	68	unmapped	0		0	GGACTGCCTGCGAGTGTGGTCATGAGGTTCTTCTCAATATCTGCTTCAGTTATAGGTTCG	244	0	CUST_89904_PI248252247	CUST_89904_PI248252247	CUST_89904_PI248252247	Unknown	11546.5	217.5	0	1	2.604202e+001	7.588157e+000	3	0	65	9.538462e+001	93	1.579922e+001	1.260210e+001	55	5.181818e+001	52	7.010814e+000	6.671700e+000	0	0	0	0	0	0	0	0	23.697	6.90486	1	7.97698e-017	1	0	71.6876	7.01081	1	0	71.6876	57.5363	57.5363	58.2986	0.909952	51.8182	7.01081	0	31.6981	0	0
DATA	239	3	69	unmapped	0		0	GAATGTCGTAACGTCTCTCATCTTGCTCAATGTCCTTATTTCATTATTCTCTTCGGCATA	246	0	CUST_1330_PI248252247	CUST_1330_PI248252247	CUST_1330_PI248252247	Unknown	11571.9	217.5	0	0	2.856625e+002	2.943172e+001	1	0	63	3.332222e+002	319	6.595293e+001	6.560505e+001	54	5.120370e+001	51.5	7.219940e+000	6.671700e+000	0	0	0	0	0	0	0	0	261.496	26.9419	1	6.39073e-135	1	1	71.7262	7.21994	1	0	71.7262	65	65	296.136	0.915402	51.2037	7.21994	0	269.693	0	0
DATA	240	3	70	unmapped	0		0	TGGACTGTATTTCCGTCATCCTGACTTTAACACGTTCACCGATTTCTTGTATCCACATCT	248	0	CUST_210974_PI248252247	CUST_210974_PI248252247	CUST_210974_PI248252247	Unknown	11597.4	217.573	0	1	1.591590e+001	7.218723e+000	2	1	61	8.642623e+001	86	1.261938e+001	1.334340e+001	56	5.353571e+001	53.5	8.414196e+000	8.339625e+000	0	0	0	0	0	0	0	0	14.66	6.64912	1	2.91375e-008	1	0	71.7662	8.4142	1	0	71.7662	57.5363	57.5363	49.3402	0.921093	53.5357	8.4142	0	23.0577	0	0
DATA	241	3	71	unmapped	0		0	CAAGAACTTCAAGAAAAAAGATCATGGCCCGCAACAACCTCCGCTACGGCCTGAACAAGG	250	0	CUST_146897_PI248252247	CUST_146897_PI248252247	CUST_146897_PI248252247	Unknown	11622.6	217.573	0	1	3.797344e+003	3.797989e+002	0	0	64	3.591844e+003	3531.5	4.823880e+002	5.563456e+002	53	5.381132e+001	52	9.978933e+000	9.636900e+000	0	0	0	0	0	0	0	0	3520.04	352.063	1	1.30038e-292	1	1	71.8075	9.97893	1	0	71.8075	57.5363	57.5363	3554.76	0.926973	53.8113	9.97893	0	3528.64	0	0
DATA	242	3	72	unmapped	0		0	AGGAAGGAATCCAGACCACCCAAAGTTCTTTCAAGGTACAGAATGAAGTTTGCACCCTTG	252	0	CUST_116078_PI248252247	CUST_116078_PI248252247	CUST_116078_PI248252247	Unknown	11648.3	217.905	0	1	3.060192e+001	7.594238e+000	2	0	64	1.004063e+002	97.5	1.608481e+001	1.575262e+001	57	5.073684e+001	51	6.512423e+000	5.930400e+000	0	0	0	0	0	0	0	0	28.5551	7.08629	1	7.91611e-022	1	0	71.8512	6.51242	1	0	71.8512	48.8603	48.8603	63.3202	0.933114	50.7368	6.51242	0	37.3622	0	0
DATA	243	3	73	unmapped	0		0	TTAGGAGGGCTGGTTGAATATTCATCGAAGTATCCCATAGAGGTATCTGCAGCAGCACTA	254	0	CUST_27279_PI248252247	CUST_27279_PI248252247	CUST_27279_PI248252247	Unknown	11673.5	218	0	1	2.303152e+001	7.277260e+000	2	0	60	9.353333e+001	93	1.314646e+001	1.408470e+001	63	5.431746e+001	54	7.372191e+000	7.413000e+000	0	0	0	0	0	0	0	0	21.6379	6.83693	1	9.42085e-015	1	0	71.8954	7.37219	1	0	71.8954	54.1152	54.1152	56.4473	0.939492	54.3175	7.37219	0	30.6529	0	0
DATA	244	3	74	unmapped	0		0	ATAATCTATGTACTTGATAAAGCTCCTTGCCCGGTCCCGGTCGCATTACTTTTCGCGTTT	256	0	CUST_112966_PI248252247	CUST_112966_PI248252247	CUST_112966_PI248252247	Unknown	11699	218.257	0	1	2.301619e+003	2.302640e+002	0	0	65	2.249615e+003	2147	3.647001e+002	4.403322e+002	52	5.288462e+001	53	7.469294e+000	7.413000e+000	0	0	0	0	0	0	0	0	2177.68	217.864	1	2.03324e-263	1	1	71.9393	7.46929	1	0	71.9393	46.8651	46.8651	2212.53	0.94615	52.8846	7.46929	0	2186.9	0	0
DATA	245	3	75	unmapped	0		0	GGGAAAATATTGGAACATTGGAAAATTCTGGCCCCAAATCGGAACGTGATGTATCTCAGT	258	0	CUST_57362_PI248252247	CUST_57362_PI248252247	CUST_57362_PI248252247	Unknown	11724.5	218	0	1	7.841362e+001	1.038107e+001	1	0	61	1.467377e+002	145	2.377176e+001	2.223900e+001	56	5.289286e+001	53	8.941585e+000	9.636900e+000	0	0	0	0	0	0	0	0	74.7548	9.89669	1	8.92094e-063	1	1	71.9829	8.94159	1	0	71.9829	54.1152	54.1152	109.652	0.95334	52.8929	8.94159	0	84.1937	0	0
DATA	246	3	76	unmapped	0		0	CAATGTTTCGTGACAGATTTTTTAGAATTCCTTCATCTGGATAATCTGTCGCTACTGCCA	260	0	CUST_144548_PI248252247	CUST_144548_PI248252247	CUST_144548_PI248252247	Unknown	11749.6	218.427	6.78241	1	6.782412e+000	6.771696e+000	5	0	59	7.688136e+001	76	9.481533e+000	9.266250e+000	48	5.222917e+001	53	8.114184e+000	7.598325e+000	0	0	0	0	0	0	0	0	4.85421	6.50363	0	0.0536543	1	0	72.0271	8.11418	1	0	72.0271	57.5363	57.5363	39.7954	0.960414	52.2292	8.11418	0	14.5048	1	0
DATA	247	3	77		66	Structural	0		1	1	DarkCorner	DarkCorner	DarkCorner		11774.5	218.482	6.7299	1	6.729904e+000	6.700528e+000	0	0	65	7.060000e+001	72	9.768892e+000	9.636900e+000	55	5.412727e+001	55	6.735903e+000	7.413000e+000	0	0	0	0	0	0	0	0	-1.46908	6.48549	0	0.556846	1	0	72.0691	6.7359	1	0	72.0691	51.4001	51.4001	33.514	0.967907	54.1273	6.7359	0	8.39171	0	0
DATA	248	3	78		66	Structural	0		1	1	DarkCorner	DarkCorner	DarkCorner		11800.2	218.533	6.67393	1	6.673926e+000	6.644885e+000	0	0	67	7.244776e+001	72	9.303443e+000	1.111950e+001	58	5.143103e+001	51	6.880208e+000	6.486375e+000	0	0	0	0	0	0	0	0	0.339649	6.48558	0	0.891888	1	0	72.1081	6.88021	1	0	72.1081	53.5237	53.5237	35.3618	0.976026	51.431	6.88021	0	10.4157	0	0
DATA	249	3	79		66	Structural	0		1	1	DarkCorner	DarkCorner	DarkCorner		11825.8	218.694	6.61716	1	6.617164e+000	6.588280e+000	2	0	63	6.826984e+001	69	9.943723e+000	9.266250e+000	63	5.068254e+001	50	7.138775e+000	6.671700e+000	0	0	0	0	0	0	0	0	-3.87079	6.48549	0	0.122973	1	0	72.1406	7.13878	1	0	72.1406	47.8731	47.8731	31.1838	0.984398	50.6825	7.13878	0	6.41433	0	0
DATA	250	3	80		66	Structural	0		1	1	DarkCorner	DarkCorner	DarkCorner		11851.8	218.405	6.55624	1	6.556242e+000	6.527624e+000	2	0	62	6.677419e+001	68	8.897263e+000	8.154300e+000	71	5.184507e+001	51	8.066948e+000	7.783650e+000	0	0	0	0	0	0	0	0	-5.39251	6.48549	0	0.0323312	1	0	72.1667	8.06695	1	0	72.1667	51.7088	51.7088	29.6882	0.993545	51.8451	8.06695	0	5.10062	0	0
DATA	251	3	81		66	Structural	0		1	1	DarkCorner	DarkCorner	DarkCorner		11876.6	218.894	6.49942	1	6.499422e+000	6.471052e+000	0	0	64	7.140625e+001	71	1.015861e+001	1.130482e+001	57	4.971930e+001	48	7.303997e+000	7.413000e+000	0	0	0	0	0	0	0	0	-0.78362	6.48549	0	0.753875	1	0	72.1899	7.304	1	0	72.1899	51.4001	51.4001	34.3202	1.00223	49.7193	7.304	0	9.90651	0	0
DATA	252	3	82		66	Structural	0		1	1	DarkCorner	DarkCorner	DarkCorner		11901.8	218.859	6.43824	1	6.438238e+000	6.410468e+000	0	0	66	7.289394e+001	72	1.152273e+001	1.352873e+001	63	5.109524e+001	51	7.115894e+000	8.154300e+000	0	0	0	0	0	0	0	0	0.660831	6.48583	0	0.791458	1	0	72.2331	7.11589	1	0	72.2331	47.5395	47.5395	35.8079	1.01176	51.0952	7.11589	0	11.5732	0	0
DATA	253	3	83		66	Structural	0		1	1	DarkCorner	DarkCorner	DarkCorner		11927.3	218.77	6.37425	1	6.374250e+000	6.346427e+000	0	0	64	6.934375e+001	69	1.072339e+001	1.056353e+001	66	5.124242e+001	50.5	6.134544e+000	5.930400e+000	0	0	0	0	0	0	0	0	-2.93	6.48549	0	0.242139	1	0	72.2738	6.13454	1	0	72.2738	48.2044	48.2044	32.2577	1.02191	51.2424	6.13454	0	8.20665	0	0
DATA	254	3	84		66	Structural	0		1	1	DarkCorner	DarkCorner	DarkCorner		11953.3	218.933	6.30843	1	6.308435e+000	6.280899e+000	1	0	65	6.980000e+001	68	9.516762e+000	8.154300e+000	57	5.094737e+001	51	7.006173e+000	7.413000e+000	0	0	0	0	0	0	0	0	-2.50143	6.48549	0	0.317682	1	0	72.3014	7.00617	1	0	72.3014	48.8603	48.8603	32.714	1.03257	50.9474	7.00617	0	8.85108	0	0
DATA	255	3	85		66	Structural	0		1	1	DarkCorner	DarkCorner	DarkCorner		11978.5	219	6.24246	1	6.242461e+000	6.216348e+000	1	0	61	7.357377e+001	74	8.446812e+000	1.037820e+001	70	5.141429e+001	51.5	8.065839e+000	8.154300e+000	0	0	0	0	0	0	0	0	1.23977	6.48668	0	0.619957	1	0	72.334	8.06584	1	0	72.334	54.1152	54.1152	36.4878	1.04349	51.4143	8.06584	0	12.8096	0	0
DATA	256	4	1		66	Structural	0		1	1	DarkCorner	DarkCorner	DarkCorner		9857.09	218.364	7.04769	1	7.047692e+000	7.016929e+000	0	0	64	7.326563e+001	73	1.177196e+001	1.223145e+001	43	5.055814e+001	51	6.437621e+000	7.042350e+000	0	0	0	0	0	0	0	0	-8.26095	6.48549	0	0.00117962	1	0	81.5266	6.43762	1	0	81.5266	45.835	45.835	36.1796	0.924263	50.5581	6.43762	0	3.05004	0	0
DATA	257	4	2		66	Structural	0		1	1	DarkCorner	DarkCorner	DarkCorner		9883.16	218.853	7.11807	1	7.118073e+000	7.087003e+000	0	0	66	6.963636e+001	69	1.034131e+001	9.636900e+000	34	5.276471e+001	53	7.049861e+000	7.413000e+000	0	0	0	0	0	0	0	0	-11.8688	6.48549	0	4.8098e-006	1	0	81.5052	7.04986	1	0	81.5052	46.1809	46.1809	32.5504	0.915125	52.7647	7.04986	0	-0.537718	0	0
DATA	258	4	3		66	Structural	0		1	1	DarkCorner	DarkCorner	DarkCorner		9908.14	218.776	7.1804	1	7.180403e+000	7.149061e+000	2	1	63	7.020635e+001	70	9.439380e+000	9.636900e+000	37	4.837838e+001	48	6.079800e+000	5.930400e+000	0	0	0	0	0	0	0	0	-11.2542	6.48549	0	1.35013e-005	1	0	81.4605	6.0798	1	0	81.4605	42.9674	42.9674	33.1203	0.907181	48.3784	6.0798	0	0.0735943	0	0
DATA	259	4	4		66	Structural	0		1	1	DarkCorner	DarkCorner	DarkCorner		9934.02	219.288	7.24422	1	7.244222e+000	7.212601e+000	0	0	65	7.180000e+001	72	1.232781e+001	1.334340e+001	41	5.012195e+001	48	6.742385e+000	6.671700e+000	0	0	0	0	0	0	0	0	-9.58869	6.48549	0	0.00018299	1	0	81.3887	6.74239	1	0	81.3887	43.3362	43.3362	34.714	0.899189	50.122	6.74239	0	1.71204	0	0
DATA	260	4	5		66	Structural	0		1	1	DarkCorner	DarkCorner	DarkCorner		9958.78	219.548	7.30154	1	7.301539e+000	7.269668e+000	4	0	61	6.596721e+001	66	1.014062e+001	8.154300e+000	24	4.787500e+001	48	4.316928e+000	4.077150e+000	0	0	0	0	0	0	0	0	-15.361	6.48549	0	7.34365e-009	1	0	81.3282	4.31693	1	0	81.3282	48.8603	48.8603	28.8812	0.89213	47.875	4.31693	0	-4.07626	0	0
DATA	261	4	6		66	Structural	0		1	1	DarkCorner	DarkCorner	DarkCorner		9983.96	219.222	7.3549	1	7.354895e+000	7.322791e+000	0	0	66	7.012121e+001	68	1.331224e+001	1.315807e+001	33	5.033333e+001	51	6.536755e+000	5.189100e+000	0	0	0	0	0	0	0	0	-11.1488	6.48549	0	1.60564e-005	1	0	81.27	6.53676	1	0	81.27	41.4593	41.4593	33.0352	0.885658	50.3333	6.53676	0	0.124566	0	0
DATA	262	4	7		66	Structural	0		1	1	DarkCorner	DarkCorner	DarkCorner		10008.8	219.593	7.40723	1	7.407235e+000	7.374902e+000	0	0	64	6.581250e+001	65.5	1.041043e+001	1.297275e+001	39	5.089744e+001	51	6.269369e+000	5.189100e+000	0	0	0	0	0	0	0	0	-15.3868	6.48549	0	6.97528e-009	1	0	81.1993	6.26937	1	0	81.1993	42.9674	42.9674	28.7265	0.8794	50.8974	6.26937	0	-4.13611	0	0
DATA	263	4	8		66	Structural	0		1	1	DarkCorner	DarkCorner	DarkCorner		10035.5	219.506	7.45883	1	7.458826e+000	7.426268e+000	0	0	68	6.850000e+001	68	1.056395e+001	1.111950e+001	45	5.140000e+001	51	7.149062e+000	6.671700e+000	0	0	0	0	0	0	0	0	-12.6109	6.48549	0	1.32009e-006	1	0	81.1109	7.14906	1	0	81.1109	50.4627	50.4627	31.414	0.873318	51.4	7.14906	0	-1.3952	0	0
DATA	264	4	9		66	Structural	0		1	1	DarkCorner	DarkCorner	DarkCorner		10061.2	219.526	7.50591	1	7.505909e+000	7.473146e+000	2	0	62	6.603226e+001	67	1.066474e+001	8.710275e+000	27	5.118519e+001	51	7.411203e+000	7.042350e+000	0	0	0	0	0	0	0	0	-14.9824	6.48549	0	1.55245e-008	1	0	81.0147	7.4112	1	0	81.0147	50.1463	50.1463	28.9463	0.867839	51.1852	7.4112	0	-3.80974	0	0
DATA	265	4	10	unmapped	0		0	ATGTATTGTGGATCCTCCAGCTGCAGGGCCGTTGGCGTAGACTGAATGTGTAGCCTCGTC	129	0	CUST_111287_PI248252247	CUST_111287_PI248252247	CUST_111287_PI248252247	Unknown	10086.4	219.573	0	1	3.113395e+002	3.202848e+001	2	0	62	3.495323e+002	346	4.581743e+001	4.373670e+001	36	5.177778e+001	52	7.716813e+000	7.042350e+000	0	0	0	0	0	0	0	0	268.627	27.6345	1	1.54768e-136	1	1	80.9055	7.71681	1	0	80.9055	57.5363	57.5363	312.446	0.86281	51.7778	7.71681	0	279.744	0	0
DATA	266	4	11	unmapped	0		0	CATAAACGCTTCCTTTCTTTTCTTTTTGGACCAACTCGTTTCTTAACTACATGAAGGATA	131	0	CUST_144109_PI248252247	CUST_144109_PI248252247	CUST_144109_PI248252247	Unknown	10111.6	219.74	0	1	7.544279e+002	7.582042e+001	0	0	66	7.281818e+002	704.5	1.250437e+002	1.269476e+002	33	5.293939e+001	52	7.386387e+000	6.671700e+000	0	0	0	0	0	0	0	0	647.385	65.0626	1	1.01697e-189	1	1	80.7964	7.38639	1	0	80.7964	49.5074	49.5074	691.096	0.858114	52.9394	7.38639	0	658.45	0	0
DATA	267	4	12	unmapped	0		0	GCGAGTACATTGAAGTAGCACTATTTGTCGAGTGCCTCGCACGCTTGCCATTATAATTTA	133	0	CUST_154891_PI248252247	CUST_154891_PI248252247	CUST_154891_PI248252247	Unknown	10137	220.429	7.63175	1	7.631753e+000	7.598441e+000	3	1	60	7.761667e+001	79	1.301641e+001	1.204613e+001	32	5.012500e+001	49	5.939208e+000	5.745075e+000	0	0	0	0	0	0	0	0	-3.05864	6.48549	0	0.222185	1	0	80.6753	5.93921	1	0	80.6753	44.0646	44.0646	40.5307	0.853529	50.125	5.93921	0	7.94261	1	0
DATA	268	4	13	unmapped	0		0	CTGGCCAGTGGAGGGACTGAAATGTATTCCAGATTTCTAACAATGTCATTGCTTTGTCCG	135	0	CUST_20831_PI248252247	CUST_20831_PI248252247	CUST_20831_PI248252247	Unknown	10162.5	220	7.66663	1	7.666630e+000	7.633165e+000	1	0	61	7.511475e+001	74	1.295389e+001	1.408470e+001	26	5.484615e+001	55	5.924136e+000	6.486375e+000	0	0	0	0	0	0	0	0	-5.43348	6.48549	0	0.0310614	1	0	80.5482	5.92414	1	0	80.5482	54.1152	54.1152	38.0288	0.849646	54.8462	5.92414	0	5.50052	1	0
DATA	269	4	14	unmapped	0		0	CCCATTCATTGAGGGTTTCATCAAATATTTGCATTTTTTTATATTTCCAATGTATTCATT	137	0	CUST_178335_PI248252247	CUST_178335_PI248252247	CUST_178335_PI248252247	Unknown	10187.6	220.069	0	1	4.017984e+001	8.655523e+000	0	1	63	1.143968e+002	115	1.659046e+001	1.445535e+001	32	5.353125e+001	54.5	9.290940e+000	9.822225e+000	0	0	0	0	0	0	0	0	33.9906	7.32224	1	1.90933e-027	1	1	80.4062	9.29094	1	0	80.4062	53.8203	53.8203	77.3108	0.845962	53.5313	9.29094	0	44.8434	0	0
DATA	270	4	15	unmapped	0		0	CCGAGGCATGCTACAAGACGATGTGGGATACTAGCAGGAAAATAAGATAATTCACAAATA	139	0	CUST_96945_PI248252247	CUST_96945_PI248252247	CUST_96945_PI248252247	Unknown	10213.4	219.88	0	1	4.236263e+001	8.786122e+000	0	1	63	1.159524e+002	115	1.343494e+001	1.223145e+001	32	5.100000e+001	52	6.960719e+000	7.598325e+000	0	0	0	0	0	0	0	0	35.6929	7.4028	1	3.49005e-029	1	1	80.2595	6.96072	1	0	80.2595	49.1849	49.1849	78.8664	0.842556	51	6.96072	0	46.4631	0	0
DATA	271	4	16	unmapped	0		0	AGGCGATTCGTGGGGTGCATGATCTAGCGAGGCTTGGGGTGTCGTCTGGACCGTGTGGAA	141	0	CUST_26714_PI248252247	CUST_26714_PI248252247	CUST_26714_PI248252247	Unknown	10238.5	220.118	0	1	2.410896e+003	2.412133e+002	0	0	64	2.103797e+003	2034.5	3.221190e+002	3.599011e+002	34	5.214706e+001	51	7.386032e+000	7.413000e+000	0	0	0	0	0	0	0	0	2023.69	202.473	1	5.8388e-259	1	1	80.1105	7.38603	1	0	80.1105	49.8279	49.8279	2066.71	0.839392	52.1471	7.38603	0	2034.37	0	0
DATA	272	4	17	unmapped	0		0	AATGTGACAAATGCTTCAAGACATGTATGCGCGTGTTTGGGCATCAGCGCATCAGAATAC	143	0	CUST_64313_PI248252247	CUST_64313_PI248252247	CUST_64313_PI248252247	Unknown	10264	220.455	0	1	1.557733e+001	7.908639e+000	0	0	62	9.296774e+001	93.5	1.434238e+001	1.575262e+001	38	5.410526e+001	53	9.018868e+000	8.895600e+000	0	0	0	0	0	0	0	0	13.0295	6.61508	1	6.2297e-007	1	0	79.9383	9.01887	1	0	79.9383	55.8519	55.8519	55.8817	0.836437	54.1053	9.01887	0	23.6097	0	0
DATA	273	4	18	unmapped	0		0	CCAGGCGAAGAATTGGAAGCCAGAGGAGGAGGAGATTATCTGAGTCGAGTTCGGTTAGTG	145	0	CUST_165912_PI248252247	CUST_165912_PI248252247	CUST_165912_PI248252247	Unknown	10289.3	220.41	0	1	2.489791e+003	2.491006e+002	2	0	62	2.155919e+003	2119	3.191405e+002	3.326584e+002	34	5.614706e+001	55	9.182105e+000	8.524950e+000	0	0	0	0	0	0	0	0	2076.14	207.715	1	1.62492e-260	1	1	79.7817	9.1821	1	0	79.7817	50.1463	50.1463	2118.83	0.83386	56.1471	9.1821	0	2086.63	0	0
DATA	274	4	19	unmapped	0		0	TCTTGAGAAGAAGGGCATGAAGTTTGACTGAGCCCGTAAAGGGTATGCGGATGATCATTT	147	0	CUST_121513_PI248252247	CUST_121513_PI248252247	CUST_121513_PI248252247	Unknown	10314.7	220.5	0	1	1.755442e+001	7.994881e+000	8	4	54	9.425926e+001	95	1.009798e+001	7.227675e+000	27	5.140741e+001	52	7.105032e+000	7.413000e+000	0	0	0	0	0	0	0	0	14.5964	6.64772	1	3.29604e-008	1	0	79.6628	7.10503	1	0	79.6628	57.5363	57.5363	57.1733	0.831497	51.4074	7.10503	0	25.0397	0	0
DATA	275	4	20	unmapped	0		0	TAAATACTTTTGGGGAAGCTTAAATGAGAAGGTTCATGAGGTTCTCGAAGAATTCCTTGT	149	0	CUST_112457_PI248252247	CUST_112457_PI248252247	CUST_112457_PI248252247	Unknown	10340.3	220.868	0	1	3.313456e+003	3.314378e+002	0	0	65	2.827246e+003	2687	5.500711e+002	6.827373e+002	29	5.079310e+001	50	6.247167e+000	5.930400e+000	0	0	0	0	0	0	0	0	2747.76	274.853	1	1.48657e-277	1	1	79.482	6.24717	1	0	79.482	49.8279	49.8279	2790.16	0.829274	50.7931	6.24717	0	2758.1	0	0
DATA	276	4	21	unmapped	0		0	TATTAGTTAAGGACACATCCACTTGGTTAAGATCCCTGGAAGTGACAATGATTGAAGACT	151	0	CUST_115756_PI248252247	CUST_115756_PI248252247	CUST_115756_PI248252247	Unknown	10365.6	220.573	7.87203	0	7.872029e+000	7.837668e+000	4	0	60	7.356667e+001	73	1.190267e+001	1.130482e+001	37	5.462162e+001	53	8.046225e+000	9.636900e+000	0	0	0	0	0	0	0	0	-5.74867	6.48549	0	0.0226593	1	0	79.3153	8.04623	1	0	79.3153	65	65	36.4807	0.827477	54.6216	8.04623	0	4.4933	1	0
DATA	277	4	22	unmapped	0		0	AAATGGCTTCAGTAAATCAAAAGTATAATTTCCACTTTTTGGGATGCTGAGGATAAGCCA	153	0	CUST_171630_PI248252247	CUST_171630_PI248252247	CUST_171630_PI248252247	Unknown	10391	220.545	0	0	1.602445e+002	1.784542e+001	0	0	62	2.115000e+002	216.5	2.803788e+001	2.650147e+001	34	5.776471e+001	57.5	8.406559e+000	8.154300e+000	0	0	0	0	0	0	0	0	132.333	14.7371	1	1.36126e-094	1	1	79.1672	8.40656	1	0	79.1672	65	65	174.414	0.825818	57.7647	8.40656	0	142.502	0	0
DATA	278	4	23	unmapped	0		0	ACAGTCGCCCACCACTACCGGCTCTTGACCCAGGATTATCAAAATACACAAAGACAGATG	155	0	CUST_106501_PI248252247	CUST_106501_PI248252247	CUST_106501_PI248252247	Unknown	10416.3	221.026	0	1	5.185429e+002	5.244784e+001	0	0	65	5.064000e+002	506	7.298754e+001	7.635390e+001	29	5.941379e+001	59	1.033205e+001	1.037820e+001	0	0	0	0	0	0	1	0	427.416	43.2308	1	1.47964e-164	1	1	78.9845	10.332	1	0	78.9845	49.1849	49.1849	469.314	0.824263	59.4138	10.332	0	437.479	0	0
DATA	279	4	24	unmapped	0		0	AGGCCAGTGCGGCGATCAGGCAGATATGGAGGAGATGCAGCGCATCATGTCCCAGATGGG	157	0	CUST_192181_PI248252247	CUST_192181_PI248252247	CUST_192181_PI248252247	Unknown	10441.7	221.095	0	1	8.484302e+003	8.484668e+002	0	0	66	7.061288e+003	6891.5	8.264401e+002	8.354451e+002	32	5.912500e+001	58.5	1.067028e+001	9.822225e+000	0	0	0	0	0	0	1	0	6982.53	698.283	1	0	1	1	78.7603	10.6703	1	0	78.7603	48.8603	48.8603	7024.2	0.822994	59.125	10.6703	0	6992.45	0	0
DATA	280	4	25	unmapped	0		0	TCAAGTGACTTGTAGGGGTTGATAGGAGATGTGGATTTGTGGAAAGAGAAACTTTGTAAT	159	0	CUST_10308_PI248252247	CUST_10308_PI248252247	CUST_10308_PI248252247	Unknown	10467.5	221	0	0	2.126798e+001	8.172079e+000	1	1	60	9.596667e+001	95	1.189640e+001	1.260210e+001	33	5.660606e+001	58	9.535917e+000	9.636900e+000	0	0	0	0	0	0	0	0	17.481	6.71695	1	9.35559e-011	1	0	78.4857	9.53592	1	0	78.4857	65	65	58.8807	0.821939	56.6061	9.53592	0	27.2072	0	0
DATA	281	4	26	unmapped	0		0	ATCGCTGCCACAGTGATTGTACATGTACTGGTACACATAATAATCATCACAACGTACAAG	161	0	CUST_109044_PI248252247	CUST_109044_PI248252247	CUST_109044_PI248252247	Unknown	10492.5	221.039	0	1	1.722756e+002	1.895205e+001	0	0	62	2.197258e+002	214	3.103048e+001	3.428513e+001	28	5.389286e+001	53.5	6.778721e+000	8.154300e+000	0	0	0	0	0	0	0	0	141.451	15.561	1	1.82683e-098	1	1	78.2752	6.77872	1	0	78.2752	49.8279	49.8279	182.64	0.821071	53.8929	6.77872	0	151.048	0	0
DATA	282	4	27	unmapped	0		0	GGCGATGAGGTTTTGGCGAAAAAGTATAAATGTCCGATACCTTCAGTATAATAAATAGAA	163	0	CUST_111637_PI248252247	CUST_111637_PI248252247	CUST_111637_PI248252247	Unknown	10518	221.455	7.94098	1	7.940976e+000	7.906313e+000	0	0	62	7.361290e+001	73.5	1.074191e+001	9.636900e+000	27	5.551852e+001	55	9.970612e+000	1.037820e+001	0	0	0	0	0	0	0	0	-4.41691	6.48549	0	0.0787844	1	0	78.0298	9.97061	1	0	78.0298	55.8519	55.8519	36.5269	0.820293	55.5185	9.97061	0	5.01943	1	0
DATA	283	4	28	unmapped	0		0	GACACGGTTGTGATCAATCCTACCACATATGCTACAACGCATGCATAAAAGTATGGTTTT	165	0	CUST_179815_PI248252247	CUST_179815_PI248252247	CUST_179815_PI248252247	Unknown	10543.4	221.427	7.94598	1	7.945978e+000	7.914242e+000	3	0	61	7.955738e+001	80	1.160822e+001	1.037820e+001	31	5.400000e+001	54	8.816651e+000	9.266250e+000	0	0	0	0	0	0	0	0	1.77046	6.48791	0	0.479028	1	0	77.7869	8.81665	1	1	77.7869	57.5363	57.5363	42.4714	0.819776	54	8.81665	0	11.0501	1	0
DATA	284	4	29	unmapped	0		0	AGTCTTCTTTGGTGAAGGACTACCACAATCATTCTTCCAATCGATGCCGTCCCTCAATGA	167	0	CUST_24542_PI248252247	CUST_24542_PI248252247	CUST_24542_PI248252247	Unknown	10568.7	221.5	0	1	3.493776e+002	3.582306e+001	0	0	66	3.637576e+002	368.5	5.372038e+001	5.745075e+001	33	5.324242e+001	53	8.219756e+000	8.895600e+000	0	0	0	0	0	0	0	0	286.283	29.3537	1	2.30275e-140	1	1	77.4745	8.21976	1	0	77.4745	57.5363	57.5363	326.672	0.819409	53.2424	8.21976	0	295.338	0	0
DATA	285	4	30	unmapped	0		0	GTGAGGGTTTCGAGGTCAAGGTGTCGGAGGCCCTGCACGCCGGTATTCCTGTTGTTGCCT	169	0	CUST_79185_PI248252247	CUST_79185_PI248252247	CUST_79185_PI248252247	Unknown	10594.3	221.5	0	1	7.894896e+004	7.894900e+003	0	2	64	6.475304e+004	63338	7.618455e+003	9.014648e+003	33	5.612121e+001	54	8.777662e+000	1.037820e+001	0	0	1	0	0	0	0	0	64675.9	6467.59	1	0	1	1	77.1407	8.77766	1	0	77.1407	57.5363	57.5363	64716	0.819212	56.1212	8.77766	0	64684.7	0	0
DATA	286	4	31	unmapped	0		0	GGGGCATTATACTCCCAATTAGCGGTTGACGAAGATCGGTCAAAGGATGAAGGCATTAAA	171	0	CUST_129601_PI248252247	CUST_129601_PI248252247	CUST_129601_PI248252247	Unknown	10619.5	221.5	0	1	1.116436e+002	1.368663e+001	1	0	67	1.682687e+002	164	3.156407e+001	3.298785e+001	30	5.133333e+001	51	7.009025e+000	6.301050e+000	0	0	0	0	0	0	0	0	91.4553	11.2117	1	1.18265e-073	1	1	76.8134	7.00903	1	0	76.8134	57.5363	57.5363	131.183	0.819172	51.3333	7.00903	0	100.03	0	0
DATA	287	4	32	unmapped	0		0	CCGAAAACACTACTTTAACCTCCTCTCGCACCGATTCATACGGCAGAATGATAGAAACAG	173	0	CUST_129891_PI248252247	CUST_129891_PI248252247	CUST_129891_PI248252247	Unknown	10645	221.545	0	1	2.562315e+001	8.320505e+000	1	0	61	9.750820e+001	97	1.802001e+001	1.853250e+001	22	5.177273e+001	51.5	5.326768e+000	3.335850e+000	0	0	0	0	0	0	0	0	20.9924	6.81677	1	4.10754e-014	1	0	76.5158	5.32677	1	0	76.5158	55.8519	55.8519	60.4222	0.819274	51.7727	5.32677	0	29.3632	0	0
DATA	288	4	33	unmapped	0		0	TGTACTAGTACGTGCATTAACGATAGTATTAACTGGAAGCCAGAACAGCGCAATTACACT	175	0	CUST_46978_PI248252247	CUST_46978_PI248252247	CUST_46978_PI248252247	Unknown	10670.4	221.573	0	1	6.289419e+002	6.339011e+001	0	0	64	5.916563e+002	576	1.150976e+002	1.226851e+002	26	6.023077e+001	57.5	1.483323e+001	1.427002e+001	0	0	0	0	0	0	1	0	515.434	51.9498	1	6.75771e-176	1	1	76.2227	14.8332	1	0	76.2227	57.5363	57.5363	554.57	0.819525	60.2308	14.8332	0	523.606	0	0
DATA	289	4	34	unmapped	0		0	TGGCCGGCCCTATAATAATCGATATGCATGGTTTCTCATTTTCTCCAAGGAGACTGGGAA	177	0	CUST_213454_PI248252247	CUST_213454_PI248252247	CUST_213454_PI248252247	Unknown	10695.6	221.931	0	1	2.384764e+002	2.512540e+001	2	1	61	2.714754e+002	275	3.221470e+001	3.187590e+001	25	5.016000e+001	48	7.925066e+000	7.413000e+000	0	0	0	0	0	0	0	0	195.517	20.5993	1	1.53722e-117	1	1	75.9582	7.92507	1	0	75.9582	53.8203	53.8203	234.389	0.81986	50.16	7.92507	0	203.521	0	0
DATA	290	4	35	unmapped	0		0	CAGCTGGACACACTTTATTAAAAATACTTTCAACTTTCCTATACCAAATGTTCGGTTCAG	179	0	CUST_43572_PI248252247	CUST_43572_PI248252247	CUST_43572_PI248252247	Unknown	10721.5	222	0	1	7.378819e+001	1.081393e+001	0	0	62	1.361452e+002	135	2.152455e+001	2.353628e+001	23	4.830435e+001	48	6.601892e+000	6.301050e+000	0	0	0	0	0	0	0	0	60.5355	8.8717	1	5.17198e-052	1	1	75.6097	6.60189	1	0	75.6097	54.1152	54.1152	99.0592	0.820395	48.3043	6.60189	0	68.2915	0	0
DATA	291	4	36	unmapped	0		0	CAATCCATCGAACTGACCAACTCAGCTGCTCCACACGGCGTGTCTGTGACGGTCCATACA	181	0	CUST_186741_PI248252247	CUST_186741_PI248252247	CUST_186741_PI248252247	Unknown	10746.5	222.093	0	1	7.954278e+002	7.993403e+001	0	0	63	7.283810e+002	720	9.826945e+001	9.970485e+001	29	5.020690e+001	50	9.197745e+000	9.636900e+000	0	0	0	0	0	0	0	0	653.078	65.6291	1	2.99267e-190	1	1	75.3026	9.19775	1	0	75.3026	48.8603	48.8603	691.295	0.82104	50.2069	9.19775	0	660.626	0	0
DATA	292	4	37	unmapped	0		0	GTTCTCGTCGTGCATGTCCTTTACTTAGTTTAGGTTAAGAAGGTATGCTGTGCAATGGAG	183	0	CUST_175390_PI248252247	CUST_175390_PI248252247	CUST_175390_PI248252247	Unknown	10771.9	222.065	0	1	3.244425e+001	8.532291e+000	1	0	66	1.016818e+002	100	1.638682e+001	1.908847e+001	33	4.996970e+001	50	6.424975e+000	3.706500e+000	0	0	0	0	0	0	0	0	26.6642	7.01223	1	7.19249e-020	1	0	75.0176	6.42497	1	0	75.0176	54.4085	54.4085	64.5958	0.821846	49.9697	6.42497	0	34.0289	0	0
DATA	293	4	38	unmapped	0		0	GATAACGCAAATAATAAGGAAGAATGGAAGAATGTAACGGTAGGGGGATGTATGTGTCAA	185	0	CUST_84428_PI248252247	CUST_84428_PI248252247	CUST_84428_PI248252247	Unknown	10797.4	222.427	0	0	8.428380e+000	7.927878e+000	1	0	63	8.168254e+001	81	1.158534e+001	1.186080e+001	30	5.173333e+001	51.5	8.468739e+000	1.241677e+001	0	0	0	0	0	0	0	0	6.93423	6.52246	1	0.00618572	1	0	74.7483	8.46874	1	0	74.7483	65	65	44.5965	0.822724	51.7333	8.46874	0	14.1338	1	0
DATA	294	4	39	unmapped	0		0	CGAACCATTTGGACATGGCGTCCATCGATGCGCTTGCCAAGGCGATCAAGGAGTTTGAGG	187	0	CUST_23321_PI248252247	CUST_23321_PI248252247	CUST_23321_PI248252247	Unknown	10822.8	222.789	0	1	7.308781e+003	7.309205e+002	0	0	65	6.094892e+003	5963	6.683918e+002	7.716933e+002	36	5.394444e+001	55	9.456500e+000	9.822225e+000	0	0	0	0	0	0	0	0	6020.42	602.077	1	0	1	1	74.4711	9.4565	1	0	74.4711	47.5395	47.5395	6057.81	0.823724	53.9444	9.4565	0	6027.45	0	0
DATA	295	4	40	unmapped	0		0	TTGTACTTTACACCATTTACGCTTCATCATAGCCTCATCTCCATGTGTCATTCGCACATG	189	0	CUST_43359_PI248252247	CUST_43359_PI248252247	CUST_43359_PI248252247	Unknown	10848.3	222.878	0	1	1.666868e+003	1.668721e+002	0	0	65	1.449185e+003	1423	2.423973e+002	2.564898e+002	40	5.377500e+001	52.5	7.895106e+000	7.598325e+000	0	0	0	0	0	0	0	0	1375	137.652	1	1.80596e-235	1	1	74.1891	7.89511	1	0	74.1891	48.8603	48.8603	1412.1	0.824898	53.775	7.89511	0	1381.85	0	0
DATA	296	4	41	unmapped	0		0	AGAACATGATGGACCTCGTCAAAGCCAAATACGAGATCGAGTTCGCAGACATTTTCAAAA	191	0	CUST_98708_PI248252247	CUST_98708_PI248252247	CUST_98708_PI248252247	Unknown	10874	222.757	0	1	3.885793e+001	8.758643e+000	1	0	64	1.060938e+002	108	1.870805e+001	2.260965e+001	46	5.169565e+001	50	7.058075e+000	7.598325e+000	0	0	0	0	0	0	0	0	32.1056	7.23666	1	1.66188e-025	1	0	73.9881	7.05808	1	0	73.9881	48.5334	48.5334	69.0077	0.826231	51.6957	7.05808	0	38.8683	0	0
DATA	297	4	42	unmapped	0		0	TGTAAGCTGGACATCCTCGTATTCAGTATCAAACTCTTCCCGGAAACCTTTGCTTTCGCT	193	0	CUST_58985_PI248252247	CUST_58985_PI248252247	CUST_58985_PI248252247	Unknown	10898.9	222.5	0	0	6.979754e+001	1.049370e+001	1	0	63	1.315238e+002	128	1.947277e+001	1.964445e+001	36	5.183333e+001	51.5	7.000000e+000	6.115725e+000	0	0	0	0	0	0	0	0	57.7692	8.6853	1	9.87015e-050	1	1	73.7546	7	1	0	73.7546	65	65	94.4378	0.827668	51.8333	7	0	64.4074	0	0
DATA	298	4	43	unmapped	0		0	TAAACCAATTGTTATCCCATCCGCCTCAAACATATTTTTGAGCTCGTACCACATGCCGGG	195	0	CUST_46848_PI248252247	CUST_46848_PI248252247	CUST_46848_PI248252247	Unknown	10924.4	222.573	7.8556	1	7.855602e+000	7.843203e+000	1	0	63	7.834921e+001	77	1.107185e+001	1.223145e+001	35	5.291429e+001	52	7.147074e+000	7.413000e+000	0	0	0	0	0	0	0	0	4.85576	6.50364	0	0.0535791	1	0	73.4934	7.14707	1	0	73.4934	57.5363	57.5363	41.2632	0.829208	52.9143	7.14707	0	11.346	1	0
DATA	299	4	44	unmapped	0		0	GCCAAATCCATCCCATGCAGAAAGTTCCAAATATTGAAACGTAATACCGGTGTATCAAAG	197	0	CUST_76772_PI248252247	CUST_76772_PI248252247	CUST_76772_PI248252247	Unknown	10949.6	222.573	0	1	1.255216e+001	7.906093e+000	1	2	61	8.373770e+001	83	9.612321e+000	1.037820e+001	26	5.242308e+001	52	8.169079e+000	8.524950e+000	0	0	0	0	0	0	0	0	10.429	6.56881	1	5.091e-005	1	0	73.3087	8.16908	1	0	73.3087	57.5363	57.5363	46.6517	0.830854	52.4231	8.16908	0	16.8478	1	0
DATA	300	4	45	unmapped	0		0	AACAAGAAGTGATGGGTACAAATGTGACGGAGGTTTTAGCAAGCCATCTCACGGTATTTG	199	0	CUST_131550_PI248252247	CUST_131550_PI248252247	CUST_131550_PI248252247	Unknown	10975.3	222.775	0	1	2.075580e+003	2.077041e+002	0	0	64	1.801359e+003	1721	3.308731e+002	3.610131e+002	33	5.206061e+001	51	6.133613e+000	5.930400e+000	0	0	0	0	0	0	0	0	1728.18	172.939	1	2.29977e-249	1	1	73.1837	6.13361	1	0	73.1837	47.2035	47.2035	1764.27	0.832623	52.0606	6.13361	0	1734.59	0	0
DATA	301	4	46	unmapped	0		0	CGTTGGCAAGGAATAGTGAATGTCATTAAATATGGCCTTCCACAAGCAGAAAAACAGAAC	201	0	CUST_59905_PI248252247	CUST_59905_PI248252247	CUST_59905_PI248252247	Unknown	10999.8	222.803	0	1	2.780156e+001	8.254416e+000	1	0	65	9.620000e+001	94	1.427432e+001	1.334340e+001	38	5.121053e+001	50.5	1.057319e+001	1.093418e+001	0	0	0	0	0	0	0	0	23.1991	6.88793	1	2.55166e-016	1	0	73.0009	10.5732	1	0	73.0009	47.5395	47.5395	59.114	0.834454	51.2105	10.5732	0	29.5415	0	0
DATA	302	4	47	unmapped	0		0	TCAGCGATTCCAGAGCATGATTATGACGACCCCGAGGAGCAACTCTATCCTATTCATACC	203	0	CUST_50757_PI248252247	CUST_50757_PI248252247	CUST_50757_PI248252247	Unknown	11026.2	222.806	0	1	6.153847e+003	6.154335e+002	0	0	65	5.220877e+003	4952	7.792073e+002	8.287734e+002	31	5.393548e+001	53	7.822768e+000	9.266250e+000	0	0	0	0	0	0	0	0	5147.99	514.84	1	1.00581e-315	1	1	72.8864	7.82277	1	0	72.8864	47.5395	47.5395	5183.79	0.836548	53.9355	7.82277	0	5154.34	0	0
DATA	303	4	48	unmapped	0		0	CTGATATCTTCCATGAGTGCGACATTATGGAAGATGCCGCCATCGCATATGGTTTCAACA	205	0	CUST_131599_PI248252247	CUST_131599_PI248252247	CUST_131599_PI248252247	Unknown	11051.4	222.699	0	1	6.182600e+002	6.230772e+001	0	2	64	5.912344e+002	592.5	6.877170e+001	6.690232e+001	27	5.381481e+001	53	8.185527e+000	8.154300e+000	0	0	0	0	0	0	0	0	518.524	52.2564	1	2.93413e-176	1	1	72.7101	8.18553	1	0	72.7101	47.5395	47.5395	554.148	0.838683	53.8148	8.18553	0	524.821	0	0
DATA	304	4	49	unmapped	0		0	AACAAGTCTTCAGTAGCAAGTCTGACTGGCGTGTACGCGCTATCTCCGCTAGCAACCTTC	207	0	CUST_145457_PI248252247	CUST_145457_PI248252247	CUST_145457_PI248252247	Unknown	11076.6	223.229	0	1	3.014404e+003	3.015391e+002	0	0	65	2.607169e+003	2588	3.165028e+002	3.298785e+002	28	4.992857e+001	50	6.042618e+000	5.189100e+000	0	0	0	0	0	0	0	0	2534.63	253.546	1	1.20428e-272	1	1	72.542	6.04262	1	0	72.542	47.2035	47.2035	2570.08	0.840839	49.9286	6.04262	0	2540.88	0	0
DATA	305	4	50	unmapped	0		0	CACTACCTTAATAAAGTAAAAGATAAATCAGCCCTCTTCCCCTCTTGTTCTCTTTTCATT	209	0	CUST_130910_PI248252247	CUST_130910_PI248252247	CUST_130910_PI248252247	Unknown	11102.4	223.392	0	1	9.233820e+002	9.265796e+001	0	0	64	8.510156e+002	847	1.397631e+002	1.497426e+002	34	5.144118e+001	49	8.392606e+000	1.019287e+001	0	0	0	0	0	0	0	0	778.626	78.1322	1	6.35974e-201	1	1	72.3901	8.39261	1	0	72.3901	49.1849	49.1849	813.93	0.843232	51.4412	8.39261	0	784.851	0	0
DATA	306	4	51	unmapped	0		0	CTGGCGGTCAATGTGCAGTTTCTTTCGCATCTGCTGAGCGGTCTTCCAGACCACTAGTAA	211	0	CUST_33306_PI248252247	CUST_33306_PI248252247	CUST_33306_PI248252247	Unknown	11127.5	223.5	0	1	1.204918e+001	7.763012e+000	4	0	64	8.243750e+001	80	1.546104e+001	1.501132e+001	37	5.194595e+001	52	8.701679e+000	9.636900e+000	0	0	0	0	0	0	0	0	10.1898	6.56505	1	7.38377e-005	1	0	72.2477	8.70168	1	0	72.2477	57.5363	57.5363	45.3515	0.845684	51.9459	8.70168	0	16.3978	1	0
DATA	307	4	52	unmapped	0		0	ATACGATAATCCACATAAATGGCGCTGGCTTTCTCAGAGAAATTTGGCGGGAGGCGAAAT	213	0	CUST_58595_PI248252247	CUST_58595_PI248252247	CUST_58595_PI248252247	Unknown	11152.9	223.5	7.6787	1	7.678705e+000	7.654935e+000	2	0	62	7.540323e+001	73	1.218634e+001	1.223145e+001	26	5.280769e+001	50	9.260753e+000	9.451575e+000	0	0	0	0	0	0	0	0	3.27607	6.49376	0	0.191211	1	0	72.1272	9.26075	1	0	72.1272	56.9804	56.9804	38.3172	0.84831	52.8077	9.26075	0	9.49203	1	0
DATA	308	4	53	unmapped	0		0	AGAAGCAGGGTACGTTGCCTTGAAACAGCTGCATAATAACTAATAATAAACTCCTATAGA	215	0	CUST_198506_PI248252247	CUST_198506_PI248252247	CUST_198506_PI248252247	Unknown	11178.4	223.573	7.65384	1	7.653839e+000	7.620430e+000	1	0	63	6.846032e+001	68	1.039514e+001	8.524950e+000	32	5.734375e+001	55.5	8.808388e+000	1.056353e+001	0	0	0	0	0	0	0	0	-3.56488	6.48549	0	0.155191	1	0	72.0252	8.80839	1	0	72.0252	57.5363	57.5363	31.3743	0.851066	57.3438	8.80839	0	2.68001	1	0
DATA	309	4	54	unmapped	0		0	AGTACGATGGCTGATAATGTATGAAGAATCGCAGGGAACCGGAATCTGGAAGCCCGCACC	217	0	CUST_195092_PI248252247	CUST_195092_PI248252247	CUST_195092_PI248252247	Unknown	11203.6	223.573	7.62821	1	7.628211e+000	7.594914e+000	0	0	64	7.098438e+001	70.5	1.078725e+001	1.204613e+001	27	4.833333e+001	48	4.358899e+000	4.447800e+000	0	0	0	0	0	0	0	0	-0.916431	6.48549	0	0.713881	1	0	71.9008	4.3589	1	0	71.9008	57.5363	57.5363	33.8984	0.853926	48.3333	4.3589	0	5.3349	1	0
DATA	310	4	55		0		0		219	1	RC1	RC1	RC1		11229.1	223.614	7.60129	0	7.601288e+000	7.568109e+000	1	0	63	6.731746e+001	68	1.129634e+001	1.074885e+001	32	5.368750e+001	53	7.701854e+000	7.042350e+000	0	0	0	0	0	1	0	0	-4.48034	6.48549	0	0.0746279	1	0	71.7978	7.70185	1	0	71.7978	65	65	30.2315	0.85695	53.6875	7.70185	0	1.80234	1	0
DATA	311	4	56	unmapped	0		0	TTTTTCTTGGCTTTCAAGTTTTTAAGCGCGGTGGGTGTCCCATGGTCTCTGATAGCATTA	221	0	CUST_38931_PI248252247	CUST_38931_PI248252247	CUST_38931_PI248252247	Unknown	11254.2	223.708	0	1	1.292990e+001	7.650880e+000	0	0	65	8.281538e+001	82	1.203107e+001	1.111950e+001	36	5.058333e+001	50	6.548173e+000	6.671700e+000	0	0	0	0	0	0	0	0	11.1204	6.58014	1	1.68209e-005	1	0	71.695	6.54817	1	0	71.695	47.2035	47.2035	45.7294	0.86005	50.5833	6.54817	0	17.4341	1	0
DATA	312	4	57	unmapped	0		0	TTGATGTTCTTGCGATTCACCCAACACAGGTCTGTCGTTAAGATCGAGCTTGGCAAGAAT	223	0	CUST_17011_PI248252247	CUST_17011_PI248252247	CUST_17011_PI248252247	Unknown	11280	224	0	0	4.271815e+001	8.641741e+000	0	0	69	1.085072e+002	109	1.751858e+001	2.001510e+001	41	4.997561e+001	49	6.302729e+000	6.671700e+000	0	0	0	0	0	0	0	0	36.8804	7.46078	1	2.18689e-030	1	1	71.6269	6.30273	1	0	71.6269	65	65	71.4212	0.863342	49.9756	6.30273	0	43.2653	0	0
DATA	313	4	58	unmapped	0		0	CATAGTGTCATGGATCTCGATGGACTTGCGCATGAAAGGTTTGATGGTGTCTTCCATATG	225	0	CUST_162472_PI248252247	CUST_162472_PI248252247	CUST_162472_PI248252247	Unknown	11305.5	224	7.51491	1	7.514913e+000	7.493713e+000	0	0	62	7.520968e+001	74	1.261165e+001	1.149015e+001	31	5.151613e+001	50	7.706581e+000	7.413000e+000	0	0	0	0	0	0	0	0	3.61313	6.49555	0	0.149718	1	0	71.5966	7.70658	1	0	71.5966	54.1152	54.1152	38.1237	0.8668	51.5161	7.70658	0	10.1075	1	0
DATA	314	4	59	unmapped	0		0	TAGCGGCTATACTGCTCGTTTACAGCGCCTTTGCCCATGGGAGCCGAGTACACAGGGAAT	227	0	CUST_121468_PI248252247	CUST_121468_PI248252247	CUST_121468_PI248252247	Unknown	11330.6	223.871	0	1	1.116610e+003	1.119093e+002	1	1	63	1.043444e+003	1018	1.391143e+002	1.415883e+002	29	5.055172e+001	51	8.047121e+000	7.413000e+000	0	0	0	0	0	0	0	0	971.878	97.4039	1	2.18445e-214	1	1	71.5668	8.04712	1	0	71.5668	47.2035	47.2035	1006.36	0.870382	50.5517	8.04712	0	978.482	0	0
DATA	315	4	60	unmapped	0		0	ACGAGCATCTTCGACAAATACACCTGTTCCAGACGTGTGGATCAAGATGGGTGCCTTGCC	229	0	CUST_206091_PI248252247	CUST_206091_PI248252247	CUST_206091_PI248252247	Unknown	11356	224.455	0	0	9.162000e+001	1.179009e+001	4	0	58	1.516207e+002	151.5	2.242948e+001	2.520420e+001	40	5.377500e+001	53	6.362903e+000	5.189100e+000	0	0	0	0	0	0	0	0	80.0755	10.3045	1	1.98406e-066	1	1	71.5452	6.3629	1	0	71.5452	65	65	114.535	0.873996	53.775	6.3629	0	86.7999	0	0
DATA	316	4	61	unmapped	0		0	ATAACCATCGACGGTCATAATATTCGCGATATGGGCTTGAATGCTATCCGAAGTCGGCTT	231	0	CUST_29773_PI248252247	CUST_29773_PI248252247	CUST_29773_PI248252247	Unknown	11381.6	224.268	0	1	1.942826e+003	1.944230e+002	1	0	65	1.777292e+003	1711	2.828479e+002	2.824353e+002	29	5.293103e+001	51	9.928066e+000	1.037820e+001	0	0	0	0	0	0	0	0	1705.75	170.698	1	1.4307e-248	1	1	71.5408	9.92807	1	0	71.5408	47.8731	47.8731	1740.21	0.877975	52.931	9.92807	0	1712.62	0	0
DATA	317	4	62	unmapped	0		0	TGGGATACCGGTTATAATAGAACCAGGTCTGGACGCACGACACTCCGTAGAGCACCGCAG	233	0	CUST_85052_PI248252247	CUST_85052_PI248252247	CUST_85052_PI248252247	Unknown	11406.7	224.5	0	1	4.910199e+002	4.964958e+001	1	0	65	5.046000e+002	499	7.596459e+001	8.450820e+001	33	5.209091e+001	52	6.653775e+000	6.671700e+000	0	0	0	0	0	0	0	0	433.053	43.7883	1	2.383e-165	1	1	71.5468	6.65378	1	0	71.5468	57.5363	57.5363	467.514	0.881946	52.0909	6.65378	0	440.069	0	0
DATA	318	4	63	unmapped	0		0	CCGTCCTCGGTGACCTTGAATTGATTTTTTCTTCTTTCTGCTCTCTACTTTGCTGTAAAC	235	0	CUST_143069_PI248252247	CUST_143069_PI248252247	CUST_143069_PI248252247	Unknown	11432.4	224.36	0	1	1.634812e+004	1.634828e+003	0	0	64	1.456067e+004	13866.5	2.230488e+003	2.818793e+003	39	5.438462e+001	52	9.201302e+000	9.266250e+000	0	0	0	0	0	0	0	0	14489.1	1448.92	1	0	1	1	71.5824	9.2013	1	0	71.5824	48.8603	48.8603	14523.6	0.886285	54.3846	9.2013	0	14496.3	0	0
DATA	319	4	64	unmapped	0		0	GGCAATCTCAGATTAATGTGTTGCTCGGCACCTTACGAGAAATCAAAGTCTTTGGGTTCT	237	0	CUST_169041_PI248252247	CUST_169041_PI248252247	CUST_169041_PI248252247	Unknown	11457.6	224.573	0	1	5.275793e+004	5.275798e+003	0	0	65	4.705929e+004	45259.6	6.676699e+003	7.313771e+003	34	5.494118e+001	52.5	1.084866e+001	1.130482e+001	0	0	1	0	0	0	0	0	46987.7	4698.77	1	0	1	1	71.6044	10.8487	1	0	71.6044	57.5363	57.5363	47022.2	0.890628	54.9412	10.8487	0	46995.1	0	0
DATA	320	4	65	unmapped	0		0	CACGATCTTGAACTCGAGGACACGATCAATACCAAGACCATAGACAGGTGACAAAACACT	239	0	CUST_91055_PI248252247	CUST_91055_PI248252247	CUST_91055_PI248252247	Unknown	11483	224.545	0	1	3.688447e+001	8.129196e+000	0	0	62	1.046452e+002	102.5	1.490637e+001	1.593795e+001	35	5.105714e+001	51	6.619680e+000	7.413000e+000	0	0	0	0	0	0	0	0	33.0212	7.27775	1	1.89118e-026	1	1	71.624	6.61968	1	0	71.624	55.8519	55.8519	67.5592	0.89526	51.0571	6.61968	0	40.564	0	0
DATA	321	4	66	unmapped	0		0	AACGTCACGCGACTGTATTCACCTTTAAGAAAATTTTCTTTGTGAATAGATGGATCATAG	241	0	CUST_64214_PI248252247	CUST_64214_PI248252247	CUST_64214_PI248252247	Unknown	11508.2	225.091	7.23861	1	7.238606e+000	7.232484e+000	0	0	66	7.710606e+001	75	1.126346e+001	1.408470e+001	28	5.150000e+001	51	5.014793e+000	4.818450e+000	0	0	0	0	0	0	0	0	5.45782	6.50842	0	0.0303276	1	0	71.6482	5.01479	1	0	71.6482	49.1849	49.1849	40.0201	0.899887	51.5	5.01479	0	13.1765	1	0
DATA	322	4	67	unmapped	0		0	TTGATATCTTTCTGGGATGCATTCAACGGCAAATGGAATATTTGATGTGGGGTAGGCCGG	243	0	CUST_77782_PI248252247	CUST_77782_PI248252247	CUST_77782_PI248252247	Unknown	11533.4	224.958	7.19847	1	7.198465e+000	7.167044e+000	4	0	59	7.055932e+001	72	9.936473e+000	8.154300e+000	27	5.118519e+001	52	5.903304e+000	5.930400e+000	0	0	0	0	0	0	0	0	-1.11093	6.48549	0	0.656742	1	0	71.6703	5.9033	1	0	71.6703	48.2044	48.2044	33.4733	0.904905	51.1852	5.9033	0	6.78364	1	0
DATA	323	4	68	unmapped	0		0	AAATTTGGTTCAGGAATTACCAGATAATAGAAAAAGACCCTCTCAACCAAATGGCCTCCC	245	0	CUST_53427_PI248252247	CUST_53427_PI248252247	CUST_53427_PI248252247	Unknown	11559.1	224.789	0	1	3.288700e+002	3.364995e+001	1	0	65	3.710615e+002	368	6.260189e+001	6.597570e+001	30	4.850000e+001	49	6.157418e+000	7.042350e+000	0	0	0	0	0	0	0	0	299.357	30.6301	1	4.7241e-143	1	1	71.7048	6.15742	1	0	71.7048	47.2035	47.2035	333.976	0.910258	48.5	6.15742	0	307.445	0	0
DATA	324	4	69	unmapped	0		0	TTTGCAGAGCTTGCACAGCTGATCAAGACATGAGTGTTTTGGTTGAGCAACAAGGAGAAA	247	0	CUST_29390_PI248252247	CUST_29390_PI248252247	CUST_29390_PI248252247	Unknown	11584.5	225	0	1	4.105847e+003	4.106458e+002	0	0	62	3.831242e+003	3743	5.434855e+002	6.547532e+002	32	5.062500e+001	51.5	6.235952e+000	5.559750e+000	0	0	0	0	0	0	0	0	3759.49	376.005	1	1.29658e-296	1	1	71.747	6.23595	1	0	71.747	48.5334	48.5334	3794.16	0.915644	50.625	6.23595	0	3767.78	0	0
DATA	325	4	70	unmapped	0		0	GGTGCCGTTGCGGAGTTGGAGAGCTTGGTCAAGGCCAAGGCCATCTAAACTTACCTTACA	249	0	CUST_132237_PI248252247	CUST_132237_PI248252247	CUST_132237_PI248252247	Unknown	11610	225.455	0	1	2.243191e+005	2.243191e+004	0	1	61	2.067161e+005	205470	1.969909e+004	1.766786e+004	32	4.843750e+001	51	2.539487e+001	1.945913e+001	0	0	1	0	1	0	0	0	206644	20664.4	1	0	1	1	71.786	25.3949	1	0	71.786	55.8519	55.8519	206679	0.921207	48.4375	25.3949	0	206653	0	0
DATA	326	4	71	unmapped	0		0	ACACGGAATAGGGGCTCACACAGAATAAGTACACGATAGACATTTAAACAAAAATAACTG	251	0	CUST_18448_PI248252247	CUST_18448_PI248252247	CUST_18448_PI248252247	Unknown	11635.4	225.427	0	1	2.444520e+002	2.542631e+001	0	1	63	2.984762e+002	300	4.726345e+001	4.744320e+001	31	4.912903e+001	48	9.344310e+000	8.895600e+000	0	0	0	0	0	0	0	0	226.647	23.5743	1	2.37828e-126	1	1	71.8295	9.34431	1	0	71.8295	57.5363	57.5363	261.39	0.927163	49.129	9.34431	0	235.34	0	0
DATA	327	4	72	unmapped	0		0	AAGCCCTACAGAGAGATTATTCTTCGTACAGTATACAAGCATCCGATGGAAGGGATGACC	253	0	CUST_87382_PI248252247	CUST_87382_PI248252247	CUST_87382_PI248252247	Unknown	11660.7	225.5	0	1	1.360362e+001	7.080898e+000	1	0	65	8.456923e+001	85	1.399997e+001	1.260210e+001	41	5.329268e+001	54	7.950610e+000	7.413000e+000	0	0	0	0	0	0	0	0	12.6963	6.6086	1	1.13399e-006	1	0	71.873	7.95061	1	0	71.873	57.5363	57.5363	47.4832	0.933299	53.2927	7.95061	0	21.5958	0	0
DATA	328	4	73	unmapped	0		0	TAGACGAATTGGCCAACTGTGAGATCAGAAGGAACAAGGTACTTCTTCTTGTCGATGGTG	255	0	CUST_124007_PI248252247	CUST_124007_PI248252247	CUST_124007_PI248252247	Unknown	11686.8	225.747	0	1	4.280802e+002	4.336062e+001	3	2	59	4.742542e+002	466	6.568094e+001	5.337360e+001	33	5.278788e+001	54	6.831716e+000	6.671700e+000	0	0	0	0	0	0	0	0	402.336	40.7529	1	6.73603e-161	1	1	71.9187	6.83172	1	0	71.9187	50.1463	50.1463	437.168	0.93986	52.7879	6.83172	0	411.451	0	0
DATA	329	4	74	unmapped	0		0	GAACAGCTTCAACTTCTTGAGGCTCGCTCTGCTTGATTAAGGTGTCGAAGATGACAATGT	257	0	CUST_27996_PI248252247	CUST_27996_PI248252247	CUST_27996_PI248252247	Unknown	11711.5	225.5	0	1	5.196600e+001	8.599522e+000	1	0	67	1.211493e+002	118	1.988471e+001	2.112705e+001	41	5.273171e+001	53	8.749355e+000	8.154300e+000	0	0	0	0	0	0	0	0	49.1878	8.13978	1	3.08867e-042	1	1	71.9614	8.74936	1	0	71.9614	57.5363	57.5363	84.0633	0.946539	52.7317	8.74936	0	58.5089	0	0
DATA	330	4	75	unmapped	0		0	CCTCATTAAAGGTGCTCGCTTCCAAATACAACTGTGACAAACAGATTTGCCGCAAGTGTT	259	0	CUST_55635_PI248252247	CUST_55635_PI248252247	CUST_55635_PI248252247	Unknown	11737	225.545	0	1	4.526030e+004	4.526035e+003	0	1	68	4.323256e+004	42630.6	5.142662e+003	5.127435e+003	31	5.051613e+001	50	8.217343e+000	9.636900e+000	0	0	1	0	0	0	0	0	43160.6	4316.06	1	0	1	1	72.0045	8.21734	1	0	72.0045	55.8519	55.8519	43195.5	0.953607	50.5161	8.21734	0	43170.1	0	0
DATA	331	4	76	unmapped	0		0	TCTTCTTTTGAAGAGACTGCAGGTTCAAGCCATTGCACTAGTGCAGTTGCAGTTTCTGAT	261	0	CUST_218195_PI248252247	CUST_218195_PI248252247	CUST_218195_PI248252247	Unknown	11762.4	226.292	0	1	2.393052e+002	2.486459e+001	0	0	65	3.019385e+002	299	4.820557e+001	5.856270e+001	27	5.259259e+001	50	1.008143e+001	8.154300e+000	0	0	0	0	0	0	0	0	229.889	23.8862	1	3.36343e-127	1	1	72.0496	10.0814	1	0	72.0496	47.8731	47.8731	264.852	0.960651	52.5926	10.0814	0	239.638	0	0
DATA	332	4	77		66	Structural	0		1	1	DarkCorner	DarkCorner	DarkCorner		11787.6	225.931	6.72613	1	6.726127e+000	6.696767e+000	1	0	63	6.717460e+001	66	9.775776e+000	9.636900e+000	31	5.235484e+001	51	6.014141e+000	4.818450e+000	0	0	0	0	0	0	0	0	-4.91023	6.48549	0	0.0509875	1	0	72.0848	6.01414	1	0	72.0848	53.8203	53.8203	30.0886	0.968451	52.3548	6.01414	0	5.04572	0	0
DATA	333	4	78		66	Structural	0		1	1	DarkCorner	DarkCorner	DarkCorner		11812.7	225.986	6.67152	1	6.671523e+000	6.642402e+000	0	0	65	6.600000e+001	65	9.607939e+000	8.154300e+000	38	5.100000e+001	51.5	6.616932e+000	6.671700e+000	0	0	0	0	0	0	0	0	-6.12247	6.48549	0	0.0153362	1	0	72.1225	6.61693	1	0	72.1225	46.5243	46.5243	28.914	0.976377	51	6.61693	0	4.04342	0	0
DATA	334	4	79		66	Structural	0		1	1	DarkCorner	DarkCorner	DarkCorner		11838.4	226.438	6.61535	1	6.615348e+000	6.586472e+000	1	1	62	6.637097e+001	66.5	9.245706e+000	8.524950e+000	47	5.019149e+001	50	6.486234e+000	6.671700e+000	0	0	0	0	0	0	0	0	-5.78331	6.48549	0	0.0218703	1	0	72.1543	6.48623	1	0	72.1543	51.0895	51.0895	29.285	0.984668	50.1915	6.48623	0	4.59223	0	0
DATA	335	4	80		66	Structural	0		1	1	DarkCorner	DarkCorner	DarkCorner		11864.3	226.415	6.55569	1	6.555685e+000	6.527070e+000	0	0	65	6.593846e+001	67	9.866099e+000	1.111950e+001	41	4.931707e+001	49	6.428215e+000	7.413000e+000	0	0	0	0	0	0	0	0	-6.24008	6.48549	0	0.0135144	1	0	72.1785	6.42822	1	0	72.1785	45.4864	45.4864	28.8525	0.99363	49.3171	6.42822	0	4.3408	0	0
DATA	336	4	81		66	Structural	0		1	1	DarkCorner	DarkCorner	DarkCorner		11889.5	226.471	6.49613	1	6.496127e+000	6.467772e+000	4	0	62	6.816129e+001	68	8.329670e+000	6.486375e+000	35	5.062857e+001	51	5.429146e+000	5.189100e+000	0	0	0	0	0	0	0	0	-4.05403	6.48549	0	0.106361	1	0	72.2153	5.42915	1	0	72.2153	46.8651	46.8651	31.0753	1.00274	50.6286	5.42915	0	6.74201	0	0
DATA	337	4	82		66	Structural	0		1	1	DarkCorner	DarkCorner	DarkCorner		11914.5	226.373	6.43486	1	6.434856e+000	6.406768e+000	0	0	64	6.810938e+001	67	1.002872e+001	9.636900e+000	42	5.150000e+001	50	5.709427e+000	6.486375e+000	0	0	0	0	0	0	0	0	-4.14877	6.48549	0	0.0985051	1	0	72.2581	5.70943	1	0	72.2581	49.5074	49.5074	31.0234	1.01229	51.5	5.70943	0	6.86908	0	0
DATA	338	4	83		66	Structural	0		1	1	DarkCorner	DarkCorner	DarkCorner		11940.9	226.437	6.36919	1	6.369186e+000	6.341384e+000	0	0	63	6.547619e+001	65	8.687880e+000	1.000755e+001	41	5.085366e+001	51	6.551950e+000	5.930400e+000	0	0	0	0	0	0	0	0	-6.81293	6.48549	0	0.00712143	1	0	72.2891	6.55195	1	0	72.2891	52.0157	52.0157	28.3902	1.02272	50.8537	6.55195	0	4.42607	0	0
DATA	339	4	84		66	Structural	0		1	1	DarkCorner	DarkCorner	DarkCorner		11965.8	226.387	6.30509	1	6.305093e+000	6.277572e+000	1	0	64	6.778125e+001	68	1.002294e+001	9.822225e+000	32	5.046875e+001	49	6.932785e+000	6.301050e+000	0	0	0	0	0	0	0	0	-4.53799	6.48549	0	0.0710093	1	0	72.3192	6.93279	1	0	72.3192	50.4627	50.4627	30.6952	1.03312	50.4688	6.93279	0	6.91265	0	0
DATA	340	4	85		66	Structural	0		1	1	DarkCorner	DarkCorner	DarkCorner		11991.2	226.689	0	1	1.062030e+001	6.302476e+000	2	0	63	8.344444e+001	85	1.215196e+001	1.223145e+001	383	5.276240e+001	52	7.557698e+000	8.154300e+000	0	0	0	0	0	0	0	0	11.0872	6.57958	1	1.77566e-005	1	0	72.3572	7.5577	1	0	72.3572	48.8603	48.8603	46.3584	1.04397	52.7624	7.5577	0	22.7618	0	0
DATA	341	5	1		66	Structural	0		1	1	DarkCorner	DarkCorner	DarkCorner		9844.87	226.26	7.04634	1	7.046344e+000	7.015587e+000	1	1	64	7.340625e+001	71	1.028903e+001	8.895600e+000	375	5.174133e+001	52	6.880164e+000	6.671700e+000	0	0	0	0	0	0	0	0	-8.02182	6.48549	0	0.00161504	1	0	81.4281	6.88016	1	0	81.4281	48.5334	48.5334	36.3202	0.92444	51.7413	6.88016	0	3.17478	0	0
DATA	342	5	2		66	Structural	0		1	1	DarkCorner	DarkCorner	DarkCorner		9870.02	225.678	7.11085	1	7.110848e+000	7.079810e+000	3	1	61	7.006557e+001	69	1.010424e+001	1.037820e+001	30	5.296667e+001	53.5	7.457851e+000	7.968975e+000	0	0	0	0	0	0	0	0	-11.309	6.48549	0	1.23316e-005	1	0	81.3746	7.45785	1	0	81.3746	43.7019	43.7019	32.9796	0.916054	52.9667	7.45785	0	-0.127264	0	0
DATA	343	5	3		66	Structural	0		1	1	DarkCorner	DarkCorner	DarkCorner		9895.4	225.983	7.17651	1	7.176508e+000	7.145182e+000	3	0	62	6.808065e+001	67	9.913227e+000	8.710275e+000	31	5.025806e+001	50	5.994262e+000	5.189100e+000	0	0	0	0	0	0	0	0	-13.2631	6.48549	0	4.0702e-007	1	0	81.3437	5.99426	1	0	81.3437	43.3362	43.3362	30.9946	0.907673	50.2581	5.99426	0	-2.07113	0	0
DATA	344	5	4		66	Structural	0		1	1	DarkCorner	DarkCorner	DarkCorner		9921.26	226.918	7.24265	1	7.242654e+000	7.211040e+000	0	0	66	6.807576e+001	68	1.195930e+001	1.186080e+001	37	4.800000e+001	48	5.027701e+000	4.447800e+000	0	0	0	0	0	0	0	0	-13.2157	6.48549	0	4.43862e-007	1	0	81.2915	5.0277	1	0	81.2915	44.7812	44.7812	30.9898	0.899384	48	5.0277	0	-2.03218	0	0
DATA	345	5	5		66	Structural	0		1	1	DarkCorner	DarkCorner	DarkCorner		9946.43	226.545	7.2993	1	7.299296e+000	7.267435e+000	1	0	63	6.957143e+001	70	1.017383e+001	1.074885e+001	32	5.075000e+001	50.5	6.652673e+000	7.042350e+000	0	0	0	0	0	0	0	0	-11.6439	6.48549	0	7.04601e-006	1	0	81.2153	6.65267	1	0	81.2153	49.8279	49.8279	32.4854	0.892404	50.75	6.65267	0	-0.492501	0	0
DATA	346	5	6		66	Structural	0		1	1	DarkCorner	DarkCorner	DarkCorner		9972.67	227.018	7.35843	1	7.358434e+000	7.326315e+000	0	0	65	6.721538e+001	65	1.255549e+001	1.111950e+001	30	4.926667e+001	50	7.133860e+000	6.301050e+000	0	0	0	0	0	0	0	0	-13.9356	6.48549	0	1.16582e-007	1	0	81.151	7.13386	1	0	81.151	42.9674	42.9674	30.1294	0.885232	49.2667	7.13386	0	-2.80058	0	0
DATA	347	5	7		66	Structural	0		1	1	DarkCorner	DarkCorner	DarkCorner		9997.24	227.378	7.41071	1	7.410710e+000	7.378362e+000	3	0	61	6.655738e+001	66	1.044912e+001	1.260210e+001	33	5.045455e+001	51	6.819507e+000	5.930400e+000	0	0	0	0	0	0	0	0	-14.5295	6.48549	0	3.75165e-008	1	0	81.0869	6.81951	1	0	81.0869	37.847	37.847	29.4714	0.878988	50.4545	6.81951	0	-3.41198	0	0
DATA	348	5	8		66	Structural	0		1	1	DarkCorner	DarkCorner	DarkCorner		10021.9	226.627	7.45682	1	7.456820e+000	7.424271e+000	0	0	64	6.567188e+001	65	1.047909e+001	1.130482e+001	36	5.002778e+001	51	5.593292e+000	5.003775e+000	0	0	0	0	0	0	0	0	-15.3338	6.48549	0	7.75193e-009	1	0	81.0056	5.59329	1	0	81.0056	51.4001	51.4001	28.5859	0.873553	50.0278	5.59329	0	-4.24923	0	0
DATA	349	5	9		66	Structural	0		1	1	DarkCorner	DarkCorner	DarkCorner		10048.4	226.573	7.50594	0	7.505939e+000	7.473176e+000	0	0	64	6.759375e+001	66.5	1.048766e+001	1.130482e+001	35	5.231429e+001	51	8.227541e+000	8.524950e+000	0	0	0	0	0	0	0	0	-13.3161	6.48549	0	3.6932e-007	1	0	80.9098	8.22754	1	0	80.9098	65	65	30.5077	0.867836	52.3143	8.22754	0	-2.2736	0	0
DATA	350	5	10	unmapped	0		0	CTATACTGGGATACGTATGATTATACGCATAATGAAGTGACGATCACATCCGGGCAAGAT	263	0	CUST_197975_PI248252247	CUST_197975_PI248252247	CUST_197975_PI248252247	Unknown	10073.3	227.377	0	1	8.621873e+001	1.144006e+001	1	0	64	1.551719e+002	156.5	2.170331e+001	2.594550e+001	36	5.030556e+001	51	6.993137e+000	7.227675e+000	0	0	0	0	0	0	0	0	74.3658	9.86733	1	1.67871e-062	1	1	80.8061	6.99314	1	0	80.8061	46.8651	46.8651	118.086	0.862525	50.3056	6.99314	0	85.357	0	0
DATA	351	5	11	unmapped	0		0	CGCAAGCTTGGCAAGAGCACCAAGCGCGCTAACGCAAAGAATGTAGCACAAAGTGCAGGT	265	0	CUST_179115_PI248252247	CUST_179115_PI248252247	CUST_179115_PI248252247	Unknown	10099	227	0	1	3.230300e+002	3.317589e+001	0	3	66	3.578030e+002	357.5	3.946536e+001	3.595305e+001	30	5.600000e+001	55.5	7.961112e+000	8.710275e+000	0	0	0	0	0	0	0	0	277.113	28.4601	1	2.09114e-138	1	1	80.6903	7.96111	1	0	80.6903	54.9904	54.9904	320.717	0.857854	56	7.96111	0	288.044	0	0
DATA	352	5	12	unmapped	0		0	TGTATATGCTGATTATTATGATTACGAACGGCGAGATCATGTCTGAGTAAAGCAGGGTCA	267	0	CUST_86933_PI248252247	CUST_86933_PI248252247	CUST_86933_PI248252247	Unknown	10124.5	227	7.63266	0	7.632658e+000	7.599342e+000	1	0	61	7.629508e+001	74	1.235090e+001	1.482600e+001	30	5.163333e+001	49.5	8.010697e+000	7.227675e+000	0	0	0	0	0	0	0	0	-4.28054	6.48549	0	0.0883653	1	0	80.5756	8.0107	1	0	80.5756	65	65	39.2091	0.853428	51.6333	8.0107	0	6.59298	1	0
DATA	353	5	13	unmapped	0		0	TGAGGTTATCGGCATTAAAGATGAATGGAAAGATAGACTTGCCTTGGCAGCAGAAGATTA	269	0	CUST_20132_PI248252247	CUST_20132_PI248252247	CUST_20132_PI248252247	Unknown	10149.6	227.1	0	1	6.157356e+002	6.204520e+001	3	0	60	6.034333e+002	599	7.370725e+001	7.876313e+001	28	5.392857e+001	53.5	1.007722e+001	9.080925e+000	0	0	0	0	0	0	0	0	522.986	52.6992	1	8.87479e-177	1	1	80.447	10.0772	1	0	80.447	47.8731	47.8731	566.347	0.849368	53.9286	10.0772	0	533.789	0	0
DATA	354	5	14	unmapped	0		0	AGTATGTCAGCGTTTTGTTAACGACTCGAAACGTGTGTTGTATTCGGTGTTGCTCCTTGC	271	0	CUST_109807_PI248252247	CUST_109807_PI248252247	CUST_109807_PI248252247	Unknown	10175.4	227.427	7.70485	1	7.704845e+000	7.709284e+000	0	0	64	8.678125e+001	85.5	1.574546e+001	1.797652e+001	25	5.700000e+001	57	8.391464e+000	6.671700e+000	0	0	0	0	0	0	0	0	6.46927	6.51768	0	0.0105101	1	0	80.312	8.39146	1	0	80.312	57.5363	57.5363	49.6952	0.845432	57	8.39146	0	17.1986	1	0
DATA	355	5	15	unmapped	0		0	CACCATTGGTCTTCGCAACATGAACAATGGTGATGGCAGCGGTGCGCCATATAACTATCA	273	0	CUST_22062_PI248252247	CUST_22062_PI248252247	CUST_22062_PI248252247	Unknown	10200.6	227.427	0	1	3.417544e+002	3.503269e+001	0	0	64	3.679219e+002	369	4.497382e+001	4.577528e+001	31	5.277419e+001	53	9.013729e+000	7.783650e+000	0	0	0	0	0	0	0	0	287.757	29.4975	1	1.13042e-140	1	1	80.1648	9.01373	1	0	80.1648	57.5363	57.5363	330.836	0.842	52.7742	9.01373	0	298.401	0	0
DATA	356	5	16	unmapped	0		0	CGGGCATGATTTTGTGATACATGCATTATGCGTAATTGTTAATGTAGTCTGTATTTGACT	275	0	CUST_174901_PI248252247	CUST_174901_PI248252247	CUST_174901_PI248252247	Unknown	10225.9	227.5	0	1	3.070071e+002	3.165934e+001	2	0	62	3.375323e+002	334.5	5.004087e+001	4.503397e+001	33	5.245455e+001	52	7.250392e+000	7.413000e+000	0	0	0	0	0	0	0	0	257.52	26.5561	1	5.31224e-134	1	1	80.0121	7.25039	1	0	80.0121	56.9804	56.9804	300.446	0.838809	52.4545	7.25039	0	268.075	0	0
DATA	357	5	17	unmapped	0		0	TTTGCGACAACGTTTCCGGGTTGGACCCATGCAAAGACCAACTGAGAGACCTTCCCGAGG	277	0	CUST_145788_PI248252247	CUST_145788_PI248252247	CUST_145788_PI248252247	Unknown	10251.2	227.815	0	1	1.313386e+001	7.869760e+000	0	0	65	9.083077e+001	93	1.333413e+001	1.408470e+001	35	5.014286e+001	51	5.515448e+000	4.447800e+000	0	0	0	0	0	0	0	0	10.9776	6.57774	1	2.12259e-005	1	0	79.8532	5.51545	1	0	79.8532	45.4864	45.4864	53.7448	0.835825	50.1429	5.51545	0	21.4389	0	0
DATA	358	5	18	unmapped	0		0	AAGACTTGGAGAGCTGTAATACCAAACAGTAGCGAGGCTACAACGAGCCCAATGAATAAG	279	0	CUST_81884_PI248252247	CUST_81884_PI248252247	CUST_81884_PI248252247	Unknown	10276.6	227.573	7.81756	1	7.817556e+000	7.789260e+000	0	0	64	8.218750e+001	82	1.466978e+001	1.593795e+001	31	5.570968e+001	54	9.353051e+000	1.000755e+001	0	0	0	0	0	0	0	0	2.51011	6.49035	0	0.316011	1	0	79.6774	9.35305	1	0	79.6774	57.5363	57.5363	45.1015	0.833243	55.7097	9.35305	0	12.8631	1	0
DATA	359	5	19	unmapped	0		0	GAAGAGATGAAGATGTGTTTGTCCATCTAGCTGCTCGGGGTTCCCAACTCTTATGTAGTT	281	0	CUST_196142_PI248252247	CUST_196142_PI248252247	CUST_196142_PI248252247	Unknown	10302.3	227.5	0	1	4.094731e+002	4.168472e+001	0	1	65	4.197231e+002	407	8.075861e+001	7.709520e+001	35	5.188571e+001	51	7.533343e+000	7.413000e+000	0	0	0	0	0	0	0	0	340.202	34.6329	1	9.1882e-151	1	1	79.5208	7.53334	1	0	79.5208	57.5363	57.5363	382.637	0.83083	51.8857	7.53334	0	350.469	0	0
DATA	360	5	20	unmapped	0		0	AACATCAAGAAAATTGAATAATTGGCTTTGCCAACATGCACAGTATGGTAAGCCATCCGG	283	0	CUST_161890_PI248252247	CUST_161890_PI248252247	CUST_161890_PI248252247	Unknown	10327.4	228.254	0	1	1.385236e+003	1.387446e+002	0	1	63	1.227095e+003	1235	1.131299e+002	1.263917e+002	32	5.243750e+001	52	6.632946e+000	7.598325e+000	0	0	0	0	0	0	0	0	1147.7	114.953	1	1.72618e-224	1	1	79.3995	6.63295	1	0	79.3995	46.1809	46.1809	1190.01	0.82852	52.4375	6.63295	0	1157.91	0	0
DATA	361	5	21	unmapped	0		0	CGCCCGGCAAGGATTTCATATATTGAGTATTAAACACAATATTTCAAGTTTTACACTCTG	285	0	CUST_102039_PI248252247	CUST_102039_PI248252247	CUST_102039_PI248252247	Unknown	10352.9	228.041	0	1	7.939429e+002	7.978100e+001	0	0	66	7.355000e+002	717.5	9.793817e+001	1.141602e+002	35	5.245714e+001	51	7.964417e+000	8.895600e+000	0	0	0	0	0	0	0	0	656.299	65.9496	1	1.50502e-190	1	1	79.2008	7.96442	1	0	79.2008	46.8651	46.8651	698.414	0.826633	52.4571	7.96442	0	666.389	0	0
DATA	362	5	22	unmapped	0		0	GGTCGAACATCAGATCGCAAAACTTCTTGTACAATTATCAAAAAGTCAAGACGATGAAAT	287	0	CUST_58664_PI248252247	CUST_58664_PI248252247	CUST_58664_PI248252247	Unknown	10378.5	228	0	1	3.292446e+002	3.385013e+001	1	0	61	3.506393e+002	346	5.080946e+001	5.708010e+001	32	5.453125e+001	52.5	9.005319e+000	1.037820e+001	0	0	0	0	0	0	0	0	271.6	27.9236	1	3.37509e-137	1	1	79.0395	9.00532	1	0	79.0395	54.1152	54.1152	313.553	0.824918	54.5313	9.00532	0	281.603	0	0
DATA	363	5	23	unmapped	0		0	TAGAAATGCAGGTCATGAGATCGTTTTGTTGTTGCCCCGAGGTTCGGTTGCATTGATCAA	289	0	CUST_153276_PI248252247	CUST_153276_PI248252247	CUST_153276_PI248252247	Unknown	10403.5	228	0	0	7.767928e+001	1.106225e+001	6	2	54	1.428704e+002	143	1.662238e+001	1.445535e+001	33	5.687879e+001	56	7.916587e+000	8.154300e+000	0	0	0	0	0	0	0	0	63.9643	9.10911	1	9.43676e-055	1	1	78.9061	7.91659	1	0	78.9061	65	65	105.784	0.823441	56.8788	7.91659	0	73.9095	0	0
DATA	364	5	24	unmapped	0		0	CTCAGAATATTACTTATACTGCCTCATATCAATCAGCGCTGTTATTCTTCCTCCTCCCTA	291	0	CUST_148205_PI248252247	CUST_148205_PI248252247	CUST_148205_PI248252247	Unknown	10429.1	228.065	0	1	8.896807e+001	1.189057e+001	0	0	67	1.518507e+002	149	2.209570e+001	2.186835e+001	29	5.244828e+001	52	7.179267e+000	8.154300e+000	0	0	0	0	0	0	0	0	73.1422	9.77545	1	1.24569e-061	1	1	78.7085	7.17927	1	0	78.7085	54.4085	54.4085	114.765	0.822118	52.4483	7.17927	0	82.9685	0	0
DATA	365	5	25	unmapped	0		0	GTTTCGGTGTTATAGAAGTAAGGCAGGCCTTTCGACTTTGATATGCGGACTTCCCATGTA	293	0	CUST_9139_PI248252247	CUST_9139_PI248252247	CUST_9139_PI248252247	Unknown	10454.5	228.474	0	1	6.675685e+002	6.722269e+001	1	0	64	6.264375e+002	619	9.861499e+001	9.321847e+001	35	5.714286e+001	58	9.502764e+000	8.895600e+000	0	0	0	0	0	0	0	0	548.028	55.1852	1	1.2971e-179	1	1	78.4094	9.50276	1	0	78.4094	50.1463	50.1463	589.351	0.820932	57.1429	9.50276	0	557.635	0	0
DATA	366	5	26	unmapped	0		0	GAGGACTTGCTTTTCTCTCTTCGATTTCTCTTCATTACCCTTTTAATTGACAAACGACCT	295	0	CUST_91236_PI248252247	CUST_91236_PI248252247	CUST_91236_PI248252247	Unknown	10480	228.5	0	1	4.580840e+003	4.581523e+002	0	0	62	3.834500e+003	3728	6.806038e+002	8.176539e+002	31	5.300000e+001	52	7.234178e+000	9.266250e+000	0	0	0	0	0	0	0	0	3756.31	375.687	1	1.4599e-296	1	1	78.1896	7.23418	1	0	78.1896	48.5334	48.5334	3797.41	0.820005	53	7.23418	0	3765.78	0	0
DATA	367	5	27	unmapped	0		0	GAGACAGGCGTGTGGGACAAGAGATTAAGTCCGGATTTTTCGGTATCTGTGAAATTCAGT	297	0	CUST_162208_PI248252247	CUST_162208_PI248252247	CUST_162208_PI248252247	Unknown	10505.4	228.427	0	1	8.760583e+001	1.180730e+001	1	0	63	1.496984e+002	150	1.857125e+001	1.630860e+001	25	5.172000e+001	50	7.202546e+000	1.037820e+001	0	0	0	0	0	0	0	0	71.7737	9.67348	1	1.20643e-060	1	1	77.9247	7.20255	1	0	77.9247	57.5363	57.5363	112.612	0.81928	51.72	7.20255	0	81.0613	0	0
DATA	368	5	28	unmapped	0		0	GGTCGTGTGGAGGTGCGGGTCTTTCCTTCGAGATAGCGTTTTTCTGCAAAGAAATCTCCG	299	0	CUST_110967_PI248252247	CUST_110967_PI248252247	CUST_110967_PI248252247	Unknown	10530.7	228.614	0	1	2.256210e+002	2.391243e+001	0	0	65	2.624308e+002	263	4.676570e+001	5.708010e+001	34	5.550000e+001	54	8.938341e+000	7.783650e+000	0	0	0	0	0	0	0	0	184.712	19.5767	1	3.65225e-114	1	1	77.7191	8.93834	1	0	77.7191	51.4001	51.4001	225.345	0.818681	55.5	8.93834	0	193.879	0	0
DATA	369	5	29	unmapped	0		0	GCCATTGGCATTGATATGATCAATACAAAACAGCAACTCTATTTCGGCTCAATCTTAAAA	301	0	CUST_176729_PI248252247	CUST_176729_PI248252247	CUST_176729_PI248252247	Unknown	10556.2	228.481	0	1	7.864005e+003	7.864405e+002	0	0	65	6.512569e+003	6268	9.913691e+002	1.209802e+003	30	5.203333e+001	52.5	8.218916e+000	7.968975e+000	0	0	0	0	0	0	0	0	6435.15	643.548	1	0	1	1	77.4209	8.21892	1	0	77.4209	49.8279	49.8279	6475.48	0.818304	52.0333	8.21892	0	6444.1	0	0
DATA	370	5	30	unmapped	0		0	CGATTGACTATTCTCAGAAGATAGCGAGGTATAGCTTTGCGCAAAGACAGCAAGCACATA	303	0	CUST_174880_PI248252247	CUST_174880_PI248252247	CUST_174880_PI248252247	Unknown	10581.5	228.5	7.96264	1	7.962639e+000	7.927883e+000	1	0	67	7.714925e+001	75	1.386106e+001	1.408470e+001	38	5.563158e+001	55.5	7.882314e+000	7.413000e+000	0	0	0	0	0	0	0	0	0.0391563	6.48549	0	0.987498	1	0	77.1101	7.88231	1	0	77.1101	57.5363	57.5363	40.0633	0.818061	55.6316	7.88231	0	8.77246	1	0
DATA	371	5	31	unmapped	0		0	TGTCGGCGGACTGTTCCTTCCTGTTCATATTTCTGTTTTACTCTCAGCGTATTTGTCGTA	305	0	CUST_169670_PI248252247	CUST_169670_PI248252247	CUST_169670_PI248252247	Unknown	10606.6	228.573	0	1	3.617396e+004	3.617404e+003	0	0	65	2.966572e+004	28452.8	4.821369e+003	4.946717e+003	30	5.726667e+001	57.5	9.206195e+000	1.056353e+001	0	0	1	0	0	0	0	0	29588.9	2958.9	1	0	1	1	76.7821	9.20619	1	0	76.7821	57.5363	57.5363	29628.6	0.817963	57.2667	9.20619	0	29597.4	0	0
DATA	372	5	32	unmapped	0		0	CGACAGCCAACTATGGAATCATACAGTAGCACCATTGATACTAGAAGTACAGAAATTTCG	307	0	CUST_212055_PI248252247	CUST_212055_PI248252247	CUST_212055_PI248252247	Unknown	10632.6	228.797	0	1	4.598302e+001	9.165503e+000	1	0	64	1.140625e+002	112.5	1.613718e+001	2.001510e+001	40	5.137500e+001	52	5.127540e+000	4.633125e+000	0	0	0	0	0	0	0	0	37.6137	7.4973	1	3.99265e-031	1	1	76.4488	5.12754	1	0	76.4488	48.5334	48.5334	76.9765	0.817991	51.375	5.12754	0	45.8694	0	0
DATA	373	5	33	unmapped	0		0	AGCGTGTTAATATCGGGCGGAGGAGCATTGAGGTTGTCCGCGATTGCAAGCTATAGATGG	309	0	CUST_181199_PI248252247	CUST_181199_PI248252247	CUST_181199_PI248252247	Unknown	10658.1	229.216	0	1	6.605172e+002	6.652570e+001	0	0	66	6.166061e+002	588	1.007376e+002	1.119363e+002	21	5.919048e+001	54	1.296387e+001	1.186080e+001	0	0	0	0	0	0	1	0	540.393	54.4271	1	9.19499e-179	1	1	76.2133	12.9639	1	0	76.2133	47.5395	47.5395	579.52	0.818136	59.1905	12.9639	0	548.507	0	0
DATA	374	5	34	unmapped	0		0	GTGATGCGCTTAAAGCTGGACCGATTCACTTATGGCACTAATTGGGTAAAATGCTTTGAC	311	0	CUST_127367_PI248252247	CUST_127367_PI248252247	CUST_127367_PI248252247	Unknown	10683.4	229.307	0	1	4.502711e+003	4.503408e+002	0	0	65	3.761215e+003	3631	5.980409e+002	6.953394e+002	29	5.393103e+001	50	1.162488e+001	1.334340e+001	0	0	0	0	0	0	0	0	3685.35	368.592	1	2.10797e-295	1	1	75.8673	11.6249	1	0	75.8673	47.8731	47.8731	3724.13	0.818473	53.931	11.6249	0	3693.21	0	0
DATA	375	5	35	unmapped	0		0	ATCGAGAAATATGCACGATATATCATGTCTAATGTCGAGGTCCAAAGTCGTCTGTCCGAG	313	0	CUST_8183_PI248252247	CUST_8183_PI248252247	CUST_8183_PI248252247	Unknown	10708.7	229.3	0	1	4.553159e+002	4.621513e+001	0	0	64	4.485000e+002	434	7.067138e+001	9.025327e+001	33	5.136364e+001	49	8.587120e+000	5.930400e+000	0	0	0	0	0	0	0	0	372.887	37.8485	1	2.6517e-156	1	1	75.6134	8.58712	1	0	75.6134	46.8651	46.8651	411.414	0.818962	51.3636	8.58712	0	380.594	0	0
DATA	376	5	36	unmapped	0		0	AACACCCCAGGTGATGGCATAGTGCTTGAGCACTAGATCAAGCTCTTCTAGCTCATCCAA	315	0	CUST_60036_PI248252247	CUST_60036_PI248252247	CUST_60036_PI248252247	Unknown	10733.6	229.209	0	1	1.718693e+001	8.097654e+000	0	0	65	8.935385e+001	87	1.374140e+001	1.556730e+001	23	4.821739e+001	49	7.470892e+000	7.042350e+000	0	0	0	0	0	0	0	0	14.0861	6.6367	1	8.76861e-008	1	0	75.2677	7.47089	1	0	75.2677	46.5243	46.5243	52.2678	0.819583	48.2174	7.47089	0	21.5446	0	0
DATA	377	5	37	unmapped	0		0	AGAGTGCATAGTACTCACCTGATGCTTATCGTGGACATGCTCGGACCTTCCTTAAAAGTT	317	0	CUST_113835_PI248252247	CUST_113835_PI248252247	CUST_113835_PI248252247	Unknown	10759.5	229.853	0	1	1.029819e+003	1.032850e+002	0	0	64	9.196875e+002	894	1.609810e+002	1.888462e+002	28	4.885714e+001	50	5.917421e+000	5.559750e+000	0	0	0	0	0	0	0	0	844.712	84.7198	1	7.19006e-206	1	1	74.9753	5.91742	1	0	74.9753	49.8279	49.8279	882.601	0.820253	48.8571	5.91742	0	851.981	0	0
DATA	378	5	38	unmapped	0		0	TTCGGATTATGCAGCATATGATATACGTTGGCAAGGACGATTGTACCTTTTGGAATGAAG	319	0	CUST_52028_PI248252247	CUST_52028_PI248252247	CUST_52028_PI248252247	Unknown	10784.3	229.441	7.93249	1	7.932487e+000	7.910416e+000	2	0	62	7.838710e+001	77	1.118892e+001	1.111950e+001	33	5.109091e+001	50	6.893673e+000	5.189100e+000	0	0	0	0	0	0	0	0	3.65818	6.4958	0	0.144742	1	0	74.7289	6.89367	1	0	74.7289	46.8651	46.8651	41.3011	0.82117	51.0909	6.89367	0	10.7812	1	0
DATA	379	5	39	unmapped	0		0	AAGAATTCCTCGCGGATGAGATTTCCAAGACAGTAAATGTCAGCCTTGAACGGATTGGTG	321	0	CUST_56778_PI248252247	CUST_56778_PI248252247	CUST_56778_PI248252247	Unknown	10810.1	229.5	0	0	4.945562e+001	9.310322e+000	1	0	63	1.151111e+002	114	2.030502e+001	1.927380e+001	34	5.232353e+001	51.5	9.527379e+000	1.093418e+001	0	0	0	0	0	0	0	0	40.6613	7.65474	1	3.72865e-034	1	1	74.4498	9.52738	1	0	74.4498	65	65	78.0251	0.822178	52.3235	9.52738	0	47.6113	0	0
DATA	380	5	40	unmapped	0		0	CTTGTCAGTTACTTCATGGTGTAATCATCCGCTGCTTAGCATTGCTAAATAGTAATTAAT	323	0	CUST_153531_PI248252247	CUST_153531_PI248252247	CUST_153531_PI248252247	Unknown	10835.7	230.357	0	1	3.258565e+003	3.259518e+002	0	0	64	2.756609e+003	2684.5	4.870179e+002	5.780287e+002	31	5.541935e+001	54	8.496172e+000	7.783650e+000	0	0	0	0	0	0	0	0	2682.41	268.319	1	4.32117e-276	1	1	74.1988	8.49617	1	0	74.1988	46.8651	46.8651	2719.52	0.823188	55.4194	8.49617	0	2689.22	0	0
DATA	381	5	41	unmapped	0		0	TCAAGGATGGGCGTGAGATCTAGGCGAGCAATGAGGATGTCGTTACCCATATCGGCCTGA	325	0	CUST_102398_PI248252247	CUST_102398_PI248252247	CUST_102398_PI248252247	Unknown	10860.6	229.573	0	1	5.868375e+001	9.813697e+000	1	0	63	1.223175e+002	120	2.089206e+001	2.075640e+001	49	5.120408e+001	50	6.337651e+000	5.189100e+000	0	0	0	0	0	0	0	0	48.3858	8.09157	1	1.6726e-041	1	1	73.9317	6.33765	1	0	73.9317	57.5363	57.5363	85.2315	0.824518	51.2041	6.33765	0	55.0307	0	0
DATA	382	5	42	unmapped	0		0	GTAGAACTTGAACACATGTTATATTTTGTAAGATGGATACCTTCCGGTCCCGTTTATTAA	327	0	CUST_38039_PI248252247	CUST_38039_PI248252247	CUST_38039_PI248252247	Unknown	10886.7	230.357	0	1	1.394710e+004	1.394732e+003	0	0	64	1.159136e+004	11367	1.262296e+003	1.357876e+003	37	5.070270e+001	51	6.674432e+000	6.671700e+000	0	0	0	0	0	0	0	0	11517.6	1151.78	1	0	1	1	73.7464	6.67443	1	0	73.7464	46.8651	46.8651	11554.3	0.825807	50.7027	6.67443	0	11524.2	0	0
DATA	383	5	43	unmapped	0		0	GAGCAAAGGACCACTAGGTCCGATGTTGATGAACCATTGGCACTATGAAAAGGGCTCCTA	329	0	CUST_18697_PI248252247	CUST_18697_PI248252247	CUST_18697_PI248252247	Unknown	10911.9	230.104	0	1	1.705282e+002	1.876839e+001	1	1	65	2.145692e+002	216	2.302307e+001	2.149770e+001	36	5.333333e+001	53	6.628941e+000	6.671700e+000	0	0	0	0	0	0	0	0	141.08	15.5273	1	2.59766e-098	1	1	73.4892	6.62894	1	0	73.4892	46.8651	46.8651	177.483	0.827312	53.3333	6.62894	0	147.506	0	0
DATA	384	5	44	unmapped	0		0	GAGTGGATCATGAGGCCATCATGATGGTCATACCCATGCGCCCAAAATTACATGCATTTA	331	0	CUST_184505_PI248252247	CUST_184505_PI248252247	CUST_184505_PI248252247	Unknown	10937.4	230.338	0	1	3.761851e+002	3.842361e+001	1	1	62	3.850645e+002	388	3.973060e+001	3.947422e+001	28	5.557143e+001	55	7.904188e+000	7.042350e+000	0	0	0	0	0	0	0	0	311.813	31.8486	1	1.65316e-145	1	1	73.2513	7.90419	1	0	73.2513	47.8731	47.8731	347.979	0.828882	55.5714	7.90419	0	318.115	0	0
DATA	385	5	45	unmapped	0		0	CGTTAGACCATTACAAACAAAAAGATCTAGATGTACTAGTCGTGTTGTAGTTTTCGTTTG	333	0	CUST_110787_PI248252247	CUST_110787_PI248252247	CUST_110787_PI248252247	Unknown	10962.5	230	0	1	1.056025e+005	1.056025e+004	0	1	61	8.778878e+004	86081.7	7.153231e+003	8.341384e+003	31	5.906452e+001	58	9.337864e+000	8.524950e+000	0	0	1	0	0	0	1	0	87715.7	8771.57	1	0	1	1	73.1021	9.33786	1	0	73.1021	54.1152	54.1152	87751.7	0.830621	59.0645	9.33786	0	87721.9	0	0
DATA	386	5	46	unmapped	0		0	TGGGCACGCGCACGCCAGATACGGAGAAGCCGTGATACTAATTAGAACTTTGATATTTTA	335	0	CUST_177018_PI248252247	CUST_177018_PI248252247	CUST_177018_PI248252247	Unknown	10987.9	230.2	0	1	1.698641e+003	1.700427e+002	1	0	65	1.486954e+003	1476	1.644736e+002	1.653099e+002	31	5.180645e+001	51	6.057609e+000	5.189100e+000	0	0	0	0	0	0	0	0	1413.98	141.547	1	3.6091e-237	1	1	72.9695	6.05761	1	0	72.9695	46.8651	46.8651	1449.87	0.832421	51.8065	6.05761	0	1420.24	0	0
DATA	387	5	47	unmapped	0		0	AGCGAGTTTATTGACATCACCTTCGCAGTTGCGTATCAGTAACAGTTGTTTTGTTCCGCC	337	0	CUST_184344_PI248252247	CUST_184344_PI248252247	CUST_184344_PI248252247	Unknown	11013.4	230.427	0	1	2.961614e+001	8.318309e+000	0	0	64	9.751563e+001	94.5	1.795320e+001	1.871782e+001	41	5.224390e+001	51	8.587143e+000	8.895600e+000	0	0	0	0	0	0	0	0	24.7098	6.94027	1	7.38521e-018	1	0	72.8058	8.58714	1	0	72.8058	57.5363	57.5363	60.4296	0.834337	52.2439	8.58714	0	30.9157	0	0
DATA	388	5	48	unmapped	0		0	TGGATCATTAACGTCGAATACGCAAGGTGGATGTATTTTCTTTCATTTTCCCCACATTTT	339	0	CUST_45380_PI248252247	CUST_45380_PI248252247	CUST_45380_PI248252247	Unknown	11038.9	230.493	0	1	6.030217e+003	6.030715e+002	0	0	62	5.116339e+003	4920	8.972578e+002	1.072476e+003	28	5.275000e+001	51.5	6.747427e+000	7.042350e+000	0	0	0	0	0	0	0	0	5043.64	504.406	1	1.76834e-314	1	1	72.6969	6.74743	1	0	72.6969	48.5334	48.5334	5079.25	0.836395	52.75	6.74743	0	5049.86	0	0
DATA	389	5	49	unmapped	0		0	AATCCAATCTGAGTCTTAAAATCTTCACGTTTCCTCTGATCTCTGAACTCGCGCATATGT	341	0	CUST_42525_PI248252247	CUST_42525_PI248252247	CUST_42525_PI248252247	Unknown	11064	230.455	0	1	2.674641e+001	8.183613e+000	2	0	60	9.495000e+001	94	1.325810e+001	1.445535e+001	27	5.355556e+001	53	5.472542e+000	5.930400e+000	0	0	0	0	0	0	0	0	22.4281	6.86235	1	1.52813e-015	1	0	72.5219	5.47254	1	0	72.5219	55.8519	55.8519	57.864	0.838547	53.5556	5.47254	0	28.5917	0	0
DATA	390	5	50	unmapped	0		0	TGGGAGTTTATGGATTGCCAAACTTGATTTAGCGCCATGTCAGACCATTGCTTGTTAACC	343	0	CUST_33949_PI248252247	CUST_33949_PI248252247	CUST_33949_PI248252247	Unknown	11089.5	230.5	7.74691	1	7.746906e+000	7.713091e+000	0	0	68	7.085294e+001	70	9.933006e+000	1.037820e+001	29	5.227586e+001	51	7.941287e+000	9.636900e+000	0	0	0	0	0	0	0	0	-1.53157	6.48549	0	0.540213	1	0	72.3845	7.94129	1	1	72.3845	57.5363	57.5363	33.7669	0.840842	52.2759	7.94129	0	4.61904	1	0
DATA	391	5	51	unmapped	0		0	ACTTTGGCAAAGTATCTGAGCCAGTGACCAAAGCTCGTTTGACAGCCATAGATACCAAGA	345	0	CUST_41386_PI248252247	CUST_41386_PI248252247	CUST_41386_PI248252247	Unknown	11114.6	230.618	0	1	2.669595e+002	2.778188e+001	0	0	64	2.973438e+002	289.5	4.392642e+001	5.226165e+001	37	5.489189e+001	54	8.752091e+000	1.037820e+001	0	0	0	0	0	0	0	0	225.101	23.4258	1	6.10022e-126	1	1	72.2425	8.75209	1	0	72.2425	49.5074	49.5074	260.258	0.843204	54.8919	8.75209	0	231.234	0	0
DATA	392	5	52	unmapped	0		0	ACATTTGACGCTATTGAGAGCCTTGATAAATCATGACCAATCTCGGACTTCATGAAAGCG	347	0	CUST_5713_PI248252247	CUST_5713_PI248252247	CUST_5713_PI248252247	Unknown	11140.4	230.573	7.7016	1	7.701603e+000	7.668158e+000	0	0	64	7.254688e+001	71	1.063228e+001	1.130482e+001	29	5.117241e+001	50	8.848200e+000	1.186080e+001	0	0	0	0	0	0	0	0	0.434907	6.48564	0	0.861841	1	0	72.112	8.8482	1	0	72.112	57.5363	57.5363	35.4609	0.845788	51.1724	8.8482	0	6.56674	1	0
DATA	393	5	53	unmapped	0		0	AAACGGTCTTGATCACTGGCTCGCCATTCAATTTGAGGTACTTTTTTACGGTATTCCAAT	349	0	CUST_125327_PI248252247	CUST_125327_PI248252247	CUST_125327_PI248252247	Unknown	11165.7	231.145	0	1	3.031095e+003	3.032059e+002	0	0	65	2.643400e+003	2607	4.880907e+002	5.656119e+002	32	5.609375e+001	54.5	8.607421e+000	1.037820e+001	0	0	0	0	0	0	0	0	2571.39	257.22	1	1.60469e-273	1	1	72.0138	8.60742	1	0	72.0138	46.5243	46.5243	2606.31	0.848336	56.0938	8.60742	0	2577.55	0	0
DATA	394	5	54	unmapped	0		0	ACTTTTCAGCAACAACAATCACATTCAAGTTGAGAGCCTACTCACTGCAGCATTAGTACA	351	0	CUST_189924_PI248252247	CUST_189924_PI248252247	CUST_189924_PI248252247	Unknown	11191	231	7.65327	1	7.653271e+000	7.628462e+000	0	0	69	7.498551e+001	75	1.220353e+001	1.556730e+001	32	5.312500e+001	52	8.548722e+000	1.000755e+001	0	0	0	0	0	0	0	0	3.08173	6.49281	0	0.218733	1	0	71.9038	8.54872	1	0	71.9038	54.9904	54.9904	37.8995	0.851129	53.125	8.54872	0	9.26419	1	0
DATA	395	5	55	unmapped	0		0	GCTATCGAGGTGGAGAGATTACCATGAAAAGCCATAGCATCAAATTTGATGATTAGAACC	353	0	CUST_28549_PI248252247	CUST_28549_PI248252247	CUST_28549_PI248252247	Unknown	11216.3	231.052	0	1	2.460317e+003	2.461489e+002	0	0	65	2.172954e+003	2086	3.875890e+002	4.173519e+002	27	4.948148e+001	49	4.693452e+000	4.077150e+000	0	0	0	0	0	0	0	0	2101.15	210.215	1	3.03897e-261	1	1	71.7996	4.69345	1	0	71.7996	49.1849	49.1849	2135.87	0.854018	49.4815	4.69345	0	2107.36	0	0
DATA	396	5	56	unmapped	0		0	ACTTGATCTCGGCGCGGATAGACAATGCCATAGATGAAGGCCCAGACACCTATGCAGTAA	355	0	CUST_86525_PI248252247	CUST_86525_PI248252247	CUST_86525_PI248252247	Unknown	11241.5	231	7.60045	1	7.600451e+000	7.567275e+000	0	0	62	7.159677e+001	73.5	1.187981e+001	1.241677e+001	30	5.370000e+001	53	8.000647e+000	7.413000e+000	0	0	0	0	0	0	0	0	-0.108727	6.48549	0	0.965295	1	0	71.7055	8.00065	1	0	71.7055	54.1152	54.1152	34.5108	0.857044	53.7	8.00065	0	6.14118	1	0
DATA	397	5	57	unmapped	0		0	ACCCCGCTGCTCGCCGCAATCGGAAAGCGGGAAGCGCTTTCACCCAACACTTCATCTTCA	357	0	CUST_162122_PI248252247	CUST_162122_PI248252247	CUST_162122_PI248252247	Unknown	11267.4	231.069	0	1	3.096775e+001	8.150153e+000	5	0	59	9.827119e+001	98	1.334532e+001	1.186080e+001	38	5.123684e+001	49.5	7.670351e+000	8.154300e+000	0	0	0	0	0	0	0	0	26.6406	7.01134	1	7.60687e-020	1	0	71.6305	7.67035	1	0	71.6305	53.8203	53.8203	61.1852	0.86027	51.2368	7.67035	0	32.9545	0	0
DATA	398	5	58	unmapped	0		0	TAGTTACTCCACCGCTCCAGAAAAATGATAACATAGCACCCCGCATTTGTGAATAAATTA	359	0	CUST_14101_PI248252247	CUST_14101_PI248252247	CUST_14101_PI248252247	Unknown	11292.7	231.4	0	1	7.471033e+003	7.471410e+002	0	0	65	6.522862e+003	6287	1.105496e+003	1.368440e+003	33	5.260606e+001	52	8.100692e+000	7.413000e+000	0	0	0	0	0	0	0	0	6451.29	645.161	1	0	1	1	71.5747	8.10069	1	0	71.5747	50.7771	50.7771	6485.78	0.863507	52.6061	8.10069	0	6457.68	0	0
DATA	399	5	59	unmapped	0		0	ATCTCCCTGGTTGATCCAGACCTTTTTCCTCATCTTGCCTCGAATATGGGCTAATCTCTT	361	0	CUST_43290_PI248252247	CUST_43290_PI248252247	CUST_43290_PI248252247	Unknown	11318.5	231.299	0	1	4.155677e+002	4.222459e+001	0	0	65	4.318769e+002	421	6.895685e+001	7.338870e+001	27	5.266667e+001	53	1.012993e+001	1.149015e+001	0	0	0	0	0	0	0	0	360.315	36.6105	1	3.12946e-154	1	1	71.5623	10.1299	1	0	71.5623	50.1463	50.1463	394.791	0.867042	52.6667	10.1299	0	366.839	0	0
DATA	400	5	60	unmapped	0		0	CAGGGTACTTCATTCCTAAGGGGTCGATTGTCTTGGCCAATATACATTTCATGATGAACG	363	0	CUST_53794_PI248252247	CUST_53794_PI248252247	CUST_53794_PI248252247	Unknown	11343.2	231.321	0	1	5.316569e+002	5.368511e+001	0	0	65	5.343538e+002	517	1.075747e+002	1.260210e+002	36	5.319444e+001	53	7.626343e+000	6.301050e+000	0	0	0	0	0	0	0	0	462.836	46.7358	1	2.24141e-169	1	1	71.5181	7.62634	1	0	71.5181	50.7771	50.7771	497.268	0.870553	53.1944	7.62634	0	469.454	0	0
DATA	401	5	61	unmapped	0		0	AGGAATTACCGCCTGACCCATGTCATCATGGGTATGACGACAATTCCAAGGCTGTTTTTT	365	0	CUST_12802_PI248252247	CUST_12802_PI248252247	CUST_12802_PI248252247	Unknown	11369	231.776	0	1	1.372094e+001	7.543925e+000	0	0	65	8.350769e+001	83	1.534817e+001	1.704990e+001	40	5.480000e+001	53	9.656139e+000	9.266250e+000	0	0	0	0	0	0	0	0	11.9959	6.5955	1	3.86787e-006	1	0	71.5118	9.65614	1	0	71.5118	49.1849	49.1849	46.4217	0.87428	54.8	9.65614	0	18.7534	0	0
DATA	402	5	62	unmapped	0		0	CAAAACTTACCGCAAGTAAGCTGATAAGAAACAAAAGCAATTAGCCACTCGTTTTTCTTT	367	0	CUST_40576_PI248252247	CUST_40576_PI248252247	CUST_40576_PI248252247	Unknown	11394.7	231.795	0	1	9.389372e+003	9.389663e+002	0	0	65	8.317615e+003	8039	1.304953e+003	1.590088e+003	26	5.207692e+001	50.5	7.724885e+000	6.486375e+000	0	0	0	0	0	0	0	0	8246.1	824.635	1	0	1	1	71.516	7.72488	1	0	71.516	50.1463	50.1463	8280.53	0.878238	52.0769	7.72488	0	8253.01	0	0
DATA	403	5	63	unmapped	0		0	ATCTCCCCGTTAATATGGTTCGTTATCGAAATTCTCGTTTTCCTTGTGTACTATTACGTT	369	0	CUST_156597_PI248252247	CUST_156597_PI248252247	CUST_156597_PI248252247	Unknown	11419.6	231.573	0	1	1.918302e+002	2.054312e+001	1	0	63	2.407937e+002	227	4.259682e+001	4.077150e+001	33	5.260606e+001	52	5.454009e+000	6.671700e+000	0	0	0	0	0	0	0	0	169.253	18.1254	1	5.41172e-109	1	1	71.5403	5.45401	1	0	71.5403	57.5363	57.5363	203.708	0.882308	52.6061	5.45401	0	176.33	0	0
DATA	404	5	64	unmapped	0		0	CCGTCGATGTACTCATGTCAGCAAAGAAATCAAGTAGTTTTGTTAACATGGCAAATAATA	371	0	CUST_120727_PI248252247	CUST_120727_PI248252247	CUST_120727_PI248252247	Unknown	11444.9	231.762	0	1	1.731495e+004	1.731510e+003	0	0	66	1.542136e+004	15280	2.284924e+003	2.880877e+003	38	5.560526e+001	55.5	1.026813e+001	1.074885e+001	0	0	0	0	0	0	0	0	15349.8	1534.99	1	0	1	1	71.5669	10.2681	1	0	71.5669	50.4627	50.4627	15384.3	0.886505	55.6053	10.2681	0	15357	0	0
DATA	405	5	65	unmapped	0		0	GGAATGTTTCTTATATTCTGACGGGTTATTCGAAGGGTATGCAGTTCTGTTGTCGACGTA	373	0	CUST_177049_PI248252247	CUST_177049_PI248252247	CUST_177049_PI248252247	Unknown	11470.5	232	0	1	1.110529e+002	1.327848e+001	1	0	61	1.705246e+002	166	2.514863e+001	2.075640e+001	36	5.438889e+001	53	1.050518e+001	1.074885e+001	0	0	0	0	0	0	0	0	98.9403	11.8302	1	5.09598e-078	1	1	71.5843	10.5052	1	0	71.5843	54.1152	54.1152	133.439	0.89093	54.3889	10.5052	0	106.361	0	0
DATA	406	5	66	unmapped	0		0	TGCGCGCCAAATGACTTGAGGCTGCTGTCGATGCTACCTCAGCACTATGCTTCCCTACCA	375	0	CUST_204841_PI248252247	CUST_204841_PI248252247	CUST_204841_PI248252247	Unknown	11495.6	232	0	1	5.207427e+002	5.257546e+001	2	0	63	5.379365e+002	533	6.997232e+001	6.671700e+001	31	5.209677e+001	52	5.810077e+000	5.930400e+000	0	0	0	0	0	0	0	0	466.332	47.082	1	7.8496e-170	1	1	71.605	5.81008	1	0	71.605	48.5334	48.5334	500.851	0.895512	52.0968	5.81008	0	473.923	0	0
DATA	407	5	67	unmapped	0		0	GTAGTGGACAGGCTAGTGAGAGATATCAGCACGAAGCCGAGGGTGACGAGGTTCCAGATC	377	0	CUST_95146_PI248252247	CUST_95146_PI248252247	CUST_95146_PI248252247	Unknown	11521.3	232.014	0	1	8.212173e+002	8.243701e+001	1	0	64	8.110469e+002	808	1.296563e+002	1.653099e+002	31	5.067742e+001	50	5.166476e+000	5.189100e+000	0	0	0	0	0	0	0	0	739.419	74.2257	1	8.71142e-198	1	1	71.6283	5.16648	1	0	71.6283	47.2035	47.2035	773.961	0.900393	50.6774	5.16648	0	747.189	0	0
DATA	408	5	68	unmapped	0		0	TTTCAGTGATCCAGAGAAGATCGGGAAACATAGTGGCAAACCTAAGCATCGTCGAGAGAT	379	0	CUST_88613_PI248252247	CUST_88613_PI248252247	CUST_88613_PI248252247	Unknown	11546.5	232.289	0	1	6.056789e+002	6.099008e+001	5	1	60	6.199833e+002	609.5	7.467568e+001	5.800672e+001	30	4.810000e+001	48	5.510804e+000	5.930400e+000	0	0	0	0	0	0	0	0	548.325	55.2147	1	1.20278e-179	1	1	71.6588	5.5108	1	0	71.6588	49.1849	49.1849	582.897	0.905306	48.1	5.5108	0	556.28	0	0
DATA	409	5	69	unmapped	0		0	TCCGAAATAATCGATTTCAAGAGATAATACGAGCTGCGTGGACGAAATACAGCTTCCCTG	381	0	CUST_45570_PI248252247	CUST_45570_PI248252247	CUST_45570_PI248252247	Unknown	11572	232.455	7.15404	1	7.154041e+000	7.127850e+000	4	0	58	7.413793e+001	75	8.892039e+000	8.154300e+000	36	4.947222e+001	50.5	7.496613e+000	7.783650e+000	0	0	0	0	0	0	0	0	2.43924	6.49008	0	0.329822	1	0	71.6987	7.49661	1	0	71.6987	55.8519	55.8519	37.0519	0.910524	49.4722	7.49661	0	10.5921	1	0
DATA	410	5	70	unmapped	0		0	TTTCATTGAGGCTGAATGAAATTGACGCAGTTGAGTTAACAATAGCAATAGGCTATGAGT	383	0	CUST_117966_PI248252247	CUST_117966_PI248252247	CUST_117966_PI248252247	Unknown	11597.4	232.427	7.11118	1	7.111180e+000	7.080140e+000	1	1	62	6.838710e+001	69	9.158629e+000	8.154300e+000	28	5.467857e+001	54	8.318002e+000	7.042350e+000	0	0	0	0	0	0	0	0	-3.34919	6.48549	0	0.18155	1	0	71.7363	8.318	1	0	71.7363	57.5363	57.5363	31.3011	0.916012	54.6786	8.318	0	5.00071	1	0
DATA	411	5	71	unmapped	0		0	CCTTTTCCCCTGGTGTAATGTCTTGCCCACTTGTTTGTCATAGATGGACTACAATAGATT	385	0	CUST_125576_PI248252247	CUST_125576_PI248252247	CUST_125576_PI248252247	Unknown	11622.7	232.342	0	1	2.008295e+004	2.008308e+003	0	0	65	1.858275e+004	17829	3.247785e+003	4.186121e+003	28	5.621429e+001	56	1.460684e+001	1.297275e+001	0	0	0	0	0	0	0	0	18511	1851.11	1	0	1	1	71.7772	14.6068	1	0	71.7772	50.7771	50.7771	18545.7	0.921726	56.2143	14.6068	0	18519.5	0	0
DATA	412	5	72	unmapped	0		0	ATGGGTGTGGTGGAAATGCTCGTGTGTGTGTATGTAGAAGGTGTAGATACGTGCTACGAC	387	0	CUST_192700_PI248252247	CUST_192700_PI248252247	CUST_192700_PI248252247	Unknown	11648.1	232.397	0	1	1.406630e+004	1.406647e+003	0	0	64	1.312052e+004	12502.5	2.943244e+003	3.680740e+003	36	5.361111e+001	54.5	8.929175e+000	8.339625e+000	0	0	0	0	0	0	0	0	13048.7	1304.89	1	0	1	1	71.8203	8.92917	1	0	71.8203	49.5074	49.5074	13083.4	0.927657	53.6111	8.92917	0	13057.5	0	0
DATA	413	5	73	unmapped	0		0	CAAACGGAAGTGGGTACGGATGACGTCTCCAAAGGGATCGGGTGGATTTTTCAAGTTGCC	389	0	CUST_11352_PI248252247	CUST_11352_PI248252247	CUST_11352_PI248252247	Unknown	11673.4	233.078	0	1	3.187482e+001	7.643003e+000	2	0	61	1.016230e+002	105	1.444203e+001	1.334340e+001	41	5.153659e+001	50	6.989626e+000	7.413000e+000	0	0	0	0	0	0	0	0	29.7589	7.13565	1	4.46546e-023	1	0	71.864	6.98963	1	0	71.864	49.5074	49.5074	64.537	0.933619	51.5366	6.98963	0	38.723	0	0
DATA	414	5	74	unmapped	0		0	CTCGCAACAGATGGATTTGAGCGTATTGCAGAAGACGCACGTGCCATTTTCAATTCAAAA	391	0	CUST_121691_PI248252247	CUST_121691_PI248252247	CUST_121691_PI248252247	Unknown	11698.4	232.73	0	1	3.470512e+003	3.471198e+002	0	0	65	3.334646e+003	3307	4.684846e+002	4.855515e+002	30	5.236667e+001	52	6.661694e+000	7.968975e+000	0	0	0	0	0	0	0	0	3262.74	326.338	1	5.3553e-288	1	1	71.9066	6.66169	1	0	71.9066	52.3208	52.3208	3297.56	0.940132	52.3667	6.66169	0	3271.91	0	0
DATA	415	5	75	unmapped	0		0	TCCTACAGCCGAAGCACCAGACCATACAAGTATCGGCGTGGGTTTAGTGACAGGATTAGA	393	0	CUST_218379_PI248252247	CUST_218379_PI248252247	CUST_218379_PI248252247	Unknown	11724.5	233	0	1	1.458650e+002	1.611427e+001	0	0	62	2.100806e+002	205	3.327200e+001	3.521175e+001	38	5.210526e+001	52.5	8.778935e+000	8.710275e+000	0	0	0	0	0	0	0	0	138.131	15.2598	1	4.41048e-097	1	1	71.9498	8.77894	1	0	71.9498	54.1152	54.1152	172.995	0.946977	52.1053	8.77894	0	147.517	0	0
DATA	416	5	76	unmapped	0		0	CCTCACCGGGTCTCCAAGACCAAGTCTACCTTTGTTGCTCGTCGCCCATCGACTTTCTAA	395	0	CUST_149685_PI248252247	CUST_149685_PI248252247	CUST_149685_PI248252247	Unknown	11749.5	233	0	1	6.354892e+004	6.354895e+003	0	0	62	6.069396e+004	59709.9	7.078198e+003	9.246747e+003	26	5.238462e+001	50	9.474500e+000	8.895600e+000	0	0	1	0	0	0	0	0	60622	6062.2	1	0	1	1	71.9944	9.4745	1	0	71.9944	54.1152	54.1152	60656.9	0.953942	52.3846	9.4745	0	60631.6	0	0
DATA	417	5	77	unmapped	0		0	TCACATTTCCCCTTGAAGGACTCTTCACTTAGAAGATTTACATCACATTATCTACATTGC	397	0	CUST_135355_PI248252247	CUST_135355_PI248252247	CUST_135355_PI248252247	Unknown	11775.1	233.095	0	1	1.959108e+003	1.960269e+002	0	0	67	1.955433e+003	1913	2.949633e+002	3.773217e+002	25	5.412000e+001	53	7.184010e+000	5.189100e+000	0	0	0	0	0	0	0	0	1883.4	188.452	1	1.35947e-254	1	1	72.0313	7.18401	1	0	72.0313	47.5395	47.5395	1918.35	0.961357	54.12	7.18401	0	1893.21	0	0
DATA	418	5	78		66	Structural	0		1	1	DarkCorner	DarkCorner	DarkCorner		11800.4	233.387	6.72298	1	6.722981e+000	6.693636e+000	3	0	61	6.581967e+001	65	9.735687e+000	8.895600e+000	31	5.222581e+001	52	7.074412e+000	7.413000e+000	0	0	0	0	0	0	0	0	-6.24944	6.48549	0	0.013378	1	0	72.0691	7.07441	1	0	72.0691	47.8731	47.8731	28.7337	0.968904	52.2258	7.07441	0	3.76803	0	0
DATA	419	5	79		66	Structural	0		1	1	DarkCorner	DarkCorner	DarkCorner		11826	233.731	6.66804	1	6.668040e+000	6.638935e+000	1	0	64	6.551563e+001	65.5	9.465044e+000	9.080925e+000	45	5.000000e+001	49	5.571845e+000	5.930400e+000	0	0	0	0	0	0	0	0	-6.5867	6.48549	0	0.00921644	1	0	72.1023	5.57184	1	0	72.1023	49.5074	49.5074	28.4296	0.976887	50	5.57184	0	3.64037	0	0
DATA	420	5	80		66	Structural	0		1	1	DarkCorner	DarkCorner	DarkCorner		11850.9	233.379	6.61102	1	6.611023e+000	6.582166e+000	0	0	65	6.723077e+001	65	9.237778e+000	9.636900e+000	55	4.969091e+001	49	6.863410e+000	6.671700e+000	0	0	0	0	0	0	0	0	-4.89611	6.48549	0	0.0516489	1	0	72.1269	6.86341	1	0	72.1269	52.3208	52.3208	30.1448	0.985313	49.6909	6.86341	0	5.52896	0	0
DATA	421	5	81		66	Structural	0		1	1	DarkCorner	DarkCorner	DarkCorner		11876.9	233.342	6.55079	1	6.550789e+000	6.522195e+000	4	2	59	6.583051e+001	66	7.275733e+000	5.559750e+000	40	4.967500e+001	48.5	6.817728e+000	6.301050e+000	0	0	0	0	0	0	0	0	-6.32357	6.48549	0	0.012341	1	0	72.1541	6.81773	1	0	72.1541	48.5334	48.5334	28.7445	0.994372	49.675	6.81773	0	4.31165	0	0
DATA	422	5	82		66	Structural	0		1	1	DarkCorner	DarkCorner	DarkCorner		11902.8	233.69	6.49053	1	6.490529e+000	6.462198e+000	3	2	59	6.742373e+001	68	7.741967e+000	7.783650e+000	34	5.117647e+001	50.5	7.321494e+000	7.783650e+000	0	0	0	0	0	0	0	0	-4.7746	6.48549	0	0.0576461	1	0	72.1983	7.32149	1	0	72.1983	51.4001	51.4001	30.3377	1.0036	51.1765	7.32149	0	6.08826	0	0
DATA	423	5	83		66	Structural	0		1	1	DarkCorner	DarkCorner	DarkCorner		11927.7	233.579	6.42923	1	6.429228e+000	6.401164e+000	0	0	65	6.680000e+001	66	8.263625e+000	8.154300e+000	44	5.040909e+001	50	7.055653e+000	6.857025e+000	0	0	0	0	0	0	0	0	-5.43415	6.48549	0	0.031041	1	0	72.2341	7.05565	1	0	72.2341	49.1849	49.1849	29.714	1.01317	50.4091	7.05565	0	5.64368	0	0
DATA	424	5	84		66	Structural	0		1	1	DarkCorner	DarkCorner	DarkCorner		11953	234.013	6.36751	1	6.367512e+000	6.339718e+000	2	0	67	6.571642e+001	65	8.687863e+000	8.524950e+000	33	4.951515e+001	49	7.155073e+000	7.413000e+000	0	0	0	0	0	0	0	0	-6.54797	6.48549	0	0.00962629	1	0	72.2644	7.15507	1	0	72.2644	46.8651	46.8651	28.6304	1.02299	49.5152	7.15507	0	4.74262	0	0
DATA	425	5	85		66	Structural	0		1	1	DarkCorner	DarkCorner	DarkCorner		11978.3	233.857	6.30195	1	6.301948e+000	6.274441e+000	0	0	66	7.125758e+001	70	1.021057e+001	1.074885e+001	53	5.001887e+001	50	6.834557e+000	5.930400e+000	0	0	0	0	0	0	0	0	-1.03559	6.48549	0	0.678658	1	0	72.2932	6.83456	1	0	72.2932	46.5243	46.5243	34.1716	1.03364	50.0189	6.83456	0	10.4688	0	0
DATA	426	6	1		66	Structural	0		1	1	DarkCorner	DarkCorner	DarkCorner		9857.19	233.021	7.10593	1	7.105926e+000	7.074908e+000	2	0	64	7.356250e+001	73	1.245675e+001	1.278742e+001	47	5.119149e+001	50	7.750563e+000	8.524950e+000	0	0	0	0	0	0	0	0	-7.83677	6.48549	0	0.00205004	1	0	81.3993	7.75056	1	0	81.3993	38.2652	38.2652	36.4765	0.916689	51.1915	7.75056	0	3.35229	0	0
DATA	427	6	2		66	Structural	0		1	1	DarkCorner	DarkCorner	DarkCorner		9882.69	233.119	7.1719	1	7.171901e+000	7.140595e+000	2	0	63	7.150794e+001	71	1.093953e+001	1.074885e+001	34	5.161765e+001	50	7.126624e+000	6.671700e+000	0	0	0	0	0	0	0	0	-9.85673	6.48549	0	0.000122672	1	0	81.3647	7.12662	1	0	81.3647	45.835	45.835	34.4219	0.908256	51.6176	7.12662	0	1.33786	0	0
DATA	428	6	3		66	Structural	0		1	1	DarkCorner	DarkCorner	DarkCorner		9908.02	233.2	7.23439	1	7.234394e+000	7.202816e+000	4	0	61	6.793443e+001	68	9.071694e+000	7.413000e+000	38	4.905263e+001	48	6.177323e+000	5.745075e+000	0	0	0	0	0	0	0	0	-13.3859	6.48549	0	3.24799e-007	1	0	81.3204	6.17732	1	0	81.3204	45.4864	45.4864	30.8484	0.90041	49.0526	6.17732	0	-2.19404	0	0
DATA	429	6	4		66	Structural	0		1	1	DarkCorner	DarkCorner	DarkCorner		9933.18	233.629	7.29483	1	7.294825e+000	7.262984e+000	1	0	64	6.664063e+001	65.5	1.105594e+001	9.822225e+000	37	5.043243e+001	48	6.878067e+000	8.154300e+000	0	0	0	0	0	0	0	0	-14.6127	6.48549	0	3.19395e-008	1	0	81.2533	6.87807	1	0	81.2533	44.0646	44.0646	29.5546	0.892951	50.4324	6.87807	0	-3.44466	0	0
DATA	430	6	5		66	Structural	0		1	1	DarkCorner	DarkCorner	DarkCorner		9958.54	233.5	7.35081	1	7.350813e+000	7.318726e+000	1	0	65	6.560000e+001	63	1.108321e+001	1.111950e+001	29	5.258621e+001	51	7.341259e+000	8.154300e+000	0	0	0	0	0	0	0	0	-15.5787	6.48549	0	4.75307e-009	1	0	81.1787	7.34126	1	0	81.1787	39.8942	39.8942	28.514	0.88615	52.5862	7.34126	0	-4.44017	0	0
DATA	431	6	6		66	Structural	0		1	1	DarkCorner	DarkCorner	DarkCorner		9984.45	234.038	7.40735	1	7.407351e+000	7.375018e+000	5	0	58	6.770690e+001	67.5	9.767487e+000	7.968975e+000	30	5.073333e+001	50.5	8.115262e+000	1.074885e+001	0	0	0	0	0	0	0	0	-13.4131	6.48549	0	3.08959e-007	1	0	81.12	8.11526	1	0	81.12	42.2201	42.2201	30.6209	0.879386	50.7333	8.11526	0	-2.2852	0	0
DATA	432	6	7		66	Structural	0		1	1	DarkCorner	DarkCorner	DarkCorner		10010	234	7.45824	1	7.458239e+000	7.425684e+000	1	0	68	6.744118e+001	65.5	1.166623e+001	1.186080e+001	32	4.931250e+001	51	6.683815e+000	6.301050e+000	0	0	0	0	0	0	0	0	-13.6075	6.48549	0	2.15531e-007	1	0	81.0487	6.68382	1	0	81.0487	54.9904	54.9904	30.3552	0.873386	49.3125	6.68382	0	-2.50187	0	0
DATA	433	6	8		66	Structural	0		1	1	DarkCorner	DarkCorner	DarkCorner		10035.5	234	7.50636	0	7.506357e+000	7.473592e+000	3	0	59	6.661017e+001	65	9.441320e+000	8.524950e+000	36	5.322222e+001	53	7.127857e+000	6.857025e+000	0	0	0	0	0	0	0	0	-14.348	6.48549	0	5.32023e-008	1	0	80.9582	7.12786	1	0	80.9582	65	65	29.5242	0.867788	53.2222	7.12786	0	-3.28213	0	0
DATA	434	6	9	unmapped	0		0	GGGGAGAGTGGGCTTGAATCTTATATTAGACAAGTCATGAGTAATAGCAGGCCAATGTTG	262	0	CUST_125606_PI248252247	CUST_125606_PI248252247	CUST_125606_PI248252247	Unknown	10060.8	234.551	0	1	3.800223e+003	3.800967e+002	0	0	65	3.358215e+003	3129	6.975443e+002	8.117235e+002	24	5.400000e+001	54.5	8.293528e+000	7.042350e+000	0	0	0	0	0	0	0	0	3277.36	327.8	1	2.86445e-288	1	1	80.8596	8.29353	1	0	80.8596	50.1463	50.1463	3321.13	0.862412	54	8.29353	0	3288.38	0	0
DATA	435	6	10	unmapped	0		0	AAGAAAAGGAAGCTCGTCGAAAGCGGCGACAAATGCGCCTGGCTAAGGCTGGTATGGCTG	264	0	CUST_188100_PI248252247	CUST_188100_PI248252247	CUST_188100_PI248252247	Unknown	10086.4	234.427	0	1	9.349838e+002	9.380371e+001	1	0	63	8.825873e+002	872	8.650874e+001	1.048939e+002	35	5.214286e+001	52	7.320973e+000	7.042350e+000	0	0	0	0	0	0	0	0	801.84	80.4459	1	1.04618e-202	1	1	80.7468	7.32097	1	0	80.7468	57.5363	57.5363	845.501	0.857598	52.1429	7.32097	0	812.802	0	0
DATA	436	6	11	unmapped	0		0	CCATTATTGTCCGCTCAGTCGTCGTATATTATACTTCTCTCTATTCCCTGGCTTGGTTCT	266	0	CUST_127130_PI248252247	CUST_127130_PI248252247	CUST_127130_PI248252247	Unknown	10111.6	234.427	0	1	3.484688e+004	3.484697e+003	0	0	65	2.981075e+004	28663.1	5.186624e+003	6.066461e+003	27	5.696296e+001	57	8.842561e+000	1.037820e+001	0	0	1	0	0	0	0	0	29730.1	2973.02	1	0	1	1	80.6343	8.84256	1	0	80.6343	57.5363	57.5363	29773.7	0.853164	56.963	8.84256	0	29741	0	0
DATA	437	6	12	unmapped	0		0	GAACTATGTGATGCCCTCCTGTAACGACTTGAAGAACATGATTTGATTTGATTTTCTTTT	268	0	CUST_163592_PI248252247	CUST_163592_PI248252247	CUST_163592_PI248252247	Unknown	10137.4	234.63	0	1	8.754508e+003	8.754841e+002	0	0	64	7.512141e+003	7136	1.455335e+003	1.611957e+003	24	5.070833e+001	49.5	4.722556e+000	3.150525e+000	0	0	0	0	0	0	0	0	7431.63	743.191	1	0	1	1	80.5124	4.72256	1	0	80.5124	50.7771	50.7771	7475.05	0.848892	50.7083	4.72256	0	7442.47	0	0
DATA	438	6	13	unmapped	0		0	AATCAACGATGGAGTCGTCGACAAAAGCAAGTACCGAGCGTTGGTACCCGGTCCCGAAAA	270	0	CUST_163671_PI248252247	CUST_163671_PI248252247	CUST_163671_PI248252247	Unknown	10162.5	234.588	0	1	6.276067e+003	6.276536e+002	0	0	64	5.384391e+003	5262.5	6.935492e+002	8.271055e+002	24	5.375000e+001	54.5	9.606384e+000	8.154300e+000	0	0	0	0	0	0	0	0	5304.01	530.44	1	1.53915e-317	1	1	80.3834	9.60638	1	0	80.3834	50.4627	50.4627	5347.3	0.845116	53.75	9.60638	0	5314.78	0	0
DATA	439	6	14	unmapped	0		0	ATCAGAAAGATTACGTGCGAGAAGGAGATATGGCCCAATATCTATATTCACGAAAGCAAA	272	0	CUST_144028_PI248252247	CUST_144028_PI248252247	CUST_144028_PI248252247	Unknown	10187.7	234.5	0	1	2.081085e+004	2.081099e+003	0	0	66	1.759552e+004	16907	2.915417e+003	3.477624e+003	27	5.459259e+001	56	9.035227e+000	9.636900e+000	0	0	0	0	0	0	0	0	17515.3	1751.54	1	0	1	1	80.2383	9.03523	1	0	80.2383	50.4627	50.4627	17558.4	0.841642	54.5926	9.03523	0	17526	0	0
DATA	440	6	15	unmapped	0		0	TTCCCTGAAGATGACGGATCGGCTCTTGAATCCGATTACGATGAAAGGGACATTACAGAA	274	0	CUST_81086_PI248252247	CUST_81086_PI248252247	CUST_81086_PI248252247	Unknown	10212.9	234.526	0	1	1.532873e+002	1.716989e+001	0	0	64	2.086094e+002	209	2.759895e+001	2.761342e+001	33	5.172727e+001	51	7.160101e+000	6.671700e+000	0	0	0	0	0	0	0	0	128.52	14.3957	1	6.69001e-093	1	1	80.0893	7.1601	1	0	80.0893	49.8279	49.8279	171.523	0.838426	51.7273	7.1601	0	139.119	0	0
DATA	441	6	16	unmapped	0		0	TAAGTGAGGAAATCGGGCAGATCAAAGAACTGGCATCGTGCAAAGAGTTCAGGTTTCATA	276	0	CUST_108052_PI248252247	CUST_108052_PI248252247	CUST_108052_PI248252247	Unknown	10238.7	234.682	0	1	4.049544e+001	8.756291e+000	1	0	63	1.137619e+002	114	1.968274e+001	1.853250e+001	33	5.272727e+001	52	6.125116e+000	6.671700e+000	0	0	0	0	0	0	0	0	33.8286	7.31474	1	2.7988e-027	1	1	79.9333	6.12512	1	0	79.9333	45.835	45.835	76.6759	0.835369	52.7273	6.12512	0	44.3376	0	0
DATA	442	6	17	unmapped	0		0	AAGTTATTTGTTCCTTGAAATTTTGGTTACATGGCCATGCCATACACGCCTCACTTTTTT	278	0	CUST_65108_PI248252247	CUST_65108_PI248252247	CUST_65108_PI248252247	Unknown	10264.2	235.236	0	1	4.136607e+003	4.137341e+002	0	0	64	3.523547e+003	3399.5	5.375715e+002	6.319583e+002	39	5.153846e+001	51	6.684019e+000	5.930400e+000	0	0	0	0	0	0	0	0	3443.78	344.439	1	2.78972e-291	1	1	79.7636	6.68402	1	0	79.7636	47.5395	47.5395	3486.46	0.832514	51.5385	6.68402	0	3454.19	0	0
DATA	443	6	18	unmapped	0		0	ATTGACCCCGTCATTATTACGCTTTTCTCTGAAAAGGGATTCTTGACCAAATTCGTAAAG	280	0	CUST_124187_PI248252247	CUST_124187_PI248252247	CUST_124187_PI248252247	Unknown	10289.2	235.12	0	1	7.110397e+003	7.110826e+002	0	0	66	5.982212e+003	5838	8.809550e+002	1.080074e+003	40	5.442500e+001	53	9.026705e+000	9.080925e+000	0	0	0	0	0	0	0	0	5902.61	590.296	1	4.94066e-324	1	1	79.6059	9.02671	1	0	79.6059	47.8731	47.8731	5945.13	0.830137	54.425	9.02671	0	5912.92	0	0
DATA	444	6	19	unmapped	0		0	ACGAATGTGCTGCCCAGTATAACTAGGTATCCCAACTTCCTCTTAGTCGATTTCTACGAG	282	0	CUST_74825_PI248252247	CUST_74825_PI248252247	CUST_74825_PI248252247	Unknown	10314.7	235.095	0	1	8.442896e+003	8.443259e+002	0	0	66	7.069530e+003	6890.5	9.523279e+002	1.192566e+003	29	5.279310e+001	53	5.646613e+000	7.413000e+000	0	0	0	0	0	0	0	0	6990.07	699.037	1	0	1	1	79.4568	5.64661	1	0	79.4568	48.8603	48.8603	7032.44	0.827924	52.7931	5.64661	0	7000.31	0	0
DATA	445	6	20	unmapped	0		0	AATGGGTTTCAGAGCGTTTATTAGTATTGTCCCGATTCCCAATCGATAAGAGTGCCGTAG	284	0	CUST_140279_PI248252247	CUST_140279_PI248252247	CUST_140279_PI248252247	Unknown	10340.4	235.427	7.88756	1	7.887559e+000	7.853130e+000	1	0	63	7.441270e+001	74	1.214514e+001	1.149015e+001	32	5.540625e+001	55.5	9.496551e+000	9.636900e+000	0	0	0	0	0	0	0	0	-4.88894	6.48549	0	0.0519873	1	0	79.3016	9.49655	1	0	79.3016	57.5363	57.5363	37.3267	0.825848	55.4063	9.49655	0	5.26511	1	0
DATA	446	6	21	unmapped	0		0	TCGATGCCGTGTACATAGGCACTCCACATACATATCATTATCCGAATGCTCTTGAAGCAA	286	0	CUST_10889_PI248252247	CUST_10889_PI248252247	CUST_10889_PI248252247	Unknown	10365.4	235.466	0	1	2.213374e+002	2.349116e+001	0	0	64	2.615156e+002	262	4.229188e+001	4.355138e+001	34	5.302941e+001	51.5	8.928963e+000	9.451575e+000	0	0	0	0	0	0	0	0	182.407	19.3593	1	2.02756e-113	1	1	79.109	8.92896	1	0	79.109	49.1849	49.1849	224.43	0.824111	53.0294	8.92896	0	192.44	0	0
DATA	447	6	22	unmapped	0		0	AGGGGATGAGTGGCGTTGACGAGAACATAATCAAAATCAACTGTTTATTGAAGTCAAATG	288	0	CUST_103888_PI248252247	CUST_103888_PI248252247	CUST_103888_PI248252247	Unknown	10391.1	235.519	0	1	2.417551e+004	2.417564e+003	0	0	62	1.996432e+004	19298.5	2.562006e+003	3.446860e+003	36	5.713889e+001	55.5	8.825783e+000	8.154300e+000	0	0	0	0	0	0	0	0	19885.4	1988.55	1	0	1	1	78.9608	8.82578	1	0	78.9608	50.4627	50.4627	19927.2	0.822542	57.1389	8.82578	0	19895.3	0	0
DATA	448	6	23	unmapped	0		0	AGTGTCAAGACGAGCGCAGGTAGCTAGACGTTGCTAGGCTAGGGTTTAGTTTGTGTGTTG	290	0	CUST_94521_PI248252247	CUST_94521_PI248252247	CUST_94521_PI248252247	Unknown	10416.7	235.627	0	1	2.540499e+002	2.660434e+001	2	0	63	2.874127e+002	281	4.407568e+001	4.077150e+001	35	5.420000e+001	53	7.222514e+000	7.783650e+000	0	0	0	0	0	0	0	0	208.617	21.8465	1	2.11662e-121	1	1	78.7958	7.22251	1	0	78.7958	49.1849	49.1849	250.327	0.821165	54.2	7.22251	0	218.491	0	0
DATA	449	6	24	unmapped	0		0	CCTCGCGAACATCAAAGAAGAGTTCCAAAACAAAACGCAAAATGGAGAGGAAAGTCGGAT	292	0	CUST_23871_PI248252247	CUST_23871_PI248252247	CUST_23871_PI248252247	Unknown	10441.8	235.519	0	1	1.966118e+002	2.119217e+001	1	0	64	2.397969e+002	242	3.982987e+001	4.077150e+001	33	5.357576e+001	54	6.901224e+000	8.154300e+000	0	0	0	0	0	0	0	0	161.233	17.3787	1	3.9307e-106	1	1	78.5643	6.90122	1	0	78.5643	49.8279	49.8279	202.711	0.820055	53.5758	6.90122	0	170.953	0	0
DATA	450	6	25	unmapped	0		0	TATGGCCTCAAAAGTTTGCGTCAAATAGAACGCCAACTAGGGCAGAATATGGGAAACGTG	294	0	CUST_201815_PI248252247	CUST_201815_PI248252247	CUST_201815_PI248252247	Unknown	10467.4	235.573	0	1	1.186525e+002	1.426463e+001	0	0	64	1.754844e+002	176.5	2.230025e+001	2.390692e+001	33	5.557576e+001	53	8.231154e+000	8.154300e+000	0	0	0	0	0	0	0	0	97.1854	11.6838	1	5.07681e-077	1	1	78.299	8.23115	1	0	78.299	57.5363	57.5363	138.398	0.819076	55.5758	8.23115	0	106.722	0	0
DATA	451	6	26	unmapped	0		0	GGATACTATATCTATTGGATACACTTAGGCTGTTATAGGTATCCAGCGCGAGTGATTGTA	296	0	CUST_106981_PI248252247	CUST_106981_PI248252247	CUST_106981_PI248252247	Unknown	10492.5	235.648	0	1	7.556848e+001	1.095090e+001	2	1	63	1.398889e+002	137	1.844618e+001	1.593795e+001	26	5.253846e+001	50.5	7.360602e+000	8.339625e+000	0	0	0	0	0	0	0	0	61.8369	8.96101	1	4.60042e-053	1	1	78.052	7.3606	1	0	78.052	57.5363	57.5363	102.803	0.81829	52.5385	7.3606	0	71.2077	0	0
DATA	452	6	27	unmapped	0		0	CGCGCGTCGGCTACGTTCCATCTGTCACACAAAGCTTGCTCAATACGCAAGAAAAACAAG	298	0	CUST_141679_PI248252247	CUST_141679_PI248252247	CUST_141679_PI248252247	Unknown	10517.7	235.905	0	1	9.153109e+002	9.187414e+001	0	0	66	8.261970e+002	796.5	1.304237e+002	1.532638e+002	33	5.336364e+001	52	7.598594e+000	8.154300e+000	0	0	0	0	0	0	0	0	748.393	75.1198	1	1.61341e-198	1	1	77.8043	7.59859	1	0	77.8043	48.8603	48.8603	789.111	0.817638	53.3636	7.59859	0	757.599	0	0
DATA	453	6	28	unmapped	0		0	TTCCAAAGGAAAAGTTTGCTGTGTTTGCAGGAAAGAGCGATGTCCTTTTGCAAGGACTAT	300	0	CUST_91576_PI248252247	CUST_91576_PI248252247	CUST_91576_PI248252247	Unknown	10543.4	236.027	0	1	1.390093e+003	1.392357e+002	0	0	63	1.213524e+003	1182	1.893965e+002	2.394399e+002	35	5.462857e+001	53	6.937052e+000	5.930400e+000	0	0	0	0	0	0	0	0	1135.94	113.779	1	7.29012e-224	1	1	77.5851	6.93705	1	0	77.5851	48.5334	48.5334	1176.44	0.817167	54.6286	6.93705	0	1145.01	0	0
DATA	454	6	29	unmapped	0		0	GTGCAAGGAAGAGATGTGGTACGGTCAAACGACGAGCACGTTCTGTGGCACACCTGAGTT	302	0	CUST_61193_PI248252247	CUST_61193_PI248252247	CUST_61193_PI248252247	Unknown	10569.3	235.88	0	1	5.788636e+003	5.789181e+002	0	0	65	4.806046e+003	4622	8.155620e+002	8.858535e+002	31	5.348387e+001	53	7.219746e+000	8.524950e+000	0	0	0	0	0	0	0	0	4728.77	472.921	1	1.46857e-310	1	1	77.2782	7.21975	1	0	77.2782	48.8603	48.8603	4768.96	0.816905	53.4839	7.21975	0	4737.62	0	0
DATA	455	6	30	unmapped	0		0	CGTTCCTTTGCACGCCTTTGCGATCTACAATAGGTGTCTCCAACGGTACGACAGTATCCT	304	0	CUST_144200_PI248252247	CUST_144200_PI248252247	CUST_144200_PI248252247	Unknown	10594.4	236.069	0	1	6.704984e+001	1.039279e+001	0	0	64	1.316875e+002	131	2.296918e+001	2.038575e+001	31	5.867742e+001	58	8.219437e+000	8.524950e+000	0	0	0	0	0	0	1	0	54.7629	8.48831	1	3.52292e-047	1	1	76.9246	8.21944	1	0	76.9246	53.8203	53.8203	94.6015	0.81675	58.6774	8.21944	0	63.3542	0	0
DATA	456	6	31	unmapped	0		0	AACCCATACCATAATACCCAGTACTAGAGTGCTAAGGAACGGCAGAGAGTTTAACACTAG	306	0	CUST_129401_PI248252247	CUST_129401_PI248252247	CUST_129401_PI248252247	Unknown	10619.6	236.427	7.97577	1	7.975767e+000	7.960075e+000	5	0	59	8.113559e+001	78	1.637224e+001	1.667925e+001	35	5.394286e+001	52	9.408828e+000	8.895600e+000	0	0	0	0	0	0	0	0	4.50351	6.50111	0	0.0731554	1	0	76.6321	9.40883	1	1	76.6321	57.5363	57.5363	44.0496	0.816714	53.9429	9.40883	0	12.8925	1	0
DATA	457	6	32	unmapped	0		0	AAAGACAGACATCAGTAGCGATGTACAGGTTGGGGAACAAAGCGCGGAGCTTTTTGATAG	308	0	CUST_107762_PI248252247	CUST_107762_PI248252247	CUST_107762_PI248252247	Unknown	10645.9	235.662	0	1	5.299929e+001	9.544790e+000	2	0	63	1.196190e+002	120	1.568791e+001	1.630860e+001	30	5.156667e+001	52	3.747950e+000	3.706500e+000	0	0	0	0	0	0	0	0	43.3007	7.79815	1	1.01074e-036	1	1	76.3183	3.74795	1	0	76.3183	48.5334	48.5334	82.533	0.817006	51.5667	3.74795	0	51.4726	0	0
DATA	458	6	33	unmapped	0		0	AGAGAAGCATTCATCAGTTCGCTCAAGTCAAGTGAAGGTGATGGTGTGAGACACCTGATT	310	0	CUST_166032_PI248252247	CUST_166032_PI248252247	CUST_166032_PI248252247	Unknown	10670.6	236.74	0	1	3.656186e+003	3.657047e+002	0	0	66	3.063667e+003	2988	4.440919e+002	4.288420e+002	28	5.567857e+001	54.5	1.118880e+001	9.266250e+000	0	0	0	0	0	0	0	0	2987.62	298.833	1	1.21412e-282	1	1	76.045	11.1888	1	0	76.045	49.5074	49.5074	3026.58	0.817142	55.6786	11.1888	0	2995.61	0	0
DATA	459	6	34	unmapped	0		0	CTACTTAAGTACTTAGTTGGACTCGAGTAAACACTGACCCTCCTCATTTTAATATCTCTC	312	0	CUST_117266_PI248252247	CUST_117266_PI248252247	CUST_117266_PI248252247	Unknown	10695.7	236.5	0	0	1.164092e+001	8.017184e+000	0	0	66	8.528788e+001	85.5	1.331484e+001	1.519665e+001	36	5.411111e+001	51	9.605884e+000	9.451575e+000	0	0	0	0	0	0	0	0	9.51777	6.55496	1	0.000203151	1	0	75.7701	9.60588	1	0	75.7701	65	65	48.2019	0.817613	54.1111	9.60588	0	17.3284	1	0
DATA	460	6	35	unmapped	0		0	TGCAAAAACCAATACTTGATGTATCTATGGAGGAACTCGATCGGATACTTACTATCAATG	314	0	CUST_213424_PI248252247	CUST_213424_PI248252247	CUST_213424_PI248252247	Unknown	10721.4	236.74	0	1	6.560348e+002	6.608065e+001	0	0	66	6.121667e+002	595	8.923652e+001	9.618367e+001	21	4.933333e+001	48	3.991658e+000	3.706500e+000	0	0	0	0	0	0	0	0	536.742	54.0646	1	2.36864e-178	1	1	75.4249	3.99166	1	0	75.4249	49.5074	49.5074	575.081	0.818161	49.3333	3.99166	0	544.307	0	0
DATA	461	6	36	unmapped	0		0	TTCTTGAACCAGCCTGGGTGGTACTTCCTAAGCCAGAACTGCGAGACGATACCAGTGATG	316	0	CUST_114626_PI248252247	CUST_114626_PI248252247	CUST_114626_PI248252247	Unknown	10746.7	236.933	0	1	1.910988e+001	8.147705e+000	0	0	65	9.078462e+001	92	1.423518e+001	1.704990e+001	26	5.107692e+001	52	6.430696e+000	5.930400e+000	0	0	0	0	0	0	0	0	15.6478	6.67159	1	4.13755e-009	1	0	75.1369	6.4307	1	0	75.1369	49.1849	49.1849	53.6986	0.818831	51.0769	6.4307	0	23.0238	0	0
DATA	462	6	37	unmapped	0		0	GTGTTTTCATTTGAAGAGTATGAAGAAGCGCTCAAATATCTAGGCAGCCAGCAGCACGTT	318	0	CUST_109546_PI248252247	CUST_109546_PI248252247	CUST_109546_PI248252247	Unknown	10772	237.373	0	1	2.925234e+002	3.030372e+001	2	0	63	3.145873e+002	310	3.961697e+001	3.521175e+001	28	5.214286e+001	50.5	7.276112e+000	5.745075e+000	0	0	0	0	0	0	0	0	239.751	24.8368	1	1.02879e-129	1	1	74.8364	7.27611	1	0	74.8364	45.4864	45.4864	277.501	0.819596	52.1429	7.27611	0	246.928	0	0
DATA	463	6	38	unmapped	0		0	AAGGTCACAACTTGGCAGACTCGGGCTCCGAATTAAGAGTAGGATAGTCATTGAGAATAG	320	0	CUST_52147_PI248252247	CUST_52147_PI248252247	CUST_52147_PI248252247	Unknown	10797.4	236.903	0	1	6.483044e+001	1.022210e+001	1	0	63	1.277937e+002	126	2.351332e+001	2.038575e+001	32	5.075000e+001	49	7.770914e+000	8.339625e+000	0	0	0	0	0	0	0	0	53.2005	8.38836	1	8.02719e-046	1	1	74.5931	7.77091	1	0	74.5931	48.2044	48.2044	90.7077	0.82061	50.75	7.77091	0	60.2379	0	0
DATA	464	6	39	unmapped	0		0	TGATGCCATCAAGTTCAAATGTCAAATGCCGAGTAGATACCGTTTGCAATAAACATCAAC	322	0	CUST_60140_PI248252247	CUST_60140_PI248252247	CUST_60140_PI248252247	Unknown	10822.9	237.211	0	1	1.065202e+003	1.068123e+002	0	0	66	9.495303e+002	929.5	1.609881e+002	1.882902e+002	36	5.394444e+001	52.5	8.969614e+000	1.037820e+001	0	0	0	0	0	0	0	0	875.213	87.7612	1	5.0418e-208	1	1	74.3177	8.96961	1	0	74.3177	47.2035	47.2035	912.444	0.82164	53.9444	8.96961	0	882.08	0	0
DATA	465	6	40	unmapped	0		0	GCTGGTATATGCGACCTCGTTGTCGACAGTGAACATGGCATATTTTTGTTTATCGGTTGC	324	0	CUST_10608_PI248252247	CUST_10608_PI248252247	CUST_10608_PI248252247	Unknown	10848.1	237.065	0	0	1.936305e+001	8.116197e+000	0	0	67	8.998507e+001	91	1.511420e+001	1.667925e+001	41	5.373171e+001	53	8.225036e+000	7.413000e+000	0	0	0	0	0	0	0	0	15.9327	6.67833	1	2.32726e-009	1	0	74.0524	8.22504	1	0	74.0524	65	65	52.8991	0.82284	53.7317	8.22504	0	22.641	0	0
DATA	466	6	41	unmapped	0		0	CGGTCGTCTATAAGCTCACAACTGCCGGACTTGAGGCTATGCCGCTGCATGCCGATATGA	326	0	CUST_19101_PI248252247	CUST_19101_PI248252247	CUST_19101_PI248252247	Unknown	10874	237.608	0	1	1.906548e+003	1.908171e+002	0	0	65	1.645031e+003	1635	2.222614e+002	2.535246e+002	48	5.162500e+001	50	7.609135e+000	6.857025e+000	0	0	0	0	0	0	0	0	1571.18	157.252	1	1.41401e-243	1	1	73.8493	7.60914	1	0	73.8493	49.5074	49.5074	1607.94	0.824098	51.625	7.60914	0	1577.8	0	0
DATA	467	6	42	unmapped	0		0	GTGTGAATGAAAATATGCGTGACTCTGCTCGCGTTATTGGTGGCATGTGTCAAGGTATCT	328	0	CUST_114086_PI248252247	CUST_114086_PI248252247	CUST_114086_PI248252247	Unknown	10898.9	237.477	0	1	4.310567e+002	4.381577e+001	0	0	62	4.294677e+002	431	6.963152e+001	7.857780e+001	31	5.390323e+001	54	6.461965e+000	6.301050e+000	0	0	0	0	0	0	0	0	355.841	36.1703	1	1.77821e-153	1	1	73.6267	6.46196	1	0	73.6267	55.8519	55.8519	392.382	0.825509	53.9032	6.46196	0	362.343	0	0
DATA	468	6	43	unmapped	0		0	TAACCGCCGGTGGTGCTGGTGCTAATTCAACCACGGGCACGCCATCCAAACAACCATTCA	330	0	CUST_33449_PI248252247	CUST_33449_PI248252247	CUST_33449_PI248252247	Unknown	10924.5	237.769	0	1	2.343348e+003	2.344660e+002	0	0	66	2.011318e+003	1958.5	1.980917e+002	2.047841e+002	31	5.509677e+001	55	8.549288e+000	7.783650e+000	0	0	0	0	0	0	0	0	1937.97	193.906	1	2.49503e-256	1	1	73.3441	8.54929	1	0	73.3441	49.8279	49.8279	1974.23	0.827011	55.0968	8.54929	0	1944.31	0	0
DATA	469	6	44	unmapped	0		0	ATGCTCATGCTACCATCGTCAGTGCTGAAGGGTGCAGTGAGGAGCTCGGTTCGTCGGTTA	332	0	CUST_57562_PI248252247	CUST_57562_PI248252247	CUST_57562_PI248252247	Unknown	10949.6	237.427	0	0	5.733184e+001	9.701543e+000	1	0	63	1.206667e+002	121	1.973535e+001	1.704990e+001	26	5.923077e+001	59.5	1.018747e+001	8.710275e+000	0	0	0	0	0	0	1	0	47.5099	8.03949	1	1.07411e-040	1	1	73.1568	10.1875	1	0	73.1568	65	65	83.5807	0.828682	59.2308	10.1875	0	53.7676	0	0
DATA	470	6	45	unmapped	0		0	TGATGACGAGCTGGCTGCAGCCATCGAAGCGATGTAGAATAATTAAAAGTTATATCCTTT	334	0	CUST_184946_PI248252247	CUST_184946_PI248252247	CUST_184946_PI248252247	Unknown	10975.1	237.5	0	1	1.105839e+004	1.105866e+003	0	0	64	9.256359e+003	9047	1.033494e+003	1.115657e+003	33	5.354545e+001	51	8.656973e+000	8.895600e+000	0	0	0	0	0	0	0	0	9183.3	918.353	1	0	1	1	73.0577	8.65697	1	0	73.0577	56.9804	56.9804	9219.27	0.830438	53.5455	8.65697	0	9189.58	0	0
DATA	471	6	46	unmapped	0		0	AACAAGGACCAATTTGCATTGTTCAAAAGTAGATGCCTTGACTGCTTCAAGGGAGCCATC	336	0	CUST_171540_PI248252247	CUST_171540_PI248252247	CUST_171540_PI248252247	Unknown	11000.5	237.5	7.82635	1	7.826346e+000	7.797152e+000	0	0	68	7.520588e+001	76	1.068205e+001	1.037820e+001	38	5.060526e+001	49.5	6.744525e+000	6.671700e+000	0	0	0	0	0	0	0	0	2.31636	6.48963	0	0.354687	1	0	72.8895	6.74453	1	0	72.8895	57.5363	57.5363	38.1199	0.832307	50.6053	6.74453	0	8.5408	1	0
DATA	472	6	47	unmapped	0		0	CGAGTCGGGTGCATGTCTGATGGATGCTTTCTCTTAATATATCTTTATGTAGTCTTTGAA	338	0	CUST_165741_PI248252247	CUST_165741_PI248252247	CUST_165741_PI248252247	Unknown	11026.3	237.544	0	1	2.463254e+003	2.464480e+002	0	0	65	2.127892e+003	2058	4.323274e+002	4.966710e+002	33	5.393939e+001	53	7.627825e+000	8.154300e+000	0	0	0	0	0	0	0	0	2055.13	205.616	1	6.74532e-260	1	1	72.7602	7.62782	1	0	72.7602	50.4627	50.4627	2090.81	0.834316	53.9394	7.62782	0	2061.35	0	0
DATA	473	6	48	unmapped	0		0	CGGTGTCATTCGTGGAGAAATAACCGCAGCATTGGAAATAGGACTGAATAGCAATCTGGT	340	0	CUST_52167_PI248252247	CUST_52167_PI248252247	CUST_52167_PI248252247	Unknown	11051.5	237.903	0	1	1.076640e+002	1.326836e+001	1	0	63	1.626508e+002	159	2.480515e+001	2.483355e+001	26	5.461538e+001	54	7.105361e+000	6.486375e+000	0	0	0	0	0	0	0	0	90.0438	11.0969	1	8.48626e-073	1	1	72.607	7.10536	1	0	72.607	48.2044	48.2044	125.565	0.836341	54.6154	7.10536	0	96.2267	0	0
DATA	474	6	49	unmapped	0		0	GCCAGTCAGGGCACGTGAAAATCACGAAGCAGCAGCACTTTGTCGGCACACTGTGTAGTA	342	0	CUST_188780_PI248252247	CUST_188780_PI248252247	CUST_188780_PI248252247	Unknown	11076.9	237.943	0	1	6.212220e+001	9.920168e+000	1	0	65	1.245385e+002	126	1.933025e+001	2.075640e+001	33	5.330303e+001	53	6.789168e+000	6.671700e+000	0	0	0	0	0	0	0	0	52.0923	8.31851	1	7.59498e-045	1	1	72.4462	6.78917	1	0	72.4462	46.8651	46.8651	87.4525	0.838546	53.303	6.78917	0	58.2373	0	0
DATA	475	6	50	unmapped	0		0	CCTTGCCTTTTGTGTTATCGCGAGCGAGAGCGACCCCACCGCGACCTTTGCTCTCGAACC	344	0	CUST_125614_PI248252247	CUST_125614_PI248252247	CUST_125614_PI248252247	Unknown	11102	238	0	1	4.604437e+001	8.982948e+000	1	0	68	1.110147e+002	111	1.626597e+001	1.501132e+001	35	5.300000e+001	51	1.020092e+001	9.636900e+000	0	0	0	0	0	0	0	0	38.7158	7.55319	1	3.14771e-032	1	1	72.2989	10.2009	1	0	72.2989	54.9904	54.9904	73.9287	0.840837	53	10.2009	0	44.8369	0	0
DATA	476	6	51	unmapped	0		0	CTCCTCGGGTGCGACACGGAGTTCATTATAGAAGGTGTGGTGCCAGATCTTCTCCATATC	346	0	CUST_95600_PI248252247	CUST_95600_PI248252247	CUST_95600_PI248252247	Unknown	11127.7	238.123	0	1	9.869541e+002	9.899461e+001	1	0	64	9.044531e+002	893.5	1.418209e+002	1.351019e+002	33	5.375758e+001	52	9.890116e+000	1.037820e+001	0	0	0	0	0	0	0	0	832.282	83.4805	1	5.71426e-205	1	1	72.1708	9.89012	1	0	72.1708	48.5334	48.5334	867.367	0.843284	53.7576	9.89012	0	838.403	0	0
DATA	477	6	52	unmapped	0		0	CATGGAATACATGTATTGTATACAATGGGATTTTTTCAGTATCATTTGCCCATCTCAACG	348	0	CUST_93132_PI248252247	CUST_93132_PI248252247	CUST_93132_PI248252247	Unknown	11152.6	238.122	0	1	2.122287e+003	2.123671e+002	0	0	63	1.867079e+003	1834	2.206301e+002	2.205367e+002	26	5.288462e+001	53.5	8.519751e+000	8.339625e+000	0	0	0	0	0	0	0	0	1795.02	179.619	1	1.1348e-251	1	1	72.059	8.51975	1	0	72.059	48.5334	48.5334	1829.99	0.845795	52.8846	8.51975	0	1801.15	0	0
DATA	478	6	53	unmapped	0		0	TTGAAGTCGTGCCAAGGCTTCATGCTCATGTGCTGTTTTGTTTTCTTCTTTTGTTATGGT	350	0	CUST_100538_PI248252247	CUST_100538_PI248252247	CUST_100538_PI248252247	Unknown	11178.6	238.5	0	1	9.347576e+003	9.347889e+002	0	0	66	8.003212e+003	7754	1.326559e+003	1.603803e+003	30	5.510000e+001	53.5	8.715226e+000	1.019287e+001	0	0	0	0	0	0	0	0	7931.25	793.151	1	0	1	1	71.9656	8.71523	1	0	71.9656	48.5334	48.5334	7966.13	0.848482	55.1	8.71523	0	7937.42	0	0
DATA	479	6	54	unmapped	0		0	TAGATGTATATATCTTTCACAAAAATATGGTGAAGGGCTAAAGGATCAGAGACCCAAAGT	352	0	CUST_202195_PI248252247	CUST_202195_PI248252247	CUST_202195_PI248252247	Unknown	11203.6	238.427	7.65219	0	7.652192e+000	7.618790e+000	1	0	63	6.487302e+001	64	1.049807e+001	1.111950e+001	26	4.907692e+001	49	5.823560e+000	5.745075e+000	0	0	0	0	0	0	0	0	-6.97643	6.48549	0	0.00588737	1	0	71.8494	5.82356	1	0	71.8494	65	65	27.787	0.851249	49.0769	5.82356	0	-0.788955	1	0
DATA	480	6	55	unmapped	0		0	GACTCCGCAGCCTTTCTGTCGATGATCCAGAAATTGAATTGGAAATGGAAGAAATCACTG	354	0	CUST_23741_PI248252247	CUST_23741_PI248252247	CUST_23741_PI248252247	Unknown	11229.1	238.5	0	1	3.044003e+004	3.044012e+003	0	0	64	2.607316e+004	25379.1	3.583598e+003	4.629574e+003	34	5.464706e+001	52.5	9.688739e+000	1.037820e+001	0	0	1	0	0	0	0	0	26001.4	2600.15	1	0	1	1	71.7543	9.68874	1	0	71.7543	49.8279	49.8279	26036.1	0.854185	54.6471	9.68874	0	26007.6	0	0
DATA	481	6	56	unmapped	0		0	AATTGAATAGCTTAATCTCCAAGTCGCCGGCGGAATCTGAGTTTCCGGGTCAAATGTGAT	356	0	CUST_92127_PI248252247	CUST_92127_PI248252247	CUST_92127_PI248252247	Unknown	11254.4	238.521	0	1	5.176288e+002	5.231285e+001	0	0	65	5.153846e+002	514	6.742002e+001	7.338870e+001	38	5.013158e+001	48.5	6.278109e+000	6.857025e+000	0	0	0	0	0	0	0	0	443.727	44.8442	1	8.00378e-167	1	1	71.6575	6.27811	1	0	71.6575	48.2044	48.2044	478.299	0.85723	50.1316	6.27811	0	449.992	0	0
DATA	482	6	57	unmapped	0		0	GAGTTAGCTTGGTACAAAAAGATCTTCCAACTTCAATGAACTCGAAATTTGGTCATCTAT	358	0	CUST_131660_PI248252247	CUST_131660_PI248252247	CUST_131660_PI248252247	Unknown	11280.1	238.627	0	1	4.938376e+003	4.938951e+002	0	0	65	4.320800e+003	4061	7.811830e+002	8.702862e+002	34	4.785294e+001	47	5.862735e+000	4.262475e+000	0	0	0	0	0	0	0	0	4249.2	424.97	1	4.65899e-304	1	1	71.5973	5.86273	1	0	71.5973	49.1849	49.1849	4283.71	0.860445	47.8529	5.86273	0	4255.55	0	0
DATA	483	6	58	unmapped	0		0	CGGCTGCACCTGGGAGATGATATAAACGAGGTTCGTGCTGTCGGTAAGATCGCCGTAGTG	360	0	CUST_216125_PI248252247	CUST_216125_PI248252247	CUST_216125_PI248252247	Unknown	11305.4	238.573	0	1	1.595447e+002	1.763292e+001	0	0	64	2.093750e+002	209.5	3.519267e+001	3.558240e+001	32	5.325000e+001	51.5	8.813479e+000	8.524950e+000	0	0	0	0	0	0	0	0	137.811	15.2309	1	6.01859e-097	1	1	71.5645	8.81348	1	0	71.5645	57.5363	57.5363	172.289	0.863774	53.25	8.81348	0	144.259	0	0
DATA	484	6	59	unmapped	0		0	TGACGTTCGCGGCGCTCATCTTGCTGCTCCTTGGTGGCTGCACTGTCTGCTTTGGACGGA	362	0	CUST_20834_PI248252247	CUST_20834_PI248252247	CUST_20834_PI248252247	Unknown	11330.5	238.88	0	1	2.531950e+003	2.533055e+002	0	0	63	2.267095e+003	2168	3.456396e+002	4.147573e+002	29	5.286207e+001	53	7.524836e+000	8.895600e+000	0	0	0	0	0	0	0	0	2195.55	219.651	1	6.47342e-264	1	1	71.5403	7.52484	1	0	71.5403	48.8603	48.8603	2230.01	0.86714	52.8621	7.52484	0	2202.12	0	0
DATA	485	6	60	unmapped	0		0	TTGGCTGCGAAGATGTCCATGCGCTTGGGAGCAAGGTATCCAGAGTACTGGTTAACCCCT	364	0	CUST_178486_PI248252247	CUST_178486_PI248252247	CUST_178486_PI248252247	Unknown	11356	239	0	1	2.488388e+001	7.852801e+000	0	0	69	9.318841e+001	92	1.915285e+001	1.927380e+001	33	5.296970e+001	53	3.836379e+000	3.706500e+000	0	0	0	0	0	0	0	0	21.6678	6.83787	1	8.79788e-015	1	0	71.5206	3.83638	1	0	71.5206	54.9904	54.9904	56.1024	0.870756	52.9697	3.83638	0	28.3534	0	0
DATA	486	6	61	unmapped	0		0	ATCACCAAACTTGTATAATAATGACTCTGACCGGATCTCAGTTCAGTTCTTTGTTCTCTG	366	0	CUST_207442_PI248252247	CUST_207442_PI248252247	CUST_207442_PI248252247	Unknown	11381.6	238.873	0	1	2.846226e+003	2.847192e+002	0	0	65	2.560815e+003	2442	4.798172e+002	5.470794e+002	27	5.107407e+001	50	7.114049e+000	6.671700e+000	0	0	0	0	0	0	0	0	2489.3	249.014	1	1.50586e-271	1	1	71.5174	7.11405	1	0	71.5174	47.5395	47.5395	2523.73	0.874596	51.0741	7.11405	0	2496.13	0	0
DATA	487	6	62	unmapped	0		0	GTGACATATGAGCGTACGAAGTACCGCAAGCTTTTCAGGCAAAAGAAGTTGGCAGAACAA	368	0	CUST_216014_PI248252247	CUST_216014_PI248252247	CUST_216014_PI248252247	Unknown	11406.6	239.069	0	1	4.347844e+004	4.347851e+003	0	0	63	3.826396e+004	37888.7	4.419547e+003	5.159327e+003	33	5.254545e+001	53	6.205295e+000	6.671700e+000	0	0	1	0	0	0	0	0	38192.4	3819.25	1	0	1	1	71.5316	6.20529	1	0	71.5316	53.8203	53.8203	38226.9	0.878422	52.5455	6.20529	0	38199.4	0	0
DATA	488	6	63	unmapped	0		0	TATTCGCCATATCAAAAAGCCCCTTCGAGTCCCAGTATTGTACCCAAGCTTTGGCATCTT	370	0	CUST_49828_PI248252247	CUST_49828_PI248252247	CUST_49828_PI248252247	Unknown	11432.4	239.427	0	1	6.681788e+001	9.932449e+000	3	0	61	1.305246e+002	132	1.793563e+001	1.556730e+001	35	5.345714e+001	52	7.647925e+000	7.783650e+000	0	0	0	0	0	0	0	0	58.9671	8.76543	1	9.97298e-051	1	1	71.5575	7.64792	1	0	71.5575	57.5363	57.5363	93.4386	0.882504	53.4571	7.64792	0	66.1279	0	0
DATA	489	6	64	unmapped	0		0	TTCGGACAGCAGCGGGTCTGTTTATCTAGTATCCATCATTATCAGCTGCAGGGCTAGGTA	372	0	CUST_139559_PI248252247	CUST_139559_PI248252247	CUST_139559_PI248252247	Unknown	11457.6	239.427	7.34594	1	7.345945e+000	7.314453e+000	1	1	62	7.238710e+001	74	1.012116e+001	9.266250e+000	38	5.807895e+001	57.5	1.107073e+001	1.223145e+001	0	0	0	0	0	0	0	0	0.81213	6.486	0	0.745229	1	0	71.575	11.0707	1	0	71.575	57.5363	57.5363	35.3011	0.886737	58.0789	11.0707	0	8.13844	1	0
DATA	490	6	65	unmapped	0		0	CCAGAATACAAGAATACATTGTTCAAGAAATGTCATCGTTGTCGTAGTAGAGATGAATGT	374	0	CUST_193000_PI248252247	CUST_193000_PI248252247	CUST_193000_PI248252247	Unknown	11483	239.455	0	1	8.051818e+000	7.321777e+000	1	0	61	7.877049e+001	78	1.113612e+001	1.111950e+001	36	5.033333e+001	51	6.374055e+000	6.115725e+000	0	0	0	0	0	0	0	0	7.17567	6.52507	1	0.0046482	1	0	71.5948	6.37405	1	0	71.5948	55.8519	55.8519	41.6845	0.891186	50.3333	6.37405	0	14.673	1	0
DATA	491	6	66	unmapped	0		0	TGTTTGTCTTCTTCCGCCGGAGACCGGTGCACCAGACAGAAACTAGGTCCGTAGTGGATG	376	0	CUST_119007_PI248252247	CUST_119007_PI248252247	CUST_119007_PI248252247	Unknown	11508.5	239.5	7.27135	1	7.271347e+000	7.252508e+000	1	0	67	7.549254e+001	75	1.120927e+001	1.149015e+001	32	5.237500e+001	52.5	5.103762e+000	5.374425e+000	0	0	0	0	0	0	0	0	3.8734	6.49705	0	0.122723	1	0	71.6191	5.10376	1	0	71.6191	57.5363	57.5363	38.4065	0.895834	52.375	5.10376	0	11.5486	1	0
DATA	492	6	67	unmapped	0		0	TCGAGCGATTTGACCTTTGCATGTTCCATCATGTTACACCATTATTTTTTGACCATTTGC	378	0	CUST_121296_PI248252247	CUST_121296_PI248252247	CUST_121296_PI248252247	Unknown	11534.4	239.705	0	1	1.178305e+003	1.180503e+002	0	0	65	1.132954e+003	1070	2.235474e+002	2.542659e+002	27	5.003704e+001	50	5.199715e+000	4.447800e+000	0	0	0	0	0	0	0	0	1061.31	106.329	1	9.80648e-220	1	1	71.6434	5.19972	1	0	71.6434	50.4627	50.4627	1095.87	0.90071	50.037	5.19972	0	1069.17	0	0
DATA	493	6	68	unmapped	0		0	TAATGTGCTTTTTCTTGTCTTTATGGAAGCGAGCAATACCCTTGATAGCCATGTTGTTCG	380	0	CUST_29499_PI248252247	CUST_29499_PI248252247	CUST_29499_PI248252247	Unknown	11559.4	239.573	0	1	2.426563e+001	7.560551e+000	0	0	64	9.365625e+001	92.5	1.575126e+001	1.593795e+001	35	4.722857e+001	48	6.571264e+000	7.042350e+000	0	0	0	0	0	0	0	0	21.9779	6.84777	1	4.31627e-015	1	0	71.6783	6.57126	1	0	71.6783	57.5363	57.5363	56.5702	0.905723	47.2286	6.57126	0	30.024	0	0
DATA	494	6	69	unmapped	0		0	AGAATGTCCTTTACACCTCCTGCGAAGAGTCACCCTTCTTCTTGGTTTGTGTTGGCAAAA	382	0	CUST_152736_PI248252247	CUST_152736_PI248252247	CUST_152736_PI248252247	Unknown	11584.5	239.648	0	1	1.952900e+002	2.078641e+001	0	0	66	2.496061e+002	246	4.141307e+001	4.021553e+001	30	5.380000e+001	54	9.237853e+000	1.037820e+001	0	0	0	0	0	0	0	0	177.889	18.9342	1	6.19815e-112	1	1	71.7173	9.23785	1	0	71.7173	57.5363	57.5363	212.52	0.910895	53.8	9.23785	0	186.13	0	0
DATA	495	6	70	unmapped	0		0	GATAATGTTTCCGCCTCTAATAACGACAACGATAAAGAAGCACAGAAAACAATACAACGG	384	0	CUST_193140_PI248252247	CUST_193140_PI248252247	CUST_193140_PI248252247	Unknown	11610	240	0	0	4.555078e+002	4.609741e+001	1	0	68	4.891324e+002	487.5	6.577731e+001	5.652412e+001	26	6.223077e+001	60.5	1.358030e+001	1.389937e+001	0	0	0	0	0	0	1	0	417.376	42.2385	1	4.05795e-163	1	1	71.7559	13.5803	1	0	71.7559	65	65	452.046	0.916288	62.2308	13.5803	0	425.816	0	0
DATA	496	6	71	unmapped	0		0	GTTTCTTTAATGATGCATTGACACTGATGTGCAGTGACTTCGTGTTGTTGCCGATGTAGG	386	0	CUST_170121_PI248252247	CUST_170121_PI248252247	CUST_170121_PI248252247	Unknown	11635.5	240	0	1	3.389216e+001	7.807866e+000	0	0	62	1.030484e+002	101.5	1.634608e+001	1.593795e+001	31	5.406452e+001	55	8.586561e+000	6.671700e+000	0	0	0	0	0	0	0	0	31.2496	7.1991	1	1.27466e-024	1	0	71.7988	8.58656	1	0	71.7988	54.1152	54.1152	65.9624	0.922031	54.0645	8.58656	0	39.8948	0	0
DATA	497	6	72	unmapped	0		0	GTTGTAAAGGTTCCTACGGACAGGATTCCATTTTGTTCACATCTTATGTCATACACTTTC	388	0	CUST_186958_PI248252247	CUST_186958_PI248252247	CUST_186958_PI248252247	Unknown	11660.8	239.934	0	1	2.859619e+002	2.943781e+001	0	0	66	3.372121e+002	346	5.568607e+001	5.392958e+001	33	5.184848e+001	52	7.517152e+000	5.930400e+000	0	0	0	0	0	0	0	0	265.371	27.3181	1	8.362e-136	1	1	71.8416	7.51715	1	0	71.8416	49.1849	49.1849	300.126	0.927992	51.8485	7.51715	0	274.221	0	0
DATA	498	6	73	unmapped	0		0	ACTCAAGGTCCTTAAACAGCGCATTAGAGATAATCTAAATCCTGGCCAATCTCTTGGCCA	390	0	CUST_193121_PI248252247	CUST_193121_PI248252247	CUST_193121_PI248252247	Unknown	11686.3	240.178	0	1	1.268824e+003	1.270722e+002	0	0	65	1.257185e+003	1205	2.136506e+002	2.542659e+002	26	5.146154e+001	52	6.777792e+000	6.671700e+000	0	0	0	0	0	0	0	0	1185.3	118.707	1	1.89745e-226	1	1	71.8856	6.77779	1	0	71.8856	47.8731	47.8731	1220.1	0.934171	51.4615	6.77779	0	1194.36	0	0
DATA	499	6	74	unmapped	0		0	CTCGAGTTCGAACTCGTGCGGTGTAACAACTGTTTGCCCGGGTGGAGAAAGTTTTGGAGT	392	0	CUST_126049_PI248252247	CUST_126049_PI248252247	CUST_126049_PI248252247	Unknown	11711.1	240.177	6.92582	1	6.925822e+000	6.895591e+000	4	0	62	7.166129e+001	72	1.014799e+001	1.019287e+001	37	5.105405e+001	51	7.909017e+000	7.413000e+000	0	0	0	0	0	0	0	0	-0.268056	6.48549	0	0.914576	1	0	71.9293	7.90902	1	1	71.9293	45.1352	45.1352	34.5753	0.940527	51.0541	7.90902	0	8.99964	1	0
DATA	500	6	75	unmapped	0		0	ATCAAAGTTGAAAAGGAAACACAAGGCGAGATTTACGTCAAATTCGACTCAGTAGAGTCG	394	0	CUST_139369_PI248252247	CUST_139369_PI248252247	CUST_139369_PI248252247	Unknown	11737	240.455	0	0	5.832337e+002	5.872380e+001	0	0	62	6.244839e+002	589	9.479620e+001	1.269476e+002	34	5.382353e+001	51.5	1.067841e+001	7.968975e+000	0	0	0	0	0	0	0	0	552.512	55.6305	1	4.15873e-180	1	1	71.9721	10.6784	1	0	71.9721	65	65	587.398	0.947325	53.8235	10.6784	0	561.994	0	0
DATA	501	6	76	unmapped	0		0	ATTCTTGCATTGCTAATGCACTGAGGAAATGCTCCGCCGCTTCCTTGTGTGCGCCCATGT	396	0	CUST_55908_PI248252247	CUST_55908_PI248252247	CUST_55908_PI248252247	Unknown	11762.4	240.427	0	1	7.144421e+001	9.859839e+000	0	0	64	1.402031e+002	141	1.940968e+001	1.797652e+001	22	5.195455e+001	51.5	4.765724e+000	5.003775e+000	0	0	0	0	0	0	0	0	68.1887	9.41056	1	5.36232e-058	1	1	72.0144	4.76572	1	0	72.0144	57.5363	57.5363	103.117	0.954433	51.9545	4.76572	0	77.8836	0	0
DATA	502	6	77	unmapped	0		0	ATTGCTCTTCTTATCAAACAAGATTATCAAAGTAGCCATGGCTAGGCGACGCGCTCCGTA	398	0	CUST_29870_PI248252247	CUST_29870_PI248252247	CUST_29870_PI248252247	Unknown	11787.7	240.5	6.77287	0	6.772868e+000	6.743305e+000	0	1	65	7.149231e+001	71	1.109916e+001	1.037820e+001	28	5.400000e+001	53.5	8.064554e+000	7.783650e+000	0	0	0	0	0	0	0	0	-0.558141	6.48549	0	0.823273	1	0	72.0504	8.06455	1	0	72.0504	65	65	34.4063	0.961767	54	8.06455	0	9.34399	1	0
DATA	503	6	78		66	Structural	0		1	1	DarkCorner	DarkCorner	DarkCorner		11813.1	240.782	6.71966	1	6.719660e+000	6.690329e+000	3	1	62	6.653226e+001	65.5	8.903338e+000	8.154300e+000	39	4.997436e+001	49	6.289035e+000	6.301050e+000	0	0	0	0	0	0	0	0	-5.55506	6.48549	0	0.0275443	1	0	72.0873	6.28903	1	0	72.0873	49.5074	49.5074	29.4463	0.969383	49.9744	6.28903	0	4.5577	0	0
DATA	504	6	79		66	Structural	0		1	1	DarkCorner	DarkCorner	DarkCorner		11838.9	240.722	6.66288	1	6.662880e+000	6.633797e+000	2	0	64	6.214063e+001	62	8.533533e+000	9.080925e+000	50	4.866000e+001	48	6.159810e+000	6.671700e+000	0	0	0	0	0	0	0	0	-9.9743	6.48549	0	0.000102685	1	0	72.1149	6.15981	1	0	72.1149	47.8731	47.8731	25.0546	0.977644	48.66	6.15981	0	0.344951	0	0
DATA	505	6	80		66	Structural	0		1	1	DarkCorner	DarkCorner	DarkCorner		11864.5	241.444	6.6077	1	6.607704e+000	6.578862e+000	1	0	64	6.485938e+001	64	9.948865e+000	9.636900e+000	41	4.960976e+001	49	7.179408e+000	6.671700e+000	0	0	0	0	0	0	0	0	-7.27891	6.48549	0	0.00410465	1	0	72.1383	7.17941	1	0	72.1383	40.6843	40.6843	27.7734	0.985807	49.6098	7.17941	0	3.24156	0	0
DATA	506	6	81		66	Structural	0		1	1	DarkCorner	DarkCorner	DarkCorner		11889.9	240.859	6.54689	1	6.546891e+000	6.518314e+000	1	0	66	6.550000e+001	64	9.290607e+000	1.093418e+001	25	5.068000e+001	49	4.888081e+000	5.189100e+000	0	0	0	0	0	0	0	0	-6.6746	6.48549	0	0.00834402	1	0	72.1746	4.88808	1	0	72.1746	45.4864	45.4864	28.414	0.994964	50.68	4.88808	0	4.06227	0	0
DATA	507	6	82		66	Structural	0		1	1	DarkCorner	DarkCorner	DarkCorner		11914.7	241.037	6.4883	1	6.488296e+000	6.459975e+000	0	0	65	6.589231e+001	66	1.065528e+001	1.037820e+001	28	5.114286e+001	50	7.137352e+000	8.339625e+000	0	0	0	0	0	0	0	0	-6.32735	6.48549	0	0.0122902	1	0	72.2197	7.13735	1	0	72.2197	41.4593	41.4593	28.8063	1.00395	51.1429	7.13735	0	4.63178	0	0
DATA	508	6	83		66	Structural	0		1	1	DarkCorner	DarkCorner	DarkCorner		11940.5	241.592	6.42734	1	6.427335e+000	6.399280e+000	1	0	64	6.496875e+001	66.5	8.021734e+000	8.895600e+000	41	5.053659e+001	50	6.819449e+000	5.930400e+000	0	0	0	0	0	0	0	0	-7.27386	6.48549	0	0.00412982	1	0	72.2426	6.81945	1	0	72.2426	48.5334	48.5334	27.8827	1.01347	50.5366	6.81945	0	3.89299	0	0
DATA	509	6	84		66	Structural	0		1	1	DarkCorner	DarkCorner	DarkCorner		11965.2	241.081	6.36355	1	6.363549e+000	6.335772e+000	1	0	65	6.644615e+001	66	9.273670e+000	9.636900e+000	38	5.005263e+001	49.5	6.935796e+000	7.227675e+000	0	0	0	0	0	0	0	0	-5.83272	6.48549	0	0.0207871	1	0	72.2789	6.9358	1	0	72.2789	47.8731	47.8731	29.3602	1.02363	50.0526	6.9358	0	5.55037	0	0
DATA	510	6	85		66	Structural	0		1	1	DarkCorner	DarkCorner	DarkCorner		11991.3	241.569	6.29807	1	6.298065e+000	6.294721e+000	2	0	63	7.801587e+001	78	1.273488e+001	1.371405e+001	390	5.313846e+001	53	6.764972e+000	6.486375e+000	0	0	0	0	0	0	0	0	5.69703	6.51046	0	0.0238816	1	0	72.3188	6.76497	1	0	72.3188	48.5334	48.5334	40.9299	1.03427	53.1385	6.76497	0	17.3112	0	0
DATA	511	7	1		66	Structural	0		1	1	DarkCorner	DarkCorner	DarkCorner		9844.63	240.75	7.10268	1	7.102676e+000	7.071673e+000	1	0	62	7.067742e+001	70	1.039037e+001	1.074885e+001	385	5.295065e+001	53	7.325054e+000	7.413000e+000	0	0	0	0	0	0	0	0	-10.6257	6.48549	0	3.73377e-005	1	0	81.3031	7.32505	1	0	81.3031	47.8731	47.8731	33.5914	0.917108	52.9506	7.32505	0	0.451101	0	0
DATA	512	7	2		66	Structural	0		1	1	DarkCorner	DarkCorner	DarkCorner		9870.35	240.8	7.16977	1	7.169769e+000	7.138474e+000	0	0	65	7.173846e+001	70	1.301115e+001	1.482600e+001	35	5.082857e+001	48	7.582820e+000	7.413000e+000	0	0	0	0	0	0	0	0	-9.50589	6.48549	0	0.000206729	1	0	81.2443	7.58282	1	0	81.2443	41.8414	41.8414	34.6525	0.908526	50.8286	7.58282	0	1.55155	0	0
DATA	513	7	3		66	Structural	0		1	1	DarkCorner	DarkCorner	DarkCorner		9895.77	240.804	7.2329	1	7.232903e+000	7.201332e+000	1	0	64	7.225000e+001	70	1.306759e+001	1.445535e+001	30	4.903333e+001	49	5.081972e+000	2.965200e+000	0	0	0	0	0	0	0	0	-8.95348	6.48549	0	0.000457492	1	0	81.2035	5.08197	1	0	81.2035	41.8414	41.8414	35.164	0.900596	49.0333	5.08197	0	2.1038	0	0
DATA	514	7	4		66	Structural	0		1	1	DarkCorner	DarkCorner	DarkCorner		9921.06	241.029	7.29357	1	7.293567e+000	7.261731e+000	3	0	66	6.777273e+001	66.5	9.311359e+000	7.413000e+000	36	5.002778e+001	48.5	5.572822e+000	6.301050e+000	0	0	0	0	0	0	0	0	-13.38	6.48549	0	3.28377e-007	1	0	81.1527	5.57282	1	0	81.1527	46.8651	46.8651	30.6867	0.893105	50.0278	5.57282	0	-2.33114	0	0
DATA	515	7	5		66	Structural	0		1	1	DarkCorner	DarkCorner	DarkCorner		9946.69	240.847	7.35063	1	7.350628e+000	7.318543e+000	1	0	64	6.750000e+001	66.5	1.054695e+001	9.822225e+000	36	5.122222e+001	50.5	7.453134e+000	7.783650e+000	0	0	0	0	0	0	0	0	-13.5792	6.48549	0	2.27172e-007	1	0	81.0792	7.45313	1	0	81.0792	43.3362	43.3362	30.414	0.886172	51.2222	7.45313	0	-2.55931	0	0
DATA	516	7	6		66	Structural	0		1	1	DarkCorner	DarkCorner	DarkCorner		9971.14	241.016	7.40349	1	7.403492e+000	7.371176e+000	0	0	66	6.748485e+001	67	1.101641e+001	1.019287e+001	33	4.963636e+001	48	8.343479e+000	8.895600e+000	0	0	0	0	0	0	0	0	-13.525	6.48549	0	2.51202e-007	1	0	81.0099	8.34348	1	0	81.0099	45.4864	45.4864	30.3988	0.879845	49.6364	8.34348	0	-2.53019	0	0
DATA	517	7	7		66	Structural	0		1	1	DarkCorner	DarkCorner	DarkCorner		9996.94	241.129	7.45617	1	7.456171e+000	7.423625e+000	3	0	63	6.582540e+001	65	9.971798e+000	1.000755e+001	31	5.041935e+001	51	7.172978e+000	7.783650e+000	0	0	0	0	0	0	0	0	-15.1121	6.48549	0	1.20266e-008	1	0	80.9375	7.17298	1	0	80.9375	45.1352	45.1352	28.7394	0.873629	50.4194	7.17298	0	-4.14117	0	0
DATA	518	7	8		66	Structural	0		1	1	DarkCorner	DarkCorner	DarkCorner		10022.6	241.427	7.50625	1	7.506254e+000	7.473489e+000	0	0	64	6.557813e+001	64.5	1.124165e+001	1.130482e+001	37	5.037838e+001	51	6.709659e+000	6.671700e+000	0	0	0	0	0	0	0	0	-15.2774	6.48549	0	8.6714e-009	1	0	80.8555	6.70966	1	0	80.8555	57.5363	57.5363	28.4921	0.8678	50.3784	6.70966	0	-4.33841	0	0
DATA	519	7	9	unmapped	0		0	TGATTCATATGTAGATCCACTGTCAGCGTCTTAGTTAATACGGACTCACTTTTACTTACT	400	0	CUST_61874_PI248252247	CUST_61874_PI248252247	CUST_61874_PI248252247	Unknown	10048.3	241.5	0	1	7.213331e+004	7.213335e+003	0	0	67	6.229092e+004	60412.6	8.591089e+003	1.079703e+004	29	5.372414e+001	55	8.048498e+000	8.895600e+000	0	0	1	0	0	0	0	0	62210.2	6221.02	1	0	1	1	80.7561	8.0485	1	0	80.7561	57.5363	57.5363	62253.8	0.862433	53.7241	8.0485	0	62221.1	0	0
DATA	520	7	10	unmapped	0		0	TATTTATATGCACATCGTCCATCGAATGTATCCGTAGCAGAATATCTATTGACCGGCTTA	402	0	CUST_170671_PI248252247	CUST_170671_PI248252247	CUST_170671_PI248252247	Unknown	10073.4	241.867	0	1	9.232645e+002	9.263573e+001	0	0	64	8.723281e+002	845	1.552708e+002	2.001510e+002	26	5.007692e+001	50	6.380740e+000	6.301050e+000	0	0	0	0	0	0	0	0	791.677	79.4329	1	6.22536e-202	1	1	80.6514	6.38074	1	0	80.6514	49.1849	49.1849	835.242	0.857476	50.0769	6.38074	0	802.516	0	0
DATA	521	7	11	unmapped	0		0	AGTCGCAAGGGTTTGCCGCTGCATCGAAGACCTATCCTTACACCGATCCTCATGACTCCT	404	0	CUST_29909_PI248252247	CUST_29909_PI248252247	CUST_29909_PI248252247	Unknown	10099.1	241.974	0	1	1.606068e+004	1.606086e+003	0	0	66	1.377768e+004	13447.5	2.059472e+003	2.262633e+003	36	5.555556e+001	55.5	8.062061e+000	9.636900e+000	0	0	0	0	0	0	0	0	13697.2	1369.73	1	0	1	1	80.5314	8.06206	1	0	80.5314	49.5074	49.5074	13740.6	0.852837	55.5556	8.06206	0	13707.9	0	0
DATA	522	7	12	unmapped	0		0	AAGGGTGTTAGCAAAACAAATGTAACAGTAGAATGGGAATTGTAAAGGCAGTCATCCATG	406	0	CUST_164062_PI248252247	CUST_164062_PI248252247	CUST_164062_PI248252247	Unknown	10124.4	241.573	0	1	6.320914e+002	6.366931e+001	1	1	62	6.169194e+002	602	9.641939e+001	9.803692e+001	28	5.110714e+001	49.5	5.180728e+000	4.077150e+000	0	0	0	0	0	0	0	0	536.505	54.041	1	2.51932e-178	1	1	80.4147	5.18073	1	0	80.4147	57.5363	57.5363	579.833	0.848777	51.1071	5.18073	0	547.219	0	0
DATA	523	7	13	unmapped	0		0	TAGGCAGGGGGTGTGCCTCTGTGTTAAACACATATTTATCCAATGGCAATACACTAGCGT	408	0	CUST_1210_PI248252247	CUST_1210_PI248252247	CUST_1210_PI248252247	Unknown	10149.6	241.573	0	1	6.727634e+001	1.020687e+001	1	0	63	1.371270e+002	138	2.212027e+001	2.372160e+001	22	5.100000e+001	51	5.806400e+000	5.189100e+000	0	0	0	0	0	0	0	0	56.843	8.62397	1	5.92109e-049	1	1	80.2839	5.8064	1	0	80.2839	57.5363	57.5363	100.041	0.844919	51	5.8064	0	67.4844	0	0
DATA	524	7	14	unmapped	0		0	AGTACAATATACCATATCATCATTACCAGATATACATCCTGCCTTTTTCCCCCTTTTAAC	410	0	CUST_185056_PI248252247	CUST_185056_PI248252247	CUST_185056_PI248252247	Unknown	10175.1	241.935	0	1	5.015443e+004	5.015449e+003	0	0	65	4.227050e+004	40995.8	5.851966e+003	7.476772e+003	26	5.753846e+001	58	1.111838e+001	8.154300e+000	0	0	1	0	0	0	0	0	42190.4	4219.04	1	0	1	1	80.1444	11.1184	1	0	80.1444	54.4085	54.4085	42233.4	0.841209	57.5385	11.1184	0	42200.9	0	0
DATA	525	7	15	unmapped	0		0	CTACACGGACGACCTCATCCATGTCCTTGGTTTCGAGACGGCGTGTTGCGAGTTCTTTGA	412	0	CUST_157709_PI248252247	CUST_157709_PI248252247	CUST_157709_PI248252247	Unknown	10200.5	242	0	1	1.128401e+001	7.822044e+000	0	0	62	8.945161e+001	90.5	1.655560e+001	1.612328e+001	33	5.203030e+001	50	8.708777e+000	8.154300e+000	0	0	0	0	0	0	0	0	9.45481	6.55405	1	0.0002228	1	0	79.9968	8.70878	1	0	79.9968	54.1152	54.1152	52.3656	0.837894	52.0303	8.70878	0	19.9313	0	0
DATA	526	7	16	unmapped	0		0	GGATTGCCCATTCCTCGAGGTATCGCTGGATATGGGGTAAAGCATAATTGGTGTTCCCCT	414	0	CUST_69004_PI248252247	CUST_69004_PI248252247	CUST_69004_PI248252247	Unknown	10225.8	242.171	0	1	1.543806e+001	7.920461e+000	2	0	63	9.273016e+001	94	1.161924e+001	1.186080e+001	31	5.416129e+001	52	6.532466e+000	6.301050e+000	0	0	0	0	0	0	0	0	12.8883	6.61231	1	8.0386e-007	1	0	79.8419	6.53247	1	0	79.8419	46.8651	46.8651	55.6442	0.834839	54.1613	6.53247	0	23.2733	0	0
DATA	527	7	17	unmapped	0		0	TGCGTCTCCTACTAACCGCTGGACTATCGAGATGGTAGACGAAATAGCATGGGGCGTAGG	416	0	CUST_24391_PI248252247	CUST_24391_PI248252247	CUST_24391_PI248252247	Unknown	10251.2	242.347	0	1	2.816543e+002	2.922409e+001	0	0	65	3.140308e+002	311	4.895469e+001	5.782140e+001	39	5.266667e+001	52	6.182885e+000	6.301050e+000	0	0	0	0	0	0	0	0	234.35	24.3159	1	2.38025e-128	1	1	79.6806	6.18289	1	0	79.6806	47.2035	47.2035	276.945	0.832049	52.6667	6.18289	0	244.639	0	0
DATA	528	7	18	unmapped	0		0	GAAAAAGAAAAGTACGGATGCATTCCACATCGCGATTGAAATAGTATTCGGCGTTCACGT	418	0	CUST_174471_PI248252247	CUST_174471_PI248252247	CUST_174471_PI248252247	Unknown	10276.6	242.427	7.85255	1	7.852554e+000	7.821198e+000	0	0	64	8.126563e+001	81	1.405572e+001	1.389937e+001	34	5.205882e+001	52	7.678941e+000	8.895600e+000	0	0	0	0	0	0	0	0	1.77287	6.48791	0	0.478432	1	0	79.4928	7.67894	1	0	79.4928	57.5363	57.5363	44.1796	0.829529	52.0588	7.67894	0	11.9411	1	0
DATA	529	7	19	unmapped	0		0	ATAACCCGCAACGTTGACTAAAAACTCAAATGCCTCTTTAGCAGGCAGACCAACGATAAC	420	0	CUST_92915_PI248252247	CUST_92915_PI248252247	CUST_92915_PI248252247	Unknown	10302.1	242.5	0	1	2.402384e+001	8.199686e+000	0	0	64	9.921875e+001	99	1.561691e+001	1.630860e+001	36	5.327778e+001	53.5	5.863257e+000	5.189100e+000	0	0	0	0	0	0	0	0	19.8736	6.78316	1	5.09879e-013	1	0	79.3451	5.86326	1	0	79.3451	56.9804	56.9804	62.1327	0.827246	53.2778	5.86326	0	29.9635	0	0
DATA	530	7	20	unmapped	0		0	CGACTTGAACTTGGCGGCGGAGAAGAGCGCGTTGGAGTATTTGAACGCGAGCGAGGATGC	422	0	CUST_190820_PI248252247	CUST_190820_PI248252247	CUST_190820_PI248252247	Unknown	10327.2	242.892	0	1	1.326451e+003	1.328778e+002	0	0	66	1.173727e+003	1145.5	1.698622e+002	2.003363e+002	34	5.508824e+001	54.5	9.083344e+000	8.895600e+000	0	0	0	0	0	0	0	0	1094.53	109.645	1	1.31501e-221	1	1	79.1964	9.08334	1	0	79.1964	47.8731	47.8731	1136.64	0.825157	55.0882	9.08334	0	1104.54	0	0
DATA	531	7	21	unmapped	0		0	TTTATGTGAATTCTATTGTCCTATCCTTGAGTGTACACTTCCACTTGGTCTTCACGCGGG	424	0	CUST_190794_PI248252247	CUST_190794_PI248252247	CUST_190794_PI248252247	Unknown	10352.8	242.951	0	1	2.060351e+001	8.142125e+000	0	0	66	9.598485e+001	96	1.513274e+001	1.760587e+001	37	5.397297e+001	51	9.075261e+000	1.037820e+001	0	0	0	0	0	0	0	0	16.9635	6.70367	1	2.78181e-010	1	0	79.0213	9.07526	1	0	79.0213	44.7812	44.7812	58.8988	0.823332	53.973	9.07526	0	26.8723	0	0
DATA	532	7	22	unmapped	0		0	ACCGATATTACTACCCAGCGATCCATGTCAGATGCGGACACAAGCAGTCACTCATCCACC	426	0	CUST_89792_PI248252247	CUST_89792_PI248252247	CUST_89792_PI248252247	Unknown	10378.4	242.573	0	0	1.198869e+002	1.435299e+001	0	0	64	1.773594e+002	176.5	3.585038e+001	4.206877e+001	33	5.142424e+001	52	6.393504e+000	6.671700e+000	0	0	0	0	0	0	0	0	98.524	11.7954	1	8.76406e-078	1	1	78.8354	6.3935	1	0	78.8354	65	65	140.273	0.821808	51.4242	6.3935	0	108.322	0	0
DATA	533	7	23	unmapped	0		0	TACAGAGCTCGAGATAGAGGGTGTAGTGGAAGGAGAATCATAACGAGCTAGGGATACGCG	428	0	CUST_33209_PI248252247	CUST_33209_PI248252247	CUST_33209_PI248252247	Unknown	10403.6	242.573	7.93961	1	7.939610e+000	7.931315e+000	1	0	63	8.400000e+001	84	1.411131e+001	1.519665e+001	34	5.555882e+001	55.5	8.139657e+000	1.056353e+001	0	0	0	0	0	0	0	0	5.30092	6.50712	0	0.0353334	1	0	78.6991	8.13966	1	0	78.6991	57.5363	57.5363	46.914	0.820434	55.5588	8.13966	0	15.0377	1	0
DATA	534	7	24	unmapped	0		0	TACCCGTGATAAGGAGATTTTACTTCAATTTCGGTGGCATCCAATTCCCCACAGTTATTG	430	0	CUST_75828_PI248252247	CUST_75828_PI248252247	CUST_75828_PI248252247	Unknown	10429.1	243.429	0	1	6.054290e+002	6.105849e+001	0	0	63	5.743968e+002	562	8.737933e+001	9.711030e+001	35	5.288571e+001	52	6.672029e+000	6.301050e+000	0	0	0	0	0	0	0	0	495.891	50.0114	1	1.4859e-173	1	1	78.5059	6.67203	1	0	78.5059	46.8651	46.8651	537.311	0.819074	52.8857	6.67203	0	505.512	0	0
DATA	535	7	25	unmapped	0		0	AAGTACAACGCATCCGACCATCCTATCGCCTTTCACTAAAGCCTACGATTTGGGTAAAGT	432	0	CUST_89843_PI248252247	CUST_89843_PI248252247	CUST_89843_PI248252247	Unknown	10454.6	243.095	0	1	6.423534e+002	6.472263e+001	0	0	64	6.037500e+002	605	1.134863e+002	1.491866e+002	37	5.327027e+001	53	6.748039e+000	6.671700e+000	0	0	0	0	0	0	0	0	525.529	52.9516	1	4.51019e-177	1	1	78.221	6.74804	1	0	78.221	48.8603	48.8603	566.664	0.818131	53.2703	6.74804	0	534.945	0	0
DATA	536	7	26	unmapped	0		0	AGCTTCGCCCAACGTCCGCTCACCGCTCATCATTACAACACTGGCAATATCGTTGATCGT	434	0	CUST_38882_PI248252247	CUST_38882_PI248252247	CUST_38882_PI248252247	Unknown	10480.1	243.205	0	1	8.877310e+003	8.877665e+002	0	0	66	7.333288e+003	7069.5	1.282395e+003	1.596575e+003	30	5.386667e+001	52.5	7.323714e+000	7.227675e+000	0	0	0	0	0	0	0	0	7255.3	725.559	1	0	1	1	77.9849	7.32371	1	0	77.9849	48.8603	48.8603	7296.2	0.817286	53.8667	7.32371	0	7264.56	0	0
DATA	537	7	27	unmapped	0		0	TTCCGGTGTCTCCCGACCTCAGATTAAGAAATACGTCGAGGAGAAATACAAGGTTGAGAT	436	0	CUST_142175_PI248252247	CUST_142175_PI248252247	CUST_142175_PI248252247	Unknown	10505.4	243.208	0	1	2.950925e+002	3.055923e+001	1	0	64	3.187188e+002	322	5.419321e+001	5.430022e+001	28	5.042857e+001	49	7.500265e+000	7.598325e+000	0	0	0	0	0	0	0	0	240.984	24.9558	1	5.07068e-130	1	1	77.735	7.50026	1	0	77.735	49.1849	49.1849	281.633	0.816638	50.4286	7.50026	0	250.079	0	0
DATA	538	7	28	unmapped	0		0	GAGGTGATGGGCTACGAGAGCTGGATGGAGAGGAAGCCGAAGATGATAATATGGATGCTT	438	0	CUST_188417_PI248252247	CUST_188417_PI248252247	CUST_188417_PI248252247	Unknown	10530	243.115	0	1	1.168499e+001	8.031579e+000	0	0	67	8.704478e+001	86	1.318336e+001	1.297275e+001	39	5.397436e+001	53	8.412044e+000	8.524950e+000	0	0	0	0	0	0	0	0	9.53709	6.55524	1	0.000197459	1	0	77.5077	8.41204	1	0	77.5077	39.8942	39.8942	49.9588	0.816183	53.9744	8.41204	0	18.4868	0	0
DATA	539	7	29	unmapped	0		0	GTTAAACAGAGCGTAGTATCACGATTGTAATTAGTTAGTGTTGTGCTATAAAGCCCTTCT	440	0	CUST_65157_PI248252247	CUST_65157_PI248252247	CUST_65157_PI248252247	Unknown	10556.4	243.027	0	1	5.240870e+003	5.241473e+002	0	0	63	4.353016e+003	4259	7.235791e+002	9.314434e+002	38	5.468421e+001	54	6.027438e+000	5.559750e+000	0	0	0	0	0	0	0	0	4275.8	427.63	1	1.94477e-304	1	1	77.2123	6.02744	1	0	77.2123	48.5334	48.5334	4315.93	0.815858	54.6842	6.02744	0	4284.55	0	0
DATA	540	7	30	unmapped	0		0	CTGCTATGGGTTACTTCCGTACGTATATCTCTCATTCCACAAAACATTATCCCTTGACAA	442	0	CUST_177773_PI248252247	CUST_177773_PI248252247	CUST_177773_PI248252247	Unknown	10581.4	243.427	0	1	1.924847e+001	8.181194e+000	3	0	61	9.262295e+001	92	1.048199e+001	1.111950e+001	33	5.400000e+001	53	8.699856e+000	1.037820e+001	0	0	0	0	0	0	0	0	15.6996	6.67281	1	3.72787e-009	1	0	76.9234	8.69986	1	0	76.9234	57.5363	57.5363	55.537	0.815628	54	8.69986	0	24.2418	0	0
DATA	541	7	31	unmapped	0		0	TGCTACTACTACTGGAGGAAACACACCCCCTACGAAGGACGACGACGGCTTCCAGGTTGT	444	0	CUST_192148_PI248252247	CUST_192148_PI248252247	CUST_192148_PI248252247	Unknown	10607.5	243	0	1	2.217955e+004	2.217969e+003	0	0	62	1.816781e+004	17944	2.384506e+003	2.822685e+003	33	5.639394e+001	56	9.588207e+000	9.636900e+000	0	0	0	0	0	0	0	0	18091.2	1809.13	1	0	1	1	76.5857	9.58821	1	0	76.5857	48.5334	48.5334	18130.7	0.815671	56.3939	9.58821	0	18099.5	0	0
DATA	542	7	32	unmapped	0		0	CTGCTATTCTAAACGGCGCAAATTGGGTGTGACAGCTCACATGTCCGCATCCATCTTATT	446	0	CUST_160991_PI248252247	CUST_160991_PI248252247	CUST_160991_PI248252247	Unknown	10632.3	243.5	0	0	3.135984e+001	8.546775e+000	0	0	66	1.018485e+002	100	1.599350e+001	1.464068e+001	32	5.134375e+001	50.5	5.373828e+000	4.447800e+000	0	0	0	0	0	0	0	0	25.5808	6.97175	1	9.42467e-019	1	0	76.2677	5.37383	1	0	76.2677	65	65	64.7625	0.815717	51.3438	5.37383	0	33.6496	0	0
DATA	543	7	33	unmapped	0		0	AGGCTTCTTGATACCGTTACGGTGAGCCTTCTTGTTCTGGTTGTGATTGGTATGGTTCTT	448	0	CUST_75714_PI248252247	CUST_75714_PI248252247	CUST_75714_PI248252247	Unknown	10657.6	243.573	0	1	1.244666e+003	1.247202e+002	0	1	63	1.091619e+003	1044	1.739801e+002	1.879195e+002	34	5.708824e+001	55	9.365856e+000	8.524950e+000	0	0	0	0	0	0	0	0	1015.61	101.767	1	4.63198e-217	1	1	76.0129	9.36586	1	0	76.0129	57.5363	57.5363	1054.53	0.815966	57.0882	9.36586	0	1023.51	0	0
DATA	544	7	34	unmapped	0		0	AATAATAAATGAGCGGATGGGCGATCAGACCGAGGGGTACGTATAGGTAAGTACAACAAC	450	0	CUST_58282_PI248252247	CUST_58282_PI248252247	CUST_58282_PI248252247	Unknown	10683	243.545	7.97917	1	7.979170e+000	7.954761e+000	1	0	61	7.901639e+001	78	1.215935e+001	9.636900e+000	37	5.581081e+001	56	8.316108e+000	8.895600e+000	0	0	0	0	0	0	0	0	3.32279	6.494	0	0.184995	1	0	75.6936	8.31611	1	0	75.6936	55.8519	55.8519	41.9304	0.816366	55.8108	8.31611	0	11.006	1	0
DATA	545	7	35	unmapped	0		0	CAACCAGACCAGCCAAATTCCTCCCCACTCAGTGACGACTTTCGCCGCTACACCTACCGT	452	0	CUST_172310_PI248252247	CUST_172310_PI248252247	CUST_172310_PI248252247	Unknown	10708.5	244.324	0	1	3.321544e+003	3.322493e+002	0	0	64	2.788406e+003	2734	4.015942e+002	4.045645e+002	34	5.220588e+001	49	8.314935e+000	7.598325e+000	0	0	0	0	0	0	0	0	2713	271.377	1	8.83644e-277	1	1	75.4075	8.31494	1	0	75.4075	46.5243	46.5243	2751.32	0.816788	52.2059	8.31494	0	2720.49	0	0
DATA	546	7	36	unmapped	0		0	CTTTTATTTTGGTTTCTTTAACCTTACTTCGCGGGAACGAATAGCTGTGTCGTGAATTTG	454	0	CUST_13322_PI248252247	CUST_13322_PI248252247	CUST_13322_PI248252247	Unknown	10733.6	243.931	7.96822	1	7.968218e+000	7.933437e+000	1	0	63	7.447619e+001	76	1.130780e+001	1.037820e+001	30	5.110000e+001	52	7.401538e+000	6.486375e+000	0	0	0	0	0	0	0	0	-0.594727	6.48549	0	0.811902	1	0	75.0709	7.40154	1	0	75.0709	53.8203	53.8203	37.3902	0.817488	51.1	7.40154	0	6.66098	1	0
DATA	547	7	37	unmapped	0		0	TACTTCGTTACCGATTCAACTCGCGGAGATGTATCTAGGTCTACCACAAGAGCAGATCAT	456	0	CUST_124297_PI248252247	CUST_124297_PI248252247	CUST_124297_PI248252247	Unknown	10759.4	244.465	0	1	4.094180e+003	4.094947e+002	0	0	64	3.424703e+003	3264.5	5.550710e+002	6.197268e+002	32	5.087500e+001	51.5	6.157869e+000	5.930400e+000	0	0	0	0	0	0	0	0	3349.9	335.052	1	1.33683e-289	1	1	74.8078	6.15787	1	0	74.8078	47.2035	47.2035	3387.62	0.818209	50.875	6.15787	0	3356.99	0	0
DATA	548	7	38	unmapped	0		0	TCTCGCGTTTGACCTATAATCGCAATAGTCCTGTGTTCAAGTTACACCCTGTGGTTTCTA	458	0	CUST_10538_PI248252247	CUST_10538_PI248252247	CUST_10538_PI248252247	Unknown	10784.7	244.377	0	1	1.711221e+002	1.885516e+001	0	0	65	2.147385e+002	213	3.453136e+001	4.003020e+001	36	5.308333e+001	50.5	8.797321e+000	1.130482e+001	0	0	0	0	0	0	0	0	140.169	15.4445	1	6.19606e-098	1	1	74.5698	8.79732	1	0	74.5698	46.8651	46.8651	177.652	0.819115	53.0833	8.79732	0	147.127	0	0
DATA	549	7	39	unmapped	0		0	CAAAGAAGAATGGCATTGGCTCGATATACACTATCCGACTCGGTAGGGGTTTCAGTATCT	460	0	CUST_142731_PI248252247	CUST_142731_PI248252247	CUST_142731_PI248252247	Unknown	10810	244.133	0	1	8.456332e+000	7.952662e+000	0	0	67	8.123881e+001	82	1.363606e+001	1.408470e+001	34	5.364706e+001	51.5	9.669955e+000	9.636900e+000	0	0	0	0	0	0	0	0	6.93556	6.52247	1	0.00617611	1	0	74.3032	9.66995	1	0	74.3032	54.4085	54.4085	44.1528	0.820162	53.6471	9.66995	0	13.7316	1	0
DATA	550	7	40	unmapped	0		0	CCTCTTCGAGGCTGGCTTCTGGGTTGTGATACCTATCGAGCAAACTTAGCGCAAAGTAGC	462	0	CUST_146203_PI248252247	CUST_146203_PI248252247	CUST_146203_PI248252247	Unknown	10835.4	244.797	0	1	1.410138e+002	1.616227e+001	0	0	65	1.898462e+002	193	3.175602e+001	3.335850e+001	36	5.563889e+001	55.5	8.731397e+000	9.080925e+000	0	0	0	0	0	0	0	0	115.802	13.2726	1	6.49639e-087	1	1	74.044	8.7314	1	0	74.044	49.1849	49.1849	152.76	0.821211	55.6389	8.7314	0	122.445	0	0
DATA	551	7	41	unmapped	0		0	ATTAGAACAAACGCATAATTCTATCAATGACAGACCATTGCTTCACTCATATCTTTCAGA	464	0	CUST_81544_PI248252247	CUST_81544_PI248252247	CUST_81544_PI248252247	Unknown	10861.3	244.878	0	1	1.001526e+003	1.004625e+002	0	0	65	8.975231e+002	887	1.478369e+002	1.897728e+002	42	5.066667e+001	49.5	7.257180e+000	7.227675e+000	0	0	0	0	0	0	0	0	823.731	82.628	1	2.42172e-204	1	1	73.7923	7.25718	1	0	73.7923	48.8603	48.8603	860.437	0.822476	50.6667	7.25718	0	830.231	0	0
DATA	552	7	42	unmapped	0		0	GGCGTTCCGGGGGCACGGTTTCCGTGATCAGCTAGATTTCTAATTTGTTTTGTTTATTTT	466	0	CUST_213054_PI248252247	CUST_213054_PI248252247	CUST_213054_PI248252247	Unknown	10886.7	244.662	0	1	1.932929e+002	2.087080e+001	0	0	64	2.328594e+002	228	4.209131e+001	3.984487e+001	28	5.467857e+001	52.5	8.598249e+000	1.019287e+001	0	0	0	0	0	0	0	0	159.248	17.1947	1	2.1044e-105	1	1	73.6119	8.59825	1	0	73.6119	51.0895	51.0895	195.773	0.823866	54.6786	8.59825	0	165.677	0	0
DATA	553	7	43	unmapped	0		0	GCTCGTCTCCAATGCTCCAAAGAAACGTGAGCCTGCGGTACCAACTCACCGCAAGACACA	468	0	CUST_84101_PI248252247	CUST_84101_PI248252247	CUST_84101_PI248252247	Unknown	10911.7	244.986	0	1	6.318901e+002	6.367581e+001	0	0	65	5.948308e+002	592	8.219880e+001	7.338870e+001	31	5.319355e+001	54	6.268542e+000	5.189100e+000	0	0	0	0	0	0	0	0	521.481	52.5499	1	1.32691e-176	1	1	73.3496	6.26854	1	0	73.3496	47.2035	47.2035	557.745	0.825272	53.1935	6.26854	0	527.758	0	0
DATA	554	7	44	unmapped	0		0	TACAGACGTCCCTCCGCTTCTGCGGCCTCATTGGTCCAAAGTATTGTTGGATGATGTTGA	470	0	CUST_133376_PI248252247	CUST_133376_PI248252247	CUST_133376_PI248252247	Unknown	10937.2	245.306	0	1	1.287361e+003	1.289749e+002	0	0	65	1.137554e+003	1113	1.582005e+002	1.882902e+002	30	5.720000e+001	55.5	8.794199e+000	8.710275e+000	0	0	0	0	0	0	0	0	1064.42	106.639	1	6.51546e-220	1	1	73.1369	8.7942	1	0	73.1369	46.8651	46.8651	1100.47	0.826821	57.2	8.7942	0	1070.59	0	0
DATA	555	7	45	unmapped	0		0	GTTGGATGGGCGCTCCCGGCGGTGATGATCGTGTAATAAACATGGTCAAGACCGCACTAG	472	0	CUST_67775_PI248252247	CUST_67775_PI248252247	CUST_67775_PI248252247	Unknown	10962.4	244.573	0	1	4.801160e+002	4.864542e+001	0	0	64	4.707969e+002	464	7.743019e+001	7.653923e+001	29	5.713793e+001	56	1.136952e+001	1.186080e+001	0	0	0	0	0	0	0	0	397.822	40.3073	1	3.24133e-160	1	1	72.9753	11.3695	1	0	72.9753	57.5363	57.5363	433.711	0.828595	57.1379	11.3695	0	403.952	0	0
DATA	556	7	46		66	Structural	0		474	-1	(-)3xSLv1	NegativeControl	NegativeControl		10987.6	244.573	7.84452	1	7.844517e+000	7.810276e+000	3	0	61	6.734426e+001	67	9.250018e+000	1.037820e+001	34	5.008824e+001	49	6.180947e+000	5.930400e+000	0	0	0	0	0	0	0	0	-5.50242	6.48549	0	0.0290221	1	0	72.8467	6.18095	1	0	72.8467	57.5363	57.5363	30.2583	0.830379	50.0882	6.18095	0	0.614679	1	0
DATA	557	7	47	unmapped	0		0	CTGGCACAATAGACAGCACGGCGGAGTAGGTCACGGGCACCTGGAGAACCGTGATGTGGA	476	0	CUST_2399_PI248252247	CUST_2399_PI248252247	CUST_2399_PI248252247	Unknown	11013.4	244.931	0	1	4.179380e+001	8.842530e+000	0	0	64	1.074688e+002	105.5	1.705171e+001	1.853250e+001	32	5.031250e+001	49	6.693461e+000	6.857025e+000	0	0	0	0	0	0	0	0	34.7839	7.3594	1	2.94523e-028	1	1	72.6849	6.69346	1	0	72.6849	53.8203	53.8203	70.3827	0.832273	50.3125	6.69346	0	40.8592	0	0
DATA	558	7	48	unmapped	0		0	CCGGGGAGGAGGGAGGGGGGGGATTCGATGCCAAGACGACCGGCTCAGAATGTAGTATAC	478	0	CUST_187969_PI248252247	CUST_187969_PI248252247	CUST_187969_PI248252247	Unknown	11038.6	245	0	1	3.675853e+003	3.676675e+002	0	0	65	3.139231e+003	3062	4.132939e+002	4.892580e+002	30	5.560000e+001	55	7.117729e+000	6.301050e+000	0	0	0	0	0	0	0	0	3066.66	306.734	1	3.13945e-284	1	1	72.5731	7.11773	1	0	72.5731	48.5334	48.5334	3102.14	0.834271	55.6	7.11773	0	3072.74	0	0
DATA	559	7	49	unmapped	0		0	GAAAACCCTAGGATTGCCACCAGAGGCTGGTACAGGTGTCGAGGCATTTTTGAGGGCCGT	480	0	CUST_164352_PI248252247	CUST_164352_PI248252247	CUST_164352_PI248252247	Unknown	11064	245.203	0	1	3.003079e+003	3.004080e+002	0	0	65	2.584108e+003	2562	3.679397e+002	4.351431e+002	34	5.550000e+001	55.5	6.679911e+000	5.930400e+000	0	0	0	0	0	0	0	0	2511.69	251.253	1	4.29925e-272	1	1	72.4183	6.67991	1	0	72.4183	46.8651	46.8651	2547.02	0.836371	55.5	6.67991	0	2517.74	0	0
DATA	560	7	50	unmapped	0		0	GATCCTCAAAATGTCCCTCCTCAAATGTATTGTTAATGGGGAGACACTCCAAAATGGTAA	482	0	CUST_69374_PI248252247	CUST_69374_PI248252247	CUST_69374_PI248252247	Unknown	11089.3	245.468	0	1	5.139357e+003	5.139939e+002	0	0	65	4.381985e+003	4192	5.797279e+002	6.686526e+002	37	5.245946e+001	51	7.002359e+000	7.413000e+000	0	0	0	0	0	0	0	0	4309.7	431.019	1	6.43898e-305	1	1	72.2865	7.00236	1	0	72.2865	49.8279	49.8279	4344.9	0.838567	52.4595	7.00236	0	4315.74	0	0
DATA	561	7	51	unmapped	0		0	AGTCTTCGAGCTTCGTTCCTTCCTCCACCCAGACTGCCAACACTTTCATTGCTACTCCCA	484	0	CUST_149149_PI248252247	CUST_149149_PI248252247	CUST_149149_PI248252247	Unknown	11114.9	245.4	0	1	1.080734e+004	1.080762e+003	0	0	64	9.160609e+003	8841.5	1.443918e+003	2.027826e+003	34	5.350000e+001	51	9.736685e+000	9.822225e+000	0	0	0	0	0	0	0	0	9088.44	908.868	1	0	1	1	72.1652	9.73668	1	0	72.1652	50.1463	50.1463	9123.52	0.840951	53.5	9.73668	0	9094.49	0	0
DATA	562	7	52	unmapped	0		0	CCTTAACGGTTTCCTCGATAGGATATTTTGAATCTACACGAGCGCATTCAAATAGATCCA	486	0	CUST_180018_PI248252247	CUST_180018_PI248252247	CUST_180018_PI248252247	Unknown	11140.3	245.5	0	1	3.696906e+001	8.532157e+000	0	0	66	1.032273e+002	99.5	1.834272e+001	1.908847e+001	25	5.216000e+001	52	7.075074e+000	5.189100e+000	0	0	0	0	0	0	0	0	31.1799	7.19607	1	1.50496e-024	1	0	72.0473	7.07507	1	0	72.0473	57.5363	57.5363	66.1413	0.843406	52.16	7.07507	0	37.2352	0	0
DATA	563	7	53	unmapped	0		0	GAAAATAGCTACTACTCTCAGTGCTTGCCCAAATCGACATCTCCTACTACAACAGTTTCT	488	0	CUST_11452_PI248252247	CUST_11452_PI248252247	CUST_11452_PI248252247	Unknown	11165.5	245.5	0	1	8.306781e+001	1.130379e+001	0	1	67	1.422239e+002	139	2.345584e+001	2.409225e+001	26	5.096154e+001	51.5	5.574806e+000	5.189100e+000	0	0	0	0	0	0	0	0	70.2727	9.56264	1	1.50877e-059	1	1	71.9512	5.57481	1	0	71.9512	57.5363	57.5363	105.138	0.845968	50.9615	5.57481	0	76.3595	0	0
DATA	564	7	54	unmapped	0		0	TGGACATGTTTATTGGCGAGGGTGGACTACAGGCGTTGGCTGATTGTCTGAGATGCTGAA	490	0	CUST_113586_PI248252247	CUST_113586_PI248252247	CUST_113586_PI248252247	Unknown	11190.6	245.636	0	1	2.648940e+003	2.650042e+002	0	0	64	2.319797e+003	2204	4.157054e+002	4.883314e+002	34	5.264706e+001	52	8.267799e+000	7.968975e+000	0	0	0	0	0	0	0	0	2247.95	224.888	1	2.38538e-265	1	1	71.8505	8.2678	1	0	71.8505	49.5074	49.5074	2282.71	0.848621	52.6471	8.2678	0	2254.06	0	0
DATA	565	7	55	unmapped	0		0	TTGTTGTAGCCTTGGAAACAAGTTCAAACTCTTTCTAGCTGTGTGCACGTGCTAACGCAT	492	0	CUST_209904_PI248252247	CUST_209904_PI248252247	CUST_209904_PI248252247	Unknown	11216.4	245.573	0	0	1.084470e+002	1.325215e+001	2	0	62	1.640968e+002	165	2.486864e+001	2.260965e+001	32	5.412500e+001	52	8.434759e+000	1.037820e+001	0	0	0	0	0	0	0	0	92.3426	11.2842	1	3.46994e-074	1	1	71.7542	8.43476	1	0	71.7542	65	65	127.011	0.851499	54.125	8.43476	0	98.4961	0	0
DATA	566	7	56	unmapped	0		0	TACAAGACGTCCCAATGTGAAGTAAAAGGCGATGTAAATGAATGTGTTTGGGGATGCCCG	494	0	CUST_149236_PI248252247	CUST_149236_PI248252247	CUST_149236_PI248252247	Unknown	11241.6	245.573	0	1	6.734397e+001	1.014730e+001	1	0	63	1.292063e+002	127	2.148530e+001	2.594550e+001	31	5.309677e+001	52	9.082418e+000	9.266250e+000	0	0	0	0	0	0	0	0	57.5403	8.67009	1	1.53453e-049	1	1	71.6661	9.08242	1	0	71.6661	57.5363	57.5363	92.1203	0.854423	53.0968	9.08242	0	63.7386	0	0
DATA	567	7	57	unmapped	0		0	TACAAAATGATTCTCATGCTGGAAATAGCCCCTGCAAACACAATCGCGCAACCGAGTAGT	496	0	CUST_208975_PI248252247	CUST_208975_PI248252247	CUST_208975_PI248252247	Unknown	11267.4	245.931	7.5965	0	7.596500e+000	7.563341e+000	2	0	62	7.012903e+001	71	9.210621e+000	8.710275e+000	35	5.371429e+001	53	9.272259e+000	9.636900e+000	0	0	0	0	0	0	0	0	-1.46913	6.48549	0	0.556832	1	0	71.5982	9.27226	1	0	71.5982	65	65	33.043	0.85749	53.7143	9.27226	0	4.79915	1	0
DATA	568	7	58	unmapped	0		0	GTTATTTATGAACGACAATGCTTCGACGACTCTAATGACAACTTGAACACTGGGTTGAAT	498	0	CUST_107362_PI248252247	CUST_107362_PI248252247	CUST_107362_PI248252247	Unknown	11292.5	246.179	0	1	8.194775e+003	8.195121e+002	0	0	64	7.124125e+003	6847	1.201521e+003	1.355467e+003	32	5.237500e+001	51	9.018798e+000	9.636900e+000	0	0	0	0	0	0	0	0	7052.58	705.288	1	0	1	1	71.5438	9.0188	1	0	71.5438	49.1849	49.1849	7087.04	0.860619	52.375	9.0188	0	7058.93	0	0
DATA	569	7	59	unmapped	0		0	TTGGGCAGTTCCTTGCACCCCAAGAATGCACAGCAGAGACAATACCCCGTTTCCTCCAGG	500	0	CUST_175271_PI248252247	CUST_175271_PI248252247	CUST_175271_PI248252247	Unknown	11317.7	246.067	0	1	3.361650e+003	3.362488e+002	0	0	65	2.975846e+003	2909	4.037107e+002	4.625712e+002	30	5.323333e+001	53	7.346983e+000	7.968975e+000	0	0	0	0	0	0	0	0	2904.31	290.504	1	6.36214e-281	1	1	71.5335	7.34698	1	0	71.5335	49.1849	49.1849	2938.76	0.863955	53.2333	7.34698	0	2910.79	0	0
DATA	570	7	60	unmapped	0		0	TATACTTCTGTTGCAACATCTTGTTTCTTTTATCCATCACGCACTTGCGGTATTCTGGAT	502	0	CUST_150706_PI248252247	CUST_150706_PI248252247	CUST_150706_PI248252247	Unknown	11343.3	246.324	0	1	6.674808e+003	6.675227e+002	0	0	64	5.861406e+003	5685	8.493047e+002	9.175441e+002	39	5.220513e+001	53	7.685186e+000	8.154300e+000	0	0	0	0	0	0	0	0	5789.91	579.028	1	7.41098e-323	1	1	71.4941	7.68519	1	0	71.4941	47.5395	47.5395	5824.32	0.867427	52.2051	7.68519	0	5796.49	0	0
DATA	571	7	61	unmapped	0		0	TTGGCACACTATTTCATCCCTGATTTGATGATGTGTTTGAATTTTTTCTCTGGGAGACCA	504	0	CUST_153016_PI248252247	CUST_153016_PI248252247	CUST_153016_PI248252247	Unknown	11368.6	246.632	0	1	3.688875e+002	3.763277e+001	0	0	64	3.927813e+002	394	5.662981e+001	6.171322e+001	29	5.124138e+001	50	4.634153e+000	5.189100e+000	0	0	0	0	0	0	0	0	321.294	32.7774	1	2.58672e-147	1	1	71.4872	4.63415	1	0	71.4872	49.5074	49.5074	355.695	0.870981	51.2414	4.63415	0	328.01	0	0
DATA	572	7	62	unmapped	0		0	ACCCTGATAACATTTTCGGTTTTAACTTTCTGGACGTGAAGCCGAACCAGCAAAGCCAGA	506	0	CUST_185852_PI248252247	CUST_185852_PI248252247	CUST_185852_PI248252247	Unknown	11394.1	246.5	0	1	3.706718e+001	8.288602e+000	0	0	64	1.039219e+002	103.5	1.567558e+001	1.575262e+001	27	5.507407e+001	55	1.020530e+001	1.037820e+001	0	0	0	0	0	0	0	0	32.4268	7.25097	1	7.74748e-026	1	0	71.4951	10.2053	1	0	71.4951	56.9804	56.9804	66.8359	0.874812	55.0741	10.2053	0	39.2962	0	0
DATA	573	7	63	unmapped	0		0	CGTATGTCTATGGAATTTGGTAGTCGAGTTGGTGAAAGAAACGAGACAGGGTTTATGCAC	508	0	CUST_178994_PI248252247	CUST_178994_PI248252247	CUST_178994_PI248252247	Unknown	11419.5	246.5	0	1	1.677047e+001	7.568441e+000	1	0	67	8.625373e+001	88	1.335794e+001	1.260210e+001	46	5.391304e+001	54	7.518351e+000	7.413000e+000	0	0	0	0	0	0	0	0	14.7372	6.65082	1	2.50803e-008	1	0	71.5166	7.51835	1	0	71.5166	57.5363	57.5363	49.1677	0.878757	53.913	7.51835	0	21.7746	0	0
DATA	574	7	64	unmapped	0		0	GAATATCCTAGTCGCCCATACCCTAATCGATTCTAGGCAGGATATCTACCGTGGATAGTT	510	0	CUST_64014_PI248252247	CUST_64014_PI248252247	CUST_64014_PI248252247	Unknown	11444.8	246.859	0	1	1.991207e+004	1.991221e+003	0	0	66	1.764914e+004	17221	2.114718e+003	2.397179e+003	30	5.583333e+001	56.5	9.638584e+000	1.000755e+001	0	0	0	0	0	0	0	0	17577.6	1757.77	1	0	1	1	71.5379	9.63858	1	0	71.5379	47.5395	47.5395	17612.1	0.882761	55.8333	9.63858	0	17584.8	0	0
DATA	575	7	65	unmapped	0		0	CGTATCTATCATGTAATGATTTTCTTATACTCGATAAACGTGTTGGAACTGCTTTCACGG	512	0	CUST_196173_PI248252247	CUST_196173_PI248252247	CUST_196173_PI248252247	Unknown	11470.2	247.185	0	1	2.358383e+004	2.358394e+003	0	0	66	2.098970e+004	20728.1	2.855822e+003	3.623222e+003	34	5.432353e+001	53.5	9.259624e+000	9.636900e+000	0	0	1	0	0	0	0	0	20918.1	2091.82	1	0	1	1	71.5555	9.25962	1	0	71.5555	45.4864	45.4864	20952.6	0.88697	54.3235	9.25962	0	20925.5	0	0
DATA	576	7	66	unmapped	0		0	ATGAAATTGACCCTAAATCGATCCCCAAGGATGCATTCGTGGTCTATCAAGGTCACCATG	514	0	CUST_209515_PI248252247	CUST_209515_PI248252247	CUST_209515_PI248252247	Unknown	11495.7	247.254	0	1	1.003981e+004	1.004007e+003	0	0	64	9.021313e+003	8875.5	1.211781e+003	1.509101e+003	32	5.043750e+001	50	6.116807e+000	5.374425e+000	0	0	0	0	0	0	0	0	8949.73	894.997	1	0	1	1	71.5776	6.11681	1	0	71.5776	45.835	45.835	8984.23	0.891425	50.4375	6.11681	0	8957.28	0	0
DATA	577	7	67	unmapped	0		0	TGTCCTGATAAGACCTGAGAAATGTACTCCTCAATCACCTGAATCCGTTCATGAAGCATA	516	0	CUST_88582_PI248252247	CUST_88582_PI248252247	CUST_88582_PI248252247	Unknown	11521.1	246.614	0	1	3.057240e+001	7.855635e+000	0	0	64	9.900000e+001	96.5	1.770750e+001	1.760587e+001	30	5.113333e+001	51	4.833314e+000	4.818450e+000	0	0	0	0	0	0	0	0	27.4003	7.04055	1	1.24566e-020	1	0	71.5997	4.83331	1	0	71.5997	57.259	57.259	61.914	0.896242	51.1333	4.83331	0	35.1246	0	0
DATA	578	7	68	unmapped	0		0	GAAGTATGGGGATGTTGTCCGTGTTGGTCCGAATGAGTTATCTTTCCGCAAGTAATAAAA	518	0	CUST_163262_PI248252247	CUST_163262_PI248252247	CUST_163262_PI248252247	Unknown	11546.5	247	0	1	3.941709e+002	4.006896e+001	0	0	62	4.267742e+002	407.5	7.311061e+001	8.524950e+001	37	4.975676e+001	49	6.933836e+000	7.413000e+000	0	0	0	0	0	0	0	0	355.142	36.1016	1	2.33703e-153	1	1	71.6318	6.93384	1	0	71.6318	48.5334	48.5334	389.688	0.900986	49.7568	6.93384	0	363.054	0	0
DATA	579	7	69	unmapped	0		0	ATGAAGCAAGTTGGAAAGCCAACCGGGGTGAGCAGCCGTGGCCGTGTTAGGAGAGCCACC	520	0	CUST_28580_PI248252247	CUST_28580_PI248252247	CUST_28580_PI248252247	Unknown	11571.8	247	0	1	1.113597e+003	1.115896e+002	0	0	65	1.080615e+003	1063	1.544032e+002	1.645686e+002	32	4.965625e+001	48	8.460952e+000	9.080925e+000	0	0	0	0	0	0	0	0	1008.95	101.103	1	1.16267e-216	1	1	71.6693	8.46095	1	0	71.6693	46.8651	46.8651	1043.53	0.906024	49.6563	8.46095	0	1017.05	0	0
DATA	580	7	70	unmapped	0		0	TTTCTATCTGGACTCTAGACTTTGCTTCACAACTCTGGACCATTTGTATCAGTAATATGT	522	0	CUST_85362_PI248252247	CUST_85362_PI248252247	CUST_85362_PI248252247	Unknown	11597.5	247	0	1	1.307979e+005	1.307980e+004	0	0	62	1.192746e+005	116818	1.466938e+004	1.849526e+004	28	5.692857e+001	57	1.211955e+001	1.352873e+001	0	0	1	0	0	0	0	0	119203	11920.3	1	0	1	1	71.7063	12.1196	1	0	71.7063	54.1152	54.1152	119238	0.911352	56.9286	12.1196	0	119211	0	0
DATA	581	7	71	unmapped	0		0	ATCTATCACGGTCCATCTCACAAGGCCACCTGGAAGCAATGTTCCTAATATAATCTCAGG	524	0	CUST_201156_PI248252247	CUST_201156_PI248252247	CUST_201156_PI248252247	Unknown	11622.4	246.859	7.1052	1	7.105205e+000	7.079290e+000	3	0	62	7.420968e+001	72.5	1.309253e+001	1.074885e+001	27	5.203704e+001	51	7.062803e+000	5.930400e+000	0	0	0	0	0	0	0	0	2.46294	6.49017	0	0.32516	1	0	71.7467	7.0628	1	0	71.7467	47.2035	47.2035	37.1237	0.916782	52.037	7.0628	0	10.9642	1	0
DATA	582	7	72	unmapped	0		0	AGCGTTAGACCCGGTCGGGGGACCATTCAATCCCAATGGGAAGCATATACAGCGGGCGGA	526	0	CUST_198534_PI248252247	CUST_198534_PI248252247	CUST_198534_PI248252247	Unknown	11648.1	247.592	0	1	8.237734e+000	7.079664e+000	1	1	62	7.938710e+001	79	1.030256e+001	1.019287e+001	37	5.389189e+001	54	7.109398e+000	6.671700e+000	0	0	0	0	0	0	0	0	7.59798	6.52985	1	0.0027721	1	0	71.7891	7.1094	1	0	71.7891	48.2044	48.2044	42.3011	0.922338	53.8919	7.1094	0	16.3051	1	0
DATA	583	7	73	unmapped	0		0	TCTGCGGACGTTGATGTTCAAGGGAAATGTGCCATAGAGATCTACTGCCTCGCTTCTAGG	528	0	CUST_94166_PI248252247	CUST_94166_PI248252247	CUST_94166_PI248252247	Unknown	11673.8	247.707	0	1	2.745053e+002	2.832553e+001	1	0	64	3.266719e+002	327	4.641601e+001	5.596815e+001	35	5.171429e+001	53	7.250036e+000	7.042350e+000	0	0	0	0	0	0	0	0	254.84	26.2963	1	2.2552e-133	1	1	71.8321	7.25004	1	0	71.8321	49.1849	49.1849	289.586	0.92836	51.7143	7.25004	0	263.756	0	0
DATA	584	7	74	unmapped	0		0	TTGAGTATTACCGCTGGAGAAGTCGTTCCAAGATCATAATCCTTGTTCCGACTGATAACA	530	0	CUST_188537_PI248252247	CUST_188537_PI248252247	CUST_188537_PI248252247	Unknown	11698.7	247.5	0	1	8.565728e+001	1.102418e+001	0	0	66	1.519242e+002	151.5	2.507546e+001	2.779875e+001	27	5.248148e+001	51	9.807259e+000	1.074885e+001	0	0	0	0	0	0	0	0	80.0497	10.3025	1	2.06452e-066	1	1	71.8745	9.80726	1	0	71.8745	57.5363	57.5363	114.838	0.934535	52.4815	9.80726	0	89.1711	0	0
DATA	585	7	75	unmapped	0		0	CTTCCACTCCCTACGTTTACAAGGCATCCTAGACAAGCAGCGGAGCAAAGGAATCGTTTA	532	0	CUST_203831_PI248252247	CUST_203831_PI248252247	CUST_203831_PI248252247	Unknown	11724.2	247.778	0	1	1.049475e+002	1.255557e+001	0	0	64	1.706719e+002	172	3.145420e+001	3.354382e+001	32	5.271875e+001	51	8.486172e+000	8.154300e+000	0	0	0	0	0	0	0	0	98.7545	11.8147	1	6.48976e-078	1	1	71.9174	8.48617	1	0	71.9174	51.0895	51.0895	133.586	0.940989	52.7188	8.48617	0	108.087	0	0
DATA	586	7	76	unmapped	0		0	AGATATCCAAAACGTATGGAAACCAAACGATGAAGTATATGGGGCGTCTAGCAGTTACAG	534	0	CUST_38427_PI248252247	CUST_38427_PI248252247	CUST_38427_PI248252247	Unknown	11749.6	247.573	6.87226	1	6.872260e+000	6.842859e+000	3	1	60	7.281667e+001	74	1.010033e+001	9.080925e+000	30	5.173333e+001	51.5	5.085024e+000	5.930400e+000	0	0	0	0	0	0	0	0	0.856763	6.48606	0	0.731759	1	0	71.9599	5.08502	1	0	71.9599	57.5363	57.5363	35.7307	0.947858	51.7333	5.08502	0	10.4014	1	0
DATA	587	7	77	unmapped	0		0	TAATGATAGTTAGTGAAGCAAGCTTTCATGAAGCATTGCCCTCTGCGAAGTTGAGCAGAT	536	0	CUST_53404_PI248252247	CUST_53404_PI248252247	CUST_53404_PI248252247	Unknown	11775	247.545	0	1	1.237677e+002	1.411753e+001	0	0	62	1.901935e+002	192.5	3.194813e+001	3.039330e+001	27	5.518519e+001	53	9.156910e+000	8.895600e+000	0	0	0	0	0	0	0	0	118.196	13.482	1	4.38837e-088	1	1	71.9971	9.15691	1	0	71.9971	55.8519	55.8519	153.108	0.954986	55.1852	9.15691	0	127.95	0	0
DATA	588	7	78	unmapped	0		0	TTTTGTGAGTCGTGGCGATTAGGACATTCCCATCTCATATGACCCTTCATACCACACTCA	538	0	CUST_202771_PI248252247	CUST_202771_PI248252247	CUST_202771_PI248252247	Unknown	11800.5	247.648	0	1	6.970296e+000	6.774802e+000	0	0	66	7.874242e+001	80.5	1.299386e+001	1.464068e+001	31	5.203226e+001	53	7.880287e+000	8.154300e+000	0	0	0	0	0	0	0	0	6.70824	6.52009	1	0.00803045	1	0	72.0342	7.88029	1	0	72.0342	57.5363	57.5363	41.6564	0.962403	52.0323	7.88029	0	16.6721	1	0
DATA	589	7	79		66	Structural	0		1	1	DarkCorner	DarkCorner	DarkCorner		11826.1	247.938	6.71465	1	6.714648e+000	6.685339e+000	0	0	67	6.470149e+001	65	9.250741e+000	8.154300e+000	47	4.965957e+001	49	6.232023e+000	6.671700e+000	0	0	0	0	0	0	0	0	-7.36182	6.48549	0	0.00371101	1	0	72.0633	6.23202	1	0	72.0633	52.6241	52.6241	27.6155	0.970106	49.6596	6.23202	0	2.80711	0	0
DATA	590	7	80		66	Structural	0		1	1	DarkCorner	DarkCorner	DarkCorner		11852.2	247.918	6.65734	1	6.657340e+000	6.628281e+000	0	0	66	6.472727e+001	64	9.732650e+000	1.111950e+001	55	4.872727e+001	47	6.645674e+000	6.671700e+000	0	0	0	0	0	0	0	0	-7.35966	6.48549	0	0.0037208	1	0	72.0869	6.64567	1	0	72.0869	51.0895	51.0895	27.6413	0.978457	48.7273	6.64567	0	3.01412	0	0
DATA	591	7	81		66	Structural	0		1	1	DarkCorner	DarkCorner	DarkCorner		11877.1	247.785	6.60066	1	6.600656e+000	6.571845e+000	1	0	65	6.481538e+001	64	8.302658e+000	7.413000e+000	33	5.069697e+001	50	6.018123e+000	5.189100e+000	0	0	0	0	0	0	0	0	-7.30456	6.48549	0	0.00397892	1	0	72.1199	6.01812	1	0	72.1199	48.8603	48.8603	27.7294	0.98686	50.697	6.01812	0	3.27719	0	0
DATA	592	7	82		66	Structural	0		1	1	DarkCorner	DarkCorner	DarkCorner		11901.9	247.922	6.54355	1	6.543553e+000	6.514991e+000	2	0	64	6.410938e+001	63.5	8.286760e+000	8.154300e+000	27	5.125926e+001	50	5.288541e+000	4.818450e+000	0	0	0	0	0	0	0	0	-8.05378	6.48549	0	0.00154923	1	0	72.1632	5.28854	1	0	72.1632	45.835	45.835	27.0234	0.995472	51.2593	5.28854	0	2.74681	0	0
DATA	593	7	83		66	Structural	0		1	1	DarkCorner	DarkCorner	DarkCorner		11926.8	248.023	6.48436	1	6.484355e+000	6.456051e+000	1	0	65	6.456923e+001	64	1.011646e+001	9.636900e+000	42	5.045238e+001	49.5	7.198246e+000	8.524950e+000	0	0	0	0	0	0	0	0	-7.61777	6.48549	0	0.00270434	1	0	72.187	7.19825	1	0	72.187	52.9257	52.9257	27.4832	1.00456	50.4524	7.19825	0	3.38528	0	0
DATA	594	7	84		66	Structural	0		1	1	DarkCorner	DarkCorner	DarkCorner		11952.8	248.584	6.4229	1	6.422902e+000	6.394866e+000	0	0	65	6.469231e+001	65	7.946939e+000	8.154300e+000	27	4.788889e+001	47	7.202208e+000	7.413000e+000	0	0	0	0	0	0	0	0	-7.53189	6.48549	0	0.00300992	1	0	72.2242	7.20221	1	0	72.2242	49.5074	49.5074	27.6063	1.01417	47.8889	7.20221	0	3.69491	0	0
DATA	595	7	85		66	Structural	0		1	1	DarkCorner	DarkCorner	DarkCorner		11977.6	248.551	6.36029	1	6.360291e+000	6.332528e+000	0	0	64	7.035938e+001	70	1.000058e+001	9.636900e+000	50	5.040000e+001	50	6.910507e+000	6.671700e+000	0	0	0	0	0	0	0	0	-1.89561	6.48549	0	0.448569	1	0	72.255	6.91051	1	0	72.255	47.5395	47.5395	33.2734	1.02416	50.4	6.91051	0	9.54331	0	0
DATA	596	8	1		66	Structural	0		1	1	DarkCorner	DarkCorner	DarkCorner		9858.04	247.615	7.16397	1	7.163967e+000	7.132697e+000	0	0	65	7.181538e+001	71	1.240828e+001	1.334340e+001	46	5.017391e+001	48.5	6.412849e+000	7.413000e+000	0	0	0	0	0	0	0	0	-9.45747	6.48549	0	0.000221934	1	0	81.2729	6.41285	1	0	81.2729	41.0736	41.0736	34.7294	0.909262	50.1739	6.41285	0	1.61203	0	0
DATA	597	8	2		66	Structural	0		1	1	DarkCorner	DarkCorner	DarkCorner		9882.84	248.279	7.22877	1	7.228773e+000	7.197220e+000	0	1	64	7.407813e+001	72	1.142026e+001	1.204613e+001	29	5.158621e+001	50	7.830879e+000	7.413000e+000	0	0	0	0	0	0	0	0	-7.14703	6.48549	0	0.00481028	1	0	81.2252	7.83088	1	0	81.2252	45.835	45.835	36.9921	0.901111	51.5862	7.83088	0	3.91373	0	0
DATA	598	8	3		66	Structural	0		1	1	DarkCorner	DarkCorner	DarkCorner		9908.05	248.123	7.28866	1	7.288661e+000	7.256846e+000	1	0	65	6.967692e+001	68	1.230613e+001	1.260210e+001	30	4.930000e+001	48.5	5.331429e+000	4.262475e+000	0	0	0	0	0	0	0	0	-11.5024	6.48549	0	8.93743e-006	1	0	81.1793	5.33143	1	0	81.1793	43.3362	43.3362	32.5909	0.893707	49.3	5.33143	0	-0.446466	0	0
DATA	599	8	4		66	Structural	0		1	1	DarkCorner	DarkCorner	DarkCorner		9933.24	248.527	7.34756	1	7.347557e+000	7.315485e+000	3	0	64	6.926563e+001	69	1.087774e+001	1.130482e+001	39	5.210256e+001	52	7.029243e+000	7.783650e+000	0	0	0	0	0	0	0	0	-11.854	6.48549	0	4.93327e-006	1	0	81.1196	7.02924	1	0	81.1196	42.2201	42.2201	32.1796	0.886543	52.1026	7.02924	0	-0.814875	0	0
DATA	600	8	5		66	Structural	0		1	1	DarkCorner	DarkCorner	DarkCorner		9959.33	248.5	7.40399	1	7.403990e+000	7.371672e+000	1	0	65	7.126154e+001	69	1.557169e+001	1.556730e+001	31	5.048387e+001	48	6.727411e+000	6.671700e+000	0	0	0	0	0	0	0	0	-9.77744	6.48549	0	0.000138188	1	0	81.039	6.72741	1	0	81.039	57.5363	57.5363	34.1755	0.879786	50.4839	6.72741	0	1.22716	0	0
DATA	601	8	6		66	Structural	0		1	1	DarkCorner	DarkCorner	DarkCorner		9984.45	248.095	7.45422	1	7.454221e+000	7.421684e+000	0	0	64	7.239063e+001	70.5	1.495774e+001	1.667925e+001	29	4.741379e+001	45	7.817185e+000	5.930400e+000	0	0	0	0	0	0	0	0	-8.58017	6.48549	0	0.000767524	1	0	80.9708	7.81718	1	0	80.9708	36.5637	36.5637	35.3046	0.873857	47.4138	7.81718	0	2.4023	0	0
DATA	602	8	7		66	Structural	0		1	1	DarkCorner	DarkCorner	DarkCorner		10009.8	248.682	7.50527	1	7.505266e+000	7.472506e+000	0	0	64	7.045313e+001	67.5	1.297364e+001	1.334340e+001	38	5.028947e+001	51	6.705818e+000	6.486375e+000	0	0	0	0	0	0	0	0	-10.4458	6.48549	0	4.95853e-005	1	0	80.899	6.70582	1	0	80.899	45.4864	45.4864	33.3671	0.867914	50.2895	6.70582	0	0.51321	0	0
DATA	603	8	8	unmapped	0		0	ACGAGAGCCTATTCGTTGTAAAGAATGCGGCCACCGTATCATGTACAAGAAGAGGACAAA	399	0	CUST_147662_PI248252247	CUST_147662_PI248252247	CUST_147662_PI248252247	Unknown	10035.5	248.648	0	1	4.116830e+003	4.117517e+002	0	1	65	3.631600e+003	3515	4.935815e+002	6.197268e+002	34	5.441176e+001	55	7.266017e+000	6.486375e+000	0	0	0	0	0	0	0	0	3550.79	355.138	1	3.84735e-293	1	1	80.8073	7.26602	1	0	80.8073	57.5363	57.5363	3594.51	0.862506	54.4118	7.26602	0	3561.71	0	0
DATA	604	8	9	unmapped	0		0	ATGACCGAATCAGCCACCTTACGGAAGACGGCGGGATCAGTTTCGCCGCGGAGACCGTAG	401	0	CUST_139059_PI248252247	CUST_139059_PI248252247	CUST_139059_PI248252247	Unknown	10060.6	248.931	0	1	1.033635e+002	1.280795e+001	2	0	62	1.693387e+002	170.5	2.300245e+001	2.242433e+001	27	5.677778e+001	54	1.182349e+001	1.037820e+001	0	0	0	0	0	0	0	0	88.6336	10.9827	1	6.23325e-072	1	1	80.7051	11.8235	1	0	80.7051	53.8203	53.8203	132.253	0.857494	56.7778	11.8235	0	99.5011	0	0
DATA	605	8	10	unmapped	0		0	TAACAACAAGATTGATATACACAGTAGCGAGTACCCCTCTCGCGTCTGGCTCTACATCTT	403	0	CUST_74331_PI248252247	CUST_74331_PI248252247	CUST_74331_PI248252247	Unknown	10086.3	249.219	0	1	5.509559e+003	5.510084e+002	0	0	64	4.778797e+003	4658.5	5.392010e+002	4.864781e+002	26	5.384615e+001	54	7.363110e+000	7.227675e+000	0	0	0	0	0	0	0	0	4698.21	469.865	1	3.64016e-310	1	1	80.5915	7.36311	1	0	80.5915	48.2044	48.2044	4741.71	0.852737	53.8462	7.36311	0	4709.01	0	0
DATA	606	8	11	unmapped	0		0	GACAAGCTATCCGGTTCATCAGCAACTATATGGATCAAAGTATGAGGACGAGCTGAAGAA	405	0	CUST_124756_PI248252247	CUST_124756_PI248252247	CUST_124756_PI248252247	Unknown	10111.5	249	0	1	1.479668e+002	1.665401e+001	0	0	62	2.060323e+002	206.5	2.825410e+001	3.057862e+001	38	5.463158e+001	53	6.444864e+000	7.968975e+000	0	0	0	0	0	0	0	0	125.559	14.1319	1	1.48164e-091	1	1	80.4736	6.44486	1	0	80.4736	54.1152	54.1152	168.946	0.84856	54.6316	6.44486	0	136.304	0	0
DATA	607	8	12	unmapped	0		0	CCAATCTTCCATCTCATGTACTACATACAGCTGTTGGTCTTAATCCTCTTATTTTTGCTG	407	0	CUST_173141_PI248252247	CUST_173141_PI248252247	CUST_173141_PI248252247	Unknown	10137.1	249.192	0	1	2.310436e+002	2.434722e+001	0	0	66	2.754697e+002	272	4.239202e+001	3.743565e+001	32	5.021875e+001	49.5	4.750106e+000	4.818450e+000	0	0	0	0	0	0	0	0	195.119	20.5615	1	2.03198e-117	1	1	80.3506	4.75011	1	0	80.3506	47.5395	47.5395	238.384	0.844512	50.2188	4.75011	0	205.799	0	0
DATA	608	8	13	unmapped	0		0	GTACATAACACATTTTTTTTACACCTCTTGTCTCCTATTTGACGAATTATGATTGGGACG	409	0	CUST_95621_PI248252247	CUST_95621_PI248252247	CUST_95621_PI248252247	Unknown	10162.5	249.069	0	1	4.303182e+003	4.303873e+002	0	0	63	3.698810e+003	3560	6.377777e+002	8.324799e+002	30	5.323333e+001	51.5	8.532628e+000	9.822225e+000	0	0	0	0	0	0	0	0	3618.59	361.918	1	2.72394e-294	1	1	80.2152	8.53263	1	0	80.2152	48.2044	48.2044	3661.72	0.840911	53.2333	8.53263	0	3629.2	0	0
DATA	609	8	14	unmapped	0		0	GCGTAGATACAACGGCGAAGCAATCCTTGTCCACCGCGGTAACTGTACCTTCCTTGAAAA	411	0	CUST_81365_PI248252247	CUST_81365_PI248252247	CUST_81365_PI248252247	Unknown	10187.6	249.427	0	1	1.149132e+003	1.151739e+002	1	1	62	1.042468e+003	1025	1.042935e+002	1.069325e+002	29	5.424138e+001	51	8.584268e+000	8.154300e+000	0	0	0	0	0	0	0	0	962.396	96.4579	1	8.6076e-214	1	1	80.0718	8.58427	1	0	80.0718	57.5363	57.5363	1005.38	0.837498	54.2414	8.58427	0	972.916	0	0
DATA	610	8	15	unmapped	0		0	AAACAAACCCATTCGCGCATCGCCGTCGCTGTGCGCCGTAACGACCGGACTCCTGCCGAC	413	0	CUST_126891_PI248252247	CUST_126891_PI248252247	CUST_126891_PI248252247	Unknown	10213.2	249.26	0	1	1.727752e+003	1.729499e+002	2	0	62	1.521629e+003	1507	1.459904e+002	1.317661e+002	33	5.072727e+001	50	7.133866e+000	6.671700e+000	0	0	0	0	0	0	0	0	1441.71	144.317	1	2.38388e-238	1	1	79.9202	7.13387	1	0	79.9202	48.5334	48.5334	1484.54	0.834442	50.7273	7.13387	0	1452.14	0	0
DATA	611	8	16	unmapped	0		0	ATTATCGATTATCTGAGCGACCCACTGCAAAAGTGCTTACGCGCGAGAACCCATATGTGC	415	0	CUST_134455_PI248252247	CUST_134455_PI248252247	CUST_134455_PI248252247	Unknown	10238.5	249.417	0	1	1.792351e+002	1.954667e+001	1	0	65	2.288154e+002	229	3.399122e+001	3.558240e+001	31	5.351613e+001	52	6.244309e+000	6.671700e+000	0	0	0	0	0	0	0	0	149.053	16.2552	1	1.59943e-101	1	1	79.762	6.24431	1	0	79.762	48.5334	48.5334	191.729	0.831608	53.5161	6.24431	0	159.391	0	0
DATA	612	8	17	unmapped	0		0	ACAAGCGATATAGTGCCTTTGAAGAACTACACAAGAAGCTGAAAACAACTCTTCCCTCAC	417	0	CUST_39184_PI248252247	CUST_39184_PI248252247	CUST_39184_PI248252247	Unknown	10263.9	250.103	0	1	1.973981e+002	2.123391e+001	0	1	66	2.432121e+002	243	3.587307e+001	3.169057e+001	40	5.270000e+001	53	7.158284e+000	6.857025e+000	0	0	0	0	0	0	0	0	163.622	17.6007	1	5.35036e-107	1	1	79.5901	7.15828	1	0	79.5901	46.8651	46.8651	206.126	0.828894	52.7	7.15828	0	173.854	0	0
DATA	613	8	18	unmapped	0		0	TTCTTCATATTTTTTCTTCATTCTTCGAAGTTAGCTGGCTGGGCTCGTTCGACTGAGAAA	419	0	CUST_87502_PI248252247	CUST_87502_PI248252247	CUST_87502_PI248252247	Unknown	10289	250.188	0	1	9.056374e+002	9.090297e+001	0	0	66	8.280303e+002	800.5	1.152411e+002	1.215732e+002	39	5.261538e+001	53	6.523703e+000	5.930400e+000	0	0	0	0	0	0	0	0	748.602	75.1406	1	1.55152e-198	1	1	79.4282	6.5237	1	0	79.4282	45.4864	45.4864	790.944	0.826602	52.6154	6.5237	0	758.739	0	0
DATA	614	8	19		0		0		421	1	RC2	RC2	RC2		10314.6	249.573	7.89901	1	7.899007e+000	7.864528e+000	0	0	64	7.404688e+001	71.5	1.111902e+001	1.037820e+001	29	5.396552e+001	54	6.230586e+000	5.930400e+000	0	0	0	0	0	1	0	0	-5.21102	6.48549	0	0.0385112	1	0	79.2579	6.23059	1	0	79.2579	57.5363	57.5363	36.9609	0.824651	53.9655	6.23059	0	4.82597	1	0
DATA	615	8	20	unmapped	0		0	CATCCTCAAAGTCGACGTTGTTCTGGACAACCTCGAGAGGCTTCTTGACGTCGAAGGTCT	423	0	CUST_182477_PI248252247	CUST_182477_PI248252247	CUST_182477_PI248252247	Unknown	10339.9	250.192	0	1	1.245102e+002	1.473688e+001	1	0	65	1.815538e+002	180	2.342477e+001	2.372160e+001	35	5.554286e+001	55	9.580442e+000	9.266250e+000	0	0	0	0	0	0	0	0	102.432	12.1237	1	5.81211e-080	1	1	79.122	9.58044	1	0	79.122	47.5395	47.5395	144.468	0.822678	55.5429	9.58044	0	112.404	0	0
DATA	616	8	21	unmapped	0		0	TAATATCAAAGCTCGTTGACCACACAACATAAATAAGATCCAGAGTCGCTACGGGCGGCA	425	0	CUST_39505_PI248252247	CUST_39505_PI248252247	CUST_39505_PI248252247	Unknown	10365.5	250	0	1	3.320386e+001	8.568351e+000	1	0	61	1.061803e+002	99	2.919732e+001	3.113460e+001	36	5.161111e+001	51.5	6.937590e+000	7.413000e+000	0	0	0	0	0	0	0	0	27.2626	7.0352	1	1.7293e-020	1	0	78.9177	6.93759	1	0	78.9177	54.1152	54.1152	69.0943	0.821069	51.6111	6.93759	0	37.1043	0	0
DATA	617	8	22	unmapped	0		0	TTTACACCGCCGGGGACGGTCATACCTGCTGAGCCGTCGATTGTGAGGGAACAGGGTACG	427	0	CUST_100050_PI248252247	CUST_100050_PI248252247	CUST_100050_PI248252247	Unknown	10390.9	250.214	0	1	1.468277e+003	1.470407e+002	0	0	66	1.282152e+003	1280.5	1.602802e+002	1.727229e+002	35	5.488571e+001	54	8.532883e+000	8.895600e+000	0	0	0	0	0	0	0	0	1203.39	120.514	1	2.27794e-227	1	1	78.7575	8.53288	1	0	78.7575	46.8651	46.8651	1245.07	0.819596	54.8857	8.53288	0	1213.15	0	0
DATA	618	8	23	unmapped	0		0	CTGTGTAATCATAGCGCTGGTTCAGCAGGAGAAACCTCTTCGTAGAATAAATATTGAGAT	429	0	CUST_201_PI248252247	CUST_201_PI248252247	CUST_201_PI248252247	Unknown	10416.4	250.573	0	1	4.693103e+003	4.693772e+002	0	0	64	3.918953e+003	3804	5.571988e+002	5.837737e+002	31	5.532258e+001	53	7.947272e+000	8.895600e+000	0	0	0	0	0	0	0	0	3840.35	384.089	1	6.59437e-298	1	1	78.608	7.94727	1	0	78.608	49.1849	49.1849	3881.87	0.818296	55.3226	7.94727	0	3850.03	0	0
DATA	619	8	24	unmapped	0		0	AGTTGTTGCAGGGGCGAGGGTTACGGTTCCTTTAGCAGCGAGGGAGACAAAAGTAAGTTT	431	0	CUST_22241_PI248252247	CUST_22241_PI248252247	CUST_22241_PI248252247	Unknown	10441.6	250.427	7.97018	1	7.970184e+000	7.943998e+000	0	0	64	8.139063e+001	81.5	1.189320e+001	1.204613e+001	27	5.251852e+001	51	4.397293e+000	3.706500e+000	0	0	0	0	0	0	0	0	3.02077	6.49252	0	0.227932	1	0	78.3699	4.39729	1	0	78.3699	57.5363	57.5363	44.3046	0.817286	52.5185	4.39729	0	12.5442	1	0
DATA	620	8	25	unmapped	0		0	AACATTGCTTCGCTGACAGCGAGTGAAATTCGAGATATCATTCTCGGACAAGAGATTGCT	433	0	CUST_156831_PI248252247	CUST_156831_PI248252247	CUST_156831_PI248252247	Unknown	10467.4	250.747	0	1	1.583383e+003	1.585375e+002	0	0	66	1.370712e+003	1359	1.433135e+002	1.541904e+002	29	5.465517e+001	54	7.286366e+000	6.671700e+000	0	0	0	0	0	0	0	0	1292.6	129.423	1	1.02828e-231	1	1	78.1128	7.28637	1	0	78.1128	49.1849	49.1849	1333.63	0.816353	54.6552	7.28637	0	1301.95	0	0
DATA	621	8	26	unmapped	0		0	GTACTAACACATACAAGGACGAAAAAGAATAGTCAAACGAAAGCCCTTTATGCACGTGCG	435	0	CUST_125488_PI248252247	CUST_125488_PI248252247	CUST_125488_PI248252247	Unknown	10492.5	250.5	7.98554	1	7.985544e+000	7.951692e+000	1	0	67	7.888060e+001	78	1.241275e+001	1.334340e+001	28	5.310714e+001	51	5.933828e+000	6.671700e+000	0	0	0	0	0	0	0	0	1.03124	6.48631	0	0.679932	1	0	77.8494	5.93383	1	0	77.8494	57.5363	57.5363	41.7946	0.815715	53.1071	5.93383	0	10.1967	1	0
DATA	622	8	27	unmapped	0		0	GAGACGCAAGACCAACAATGGCACCATCGACGCTCAGGGCAATCTCTTGATCCATCCCAT	437	0	CUST_123726_PI248252247	CUST_123726_PI248252247	CUST_123726_PI248252247	Unknown	10518.1	250.896	0	1	7.267890e+002	7.311311e+001	2	0	65	6.700308e+002	675	6.802641e+001	6.894090e+001	31	5.225806e+001	50	9.416184e+000	7.413000e+000	0	0	0	0	0	0	0	0	592.423	59.5962	1	2.45188e-184	1	1	77.6078	9.41618	1	0	77.6078	48.5334	48.5334	632.945	0.815124	52.2581	9.41618	0	601.431	0	0
DATA	623	8	28	unmapped	0		0	AGACGTTGTTATTGCTAATGCAGCTATCAATAACTATTATGGGTCAGCCCTGGAAACGCC	439	0	CUST_47137_PI248252247	CUST_47137_PI248252247	CUST_47137_PI248252247	Unknown	10543.4	250.848	0	1	3.277070e+002	3.372357e+001	1	0	64	3.443906e+002	345	5.214802e+001	5.893335e+001	39	5.420513e+001	54	5.943504e+000	5.189100e+000	0	0	0	0	0	0	0	0	267.006	27.4769	1	3.57519e-136	1	1	77.3849	5.9435	1	0	77.3849	50.1463	50.1463	307.305	0.81477	54.2051	5.9435	0	275.876	0	0
DATA	624	8	29	unmapped	0		0	GTATATCTTATTCGTTGATCATCAGTCATCGCTGCTATCGTTATCCAACGTGCCTTTGAT	441	0	CUST_131580_PI248252247	CUST_131580_PI248252247	CUST_131580_PI248252247	Unknown	10568.6	250.573	0	1	7.004435e+001	1.060417e+001	0	0	64	1.341250e+002	129.5	2.208461e+001	2.557485e+001	33	5.387879e+001	54	6.650928e+000	6.671700e+000	0	0	0	0	0	0	0	0	57.0582	8.63817	1	3.89901e-049	1	1	77.0668	6.65093	1	0	77.0668	57.5363	57.5363	97.039	0.814602	53.8788	6.65093	0	65.6972	0	0
DATA	625	8	30	unmapped	0		0	TTTCCGTATCCAAATACATTTCTGGCAGTACCATATCACACAGATACATCATACTCATCC	443	0	CUST_145052_PI248252247	CUST_145052_PI248252247	CUST_145052_PI248252247	Unknown	10594.1	250.935	0	1	9.385260e+002	9.418979e+001	0	0	67	8.411343e+002	836	1.333914e+002	1.389938e+002	37	5.567568e+001	55	7.810442e+000	7.413000e+000	0	0	0	0	0	0	0	0	764.416	76.7162	1	8.34962e-200	1	1	76.7185	7.81044	1	0	76.7185	54.4085	54.4085	804.048	0.814486	55.6757	7.81044	0	772.796	0	0
DATA	626	8	31	unmapped	0		0	TCCATAGAAAACCTCGTCGTCAACTTCATCAGGCTTTCGTGGCAAACAGTGCAAGAACTT	445	0	CUST_30800_PI248252247	CUST_30800_PI248252247	CUST_30800_PI248252247	Unknown	10619.5	251	0	1	2.415706e+001	8.320382e+000	1	0	61	9.609836e+001	95	1.402938e+001	1.630860e+001	31	5.393548e+001	51	1.020110e+001	1.111950e+001	0	0	0	0	0	0	0	0	19.6773	6.77743	1	7.89443e-013	1	0	76.421	10.2011	1	0	76.421	54.1152	54.1152	59.0124	0.814558	53.9355	10.2011	0	27.8507	0	0
DATA	627	8	32	unmapped	0		0	GTGGCGTGGCGTGCATTTCAAGCTACGATGATCTAAATTGTATAAATCACATGCTGCTAT	447	0	CUST_14051_PI248252247	CUST_14051_PI248252247	CUST_14051_PI248252247	Unknown	10645.4	250.886	0	1	1.266462e+004	1.266487e+003	0	0	65	1.039523e+004	9797	2.082252e+003	2.372901e+003	34	5.376471e+001	53.5	5.852007e+000	5.745075e+000	0	0	0	0	0	0	0	0	10319.1	1031.93	1	0	1	1	76.1238	5.85201	1	0	76.1238	49.5074	49.5074	10358.1	0.814798	53.7647	5.85201	0	10327.1	0	0
DATA	628	8	33	unmapped	0		0	CATATTAAGAACCACGAGATGGACGATGAGGTCCAGAAATTCGAGGAGTCAAATTCTCTA	449	0	CUST_134465_PI248252247	CUST_134465_PI248252247	CUST_134465_PI248252247	Unknown	10670.4	251.307	0	1	1.268785e+003	1.271277e+002	0	0	65	1.110031e+003	1099	1.582279e+002	1.734642e+002	36	5.708333e+001	56	8.422334e+000	6.486375e+000	0	0	0	0	0	0	0	0	1034.18	103.621	1	3.67318e-218	1	1	75.8556	8.42233	1	0	75.8556	47.8731	47.8731	1072.94	0.815091	57.0833	8.42233	0	1041.97	0	0
DATA	629	8	34	unmapped	0		0	CACTGTGGTCGACGTGGGGATAACGACAACGGTGCTAGACGTAGACGACCATGTCGAGGA	451	0	CUST_181586_PI248252247	CUST_181586_PI248252247	CUST_181586_PI248252247	Unknown	10695.9	251.525	0	1	5.052849e+002	5.115044e+001	4	1	59	4.876610e+002	477	7.178815e+001	6.152790e+001	38	5.363158e+001	53.5	8.280296e+000	9.451575e+000	0	0	0	0	0	0	0	0	412.085	41.7157	1	2.40017e-162	1	1	75.5764	8.2803	1	0	75.5764	50.4627	50.4627	450.575	0.815549	53.6316	8.2803	0	419.697	0	0
DATA	630	8	35	unmapped	0		0	TGCAGCGCATTCACACAGACAACTAGGACCGGGAATGTCCTTTAGTTTAAGTTTTGTTTT	453	0	CUST_110156_PI248252247	CUST_110156_PI248252247	CUST_110156_PI248252247	Unknown	10721.1	251.5	7.9812	0	7.981196e+000	7.946358e+000	1	0	63	7.323810e+001	73	1.019759e+001	8.524950e+000	29	5.327586e+001	53	7.680665e+000	7.413000e+000	0	0	0	0	0	0	0	0	-2.00651	6.48549	0	0.422531	1	0	75.2446	7.68066	1	0	75.2446	65	65	36.1521	0.816159	53.2759	7.68066	0	5.37111	1	0
DATA	631	8	36	unmapped	0		0	TTTCTTGTTGTACATCGAGAATCCCATTTGGAAAGGCGTTTAGTAATGCACCCTCCGGTC	455	0	CUST_114577_PI248252247	CUST_114577_PI248252247	CUST_114577_PI248252247	Unknown	10746.5	251.5	0	1	1.104052e+001	8.015632e+000	2	0	66	8.396970e+001	82.5	1.268793e+001	1.315807e+001	38	5.265789e+001	53	6.925380e+000	6.857025e+000	0	0	0	0	0	0	0	0	9.0189	6.5479	1	0.000417157	1	0	74.9508	6.92538	1	0	74.9508	57.5363	57.5363	46.8837	0.816891	52.6579	6.92538	0	16.2023	1	0
DATA	632	8	37	unmapped	0		0	CACCCTCTTCATACGTATAAAGCTATGGTCACACAAACATGAACTTAGATATTAAGCAAT	457	0	CUST_21812_PI248252247	CUST_21812_PI248252247	CUST_21812_PI248252247	Unknown	10772.2	252.11	0	1	8.652021e+003	8.652384e+002	0	0	66	7.149242e+003	6906.5	1.155533e+003	1.519109e+003	34	5.261765e+001	52	7.215365e+000	7.042350e+000	0	0	0	0	0	0	0	0	7074.57	707.486	1	0	1	1	74.6771	7.21537	1	0	74.6771	47.5395	47.5395	7112.16	0.817678	52.6176	7.21537	0	7081.58	0	0
DATA	633	8	38	unmapped	0		0	CATATAATCCCTAGCAGAAACTGTTCAGTCATTACGCCTACGACCATAGGGCCTAAGAAG	459	0	CUST_4310_PI248252247	CUST_4310_PI248252247	CUST_4310_PI248252247	Unknown	10797.8	251.703	7.95635	1	7.956354e+000	7.921625e+000	1	0	64	7.285938e+001	73	1.161809e+001	1.334340e+001	37	5.413514e+001	51	9.595028e+000	1.260210e+001	0	0	0	0	0	0	0	0	-1.58019	6.48549	0	0.527446	1	0	74.4396	9.59503	1	0	74.4396	48.8603	48.8603	35.7734	0.818707	54.1351	9.59503	0	5.29847	1	0
DATA	634	8	39	unmapped	0		0	GTAGCATAAGGGGAAGTTAGGAGGTTTGAAGCTGTATATTAAATGACCAGTCTGTTATGT	461	0	CUST_81062_PI248252247	CUST_81062_PI248252247	CUST_81062_PI248252247	Unknown	10822.4	251.927	0	1	3.417567e+001	8.618325e+000	0	0	64	1.021875e+002	102	1.286792e+001	1.389937e+001	37	5.502703e+001	54	8.642551e+000	9.636900e+000	0	0	0	0	0	0	0	0	28.0148	7.06469	1	2.87554e-021	1	0	74.1727	8.64255	1	0	74.1727	50.4627	50.4627	65.1015	0.819729	55.027	8.64255	0	34.7281	0	0
DATA	635	8	40	unmapped	0		0	ACAAGGAATTCTCCTCAAACAGCTCGCTCGTACGACCCATCCTGCTTACGATCTATCAAG	463	0	CUST_155181_PI248252247	CUST_155181_PI248252247	CUST_155181_PI248252247	Unknown	10848.1	252.426	0	1	1.656297e+003	1.658180e+002	0	0	63	1.433540e+003	1411	2.144006e+002	2.831766e+002	38	5.273684e+001	52.5	8.032650e+000	7.968975e+000	0	0	0	0	0	0	0	0	1359.62	136.117	1	8.70974e-235	1	1	73.9172	8.03265	1	0	73.9172	46.5243	46.5243	1396.45	0.820881	52.7368	8.03265	0	1366.19	0	0
DATA	636	8	41	unmapped	0		0	TCCTGTGCTTGGAGCTGTAAAGCAGTCTGAACGTCTGCAGCACTGCACTTAGATTGGAGG	465	0	CUST_59893_PI248252247	CUST_59893_PI248252247	CUST_59893_PI248252247	Unknown	10873.5	252	0	1	3.675615e+001	8.702009e+000	2	0	60	1.039333e+002	102	1.807317e+001	1.871782e+001	31	5.412903e+001	53	8.212762e+000	9.636900e+000	0	0	0	0	0	0	0	0	30.2222	7.1551	1	1.47759e-023	1	0	73.7111	8.21276	1	0	73.7111	54.1152	54.1152	66.8473	0.822235	54.129	8.21276	0	36.6903	0	0
DATA	637	8	42	unmapped	0		0	TGACACACTGCGAAGGCGATTTGATAGTCTCAAATACGATATCAAGAAAATTGAAGAAGT	467	0	CUST_193171_PI248252247	CUST_193171_PI248252247	CUST_193171_PI248252247	Unknown	10899.4	252.149	0	1	2.129805e+003	2.131260e+002	0	0	64	1.827734e+003	1742	2.682737e+002	3.169057e+002	29	5.417241e+001	53	7.270631e+000	6.671700e+000	0	0	0	0	0	0	0	0	1754.24	175.544	1	2.83068e-250	1	1	73.4974	7.27063	1	0	73.4974	48.5334	48.5334	1790.65	0.823661	54.1724	7.27063	0	1760.6	0	0
DATA	638	8	43	unmapped	0		0	TGACATCTCTGATGAATTCTCGTTTGATCACATGCTTGAATTCTCTAAGCTTGCCGCCGC	469	0	CUST_64717_PI248252247	CUST_64717_PI248252247	CUST_64717_PI248252247	Unknown	10924.8	252.11	0	1	1.921919e+004	1.921935e+003	0	0	66	1.593265e+004	15331	2.247103e+003	2.593067e+003	24	5.550000e+001	55.5	9.518860e+000	1.056353e+001	0	0	0	0	0	0	0	0	15859.4	1585.96	1	0	1	1	73.2077	9.51886	1	0	73.2077	47.8731	47.8731	15895.6	0.825188	55.5	9.51886	0	15865.6	0	0
DATA	639	8	44	unmapped	0		0	ACCCATAGATTTCATCCACATGAGCTTCTACGCCGAGGTTGTCAAATTTTTTCTTGTAAC	471	0	CUST_58512_PI248252247	CUST_58512_PI248252247	CUST_58512_PI248252247	Unknown	10949.5	252	0	1	9.400089e+001	1.224309e+001	1	1	60	1.507500e+002	146.5	2.452783e+001	2.316562e+001	32	5.268750e+001	50.5	8.674908e+000	6.857025e+000	0	0	0	0	0	0	0	0	77.7187	10.1224	1	7.80595e-065	1	1	73.0313	8.67491	1	0	73.0313	54.1152	54.1152	113.664	0.826787	52.6875	8.67491	0	83.842	0	0
DATA	640	8	45	unmapped	0		0	ACTGGGTCAGCACACAGTCATGACGAGGCTGAACTGCAGCACTGTGTTTCGTCTAGCTAG	473	0	CUST_180983_PI248252247	CUST_180983_PI248252247	CUST_180983_PI248252247	Unknown	10975	252.455	7.86256	0	7.862564e+000	7.828248e+000	4	2	56	7.300000e+001	73	8.568441e+000	6.671700e+000	33	5.151515e+001	49	8.325868e+000	1.037820e+001	0	0	0	0	0	0	0	0	0.0666369	6.48549	0	0.978726	1	0	72.9334	8.32587	1	0	72.9334	65	65	35.914	0.828473	51.5152	8.32587	0	6.20767	1	0
DATA	641	8	46	unmapped	0		0	GAAGGATTCCCTTGGAATGGTATATACAAATTACTAGGAGTGTATATCGATCATTGGTAT	475	0	CUST_107972_PI248252247	CUST_107972_PI248252247	CUST_107972_PI248252247	Unknown	11000.6	252.26	0	1	4.951370e+003	4.951986e+002	0	0	66	4.184152e+003	4035.5	6.636408e+002	6.716178e+002	35	5.080000e+001	49	7.910529e+000	7.413000e+000	0	0	0	0	0	0	0	0	4111.37	411.188	1	4.71083e-302	1	1	72.7802	7.91053	1	0	72.7802	49.5074	49.5074	4147.07	0.83035	50.8	7.91053	0	4117.48	0	0
DATA	642	8	47	unmapped	0		0	CAAACAATTTTAACATACACCCACACTAGTTTGCAGTAACACAGTGAATACACGTGATAA	477	0	CUST_216565_PI248252247	CUST_216565_PI248252247	CUST_216565_PI248252247	Unknown	11025.9	252.342	0	1	2.506257e+003	2.507468e+002	0	0	65	2.158554e+003	2119	3.722714e+002	3.899238e+002	32	5.496875e+001	55	9.969257e+000	9.266250e+000	0	0	0	0	0	0	0	0	2085.91	208.692	1	8.4225e-261	1	1	72.6463	9.96926	1	0	72.6463	49.5074	49.5074	2121.47	0.83228	54.9688	9.96926	0	2092	0	0
DATA	643	8	48	unmapped	0		0	TGAGCATGGACATCGTACTCGCAATAACATTTTATTTTCTCTCTTCGCTCCACTGTAACC	479	0	CUST_113276_PI248252247	CUST_113276_PI248252247	CUST_113276_PI248252247	Unknown	11051.4	252.26	0	1	2.331841e+004	2.331854e+003	0	0	66	1.952848e+004	19183.5	2.945125e+003	3.686300e+003	26	5.726923e+001	56	7.113692e+000	5.559750e+000	0	0	0	0	0	0	0	0	19456	1945.61	1	0	1	1	72.5078	7.11369	1	0	72.5078	49.5074	49.5074	19491.4	0.834361	57.2692	7.11369	0	19462.1	0	0
DATA	644	8	49	unmapped	0		0	TACCCATGCGGAGTTTACGACATTTACCACATCACTTAATATTACCATACGTACCGGTAG	481	0	CUST_189474_PI248252247	CUST_189474_PI248252247	CUST_189474_PI248252247	Unknown	11076.8	252.467	0	1	1.819500e+002	1.977802e+001	0	0	66	2.245606e+002	222.5	3.795752e+001	4.540462e+001	37	5.340541e+001	53	7.466441e+000	6.671700e+000	0	0	0	0	0	0	0	0	152.2	16.5442	1	9.56029e-103	1	1	72.3607	7.46644	1	0	72.3607	49.5074	49.5074	187.475	0.836493	53.4054	7.46644	0	158.249	0	0
DATA	645	8	50	unmapped	0		0	CTGGGAGCAGACGAGTTGGAAATGTACTGAGAAAGTTGGTCCAACGCCGATGGAACTGGA	483	0	CUST_124816_PI248252247	CUST_124816_PI248252247	CUST_124816_PI248252247	Unknown	11102	252.545	0	1	1.403478e+001	7.858782e+000	0	0	62	8.398387e+001	83	1.124903e+001	1.093418e+001	42	5.128571e+001	50.5	9.284883e+000	8.524950e+000	0	0	0	0	0	0	0	0	11.7715	6.59145	1	5.67709e-006	1	0	72.2124	9.28488	1	0	72.2124	55.8519	55.8519	46.8979	0.838737	51.2857	9.28488	0	17.7955	1	0
DATA	646	8	51	unmapped	0		0	AATCTCGTTTCTATAGTTCACAGACCACACTCTGTCGGTGCCAGGTATTGATACAGTGAA	485	0	CUST_181636_PI248252247	CUST_181636_PI248252247	CUST_181636_PI248252247	Unknown	11127.5	252.648	7.7444	0	7.744397e+000	7.716421e+000	0	0	66	7.462121e+001	73.5	1.163121e+001	1.315807e+001	28	5.167857e+001	50.5	9.805719e+000	1.074885e+001	0	0	0	0	0	0	0	0	2.52202	6.49039	0	0.31373	1	0	72.0992	9.80572	1	1	72.0992	65	65	37.5352	0.841114	51.6786	9.80572	0	8.55932	1	0
DATA	647	8	52	unmapped	0		0	CTACGATCTTGATAACATTCTTTCTGTACTCATTTAGTCCACAGCTGTGATGATCATAGG	487	0	CUST_13431_PI248252247	CUST_13431_PI248252247	CUST_13431_PI248252247	Unknown	11152.4	252.97	7.72239	1	7.722393e+000	7.690938e+000	0	0	65	7.356923e+001	74	1.063010e+001	1.186080e+001	26	5.411538e+001	52.5	9.458655e+000	9.636900e+000	0	0	0	0	0	0	0	0	1.5701	6.48739	0	0.530083	1	0	71.9991	9.45865	1	0	71.9991	45.835	45.835	36.4832	0.843511	54.1154	9.45865	0	7.63237	1	0
DATA	648	8	53	unmapped	0		0	CGCCATGGAATAAGCTTCGAAAGAATGGAAGCTCGTTTTTTACAAAGATGCATTCATACG	489	0	CUST_12272_PI248252247	CUST_12272_PI248252247	CUST_12272_PI248252247	Unknown	11178.5	253	7.69798	0	7.697975e+000	7.664374e+000	1	0	61	6.477049e+001	66	8.577866e+000	8.895600e+000	33	5.172727e+001	52	7.851245e+000	7.413000e+000	0	0	0	0	0	0	0	0	-7.13466	6.48549	0	0.00488182	1	0	71.9052	7.85124	1	0	71.9052	65	65	27.6845	0.846187	51.7273	7.85124	0	-1.03314	1	0
DATA	649	8	54	unmapped	0		0	TAAAACTTTAGTTAGTTATTAGGAAGTAGGAGCAAGAAGAGAAAATAGCCCACCCTATGA	491	0	CUST_19942_PI248252247	CUST_19942_PI248252247	CUST_19942_PI248252247	Unknown	11203.5	253	7.67365	1	7.673653e+000	7.640158e+000	0	0	62	6.754839e+001	68	1.066429e+001	1.297275e+001	30	4.950000e+001	49.5	7.650783e+000	6.671700e+000	0	0	0	0	0	0	0	0	-4.25218	6.48549	0	0.0904726	1	0	71.8006	7.65078	1	0	71.8006	54.1152	54.1152	30.4624	0.848869	49.5	7.65078	0	1.87408	1	0
DATA	650	8	55	unmapped	0		0	TGGTATTCACGATAGTGGCGAGTTACCGTTCCATGAGCGGCCTCGCTCTCGATGACTTGG	493	0	CUST_23952_PI248252247	CUST_23952_PI248252247	CUST_23952_PI248252247	Unknown	11229.2	253.194	0	1	1.988505e+002	2.129313e+001	0	0	65	2.410769e+002	244	3.361097e+001	3.335850e+001	33	5.463636e+001	53	9.229092e+000	9.636900e+000	0	0	0	0	0	0	0	0	169.364	18.1357	1	4.95026e-109	1	1	71.7126	9.22909	1	0	71.7126	47.5395	47.5395	203.991	0.851717	54.6364	9.22909	0	175.537	0	0
DATA	651	8	56	unmapped	0		0	ACTCCGAGTTGAATGGGCTTTTCCAATGCCAATTCCAGGGCGATAATCCCACTACATTTG	495	0	CUST_46939_PI248252247	CUST_46939_PI248252247	CUST_46939_PI248252247	Unknown	11254.4	253.127	0	1	1.375009e+004	1.375030e+003	0	0	65	1.182338e+004	11482	1.634141e+003	1.603432e+003	33	5.242424e+001	49	1.015822e+001	1.111950e+001	0	0	0	0	0	0	0	0	11751.8	1175.19	1	0	1	1	71.6242	10.1582	1	0	71.6242	47.5395	47.5395	11786.3	0.854668	52.4242	10.1582	0	11758	0	0
DATA	652	8	57	unmapped	0		0	CTTGAAATGGTCTTGTTCTTCAAATCGACGGACTACCAATCCACCCACGATTCTGTACAT	497	0	CUST_97865_PI248252247	CUST_97865_PI248252247	CUST_97865_PI248252247	Unknown	11280	253.206	0	1	3.088512e+002	3.179711e+001	0	0	65	3.364923e+002	338	4.444980e+001	4.447800e+001	31	5.241935e+001	50	7.974017e+000	9.636900e+000	0	0	0	0	0	0	0	0	264.926	27.2749	1	1.05445e-135	1	1	71.5664	7.97402	1	0	71.5664	46.1809	46.1809	299.406	0.857778	52.4194	7.97402	0	271.224	0	0
DATA	653	8	58	unmapped	0		0	AATATCAACATCTTTGCAGATGCACCCGAGACAGAGCAAATGGTTTCCTCAGTAGAAGGA	499	0	CUST_80663_PI248252247	CUST_80663_PI248252247	CUST_80663_PI248252247	Unknown	11305.3	253.5	0	0	2.194988e+001	7.846275e+000	0	0	66	9.043939e+001	90	1.518920e+001	1.315807e+001	30	5.040000e+001	48.5	8.109594e+000	9.080925e+000	0	0	0	0	0	0	0	0	18.8976	6.7552	1	4.41136e-012	1	0	71.5418	8.10959	1	0	71.5418	65	65	53.3534	0.860944	50.4	8.10959	0	25.3091	0	0
DATA	654	8	59	unmapped	0		0	AAACTCCGAAATGTGTTGCATGTCGCCTCTCCTCCTACACTTTCTGGTATTCCATATGTG	501	0	CUST_217154_PI248252247	CUST_217154_PI248252247	CUST_217154_PI248252247	Unknown	11330.5	253.5	0	1	3.122818e+002	3.211712e+001	0	0	68	3.414118e+002	334.5	4.877216e+001	4.836982e+001	36	5.125000e+001	50.5	6.595994e+000	6.671700e+000	0	0	0	0	0	0	0	0	269.897	27.758	1	8.05817e-137	1	1	71.5148	6.59599	1	0	71.5148	57.5363	57.5363	304.326	0.864274	51.25	6.59599	0	276.42	0	0
DATA	655	8	60	unmapped	0		0	GCCACATTGCCTTTTCACGGATTCCAACCAAGTTTACGGGAATGGCTCCGCGCGGATTCG	503	0	CUST_151206_PI248252247	CUST_151206_PI248252247	CUST_151206_PI248252247	Unknown	11356	253.545	7.50643	0	7.506426e+000	7.485942e+000	1	0	61	7.521311e+001	73	1.314675e+001	1.260210e+001	35	5.174286e+001	52	5.203748e+000	4.818450e+000	0	0	0	0	0	0	0	0	3.71965	6.49615	0	0.138162	1	0	71.4935	5.20375	1	0	71.4935	65	65	38.1271	0.86778	51.7429	5.20375	0	10.3642	1	0
DATA	656	8	61	unmapped	0		0	TTTTTATCACGGACCTATCATGAGCTACCCAAGACAGGTAGACTGTTTATGAGACGCATG	505	0	CUST_104731_PI248252247	CUST_104731_PI248252247	CUST_104731_PI248252247	Unknown	11381.4	253.662	0	1	6.124179e+003	6.124631e+002	0	0	64	5.408156e+003	5193	8.157977e+002	8.678770e+002	29	5.203448e+001	52	7.452146e+000	6.671700e+000	0	0	0	0	0	0	0	0	5336.66	533.706	1	6.51802e-318	1	1	71.4947	7.45215	1	0	71.4947	51.0895	51.0895	5371.07	0.871409	52.0345	7.45215	0	5343.45	0	0
DATA	657	8	62	unmapped	0		0	AATGCTATTCTTCATGACATGTGCCATTGAAATTGGATCAAGTGTGAAGAGTCGGTCATC	507	0	CUST_173290_PI248252247	CUST_173290_PI248252247	CUST_173290_PI248252247	Unknown	11405.9	253.294	7.44327	1	7.443271e+000	7.410781e+000	1	0	65	7.063077e+001	69	9.663994e+000	8.895600e+000	40	5.267500e+001	54	9.691094e+000	9.266250e+000	0	0	0	0	0	0	0	0	-0.881078	6.48549	0	0.724455	1	0	71.5118	9.69109	1	1	71.5118	45.835	45.835	33.5448	0.875143	52.675	9.69109	0	6.0662	1	0
DATA	658	8	63	unmapped	0		0	GCGAGGACGGTAGAGAAACGCATTGTGATTGTTTGTCTTTTTGTTGTAGAGAAAGAAGCC	509	0	CUST_42207_PI248252247	CUST_42207_PI248252247	CUST_42207_PI248252247	Unknown	11432.4	253.931	0	0	4.503779e+001	8.643303e+000	0	0	64	1.111250e+002	109	2.015614e+001	2.075640e+001	36	5.258333e+001	52.5	7.353813e+000	7.783650e+000	0	0	0	0	0	0	0	0	39.5941	7.59858	1	4.21592e-033	1	1	71.5309	7.35381	1	0	71.5309	65	65	74.039	0.87913	52.5833	7.35381	0	46.7134	0	0
DATA	659	8	64	unmapped	0		0	GGCACTACAACTCCGGAAAGGATGTTATTGCCAAGGCACTTTCTAAGTTTCCCTGAATGA	511	0	CUST_217051_PI248252247	CUST_217051_PI248252247	CUST_217051_PI248252247	Unknown	11457.4	254.027	0	1	3.914245e+003	3.914934e+002	0	0	63	3.528492e+003	3462	4.854981e+002	5.652412e+002	31	5.432258e+001	55	8.692476e+000	8.524950e+000	0	0	0	0	0	0	0	0	3456.94	345.755	1	1.63554e-291	1	1	71.548	8.69248	1	0	71.548	48.5334	48.5334	3491.41	0.88317	54.3226	8.69248	0	3464.23	0	0
DATA	660	8	65	unmapped	0		0	TCATAATGACTTGTCCTGTCCAAACATGGATGCCATACGCATCCGGGTTATCTTCTTTCG	513	0	CUST_55075_PI248252247	CUST_55075_PI248252247	CUST_55075_PI248252247	Unknown	11483	254	0	1	8.233188e+002	8.265555e+001	1	2	66	8.022576e+002	805	1.065597e+002	9.692497e+001	29	5.141379e+001	52	5.716625e+000	5.189100e+000	0	0	0	0	0	0	0	0	730.691	73.3564	1	4.57949e-197	1	1	71.5661	5.71663	1	0	71.5661	54.9904	54.9904	765.172	0.887495	51.4138	5.71663	0	738.145	0	0
DATA	661	8	66	unmapped	0		0	TATCCCAGAACCAATTTGCCCGTGTATTGTTGTCCTGATGGAATAACAGACGCATCCCAA	515	0	CUST_60531_PI248252247	CUST_60531_PI248252247	CUST_60531_PI248252247	Unknown	11508.5	254	0	1	2.935453e+001	7.841051e+000	0	0	62	9.777419e+001	93.5	1.725738e+001	1.908847e+001	28	5.107143e+001	50	4.504554e+000	4.633125e+000	0	0	0	0	0	0	0	0	26.1838	6.99411	1	2.25372e-019	1	0	71.5904	4.50455	1	0	71.5904	54.1152	54.1152	60.6882	0.891986	51.0714	4.50455	0	33.8144	0	0
DATA	662	8	67	unmapped	0		0	TACAAGCTTTTCTTCTGGTTTCTCGCTTGCTTATCGCTGATTTGCAAACGACTGCATGGC	517	0	CUST_36999_PI248252247	CUST_36999_PI248252247	CUST_36999_PI248252247	Unknown	11533.6	254.427	7.26616	0	7.266161e+000	7.234445e+000	1	1	62	6.938710e+001	69.5	7.851814e+000	7.413000e+000	30	5.183333e+001	52	6.357636e+000	6.115725e+000	0	0	0	0	0	0	0	0	-2.23064	6.48549	0	0.372722	1	0	71.6177	6.35764	1	0	71.6177	65	65	32.3011	0.896474	51.8333	6.35764	0	5.57925	1	0
DATA	663	8	68	unmapped	0		0	ATTCGAGATGCCGTGCTTTTGGTCTAACTCGATGGAGCGCTGGAGGACCTGATCGCTGAG	519	0	CUST_195752_PI248252247	CUST_195752_PI248252247	CUST_195752_PI248252247	Unknown	11559.4	254.808	0	1	3.409745e+002	3.484846e+001	0	0	65	3.789692e+002	387	5.296313e+001	5.856270e+001	31	5.138710e+001	52	7.889560e+000	7.783650e+000	0	0	0	0	0	0	0	0	307.318	31.4086	1	1.23993e-144	1	1	71.6516	7.88956	1	0	71.6516	48.2044	48.2044	341.883	0.901292	51.3871	7.88956	0	315.319	0	0
DATA	664	8	69	unmapped	0		0	AGGGCAAGAACGACGACGGCATCAAAAATTTCTTTTATGATGTGTGGGAAGCCTACGTTA	521	0	CUST_124387_PI248252247	CUST_124387_PI248252247	CUST_124387_PI248252247	Unknown	11584.5	254.5	0	1	9.566298e+002	9.593020e+001	0	0	68	9.387647e+002	928.5	1.736592e+002	1.984831e+002	30	5.346667e+001	51.5	1.037149e+001	1.149015e+001	0	0	0	0	0	0	0	0	867.077	86.9499	1	1.86104e-207	1	1	71.6876	10.3715	1	0	71.6876	57.5363	57.5363	901.679	0.906387	53.4667	10.3715	0	875.271	0	0
DATA	665	8	70	unmapped	0		0	AACCTGTGAAAGTTCCCCAAAGGTCTTCCATTGTATCTCTGGTACAGGCCTCCATTGTAT	523	0	CUST_161961_PI248252247	CUST_161961_PI248252247	CUST_161961_PI248252247	Unknown	11609.9	254.5	7.14511	1	7.145110e+000	7.113922e+000	1	3	60	6.958333e+001	69	9.346968e+000	9.822225e+000	28	5.310714e+001	52.5	7.470135e+000	6.671700e+000	0	0	0	0	0	0	0	0	-2.14263	6.48549	0	0.391826	1	0	71.726	7.47013	1	0	71.726	56.9804	56.9804	32.4973	0.911662	53.1071	7.47013	0	6.24964	1	0
DATA	666	8	71	unmapped	0		0	GGATCTTCAACATGCCATCCATGTCTATTATACTTCTGCTTTATCAATAACCGGTGCTCC	525	0	CUST_2770_PI248252247	CUST_2770_PI248252247	CUST_2770_PI248252247	Unknown	11635.5	254.632	0	1	2.387092e+002	2.489625e+001	1	0	64	2.907031e+002	287	3.857859e+001	3.539708e+001	27	5.155556e+001	51	4.877999e+000	4.447800e+000	0	0	0	0	0	0	0	0	218.935	22.8339	1	2.7857e-124	1	1	71.7679	4.878	1	0	71.7679	49.8279	49.8279	253.617	0.917163	51.5556	4.878	0	227.532	0	0
DATA	667	8	72	unmapped	0		0	CACGTTCACCGTATCCAGGAGCGTCAACAACAACTAACTTCGGAGCATCCTTATTATTCA	527	0	CUST_193100_PI248252247	CUST_193100_PI248252247	CUST_193100_PI248252247	Unknown	11660.4	254.903	7.05952	1	7.059517e+000	7.052489e+000	3	0	60	7.715000e+001	76	1.169648e+001	1.111950e+001	33	5.384848e+001	55	8.333371e+000	8.154300e+000	0	0	0	0	0	0	0	0	5.34011	6.50744	0	0.0340205	1	0	71.8099	8.33337	1	0	71.8099	48.2044	48.2044	40.064	0.922715	53.8485	8.33337	0	14.1388	1	0
DATA	668	8	73	unmapped	0		0	AAGCGAAACAGAAACAGAGTCGGAATAGCTGAGGTCACATTCTATTTTGGGGCCTGCTTT	529	0	CUST_19742_PI248252247	CUST_19742_PI248252247	CUST_19742_PI248252247	Unknown	11686.5	254.944	7.01292	1	7.012925e+000	6.998871e+000	1	2	59	7.632203e+001	76	1.026786e+001	9.266250e+000	26	5.057692e+001	50.5	9.916342e+000	1.149015e+001	0	0	0	0	0	0	0	0	4.46908	6.50087	0	0.0753519	1	0	71.8529	9.91634	1	0	71.8529	47.8731	47.8731	39.236	0.928846	50.5769	9.91634	0	13.48	1	0
DATA	669	8	74	unmapped	0		0	AGGCTCCGTCGTAAGAGGAGAAAGATGAGGGCTCGTTCCAAGTAATCCTGGAGCGATTAT	531	0	CUST_132937_PI248252247	CUST_132937_PI248252247	CUST_132937_PI248252247	Unknown	11711.5	255	0	1	4.943489e+004	4.943494e+003	0	0	64	4.629241e+004	44370.5	6.875593e+003	7.916165e+003	36	5.258333e+001	51	9.658083e+000	1.037820e+001	0	0	1	0	0	0	0	0	46220.5	4622.06	1	0	1	1	71.8965	9.65808	1	0	71.8965	54.1152	54.1152	46255.3	0.934978	52.5833	9.65808	0	46229.7	0	0
DATA	670	8	75	unmapped	0		0	CATACCGTGATGCCGAATCTATCCTTATGGTATGATTACGATCTAATTGAGACGCTAAAG	533	0	CUST_96935_PI248252247	CUST_96935_PI248252247	CUST_96935_PI248252247	Unknown	11736.7	255.014	0	1	1.282796e+002	1.456067e+001	0	0	65	1.927077e+002	185	2.749530e+001	3.113460e+001	28	5.225000e+001	51.5	5.521842e+000	6.115725e+000	0	0	0	0	0	0	0	0	120.768	13.7081	1	2.56047e-089	1	1	71.9395	5.52184	1	0	71.9395	47.2035	47.2035	155.622	0.941444	52.25	5.52184	0	130.197	0	0
DATA	671	8	76	unmapped	0		0	AGTTTTGAGGATCCTGATAACTCTTTTACTCGGCCGGCAAGAGCTTTTCTTCTTTGCGCA	535	0	CUST_122397_PI248252247	CUST_122397_PI248252247	CUST_122397_PI248252247	Unknown	11762.5	255	6.86848	0	6.868480e+000	6.841614e+000	0	0	62	7.393548e+001	73	1.122478e+001	1.352873e+001	30	5.253333e+001	52	6.251804e+000	6.301050e+000	0	0	0	0	0	0	0	0	1.95765	6.48844	0	0.433889	1	0	71.9778	6.2518	1	0	71.9778	65	65	36.8495	0.948379	52.5333	6.2518	0	11.5974	1	0
DATA	672	8	77	unmapped	0		0	TTCGAGCAAATTTGTTCTTGTTGTTGAGTCTCTCAACCAGAAGACTGGTCTTGGCTCTAA	537	0	CUST_64947_PI248252247	CUST_64947_PI248252247	CUST_64947_PI248252247	Unknown	11787.5	255.347	0	1	2.223453e+004	2.223463e+003	0	0	64	2.131142e+004	20785.5	2.578050e+003	2.705457e+003	28	5.557143e+001	54	1.210579e+001	1.223145e+001	0	0	1	0	0	0	0	0	21239.4	2123.95	1	0	1	1	72.0143	12.1058	1	0	72.0143	49.1849	49.1849	21274.3	0.955244	55.5714	12.1058	0	21249.3	0	0
DATA	673	8	78	unmapped	0		0	TACACCTTCTAGTACGAATCCCATACGATCCGCCAACTTAAGAGAAGCTAAGTTTAACGG	539	0	CUST_37338_PI248252247	CUST_37338_PI248252247	CUST_37338_PI248252247	Unknown	11812.9	255.234	0	1	1.263571e+001	6.853976e+000	1	0	65	8.421538e+001	83	1.238383e+001	1.186080e+001	38	5.023684e+001	50.5	6.478381e+000	5.189100e+000	0	0	0	0	0	0	0	0	12.1649	6.59859	1	2.88848e-006	1	0	72.0505	6.47838	1	0	72.0505	49.5074	49.5074	47.1294	0.962739	50.2368	6.47838	0	22.22	0	0
DATA	674	8	79		66	Structural	0		1	1	DarkCorner	DarkCorner	DarkCorner		11838.3	256.06	6.71453	1	6.714529e+000	6.685220e+000	3	3	60	6.278333e+001	62.5	5.246764e+000	5.374425e+000	51	4.872549e+001	47	6.446948e+000	6.671700e+000	0	0	0	0	0	0	0	0	-9.2921	6.48549	0	0.000282266	1	0	72.0754	6.44695	1	0	72.0754	50.7771	50.7771	25.6973	0.970124	48.7255	6.44695	0	0.961999	0	0
DATA	675	8	80		66	Structural	0		1	1	DarkCorner	DarkCorner	DarkCorner		11863.4	255.58	6.65785	1	6.657854e+000	6.628792e+000	2	0	62	6.400000e+001	62	8.216337e+000	8.154300e+000	35	4.860000e+001	48	5.642277e+000	5.189100e+000	0	0	0	0	0	0	0	0	-8.09791	6.48549	0	0.00146245	1	0	72.0979	5.64228	1	0	72.0979	52.6241	52.6241	26.914	0.978382	48.6	5.64228	0	2.35448	0	0
DATA	676	8	81		66	Structural	0		1	1	DarkCorner	DarkCorner	DarkCorner		11888.5	255.317	6.60007	1	6.600069e+000	6.571260e+000	0	0	64	6.214063e+001	63	9.346703e+000	9.822225e+000	40	5.080000e+001	50	5.845007e+000	5.374425e+000	0	0	0	0	0	0	0	0	-9.99326	6.48549	0	9.97681e-005	1	0	72.1339	5.84501	1	0	72.1339	51.4001	51.4001	25.0546	0.986948	50.8	5.84501	0	0.672953	0	0
DATA	677	8	82		66	Structural	0		1	1	DarkCorner	DarkCorner	DarkCorner		11914.3	255.726	6.54157	1	6.541568e+000	6.513014e+000	5	4	55	6.287273e+001	62	6.170583e+000	5.559750e+000	41	5.143902e+001	51	6.265177e+000	6.671700e+000	0	0	0	0	0	0	0	0	-9.30592	6.48549	0	0.000276679	1	0	72.1787	6.26518	1	0	72.1787	51.4001	51.4001	25.7867	0.995774	51.439	6.26518	0	1.58798	0	0
DATA	678	8	83		66	Structural	0		1	1	DarkCorner	DarkCorner	DarkCorner		11940.3	255.932	6.4803	1	6.480296e+000	6.452009e+000	2	0	64	6.296875e+001	63	8.640930e+000	9.080925e+000	32	4.984375e+001	50	6.730333e+000	6.301050e+000	0	0	0	0	0	0	0	0	-9.23634	6.48549	0	0.000305894	1	0	72.2051	6.73033	1	0	72.2051	48.5334	48.5334	25.8827	1.00519	49.8438	6.73033	0	1.87024	0	0
DATA	679	8	84		66	Structural	0		1	1	DarkCorner	DarkCorner	DarkCorner		11965.1	256.362	6.42101	1	6.421010e+000	6.392983e+000	0	0	64	6.284375e+001	63	8.905534e+000	8.339625e+000	33	4.987879e+001	49	6.711732e+000	5.189100e+000	0	0	0	0	0	0	0	0	-9.39445	6.48549	0	0.000243318	1	0	72.2382	6.71173	1	0	72.2382	46.1809	46.1809	25.7577	1.01447	49.8788	6.71173	0	1.92456	0	0
DATA	680	8	85		66	Structural	0		1	1	DarkCorner	DarkCorner	DarkCorner		11991.2	256.175	6.3545	1	6.354504e+000	6.343501e+000	0	0	66	7.700000e+001	77	1.475753e+001	1.371405e+001	384	5.300260e+001	53	6.468441e+000	5.930400e+000	0	0	0	0	0	0	0	0	4.72016	6.50264	0	0.0605171	1	0	72.2798	6.46844	1	0	72.2798	42.9674	42.9674	39.914	1.02509	53.0026	6.46844	0	16.2723	0	0
DATA	681	9	1		66	Structural	0		1	1	DarkCorner	DarkCorner	DarkCorner		9844.39	255.763	7.1592	1	7.159196e+000	7.127946e+000	0	0	65	7.307692e+001	71	1.204589e+001	1.260210e+001	394	5.216751e+001	52	6.985799e+000	7.413000e+000	0	0	0	0	0	0	0	0	-8.07833	6.48549	0	0.00150039	1	0	81.1552	6.9858	1	0	81.1552	49.1849	49.1849	35.9909	0.909868	52.1675	6.9858	0	2.85635	0	0
DATA	682	9	2		66	Structural	0		1	1	DarkCorner	DarkCorner	DarkCorner		9870.66	255.03	7.22333	1	7.223331e+000	7.191802e+000	0	0	65	7.027692e+001	69	1.082172e+001	9.636900e+000	30	5.210000e+001	51	6.748435e+000	7.598325e+000	0	0	0	0	0	0	0	0	-10.8383	6.48549	0	2.65836e-005	1	0	81.1152	6.74844	1	0	81.1152	45.835	45.835	33.1909	0.901789	52.1	6.74844	0	0.095926	0	0
DATA	683	9	3		66	Structural	0		1	1	DarkCorner	DarkCorner	DarkCorner		9895.69	255.533	7.28589	1	7.285895e+000	7.254092e+000	1	0	65	6.956923e+001	67	1.061834e+001	1.037820e+001	31	5.058065e+001	49	7.584081e+000	7.042350e+000	0	0	0	0	0	0	0	0	-11.495	6.48549	0	9.04897e-006	1	0	81.0642	7.58408	1	0	81.0642	49.1849	49.1849	32.4832	0.894046	50.5806	7.58408	0	-0.571799	0	0
DATA	684	9	4		66	Structural	0		1	1	DarkCorner	DarkCorner	DarkCorner		9920.48	255.813	7.34415	1	7.344150e+000	7.312093e+000	0	0	65	7.124615e+001	70	1.261328e+001	1.186080e+001	30	5.013333e+001	49	5.986959e+000	6.301050e+000	0	0	0	0	0	0	0	0	-9.76573	6.48549	0	0.000140634	1	0	81.0119	5.98696	1	0	81.0119	49.5074	49.5074	34.1602	0.886954	50.1333	5.98696	0	1.14629	0	0
DATA	685	9	5		66	Structural	0		1	1	DarkCorner	DarkCorner	DarkCorner		9946.71	255.708	7.40136	1	7.401358e+000	7.369051e+000	0	0	64	7.093750e+001	72	1.276637e+001	1.501132e+001	42	4.959524e+001	48	6.309341e+000	6.486375e+000	0	0	0	0	0	0	0	0	-10.0072	6.48549	0	9.76736e-005	1	0	80.9447	6.30934	1	0	80.9447	45.1352	45.1352	33.8515	0.880099	49.5952	6.30934	0	0.882877	0	0
DATA	686	9	6		66	Structural	0		1	1	DarkCorner	DarkCorner	DarkCorner		9971.39	256.347	7.45479	1	7.454794e+000	7.422254e+000	1	0	63	7.079365e+001	71	1.134525e+001	1.149015e+001	33	4.842424e+001	46	7.882062e+000	7.413000e+000	0	0	0	0	0	0	0	0	-10.0683	6.48549	0	8.89857e-005	1	0	80.8619	7.88206	1	0	80.8619	39.8942	39.8942	33.7077	0.87379	48.4242	7.88206	0	0.783551	0	0
DATA	687	9	7		66	Structural	0		1	1	DarkCorner	DarkCorner	DarkCorner		9996.5	255.962	7.50303	1	7.503031e+000	7.470281e+000	2	0	60	6.801667e+001	67.5	1.045651e+001	1.019287e+001	37	4.954054e+001	51	7.596032e+000	8.154300e+000	0	0	0	0	0	0	0	0	-12.7723	6.48549	0	9.89867e-007	1	0	80.789	7.59603	1	0	80.789	41.4593	41.4593	30.9307	0.868172	49.5405	7.59603	0	-1.94674	0	0
DATA	688	9	8	unmapped	0		0	TGGTGGATAACGTAAGGAAAACCAAAGCAAGCAGAATAACATATGGAAATGCTAGGGAAG	541	0	CUST_186322_PI248252247	CUST_186322_PI248252247	CUST_186322_PI248252247	Unknown	10022.5	256	7.55151	1	7.551508e+000	7.518546e+000	0	0	62	7.380645e+001	74	1.034937e+001	9.451575e+000	37	5.132432e+001	51	6.137562e+000	6.671700e+000	0	0	0	0	0	0	0	0	-6.89979	6.48549	0	0.00643929	1	0	80.7062	6.13756	1	0	80.7062	54.1152	54.1152	36.7205	0.862599	51.3243	6.13756	0	3.89334	1	0
DATA	689	9	9	unmapped	0		0	AGGTGTTCATAGTGAAGTCGTTGATGCATCATCTTGCCATGGTAGTGGTGAACTGCTCTT	543	0	CUST_134926_PI248252247	CUST_134926_PI248252247	CUST_134926_PI248252247	Unknown	10048.1	256.065	7.5965	0	7.596496e+000	7.563338e+000	2	1	64	7.485938e+001	74.5	1.252536e+001	1.130482e+001	28	5.482143e+001	54	1.060068e+001	9.451575e+000	0	0	0	0	0	0	0	0	-5.74505	6.48549	0	0.022743	1	0	80.6044	10.6007	1	0	80.6044	65	65	37.7734	0.857491	54.8214	10.6007	0	4.99759	1	0
DATA	690	9	10		1028	E1A	0		44	1	(+)E1A_r60_3	E1A_r60_3	E1A_r60_3		10073.5	256	7.63807	0	7.638073e+000	7.604733e+000	2	0	60	6.860000e+001	68	1.191524e+001	1.037820e+001	27	5.259259e+001	51	8.518122e+000	8.154300e+000	0	0	0	0	0	0	0	0	-11.8968	6.48549	0	4.58527e-006	1	0	80.4968	8.51812	1	0	80.4968	65	65	31.514	0.852823	52.5926	8.51812	0	-1.20909	1	0
DATA	691	9	11	unmapped	0		0	ATTATCATCAGCGAGAAAATTATTCAGGTCAAACTTCTCCGGGGCATCGAAGTTGTCCGG	545	0	CUST_176061_PI248252247	CUST_176061_PI248252247	CUST_176061_PI248252247	Unknown	10098.6	256.427	7.67791	1	7.677907e+000	7.644394e+000	1	0	63	7.588889e+001	76	1.324839e+001	1.482600e+001	33	5.490909e+001	53	6.880060e+000	7.413000e+000	0	0	0	0	0	0	0	0	-4.48488	6.48549	0	0.0743373	1	0	80.3738	6.88006	1	0	80.3738	57.5363	57.5363	38.8029	0.848398	54.9091	6.88006	0	6.13365	1	0
DATA	692	9	12	unmapped	0		0	CATTCATTCATGCATCGATTACGGTAATTATGAAGGGGTATGATTACTGTCCGTAGCTAC	547	0	CUST_11028_PI248252247	CUST_11028_PI248252247	CUST_11028_PI248252247	Unknown	10124.4	256.427	7.71507	1	7.715065e+000	7.681389e+000	2	0	62	7.808065e+001	77	1.265079e+001	1.149015e+001	38	5.100000e+001	50.5	4.614899e+000	3.706500e+000	0	0	0	0	0	0	0	0	-2.17296	6.48549	0	0.385176	1	0	80.2536	4.6149	1	0	80.2536	57.5363	57.5363	40.9946	0.844312	51	4.6149	0	8.38258	1	0
DATA	693	9	13	unmapped	0		0	GACGCATTTACAACGCCTCCGATTTCACGCGGAGCCATAGCAGCTGTTCCTAAGATGTGA	549	0	CUST_210284_PI248252247	CUST_210284_PI248252247	CUST_210284_PI248252247	Unknown	10149.6	256.427	7.74876	0	7.748762e+000	7.714938e+000	1	0	63	7.488889e+001	75	1.294917e+001	1.334340e+001	30	5.026667e+001	49.5	6.405457e+000	5.745075e+000	0	0	0	0	0	0	0	0	-5.23315	6.48549	0	0.0377071	1	0	80.122	6.40546	1	0	80.122	65	65	37.8029	0.840641	50.2667	6.40546	0	5.24827	1	0
DATA	694	9	14	unmapped	0		0	GCTGCGAGGATTTGTTGCACGGCCATCATCGAAGTCGGTAATAACTTTCCACTTTTCAAT	551	0	CUST_152535_PI248252247	CUST_152535_PI248252247	CUST_152535_PI248252247	Unknown	10175.1	256.5	0	1	1.936251e+002	2.085470e+001	0	2	62	2.420806e+002	243.5	3.497882e+001	3.576772e+001	27	5.518519e+001	55	9.034281e+000	8.154300e+000	0	0	0	0	0	0	0	0	162.102	17.4594	1	1.89699e-106	1	1	79.979	9.03428	1	0	79.979	56.9804	56.9804	204.995	0.837193	55.1852	9.03428	0	172.5	0	0
DATA	695	9	15	unmapped	0		0	GGTGGTACGGTCGGCGACATTGAATCTGTCCCTTTTGTCGAAGCCATGCGTCAATTCCAG	553	0	CUST_139439_PI248252247	CUST_139439_PI248252247	CUST_139439_PI248252247	Unknown	10200.6	256.605	0	1	4.070021e+002	4.143639e+001	0	0	64	4.192813e+002	421	5.817665e+001	5.911867e+001	36	5.097222e+001	50	6.708145e+000	6.671700e+000	0	0	0	0	0	0	0	0	339.453	34.5593	1	1.24804e-150	1	1	79.8279	6.70814	1	0	79.8279	49.8279	49.8279	382.195	0.834033	50.9722	6.70814	0	349.762	0	0
DATA	696	9	16	unmapped	0		0	AGAGATTGATTCGATGTATCCGCGCTACAATGCATCGTGTTGCGTCTATCTAAGCTGTAT	555	0	CUST_150007_PI248252247	CUST_150007_PI248252247	CUST_150007_PI248252247	Unknown	10226.1	256.743	0	1	1.111413e+003	1.114149e+002	0	0	66	1.003394e+003	980.5	1.232914e+002	1.260210e+002	32	5.115625e+001	51	6.138768e+000	6.115725e+000	0	0	0	0	0	0	0	0	923.721	92.5995	1	2.6685e-211	1	1	79.6728	6.13877	1	0	79.6728	48.2044	48.2044	966.308	0.831123	51.1563	6.13877	0	933.939	0	0
DATA	697	9	17	unmapped	0		0	TCACGTAGTCGCAGCCGCAGCCCTAAACGGAAACAGCGTCGTTCACGCTCCCGCTCAAGA	557	0	CUST_108844_PI248252247	CUST_108844_PI248252247	CUST_108844_PI248252247	Unknown	10251.1	257.426	0	1	4.630473e+002	4.696188e+001	0	0	63	4.630952e+002	463	5.972645e+001	5.856270e+001	36	5.325000e+001	53	7.252093e+000	7.042350e+000	0	0	0	0	0	0	0	0	383.595	38.9039	1	5.15773e-158	1	1	79.5006	7.25209	1	0	79.5006	46.1809	46.1809	426.009	0.828414	53.25	7.25209	0	393.704	0	0
DATA	698	9	18	unmapped	0		0	ATACACCTCGCCTGTCACGGAATACAAAGTCAGACCAATCCGATGGAAAATGCATTCATA	559	0	CUST_61195_PI248252247	CUST_61195_PI248252247	CUST_61195_PI248252247	Unknown	10276.4	257.276	0	1	1.817898e+003	1.819592e+002	0	0	65	1.581077e+003	1521	2.590994e+002	3.217242e+002	29	5.389655e+001	54	7.961267e+000	8.154300e+000	0	0	0	0	0	0	0	0	1501.76	150.316	1	7.88629e-241	1	1	79.3123	7.96127	1	0	79.3123	48.5334	48.5334	1543.99	0.8261	53.8966	7.96127	0	1511.75	0	0
DATA	699	9	19	unmapped	0		0	GTGTACAAAGTTAATTGAGATTCCTTTTCTGCCAAAGCGACCAGTTCGACCAATGCGGTG	561	0	CUST_103479_PI248252247	CUST_103479_PI248252247	CUST_103479_PI248252247	Unknown	10302	257	0	1	5.454361e+001	9.575712e+000	0	0	69	1.241159e+002	123	2.127726e+001	2.075640e+001	34	5.447059e+001	54.5	5.816566e+000	4.447800e+000	0	0	0	0	0	0	0	0	44.9455	7.89066	1	2.71582e-038	1	1	79.1704	5.81657	1	0	79.1704	54.9904	54.9904	87.0299	0.824029	54.4706	5.81657	0	54.8604	0	0
DATA	700	9	20	unmapped	0		0	CGTCTTTGGGCTTTTATCTATTTCCATTAGCATACACAGTTCTGTCTCCCAAGTACTTTT	563	0	CUST_99899_PI248252247	CUST_99899_PI248252247	CUST_99899_PI248252247	Unknown	10327.6	257.411	0	1	5.734961e+003	5.735503e+002	0	0	64	4.793359e+003	4556.5	8.276804e+002	9.729562e+002	31	5.316129e+001	55	7.257625e+000	6.301050e+000	0	0	0	0	0	0	0	0	4714.36	471.481	1	2.25092e-310	1	1	78.9944	7.25762	1	0	78.9944	47.5395	47.5395	4756.27	0.82204	53.1613	7.25762	0	4724.17	0	0
DATA	701	9	21	unmapped	0		0	GATGAAAATGCAATGGACGAAAACTAGACTCTTTGTCCTTGAAACAAGAGTATGTACAGC	565	0	CUST_58481_PI248252247	CUST_58481_PI248252247	CUST_58481_PI248252247	Unknown	10352.7	257.343	0	1	4.675366e+002	4.741729e+001	0	0	64	4.624063e+002	457.5	6.448273e+001	6.986753e+001	38	5.247368e+001	49.5	6.950547e+000	7.227675e+000	0	0	0	0	0	0	0	0	383.564	38.9008	1	5.21607e-158	1	1	78.8426	6.95055	1	0	78.8426	46.8651	46.8651	425.32	0.820393	52.4737	6.95055	0	393.293	0	0
DATA	702	9	22	unmapped	0		0	AAATCTCAACATCTCTAGGGATTCTCACCGCTGATGCACTGCATTCATGATCCATGACGT	567	0	CUST_114407_PI248252247	CUST_114407_PI248252247	CUST_114407_PI248252247	Unknown	10378.4	257.427	0	1	4.081612e+001	8.909758e+000	1	0	63	1.120635e+002	109	1.937397e+001	2.112705e+001	32	5.100000e+001	51.5	5.412053e+000	7.413000e+000	0	0	0	0	0	0	0	0	33.4239	7.29611	1	7.28755e-027	1	1	78.6396	5.41205	1	0	78.6396	57.5363	57.5363	74.9775	0.818889	51	5.41205	0	43.0248	0	0
DATA	703	9	23	unmapped	0		0	GGGAGATTACATTGTACAATTGACAAGGTCAATGGGGTTGTTGAGACAACACGACCATCT	569	0	CUST_10188_PI248252247	CUST_10188_PI248252247	CUST_10188_PI248252247	Unknown	10403.6	257.74	0	1	7.070404e+003	7.070849e+002	0	0	66	5.859061e+003	5703.5	9.230753e+002	1.104352e+003	31	5.477419e+001	53	8.032059e+000	8.895600e+000	0	0	0	0	0	0	0	0	5780.57	578.093	1	8.89318e-323	1	1	78.4952	8.03206	1	0	78.4952	49.5074	49.5074	5821.97	0.817572	54.7742	8.03206	0	5790.1	0	0
DATA	704	9	24	unmapped	0		0	ATTCTACACCTCGGACCTGCAACCATAATGTCAAAAGCCGACTTCTTGCGTGAATACAAG	571	0	CUST_77692_PI248252247	CUST_77692_PI248252247	CUST_77692_PI248252247	Unknown	10429.1	257.5	0	1	1.357974e+002	1.573205e+001	0	0	64	1.891875e+002	186	2.987693e+001	2.928135e+001	26	5.107692e+001	50.5	4.715278e+000	4.262475e+000	0	0	0	0	0	0	0	0	110.882	12.8456	1	1.93194e-084	1	1	78.3058	4.71528	1	0	78.3058	56.9804	56.9804	152.101	0.816524	51.0769	4.71528	0	120.302	0	0
DATA	705	9	25	unmapped	0		0	ATTTACGGACATTTATTCCACGAACGTTGGTGTATACTGATAATCCCGTGGAATTTCATT	573	0	CUST_117396_PI248252247	CUST_117396_PI248252247	CUST_117396_PI248252247	Unknown	10454.7	258.12	0	1	8.701828e+003	8.702192e+002	0	0	65	7.174477e+003	7064	1.077603e+003	1.302464e+003	28	5.182143e+001	51.5	7.076584e+000	6.301050e+000	0	0	0	0	0	0	0	0	7096.44	709.674	1	0	1	1	78.0368	7.07658	1	0	78.0368	48.8603	48.8603	7137.39	0.815511	51.8214	7.07658	0	7105.67	0	0
DATA	706	9	26	unmapped	0		0	GTGGGCAATCTCGGCAGCATAGCTTTTGTTGTGCATGAGCAGAAGCTCAAGTTCCCTGGC	575	0	CUST_99959_PI248252247	CUST_99959_PI248252247	CUST_99959_PI248252247	Unknown	10479.7	257.815	0	1	8.278146e+002	8.316320e+001	0	0	65	7.523231e+002	732	1.302433e+002	1.371405e+002	27	5.233333e+001	53	7.580339e+000	7.413000e+000	0	0	0	0	0	0	0	0	674.538	67.7648	1	3.26733e-192	1	1	77.7855	7.58034	1	0	77.7855	50.7771	50.7771	715.237	0.814841	52.3333	7.58034	0	683.597	0	0
DATA	707	9	27	unmapped	0		0	CTACTCACTTTTAACGCCATGTCTGACGACGAGCATCACGAGCAGAACTTCGACCAGGCC	577	0	CUST_28719_PI248252247	CUST_28719_PI248252247	CUST_28719_PI248252247	Unknown	10505.4	258.129	0	1	5.115722e+003	5.116342e+002	0	0	65	4.242892e+003	4184	5.801252e+002	6.760656e+002	32	4.968750e+001	50	6.150990e+000	5.189100e+000	0	0	0	0	0	0	0	0	4165.35	416.585	1	7.58788e-303	1	1	77.546	6.15099	1	0	77.546	46.8651	46.8651	4205.81	0.814225	49.6875	6.15099	0	4174.25	0	0
DATA	708	9	28	unmapped	0		0	TCATTCCTGGTTGCGGGCTCACGATGCTACCAGCAGATTAATTCACAACATGAATTTGTT	579	0	CUST_116908_PI248252247	CUST_116908_PI248252247	CUST_116908_PI248252247	Unknown	10530.9	258.361	0	1	5.788562e+003	5.789111e+002	0	0	65	4.787954e+003	4562	7.391888e+002	1.005944e+003	35	5.502857e+001	53	9.620706e+000	1.000755e+001	0	0	0	0	0	0	0	0	4710.66	471.11	1	2.51309e-310	1	1	77.2976	9.62071	1	0	77.2976	47.2035	47.2035	4750.87	0.813787	55.0286	9.62071	0	4719.4	0	0
DATA	709	9	29	unmapped	0		0	TCTTTTTGATCAATCTATTCCGGAACAATGGTGGAGGCGGATGTTTCATCGCGCAGTTAA	581	0	CUST_88612_PI248252247	CUST_88612_PI248252247	CUST_88612_PI248252247	Unknown	10556	257.96	0	1	4.927678e+001	9.371472e+000	0	0	69	1.171014e+002	115	1.852037e+001	1.927380e+001	37	5.386486e+001	54	6.746037e+000	5.930400e+000	0	0	0	0	0	0	0	0	40.0916	7.62463	1	1.35767e-033	1	1	77.0099	6.74604	1	0	77.0099	46.8651	46.8651	80.0154	0.8136	53.8649	6.74604	0	48.6286	0	0
DATA	710	9	30	unmapped	0		0	TCCACCGTTTTTCATGCCGTACACTATTTACTCTAATACATATCACTCACATTTCACATG	583	0	CUST_28592_PI248252247	CUST_28592_PI248252247	CUST_28592_PI248252247	Unknown	10581.9	258.013	0	1	9.697531e+003	9.697859e+002	0	0	67	7.965552e+003	7637	1.409632e+003	1.763553e+003	33	5.393939e+001	53	6.684588e+000	7.413000e+000	0	0	0	0	0	0	0	0	7888.84	788.911	1	0	1	1	76.7108	6.68459	1	0	76.7108	47.5395	47.5395	7928.47	0.81349	53.9394	6.68459	0	7897.17	0	0
DATA	711	9	31	unmapped	0		0	ACATTATCGAATGCATGGCCAACTCGGACAACGTTATCCGCGCCGGCCTCACGCCCAAGC	585	0	CUST_19435_PI248252247	CUST_19435_PI248252247	CUST_19435_PI248252247	Unknown	10607	258	0	1	1.516696e+003	1.518790e+002	0	0	69	1.310275e+003	1308	1.496164e+002	1.912554e+002	37	5.364865e+001	53	9.612539e+000	1.111950e+001	0	0	0	0	0	0	0	0	1233.88	123.559	1	6.87331e-229	1	1	76.3923	9.61254	1	0	76.3923	46.8651	46.8651	1273.19	0.813534	53.6486	9.61254	0	1241.98	0	0
DATA	712	9	32	unmapped	0		0	TAATATTTGCCTCTCGTGCCGTCTTCTCGTCGACCAGTTGACGACCAGAGAAAATCAACC	587	0	CUST_87593_PI248252247	CUST_87593_PI248252247	CUST_87593_PI248252247	Unknown	10632.5	258.065	0	1	4.114064e+002	4.190559e+001	1	0	61	4.108525e+002	413	4.134321e+001	4.521930e+001	31	5.225806e+001	52	6.826262e+000	6.301050e+000	0	0	0	0	0	0	0	0	334.764	34.0988	1	8.62401e-150	1	1	76.0889	6.82626	1	0	76.0889	49.5074	49.5074	373.766	0.813705	52.2581	6.82626	0	342.65	0	0
DATA	713	9	33	unmapped	0		0	CCCATCTTTTCTTTATCGGCCTTTTTCTTCGCAACGTTGCGCTCTTGCTCCTCTCTTCTC	589	0	CUST_41965_PI248252247	CUST_41965_PI248252247	CUST_41965_PI248252247	Unknown	10657.6	258.427	0	0	7.361373e+001	1.084780e+001	1	0	63	1.357302e+002	136	2.271933e+001	2.223900e+001	30	5.740000e+001	57	8.977366e+000	8.895600e+000	0	0	0	0	0	0	0	0	59.9192	8.82976	1	1.645e-051	1	1	75.8109	8.97737	1	0	75.8109	65	65	98.6442	0.813968	57.4	8.97737	0	67.6196	0	0
DATA	714	9	34	unmapped	0		0	AAGTATATCCGTATCATCTTTTTCATTACCCGAGCACTAATGGGGATTGTGTCCCAAGTT	591	0	CUST_130650_PI248252247	CUST_130650_PI248252247	CUST_130650_PI248252247	Unknown	10683.3	259.095	0	1	3.783535e+003	3.784373e+002	0	0	66	3.156576e+003	3071	5.537957e+002	7.338870e+002	39	5.589744e+001	58	8.665706e+000	8.895600e+000	0	0	0	0	0	0	0	0	3081.06	308.174	1	1.62935e-284	1	1	75.5166	8.66571	1	0	75.5166	48.8603	48.8603	3119.49	0.814333	55.8974	8.66571	0	3088.56	0	0
DATA	715	9	35	unmapped	0		0	GAATCGACTTCCTAAGTAAGACTATGTACCTCGAGGATAGAACAGTAAGACTGCAGCTGT	593	0	CUST_37658_PI248252247	CUST_37658_PI248252247	CUST_37658_PI248252247	Unknown	10708.7	259.313	0	1	1.260092e+003	1.262603e+002	0	0	64	1.102031e+003	1107.5	1.677724e+002	1.604914e+002	27	5.385185e+001	54	9.230817e+000	9.636900e+000	0	0	0	0	0	0	0	0	1026.82	102.887	1	9.96904e-218	1	1	75.2112	9.23082	1	0	75.2112	45.835	45.835	1064.95	0.814877	53.8519	9.23082	0	1034.11	0	0
DATA	716	9	36	unmapped	0		0	ATTTCCGAGATACACACAGCGGGCTTCGCCTCCGCTGCTAACAAATCTTACCTCTCTCAT	595	0	CUST_76752_PI248252247	CUST_76752_PI248252247	CUST_76752_PI248252247	Unknown	10733.9	259.042	0	1	3.653487e+002	3.739022e+001	0	0	68	3.728824e+002	364.5	5.012716e+001	5.708010e+001	33	5.221212e+001	53	6.132687e+000	6.671700e+000	0	0	0	0	0	0	0	0	297.977	30.4953	1	8.96559e-143	1	1	74.9057	6.13269	1	0	74.9057	46.8651	46.8651	335.796	0.815595	52.2121	6.13269	0	305.063	0	0
DATA	717	9	37	unmapped	0		0	CGGCTCCAACAGAGGATCTGGCTCGGGCTCCTTGACACCAAATCGCTTGCAGAGCAGCTT	597	0	CUST_52264_PI248252247	CUST_52264_PI248252247	CUST_52264_PI248252247	Unknown	10759.3	258.5	0	0	2.711282e+001	8.393339e+000	0	0	66	9.678788e+001	95.5	1.601107e+001	1.519665e+001	37	5.321622e+001	52	6.133402e+000	4.447800e+000	0	0	0	0	0	0	0	0	22.1367	6.85288	1	2.99465e-015	1	0	74.6512	6.1334	1	0	74.6512	65	65	59.7019	0.816466	53.2162	6.1334	0	29.0687	0	0
DATA	718	9	38	unmapped	0		0	AACTACGACGGCTGCTCACGTTTTCTATTAACATACGTTATCATGTCTGGTCTCAGCGGA	599	0	CUST_101378_PI248252247	CUST_101378_PI248252247	CUST_101378_PI248252247	Unknown	10784.6	258.573	0	1	2.588448e+002	2.707329e+001	1	0	63	2.859841e+002	292	4.652834e+001	4.558995e+001	34	5.508824e+001	54.5	9.468825e+000	1.260210e+001	0	0	0	0	0	0	0	0	211.573	22.129	1	3.06608e-122	1	1	74.4112	9.46882	1	0	74.4112	57.5363	57.5363	248.898	0.817374	55.0882	9.46882	0	218.366	0	0
DATA	719	9	39	unmapped	0		0	TGCGTCACGGAATAATCGGGATTGACGTGAATAGGCCCATGCTCGAACAAAAGACCAGGA	601	0	CUST_138632_PI248252247	CUST_138632_PI248252247	CUST_138632_PI248252247	Unknown	10809.9	258.935	0	1	4.957369e+001	9.347747e+000	1	0	66	1.147273e+002	115.5	2.007413e+001	1.908847e+001	38	5.542105e+001	54	9.437222e+000	1.000755e+001	0	0	0	0	0	0	0	0	40.5693	7.64985	1	4.5922e-034	1	1	74.158	9.43722	1	0	74.158	54.4085	54.4085	77.6413	0.818363	55.4211	9.43722	0	47.2129	0	0
DATA	720	9	40	unmapped	0		0	ATGTAAATGACTGTCACAGCGTTTTTGGGTTGTCCATCTCTGGTGACTTGGCCAATCCAT	603	0	CUST_97446_PI248252247	CUST_97446_PI248252247	CUST_97446_PI248252247	Unknown	10836.2	259.712	0	1	5.417551e+001	9.590953e+000	1	0	64	1.182969e+002	119.5	1.804200e+001	2.001510e+001	29	5.527586e+001	54	9.334638e+000	1.037820e+001	0	0	0	0	0	0	0	0	44.3948	7.85943	1	9.06346e-038	1	1	73.9021	9.33464	1	0	73.9021	40.6843	40.6843	81.2109	0.819462	55.2759	9.33464	0	50.8915	0	0
DATA	721	9	41	unmapped	0		0	TTGTACATCCCGTGTAACTGGAAATGGACACTGTTTTTTCTATCGATGACTGATGGTTCG	605	0	CUST_56881_PI248252247	CUST_56881_PI248252247	CUST_56881_PI248252247	Unknown	10861.5	259.444	0	1	2.466227e+004	2.466240e+003	0	0	64	2.031507e+004	19021.6	3.548347e+003	4.441769e+003	34	5.579412e+001	54.5	1.111859e+001	1.167547e+001	0	0	1	0	0	0	0	0	20241.4	2024.15	1	0	1	1	73.6568	11.1186	1	0	73.6568	47.8731	47.8731	20278	0.820744	55.7941	11.1186	0	20247.8	0	0
DATA	722	9	42	unmapped	0		0	GTGCCAGCGGGGTTCTCTGCAAAGACAACAGCCATGCCAAGCGCAAGATGCCAATCGATG	607	0	CUST_153286_PI248252247	CUST_153286_PI248252247	CUST_153286_PI248252247	Unknown	10886.6	259.384	0	1	1.641862e+002	1.821557e+001	2	0	62	2.084516e+002	202.5	2.952558e+001	2.742810e+001	33	5.412121e+001	52	8.462260e+000	9.636900e+000	0	0	0	0	0	0	0	0	134.977	14.975	1	9.69537e-096	1	1	73.4746	8.46226	1	0	73.4746	47.8731	47.8731	171.366	0.822097	54.1212	8.46226	0	141.261	0	0
DATA	723	9	43	unmapped	0		0	ATGAAGCTCATGGACATCGATACAGACTCCCTTGGCATACCCGACACCGACTACGACGCG	609	0	CUST_43840_PI248252247	CUST_43840_PI248252247	CUST_43840_PI248252247	Unknown	10912	259.449	0	1	2.915195e+002	3.019689e+001	1	0	60	3.132833e+002	309.5	4.246677e+001	4.373670e+001	25	5.244000e+001	53	7.371567e+000	8.154300e+000	0	0	0	0	0	0	0	0	240.082	24.8688	1	8.50353e-130	1	1	73.2011	7.37157	1	0	73.2011	49.8279	49.8279	276.197	0.823554	52.44	7.37157	0	246.204	0	0
DATA	724	9	44	unmapped	0		0	CCTCCGGACTTCTTATAAGTCCAAAAGAACCATCCCGCGGTATACTGTTCGTAGAGTTGC	611	0	CUST_167451_PI248252247	CUST_167451_PI248252247	CUST_167451_PI248252247	Unknown	10937	259.455	7.8947	1	7.894702e+000	7.876339e+000	0	1	61	7.716393e+001	76	1.087839e+001	9.636900e+000	28	5.053571e+001	49.5	6.125128e+000	5.930400e+000	0	0	0	0	0	0	0	0	4.15277	6.49877	0	0.0981843	1	0	73.0112	6.12513	1	0	73.0112	55.8519	55.8519	40.0779	0.825101	50.5357	6.12513	0	10.1955	1	0
DATA	725	9	45	unmapped	0		0	ATTATCGAGTTTGAGCTATGGGCTGAAGACGCTACAACCTACGTGAACGAGTCTTGTTAC	613	0	CUST_123537_PI248252247	CUST_123537_PI248252247	CUST_123537_PI248252247	Unknown	10962.6	259.325	0	1	1.801369e+003	1.803076e+002	0	0	64	1.562219e+003	1499	2.423295e+002	2.637175e+002	29	5.117241e+001	50	6.928559e+000	7.413000e+000	0	0	0	0	0	0	0	0	1489.37	149.078	1	2.51498e-240	1	1	72.8478	6.92856	1	0	72.8478	49.8279	49.8279	1525.13	0.826799	51.1724	6.92856	0	1495.37	0	0
DATA	726	9	46	unmapped	0		0	CCGTGTATCATCGTCATCTGCGGACTCGAGCTCGCGTCCTCAGCAAGACAATCCATTCAA	615	0	CUST_157598_PI248252247	CUST_157598_PI248252247	CUST_157598_PI248252247	Unknown	10987.7	259.6	0	1	8.653463e+002	8.688795e+001	4	1	60	7.896833e+002	780	7.371555e+001	6.653167e+001	34	5.035294e+001	49	6.940799e+000	6.486375e+000	0	0	0	0	0	0	0	0	716.961	71.9888	1	6.49144e-196	1	1	72.7228	6.9408	1	0	72.7228	50.7771	50.7771	752.597	0.828524	50.3529	6.9408	0	722.945	0	0
DATA	727	9	47	unmapped	0		0	CTTGCGAGTTGTTTGAGTTTGAGCTTTGTGCTAATACGCTTAATGGATATGGATACCTTC	617	0	CUST_116027_PI248252247	CUST_116027_PI248252247	CUST_116027_PI248252247	Unknown	11013.4	259.633	0	1	6.627263e+003	6.627724e+002	0	0	64	5.576000e+003	5314	1.087622e+003	1.314140e+003	34	5.279412e+001	51	8.786282e+000	8.710275e+000	0	0	0	0	0	0	0	0	5503.43	550.381	1	8.77461e-320	1	1	72.569	8.78628	1	0	72.569	50.7771	50.7771	5538.91	0.830423	52.7941	8.78628	0	5509.38	0	0
DATA	728	9	48	unmapped	0		0	CCATGTGCAGTCTAGGGGACAACCTTTTATTACATTCAGTATTACGACCTAATTTACGCT	619	0	CUST_140151_PI248252247	CUST_140151_PI248252247	CUST_140151_PI248252247	Unknown	11038.8	259.753	0	1	6.268322e+003	6.268806e+002	0	0	65	5.290185e+003	5023	9.019361e+002	1.048198e+003	33	5.442424e+001	54	9.027840e+000	5.930400e+000	0	0	0	0	0	0	0	0	5217.72	521.812	1	1.52948e-316	1	1	72.4668	9.02784	1	0	72.4668	48.2044	48.2044	5253.1	0.832395	54.4242	9.02784	0	5223.69	0	0
DATA	729	9	49	unmapped	0		0	AGGTGAGAAGAAAGAATGAGTGCAAGATGGTTGTTTCGTCTGACGTTTCTTCTGTATAGG	621	0	CUST_66778_PI248252247	CUST_66778_PI248252247	CUST_66778_PI248252247	Unknown	11063.9	259.614	7.80601	1	7.806013e+000	7.772255e+000	2	0	62	7.290323e+001	73.5	1.280076e+001	1.297275e+001	35	5.494286e+001	55	7.214947e+000	5.930400e+000	0	0	0	0	0	0	0	0	0.58376	6.48575	0	0.815306	1	0	72.3195	7.21495	1	0	72.3195	57.259	57.259	35.8172	0.834475	54.9429	7.21495	0	6.52427	1	0
DATA	730	9	50	unmapped	0		0	AGAAGGAGCGTGAGGCTAAGCAGCAGTAGAGGTCCCAGTCTTTTCTTTCTTTCTTTTCTG	623	0	CUST_33332_PI248252247	CUST_33332_PI248252247	CUST_33332_PI248252247	Unknown	11089.8	260.319	0	1	2.981741e+003	2.982749e+002	0	0	65	2.566785e+003	2502	4.920215e+002	6.286224e+002	37	5.397297e+001	53	8.626466e+000	8.895600e+000	0	0	0	0	0	0	0	0	2494.59	249.543	1	1.11861e-271	1	1	72.1944	8.62647	1	0	72.1944	46.8651	46.8651	2529.7	0.836622	53.973	8.62647	0	2500.53	0	0
DATA	731	9	51	unmapped	0		0	TGACTTGCCACCTAGAGACTTTTTGAACGCAATGATACGCTCCCTTATTTTACGTTCGCG	625	0	CUST_60933_PI248252247	CUST_60933_PI248252247	CUST_60933_PI248252247	Unknown	11115	260	0	1	4.406381e+001	8.898160e+000	0	0	69	1.090580e+002	107	1.850190e+001	1.779120e+001	35	4.994286e+001	50	7.116439e+000	6.301050e+000	0	0	0	0	0	0	0	0	36.9671	7.46507	1	1.78759e-030	1	1	72.0908	7.11644	1	0	72.0908	46.8651	46.8651	71.972	0.838945	49.9429	7.11644	0	42.9286	0	0
DATA	732	9	52	unmapped	0		0	TTGATCTCAAATCACTGACGGATGATGTGCTCTATGAGGCCTATCGAACTGAGAAGCTCA	627	0	CUST_172161_PI248252247	CUST_172161_PI248252247	CUST_172161_PI248252247	Unknown	11140.1	260.2	0	1	4.431766e+003	4.432437e+002	0	0	66	3.800394e+003	3704.5	5.517046e+002	6.899650e+002	22	5.000000e+001	50	4.265029e+000	3.521175e+000	0	0	0	0	0	0	0	0	3728.41	372.898	1	4.14483e-296	1	1	71.979	4.26503	1	0	71.979	46.8651	46.8651	3763.31	0.841293	50	4.26503	0	3734.39	0	0
DATA	733	9	53	unmapped	0		0	CGACTTGGGTGCAAGAACGTCGTTGTATGCTCGCACGATGGCAGGGAGTTCCCAAAAGTC	629	0	CUST_43479_PI248252247	CUST_43479_PI248252247	CUST_43479_PI248252247	Unknown	11165.4	260.276	0	1	7.431242e+002	7.470885e+001	0	0	65	6.989385e+002	686	9.775557e+001	1.119363e+002	37	5.281081e+001	52	7.129118e+000	7.413000e+000	0	0	0	0	0	0	0	0	627.044	63.0389	1	8.79492e-188	1	1	71.8941	7.12912	1	0	71.8941	48.5334	48.5334	661.852	0.843795	52.8108	7.12912	0	633.062	0	0
DATA	734	9	54	unmapped	0		0	TATACGGAAGACAGTGAAGGGGTAACAGTTCAAGCCAAACATGATCAAGTCCAGAATTTG	631	0	CUST_122097_PI248252247	CUST_122097_PI248252247	CUST_122097_PI248252247	Unknown	11190.9	260.386	0	1	1.007654e+001	7.728275e+000	0	0	64	8.032813e+001	78	1.071426e+001	1.149015e+001	39	4.982051e+001	51	8.239417e+000	8.895600e+000	0	0	0	0	0	0	0	0	8.52893	6.54133	1	0.000822992	1	0	71.7992	8.23942	1	0	71.7992	57.259	57.259	43.2421	0.846415	49.8205	8.23942	0	14.5827	1	0
DATA	735	9	55	unmapped	0		0	AAATGAGGAAATTCTTCTCCAGTTCTGGCGGACGCAGATGATCTGGCGGCGCGTTCACCG	633	0	CUST_150478_PI248252247	CUST_150478_PI248252247	CUST_150478_PI248252247	Unknown	11216.1	260.487	0	1	1.597848e+001	7.803196e+000	3	0	61	8.527869e+001	85	1.209426e+001	1.186080e+001	32	5.290625e+001	52	8.785470e+000	8.524950e+000	0	0	0	0	0	0	0	0	13.5677	6.62589	1	2.32067e-007	1	0	71.711	8.78547	1	0	71.711	49.8279	49.8279	48.1927	0.849125	52.9063	8.78547	0	19.6644	0	0
DATA	736	9	56	unmapped	0		0	AATTTCTTGGAACGAAACAGGCAAGCCGCCCTCAAGTGCCGTCAACGTAAGAAGGCTTGG	635	0	CUST_195242_PI248252247	CUST_195242_PI248252247	CUST_195242_PI248252247	Unknown	11241.7	260.932	0	1	6.747380e+002	6.790189e+001	0	0	65	6.464615e+002	643	8.822894e+001	9.933420e+001	33	5.718182e+001	58	9.187133e+000	8.895600e+000	0	0	0	0	0	0	0	0	574.833	57.848	1	1.65001e-182	1	1	71.6286	9.18713	1	0	71.6286	48.8603	48.8603	609.376	0.851935	57.1818	9.18713	0	580.982	0	0
DATA	737	9	57	unmapped	0		0	GCAATCATGACGGAGGAGGCGCCTGTCTCCATTCTGAAGCGCTTAGCATCTTCAAGTCCT	637	0	CUST_174351_PI248252247	CUST_174351_PI248252247	CUST_174351_PI248252247	Unknown	11267.1	260.5	0	1	2.120474e+001	7.876306e+000	2	0	62	8.969355e+001	89.5	1.240252e+001	1.241677e+001	31	5.677419e+001	58	9.932135e+000	1.111950e+001	0	0	0	0	0	0	0	0	18.1297	6.73413	1	2.33846e-011	1	0	71.5638	9.93214	1	0	71.5638	56.9804	56.9804	52.6075	0.854985	56.7742	9.93214	0	24.3496	0	0
DATA	738	9	58	unmapped	0		0	AAGTACTTGTGAGAGGCAGAAGGACCTACTCCATGCACGACAATTTAACCATATAATTTC	639	0	CUST_158718_PI248252247	CUST_158718_PI248252247	CUST_158718_PI248252247	Unknown	11292.4	261.053	0	1	6.064277e+002	6.111206e+001	0	0	64	5.918281e+002	580.5	9.502941e+001	1.030407e+002	32	5.359375e+001	52	9.196280e+000	8.710275e+000	0	0	0	0	0	0	0	0	520.308	52.4334	1	1.81694e-176	1	1	71.5201	9.19628	1	0	71.5201	49.1849	49.1849	554.742	0.857989	53.5938	9.19628	0	526.62	0	0
DATA	739	9	59	unmapped	0		0	CGAGATAGGTCGTGTTGACGATCGAGAACAGGAACATGAGCACGCTCATAATAATGAAGT	641	0	CUST_164854_PI248252247	CUST_164854_PI248252247	CUST_164854_PI248252247	Unknown	11317.8	261.095	0	1	2.088492e+001	7.814861e+000	1	0	65	8.949231e+001	89	1.479772e+001	1.334340e+001	34	5.120588e+001	50	6.636809e+000	7.227675e+000	0	0	0	0	0	0	0	0	17.9864	6.73028	1	3.18244e-011	1	0	71.5059	6.63681	1	0	71.5059	47.8731	47.8731	52.4063	0.861216	51.2059	6.63681	0	24.4238	0	0
DATA	740	9	60	unmapped	0		0	TTAGCAATCTCTCGTAACCCCACACCAGCTTCGACGCGCTCAAAGACCTTGACACCTCCG	642	0	CUST_203591_PI248252247	CUST_203591_PI248252247	CUST_203591_PI248252247	Unknown	11343	260.932	0	1	4.896457e+001	8.957889e+000	0	0	69	1.138116e+002	114	1.537691e+001	1.482600e+001	32	5.106250e+001	51	4.963983e+000	4.447800e+000	0	0	0	0	0	0	0	0	42.3343	7.7449	1	8.67059e-036	1	1	71.4773	4.96398	1	0	71.4773	46.8651	46.8651	76.7256	0.86459	51.0625	4.96398	0	48.8831	0	0
DATA	741	9	61	unmapped	0		0	TCAATCATCTAGCAATCATGTGCCGACAGATTGTTGAAGGAACTCAATGGAGTCGTTGCG	644	0	CUST_136176_PI248252247	CUST_136176_PI248252247	CUST_136176_PI248252247	Unknown	11368.7	261.067	0	1	4.193992e+002	4.260012e+001	1	0	64	4.355469e+002	420	6.162790e+001	7.060882e+001	31	5.058065e+001	50	4.870142e+000	4.818450e+000	0	0	0	0	0	0	0	0	364.084	36.9815	1	7.36086e-155	1	1	71.4634	4.87014	1	0	71.4634	49.1849	49.1849	398.461	0.868107	50.5806	4.87014	0	370.762	0	0
DATA	742	9	62	unmapped	0		0	TACCTTTGATAGGAACATTTGCATATGTATTGTACTAGTTACATGAATTGACCTACATCG	646	0	CUST_51487_PI248252247	CUST_51487_PI248252247	CUST_51487_PI248252247	Unknown	11394	261	0	1	2.382937e+002	2.496367e+001	0	0	69	2.792174e+002	278	4.681562e+001	4.521930e+001	34	5.397059e+001	54	1.017866e+001	1.093418e+001	0	0	0	0	0	0	0	0	207.737	21.7625	1	3.78117e-121	1	1	71.4805	10.1787	1	0	71.4805	54.9904	54.9904	242.131	0.871768	53.9706	10.1787	0	214.577	0	0
DATA	743	9	63	unmapped	0		0	GTAGAGTGCAAACGATACATGGATGCTTTCGCAAACATCGGTGAGATAATATCGATCGTC	648	0	CUST_202877_PI248252247	CUST_202877_PI248252247	CUST_202877_PI248252247	Unknown	11419.6	261.463	0	1	2.379765e+001	7.780577e+000	0	0	64	9.232813e+001	91.5	1.460817e+001	1.871782e+001	43	5.202326e+001	54	7.567123e+000	8.154300e+000	0	0	0	0	0	0	0	0	20.835	6.81194	1	5.86985e-014	1	0	71.4931	7.56712	1	0	71.4931	45.835	45.835	55.2421	0.875506	52.0233	7.56712	0	27.8346	0	0
DATA	744	9	64	unmapped	0		0	CGGCAAACGAAGATTCCATTTCTCTCGCTTTAGCTAATAAGCTTTGTGATGCGTATGTGC	650	0	CUST_3940_PI248252247	CUST_3940_PI248252247	CUST_3940_PI248252247	Unknown	11444.6	261.069	0	1	1.125247e+002	1.345346e+001	1	0	63	1.704762e+002	169	2.296411e+001	2.298030e+001	26	5.342308e+001	55	8.055672e+000	7.227675e+000	0	0	0	0	0	0	0	0	98.9648	11.8322	1	4.93611e-078	1	1	71.5114	8.05567	1	0	71.5114	53.8203	53.8203	133.39	0.879494	53.4231	8.05567	0	106.129	0	0
DATA	745	9	65	unmapped	0		0	GCAAGTACCCCGGTTGCCAACGTCGGTGTACGGTGGTTGTGTGGCACCGACTATAAGTAG	652	0	CUST_183070_PI248252247	CUST_183070_PI248252247	CUST_183070_PI248252247	Unknown	11470.4	261.753	0	1	2.152197e+002	2.273931e+001	0	0	66	2.616818e+002	260	3.837794e+001	4.114215e+001	25	5.124000e+001	52	6.820802e+000	5.189100e+000	0	0	0	0	0	0	0	0	190.155	20.091	1	6.90619e-116	1	1	71.5272	6.8208	1	0	71.5272	49.5074	49.5074	224.596	0.883537	51.24	6.8208	0	197.486	0	0
DATA	746	9	66	unmapped	0		0	AAACGAGACTGCACTGCAGACCTGGTTGCAAAGTGGAAGCGCAGCAGAGCTGGTGATAGG	654	0	CUST_123527_PI248252247	CUST_123527_PI248252247	CUST_123527_PI248252247	Unknown	11495.6	261.74	0	1	1.806291e+003	1.807768e+002	0	0	66	1.675152e+003	1635	2.368835e+002	2.778022e+002	28	5.132143e+001	51.5	5.754570e+000	5.374425e+000	0	0	0	0	0	0	0	0	1603.6	160.491	1	8.11048e-245	1	1	71.5495	5.75457	1	0	71.5495	49.5074	49.5074	1638.07	0.887787	51.3214	5.75457	0	1611.11	0	0
DATA	747	9	67	unmapped	0		0	TCTTGTGACACCTTATCATAGGTTTGGCATTCCGTAGTTGAATGTACGAACAGTTTCTCA	656	0	CUST_166551_PI248252247	CUST_166551_PI248252247	CUST_166551_PI248252247	Unknown	11521.3	261.948	0	1	2.892766e+003	2.893679e+002	0	0	65	2.652708e+003	2574	4.839749e+002	5.589402e+002	29	5.027586e+001	50	5.377842e+000	5.930400e+000	0	0	0	0	0	0	0	0	2581.13	258.195	1	9.4484e-274	1	1	71.5733	5.37784	1	0	71.5733	49.1849	49.1849	2615.62	0.892272	50.2759	5.37784	0	2588.82	0	0
DATA	748	9	68	unmapped	0		0	CAGGAATTGCAAAGTATGAACATTGCTCCTCGGTTGTATACCGTCTCAACTGGTCGTGTA	658	0	CUST_53974_PI248252247	CUST_53974_PI248252247	CUST_53974_PI248252247	Unknown	11546.7	262.095	0	1	1.571614e+004	1.571631e+003	0	0	66	1.416736e+004	14011	1.972806e+003	2.628279e+003	28	5.132143e+001	50	7.216512e+000	8.710275e+000	0	0	0	0	0	0	0	0	14095.8	1409.59	1	0	1	1	71.6058	7.21651	1	0	71.6058	48.8603	48.8603	14130.3	0.896897	51.3214	7.21651	0	14103.6	0	0
DATA	749	9	69	unmapped	0		0	AAGTTCCTTAACAAGATTCTACCTATTACCGAGTGGACTTAGCGCCCAGGGACTCGATAA	660	0	CUST_40096_PI248252247	CUST_40096_PI248252247	CUST_40096_PI248252247	Unknown	11571.7	261.5	7.22299	0	7.222991e+000	7.191462e+000	0	0	66	6.746970e+001	65	1.109985e+001	1.093418e+001	31	5.138710e+001	51	8.731848e+000	8.895600e+000	0	0	0	0	0	0	0	0	-4.17011	6.48549	0	0.0968023	1	0	71.6398	8.73185	1	0	71.6398	65	65	30.3837	0.901832	51.3871	8.73185	0	3.88856	1	0
DATA	750	9	70	unmapped	0		0	CTGAACGCATCGACATAGCCTTTCATAGAGTACCGGTTCGATGCCCTTCTCGCGCATCTT	662	0	CUST_19102_PI248252247	CUST_19102_PI248252247	CUST_19102_PI248252247	Unknown	11597.6	261.746	0	1	1.376576e+002	1.551234e+001	0	0	65	1.965231e+002	193	3.580638e+001	3.335850e+001	27	5.300000e+001	54	7.646015e+000	8.524950e+000	0	0	0	0	0	0	0	0	124.847	14.0687	1	3.15057e-091	1	1	71.6763	7.64601	1	0	71.6763	47.5395	47.5395	159.437	0.906937	53	7.64601	0	133.104	0	0
DATA	751	9	71	unmapped	0		0	TCTACAGAAGCTCACGATTGCCATTGCGCATCAACACCAAAGGATATTTCGACGAACGTT	664	0	CUST_70624_PI248252247	CUST_70624_PI248252247	CUST_70624_PI248252247	Unknown	11622.8	261.844	0	1	2.431917e+003	2.432956e+002	0	0	66	2.289985e+003	2227.5	3.566312e+002	3.967808e+002	33	5.051515e+001	50	6.154882e+000	6.671700e+000	0	0	0	0	0	0	0	0	2218.27	221.922	1	1.53274e-264	1	1	71.7162	6.15488	1	0	71.7162	49.5074	49.5074	2252.9	0.912148	50.5152	6.15488	0	2226.72	0	0
DATA	752	9	72	unmapped	0		0	TATAACCCGTACAACCCAGCCTATGTACCACCGATCGGGGAGGCGGTACCACAGTATGCA	666	0	CUST_16491_PI248252247	CUST_16491_PI248252247	CUST_16491_PI248252247	Unknown	11648.1	261.986	0	1	1.995399e+003	1.996650e+002	0	0	69	1.902725e+003	1907	2.704546e+002	3.157938e+002	27	5.222222e+001	54	6.801207e+000	7.042350e+000	0	0	0	0	0	0	0	0	1830.97	183.212	1	7.07418e-253	1	1	71.7576	6.80121	1	0	71.7576	46.8651	46.8651	1865.64	0.917594	52.2222	6.80121	0	1839.63	0	0
DATA	753	9	73	unmapped	0		0	GAAATCACCGTTGTGCCGCAGTCTCTCCAGTACTAACACCACCCTTGTATGCATACAACG	668	0	CUST_102058_PI248252247	CUST_102058_PI248252247	CUST_102058_PI248252247	Unknown	11673.4	262.307	0	1	1.230887e+003	1.232890e+002	2	0	63	1.208175e+003	1180	1.591236e+002	1.341753e+002	34	5.270588e+001	54	8.437037e+000	7.968975e+000	0	0	0	0	0	0	0	0	1136.37	113.822	1	6.90888e-224	1	1	71.7997	8.43704	1	0	71.7997	47.8731	47.8731	1171.09	0.923216	52.7059	8.43704	0	1145.24	0	0
DATA	754	9	74	unmapped	0		0	TGGATGTTATTCGTCCATATCTTATCGGAGTTACGGCAAGGGTGATTATCGATTTCAGCG	670	0	CUST_171920_PI248252247	CUST_171920_PI248252247	CUST_171920_PI248252247	Unknown	11698.5	262	0	1	8.083786e+002	8.113858e+001	0	0	62	8.230323e+002	801.5	1.472156e+002	1.525225e+002	30	5.290000e+001	51	9.932010e+000	1.000755e+001	0	0	0	0	0	0	0	0	751.19	75.3984	1	9.57818e-199	1	1	71.8426	9.93201	1	0	71.8426	54.1152	54.1152	785.946	0.929255	52.9	9.93201	0	760.26	0	0
DATA	755	9	75	unmapped	0		0	TAACTGGCTTGAAATCCTTCAACTGCTTCTCAACCTCATCAACAATGGCCTTGTTCTTGA	672	0	CUST_9938_PI248252247	CUST_9938_PI248252247	CUST_9938_PI248252247	Unknown	11724.3	262.403	0	1	1.232111e+003	1.234060e+002	0	0	64	1.224500e+003	1186	1.948099e+002	2.585284e+002	27	5.340741e+001	49	9.090398e+000	8.895600e+000	0	0	0	0	0	0	0	0	1152.62	115.444	1	9.48868e-225	1	1	71.885	9.0904	1	0	71.885	47.5395	47.5395	1187.41	0.93548	53.4074	9.0904	0	1161.9	0	0
DATA	756	9	76	unmapped	0		0	CACTGTGAACACATTACTCGTTGGTGCACTGTGCCCAAAAAGTGAGCCGCCTTGCGGGCT	674	0	CUST_101720_PI248252247	CUST_101720_PI248252247	CUST_101720_PI248252247	Unknown	11749.6	263.043	0	1	5.402250e+001	8.752735e+000	0	0	65	1.228000e+002	122	1.928017e+001	2.149770e+001	33	5.160606e+001	51	5.612149e+000	5.930400e+000	0	0	0	0	0	0	0	0	50.8755	8.24286	1	9.21627e-044	1	1	71.9245	5.61215	1	0	71.9245	46.8651	46.8651	85.714	0.941747	51.6061	5.61215	0	60.3651	0	0
DATA	757	9	77	unmapped	0		0	ATATCGATACACCGACCCTAGTTGTTTCTCATGGACGCTTCTAGTTCTGTCTCCTTTTTT	676	0	CUST_103429_PI248252247	CUST_103429_PI248252247	CUST_103429_PI248252247	Unknown	11775	262.455	0	1	1.009357e+005	1.009357e+004	0	0	62	9.583947e+004	93978.5	1.551260e+004	1.889568e+004	31	5.603226e+001	57	9.343389e+000	1.000755e+001	0	0	1	0	0	0	0	0	95767.5	9576.75	1	0	1	1	71.9611	9.34339	1	0	71.9611	55.8519	55.8519	95802.4	0.948797	56.0323	9.34339	0	95777.2	0	0
DATA	758	9	78		130	HybridizationNegative	0		678	1	(+)eQC-40	EQC	EQC		11800.5	262.5	6.8141	1	6.814104e+000	6.784360e+000	5	0	63	6.412698e+001	65	1.015285e+001	8.895600e+000	31	5.103226e+001	51	7.648459e+000	8.154300e+000	0	0	0	0	0	0	0	0	-7.87173	6.48549	0	0.00196033	1	0	71.9987	7.64846	1	0	71.9987	57.5363	57.5363	27.041	0.955947	51.0323	7.64846	0	2.03685	1	0
DATA	759	9	79	unmapped	0		0	GCCGCATCCAGTAACTATGAAGCCGCATACGACTAACACGGGGATATTTGGCATTATCGG	680	0	CUST_162883_PI248252247	CUST_162883_PI248252247	CUST_162883_PI248252247	Unknown	11826.1	262.831	0	1	1.470485e+002	1.617271e+001	0	0	66	2.136818e+002	214.5	3.566388e+001	4.151280e+001	42	5.090476e+001	51	6.856756e+000	5.745075e+000	0	0	0	0	0	0	0	0	141.658	15.5798	1	1.50119e-098	1	1	72.0242	6.85676	1	0	72.0242	48.8603	48.8603	176.596	0.96334	50.9048	6.85676	0	151.767	0	0
DATA	760	9	80		66	Structural	0		1	1	DarkCorner	DarkCorner	DarkCorner		11851.8	262.907	6.70706	1	6.707065e+000	6.677789e+000	1	0	65	6.352308e+001	62	9.810880e+000	8.895600e+000	40	4.842500e+001	47	5.755209e+000	4.633125e+000	0	0	0	0	0	0	0	0	-8.5238	6.48549	0	0.000828751	1	0	72.0469	5.75521	1	0	72.0469	47.8731	47.8731	26.4371	0.971203	48.425	5.75521	0	1.78685	0	0
DATA	761	9	81		66	Structural	0		1	1	DarkCorner	DarkCorner	DarkCorner		11876.4	262.923	6.65309	1	6.653085e+000	6.624045e+000	3	0	61	6.204918e+001	62	7.791932e+000	7.413000e+000	44	5.181818e+001	51.5	6.100982e+000	5.930400e+000	0	0	0	0	0	0	0	0	-10.0302	6.48549	0	9.43105e-005	1	0	72.0794	6.10098	1	0	72.0794	45.1352	45.1352	24.9632	0.979083	51.8182	6.10098	0	0.484932	0	0
DATA	762	9	82		66	Structural	0		1	1	DarkCorner	DarkCorner	DarkCorner		11902.2	262.54	6.59325	1	6.593253e+000	6.564474e+000	0	0	67	6.310448e+001	62	9.711184e+000	9.636900e+000	42	5.114286e+001	50.5	6.384323e+000	5.745075e+000	0	0	0	0	0	0	0	0	-9.01916	6.48549	0	0.000417006	1	0	72.1236	6.38432	1	0	72.1236	58.0869	58.0869	26.0185	0.987968	51.1429	6.38432	0	1.72368	0	0
DATA	763	9	83		66	Structural	0		1	1	DarkCorner	DarkCorner	DarkCorner		11927.3	263.345	6.53761	1	6.537608e+000	6.509071e+000	2	0	64	6.518750e+001	65.5	8.631568e+000	9.822225e+000	33	4.996970e+001	50	6.317064e+000	6.671700e+000	0	0	0	0	0	0	0	0	-6.95877	6.48549	0	0.00601061	1	0	72.1463	6.31706	1	0	72.1463	42.2201	42.2201	28.1015	0.996377	49.9697	6.31706	0	3.98479	0	0
DATA	764	9	84		66	Structural	0		1	1	DarkCorner	DarkCorner	DarkCorner		11952.3	263.27	6.47765	1	6.477652e+000	6.449377e+000	2	2	60	6.288333e+001	63	6.439001e+000	6.671700e+000	22	4.813636e+001	48	5.922479e+000	5.745075e+000	0	0	0	0	0	0	0	0	-9.30037	6.48549	0	0.000278912	1	0	72.1837	5.92248	1	0	72.1837	48.2044	48.2044	25.7973	1.0056	48.1364	5.92248	0	1.86071	0	0
DATA	765	9	85		66	Structural	0		1	1	DarkCorner	DarkCorner	DarkCorner		11978	263.069	6.41348	1	6.413479e+000	6.385484e+000	2	0	66	6.469697e+001	64	7.783552e+000	7.968975e+000	45	4.904444e+001	49	5.334091e+000	4.447800e+000	0	0	0	0	0	0	0	0	-7.51955	6.48549	0	0.00305635	1	0	72.2165	5.33409	1	0	72.2165	51.4001	51.4001	27.611	1.01566	49.0444	5.33409	0	3.8625	0	0
DATA	766	10	1		66	Structural	0		1	1	DarkCorner	DarkCorner	DarkCorner		9857.32	262.481	7.21706	1	7.217057e+000	7.185555e+000	0	0	65	7.058462e+001	69	1.059023e+001	1.037820e+001	52	5.053846e+001	49.5	5.802168e+000	6.115725e+000	0	0	0	0	0	0	0	0	-10.5648	6.48549	0	4.11174e-005	1	0	81.1494	5.80217	1	0	81.1494	50.4627	50.4627	33.4986	0.902573	50.5385	5.80217	0	0.386185	0	0
DATA	767	10	2		66	Structural	0		1	1	DarkCorner	DarkCorner	DarkCorner		9882.69	262.952	7.28114	1	7.281136e+000	7.249354e+000	0	0	65	7.207692e+001	71	1.171578e+001	1.186080e+001	27	5.159259e+001	50	6.434637e+000	7.413000e+000	0	0	0	0	0	0	0	0	-9.0097	6.48549	0	0.000422618	1	0	81.0866	6.43464	1	0	81.0866	45.1352	45.1352	34.9909	0.89463	51.5926	6.43464	0	1.91792	0	0
DATA	768	10	3		66	Structural	0		1	1	DarkCorner	DarkCorner	DarkCorner		9908.33	262.224	7.33862	1	7.338621e+000	7.306589e+000	1	0	64	7.254688e+001	73	1.202369e+001	1.278742e+001	28	5.107143e+001	50.5	8.419240e+000	9.636900e+000	0	0	0	0	0	0	0	0	-8.49244	6.48549	0	0.000864761	1	0	81.0393	8.41924	1	0	81.0393	42.2201	42.2201	35.4609	0.887622	51.0714	8.41924	0	2.42901	0	0
DATA	769	10	4		66	Structural	0		1	1	DarkCorner	DarkCorner	DarkCorner		9933.73	263	7.39776	1	7.397756e+000	7.365465e+000	0	0	65	7.193846e+001	71	1.254103e+001	1.334340e+001	30	4.883333e+001	48	5.356809e+000	5.374425e+000	0	0	0	0	0	0	0	0	-9.04347	6.48549	0	0.000402893	1	0	80.9819	5.35681	1	0	80.9819	43.3362	43.3362	34.8525	0.880527	48.8333	5.35681	0	1.8637	0	0
DATA	770	10	5		66	Structural	0		1	1	DarkCorner	DarkCorner	DarkCorner		9959.17	262.968	7.45131	1	7.451311e+000	7.418786e+000	4	0	62	7.112903e+001	72	9.470375e+000	8.154300e+000	29	4.982759e+001	48	6.676553e+000	6.671700e+000	0	0	0	0	0	0	0	0	-9.77303	6.48549	0	0.000139104	1	0	80.9021	6.67655	1	0	80.9021	45.4864	45.4864	34.043	0.874198	49.8276	6.67655	0	1.09892	0	0
DATA	771	10	6		66	Structural	0		1	1	DarkCorner	DarkCorner	DarkCorner		9984.58	263.427	7.50346	1	7.503462e+000	7.470710e+000	1	0	63	6.920635e+001	69	1.136940e+001	1.223145e+001	35	4.905714e+001	48	6.851118e+000	6.671700e+000	0	0	0	0	0	0	0	0	-11.625	6.48549	0	7.27455e-006	1	0	80.8313	6.85112	1	0	80.8313	57.5363	57.5363	32.1203	0.868122	49.0571	6.85112	0	-0.777258	0	0
DATA	772	10	7	unmapped	0		0	CGAGTGCTTGTCAAAACAAAAGATGACTTCCTTAGAGGGTTCACGGGCACACCATTCATT	540	0	CUST_91115_PI248252247	CUST_91115_PI248252247	CUST_91115_PI248252247	Unknown	10010	263.455	7.55142	0	7.551423e+000	7.518461e+000	3	0	59	7.706780e+001	76	1.010781e+001	1.000755e+001	37	5.029730e+001	51	6.450086e+000	6.671700e+000	0	0	0	0	0	0	0	0	-3.68235	6.48549	0	0.142126	1	0	80.7501	6.45009	1	0	80.7501	65	65	39.9818	0.862609	50.2973	6.45009	0	7.13234	1	0
DATA	773	10	8	unmapped	0		0	CCACGACACATCTTACACGAGTCTGAGGACGGTAAGACGTACGTGGTCGAGGCAGAGCTT	542	0	CUST_195579_PI248252247	CUST_195579_PI248252247	CUST_195579_PI248252247	Unknown	10035.5	264	0	1	1.305843e+003	1.308033e+002	0	0	62	1.200145e+003	1181.5	1.676328e+002	1.868076e+002	31	5.177419e+001	52	7.017643e+000	6.671700e+000	0	0	0	0	0	0	0	0	1119.49	112.136	1	5.612e-223	1	1	80.6576	7.01764	1	0	80.6576	48.5334	48.5334	1163.06	0.857291	51.7742	7.01764	0	1130.26	0	0
DATA	774	10	9	unmapped	0		0	CACTAAGCTATATTCACTGTTCGTTGCACCGCTCACTATGGGAGACAGATATGTCAAATA	544	0	CUST_198766_PI248252247	CUST_198766_PI248252247	CUST_198766_PI248252247	Unknown	10060.4	263.897	7.63944	1	7.639440e+000	7.606096e+000	2	0	62	8.059677e+001	79	1.438175e+001	1.464068e+001	29	5.410345e+001	52	1.006530e+001	9.636900e+000	0	0	0	0	0	0	0	0	0.0464672	6.48549	0	0.985164	1	0	80.5503	10.0653	1	0	80.5503	42.9674	42.9674	43.5108	0.85267	54.1034	10.0653	0	10.7621	1	0
DATA	775	10	10		66	Structural	0		474	-1	(-)3xSLv1	NegativeControl	NegativeControl		10085.8	263.681	7.67867	1	7.678668e+000	7.645151e+000	0	0	65	7.049231e+001	68	1.229345e+001	1.482600e+001	30	5.746667e+001	59	8.553013e+000	9.451575e+000	0	0	0	0	0	0	0	0	-9.94488	6.48549	0	0.000107373	1	0	80.4372	8.55301	1	1	80.4372	46.8651	46.8651	33.4063	0.848314	57.4667	8.55301	0	0.711054	1	0
DATA	776	10	11	unmapped	0		0	GGATGTGCTCGTCGCCTTCCTGTCGCTTCTAGACATGATATTACGCTTTATATATAAGCT	546	0	CUST_100398_PI248252247	CUST_100398_PI248252247	CUST_100398_PI248252247	Unknown	10111.7	264.351	0	1	1.124946e+004	1.124973e+003	0	0	64	9.574406e+003	9151.5	1.746371e+003	2.202032e+003	35	5.400000e+001	53	6.370890e+000	5.559750e+000	0	0	0	0	0	0	0	0	9494.09	949.432	1	0	1	1	80.3113	6.37089	1	0	80.3113	47.5395	47.5395	9537.32	0.84396	54	6.37089	0	9504.68	0	0
DATA	777	10	12	unmapped	0		0	TCCAAGGCTCCATTTCCCAGGGACTAGGAATGGCATAGGGAGCATTCAAGGCGGTGCACT	548	0	CUST_10099_PI248252247	CUST_10099_PI248252247	CUST_10099_PI248252247	Unknown	10136.9	263.935	0	1	1.246305e+002	1.465909e+001	1	1	65	1.849231e+002	186	2.441139e+001	2.075640e+001	38	5.015789e+001	50.5	5.304390e+000	5.189100e+000	0	0	0	0	0	0	0	0	104.733	12.3188	1	3.26621e-081	1	1	80.1897	5.30439	1	0	80.1897	54.4085	54.4085	147.837	0.840351	50.1579	5.30439	0	115.255	0	0
DATA	778	10	13	unmapped	0		0	ATTGTCCAGAAGATCCTTCTCGACGAGACGGGGCTGACATACATCTGCCACACATACGAG	550	0	CUST_9770_PI248252247	CUST_9770_PI248252247	CUST_9770_PI248252247	Unknown	10162.5	264	0	1	1.542468e+003	1.544413e+002	0	0	62	1.370855e+003	1360.5	1.856839e+002	2.314709e+002	31	5.025806e+001	50	6.961646e+000	6.301050e+000	0	0	0	0	0	0	0	0	1290.8	129.243	1	1.24918e-231	1	1	80.052	6.96165	1	0	80.052	48.5334	48.5334	1333.77	0.836843	50.2581	6.96165	0	1301.25	0	0
DATA	779	10	14	unmapped	0		0	TCTCTTTCGAGACCAAAATTCGATTTGCTAGCGTGGACAGATTAGCATCGGCCATGACTA	552	0	CUST_68025_PI248252247	CUST_68025_PI248252247	CUST_68025_PI248252247	Unknown	10187.3	263.93	0	1	2.546253e+001	8.184771e+000	0	0	66	1.011364e+002	101	1.581322e+001	1.667925e+001	29	5.110345e+001	50	7.227649e+000	6.671700e+000	0	0	0	0	0	0	0	0	21.2296	6.82411	1	2.3948e-014	1	0	79.9068	7.22765	1	0	79.9068	47.5395	47.5395	64.0504	0.833757	51.1034	7.22765	0	31.5859	0	0
DATA	780	10	15	unmapped	0		0	GGTTTGCATGAAGTTACAGTCTGATTAATAAATAATTTGAGTAGAGATCGAAAAGGGAGG	554	0	CUST_157779_PI248252247	CUST_157779_PI248252247	CUST_157779_PI248252247	Unknown	10213.4	264.069	7.8412	1	7.841204e+000	7.806977e+000	1	0	63	7.557143e+001	74	1.274023e+001	1.223145e+001	35	5.088571e+001	50	4.831097e+000	4.077150e+000	0	0	0	0	0	0	0	0	-4.18084	6.48549	0	0.095955	1	0	79.7523	4.8311	1	0	79.7523	53.8203	53.8203	38.4854	0.83073	50.8857	4.8311	0	6.08498	1	0
DATA	781	10	16	unmapped	0		0	TCAAAGACCAGTGCTAGGTCATATGCATCCAAATGCAGAAGCTCCTATCGTGCAAACACA	556	0	CUST_88319_PI248252247	CUST_88319_PI248252247	CUST_88319_PI248252247	Unknown	10238.7	264.059	0	1	5.713657e+001	9.694515e+000	0	1	64	1.269063e+002	127	1.743716e+001	1.723523e+001	28	5.210714e+001	50.5	6.291318e+000	6.857025e+000	0	0	0	0	0	0	0	0	47.3144	8.02796	1	1.63011e-040	1	1	79.5919	6.29132	1	0	79.5919	45.835	45.835	89.8202	0.828093	52.1071	6.29132	0	57.4836	0	0
DATA	782	10	17	unmapped	0		0	TATCCATCCCTTTGTATCTTGCGTTAGCTATGTTTCATCCGACTAATATACTATGCTAAA	558	0	CUST_10288_PI248252247	CUST_10288_PI248252247	CUST_10288_PI248252247	Unknown	10264	264.829	0	1	7.567487e+003	7.567895e+002	0	0	66	6.326667e+003	6153.5	1.033888e+003	1.316734e+003	33	5.296970e+001	52	7.273603e+000	6.671700e+000	0	0	0	0	0	0	0	0	6247.25	624.759	1	0	1	1	79.4146	7.2736	1	0	79.4146	50.7771	50.7771	6289.58	0.825539	52.9697	7.2736	0	6257.31	0	0
DATA	783	10	18	unmapped	0		0	CGCTGGGATTACGATATACTGTATACCCTCTTTTCAACTATAATGAATATTCATACGACA	560	0	CUST_187159_PI248252247	CUST_187159_PI248252247	CUST_187159_PI248252247	Unknown	10289.1	264.835	0	1	2.059039e+003	2.060545e+002	0	0	66	1.774652e+003	1787	2.341465e+002	2.854005e+002	32	5.365625e+001	55	8.154197e+000	7.227675e+000	0	0	0	0	0	0	0	0	1695.41	169.665	1	3.35148e-248	1	1	79.243	8.1542	1	0	79.243	50.1463	50.1463	1737.57	0.823398	53.6563	8.1542	0	1705.36	0	0
DATA	784	10	19	unmapped	0		0	CAAAGGGATCGCCTTGTTGAAAGAATCTAAATGTACAATGTACAATATGTGTCATGACCA	562	0	CUST_78370_PI248252247	CUST_78370_PI248252247	CUST_78370_PI248252247	Unknown	10314.6	264.74	0	1	1.016702e+004	1.016733e+003	0	0	66	8.431076e+003	8224.5	1.236822e+003	1.320997e+003	33	5.403030e+001	55	8.091218e+000	5.930400e+000	0	0	0	0	0	0	0	0	8351.99	835.225	1	0	1	1	79.0825	8.09122	1	0	79.0825	49.5074	49.5074	8393.99	0.821479	54.0303	8.09122	0	8361.85	0	0
DATA	785	10	20	unmapped	0		0	AGAGGGTGATGAGGGTGATGAGAAAAACGCCACGGATTCGGACTCATCTGACGACGGGTC	564	0	CUST_145243_PI248252247	CUST_145243_PI248252247	CUST_145243_PI248252247	Unknown	10339.9	264.974	0	1	2.118119e+003	2.119596e+002	0	0	69	1.815188e+003	1805	2.895191e+002	3.558240e+002	32	5.168750e+001	51.5	7.363544e+000	7.598325e+000	0	0	0	0	0	0	0	0	1736.25	173.747	1	1.19729e-249	1	1	78.934	7.36354	1	0	78.934	47.8731	47.8731	1778.1	0.819715	51.6875	7.36354	0	1746.04	0	0
DATA	786	10	21	unmapped	0		0	TCAGGCGACTTTCGGTAGATGCCTAGGAATGTTGCTGGTGTTGTGTCGCACATGACGTCG	566	0	CUST_90118_PI248252247	CUST_90118_PI248252247	CUST_90118_PI248252247	Unknown	10365.6	264.971	0	1	3.910495e+001	8.838766e+000	1	0	64	1.107344e+002	108	1.649073e+001	2.149770e+001	33	5.233333e+001	54	5.807682e+000	6.671700e+000	0	0	0	0	0	0	0	0	31.9952	7.23177	1	2.16093e-025	1	0	78.7392	5.80768	1	0	78.7392	46.1809	46.1809	73.6484	0.818188	52.3333	5.80768	0	41.658	0	0
DATA	787	10	22	unmapped	0		0	GTCGAGGGACAAGCTTCGCCCAACGTCCGCTCACCGCTCATCATTACAACACTGGCAATA	568	0	CUST_38891_PI248252247	CUST_38891_PI248252247	CUST_38891_PI248252247	Unknown	10390.9	265.093	0	1	6.826476e+003	6.826937e+002	0	0	67	5.654836e+003	5468	7.546416e+002	7.868900e+002	35	5.268571e+001	53	7.760274e+000	8.524950e+000	0	0	0	0	0	0	0	0	5576.28	557.666	1	1.39228e-320	1	1	78.5578	7.76027	1	0	78.5578	47.5395	47.5395	5617.75	0.81686	52.6857	7.76027	0	5585.83	0	0
DATA	788	10	23	unmapped	0		0	CTTTTTCCTCTCATCATCTATTTTATCATATATAGCTTAGCACCAGGCATACGGACGACA	570	0	CUST_136025_PI248252247	CUST_136025_PI248252247	CUST_136025_PI248252247	Unknown	10416.4	265	0	1	1.694421e+003	1.696285e+002	0	0	65	1.460646e+003	1400	2.510430e+002	2.564898e+002	26	5.238462e+001	53	4.850377e+000	5.003775e+000	0	0	0	0	0	0	0	0	1382.23	138.375	1	8.66968e-236	1	1	78.4211	4.85038	1	0	78.4211	48.5334	48.5334	1423.56	0.815751	52.3846	4.85038	0	1391.72	0	0
DATA	789	10	24	unmapped	0		0	GTTCTTCTAGTTGGCGACGGCCTGGGAATGGGTCGTCGGTGGCTAAGGCTAGCTTTACAA	572	0	CUST_32638_PI248252247	CUST_32638_PI248252247	CUST_32638_PI248252247	Unknown	10441.5	265	7.99433	1	7.994332e+000	7.963747e+000	1	0	61	8.031148e+001	78	1.228894e+001	1.186080e+001	26	5.096154e+001	50	4.331104e+000	4.262475e+000	0	0	0	0	0	0	0	0	2.13454	6.489	0	0.393611	1	0	78.1769	4.3311	1	0	78.1769	54.1152	54.1152	43.2255	0.814818	50.9615	4.3311	0	11.4631	1	0
DATA	790	10	25	unmapped	0		0	CGAGGACGATGTTGGCTGTTCCTATTTATCCATTACATATATACACATATACATATACCT	574	0	CUST_16601_PI248252247	CUST_16601_PI248252247	CUST_16601_PI248252247	Unknown	10467.4	265.208	0	1	9.293018e+003	9.293360e+002	0	0	65	7.642446e+003	7356	1.341063e+003	1.686458e+003	18	5.005556e+001	51	7.802505e+000	7.413000e+000	0	0	0	0	0	0	0	0	7564.52	756.48	1	0	1	1	77.9258	7.80251	1	0	77.9258	49.1849	49.1849	7605.36	0.814	50.0556	7.80251	0	7573.68	0	0
DATA	791	10	26	unmapped	0		0	TGCAATAACTTAATGGCAGAAATTGTTAGTTCGCAGGAACAGGCGACGCAATCGTGGAAG	576	0	CUST_7463_PI248252247	CUST_7463_PI248252247	CUST_7463_PI248252247	Unknown	10492.5	265	0	1	1.009735e+001	8.036613e+000	1	0	61	8.586885e+001	85	1.384013e+001	1.334340e+001	31	5.074194e+001	51	7.991528e+000	7.783650e+000	0	0	0	0	0	0	0	0	8.21357	6.53729	1	0.00125604	1	0	77.6553	7.99153	1	0	77.6553	54.1152	54.1152	48.7829	0.813439	50.7419	7.99153	0	17.1826	1	0
DATA	792	10	27	unmapped	0		0	GCCTCAAAGTACCTAACGACGTTGATCTCTACCGAGCGCTTGAAGCAGAGGGTCTCCAAG	578	0	CUST_14680_PI248252247	CUST_14680_PI248252247	CUST_14680_PI248252247	Unknown	10518	265.333	0	1	8.480870e+002	8.518310e+001	0	0	65	7.668462e+002	754	1.096991e+002	1.326927e+002	31	5.019355e+001	50	5.929696e+000	4.818450e+000	0	0	0	0	0	0	0	0	689.45	69.2494	1	1.53857e-193	1	1	77.396	5.9297	1	0	77.396	49.5074	49.5074	729.76	0.812948	50.1935	5.9297	0	698.243	0	0
DATA	793	10	28	unmapped	0		0	GAAAGGAGGCATTATCGCCTGAAATTCAACTCATTTTGTCAAACCCAAGGAAATTGTAAA	580	0	CUST_15790_PI248252247	CUST_15790_PI248252247	CUST_15790_PI248252247	Unknown	10543.1	265.608	0	1	6.693030e+003	6.693505e+002	0	0	64	5.516109e+003	5352	7.247420e+002	8.550895e+002	35	5.574286e+001	55	8.603497e+000	8.524950e+000	0	0	0	0	0	0	0	0	5438.92	543.931	1	4.57189e-319	1	1	77.1862	8.6035	1	0	77.1862	48.8603	48.8603	5479.02	0.812625	55.7429	8.6035	0	5447.59	0	0
DATA	794	10	29	unmapped	0		0	TCTGTATCGTGTTCATAAGCACTCGTGTCCGACGTCGTATAGTCCTCCAAGTCGCGCTCT	582	0	CUST_162121_PI248252247	CUST_162121_PI248252247	CUST_162121_PI248252247	Unknown	10568.6	265.427	0	0	2.132612e+001	8.262033e+000	3	0	61	9.419672e+001	95	1.272638e+001	1.186080e+001	36	5.388889e+001	52.5	8.095070e+000	7.598325e+000	0	0	0	0	0	0	0	0	17.3277	6.71298	1	1.29408e-010	1	0	76.8691	8.09507	1	0	76.8691	65	65	57.1107	0.812509	53.8889	8.09507	0	25.7655	0	0
DATA	795	10	30	unmapped	0		0	ATTTTATGGCTTCGTCGACCTTTCTCGTGGATTAACTCACAGATGTTTGTTCAGCGCCAG	584	0	CUST_190620_PI248252247	CUST_190620_PI248252247	CUST_190620_PI248252247	Unknown	10594.1	265.175	0	1	1.763266e+003	1.765072e+002	0	0	66	1.509258e+003	1469	2.453768e+002	2.889217e+002	33	5.403030e+001	54	7.464436e+000	7.413000e+000	0	0	0	0	0	0	0	0	1432.73	143.42	1	5.7133e-238	1	1	76.5255	7.46444	1	0	76.5255	50.4627	50.4627	1472.17	0.812544	54.0303	7.46444	0	1440.92	0	0
DATA	796	10	31	unmapped	0		0	AATTAGTCTTGACTCGATTTTGCACCGTCTTGGTGGTTACAAGCGCTTTCGACACGTTCT	586	0	CUST_82952_PI248252247	CUST_82952_PI248252247	CUST_82952_PI248252247	Unknown	10619.7	264.853	8.01491	1	8.014912e+000	7.979927e+000	1	0	65	7.472308e+001	75	1.106869e+001	1.186080e+001	30	4.836667e+001	48	5.690181e+000	5.745075e+000	0	0	0	0	0	0	0	0	-1.5056	6.48549	0	0.547094	1	0	76.2287	5.69018	1	0	76.2287	46.1809	46.1809	37.6371	0.812726	48.3667	5.69018	0	6.47245	1	0
DATA	797	10	32	unmapped	0		0	TGCCGCCACTGGAAACCATATACGGGCCCAAGATCGCCTTCACGTCTGTGCCCAAGCCCA	588	0	CUST_108300_PI248252247	CUST_108300_PI248252247	CUST_108300_PI248252247	Unknown	10644.4	265.325	0	1	2.368836e+001	8.322169e+000	0	0	65	9.520000e+001	94	1.575813e+001	1.704990e+001	26	5.430769e+001	53.5	9.072020e+000	8.154300e+000	0	0	0	0	0	0	0	0	19.257	6.76535	1	2.00238e-012	1	0	75.943	9.07202	1	0	75.943	50.1463	50.1463	58.114	0.812931	54.3077	9.07202	0	27.0388	0	0
DATA	798	10	33	unmapped	0		0	GTATCATGTACAATAATCTGGGCTCTTATTAGTGGCGGGTTTTCTGTAATACTGCCCATT	590	0	CUST_209334_PI248252247	CUST_209334_PI248252247	CUST_209334_PI248252247	Unknown	10670.7	266.357	0	1	1.283789e+004	1.283814e+003	0	0	64	1.051575e+004	10080	1.731905e+003	2.034498e+003	36	5.502778e+001	55.5	7.926398e+000	9.080925e+000	0	0	0	0	0	0	0	0	10440.1	1044.03	1	0	1	1	75.6578	7.9264	1	0	75.6578	46.8651	46.8651	10478.7	0.813225	55.0278	7.9264	0	10447.7	0	0
DATA	799	10	34	unmapped	0		0	GTGAGACCGAAGAAGAACCAGGTGTTAAGATTACTATCGATACAGCGGTAGATTATAAGT	592	0	CUST_51608_PI248252247	CUST_51608_PI248252247	CUST_51608_PI248252247	Unknown	10695.8	266.319	0	1	1.775086e+003	1.776875e+002	0	0	65	1.519862e+003	1446	2.408940e+002	2.661267e+002	27	5.314815e+001	54	8.764894e+000	8.524950e+000	0	0	0	0	0	0	0	0	1444.48	144.593	1	1.82247e-238	1	1	75.3835	8.76489	1	0	75.3835	46.8651	46.8651	1482.78	0.813751	53.1481	8.76489	0	1451.89	0	0
DATA	800	10	35	unmapped	0		0	AATATGAAAGAAGTACTAATCAAGACATCAAAGACCTGATATGCAGATGGTGTGTCCTAG	594	0	CUST_137360_PI248252247	CUST_137360_PI248252247	CUST_137360_PI248252247	Unknown	10721	266	0	0	1.211533e+001	8.054875e+000	0	0	69	8.492754e+001	86	1.371594e+001	1.482600e+001	28	5.150000e+001	53	5.763872e+000	5.930400e+000	0	0	0	0	0	0	0	0	9.86707	6.56012	1	0.000120775	1	0	75.0605	5.76387	1	1	75.0605	65	65	47.8415	0.814429	51.5	5.76387	0	17.0549	1	0
DATA	801	10	36	unmapped	0		0	TTCTTGAACCGATGCGACTACCTTGACTCCGCTCTTGCATGGACGGGTGTGAAAAACAGT	596	0	CUST_34998_PI248252247	CUST_34998_PI248252247	CUST_34998_PI248252247	Unknown	10746.4	266.411	0	1	1.052394e+004	1.052424e+003	0	0	64	8.653344e+003	8161	1.408885e+003	1.669408e+003	43	5.379070e+001	53	5.922347e+000	5.189100e+000	0	0	0	0	0	0	0	0	8578.56	857.881	1	0	1	1	74.7814	5.92235	1	0	74.7814	47.5395	47.5395	8616.26	0.815148	53.7907	5.92235	0	8585.57	0	0
DATA	802	10	37	unmapped	0		0	TGATCTGCCCCTACTACTAGTATCACTTATCCGAATCATATCTACATCATGGCCTCTGAA	598	0	CUST_184652_PI248252247	CUST_184652_PI248252247	CUST_184652_PI248252247	Unknown	10772.6	266.967	0	1	3.924256e+001	8.863978e+000	0	0	64	1.065469e+002	109	1.532291e+001	1.649393e+001	33	5.454545e+001	55	7.575004e+000	8.895600e+000	0	0	0	0	0	0	0	0	32.0216	7.23294	1	2.02921e-025	1	0	74.5252	7.575	1	0	74.5252	42.2201	42.2201	69.4609	0.815993	54.5455	7.575	0	38.8773	0	0
DATA	803	10	38	unmapped	0		0	TTAAGGAGGAGAATCTGTTCAAGACGCTTGCAGCCGAAGAGCAGCAAGCTGAGACAGACG	600	0	CUST_18158_PI248252247	CUST_18158_PI248252247	CUST_18158_PI248252247	Unknown	10797.4	267.155	0	1	3.535528e+003	3.536419e+002	0	0	64	2.962609e+003	2907	3.477616e+002	4.251355e+002	33	5.457576e+001	54	1.086862e+001	1.334340e+001	0	0	0	0	0	0	0	0	2888.32	288.905	1	1.37799e-280	1	1	74.287	10.8686	1	0	74.287	47.5395	47.5395	2925.52	0.816942	54.5758	10.8686	0	2895.04	0	0
DATA	804	10	39	unmapped	0		0	CCGGGTAATACGGCCTATCGTGCGGTCGATGCTGTGTTTGATTTGTGATTCGTCATTCTA	602	0	CUST_102688_PI248252247	CUST_102688_PI248252247	CUST_102688_PI248252247	Unknown	10822.8	267.071	0	1	9.146410e+003	9.146753e+002	0	0	66	7.556212e+003	7337	1.206882e+003	1.465179e+003	36	5.258333e+001	53	7.411863e+000	6.486375e+000	0	0	0	0	0	0	0	0	7482.19	748.247	1	0	1	1	74.0218	7.41186	1	0	74.0218	46.8651	46.8651	7519.13	0.818047	52.5833	7.41186	0	7488.75	0	0
DATA	805	10	40	unmapped	0		0	TTTGTTGGATGATGACCGAGATCGTTTCGAACACGGATGGGTCCGCGAGCATGTAGGCGC	604	0	CUST_192382_PI248252247	CUST_192382_PI248252247	CUST_192382_PI248252247	Unknown	10848.1	266.5	0	1	6.666189e+002	6.713023e+001	3	2	59	6.199492e+002	611	8.082408e+001	7.005285e+001	33	5.442424e+001	53	9.503389e+000	9.636900e+000	0	0	0	0	0	0	0	0	546.165	55.0003	1	2.08635e-179	1	1	73.7838	9.50339	1	0	73.7838	56.9804	56.9804	582.863	0.819307	54.4242	9.50339	0	552.591	0	0
DATA	806	10	41	unmapped	0		0	ACTGTGCCTGCATCGCAAGAGGCAAGAGAGATGGCCGAAGAACCAAAGAAGACCACTGAT	606	0	CUST_163911_PI248252247	CUST_163911_PI248252247	CUST_163911_PI248252247	Unknown	10873.5	266.5	0	1	1.525603e+003	1.527648e+002	0	5	63	1.325492e+003	1325	1.576503e+002	1.797652e+002	39	5.700000e+001	56	8.207827e+000	1.000755e+001	0	0	0	0	0	0	0	0	1251.93	125.361	1	9.01075e-230	1	1	73.561	8.20783	1	0	73.561	57.5363	57.5363	1288.41	0.820614	57	8.20783	0	1258.24	0	0
DATA	807	10	42	unmapped	0		0	TATTCATTCCATCATTGCATTCCACATACACTGCATACATTCACTTGTCTTCATCAGCTT	608	0	CUST_126252_PI248252247	CUST_126252_PI248252247	CUST_126252_PI248252247	Unknown	10899.5	267.257	0	1	1.427956e+003	1.430134e+002	0	0	66	1.247106e+003	1222.5	2.159414e+002	2.188688e+002	30	4.996667e+001	50	6.915666e+000	7.042350e+000	0	0	0	0	0	0	0	0	1173.75	117.554	1	7.46478e-226	1	1	73.354	6.91567	1	0	73.354	47.2035	47.2035	1210.02	0.821981	49.9667	6.91567	0	1179.97	0	0
DATA	808	10	43	unmapped	0		0	CTGATAAAAGCTTCTCCTCTCCTTAGTCTTATGTTTGGCCTCCTGAAACTTCCGTAGTAT	610	0	CUST_48617_PI248252247	CUST_48617_PI248252247	CUST_48617_PI248252247	Unknown	10924.6	266.768	0	1	2.288298e+001	8.200981e+000	0	0	65	9.193846e+001	93	1.355415e+001	1.482600e+001	31	5.164516e+001	50	8.244386e+000	7.413000e+000	0	0	0	0	0	0	0	0	18.8447	6.75373	1	4.95258e-012	1	0	73.0937	8.24439	1	0	73.0937	46.8651	46.8651	54.8525	0.823527	51.6452	8.24439	0	24.9108	0	0
DATA	809	10	44	unmapped	0		0	CGAAGTTGTGATGACGATTGTTAATTGTTGTACCATGGTCTTAACGATGTTGTTCAATTA	612	0	CUST_214345_PI248252247	CUST_214345_PI248252247	CUST_214345_PI248252247	Unknown	10950.1	267.426	0	1	5.155246e+003	5.155845e+002	0	0	63	4.326429e+003	4184	7.155389e+002	8.550895e+002	29	5.096552e+001	49	7.632088e+000	7.413000e+000	0	0	0	0	0	0	0	0	4253.51	425.4	1	4.04336e-304	1	1	72.9219	7.63209	1	0	72.9219	46.5243	46.5243	4289.34	0.825083	50.9655	7.63209	0	4259.51	0	0
DATA	810	10	45	unmapped	0		0	TAAAAAGAAGATAAAACAGCAACCATGTCAGAAGCGGCAGCAAATGGAGCCCGGATTACA	614	0	CUST_52768_PI248252247	CUST_52768_PI248252247	CUST_52768_PI248252247	Unknown	10975.1	266.821	0	1	7.296688e+001	1.071292e+001	0	1	65	1.331385e+002	133	1.853365e+001	1.853250e+001	36	4.827778e+001	49	6.893521e+000	5.745075e+000	0	0	0	0	0	0	0	0	60.3313	8.85778	1	7.58258e-052	1	1	72.8072	6.89352	1	0	72.8072	46.1809	46.1809	96.0525	0.826831	48.2778	6.89352	0	66.3381	0	0
DATA	811	10	46	unmapped	0		0	TGTGGATCGCTATATTTAATGGGGAGGTTGACGCGGAAACCCTCCCAGAGCCTCTGCACC	616	0	CUST_166121_PI248252247	CUST_166121_PI248252247	CUST_166121_PI248252247	Unknown	11000.5	267	0	1	9.796052e+000	7.887858e+000	0	0	62	8.079032e+001	78	1.286517e+001	1.260210e+001	33	5.306061e+001	51	8.670854e+000	8.154300e+000	0	0	0	0	0	0	0	0	8.11727	6.53609	1	0.00142583	1	0	72.6731	8.67085	1	0	72.6731	54.1152	54.1152	43.7043	0.828627	53.0606	8.67085	0	14.1068	1	0
DATA	812	10	47	unmapped	0		0	TGGGAGTTGTGACACTTCATGGGCAGCTTATATAAATTATGACATTCCCAATTTGAACAA	618	0	CUST_4321_PI248252247	CUST_4321_PI248252247	CUST_4321_PI248252247	Unknown	11025.5	267	7.84328	1	7.843276e+000	7.836694e+000	2	1	59	7.800000e+001	77	1.173412e+001	1.037820e+001	38	5.315789e+001	53	9.496874e+000	8.710275e+000	0	0	0	0	0	0	0	0	5.46294	6.50846	0	0.0301751	1	0	72.5371	9.49687	1	0	72.5371	54.1152	54.1152	40.914	0.830511	53.1579	9.49687	0	11.4333	1	0
DATA	813	10	48	unmapped	0		0	TTGTATCTTGAATACACTAAAACATTCTCGTCCGCGAGCGGGTCAACCTCATTGAAGTCG	620	0	CUST_3881_PI248252247	CUST_3881_PI248252247	CUST_3881_PI248252247	Unknown	11051.2	266.903	0	1	2.821691e+002	2.927245e+001	0	0	66	3.073182e+002	308.5	3.959066e+001	3.836227e+001	29	5.220690e+001	53	8.784643e+000	8.154300e+000	0	0	0	0	0	0	0	0	234.922	24.371	1	1.70138e-128	1	1	72.3965	8.78464	1	0	72.3965	46.8651	46.8651	270.232	0.832556	52.2069	8.78464	0	240.873	0	0
DATA	814	10	49	unmapped	0		0	TACTACTGACCTTGTACAACAGATTGACTGCACAACATAATCAATAGTAATGTTTGCTTG	622	0	CUST_106342_PI248252247	CUST_106342_PI248252247	CUST_106342_PI248252247	Unknown	11076.6	267.427	0	1	1.623453e+005	1.623453e+004	0	3	61	1.355681e+005	135718	8.169603e+003	9.347736e+003	42	5.304762e+001	52	1.084919e+001	8.154300e+000	0	0	1	0	0	0	0	0	135496	13549.6	1	0	1	1	72.277	10.8492	1	0	72.277	57.5363	57.5363	135531	0.834615	53.0476	10.8492	0	135502	0	0
DATA	815	10	50	unmapped	0		0	GCATTTATATTCGTAGAGCTACATATTGGATTTCAAGGAACGGATAGAAATGGGTTACAT	624	0	CUST_61374_PI248252247	CUST_61374_PI248252247	CUST_61374_PI248252247	Unknown	11101.9	267.535	0	1	9.256717e+002	9.289104e+001	0	0	63	8.467460e+002	829	1.370394e+002	1.582676e+002	38	5.121053e+001	51	9.504360e+000	9.266250e+000	0	0	0	0	0	0	0	0	774.615	77.7326	1	1.30898e-200	1	1	72.1305	9.50436	1	0	72.1305	47.8731	47.8731	809.66	0.836815	51.2105	9.50436	0	780.547	0	0
DATA	816	10	51	unmapped	0		0	GGCTTCGGTCCAACAACTGACTACTACCCTCGCCAGATCAAATCGTTAGGCCGTGTCTCG	626	0	CUST_165261_PI248252247	CUST_165261_PI248252247	CUST_165261_PI248252247	Unknown	11127.5	267.568	0	1	1.759119e+003	1.760816e+002	0	0	66	1.548197e+003	1477	2.378047e+002	2.470382e+002	30	4.946667e+001	49.5	3.626848e+000	2.779875e+000	0	0	0	0	0	0	0	0	1476.16	147.759	1	8.74707e-240	1	1	72.0325	3.62685	1	0	72.0325	49.1849	49.1849	1511.11	0.83915	49.4667	3.62685	0	1482.12	0	0
DATA	817	10	52	unmapped	0		0	TGCTTTCGTAAGCCTCAAGCGCTTTTGAAGGATGTTCATCGTCGTTGAGCTTGCTAAGTT	628	0	CUST_194613_PI248252247	CUST_194613_PI248252247	CUST_194613_PI248252247	Unknown	11152.7	267.5	0	1	8.620165e+001	1.156274e+001	0	0	66	1.444848e+002	144	2.360068e+001	2.279497e+001	30	5.190000e+001	51	5.844833e+000	4.633125e+000	0	0	0	0	0	0	0	0	72.5442	9.73079	1	3.34703e-061	1	1	71.9406	5.84483	1	0	71.9406	57.5363	57.5363	107.399	0.841564	51.9	5.84483	0	78.5385	0	0
DATA	818	10	53	unmapped	0		0	ATAGCACTCCGGATCATAGGAGGGCAAATTGGGCGATTGTGGGGGCTCAGTCTGACCAAG	630	0	CUST_126942_PI248252247	CUST_126942_PI248252247	CUST_126942_PI248252247	Unknown	11178.1	267.714	7.71725	1	7.717249e+000	7.705193e+000	2	0	64	7.671875e+001	75	1.087953e+001	1.130482e+001	42	5.133333e+001	51.5	7.653046e+000	8.710275e+000	0	0	0	0	0	0	0	0	4.86979	6.50375	0	0.0529009	1	0	71.849	7.65305	1	0	71.849	49.5074	49.5074	39.6327	0.844073	51.3333	7.65305	0	10.9016	1	0
DATA	819	10	54	unmapped	0		0	TGCGGCAAGTAGGAGCGAATTCGCATCACTTCCCACATCTGTAATATGTTTAAGTATATA	632	0	CUST_191101_PI248252247	CUST_191101_PI248252247	CUST_191101_PI248252247	Unknown	11203.7	267.9	0	1	4.143856e+002	4.214052e+001	0	0	66	4.226212e+002	420.5	5.037269e+001	5.652412e+001	38	4.968421e+001	49.5	8.699504e+000	7.783650e+000	0	0	0	0	0	0	0	0	350.868	35.6811	1	1.25865e-152	1	1	71.7537	8.6995	1	0	71.7537	47.2035	47.2035	385.535	0.846717	49.6842	8.6995	0	356.936	0	0
DATA	820	10	55	unmapped	0		0	GACCAAATTTAAATTGCCGATACTGCTTCAACACAGCCAGGCGTGTAAGTTTGTAGTACC	634	0	CUST_129491_PI248252247	CUST_129491_PI248252247	CUST_129491_PI248252247	Unknown	11228.9	267.614	0	1	3.129095e+001	8.250874e+000	4	1	59	9.825424e+001	97	1.114264e+001	9.636900e+000	35	5.462857e+001	53	9.406149e+000	1.149015e+001	0	0	0	0	0	0	0	0	26.5816	7.00909	1	8.75475e-020	1	0	71.6727	9.40615	1	0	71.6727	57.259	57.259	61.1682	0.849497	54.6286	9.40615	0	32.7012	0	0
DATA	821	10	56	unmapped	0		0	CTGCCTACTACCTGTATAACGTCTCTGCTTAGTAGTGTTGAAATCTTATTGCATATATTC	636	0	CUST_10329_PI248252247	CUST_10329_PI248252247	CUST_10329_PI248252247	Unknown	11254.5	268	0	1	3.038698e+004	3.038707e+003	0	0	64	2.597158e+004	24719.5	4.842575e+003	5.717427e+003	27	5.551852e+001	56	8.785348e+000	7.783650e+000	0	0	1	0	0	0	0	0	25900	2590.01	1	0	1	1	71.5916	8.78535	1	0	71.5916	54.1152	54.1152	25934.5	0.852338	55.5185	8.78535	0	25906.2	0	0
DATA	822	10	57	unmapped	0		0	TGCTCGATATTTAGAGTGTTCTGTGTAGTTGTAGTAGCCAATCTAAAGAAACACCAGCAA	638	0	CUST_177228_PI248252247	CUST_177228_PI248252247	CUST_177228_PI248252247	Unknown	11279.5	268	0	1	5.039312e+004	5.039318e+003	0	0	62	4.317209e+004	41951.8	6.125120e+003	7.974632e+003	30	5.520000e+001	53.5	9.396991e+000	9.451575e+000	0	0	1	0	0	0	0	0	43100.6	4310.06	1	0	1	1	71.5386	9.39699	1	0	71.5386	54.1152	54.1152	43135	0.855286	55.2	9.39699	0	43106.8	0	0
DATA	823	10	58	unmapped	0		0	GGGTGAAGACTGTTCTGTCCAGAGAAGCTGCTCGCCTCCAAGGACGAGATCATACTGAGC	640	0	CUST_24121_PI248252247	CUST_24121_PI248252247	CUST_24121_PI248252247	Unknown	11305.2	268	0	1	8.459653e+001	1.134206e+001	1	0	64	1.441406e+002	144.5	2.088963e+001	2.279497e+001	31	5.135484e+001	51	7.328248e+000	7.413000e+000	0	0	0	0	0	0	0	0	72.6217	9.73657	1	2.94357e-061	1	1	71.5189	7.32825	1	0	71.5189	46.8651	46.8651	107.055	0.858448	51.3548	7.32825	0	78.997	0	0
DATA	824	10	59		66	Structural	0		474	-1	(-)3xSLv1	NegativeControl	NegativeControl		11330.8	268.585	7.56009	1	7.560088e+000	7.527089e+000	1	0	63	6.398413e+001	62	9.550362e+000	1.111950e+001	37	5.051351e+001	50	4.482197e+000	4.447800e+000	0	0	0	0	0	0	0	0	-7.50621	6.48549	0	0.00310729	1	0	71.4903	4.4822	1	0	71.4903	41.4593	41.4593	26.8981	0.86162	50.5135	4.4822	0	-1.01918	1	0
DATA	825	10	60	unmapped	0		0	CAACGTTGTCTGGGCCGGGAACGAGAAGTTGGCAGGATAACGAGAGAACAATGTTGGGAT	643	0	CUST_100880_PI248252247	CUST_100880_PI248252247	CUST_100880_PI248252247	Unknown	11356.1	268.397	0	1	4.868472e+001	8.939559e+000	1	0	63	1.135873e+002	111	1.603286e+001	1.593795e+001	31	5.029032e+001	50	4.954416e+000	3.335850e+000	0	0	0	0	0	0	0	0	42.1128	7.73282	1	1.42233e-035	1	1	71.4745	4.95442	1	0	71.4745	49.5074	49.5074	76.5013	0.865011	50.2903	4.95442	0	48.7249	0	0
DATA	826	10	61	unmapped	0		0	AAGAAGGATTTCGAATTCAAGAACCCGCATCACCACAGAATGCAAACCTCACTCCAGTAA	645	0	CUST_50277_PI248252247	CUST_50277_PI248252247	CUST_50277_PI248252247	Unknown	11381.4	268.527	0	1	7.541946e+001	1.061342e+001	1	0	64	1.369688e+002	137.5	2.344258e+001	2.557485e+001	27	5.118519e+001	50	7.483505e+000	6.301050e+000	0	0	0	0	0	0	0	0	65.5013	9.21769	1	5.99601e-056	1	1	71.4674	7.48351	1	0	71.4674	48.8603	48.8603	99.8827	0.868494	51.1852	7.48351	0	72.2492	0	0
DATA	827	10	62	unmapped	0		0	AATACCGACGAGAACGACAATAGCAAGACGATCCAGGATCCTCTGGCACCAGCACGCTCC	647	0	CUST_34889_PI248252247	CUST_34889_PI248252247	CUST_34889_PI248252247	Unknown	11406.5	268.573	0	1	8.260370e+002	8.293777e+001	0	0	66	7.918788e+002	773	1.319774e+002	1.425149e+002	43	5.253488e+001	54	7.875063e+000	8.524950e+000	0	0	0	0	0	0	0	0	720.393	72.3306	1	3.33027e-196	1	1	71.4863	7.87506	1	0	71.4863	49.1849	49.1849	754.793	0.872107	52.5349	7.87506	0	727.303	0	0
DATA	828	10	63	unmapped	0		0	GAACCGCATCGAGAACCTGGACGAACTTGAGACCCTGGCGTTAGATCTGTTCCGCGGCAA	649	0	CUST_190360_PI248252247	CUST_190360_PI248252247	CUST_190360_PI248252247	Unknown	11432.2	268.692	0	1	2.712573e+002	2.811805e+001	0	0	65	3.091077e+002	311	5.007280e+001	5.189100e+001	33	4.936364e+001	49	6.450863e+000	8.154300e+000	0	0	0	0	0	0	0	0	237.605	24.6297	1	3.554e-129	1	1	71.5024	6.45086	1	0	71.5024	49.8279	49.8279	272.022	0.875941	49.3636	6.45086	0	244.68	0	0
DATA	829	10	64	unmapped	0		0	TTGGCTTCTGGGATTCGAAATACGACGCGATCGCGCTGCCCGTACACTCACCATGTCCTA	651	0	CUST_186769_PI248252247	CUST_186769_PI248252247	CUST_186769_PI248252247	Unknown	11457.6	268.693	0	1	5.733192e+002	5.780378e+001	2	0	63	5.759841e+002	569	6.828463e+001	6.189855e+001	33	5.424242e+001	55	8.441084e+000	8.154300e+000	0	0	0	0	0	0	0	0	504.465	50.8617	1	1.35929e-174	1	1	71.5193	8.44108	1	0	71.5193	49.1849	49.1849	538.898	0.879902	54.2424	8.44108	0	511.705	0	0
DATA	830	10	65	unmapped	0		0	ATGTGCGTGCTAAAATGAGGTATGTGACATGTACGAGGGGGAAAGAGATAAGAAAATGCG	653	0	CUST_137060_PI248252247	CUST_137060_PI248252247	CUST_137060_PI248252247	Unknown	11483	268.545	7.36807	1	7.368065e+000	7.335904e+000	1	1	60	6.978333e+001	69	8.733516e+000	8.339625e+000	23	5.013043e+001	50	5.675340e+000	5.559750e+000	0	0	0	0	0	0	0	0	-1.75453	6.48549	0	0.482985	1	0	71.5379	5.67534	1	0	71.5379	55.8519	55.8519	32.6973	0.884075	50.1304	5.67534	0	5.65522	1	0
DATA	831	10	66	unmapped	0		0	TTTACGCACAACCTTTCGATGATCATCTAGCTAGCACACGCATACTTTTCTTCTCTCTAT	655	0	CUST_34449_PI248252247	CUST_34449_PI248252247	CUST_34449_PI248252247	Unknown	11508.7	269.042	0	1	7.697564e+002	7.732110e+001	0	1	64	7.553438e+002	747.5	1.028234e+002	1.063765e+002	25	5.240000e+001	53	4.153312e+000	3.706500e+000	0	0	0	0	0	0	0	0	683.782	68.6851	1	4.87693e-193	1	1	71.5619	4.15331	1	0	71.5619	46.8651	46.8651	718.258	0.888309	52.4	4.15331	0	691.369	0	0
DATA	832	10	67	unmapped	0		0	TGTTTTCGAACGCAATGATAATTGTATTCCTACATTTCACATTAGTTGCGTACACTTTCG	657	0	CUST_73317_PI248252247	CUST_73317_PI248252247	CUST_73317_PI248252247	Unknown	11533.5	269	0	1	4.886284e+001	8.755352e+000	0	0	62	1.152097e+002	113.5	1.768127e+001	1.779120e+001	22	5.209091e+001	52.5	7.289321e+000	8.895600e+000	0	0	0	0	0	0	0	0	43.6199	7.81592	1	4.9891e-037	1	1	71.5897	7.28932	1	0	71.5897	54.1152	54.1152	78.1237	0.892702	52.0909	7.28932	0	51.3855	0	0
DATA	833	10	68	unmapped	0		0	TATCATGGACGCACTGGCATCATCTATAACGTTACACCTCATGCTGTCGGCGTCATTGTC	659	0	CUST_118129_PI248252247	CUST_118129_PI248252247	CUST_118129_PI248252247	Unknown	11559.4	269.307	0	1	1.179434e+004	1.179456e+003	0	0	65	1.065562e+004	10360	1.362793e+003	1.530785e+003	26	5.080769e+001	50.5	7.054186e+000	6.301050e+000	0	0	0	0	0	0	0	0	10584	1058.42	1	0	1	1	71.6225	7.05419	1	0	71.6225	47.8731	47.8731	10618.5	0.897379	50.8077	7.05419	0	10591.9	0	0
DATA	834	10	69	unmapped	0		0	ATATGTATTATTTTGTATTTGCTTCAACTATACATCCATTTTCCTAATTTCCCATTGAAT	661	0	CUST_115556_PI248252247	CUST_115556_PI248252247	CUST_115556_PI248252247	Unknown	11584.6	269.07	0	1	1.936556e+002	2.065652e+001	1	0	62	2.463871e+002	245	3.109497e+001	3.317318e+001	35	5.182857e+001	51	7.652319e+000	8.524950e+000	0	0	0	0	0	0	0	0	174.729	18.6377	1	7.11838e-111	1	1	71.6579	7.65232	1	0	71.6579	48.2044	48.2044	209.301	0.902268	51.8286	7.65232	0	182.878	0	0
DATA	835	10	70	unmapped	0		0	CAACCAGTTTTGTATATTTTCATAACTCAAGCTCTGCTGCCACACGACTTGCGTGGTCTT	663	0	CUST_171570_PI248252247	CUST_171570_PI248252247	CUST_171570_PI248252247	Unknown	11609.9	269.386	0	1	1.624879e+001	7.330923e+000	0	0	64	8.643750e+001	85.5	1.424377e+001	1.593795e+001	32	5.359375e+001	52	7.482709e+000	8.895600e+000	0	0	0	0	0	0	0	0	14.7416	6.65092	1	2.48658e-008	1	0	71.6959	7.48271	1	0	71.6959	57.259	57.259	49.3515	0.907242	53.5938	7.48271	0	23.0867	0	0
DATA	836	10	71		1028	E1A	0		665	1	(+)E1A_r60_a20	E1A_r60_a20	E1A_r60_a20		11635.5	269.205	0	1	4.479610e+002	4.535626e+001	0	0	66	4.805606e+002	485.5	6.891871e+001	7.931910e+001	25	4.948000e+001	49	6.715157e+000	8.154300e+000	0	0	0	0	0	0	0	0	408.824	41.3936	1	7.25811e-162	1	1	71.7369	6.71516	1	0	71.7369	50.1463	50.1463	443.475	0.912632	49.48	6.71516	0	417.373	0	1
DATA	837	10	72	unmapped	0		0	TTGAAGATATAGACCGTGGAAAGGCTCGAGTTTGGGGACTCACAAACGCTTATCGTTTTC	667	0	CUST_85822_PI248252247	CUST_85822_PI248252247	CUST_85822_PI248252247	Unknown	11660.7	269.587	0	1	3.253215e+003	3.253982e+002	0	0	65	3.058200e+003	3003	5.010065e+002	5.804379e+002	28	5.103571e+001	53	8.829589e+000	7.413000e+000	0	0	0	0	0	0	0	0	2986.42	298.713	1	1.28437e-282	1	1	71.7785	8.82959	1	0	71.7785	48.8603	48.8603	3021.11	0.917991	51.0357	8.82959	0	2995.17	0	0
DATA	838	10	73	unmapped	0		0	TCACTCAGAAGCGTGCCATGACATGGTGTCAATCCAAGGGAAACATTCCATACTTTGAGA	669	0	CUST_115867_PI248252247	CUST_115867_PI248252247	CUST_115867_PI248252247	Unknown	11686.2	270.31	0	1	7.234879e+003	7.235220e+002	0	0	65	6.753385e+003	6603	8.868044e+002	9.295902e+002	34	5.085294e+001	51	8.363457e+000	9.080925e+000	0	0	0	0	0	0	0	0	6681.56	668.188	1	0	1	1	71.8211	8.36346	1	0	71.8211	46.8651	46.8651	6716.3	0.923521	50.8529	8.36346	0	6690.52	0	0
DATA	839	10	74	unmapped	0		0	TTAGTCCATCATGAATACATCCTCTCCACTGGCCTCCTCCCTCGGCACGCCGATATCCGT	671	0	CUST_155571_PI248252247	CUST_155571_PI248252247	CUST_155571_PI248252247	Unknown	11711.5	270.188	0	1	3.711208e+002	3.776225e+001	0	0	65	4.168308e+002	421	4.817175e+001	5.114970e+001	35	5.105714e+001	50	8.362883e+000	6.671700e+000	0	0	0	0	0	0	0	0	344.967	35.1011	1	1.32965e-151	1	1	71.8636	8.36288	1	0	71.8636	47.2035	47.2035	379.745	0.929528	51.0571	8.36288	0	354.134	0	0
DATA	840	10	75	unmapped	0		0	CGATAAGCAAGAAAAGCGTGCACTACTAATGGATGGAGGAATGGATATGGTCTGATAGAA	673	0	CUST_63093_PI248252247	CUST_63093_PI248252247	CUST_63093_PI248252247	Unknown	11736.7	269.5	0	1	1.174709e+002	1.363838e+001	3	0	63	1.818571e+002	183	3.295347e+001	2.705745e+001	29	5.231034e+001	51	6.308178e+000	5.930400e+000	0	0	0	0	0	0	0	0	109.951	12.7654	1	5.81197e-084	1	1	71.9056	6.30818	1	0	71.9056	57.5363	57.5363	144.771	0.93599	52.3103	6.30818	0	119.328	0	0
DATA	841	10	76	unmapped	0		0	TACCGCCGGCCAAGCGGTCAGGATCCACCAAGAGTACTGCTTATGATCTCCAGCATTGCA	675	0	CUST_82981_PI248252247	CUST_82981_PI248252247	CUST_82981_PI248252247	Unknown	11762.4	269.573	0	1	2.819474e+002	2.902211e+001	1	1	62	3.377097e+002	338	4.436561e+001	4.206877e+001	33	5.515152e+001	56	8.707472e+000	8.895600e+000	0	0	0	0	0	0	0	0	265.766	27.3565	1	6.80623e-136	1	1	71.9439	8.70747	1	0	71.9439	57.5363	57.5363	300.624	0.942608	55.1515	8.70747	0	275.352	0	0
DATA	842	10	77	unmapped	0		0	GTTTGGCACTTTATGGGCGATGCTGATTACTTGGCTTTGCACGGGCCGGCCACATTACCC	677	0	CUST_170_PI248252247	CUST_170_PI248252247	CUST_170_PI248252247	Unknown	11787.5	270	0	1	1.312509e+002	1.479704e+001	0	0	62	1.965645e+002	189.5	3.540659e+001	3.910357e+001	31	5.212903e+001	50	8.995339e+000	9.636900e+000	0	0	0	0	0	0	0	0	124.583	14.0453	1	4.1692e-091	1	1	71.9812	8.99534	1	0	71.9812	54.1152	54.1152	159.479	0.9492	52.129	8.99534	0	134.376	0	0
DATA	843	10	78	unmapped	0		0	TTTATACTGTTTATAGGTAGATAAGAAATACCAGAGGGTAGGATGTTGATGGGGCAAAAA	679	0	CUST_215285_PI248252247	CUST_215285_PI248252247	CUST_215285_PI248252247	Unknown	11813	270.192	0	1	1.130083e+003	1.132116e+002	0	0	65	1.152708e+003	1076	1.965808e+002	2.609376e+002	38	5.002632e+001	49.5	6.347959e+000	5.189100e+000	0	0	0	0	0	0	0	0	1080.7	108.264	1	7.79465e-221	1	1	72.0118	6.34796	1	0	72.0118	46.8651	46.8651	1115.62	0.956298	50.0263	6.34796	0	1090.69	0	0
DATA	844	10	79	unmapped	0		0	CATCGTCGAAAGTGTAGCGGCCTAAGCCGTTACAATGTGGTCACGATCAGCACGAGTGTG	681	0	CUST_209014_PI248252247	CUST_209014_PI248252247	CUST_209014_PI248252247	Unknown	11838	270.033	6.75906	1	6.759064e+000	6.729561e+000	1	0	68	6.411765e+001	63.5	8.436823e+000	9.636900e+000	40	4.867500e+001	47	6.170183e+000	5.745075e+000	0	0	0	0	0	0	0	0	-7.91816	6.48549	0	0.0018468	1	0	72.0358	6.17018	1	0	72.0358	44.0646	44.0646	27.0316	0.963732	48.675	6.17018	0	2.27575	1	0
DATA	845	10	80		66	Structural	0		1	1	DarkCorner	DarkCorner	DarkCorner		11863.5	270.191	6.70504	1	6.705039e+000	6.675771e+000	1	0	63	6.347619e+001	64	9.266410e+000	9.636900e+000	36	5.108333e+001	50	6.317210e+000	6.671700e+000	0	0	0	0	0	0	0	0	-8.58349	6.48549	0	0.000764063	1	0	72.0597	6.31721	1	0	72.0597	46.5243	46.5243	26.3902	0.971497	51.0833	6.31721	0	1.81145	0	0
DATA	846	10	81		66	Structural	0		1	1	DarkCorner	DarkCorner	DarkCorner		11889.8	270.306	6.64742	1	6.647420e+000	6.618404e+000	3	0	62	6.179032e+001	62	7.946826e+000	7.968975e+000	44	5.204545e+001	51.5	5.890294e+000	5.930400e+000	0	0	0	0	0	0	0	0	-10.3088	6.48549	0	6.14107e-005	1	0	72.0992	5.89029	1	0	72.0992	44.4243	44.4243	24.7043	0.979918	52.0455	5.89029	0	0.310505	0	0
DATA	847	10	82		66	Structural	0		1	1	DarkCorner	DarkCorner	DarkCorner		11914.9	270.844	6.59225	1	6.592247e+000	6.563472e+000	0	0	66	6.339394e+001	63	9.493121e+000	8.710275e+000	35	4.951429e+001	49	7.085077e+000	7.413000e+000	0	0	0	0	0	0	0	0	-8.73795	6.48549	0	0.000617959	1	0	72.1319	7.08508	1	0	72.1319	45.835	45.835	26.3079	0.988119	49.5143	7.08508	0	2.09183	0	0
DATA	848	10	83		66	Structural	0		1	1	DarkCorner	DarkCorner	DarkCorner		11940.1	270.5	6.53233	1	6.532325e+000	6.503812e+000	3	0	61	6.173770e+001	60	9.720942e+000	8.895600e+000	29	4.810345e+001	47	6.778879e+000	7.413000e+000	0	0	0	0	0	0	0	0	-10.4303	6.48549	0	5.08093e-005	1	0	72.168	6.77888	1	0	72.168	56.9804	56.9804	24.6517	0.997183	48.1034	6.77888	0	0.61678	0	0
DATA	849	10	84		66	Structural	0		1	1	DarkCorner	DarkCorner	DarkCorner		11965	270.693	6.47326	1	6.473257e+000	6.445002e+000	0	0	65	6.455385e+001	66	9.385878e+000	1.037820e+001	33	4.903030e+001	50	7.024443e+000	5.930400e+000	0	0	0	0	0	0	0	0	-7.64337	6.48549	0	0.00261895	1	0	72.1972	7.02444	1	0	72.1972	53.2255	53.2255	27.4678	1.00628	49.0303	7.02444	0	3.61311	0	0
DATA	850	10	85		66	Structural	0		1	1	DarkCorner	DarkCorner	DarkCorner		11990.9	270.961	6.41037	1	6.410366e+000	6.389687e+000	2	0	67	7.534328e+001	76	8.269242e+000	7.413000e+000	384	5.288802e+001	52.5	7.286417e+000	6.857025e+000	0	0	0	0	0	0	0	0	3.10312	6.49291	0	0.215569	1	0	72.2402	7.28642	1	0	72.2402	47.8731	47.8731	38.2573	1.01615	52.888	7.28642	0	14.5916	0	0
DATA	851	11	1		66	Structural	0		1	1	DarkCorner	DarkCorner	DarkCorner		9844.76	270.306	7.21359	1	7.213593e+000	7.182106e+000	2	0	62	6.706452e+001	65	9.671440e+000	8.710275e+000	382	5.250785e+001	52	7.230636e+000	6.671700e+000	0	0	0	0	0	0	0	0	-13.9507	6.48549	0	1.13305e-007	1	0	81.0152	7.23064	1	0	81.0152	47.2035	47.2035	29.9785	0.903007	52.5079	7.23064	0	-3.14927	0	0
DATA	852	11	2		66	Structural	0		1	1	DarkCorner	DarkCorner	DarkCorner		9870.18	269.574	7.27424	1	7.274241e+000	7.242489e+000	3	0	61	7.042623e+001	71	1.057743e+001	9.636900e+000	27	5.003704e+001	49	5.886631e+000	5.189100e+000	0	0	0	0	0	0	0	0	-10.5651	6.48549	0	4.10985e-005	1	0	80.9913	5.88663	1	0	80.9913	42.9674	42.9674	33.3402	0.895478	50.037	5.88663	0	0.250388	0	0
DATA	853	11	3		66	Structural	0		1	1	DarkCorner	DarkCorner	DarkCorner		9895.47	270.059	7.33589	1	7.335892e+000	7.303871e+000	0	0	63	7.050794e+001	68	1.093953e+001	1.260210e+001	33	5.166667e+001	52	7.295832e+000	7.413000e+000	0	0	0	0	0	0	0	0	-10.4345	6.48549	0	5.04728e-005	1	0	80.9425	7.29583	1	0	80.9425	40.6843	40.6843	33.4219	0.887953	51.6667	7.29583	0	0.372117	0	0
DATA	854	11	4		66	Structural	0		1	1	DarkCorner	DarkCorner	DarkCorner		9921.05	269.807	7.39271	1	7.392705e+000	7.360436e+000	2	0	64	6.795313e+001	66.5	1.090279e+001	1.019287e+001	26	4.888462e+001	48	6.288573e+000	6.486375e+000	0	0	0	0	0	0	0	0	-12.919	6.48549	0	7.60679e-007	1	0	80.8721	6.28857	1	0	80.8721	42.5954	42.5954	30.8671	0.881129	48.8846	6.28857	0	-2.14073	0	0
DATA	855	11	5		66	Structural	0		1	1	DarkCorner	DarkCorner	DarkCorner		9945.89	270.667	7.44863	1	7.448630e+000	7.416117e+000	0	0	65	7.372308e+001	73	1.168667e+001	1.260210e+001	32	4.815625e+001	47	6.175442e+000	6.115725e+000	0	0	0	0	0	0	0	0	-7.08486	6.48549	0	0.00517998	1	0	80.8079	6.17544	1	0	80.8079	42.9674	42.9674	36.6371	0.874513	48.1563	6.17544	0	3.67209	0	0
DATA	856	11	6		66	Structural	0		1	1	DarkCorner	DarkCorner	DarkCorner		9971.61	270.77	7.50099	1	7.500988e+000	7.468247e+000	1	0	64	6.654688e+001	66.5	9.474996e+000	9.636900e+000	30	4.853333e+001	48	6.709403e+000	5.745075e+000	0	0	0	0	0	0	0	0	-14.175	6.48549	0	7.40549e-008	1	0	80.7219	6.7094	1	0	80.7219	48.8603	48.8603	29.4609	0.868409	48.5333	6.7094	0	-3.45826	0	0
DATA	857	11	7	unmapped	0		0	CTGCGCCTTAGCCCTTGTTCGAACTATGTCTCCAATTAATCTATTATTGTTATACCCACA	683	0	CUST_182786_PI248252247	CUST_182786_PI248252247	CUST_182786_PI248252247	Unknown	9997.44	271.29	0	1	3.287776e+003	3.288636e+002	0	0	65	2.916538e+003	2811	5.306468e+002	5.567163e+002	37	5.189189e+001	53	7.578419e+000	8.154300e+000	0	0	0	0	0	0	0	0	2835.89	283.663	1	1.79039e-279	1	1	80.6456	7.57842	1	0	80.6456	46.8651	46.8651	2879.45	0.862557	51.8919	7.57842	0	2846.58	0	0
DATA	858	11	8	unmapped	0		0	ATCAAGCTCTTCGGATTCTGACTCCAATAGCTCATCTTCGTCTTCATCCGATGATGACGA	685	0	CUST_199076_PI248252247	CUST_199076_PI248252247	CUST_199076_PI248252247	Unknown	10022.5	271.257	0	1	9.823363e+002	9.852439e+001	0	1	65	9.228615e+002	925	1.180682e+002	1.252797e+002	32	4.984375e+001	50	6.138768e+000	6.671700e+000	0	0	0	0	0	0	0	0	842.304	84.4797	1	1.07187e-205	1	1	80.558	6.13877	1	0	80.558	47.2035	47.2035	885.776	0.857449	49.8438	6.13877	0	852.953	0	0
DATA	859	11	9	unmapped	0		0	GAGGGAGGAAAATGGGGAGTAATATCTGACTATATATACTTCATGGATATAAGAAGCAGG	687	0	CUST_123207_PI248252247	CUST_123207_PI248252247	CUST_123207_PI248252247	Unknown	10048	270.545	7.638	0	7.638001e+000	7.613273e+000	3	0	59	8.354237e+001	83	1.055090e+001	1.037820e+001	30	5.073333e+001	50	6.957672e+000	8.339625e+000	0	0	0	0	0	0	0	0	3.08734	6.49283	0	0.2179	1	0	80.455	6.95767	1	0	80.455	65	65	46.4564	0.852831	50.7333	6.95767	0	13.684	1	0
DATA	860	11	10	unmapped	0		0	ATGAAGTCGCAGTACCCCTGAACTTGGCAAGGCGAGCGGCATCGACAGCCAGGACCGTCT	689	0	CUST_6554_PI248252247	CUST_6554_PI248252247	CUST_6554_PI248252247	Unknown	10073.5	270.648	0	1	1.367887e+002	1.567041e+001	0	0	66	1.963788e+002	192	3.880554e+001	4.707255e+001	32	5.384375e+001	51.5	8.561389e+000	1.019287e+001	0	0	0	0	0	0	0	0	116.038	13.2932	1	4.97155e-087	1	1	80.3409	8.56139	1	0	80.3409	57.5363	57.5363	159.293	0.8483	53.8438	8.56139	0	126.573	0	0
DATA	861	11	11	unmapped	0		0	GAATGTCATAAACACCAGGGCCAATCTGGTTGGAGTATCCGTAGTGTTTGAAGGTGTTGA	691	0	CUST_102678_PI248252247	CUST_102678_PI248252247	CUST_102678_PI248252247	Unknown	10098.6	270.931	0	1	1.272979e+002	1.486871e+001	0	0	64	1.876719e+002	182	3.010461e+001	2.798407e+001	33	5.815152e+001	56	1.123088e+001	1.111950e+001	0	0	0	0	0	0	1	0	107.454	12.5509	1	1.16382e-082	1	1	80.2175	11.2309	1	0	80.2175	53.8203	53.8203	150.586	0.844117	58.1515	11.2309	0	117.92	0	0
DATA	862	11	12	unmapped	0		0	GGTTTGGAGTCTGCACATATCGAGATCAACAATAAGAGCACATAACTCCGTGGACAGTGA	693	0	CUST_33708_PI248252247	CUST_33708_PI248252247	CUST_33708_PI248252247	Unknown	10124.1	271.208	0	1	6.519221e+003	6.519678e+002	0	0	66	5.557545e+003	5504	7.996089e+002	1.018176e+003	29	5.168966e+001	52	6.006565e+000	5.189100e+000	0	0	0	0	0	0	0	0	5477.46	547.784	1	1.70156e-319	1	1	80.0878	6.00656	1	0	80.0878	46.8651	46.8651	5520.46	0.840201	51.6897	6.00656	0	5487.85	0	0
DATA	863	11	13	unmapped	0		0	TGATGGCTGTCAACGATGACTTTTATGAGGATTTGACACCGGAAACAACCAAGAAAATCC	695	0	CUST_116717_PI248252247	CUST_116717_PI248252247	CUST_116717_PI248252247	Unknown	10149.6	271.127	0	1	1.613507e+004	1.613525e+003	0	0	65	1.357977e+004	13278	1.714181e+003	2.093431e+003	35	5.028571e+001	50	6.797800e+000	6.301050e+000	0	0	0	0	0	0	0	0	13499.8	1350	1	0	1	1	79.96	6.7978	1	0	79.96	47.5395	47.5395	13542.7	0.836675	50.2857	6.7978	0	13510.1	0	0
DATA	864	11	14	unmapped	0		0	GATGAATTGAAGAAAAATGTCAAGGATATCAAAGCCGCTGGGTCATAGTACAGATTAAGA	697	0	CUST_30908_PI248252247	CUST_30908_PI248252247	CUST_30908_PI248252247	Unknown	10175.1	271.386	0	1	5.502568e+001	9.531109e+000	1	0	63	1.256667e+002	126	1.553352e+001	1.593795e+001	28	5.053571e+001	50	6.494911e+000	5.930400e+000	0	0	0	0	0	0	0	0	45.8566	7.94291	1	3.7472e-039	1	1	79.8101	6.49491	1	0	79.8101	57.259	57.259	88.5807	0.833367	50.5357	6.49491	0	56.0881	0	0
DATA	865	11	15	unmapped	0		0	CCCCTGCCACTCGCCGGGAATAATGGTGTCTATAATGTGAGCTATCATGTTGTCCTAGTT	699	0	CUST_177864_PI248252247	CUST_177864_PI248252247	CUST_177864_PI248252247	Unknown	10199.9	271.484	0	1	1.770360e+001	8.007722e+000	0	1	63	9.436508e+001	92	1.295190e+001	1.260210e+001	35	5.114286e+001	50	5.951485e+000	4.818450e+000	0	0	0	0	0	0	0	0	14.702	6.65004	1	2.68551e-008	1	0	79.6631	5.95148	1	0	79.6631	44.4243	44.4243	57.2791	0.830454	51.1429	5.95148	0	24.8461	0	0
DATA	866	11	16	unmapped	0		0	AGCACTATAGCTAAGCGATCGTACCAACGCTATGAACATCTGGTAAATTAATCTAAACAC	701	0	CUST_111636_PI248252247	CUST_111636_PI248252247	CUST_111636_PI248252247	Unknown	10225.8	271.246	0	1	3.818118e+001	8.715896e+000	1	0	64	1.111094e+002	109	1.589261e+001	1.723523e+001	38	5.150000e+001	49.5	6.241751e+000	6.301050e+000	0	0	0	0	0	0	0	0	31.6044	7.21457	1	5.47589e-025	1	0	79.505	6.24175	1	0	79.505	46.1809	46.1809	74.0234	0.827748	51.5	6.24175	0	41.6547	0	0
DATA	867	11	17	unmapped	0		0	CCAACTGCTTGTGCAGGCTCGAGACGAATATCCGTTAAAGGAGCCCCCATCCACCAATGA	703	0	CUST_173470_PI248252247	CUST_173470_PI248252247	CUST_173470_PI248252247	Unknown	10251.3	272.282	0	1	1.390044e+003	1.392264e+002	0	0	64	1.226203e+003	1195	1.469343e+002	1.688311e+002	29	5.262069e+001	52	5.972639e+000	5.189100e+000	0	0	0	0	0	0	0	0	1146.88	114.871	1	1.90643e-224	1	1	79.3218	5.97264	1	0	79.3218	47.2035	47.2035	1189.12	0.825069	52.6207	5.97264	0	1156.81	0	0
DATA	868	11	18	unmapped	0		0	GCCTATAGATTTCTATAAGGCCCGATTAATTTATTCTTGGAAATTTGTATTATACATTTG	705	0	CUST_14391_PI248252247	CUST_14391_PI248252247	CUST_14391_PI248252247	Unknown	10276.6	272.282	0	1	1.791333e+003	1.793066e+002	3	0	62	1.553177e+003	1531.5	1.835500e+002	1.452948e+002	27	5.133333e+001	52	7.416198e+000	6.301050e+000	0	0	0	0	0	0	0	0	1474.03	147.546	1	1.07059e-239	1	1	79.143	7.4162	1	0	79.143	47.5395	47.5395	1516.09	0.82287	51.3333	7.4162	0	1483.85	0	0
DATA	869	11	19	unmapped	0		0	ATATATCTGGGGTCAACCTATCCAACGAATACAGTCGTCCGAGAATGAGAGCTTTGACCT	707	0	CUST_117697_PI248252247	CUST_117697_PI248252247	CUST_117697_PI248252247	Unknown	10302	271.545	0	1	7.193610e+002	7.236849e+001	1	1	60	6.696167e+002	657	9.071320e+001	1.084151e+002	31	5.132258e+001	51	9.360866e+000	1.074885e+001	0	0	0	0	0	0	0	0	590.625	59.4175	1	3.74849e-184	1	1	78.9917	9.36087	1	0	78.9917	55.8519	55.8519	632.531	0.821041	51.3226	9.36087	0	600.361	0	0
DATA	870	11	20	unmapped	0		0	CAGAGAGTTGATCAGCCATTGTAGATTAGGTGAGTGAGAGAAGTGTACGACTGAAAGTTG	709	0	CUST_40525_PI248252247	CUST_40525_PI248252247	CUST_40525_PI248252247	Unknown	10327.7	272.086	0	1	3.902106e+002	3.981616e+001	0	0	65	3.984615e+002	394	6.128343e+001	6.597570e+001	28	5.335714e+001	52.5	5.525793e+000	5.189100e+000	0	0	0	0	0	0	0	0	319.644	32.6157	1	5.28797e-147	1	1	78.818	5.52579	1	0	78.818	46.8651	46.8651	361.376	0.819157	53.3571	5.52579	0	329.277	0	0
DATA	871	11	21	unmapped	0		0	TTGTCCGCAAAATCAGGTTAGGGGGTGTAAAAGGGGCTTAGAAATGTCCTTTAAAAGGCG	711	0	CUST_99609_PI248252247	CUST_99609_PI248252247	CUST_99609_PI248252247	Unknown	10352.9	272.296	0	1	4.515761e+002	4.584904e+001	0	0	66	4.478636e+002	436	7.998517e+001	7.653923e+001	36	5.294444e+001	52.5	8.242553e+000	7.783650e+000	0	0	0	0	0	0	0	0	369.199	37.4852	1	1.0569e-155	1	1	78.6647	8.24255	1	0	78.6647	47.2035	47.2035	410.778	0.817579	52.9444	8.24255	0	378.75	0	0
DATA	872	11	22	unmapped	0		0	GGAGCTGAATTGTGACGCCAGCAAAGGCGAAGAAGTCGAATTTGAGGAGACAAGAATCAT	713	0	CUST_41192_PI248252247	CUST_41192_PI248252247	CUST_41192_PI248252247	Unknown	10378.5	272	0	1	7.583044e+001	1.098319e+001	0	0	62	1.403548e+002	138	2.666311e+001	3.057862e+001	29	5.313793e+001	56	7.405230e+000	8.154300e+000	0	0	0	0	0	0	0	0	61.8979	8.96521	1	4.11087e-053	1	1	78.457	7.40523	1	0	78.457	54.1152	54.1152	103.269	0.816267	53.1379	7.40523	0	71.3158	0	0
DATA	873	11	23	unmapped	0		0	ACCTTTGGGGCCTCATTATTTGGATCAATTATCGGTTTCGCTATCCTCAAGCCACTGTCT	715	0	CUST_33029_PI248252247	CUST_33029_PI248252247	CUST_33029_PI248252247	Unknown	10403.5	272	0	1	2.370458e+001	8.302085e+000	1	1	60	9.761667e+001	95.5	1.076733e+001	1.130482e+001	30	5.226667e+001	53	6.022563e+000	6.301050e+000	0	0	0	0	0	0	0	0	19.3221	6.7672	1	1.73438e-012	1	0	78.2946	6.02256	1	0	78.2946	54.1152	54.1152	60.5307	0.815121	52.2667	6.02256	0	28.6517	0	0
DATA	874	11	24	unmapped	0		0	CGACGGCGTGCGATGCGTTGGAAGATGCCCCTGAACCGATAGGCGACAAAGACTCCAAGG	717	0	CUST_197326_PI248252247	CUST_197326_PI248252247	CUST_197326_PI248252247	Unknown	10429	272	8.00105	1	8.001051e+000	7.978552e+000	1	0	68	8.173529e+001	81	1.310533e+001	1.575262e+001	30	5.110000e+001	51	3.642186e+000	3.521175e+000	0	0	0	0	0	0	0	0	3.62371	6.49561	0	0.148537	1	0	78.1116	3.64219	1	0	78.1116	54.9904	54.9904	44.6493	0.814134	51.1	3.64219	0	12.8477	1	0
DATA	875	11	25	unmapped	0		0	CAAGCATTTCCAGGGATTTTTGATAAGTCAAGCTGCTATTTGAAAACATCCGGTCTGCAT	719	0	CUST_96795_PI248252247	CUST_96795_PI248252247	CUST_96795_PI248252247	Unknown	10454.4	272.427	0	0	1.120874e+001	8.053069e+000	0	0	64	8.696875e+001	84.5	1.210269e+001	1.241677e+001	26	5.169231e+001	51	6.497810e+000	5.003775e+000	0	0	0	0	0	0	0	0	9.11562	6.54924	1	0.000363625	1	0	77.8531	6.49781	1	0	77.8531	65	65	49.8827	0.81326	51.6923	6.49781	0	18.16	1	0
DATA	876	11	26	unmapped	0		0	GTGCATAGCCGAACATCTCACGCACTACACGAGCACTCTCGCCAATATATTTGTCCACGA	721	0	CUST_129961_PI248252247	CUST_129961_PI248252247	CUST_129961_PI248252247	Unknown	10479.6	272.427	0	0	7.918484e+001	1.124265e+001	1	0	63	1.419365e+002	141	2.011409e+001	2.038575e+001	27	5.066667e+001	51	9.615692e+000	1.223145e+001	0	0	0	0	0	0	0	0	64.3477	9.13607	1	4.72621e-055	1	1	77.5888	9.61569	1	0	77.5888	65	65	104.851	0.812626	50.6667	9.61569	0	73.2076	0	0
DATA	877	11	27	unmapped	0		0	GCTCATAGCTAACGTATAAAAGAGCTGCTTAGAGTACGAAGCATATGTAATTAAAAGGAT	723	0	CUST_551_PI248252247	CUST_551_PI248252247	CUST_551_PI248252247	Unknown	10505.3	272.5	8.02078	0	8.020783e+000	7.985773e+000	0	1	65	6.607692e+001	67	9.341286e+000	9.636900e+000	29	4.962069e+001	50	6.894168e+000	5.189100e+000	0	0	0	0	0	0	0	0	-11.2653	6.48549	0	1.32543e-005	1	0	77.3423	6.89417	1	0	77.3423	65	65	28.9909	0.812131	49.6207	6.89417	0	-2.56853	1	0
DATA	878	11	28	unmapped	0		0	ATAACAATACTCCTGTGATGAACAGATATCTTGGTAATATCAATAGTCAAGTCCCTGTTA	725	0	CUST_95343_PI248252247	CUST_95343_PI248252247	CUST_95343_PI248252247	Unknown	10530.5	272.5	0	1	8.497199e+000	8.033998e+000	0	0	68	8.398529e+001	83.5	1.449600e+001	1.649393e+001	31	5.396774e+001	53	7.773819e+000	8.154300e+000	0	0	0	0	0	0	0	0	6.8981	6.52207	1	0.00645199	1	0	77.0872	7.77382	1	0	77.0872	57.5363	57.5363	46.8993	0.811809	53.9677	7.77382	0	15.4232	1	0
DATA	879	11	29	unmapped	0		0	CTTGTGACCAACTACAAAACCGCTCGGAGTTGGGTTTCATGTCGTTTTCTACATCTTGTA	727	0	CUST_153486_PI248252247	CUST_153486_PI248252247	CUST_153486_PI248252247	Unknown	10556.5	272.734	0	1	3.523379e+003	3.524285e+002	0	0	66	2.936394e+003	2860	4.097080e+002	5.250257e+002	39	5.689744e+001	58	9.118503e+000	9.636900e+000	0	0	0	0	0	0	0	0	2859.57	286.031	1	5.59032e-280	1	1	76.8222	9.1185	1	0	76.8222	50.7771	50.7771	2899.31	0.811599	56.8974	9.1185	0	2867.92	0	0
DATA	880	11	30	unmapped	0		0	ATCAGGATTTTCTGGGCTTTTCCGTGGTCTGTCCCCCTCATTAATTCGGAGTATACCAGC	729	0	CUST_208194_PI248252247	CUST_208194_PI248252247	CUST_208194_PI248252247	Unknown	10581.6	272.705	0	1	6.293833e+003	6.294340e+002	0	0	65	5.184400e+003	5051	7.916807e+002	1.025959e+003	27	5.322222e+001	53	8.078144e+000	7.783650e+000	0	0	0	0	0	0	0	0	5107.9	510.831	1	3.00537e-315	1	1	76.504	8.07814	1	0	76.504	50.4627	50.4627	5147.31	0.811572	53.2222	8.07814	0	5116.01	0	0
DATA	881	11	31	unmapped	0		0	GGTGGTGGCACTAGCCTGGTCACTACCAAGAGTGAGAGTGTTAACGTTGGTAGGATCATC	731	0	CUST_12641_PI248252247	CUST_12641_PI248252247	CUST_12641_PI248252247	Unknown	10606.6	272.573	0	1	7.124606e+001	1.070523e+001	1	0	63	1.340317e+002	133	2.369767e+001	2.372160e+001	39	4.969231e+001	50	7.476820e+000	7.042350e+000	0	0	0	0	0	0	0	0	57.8296	8.68932	1	8.7866e-050	1	1	76.2021	7.47682	1	0	76.2021	57.5363	57.5363	96.9457	0.811689	49.6923	7.47682	0	65.7322	0	0
DATA	882	11	32	unmapped	0		0	TAGACAAGTCCATTCTTCAAGCTCATACTAAAACCATGAACACAGATGTTCCAGCGACCC	733	0	CUST_60341_PI248252247	CUST_60341_PI248252247	CUST_60341_PI248252247	Unknown	10632.3	272.984	0	1	8.218861e+000	8.030423e+000	6	1	58	8.258621e+001	81.5	1.242950e+001	9.636900e+000	29	5.231034e+001	50	8.815990e+000	1.037820e+001	0	0	0	0	0	0	0	0	6.67272	6.51973	1	0.00836191	1	0	75.9135	8.81599	1	0	75.9135	45.4864	45.4864	45.5002	0.811878	52.3103	8.81599	0	14.3788	1	0
DATA	883	11	33	unmapped	0		0	TCCAATCGCATGGGCACAAAAGCTTGATGTGCTATGCTTGATATTCGTCTAAGCTGTGAA	735	0	CUST_159590_PI248252247	CUST_159590_PI248252247	CUST_159590_PI248252247	Unknown	10657.5	273	0	0	9.034506e+000	8.035673e+000	0	0	62	8.296774e+001	82	1.118396e+001	1.315807e+001	29	5.662069e+001	57	8.917935e+000	8.895600e+000	0	0	0	0	0	0	0	0	7.33816	6.52687	1	0.00381963	1	0	75.6296	8.91793	1	0	75.6296	65	65	45.8817	0.812237	56.6207	8.91793	0	14.8526	1	0
DATA	884	11	34	unmapped	0		0	ATGACACCGAAGACATTCACTTCAAAGACTGCTCTGACTCCGTTCCAAATCGAGCTCTAT	737	0	CUST_109437_PI248252247	CUST_109437_PI248252247	CUST_109437_PI248252247	Unknown	10683	273	0	1	3.203193e+001	8.598820e+000	0	1	68	1.013824e+002	102.5	1.493072e+001	1.593795e+001	29	5.413793e+001	56	8.131614e+000	8.895600e+000	0	0	0	0	0	0	0	0	26.0332	6.98848	1	3.22316e-019	1	0	75.3492	8.13161	1	0	75.3492	54.9904	54.9904	64.2964	0.812725	54.1379	8.13161	0	33.3623	0	0
[truncated: 20,526,322 more chars]
