# Supplementary material for: Transcriptome sequencing and comparative transcriptome analysis of the scleroglucan producer Sclerotium rolfsii
Source: BMC Genomics. 2010 May 26;11:329. doi: 10.1186/1471-2164-11-329 (PMC2887420; doi:10.1186/1471-2164-11-329)
Supplement: Additional file 10 — 251706710005_1. Raw data for experiment EPSmax13_37 h, Sample C. [file 1471-2164-11-329-S10.TXT]

TYPE	text	text	text	text	integer	float	float	text	text	text	integer	integer	integer	integer	float	float	float	float	float	float	text	text	text	text	text	text	text	text	text	text	integer	integer	text	integer	integer	integer	float	float	float	float	float	integer	integer	float	integer	float	float	float	float	text	integer	integer	float	float	integer	float	float	float	float	float	float	float	integer	integer	integer	float	float	integer	float	float	integer	float	integer	text	integer	float	float	integer	float	float	float	float	integer	integer	float	float	integer	integer	integer	integer	integer	float	integer	integer	float	integer	integer	integer	integer	float	float	integer	integer	integer	integer	integer	integer	integer	float	float	integer	float	integer	integer	float	integer	float	integer	float	float	float	integer	text	integer	integer	float	float	float	float	float	float	float	text	integer	integer	integer	integer	integer
FEPARAMS	Protocol_Name	Protocol_date	Scan_Date	Scan_ScannerName	Scan_NumChannels	Scan_MicronsPerPixelX	Scan_MicronsPerPixelY	Scan_OriginalGUID	Grid_Name	Grid_Date	Grid_NumSubGridRows	Grid_NumSubGridCols	Grid_NumRows	Grid_NumCols	Grid_RowSpacing	Grid_ColSpacing	Grid_OffsetX	Grid_OffsetY	Grid_NomSpotWidth	Grid_NomSpotHeight	FeatureExtractor_Barcode	FeatureExtractor_ScanFileName	FeatureExtractor_ArrayName	FeatureExtractor_DesignFileName	FeatureExtractor_PrintingFileName	FeatureExtractor_PatternName	FeatureExtractor_ExtractionTime	FeatureExtractor_UserName	FeatureExtractor_ComputerName	FeatureExtractor_ScanFileGUID	FeatureExtractor_IsXDRExtraction	Scan_NumScanPass	GridPlacement_Version	GridPlacement_ArrayFormat	GridPlacement_placementMode	GridPlacement_ptsPerSide	GridPlacement_minPeakSpacing	GridPlacement_blocksizeAllowance	GridPlacement_initialFilterWidth	GridPlacement_coarseFilterWidth	GridPlacement_fineFilterWidth	GridPlacement_lineHalfWidth	GridPlacement_halfDepth	GridPlacement_maximumSlope	GridPlacement_gridWithChannel	GridPlacement_relativeStartProjectionRow	GridPlacement_relativeSizeProjectionRow	GridPlacement_relativeStartProjectionCol	GridPlacement_relativeSizeProjectionCol	SpotAnalysis_Version	SpotAnalysis_weakthresh	SpotAnalysis_MinimumNumPixels	SpotAnalysis_RegionOfInterestMultiplier	SpotAnalysis_convergence_factor	SpotAnalysis_max_em_iter	SpotAnalysis_max_reject_ratio	SpotAnalysis_kmeans_rad_reject_factor	SpotAnalysis_kmeans_cen_reject_factor	SpotAnalysis_kmeans_moi_reject_factor	SpotAnalysis_isspot_factor	SpotAnalysis_isweakspot_factor	SpotAnalysis_BackgroundThreshold	SpotAnalysis_ROIType	SpotAnalysis_UseNominalDiameterFromGT	SpotAnalysis_RejectMethod	SpotAnalysis_StatBoundFeat	SpotAnalysis_StatBoundBG	SpotAnalysis_SpotStatsMethod	SpotAnalysis_CookiePercentage	SpotAnalysis_ExclusionZonePercentage	SpotAnalysis_EstimateLocalRadius	SpotAnalysis_LocalBGRadius	SpotAnalysis_SignalMethod	OutlierFlagger_Version	OutlierFlagger_NonUnifOLOn	OutlierFlagger_FeatATerm	OutlierFlagger_BGATerm	OutlierFlagger_OLAutoComputeABC	OutlierFlagger_FeatBCoeff	OutlierFlagger_BGBCoeff	OutlierFlagger_FeatCCoeff	OutlierFlagger_BGCCoeff	OutlierFlagger_PopnOLOn	OutlierFlagger_MinPopulation	OutlierFlagger_IQRatio	OutlierFlagger_BackgroundIQRatio	OutlierFlagger_UseQtest	BGSubtractor_MultiplicativeDetrendOn	BGSubtractor_MultDetrendWinFilter	BGSubtractor_MultDetrendIncrement	BGSubtractor_MultDetrendWindow	BGSubtractor_MultDetrendNeighborhoodSize	BGSubtractor_MultHighPassFilter	BGSubtractor_PolynomialMultiplicativeDetrend	BGSubtractor_NegCtrlThresholdMultDetrendFactor	BGSubtractor_PolynomialMultiplicativeDetrendDegree	BGSubtractor_TestMultDetrendOnCVs	BGSubtractor_MultDetrendOnReplicates	BGSubtractor_BGSubMethod	BGSubtractor_MaxPVal	BGSubtractor_WellAboveMulti	BGSubtractor_BackgroundCorrectionOn	BGSubtractor_CalculateSurfaceMetricsOn	BGSubtractor_SpatialDetrendOn	BGSubtractor_DetrendLowPassFilter	BGSubtractor_DetrendLowPassPercentage	BGSubtractor_DetrendLowPassWindow	BGSubtractor_DetrendLowPassIncrement	BGSubtractor_NegCtrlSpreadCoeff	BGSubtractor_NegCtrlSpreadRobustOn	BGSubtractor_AdditiveDetrendFeatureSet	BGSubtractor_DetrendNeighborhoodSize	BGSubtractor_ErrModelSignificance	BGSubtractor_RobustNCStats	BGSubtractor_RobustNCOutlierFactor	BGSubtractor_ErrorModel	BGSubtractor_MultErrorGreen	BGSubtractor_AutoEstimateAddErrorGreen	BGSubtractor_MultNcAutoEstimate	BGSubtractor_MultRMSAutoEstimate	BGSubtractor_MultResidualsRMSAutoEstimate	BGSubtractor_UseSurrogates	BGSubtractor_Version	QCMetrics_UseSpikeIns	QCMetrics_minReplicatePopulation	QCMetrics_differentialExpressionPValue	QCMetrics_MaxEdgeDefectThreshold	QCMetrics_MaxEdgeNotFoundThreshold	QCMetrics_MaxLocalBGNonUnifThreshold	QCMetrics_MinNegCtrlSDev	QCMetrics_MinReproducibility	QCMetrics_PercentileValueForSignal	FeatureExtractor_Version	FeatureExtractor_SingleTextFileOutput	FeatureExtractor_JPEGDownSampleFactor	FeatureExtractor_ColorMode	FeatureExtractor_QCReportType	FeatureExtractor_OutputQCReportGraphText
DATA	GE1-v5_95_Feb07 (Read Only)	07-Feb-2007 17:05	08-15-2007 19:30:34	Agilent Technologies Scanner G2505B US45103052	1	5	5	b8b61eb8-93a3-48e1-9b34-ea52e28f4659	017067_D_F_20070615	15-Jun-2007 00:00	1	1	532	85	73.3235	63.5	0	36.6617	65	65	251706710005_1_1	D:\Arraydata01\XDR\\US45103052_251706710005_S01_H.tif	US45103052_251706710005_S01_H	017067_D_F_20070615.xml		Agilent-017067	16-Aug-2007 08:21:00	Administrator	AGILENT01	b8b61eb8-93a3-48e1-9b34-ea52e28f4659	1	1	9.5.3.1	0	0	5	7	0.666667	6	5	3	6	3	0.015	0	0.25	0.25	0.25	0.25	9.5.3.1	10	15	0.6	0.001	5	0.75	0.45	1.5	2.5	0.5	3	10	1	1	3	1.42	1.42	1	0.7	1.2	0	100	1	9.5.3.1	1	0.04	0.09	1	20	3	1	1	1	10	1.42	1.42	1	1	1	2	3	0.2	1	1	5	4	1	1	7	0.01	13	0	1	1	1	1	10	10	3	1	2	0.2	1	0	5	0	0.1	1	0	0	1	1	9.5.3.1	1	5	0.01	0.1	0.72	0.02	100	50	75	9.5.3.1	1	4	0	0	0
*
TYPE	float	float	float	integer	integer	float	float	float	integer	float	float	float	integer	float	float	integer	integer	integer	integer	integer	float	float	float	integer	float	float	float	float	float	integer	integer	float	float	float	float	float	integer	float	float	float	float	integer	float	float	float	float	float	integer	float	float	float	float	float	float	float	integer	float	integer	float	float	float	float	integer	float	float	float	float	text	float	float	float	float	float	float	float	float	float	float	float	float	float	float	float	float	float	float	float	float	float	float	float	integer	integer	integer	float	integer	float
STATS	gDarkOffsetAverage	gDarkOffsetMedian	gDarkOffsetStdDev	gDarkOffsetNumPts	gSaturationValue	gAvgSig2BkgeQC	gAvgSig2BkgNegCtrl	gRatioSig2BkgeQC_NegCtrl	gNumSatFeat	gLocalBGInlierNetAve	gLocalBGInlierAve	gLocalBGInlierSDev	gLocalBGInlierNum	gGlobalBGInlierAve	gGlobalBGInlierSDev	gGlobalBGInlierNum	gNumFeatureNonUnifOL	gNumPopnOL	gNumNonUnifBGOL	gNumPopnBGOL	gOffsetUsed	gGlobalFeatInlierAve	gGlobalFeatInlierSDev	gGlobalFeatInlierNum	AnyColorPrcntFeatNonUnifOL	AnyColorPrcntBGNonUnifOL	AnyColorPrcntFeatPopnOL	AnyColorPrcntBGPopnOL	TotalPrcntFeatOL	gNumNegBGSubFeat	gNonCtrlNumNegFeatBGSubSig	gSpatialDetrendRMSFit	gSpatialDetrendRMSFilteredMinusFit	gSpatialDetrendSurfaceArea	gSpatialDetrendVolume	gSpatialDetrendAveFit	gNonCtrlNumSatFeat	gNonCtrl99PrcntNetSig	gNonCtrl50PrcntNetSig	gNonCtrl1PrcntNetSig	gNonCtrlMedPrcntCVBGSubSig	gCtrleQCNumSatFeat	gCtrleQC99PrcntNetSig	gCtrleQC50PrcntNetSig	gCtrleQC1PrcntNetSig	geQCMedPrcntCVBGSubSig	geQCSig2BkgLow2	gNegCtrlNumInliers	gNegCtrlAveNetSig	gNegCtrlSDevNetSig	gNegCtrlAveBGSubSig	gNegCtrlSDevBGSubSig	gAveNumPixOLLo	gAveNumPixOLHi	gPixCVofHighSignalFeat	gNumHighSignalFeat	AddErrorEstimateGreen	TotalNumFeatures	ROIHeight	ROIWidth	CentroidDiffX	CentroidDiffY	NumFoundFeat	MaxNonUnifEdges	MaxSpotNotFoundEdges	gMultDetrendRMSFit	gMultDetrendSurfaceAverage	eQCLowSigName2	eQCOneColorLogLowSignal	eQCOneColorLogLowSignalError	eQCOneColorLogHighSignal	eQCOneColorLinFitLogLowConc	eQCOneColorLinFitLogLowSignal	eQCOneColorLinFitLogHighConc	eQCOneColorLinFitLogHighSignal	eQCOneColorLinFitSlope	eQCOneColorLinFitIntercept	eQCOneColorLinFitRSQ	eQCOneColorSpikeDetectionLimit	gNonCtrl50PrcntBGSubSig	gCtrleQC50PrcntBGSubSig	gMedPrcntCVProcSignal	geQCMedPrcntCVProcSignal	gOutlierFlagger_Auto_FeatB_Term	gOutlierFlagger_Auto_FeatC_Term	gOutlierFlagger_Auto_BgndB_Term	gOutlierFlagger_Auto_BgndC_Term	OutlierFlagger_FeatChiSq	OutlierFlagger_BgndChiSq	gXDRLowPMTSlope	gXDRLowPMTIntercept	GriddingStatus	NumGeneNonUnifOL	TotalNumberOfReplicatedGenes	gPercentileIntensityProcessedSignal	gNonCtrlNumWellAboveBG	gNegCtrlSpread
DATA	37.086	37	6.63724	1000	624635	258.363	1.62933	158.57	0	18.9896	56.0756	2.83039	43749	56.0756	2.83039	43749	8	101	69	1422	37.086	6347.14	21137.4	45112	0.0176913	0.152587	0.223352	3.14463	0.0159806	4223	3252	2.3351	6.89818	1.00657	6.86267	73.2863	0	108707	399.601	26.0678	-1	0	76914.9	284.184	24.0077	12.1264	0.808334	142	26.7847	4.55537	-9.28751	4.29021	0.325254	0.697501	0.11697	7791	6.89818	45220	4.32535	7.61869	0.862529	0.95393	39754	0.0352941	0.123529	0.116254	1.0035	(+)E1A_r60_3	0.580434	0.302545	5.79563	2.21304	0.728556	7.34807	5.79735	0.987102	-1.45594	0.996398	1.43896	362.83	244.023	-1	2.76713	1211.8	77.972	161.486	51.641	1.94485	2.47673	9.58439	-324.209	0	7	43803	3779.78	32213	19.8599
*
TYPE	integer	integer	integer	text	integer	text	integer	text	integer	integer	text	text	text	text	float	float	float	boolean	float	float	integer	integer	integer	float	float	float	float	integer	float	float	float	float	integer	boolean	boolean	boolean	boolean	boolean	boolean	boolean	float	float	boolean	float	integer	boolean	float	float	integer	boolean	float	float	float	float	float	float	float	boolean	float	boolean	boolean
FEATURES	FeatureNum	Row	Col	chr_coord	SubTypeMask	SubTypeName	Start	Sequence	ProbeUID	ControlType	ProbeName	GeneName	SystematicName	Description	PositionX	PositionY	gSurrogateUsed	gIsFound	gProcessedSignal	gProcessedSigError	gNumPixOLHi	gNumPixOLLo	gNumPix	gMeanSignal	gMedianSignal	gPixSDev	gPixNormIQR	gBGNumPix	gBGMeanSignal	gBGMedianSignal	gBGPixSDev	gBGPixNormIQR	gNumSatPix	gIsSaturated	gIsLowPMTScaledUp	gIsFeatNonUnifOL	gIsBGNonUnifOL	gIsFeatPopnOL	gIsBGPopnOL	IsManualFlag	gBGSubSignal	gBGSubSigError	gIsPosAndSignif	gPValFeatEqBG	gNumBGUsed	gIsWellAboveBG	gBGUsed	gBGSDUsed	ErrorModel	gSpatialDetrendIsInFilteredSet	gSpatialDetrendSurfaceValue	SpotExtentX	SpotExtentY	gNetSignal	gMultDetrendSignal	gProcessedBackground	gProcessedBkngError	IsUsedBGAdjust	gInterpolatedNegCtrlSub	gIsInNegCtrlRange	gIsUsedInMD
DATA	1	1	1		260	BrightCorner	0		0	1	GE_BrightCorner	GE_BrightCorner	GE_BrightCorner		398.275	161.78	0	1	3.604267e+003	3.605458e+002	0	0	64	2.749844e+003	2742.5	2.340607e+002	2.490768e+002	701	5.040228e+001	50	6.892289e+000	6.671700e+000	0	0	0	0	0	0	0	0	2683.35	268.424	1	4.45737e-274	1	1	66.4896	6.89229	1	0	66.4896	56.9804	56.9804	2712.76	0.744494	50.4023	6.89229	0	2696.34	0	0
DATA	2	1	2		66	Structural	0		1	1	DarkCorner	DarkCorner	DarkCorner		423.418	161.573	9.36811	0	9.368110e+000	9.328070e+000	4	0	60	5.486667e+001	53	7.207498e+000	6.671700e+000	524	5.058397e+001	50	7.023221e+000	7.413000e+000	0	0	0	0	0	0	0	0	-11.7764	6.89818	0	1.81261e-005	1	0	66.643	7.02322	1	0	66.643	65	65	17.7807	0.739508	50.584	7.02322	0	1.02719	0	0
DATA	3	1	3		66	Structural	0		1	1	DarkCorner	DarkCorner	DarkCorner		448.582	161.573	9.42392	1	9.423919e+000	9.383640e+000	2	1	61	5.836066e+001	58	6.655907e+000	6.671700e+000	535	5.072710e+001	50	7.276528e+000	8.154300e+000	0	0	0	0	0	0	0	0	-8.44138	6.89818	0	0.00180143	1	0	66.802	7.27653	1	0	66.802	57.5363	57.5363	21.2747	0.735129	50.7271	7.27653	0	4.19249	0	0
DATA	4	1	4		66	Structural	0		1	1	DarkCorner	DarkCorner	DarkCorner		474.522	161.855	9.47414	1	9.474140e+000	9.433647e+000	0	0	64	6.307813e+001	62	8.873547e+000	9.636900e+000	512	5.032813e+001	50	6.681293e+000	6.671700e+000	0	0	0	0	0	0	0	0	-3.87657	6.89818	0	0.146207	1	0	66.9547	6.68129	1	0	66.9547	47.2035	47.2035	25.9921	0.731232	50.3281	6.68129	0	8.57453	0	0
DATA	5	1	5		66	Structural	0		1	1	DarkCorner	DarkCorner	DarkCorner		499.5	162	9.51643	1	9.516434e+000	9.475760e+000	1	1	60	5.888333e+001	58	7.633760e+000	6.115725e+000	505	4.968911e+001	49	6.212537e+000	5.930400e+000	0	0	0	0	0	0	0	0	-8.2227	6.89818	0	0.00234284	1	0	67.106	6.21254	1	0	67.106	54.1152	54.1152	21.7973	0.727982	49.6891	6.21254	0	4.06439	0	0
DATA	6	1	6		66	Structural	0		1	1	DarkCorner	DarkCorner	DarkCorner		524.537	162.293	9.5525	0	9.552496e+000	9.511668e+000	1	0	65	5.883077e+001	59	1.091955e+001	1.111950e+001	503	4.989662e+001	49	6.474994e+000	6.671700e+000	0	0	0	0	0	0	0	0	-8.45505	6.89818	0	0.00177179	1	0	67.2858	6.47499	1	0	67.2858	65	65	21.7448	0.725234	49.8966	6.47499	0	3.70029	0	0
DATA	7	1	7		66	Structural	0		1	1	DarkCorner	DarkCorner	DarkCorner		550.11	161.98	9.58463	1	9.584632e+000	9.543667e+000	1	0	66	5.784848e+001	58	8.624192e+000	8.895600e+000	530	5.080189e+001	50	7.420174e+000	7.413000e+000	0	0	0	0	0	0	0	0	-9.57673	6.89818	0	0.000425229	1	0	67.4252	7.42017	1	0	67.4252	53.2255	53.2255	20.7625	0.722802	50.8019	7.42017	0	2.41278	0	0
DATA	8	1	8		66	Structural	0		1	1	DarkCorner	DarkCorner	DarkCorner		575.25	162.588	9.60854	1	9.608537e+000	9.567469e+000	0	0	65	5.926154e+001	59	8.383907e+000	8.895600e+000	517	5.081044e+001	50	6.899812e+000	6.671700e+000	0	0	0	0	0	0	0	0	-8.29941	6.89818	0	0.00213774	1	0	67.561	6.89981	1	0	67.561	50.7771	50.7771	22.1755	0.721004	50.8104	6.89981	0	3.52213	0	0
DATA	9	1	9		66	Structural	0		1	1	DarkCorner	DarkCorner	DarkCorner		601.418	162.427	9.62941	0	9.629407e+000	9.588250e+000	2	0	62	5.640323e+001	57	6.693426e+000	6.671700e+000	544	5.072978e+001	50	6.346252e+000	6.671700e+000	0	0	0	0	0	0	0	0	-11.3121	6.89818	0	3.66215e-005	1	0	67.7154	6.34625	1	0	67.7154	65	65	19.3172	0.719441	50.7298	6.34625	0	0.362855	0	0
DATA	10	1	10		66	Structural	0		1	1	DarkCorner	DarkCorner	DarkCorner		627.524	162.378	9.6444	1	9.644397e+000	9.603176e+000	0	0	65	6.030769e+001	60	8.959846e+000	8.895600e+000	524	5.057443e+001	51	6.578268e+000	6.671700e+000	0	0	0	0	0	0	0	0	-7.56351	6.89818	0	0.00501654	1	0	67.8712	6.57827	1	0	67.8712	51.4001	51.4001	23.2217	0.718323	50.5744	6.57827	0	3.97256	0	0
DATA	11	1	11		66	Structural	0		1	1	DarkCorner	DarkCorner	DarkCorner		652.014	162.676	9.65281	1	9.652808e+000	9.611552e+000	2	0	63	6.147619e+001	62	9.944778e+000	1.000755e+001	518	5.090154e+001	50	7.059019e+000	6.671700e+000	0	0	0	0	0	0	0	0	-6.5667	6.89818	0	0.0145065	1	0	68.0429	7.05902	1	0	68.0429	49.1849	49.1849	24.3902	0.717697	50.9015	7.05902	0	4.86695	0	0
DATA	12	1	12	unmapped	0		0	TCCGTCTCTTGGTCGATGGACAACTCGCAGGCGTTGCCTTCCCGTATCCGGTTGTTTTTA	3	0	CUST_145487_PI248252247	CUST_145487_PI248252247	CUST_145487_PI248252247	Unknown	678.083	162.833	0	1	1.431185e+003	1.434411e+002	0	0	66	1.094909e+003	1063.5	1.672636e+002	1.782826e+002	526	5.086122e+001	50	7.564437e+000	7.413000e+000	0	0	0	0	0	0	0	0	1026.69	102.9	1	2.85384e-215	1	1	68.2212	7.56444	1	0	68.2212	46.8651	46.8651	1057.82	0.717369	50.8612	7.56444	0	1038.02	0	0
DATA	13	1	13	unmapped	0		0	AACTCTTGCGTCTTCTACCAGATCGTGAGATAGTGAGAAGGCTTGAGGATAAATGGTCTA	5	0	CUST_115026_PI248252247	CUST_115026_PI248252247	CUST_115026_PI248252247	Unknown	702.986	162.946	0	1	5.485958e+002	5.569593e+001	0	0	69	4.619275e+002	459	6.402488e+001	6.597570e+001	519	5.093642e+001	50	7.134248e+000	8.154300e+000	0	0	0	0	0	0	0	0	393.553	39.9553	1	1.01663e-156	1	1	68.3743	7.13425	1	0	68.3743	46.8651	46.8651	424.842	0.717383	50.9364	7.13425	0	404.77	0	0
DATA	14	1	14	unmapped	0		0	CGCAGGTGTACGTTTTTTAATGCCCGCACGCACCAGCTCAATTACGTCCGCCCAAGGCAA	7	0	CUST_50917_PI248252247	CUST_50917_PI248252247	CUST_50917_PI248252247	Unknown	728.418	162.573	0	1	4.013005e+001	1.041656e+001	1	0	63	9.734921e+001	96	1.657939e+001	1.779120e+001	531	5.220527e+001	52	6.900181e+000	7.413000e+000	0	0	0	0	0	0	0	0	28.7983	7.47518	1	2.49875e-020	1	0	68.5509	6.90018	1	0	68.5509	57.5363	57.5363	60.2632	0.717625	52.2053	6.90018	0	39.9336	0	0
DATA	15	1	15	unmapped	0		0	AAGAAGACTTTAACTGGGATGACGATGAGGAAGACGAGAATGAGACATCAACTCCGGATG	9	0	CUST_73881_PI248252247	CUST_73881_PI248252247	CUST_73881_PI248252247	Unknown	753.716	163.095	0	1	4.540019e+003	4.541035e+002	0	0	66	3.329955e+003	3162	5.661466e+002	5.633880e+002	511	5.183562e+001	52	6.921718e+000	6.671700e+000	0	0	0	0	0	0	0	0	3261.23	326.196	1	5.09531e-286	1	1	68.7204	6.92172	1	0	68.7204	48.8603	48.8603	3292.87	0.71833	51.8356	6.92172	0	3272.28	0	0
DATA	16	1	16	unmapped	0		0	TGCTTGTAGGTTAGCTAAAAAGTGGCGTTTGTGGTAATGTAGTTAAGAATGAGGATTTGG	11	0	CUST_143799_PI248252247	CUST_143799_PI248252247	CUST_143799_PI248252247	Unknown	779.266	163.152	0	1	6.996843e+002	7.062270e+001	0	0	66	5.721364e+002	528	1.240010e+002	1.149015e+002	522	5.128544e+001	52	6.837919e+000	7.413000e+000	0	0	0	0	0	0	0	0	503.244	50.795	1	1.06457e-171	1	1	68.8925	6.83792	1	0	68.8925	49.1849	49.1849	535.05	0.719244	51.2854	6.83792	0	514.209	0	0
DATA	17	1	17	unmapped	0		0	TGATGGTGACGATTCAGGTGATTCTGATAACAATCAAAGCCGACAAAGGACAGGTTCCGT	13	0	CUST_6854_PI248252247	CUST_6854_PI248252247	CUST_6854_PI248252247	Unknown	804.716	163.095	0	1	6.346515e+002	6.418345e+001	1	0	65	5.262462e+002	509	8.613616e+001	1.037820e+002	520	5.087500e+001	50.5	7.018126e+000	6.671700e+000	0	0	0	0	0	0	0	0	457.205	46.238	1	7.53679e-166	1	1	69.041	7.01813	1	0	69.041	48.8603	48.8603	489.16	0.720403	50.875	7.01813	0	468.076	0	0
DATA	18	1	18	unmapped	0		0	TCAGGACCTTGTCCCAAGGCGATCATGCACTTCCTTGTCAACAACACTTCACAGCAGGTC	15	0	CUST_73480_PI248252247	CUST_73480_PI248252247	CUST_73480_PI248252247	Unknown	830.187	163.467	0	1	1.049254e+004	1.049298e+003	0	0	66	7.643773e+003	7368	1.058739e+003	1.303576e+003	516	5.236240e+001	52	7.395253e+000	8.154300e+000	0	0	0	0	0	0	0	0	7574.57	757.488	1	0	1	1	69.2032	7.39525	1	0	69.2032	49.5074	49.5074	7606.69	0.7219	52.3624	7.39525	0	7585.36	0	0
DATA	19	1	19	unmapped	0		0	ACCGGGGGAAAAGGTGGAAAAGAAAAATCTTGCTAGTTGAGATTCATATCACGCGCAATT	17	0	CUST_67637_PI248252247	CUST_67637_PI248252247	CUST_67637_PI248252247	Unknown	855.494	163.633	0	1	1.165049e+003	1.168943e+002	0	0	65	9.123846e+002	860	1.819123e+002	2.031162e+002	511	5.092955e+001	51	7.298867e+000	7.413000e+000	0	0	0	0	0	0	0	0	843.014	84.5832	1	3.24881e-203	1	1	69.3705	7.29887	1	0	69.3705	49.8279	49.8279	875.299	0.723587	50.9295	7.29887	0	853.742	0	0
DATA	20	1	20	unmapped	0		0	GCTTTATAGGACAGTAGCCCAAGTTCAAGATCGAAGAAATAGCGATATTCGTGGGAAATA	19	0	CUST_116796_PI248252247	CUST_116796_PI248252247	CUST_116796_PI248252247	Unknown	880.608	163.582	0	1	3.440686e+002	3.569668e+001	0	0	64	3.191250e+002	313.5	4.325506e+001	4.596060e+001	520	5.114231e+001	51	6.910029e+000	7.413000e+000	0	0	0	0	0	0	0	0	249.6	25.8957	1	4.02491e-129	1	1	69.5247	6.91003	1	0	69.5247	50.4627	50.4627	282.039	0.725438	51.1423	6.91003	0	260.261	0	0
DATA	21	1	21	unmapped	0		0	CTTTTTCACTTTACCTTCATCTTCGCCGTGTTTTCACGGAAAAGCTCTGCTTATCCGTCA	21	0	CUST_6964_PI248252247	CUST_6964_PI248252247	CUST_6964_PI248252247	Unknown	906.038	163.564	0	1	5.078491e+002	5.166246e+001	0	0	63	4.391429e+002	437	6.312503e+001	5.856270e+001	529	5.150095e+001	51	7.209297e+000	7.413000e+000	0	0	0	0	0	0	0	0	369.474	37.5858	1	7.03561e-153	1	1	69.669	7.2093	1	0	69.669	49.8279	49.8279	402.057	0.727527	51.5009	7.2093	0	380.061	0	0
DATA	22	1	22	unmapped	0		0	GAAGACACCTATGACTTTAATCAGTTCTTCAAGTAGAAACAGAAACTGCCAGTCTTTGTA	23	0	CUST_109294_PI248252247	CUST_109294_PI248252247	CUST_109294_PI248252247	Unknown	931.372	163.974	0	1	1.821842e+003	1.824291e+002	0	0	65	1.399538e+003	1332	2.112885e+002	2.016336e+002	509	5.222397e+001	52	7.267995e+000	8.154300e+000	0	0	0	0	0	0	0	0	1329.74	133.153	1	4.25235e-231	1	1	69.797	7.268	1	0	69.797	49.1849	49.1849	1362.45	0.729889	52.224	7.268	0	1340.24	0	0
DATA	23	1	23	unmapped	0		0	CTACCATTCACCTCGCGTGCATTCGATCAGTCTCTCTTCAAAGCAACAATGTCTACTACA	25	0	CUST_195933_PI248252247	CUST_195933_PI248252247	CUST_195933_PI248252247	Unknown	956.582	163.573	0	1	6.423616e+002	6.492325e+001	0	0	64	5.403125e+002	537	8.785863e+001	8.376690e+001	532	5.265789e+001	52	7.633524e+000	7.598325e+000	0	0	0	0	0	0	0	0	470.374	47.5405	1	1.40057e-167	1	1	69.9387	7.63352	1	0	69.9387	57.5363	57.5363	503.226	0.732257	52.6579	7.63352	0	480.816	0	0
DATA	24	1	24	unmapped	0		0	TCTAGGTGCCTCGTAACTGTCTCTCTTACATACTCTCCTTTTTATTACCTACGGACCATA	27	0	CUST_126757_PI248252247	CUST_126757_PI248252247	CUST_126757_PI248252247	Unknown	982.227	164.053	0	1	2.194443e+004	2.194463e+003	0	0	66	1.619958e+004	15568.5	2.909095e+003	3.552680e+003	516	5.244767e+001	52	7.902266e+000	7.598325e+000	0	0	0	0	0	0	0	0	16129.5	1612.97	1	0	1	1	70.0587	7.90227	1	0	70.0587	48.5334	48.5334	16162.5	0.735016	52.4477	7.90227	0	16139.9	0	0
DATA	25	1	25	unmapped	0		0	AGGATTATGGACAACGTACACTGACCCCGCATTTTTGTAAGATATACAGATTGACAATTT	29	0	CUST_24912_PI248252247	CUST_24912_PI248252247	CUST_24912_PI248252247	Unknown	1007.78	164.082	0	1	5.428759e+003	5.429564e+002	0	0	66	4.075727e+003	3898.5	7.201792e+002	9.327407e+002	518	5.189189e+001	52	7.108709e+000	7.413000e+000	0	0	0	0	0	0	0	0	4005.52	400.612	1	1.31835e-298	1	1	70.2041	7.10871	1	0	70.2041	47.8731	47.8731	4038.64	0.737834	51.8919	7.10871	0	4015.83	0	0
DATA	26	1	26	unmapped	0		0	GTCTCGTACGAAAGCTCCCCTTGTAAATAAGGATCGCCACCGAAAGCCTCCCAGTTGCGT	31	0	CUST_2440_PI248252247	CUST_2440_PI248252247	CUST_2440_PI248252247	Unknown	1033.12	164.137	0	1	2.687863e+001	9.692241e+000	2	0	65	9.024615e+001	89	1.071948e+001	8.895600e+000	517	5.206190e+001	52	7.004708e+000	7.413000e+000	0	0	0	0	0	0	0	0	19.9111	7.17979	1	6.33587e-012	1	0	70.3351	7.00471	1	0	70.3351	47.5395	47.5395	53.1602	0.740778	52.0619	7.00471	0	30.1637	0	0
DATA	27	1	27	unmapped	0		0	GTTGCCACAATTCGAGTTATCCAGACCTTGCGTAGGATGTGAATAGCCAAAGGGAAGTAT	33	0	CUST_99459_PI248252247	CUST_99459_PI248252247	CUST_99459_PI248252247	Unknown	1057.82	163.896	9.31516	1	9.315163e+000	9.276847e+000	1	0	65	7.167692e+001	71	8.498360e+000	8.895600e+000	530	5.165283e+001	51	6.690585e+000	6.671700e+000	0	0	0	0	0	0	0	0	1.23951	6.8993	0	0.641088	1	0	70.4374	6.69059	1	0	70.4374	48.8603	48.8603	34.5909	0.743711	51.6528	6.69059	0	11.422	1	0
DATA	28	1	28	unmapped	0		0	AGAGAGGCGATGCAAGATGTTAATTATTGGAAGTGAAGATTATGAGAAACGAGTGTCGTA	35	0	CUST_171030_PI248252247	CUST_171030_PI248252247	CUST_171030_PI248252247	Unknown	1083.84	164.315	0	1	3.184960e+001	9.767577e+000	0	0	65	9.436923e+001	92	1.202415e+001	1.408470e+001	520	5.184038e+001	52	7.103386e+000	7.413000e+000	0	0	0	0	0	0	0	0	23.7937	7.29701	1	1.66923e-015	1	0	70.5755	7.10339	1	0	70.5755	47.8731	47.8731	57.2832	0.747064	51.8404	7.10339	0	33.9323	0	0
DATA	29	1	29	unmapped	0		0	TCATCGAAAGCAAAACTATTCGTGCTTGTGCCAGGACCAGCGATGGTCGAGTGGGGTGCA	37	0	CUST_37428_PI248252247	CUST_37428_PI248252247	CUST_37428_PI248252247	Unknown	1109.11	164.5	0	1	1.104894e+002	1.437317e+001	2	0	62	1.536290e+002	150.5	2.795150e+001	2.687212e+001	516	5.145543e+001	51	6.968720e+000	6.857025e+000	0	0	0	0	0	0	0	0	82.9095	10.7854	1	2.97195e-065	1	1	70.7195	6.96872	1	0	70.7195	56.9804	56.9804	116.543	0.750384	51.4554	6.96872	0	93.0239	0	0
DATA	30	1	30	unmapped	0		0	TTCTCCTTTCTCCTATTCCTTTTTCTTTACTCTACCACTACTATACAGTTCCGCATTGCG	39	0	CUST_14971_PI248252247	CUST_14971_PI248252247	CUST_14971_PI248252247	Unknown	1134.54	164.527	0	1	2.110714e+003	2.112697e+002	0	0	64	1.661891e+003	1613	3.224402e+002	3.296932e+002	529	5.177127e+001	52	7.140808e+000	6.671700e+000	0	0	0	0	0	0	0	0	1591.03	159.253	1	4.44766e-242	1	1	70.8563	7.14081	1	0	70.8563	49.1849	49.1849	1624.8	0.753789	51.7713	7.14081	0	1601.12	0	0
DATA	31	1	31	unmapped	0		0	GCGTCCAGCTCATGATGGTCTTCGCATCCTGATATCACCAGATGGCACTGTTGTTGACAA	41	0	CUST_205621_PI248252247	CUST_205621_PI248252247	CUST_205621_PI248252247	Unknown	1159.75	164.5	0	1	6.669224e+003	6.669846e+002	0	0	66	5.121182e+003	4755.5	8.869102e+002	9.935273e+002	527	5.172676e+001	52	7.071156e+000	8.154300e+000	0	0	0	0	0	0	0	0	5050.19	505.066	1	8.49755e-313	1	1	70.9917	7.07116	1	0	70.9917	48.5334	48.5334	5084.1	0.757238	51.7268	7.07116	0	5060.26	0	0
DATA	32	1	32	unmapped	0		0	TATGTACATGTAGTAACCTCCGTTTCTCATATTTTCTCTTTCTACTGTCTTAAGCGATAG	43	0	CUST_165271_PI248252247	CUST_165271_PI248252247	CUST_165271_PI248252247	Unknown	1185.3	164.754	0	1	1.246466e+003	1.249759e+002	0	0	64	1.019516e+003	993	2.054870e+002	2.296177e+002	526	5.175475e+001	51	7.214452e+000	7.413000e+000	0	0	0	0	0	0	0	0	948.396	95.0902	1	2.03131e-210	1	1	71.1195	7.21445	1	0	71.1195	46.8651	46.8651	982.43	0.760868	51.7548	7.21445	0	958.444	0	0
DATA	33	1	33	unmapped	0		0	AAGCTAATGCAAACGACTGATCTGACCTCATCAACGGAATAGCTCATAAGCTCTTAAATA	45	0	CUST_176319_PI248252247	CUST_176319_PI248252247	CUST_176319_PI248252247	Unknown	1211	165.125	0	1	4.062660e+003	4.063662e+002	0	0	67	3.177597e+003	3075	6.073981e+002	7.531608e+002	507	5.152071e+001	51	7.128761e+000	7.413000e+000	0	0	0	0	0	0	0	0	3106.34	310.711	1	4.859e-283	1	1	71.2527	7.12876	1	0	71.2527	45.4864	45.4864	3140.51	0.764608	51.5207	7.12876	0	3116.38	0	0
DATA	34	1	34	unmapped	0		0	CATTGAAGTAATCTTCATTCCCAGCATTTGCCGTTGTAGATTTCGTGGATGAATCTGGTA	47	0	CUST_157408_PI248252247	CUST_157408_PI248252247	CUST_157408_PI248252247	Unknown	1236.09	164.614	0	0	1.219076e+001	9.062877e+000	0	1	63	8.073016e+001	80	1.035998e+001	9.636900e+000	531	5.178531e+001	51	6.998588e+000	7.413000e+000	0	0	0	0	0	0	0	0	9.36406	6.96145	1	0.000562856	1	0	71.3661	6.99859	1	0	71.3661	65	65	43.6442	0.768128	51.7853	6.99859	0	19.3827	1	0
DATA	35	1	35	unmapped	0		0	AAGAAGCAAATACACCACCGAATATAAACCAAACAAGACGGGATGGTCCACGATGAAACT	49	0	CUST_153550_PI248252247	CUST_153550_PI248252247	CUST_153550_PI248252247	Unknown	1261.47	164.933	0	1	1.129746e+002	1.440466e+001	2	1	60	1.586833e+002	162	1.833353e+001	1.853250e+001	529	5.179206e+001	51	6.871539e+000	7.413000e+000	0	0	0	0	0	0	0	0	87.2061	11.1191	1	5.62505e-068	1	1	71.4772	6.87154	1	0	71.4772	48.8603	48.8603	121.597	0.771909	51.7921	6.87154	0	97.2036	0	0
DATA	36	1	36	unmapped	0		0	GCACACCAGCTGAACTGTTCTTGGATTCGTGAGAGGGTGTAATGCTTGAGGTAGATTTTT	51	0	CUST_30198_PI248252247	CUST_30198_PI248252247	CUST_30198_PI248252247	Unknown	1287.08	164.932	0	1	1.628894e+001	9.040925e+000	3	0	64	8.420313e+001	85	9.067962e+000	9.080925e+000	533	5.124953e+001	50	6.959849e+000	7.413000e+000	0	0	0	0	0	0	0	0	12.6352	7.01295	1	4.69736e-006	1	0	71.568	6.95985	1	0	71.568	46.8651	46.8651	47.1171	0.775689	51.2495	6.95985	0	22.5995	0	0
DATA	37	1	37	unmapped	0		0	ATTGCACAGCCAGACTATATACCTACGTTTAACGATATTTTGAGCGTTCGCCTGCAGACG	53	0	CUST_38562_PI248252247	CUST_38562_PI248252247	CUST_38562_PI248252247	Unknown	1312.21	164.806	0	1	1.236219e+003	1.239383e+002	0	0	65	1.035123e+003	994	1.923655e+002	2.238726e+002	537	5.101117e+001	51	7.069212e+000	7.413000e+000	0	0	0	0	0	0	0	0	963.501	96.5968	1	2.1938e-211	1	1	71.6217	7.06921	1	0	71.6217	47.5395	47.5395	998.037	0.779394	51.0112	7.06921	0	973.405	0	0
DATA	38	1	38	unmapped	0		0	CGCGGCAAGACGATCGTTTCTCCCAGACATGGCGGATTTCGTTCAAAGGTTCTCTAGGGG	55	0	CUST_84552_PI248252247	CUST_84552_PI248252247	CUST_84552_PI248252247	Unknown	1337.63	164.958	0	1	5.724147e+001	1.050421e+001	3	0	62	1.165000e+002	116.5	1.643941e+001	1.908847e+001	524	5.105534e+001	51	6.862400e+000	6.671700e+000	0	0	0	0	0	0	0	0	44.8323	8.22705	1	1.04793e-035	1	1	71.6677	6.8624	1	0	71.6677	48.2044	48.2044	79.414	0.783214	51.0553	6.8624	0	54.6704	0	0
DATA	39	1	39	unmapped	0		0	CATCGGGTAATCCAAATACATTCAACAAAAGGCTACGATAATTGAGCATAAAACGAACGT	57	0	CUST_101734_PI248252247	CUST_101734_PI248252247	CUST_101734_PI248252247	Unknown	1363.13	165.289	0	1	1.010850e+003	1.014642e+002	0	0	66	8.673333e+002	824.5	1.478695e+002	1.693870e+002	522	5.064559e+001	50	6.722272e+000	6.671700e+000	0	0	0	0	0	0	0	0	795.631	79.8615	1	1.1192e-199	1	1	71.7027	6.72227	1	0	71.7027	49.1849	49.1849	830.247	0.787091	50.6456	6.72227	0	805.396	0	0
DATA	40	1	40	unmapped	0		0	TGGAATTTTCGTTTTGTTTTGCGCATTTGAAGGATGGCTGCAGTCTCTTCTTGGGAGAGC	59	0	CUST_139508_PI248252247	CUST_139508_PI248252247	CUST_139508_PI248252247	Unknown	1388.18	165.039	0	1	1.195400e+002	1.479849e+001	0	0	66	1.662576e+002	162.5	3.113608e+001	3.669435e+001	537	5.141899e+001	51	7.431117e+000	8.154300e+000	0	0	0	0	0	0	0	0	94.5288	11.7022	1	2.18765e-072	1	1	71.7288	7.43112	1	0	71.7288	48.5334	48.5334	129.172	0.790771	51.419	7.43112	0	104.226	0	0
DATA	41	1	41	unmapped	0		0	ATAACGCCAGTTTTATCGGACGGGTGAACCGAGTCAACTAATATCCTAATATGACCACTT	61	0	CUST_63443_PI248252247	CUST_63443_PI248252247	CUST_63443_PI248252247	Unknown	1413.67	165.5	0	1	9.479221e+000	8.732359e+000	0	0	66	7.928788e+001	78.5	1.230980e+001	1.111950e+001	529	5.135728e+001	51	6.786723e+000	7.413000e+000	0	0	0	0	0	0	0	0	7.53269	6.93919	1	0.00519244	1	0	71.7552	6.78672	1	0	71.7552	57.5363	57.5363	42.2019	0.794652	51.3573	6.78672	0	17.1607	1	0
DATA	42	1	42	unmapped	0		0	ATGAGCAGATATCCTATCGCTGCATGTACAGCATACAGAAGGCCTCGTGTAATATCATGG	63	0	CUST_215434_PI248252247	CUST_215434_PI248252247	CUST_215434_PI248252247	Unknown	1439.42	165.573	0	1	4.062458e+001	9.546751e+000	0	0	64	1.042188e+002	105	1.384778e+001	1.371405e+001	528	5.103220e+001	51	6.744799e+000	7.413000e+000	0	0	0	0	0	0	0	0	32.4375	7.62278	1	6.89774e-024	1	0	71.7813	6.7448	1	0	71.7813	57.5363	57.5363	67.1327	0.798469	51.0322	6.7448	0	42.0048	0	0
DATA	43	1	43	unmapped	0		0	TTTTCCTTGATTTGCAACAGCTTGTTTGATGCCACGGTAGCTGCACATCCCTCCCGAATC	65	0	CUST_56658_PI248252247	CUST_56658_PI248252247	CUST_56658_PI248252247	Unknown	1464.69	165.662	0	1	5.324020e+002	5.393019e+001	1	0	65	4.988923e+002	493	7.516609e+001	7.338870e+001	530	5.101509e+001	50	7.229414e+000	7.968975e+000	0	0	0	0	0	0	0	0	427.086	43.2621	1	1.06952e-161	1	1	71.8061	7.22941	1	0	71.8061	48.5334	48.5334	461.806	0.802187	51.0151	7.22941	0	436.599	0	0
DATA	44	1	44	unmapped	0		0	TACGAGTATTGCAACGATGCACCCGGCTGGTTTTCAGGTGGAATGCCAGGCACAACCGCA	67	0	CUST_78948_PI248252247	CUST_78948_PI248252247	CUST_78948_PI248252247	Unknown	1490	165.545	0	1	5.714929e+001	1.029271e+001	0	0	62	1.178871e+002	120	2.016986e+001	2.372160e+001	542	5.099262e+001	50	7.168422e+000	7.413000e+000	0	0	0	0	0	0	0	0	46.0526	8.29418	1	8.05462e-037	1	1	71.8345	7.16842	1	0	71.8345	55.8519	55.8519	80.8011	0.80583	50.9926	7.16842	0	55.5231	0	0
DATA	45	1	45	unmapped	0		0	TCAACTGTGGTATGTATGCGTCACATTACCATGTAATAGAATTCATGTTGCGTAATGCCA	69	0	CUST_29579_PI248252247	CUST_29579_PI248252247	CUST_29579_PI248252247	Unknown	1516	165.797	0	1	1.916676e+003	1.918569e+002	0	0	65	1.623615e+003	1594	2.831800e+002	3.380328e+002	533	5.150094e+001	51	7.324032e+000	7.413000e+000	0	0	0	0	0	0	0	0	1551.75	155.328	1	1.50884e-240	1	1	71.8698	7.32403	1	0	71.8698	46.8651	46.8651	1586.53	0.809603	51.5009	7.32403	0	1561.18	0	0
DATA	46	1	46	unmapped	0		0	ATTTTTATTGACGAAATCGACGCTGTTGGTACCAAGCGTTACGATTCGACTTCTGGAGGC	71	0	CUST_1071_PI248252247	CUST_1071_PI248252247	CUST_1071_PI248252247	Unknown	1541.09	165.771	0	1	2.869643e+003	2.870897e+002	0	2	64	2.405297e+003	2407	2.425024e+002	2.277644e+002	531	5.091902e+001	50	7.287560e+000	7.783650e+000	0	0	0	0	0	0	0	0	2333.4	233.442	1	1.60257e-265	1	1	71.8956	7.28756	1	0	71.8956	46.8651	46.8651	2368.21	0.813133	50.919	7.28756	0	2342.8	0	0
DATA	47	1	47	unmapped	0		0	GAACAAGACGTTTCGGAAGATAATTTGATTTTACGTTATTGACAATCTGGCTTTCAAGTC	73	0	CUST_130292_PI248252247	CUST_130292_PI248252247	CUST_130292_PI248252247	Unknown	1566.96	165.847	0	1	7.663025e+003	7.663491e+002	0	0	66	6.330576e+003	6130.5	1.037848e+003	1.247793e+003	529	5.285066e+001	52	8.170902e+000	8.154300e+000	0	0	0	0	0	0	0	0	6258.65	625.903	1	0	1	1	71.9264	8.1709	1	0	71.9264	46.8651	46.8651	6293.49	0.816733	52.8507	8.1709	0	6268.03	0	0
DATA	48	1	48	unmapped	0		0	CCTGGCTATTCCCCCCGATGTCTTGAAATCCCGCATTCAATCGGCTCCTGAAGGCACTTA	75	0	CUST_87713_PI248252247	CUST_87713_PI248252247	CUST_87713_PI248252247	Unknown	1592.09	166.25	0	1	2.253471e+004	2.253486e+003	0	0	66	1.855562e+004	17716	3.794073e+003	4.914263e+003	510	5.551176e+001	55	8.243999e+000	8.895600e+000	0	0	0	0	0	0	0	0	18483.7	1848.38	1	0	1	1	71.9606	8.244	1	0	71.9606	49.8279	49.8279	18518.5	0.820231	55.5118	8.244	0	18493	0	0
DATA	49	1	49	unmapped	0		0	AATACTGGGACCCTTCCGCTGAAAACCTCGTCGACCAAGTCTCCACGAAGGCGCCTTATG	77	0	CUST_107424_PI248252247	CUST_107424_PI248252247	CUST_107424_PI248252247	Unknown	1617.58	166.346	0	1	1.383565e+003	1.386098e+002	0	0	64	1.211547e+003	1180.5	2.274357e+002	2.983732e+002	497	5.201610e+001	51	7.249565e+000	7.413000e+000	0	0	0	0	0	0	0	0	1139.56	114.165	1	1.18478e-221	1	1	71.9859	7.24956	1	0	71.9859	50.1463	50.1463	1174.46	0.823641	52.0161	7.24956	0	1148.91	0	0
DATA	50	1	50	unmapped	0		0	ATCCGGTTATTACAGTTCCATTAGGTTTTCAGCCAGACAATCTTCCCACACCAGATGCAA	79	0	CUST_70093_PI248252247	CUST_70093_PI248252247	CUST_70093_PI248252247	Unknown	1642.31	166.468	0	1	1.447061e+003	1.449463e+002	0	0	65	1.268554e+003	1227	2.110814e+002	2.564898e+002	511	5.153033e+001	51	7.724583e+000	8.154300e+000	0	0	0	0	0	0	0	0	1196.54	119.853	1	1.22418e-224	1	1	72.0097	7.72458	1	0	72.0097	49.8279	49.8279	1231.47	0.826879	51.5303	7.72458	0	1205.88	0	0
DATA	51	1	51	unmapped	0		0	CCCGAGCCTCGGACGACACGGACAGGTCTTCCGTTCTGGACATTTTTGAGCAATGCGCTG	81	0	CUST_208668_PI248252247	CUST_208668_PI248252247	CUST_208668_PI248252247	Unknown	1668.16	166.071	0	1	8.242696e+001	1.170486e+001	0	0	66	1.404545e+002	146.5	2.509991e+001	3.113460e+001	541	5.193715e+001	52	7.592377e+000	8.154300e+000	0	0	0	0	0	0	0	0	68.4204	9.71589	1	3.08631e-055	1	1	72.0341	7.59238	1	0	72.0341	46.8651	46.8651	103.369	0.830073	51.9372	7.59238	0	77.7561	0	0
DATA	52	1	52	unmapped	0		0	AACCTTCGCCTCGCATGTCCATCAGGAGAATCGAGGGAACGCATGGACCCATGGAAGTAT	83	0	CUST_163615_PI248252247	CUST_163615_PI248252247	CUST_163615_PI248252247	Unknown	1693.33	166.5	0	1	1.049247e+002	1.336514e+001	0	0	66	1.594848e+002	162	2.307396e+001	2.075640e+001	525	5.417333e+001	54	7.475817e+000	7.413000e+000	0	0	0	0	0	0	0	0	87.4293	11.1366	1	4.08797e-068	1	1	72.0556	7.47582	1	0	72.0556	57.5363	57.5363	122.399	0.833257	54.1733	7.47582	0	96.7611	0	0
DATA	53	1	53	unmapped	0		0	ACTGTCACATTCATCACCGGCCTTGTGTATATATTCAAATCGATTTTTGTATATAATGCC	85	0	CUST_170831_PI248252247	CUST_170831_PI248252247	CUST_170831_PI248252247	Unknown	1718.65	166.835	0	1	1.717996e+004	1.718016e+003	0	0	65	1.444045e+004	13754	2.858904e+003	3.253566e+003	529	5.190737e+001	51	7.688350e+000	7.413000e+000	0	0	0	0	0	0	0	0	14368.4	1436.85	1	0	1	1	72.0724	7.68835	1	0	72.0724	50.1463	50.1463	14403.4	0.836345	51.9074	7.68835	0	14377.7	0	0
DATA	54	1	54	unmapped	0		0	ATTGTTTTGCGCAGAATCTTAGCCGTAGGTGGCTCCATATCCACATCCATCAGACTATCA	87	0	CUST_177319_PI248252247	CUST_177319_PI248252247	CUST_177319_PI248252247	Unknown	1743.81	166.914	0	1	4.160691e+001	9.212382e+000	0	0	66	1.070000e+002	109.5	2.002230e+001	1.927380e+001	519	5.162620e+001	51	7.477054e+000	7.413000e+000	0	0	0	0	0	0	0	0	34.9194	7.73166	1	2.61786e-026	1	1	72.0806	7.47705	1	0	72.0806	46.8651	46.8651	69.914	0.839268	51.6262	7.47705	0	44.2482	0	0
DATA	55	1	55	unmapped	0		0	ATGCAGTCTATCCTTTCCAAGACACCCGTCCGTCCTCCGTGCACGTGCTGCTGTCCAGCC	89	0	CUST_32748_PI248252247	CUST_32748_PI248252247	CUST_32748_PI248252247	Unknown	1769.36	167.072	0	1	1.760485e+003	1.762390e+002	0	0	64	1.554672e+003	1502	2.699743e+002	3.056009e+002	510	5.122745e+001	51	7.134357e+000	7.413000e+000	0	0	0	0	0	0	0	0	1482.59	148.419	1	9.31546e-238	1	1	72.0827	7.13436	1	0	72.0827	46.5243	46.5243	1517.59	0.842148	51.2275	7.13436	0	1491.92	0	0
DATA	56	1	56	unmapped	0		0	CACAAACTTGCATGGGTGTACACTGAAAGGTCCCATATGAGCTGAAGCGACATAGACGGG	91	0	CUST_141250_PI248252247	CUST_141250_PI248252247	CUST_141250_PI248252247	Unknown	1794.44	167.025	8.20019	1	8.200191e+000	8.165165e+000	0	0	62	7.224194e+001	72.5	1.086985e+001	1.037820e+001	516	5.189729e+001	51	6.936544e+000	6.857025e+000	0	0	0	0	0	0	0	0	0.162027	6.8982	0	0.95139	1	0	72.0799	6.93654	1	0	72.0799	49.8279	49.8279	35.1559	0.844833	51.8973	6.93654	0	9.48993	1	0
DATA	57	1	57	unmapped	0		0	CCGCCTAAAGATCCGAGCTTTATGCTGAGGTATCTCTCCTTATATGATTTACTCATTTCT	93	0	CUST_196332_PI248252247	CUST_196332_PI248252247	CUST_196332_PI248252247	Unknown	1820.59	167.092	0	1	1.288148e+004	1.288173e+003	0	0	64	1.098967e+004	10682	1.778498e+003	2.111037e+003	518	5.275676e+001	52	7.177408e+000	7.413000e+000	0	0	0	0	0	0	0	0	10917.6	1091.78	1	0	1	1	72.0687	7.17741	1	0	72.0687	49.1849	49.1849	10952.6	0.847543	52.7568	7.17741	0	10926.9	0	0
DATA	58	1	58	unmapped	0		0	TTTTGCACGCTCAGTAGCTTCACGAGCCCAATAGAAGGAAGTGTATGACTGGATGAGAAT	95	0	CUST_112490_PI248252247	CUST_112490_PI248252247	CUST_112490_PI248252247	Unknown	1845.5	167	0	1	8.332456e+000	8.158298e+000	0	0	62	7.914516e+001	78.5	1.350877e+001	1.427002e+001	526	5.104183e+001	50	6.960991e+000	7.413000e+000	0	0	0	0	0	0	0	0	7.08248	6.93445	1	0.00848897	1	0	72.0627	6.96099	1	0	72.0627	54.1152	54.1152	42.0592	0.849987	51.0418	6.96099	0	16.4196	1	0
DATA	59	1	59	unmapped	0		0	CTGATGAGATTTGTTGTGAATATGTAGAACCAGGGCAGGTGCAAAGTTCATAGCGGTGTA	97	0	CUST_99379_PI248252247	CUST_99379_PI248252247	CUST_99379_PI248252247	Unknown	1871	167.455	8.12666	1	8.126662e+000	8.101328e+000	0	0	62	7.538710e+001	75	1.328793e+001	1.389937e+001	520	5.184231e+001	51	7.450164e+000	8.154300e+000	0	0	0	0	0	0	0	0	3.32588	6.9062	0	0.212076	1	0	72.0612	7.45016	1	0	72.0612	55.8519	55.8519	38.3011	0.852477	51.8423	7.45016	0	12.6802	1	0
DATA	60	1	60	unmapped	0		0	AACTTGGAGCCATCTAGAAGTGTGCCAACATAATGGATTGTGACTGTGTCGCCTTTCTTC	99	0	CUST_99789_PI248252247	CUST_99789_PI248252247	CUST_99789_PI248252247	Unknown	1897.15	167.527	0	1	1.045218e+003	1.048329e+002	0	0	64	9.655625e+002	939	1.649131e+002	1.766147e+002	517	5.203482e+001	52	7.187329e+000	7.413000e+000	0	0	0	0	0	0	0	0	893.495	89.6154	1	9.01819e-207	1	1	72.0678	7.18733	1	0	72.0678	48.5334	48.5334	928.476	0.85484	52.0348	7.18733	0	902.885	0	0
DATA	61	1	61	unmapped	0		0	TCATTAACTGTGCAAATTCATCATCCAACCCGTAAACCTCTTTGTAGCGCTTGTATAGCT	101	0	CUST_70113_PI248252247	CUST_70113_PI248252247	CUST_70113_PI248252247	Unknown	1921.67	167.5	0	0	3.616560e+001	8.824969e+000	2	0	64	1.030625e+002	102.5	1.552763e+001	1.871782e+001	526	5.246198e+001	52	7.635349e+000	8.154300e+000	0	0	0	0	0	0	0	0	30.9914	7.56238	1	1.7927e-022	1	0	72.0711	7.63535	1	0	72.0711	65	65	65.9765	0.85693	52.462	7.63535	0	40.4192	0	0
DATA	62	1	62	unmapped	0		0	TTCCAACGATGATCCAAATAACAGTCATTTAGGTAATTAGAGAAGGACAGTGGTCTCTAC	103	0	CUST_204540_PI248252247	CUST_204540_PI248252247	CUST_204540_PI248252247	Unknown	1947.34	168.211	8.06373	1	8.063725e+000	8.039568e+000	2	0	63	7.557143e+001	74	1.377318e+001	1.297275e+001	510	5.183529e+001	51	7.363448e+000	8.154300e+000	0	0	0	0	0	0	0	0	3.49652	6.90704	0	0.189682	1	0	72.0749	7.36345	1	0	72.0749	47.5395	47.5395	38.4854	0.859131	51.8353	7.36345	0	12.964	1	0
DATA	63	1	63	unmapped	0		0	CAGATTCAAAACAGAAAGTATCTTATCCAGACAAACCCGAGTACAGCCTATCGAATGATA	105	0	CUST_93221_PI248252247	CUST_93221_PI248252247	CUST_93221_PI248252247	Unknown	1973	167.932	0	1	7.309190e+002	7.352964e+001	0	0	69	7.014348e+002	684	1.336823e+002	1.556730e+002	535	5.236449e+001	52	7.172817e+000	7.413000e+000	0	0	0	0	0	0	0	0	629.354	63.3123	1	2.37988e-185	1	1	72.0805	7.17282	1	0	72.0805	46.8651	46.8651	664.349	0.861045	52.3645	7.17282	0	638.878	0	0
DATA	64	1	64	unmapped	0		0	AACAAAGAGCTAGAGAGCATTTCGAGCTTGTTCTTTCTGAAAAGGCTCTGGAGGGCTCAT	107	0	CUST_14621_PI248252247	CUST_14621_PI248252247	CUST_14621_PI248252247	Unknown	1998.61	168.216	0	1	1.710973e+003	1.712839e+002	0	0	64	1.548547e+003	1487.5	2.398722e+002	2.735397e+002	521	5.178503e+001	51	7.483048e+000	8.154300e+000	0	0	0	0	0	0	0	0	1476.46	147.807	1	1.67043e-237	1	1	72.0883	7.48305	1	0	72.0883	48.5334	48.5334	1511.46	0.862935	51.785	7.48305	0	1486.04	0	0
DATA	65	1	65	unmapped	0		0	GAGCGAGTCCTTCTTCAAGTACTATATTCCCCGGCAGAACGCGGATTCTCTTATATCATT	109	0	CUST_15250_PI248252247	CUST_15250_PI248252247	CUST_15250_PI248252247	Unknown	2023.72	168.095	0	1	3.307657e+003	3.308619e+002	0	0	66	2.931939e+003	2882	4.642109e+002	5.148329e+002	510	5.222745e+001	51	7.578744e+000	8.154300e+000	0	0	0	0	0	0	0	0	2859.84	286.067	1	5.60972e-278	1	1	72.097	7.57874	1	0	72.097	48.8603	48.8603	2894.85	0.864613	52.2275	7.57874	0	2869.5	0	0
DATA	66	1	66	unmapped	0		0	AGATCAGGATCTTCGATCTCGGTCGCAAGCGTGCGTCTGTGGATGATTTCCCCTTCTGCG	111	0	CUST_152096_PI248252247	CUST_152096_PI248252247	CUST_152096_PI248252247	Unknown	2048.72	168.095	0	1	1.905441e+004	1.905458e+003	0	0	66	1.657698e+004	16182	1.929439e+003	2.416638e+003	514	5.335798e+001	53	7.688645e+000	7.413000e+000	0	0	0	0	0	0	0	0	16504.9	1650.5	1	0	1	1	72.1054	7.68865	1	0	72.1054	48.8603	48.8603	16539.9	0.866197	53.358	7.68865	0	16514.6	0	0
DATA	67	1	67	unmapped	0		0	GGCCTTACCGAGTCTTCTGGCACCAGTTTTAGACAACACTATAGATAAGGTAATATCATT	113	0	CUST_68142_PI248252247	CUST_68142_PI248252247	CUST_68142_PI248252247	Unknown	2074.37	168.253	0	1	1.842094e+003	1.843808e+002	0	0	65	1.670569e+003	1622	2.532800e+002	2.883657e+002	516	5.195155e+001	51	7.186258e+000	6.857025e+000	0	0	0	0	0	0	0	0	1598.46	159.995	1	2.30742e-242	1	1	72.1097	7.18626	1	0	72.1097	48.5334	48.5334	1633.48	0.867741	51.9516	7.18626	0	1608.26	0	0
DATA	68	1	68	unmapped	0		0	TGTATGGACTACATATATGCGTTATGTGTACCGATTCAGTTATTTTCCGTCTTTGTACCT	115	0	CUST_212874_PI248252247	CUST_212874_PI248252247	CUST_212874_PI248252247	Unknown	2099.88	168.149	0	1	1.012869e+003	1.015974e+002	0	0	66	9.524394e+002	916	1.880956e+002	1.912554e+002	527	5.424478e+001	54	8.485889e+000	8.895600e+000	0	0	0	0	0	0	0	0	880.315	88.3013	1	7.31154e-206	1	1	72.1248	8.48589	1	0	72.1248	47.5395	47.5395	915.353	0.86913	54.2448	8.48589	0	890.216	0	0
DATA	69	1	69	unmapped	0		0	TGTCGAGCGAAGGGCGCAAGATGCCAAGCGCGAATTTGATAACGCGACACGGTTGGTCAA	117	0	CUST_149595_PI248252247	CUST_149595_PI248252247	CUST_149595_PI248252247	Unknown	2125	168.455	0	1	4.007106e+003	4.007889e+002	0	0	62	3.560113e+003	3501	3.922018e+002	4.208731e+002	513	5.767057e+001	58	8.663560e+000	8.895600e+000	0	0	0	0	0	0	0	0	3488.03	348.871	1	3.89592e-290	1	1	72.0848	8.66356	1	0	72.0848	55.8519	55.8519	3523.03	0.870461	57.6706	8.66356	0	3497.97	0	0
DATA	70	1	70	unmapped	0		0	GACTATGTAAGAATAGGGGAAGATTGTATTTCTTAGCCAACGCCAACTGAGAGCGGGAAA	119	0	CUST_185326_PI248252247	CUST_185326_PI248252247	CUST_185326_PI248252247	Unknown	2150.2	168.37	0	1	3.769559e+001	8.765896e+000	1	0	64	1.049375e+002	104.5	1.412403e+001	1.371405e+001	531	5.742561e+001	57	8.361842e+000	8.895600e+000	0	0	0	0	0	0	0	0	32.8571	7.64074	1	2.6823e-024	1	0	72.0804	8.36184	1	0	72.0804	50.7771	50.7771	67.8515	0.871643	57.4256	8.36184	0	42.8883	0	0
DATA	71	1	71	unmapped	0		0	TTCATCAATGCGCCACATTCCTTTGACGAATGCTTCTCGGTCAAGCGAGTCACGTGCGTG	121	0	CUST_18778_PI248252247	CUST_18778_PI248252247	CUST_18778_PI248252247	Unknown	2175.65	168.603	0	1	4.942126e+001	9.321545e+000	1	0	63	1.151746e+002	112	1.858419e+001	2.075640e+001	529	5.768809e+001	57	8.340020e+000	8.154300e+000	0	0	0	0	0	0	0	0	43.1345	8.13577	1	3.87382e-034	1	1	72.0401	8.34002	1	0	72.0401	50.1463	50.1463	78.0886	0.872792	57.6881	8.34002	0	53.2222	0	0
DATA	72	1	72	unmapped	0		0	GATTAAAAGAGGTAAGCACGTGAATGAGTAATTGGAAATAAGTGCCCGAGAGAGAAAGCC	123	0	CUST_108204_PI248252247	CUST_108204_PI248252247	CUST_108204_PI248252247	Unknown	2200.88	168.45	0	1	4.330024e+001	9.004045e+000	0	0	63	1.098254e+002	104	2.123109e+001	2.298030e+001	536	5.703358e+001	57	8.311842e+000	8.895600e+000	0	0	0	0	0	0	0	0	37.8354	7.86766	1	3.97238e-029	1	1	71.99	8.31184	1	0	71.99	50.4627	50.4627	72.7394	0.873792	57.0336	8.31184	0	47.9783	0	0
DATA	73	1	73	unmapped	0		0	AAGAAATCTAAGAAGGTGTCTTGGATCACTTCTGTCCACACGCTGAGGTTGTTGAAAGGC	125	0	CUST_109737_PI248252247	CUST_109737_PI248252247	CUST_109737_PI248252247	Unknown	2226.5	168.5	0	0	1.525019e+002	1.716842e+001	1	0	67	2.053284e+002	199	3.615010e+001	3.372915e+001	539	5.786085e+001	57	8.324346e+000	8.895600e+000	0	0	0	0	0	0	0	0	133.402	15.0182	1	6.29451e-092	1	1	71.9265	8.32435	1	0	71.9265	65	65	168.242	0.874755	57.8609	8.32435	0	143.593	0	0
DATA	74	1	74	unmapped	0		0	GATGATTATTGTCCATGTAGATAAACATCACCACTTCGACCCAACCAACCAATATAAAAG	127	0	CUST_125056_PI248252247	CUST_125056_PI248252247	CUST_125056_PI248252247	Unknown	2251.91	168.614	0	1	4.806056e+001	9.228135e+000	2	0	62	1.139839e+002	117.5	1.722417e+001	1.519665e+001	532	5.723308e+001	57	8.431300e+000	8.895600e+000	0	0	0	0	0	0	0	0	42.084	8.08057	1	3.69786e-033	1	1	71.8999	8.4313	1	0	71.8999	57.259	57.259	76.8979	0.875644	57.2331	8.4313	0	52.3652	0	0
DATA	75	1	75		66	Structural	0		1	1	DarkCorner	DarkCorner	DarkCorner		2277.33	168.589	0	1	3.988587e+001	8.823563e+000	0	0	64	1.067813e+002	104	1.915888e+001	2.223900e+001	536	5.725933e+001	57	8.191283e+000	8.339625e+000	0	0	0	0	0	1	0	0	34.9579	7.7334	1	2.40132e-026	1	1	71.8233	8.19128	1	0	71.8233	47.5395	47.5395	69.6952	0.876449	57.2593	8.19128	0	45.2866	0	0
DATA	76	1	76		66	Structural	0		1	1	DarkCorner	DarkCorner	DarkCorner		2302.82	168.634	0	1	3.932139e+001	8.792126e+000	0	0	65	1.062462e+002	104	1.665836e+001	1.853250e+001	531	5.800188e+001	57	8.739738e+000	8.895600e+000	0	0	0	0	0	1	0	0	34.4929	7.71249	1	6.8048e-026	1	1	71.7533	8.73974	1	0	71.7533	46.8651	46.8651	69.1602	0.877205	58.0019	8.73974	0	44.8818	0	0
DATA	77	1	77		66	Structural	0		1	1	DarkCorner	DarkCorner	DarkCorner		2327.97	168.932	0	1	4.198805e+001	8.908860e+000	0	0	69	1.085507e+002	109	1.634062e+001	1.853250e+001	516	5.829457e+001	57	8.014698e+000	8.895600e+000	0	0	0	0	0	1	0	0	36.8625	7.82134	1	3.43257e-028	1	1	71.6882	8.0147	1	0	71.6882	46.8651	46.8651	71.4647	0.877928	58.2946	8.0147	0	47.3191	0	0
DATA	78	1	78		66	Structural	0		1	1	DarkCorner	DarkCorner	DarkCorner		2353.37	168.382	0	1	4.938895e+001	9.276180e+000	0	0	64	1.150000e+002	114	2.419498e+001	2.687212e+001	537	5.784171e+001	57	7.951291e+000	8.895600e+000	0	0	0	0	0	1	0	0	43.3891	8.1493	1	2.24767e-034	1	1	71.6109	7.95129	1	0	71.6109	45.4864	45.4864	77.914	0.878519	57.8417	7.95129	0	53.9155	0	0
DATA	79	1	79		66	Structural	0		1	1	DarkCorner	DarkCorner	DarkCorner		2378.75	168.823	0	1	4.341755e+001	8.967282e+000	0	0	66	1.096970e+002	111.5	1.514339e+001	1.464068e+001	536	5.810075e+001	57	8.242420e+000	8.895600e+000	0	0	0	0	0	1	0	0	38.1721	7.88391	1	1.88786e-029	1	1	71.5249	8.24242	1	0	71.5249	49.1849	49.1849	72.611	0.879186	58.1007	8.24242	0	48.758	0	0
DATA	80	1	80		66	Structural	0		1	1	DarkCorner	DarkCorner	DarkCorner		2404	169.169	0	1	4.229312e+001	8.908467e+000	0	0	65	1.086462e+002	106	1.749949e+001	1.853250e+001	534	5.871348e+001	59	9.201228e+000	9.636900e+000	0	0	0	0	0	1	0	0	37.21	7.83778	1	1.58707e-028	1	1	71.4361	9.20123	1	0	71.4361	46.8651	46.8651	71.5602	0.879812	58.7135	9.20123	0	47.8589	0	0
DATA	81	1	81		66	Structural	0		1	1	DarkCorner	DarkCorner	DarkCorner		2429.51	169.104	0	1	3.382554e+001	8.534360e+000	0	0	64	1.011250e+002	99.5	1.668333e+001	1.816185e+001	519	5.806358e+001	58	8.726751e+000	9.266250e+000	0	0	0	0	0	1	0	0	29.7795	7.51353	1	2.74872e-021	1	0	71.3455	8.72675	1	0	71.3455	49.8279	49.8279	64.039	0.880386	58.0636	8.72675	0	40.5007	0	0
DATA	82	1	82		66	Structural	0		1	1	DarkCorner	DarkCorner	DarkCorner		2454.79	168.962	0	1	4.044778e+001	8.813410e+000	0	0	66	1.069242e+002	106	1.772205e+001	1.908847e+001	534	5.853933e+001	58	7.974711e+000	8.154300e+000	0	0	0	0	0	1	0	0	35.6322	7.76411	1	5.31839e-027	1	1	71.292	7.97471	1	0	71.292	49.1849	49.1849	69.8382	0.880943	58.5393	7.97471	0	46.4683	0	0
DATA	83	1	83		66	Structural	0		1	1	DarkCorner	DarkCorner	DarkCorner		2480.43	169.153	0	1	4.237407e+001	8.898742e+000	3	0	60	1.086167e+002	110	1.577607e+001	1.371405e+001	529	5.702647e+001	57	7.687755e+000	8.154300e+000	0	0	0	0	0	1	0	0	37.3547	7.84466	1	1.15137e-028	1	1	71.2619	7.68775	1	0	71.2619	47.8731	47.8731	71.5307	0.881547	57.0265	7.68775	0	48.3353	0	0
DATA	84	1	84		260	BrightCorner	0		0	1	GE_BrightCorner	GE_BrightCorner	GE_BrightCorner		2506.24	170.333	0	1	3.217625e+003	3.218575e+002	1	1	62	2.909952e+003	2865.5	2.318489e+002	2.227607e+002	503	5.694632e+001	56	8.492503e+000	8.895600e+000	0	0	0	0	0	0	0	0	2838.78	283.962	1	1.59056e-277	1	1	71.1717	8.4925	1	0	71.1717	45.4864	45.4864	2872.87	0.882259	56.9463	8.4925	0	2849.84	0	0
DATA	85	1	85		260	BrightCorner	0		0	1	GE_BrightCorner	GE_BrightCorner	GE_BrightCorner		2531.43	170.157	0	1	3.071585e+003	3.072578e+002	0	3	61	2.782918e+003	2778	2.161110e+002	2.201661e+002	529	5.763894e+001	57	8.652601e+000	9.636900e+000	0	0	0	0	0	0	0	0	2711.79	271.267	1	1.0084e-274	1	1	71.1268	8.6526	1	0	71.1268	47.5395	47.5395	2745.83	0.882864	57.6389	8.6526	0	2723	0	0
DATA	86	2	1		260	BrightCorner	0		0	1	GE_BrightCorner	GE_BrightCorner	GE_BrightCorner		411.09	169.104	0	1	3.684090e+003	3.685260e+002	0	2	65	2.803677e+003	2775	2.058981e+002	1.979271e+002	217	5.090783e+001	51	7.142127e+000	7.413000e+000	0	0	0	0	0	0	0	0	2737.11	273.798	1	2.72067e-275	1	1	66.5689	7.14213	1	0	66.5689	46.8651	46.8651	2766.59	0.742954	50.9078	7.14213	0	2749.92	0	0
DATA	87	2	2		66	Structural	0		1	1	DarkCorner	DarkCorner	DarkCorner		436.176	169.039	9.38311	0	9.383111e+000	9.343007e+000	2	0	64	5.832813e+001	57	9.510320e+000	9.822225e+000	204	5.081373e+001	50	7.038571e+000	7.598325e+000	0	0	0	0	0	0	0	0	-8.3789	6.89818	0	0.00194289	1	0	66.707	7.03857	1	0	66.707	65	65	21.2421	0.738326	50.8137	7.03857	0	4.2391	0	0
DATA	88	2	3		66	Structural	0		1	1	DarkCorner	DarkCorner	DarkCorner		461.396	169.549	9.43422	1	9.434225e+000	9.393902e+000	0	0	64	5.923438e+001	59	8.984541e+000	9.080925e+000	210	5.130000e+001	51	7.946020e+000	8.154300e+000	0	0	0	0	0	0	0	0	-7.6442	6.89818	0	0.0045816	1	0	66.8786	7.94602	1	0	66.8786	52.9257	52.9257	22.1484	0.734326	51.3	7.94602	0	4.81381	0	0
DATA	89	2	4		66	Structural	0		1	1	DarkCorner	DarkCorner	DarkCorner		486.893	169.5	9.48052	0	9.480517e+000	9.439997e+000	4	1	59	5.562712e+001	57	6.596494e+000	5.930400e+000	190	5.038421e+001	50	6.063575e+000	5.930400e+000	0	0	0	0	0	0	0	0	-11.3926	6.89818	0	3.24649e-005	1	0	67.0197	6.06358	1	0	67.0197	65	65	18.5411	0.73074	50.3842	6.06358	0	0.883894	0	0
DATA	90	2	5		66	Structural	0		1	1	DarkCorner	DarkCorner	DarkCorner		512.1	169.25	9.52051	0	9.520510e+000	9.479819e+000	1	0	65	5.927692e+001	59	9.294669e+000	9.636900e+000	220	5.092727e+001	50	7.114471e+000	7.413000e+000	0	0	0	0	0	0	0	0	-7.90449	6.89818	0	0.00340315	1	0	67.1814	7.11447	1	0	67.1814	65	65	22.1909	0.72767	50.9273	7.11447	0	4.22316	0	0
DATA	91	2	6		66	Structural	0		1	1	DarkCorner	DarkCorner	DarkCorner		537.361	169.486	9.55359	1	9.553592e+000	9.512759e+000	3	0	62	6.017742e+001	58.5	8.843863e+000	7.783650e+000	219	5.124201e+001	51	7.250490e+000	6.671700e+000	0	0	0	0	0	0	0	0	-7.181	6.89818	0	0.0076376	1	0	67.3584	7.25049	1	0	67.3584	48.2044	48.2044	23.0914	0.725151	51.242	7.25049	0	4.81341	0	0
DATA	92	2	7		66	Structural	0		1	1	DarkCorner	DarkCorner	DarkCorner		563.899	169.536	9.58254	1	9.582536e+000	9.541579e+000	5	0	58	6.084483e+001	61.5	8.385036e+000	7.042350e+000	208	5.023558e+001	50	7.136169e+000	6.671700e+000	0	0	0	0	0	0	0	0	-6.64164	6.89818	0	0.0134445	1	0	67.4865	7.13617	1	0	67.4865	47.5395	47.5395	23.7588	0.72296	50.2356	7.13617	0	5.1638	0	0
DATA	93	2	8		66	Structural	0		1	1	DarkCorner	DarkCorner	DarkCorner		588.125	169.781	9.60316	0	9.603157e+000	9.562113e+000	0	0	66	5.863636e+001	58	8.825900e+000	8.895600e+000	227	5.054185e+001	50	5.844729e+000	5.930400e+000	0	0	0	0	0	0	0	0	-9.0016	6.89818	0	0.000898225	1	0	67.638	5.84473	1	0	67.638	65	65	21.5504	0.721408	50.5419	5.84473	0	2.66981	0	0
DATA	94	2	9		66	Structural	0		1	1	DarkCorner	DarkCorner	DarkCorner		614.778	170.022	9.62024	0	9.620235e+000	9.579118e+000	3	0	62	5.938710e+001	59	8.398585e+000	8.154300e+000	217	5.153917e+001	51	6.524852e+000	5.930400e+000	0	0	0	0	0	0	0	0	-8.40602	6.89818	0	0.00188028	1	0	67.7931	6.52485	1	0	67.7931	65	65	22.3011	0.720127	51.5392	6.52485	0	3.11339	0	0
DATA	95	2	10		66	Structural	0		1	1	DarkCorner	DarkCorner	DarkCorner		639.5	170	9.63157	0	9.631574e+000	9.590408e+000	0	0	62	6.040323e+001	60	9.750090e+000	1.186080e+001	192	5.007292e+001	50	5.875220e+000	6.671700e+000	0	0	0	0	0	0	0	0	-7.55933	6.89818	0	0.00504008	1	0	67.9626	5.87522	1	0	67.9626	65	65	23.3172	0.719279	50.0729	5.87522	0	3.85348	0	0
DATA	96	2	11	unmapped	0		0	TTCAACGGGATATCCATGTCTAACAAGACCGCATGCAATATATCACAGCAGAATGCACTA	2	0	CUST_197606_PI248252247	CUST_197606_PI248252247	CUST_197606_PI248252247	Unknown	664.5	170	0	0	4.142868e+001	1.045310e+001	0	0	62	9.790323e+001	97	1.389269e+001	1.334340e+001	208	5.122115e+001	51	7.612546e+000	7.413000e+000	0	0	0	0	0	0	0	0	29.7781	7.51347	1	2.75767e-021	1	0	68.1251	7.61255	1	0	68.1251	65	65	60.8172	0.71878	51.2212	7.61255	0	41.0802	0	0
DATA	97	2	12	unmapped	0		0	AGGTGGATGCTTTCGTCGTAACTGTTACGCGGGTGAGAACTATATTCACCACCGCTGCCA	4	0	CUST_186542_PI248252247	CUST_186542_PI248252247	CUST_186542_PI248252247	Unknown	690.093	170.065	9.6403	1	9.640304e+000	9.634172e+000	4	0	63	7.419048e+001	75	1.088926e+001	9.636900e+000	210	5.126667e+001	51	7.272241e+000	7.413000e+000	0	0	0	0	0	0	0	0	5.90204	6.92339	0	0.0277014	1	0	68.2884	7.27224	1	0	68.2884	54.4085	54.4085	37.1045	0.718628	51.2667	7.27224	0	17.0933	1	0
DATA	98	2	13	unmapped	0		0	TCAACATATGCGGCGGCATGTGCAGCTTCGAATATCACTGTCAACTCGACATTGACTACA	6	0	CUST_133687_PI248252247	CUST_133687_PI248252247	CUST_133687_PI248252247	Unknown	715.5	170.352	0	1	7.528668e+004	7.528674e+003	0	0	66	5.418818e+004	53645.5	7.036437e+003	8.024995e+003	206	5.259709e+001	53	6.976462e+000	7.413000e+000	0	0	1	0	0	0	0	0	54119.7	5411.98	1	0	1	1	68.4628	6.97646	1	0	68.4628	57.5363	57.5363	54151.1	0.718848	52.5971	6.97646	0	54130.8	0	0
DATA	99	2	14	unmapped	0		0	AAAGAAAATGCTATCAAACGGGCAGCTGCTGCTCAAAAGAAAAAGGAAGAGCTTGAGCTT	8	0	CUST_216705_PI248252247	CUST_216705_PI248252247	CUST_216705_PI248252247	Unknown	741.055	170.466	0	1	5.820067e+003	5.820857e+002	0	0	63	4.255317e+003	4253	4.845647e+002	5.934106e+002	194	5.235567e+001	52	6.687882e+000	6.671700e+000	0	0	0	0	0	0	0	0	4186.68	418.725	1	2.57941e-301	1	1	68.6384	6.68788	1	0	68.6384	48.5334	48.5334	4218.23	0.719352	52.3557	6.68788	0	4197.69	0	0
DATA	100	2	15	unmapped	0		0	GATTTGACAACAACGTGACCAATATCTCGAACTTACATTCTCGCTCTCTCAATGTTGCAG	10	0	CUST_42345_PI248252247	CUST_42345_PI248252247	CUST_42345_PI248252247	Unknown	766.38	170.57	0	1	1.279898e+003	1.283478e+002	0	0	64	9.905156e+002	952	1.860927e+002	1.829158e+002	209	5.149761e+001	52	7.207184e+000	6.671700e+000	0	0	0	0	0	0	0	0	921.71	92.4288	1	1.1313e-208	1	1	68.8057	7.20718	1	0	68.8057	50.4627	50.4627	953.43	0.720143	51.4976	7.20718	0	932.636	0	0
DATA	101	2	16	unmapped	0		0	TATGGGACACCGGGTACATCGACCTTTTCTACTATCCCCCCTCATGTCTCAATGGCCCAT	12	0	CUST_196268_PI248252247	CUST_196268_PI248252247	CUST_196268_PI248252247	Unknown	791.558	170.74	0	1	7.895920e+003	7.896499e+002	0	0	66	5.763621e+003	5539	8.531887e+002	9.909328e+002	195	5.120000e+001	51	7.486483e+000	7.413000e+000	0	0	0	0	0	0	0	0	5694.66	569.507	1	3.75836e-320	1	1	68.965	7.48648	1	0	68.965	49.5074	49.5074	5726.54	0.721215	51.2	7.48648	0	5705.5	0	0
DATA	102	2	17	unmapped	0		0	TGCTGGGGTCACGTCCGAAAATCCCTTTGACAGTCTCCTGGACGCGGGGCATACGGCTCA	14	0	CUST_132967_PI248252247	CUST_132967_PI248252247	CUST_132967_PI248252247	Unknown	817	170.545	0	1	4.646438e+002	4.743522e+001	0	0	62	4.048226e+002	394	6.797167e+001	7.413000e+001	211	5.234123e+001	52	7.325569e+000	6.671700e+000	0	0	0	0	0	0	0	0	335.7	34.2714	1	4.69025e-147	1	1	69.123	7.32557	1	0	69.123	55.8519	55.8519	367.737	0.722488	52.3412	7.32557	0	346.46	0	0
DATA	103	2	18	unmapped	0		0	TGAGAAACGAGAGCGGAGCCGTCTGCGCTGCCTTGCTGTGATAGATCTATGCTAATATCT	16	0	CUST_11169_PI248252247	CUST_11169_PI248252247	CUST_11169_PI248252247	Unknown	842.418	170.573	0	0	7.321935e+001	1.201579e+001	1	0	63	1.223016e+002	119	1.775336e+001	1.964445e+001	215	5.383256e+001	54	7.482682e+000	7.413000e+000	0	0	0	0	0	0	0	0	53.0143	8.70001	1	5.78366e-043	1	1	69.2873	7.48268	1	0	69.2873	65	65	85.2156	0.724048	53.8326	7.48268	0	63.7047	0	0
DATA	104	2	19	unmapped	0		0	ACATCGTTCTTGTCCTGATCATTGATATCATGTTTGGGAGTGCAGCTAACACGGTCACGA	18	0	CUST_197272_PI248252247	CUST_197272_PI248252247	CUST_197272_PI248252247	Unknown	868.266	170.62	0	1	1.815595e+003	1.818080e+002	0	0	64	1.387344e+003	1380	2.568190e+002	3.156085e+002	207	5.138164e+001	51	7.406652e+000	7.042350e+000	0	0	0	0	0	0	0	0	1317.89	131.97	1	1.50088e-230	1	1	69.4497	7.40665	1	0	69.4497	50.7771	50.7771	1350.26	0.725874	51.3816	7.40665	0	1328.52	0	0
DATA	105	2	20	unmapped	0		0	ATTACCTGCAAACAGTATACTGACTTATCTCCTCAGTAGCTCTGTATCTGGTTTCTGCGT	20	0	CUST_156537_PI248252247	CUST_156537_PI248252247	CUST_156537_PI248252247	Unknown	893.716	171.095	0	1	7.973627e+002	8.029735e+001	0	0	66	6.500606e+002	619	1.173577e+002	1.430709e+002	203	5.226601e+001	52	7.436742e+000	7.783650e+000	0	0	0	0	0	0	0	0	580.461	58.4545	1	2.06753e-180	1	1	69.5997	7.43674	1	0	69.5997	48.8603	48.8603	612.975	0.727976	52.266	7.43674	0	591.006	0	0
DATA	106	2	21	unmapped	0		0	ATTGAAATTCGCAACGTGAATACTGGAAGGCTAGTTCAAGTCATCGAAGGGCAGGATATA	22	0	CUST_188779_PI248252247	CUST_188779_PI248252247	CUST_188779_PI248252247	Unknown	918.338	171.189	0	1	2.189945e+003	2.191982e+002	0	0	65	1.668677e+003	1602	2.922326e+002	3.624957e+002	201	5.209950e+001	52	7.355953e+000	8.154300e+000	0	0	0	0	0	0	0	0	1598.95	160.043	1	2.21063e-242	1	1	69.7313	7.35595	1	0	69.7313	48.2044	48.2044	1631.59	0.73013	52.0995	7.35595	0	1609.41	0	0
DATA	107	2	22	unmapped	0		0	TGCATTCCAAATGCTGTATCAGTCACAAAACATGGCCAAGCCTTCCGATCCTGTCAAAAC	24	0	CUST_74950_PI248252247	CUST_74950_PI248252247	CUST_74950_PI248252247	Unknown	943.931	171.306	0	1	7.998215e+002	8.053456e+001	0	0	65	6.557846e+002	645	7.792875e+001	7.635390e+001	205	5.333659e+001	53	7.782514e+000	8.154300e+000	0	0	0	0	0	0	0	0	585.918	58.9965	1	5.5473e-181	1	1	69.8665	7.78251	1	0	69.8665	47.5395	47.5395	618.699	0.732561	53.3366	7.78251	0	596.311	0	0
DATA	108	2	23	unmapped	0		0	ATCACGACCTAGCGATGCGTACGGCAATACAGCTGCAAATATAGGCGTATATATCTGTTA	26	0	CUST_172042_PI248252247	CUST_172042_PI248252247	CUST_172042_PI248252247	Unknown	969.5	171.352	0	1	2.022516e+005	2.022516e+004	0	2	64	1.487559e+005	146039	1.658694e+004	1.774984e+004	202	5.376238e+001	53	8.047927e+000	8.895600e+000	0	0	1	0	0	0	0	0	148686	14868.6	1	0	1	1	70.0023	8.04793	1	0	70.0023	57.5363	57.5363	148719	0.735153	53.7624	8.04793	0	148696	0	0
DATA	109	2	24	unmapped	0		0	GAGGACAAGGTAAATAATAAATGAGCGGATGGGTGATCAGATTGAGAGGTACGTATAGGT	28	0	CUST_111817_PI248252247	CUST_111817_PI248252247	CUST_111817_PI248252247	Unknown	994.582	171.427	9.38901	1	9.389015e+000	9.385254e+000	0	2	62	7.620968e+001	74.5	1.300837e+001	1.186080e+001	207	5.250242e+001	52	7.500728e+000	7.783650e+000	0	0	0	0	0	0	0	0	6.09052	6.92502	0	0.0231748	1	0	70.1192	7.50073	1	0	70.1192	57.5363	57.5363	39.1237	0.737862	52.5024	7.50073	0	16.3384	1	0
DATA	110	2	25	unmapped	0		0	CAGAAATCCATTGGGACTCGGCTTCTTCAGCACGCTGTCTGCTTTCCTCTTCCAGCCTAG	30	0	CUST_148656_PI248252247	CUST_148656_PI248252247	CUST_148656_PI248252247	Unknown	1020.33	171.5	0	1	1.723801e+002	1.959235e+001	2	0	64	1.979688e+002	199	2.957421e+001	2.928135e+001	204	5.222549e+001	52	7.206192e+000	7.413000e+000	0	0	0	0	0	0	0	0	127.698	14.5139	1	2.13053e-089	1	1	70.2707	7.20619	1	0	70.2707	57.5363	57.5363	160.883	0.740793	52.2255	7.20619	0	137.905	0	0
DATA	111	2	26	unmapped	0		0	TGTACACTGGCATCATTGAACTTGCCGTAACTCTGACCATTTATATCAGCCATCTTTCAT	32	0	CUST_189874_PI248252247	CUST_189874_PI248252247	CUST_189874_PI248252247	Unknown	1045.88	171.6	0	1	1.231735e+003	1.235221e+002	0	0	64	9.866094e+002	951	1.400077e+002	1.641979e+002	206	5.206796e+001	51	7.203335e+000	7.413000e+000	0	0	0	0	0	0	0	0	916.222	91.8815	1	2.62322e-208	1	1	70.3873	7.20334	1	0	70.3873	49.1849	49.1849	949.523	0.743847	52.068	7.20334	0	926.361	0	0
DATA	112	2	27	unmapped	0		0	CTATCAAGCGTTTTGTGCGCCAATTATCAAGCACCTGTTTGGTGCTCGTCAGATTAGGTA	34	0	CUST_79897_PI248252247	CUST_79897_PI248252247	CUST_79897_PI248252247	Unknown	1071	171.545	0	1	1.683638e+001	9.387467e+000	3	0	59	8.308475e+001	82	1.203914e+001	1.074885e+001	216	5.275463e+001	53	7.201420e+000	6.857025e+000	0	0	0	0	0	0	0	0	12.5758	7.01188	1	5.16742e-006	1	0	70.509	7.20142	1	0	70.509	55.8519	55.8519	45.9987	0.74694	52.7546	7.20142	0	22.6624	0	0
DATA	113	2	28	unmapped	0		0	TTGCGCTTGCCCCAGCATGCCTGCCTTGAAGGAAGTCTGTACGCAGGCCGCACACGATTT	36	0	CUST_49746_PI248252247	CUST_49746_PI248252247	CUST_49746_PI248252247	Unknown	1096.42	171.573	0	1	4.879497e+002	4.965379e+001	0	0	64	4.367031e+002	438.5	6.495558e+001	6.523440e+001	209	5.249761e+001	52	7.872863e+000	8.895600e+000	0	0	0	0	0	0	0	0	366.06	37.2503	1	2.57965e-152	1	1	70.6427	7.87286	1	0	70.6427	57.5363	57.5363	399.617	0.750201	52.4976	7.87286	0	376.11	0	0
DATA	114	2	29	unmapped	0		0	AAACGATGCCTAGACTCTAGGAGGTAGTTTATGTTTGGTTTCCTAGAGACGAGCAGTGTG	38	0	CUST_122077_PI248252247	CUST_122077_PI248252247	CUST_122077_PI248252247	Unknown	1121.61	171.948	0	1	1.902367e+003	1.904568e+002	0	0	64	1.504422e+003	1458	2.263209e+002	2.435170e+002	206	5.134466e+001	52	6.776044e+000	6.671700e+000	0	0	0	0	0	0	0	0	1433.64	143.529	1	1.05756e-235	1	1	70.7859	6.77604	1	0	70.7859	49.1849	49.1849	1467.34	0.753606	51.3447	6.77604	0	1443.66	0	0
DATA	115	2	30	unmapped	0		0	TGCAATTCACTTTGTTCATGGCTAAATCTATCGGCCCCATTGCTTTGATTGGGTTGACAC	40	0	CUST_84601_PI248252247	CUST_84601_PI248252247	CUST_84601_PI248252247	Unknown	1147.08	171.901	0	1	3.484804e+003	3.485995e+002	0	0	67	2.709104e+003	2595	4.650670e+002	5.055666e+002	207	5.191304e+001	52	7.385513e+000	7.413000e+000	0	0	0	0	0	0	0	0	2638.17	263.908	1	4.88346e-273	1	1	70.9297	7.38551	1	0	70.9297	46.8651	46.8651	2672.02	0.757051	51.913	7.38551	0	2648.19	0	0
DATA	116	2	31	unmapped	0		0	CTTCCGTTTGATAGAAGAGAGGAGTATGTATCAAATACATATCGACATAATCGACTTTCA	42	0	CUST_45807_PI248252247	CUST_45807_PI248252247	CUST_45807_PI248252247	Unknown	1172.5	172	0	1	1.303298e+001	9.162587e+000	0	0	62	8.096774e+001	78	1.433323e+001	1.686457e+001	209	5.176077e+001	52	6.896919e+000	7.413000e+000	0	0	0	0	0	0	0	0	9.91286	6.96904	1	0.000270501	1	0	71.0549	6.89692	1	0	71.0549	54.1152	54.1152	43.8817	0.760598	51.7608	6.89692	0	19.899	0	0
DATA	117	2	32		1028	E1A	0		44	1	(+)E1A_r60_3	E1A_r60_3	E1A_r60_3		1198	172	9.06537	1	9.065365e+000	9.026619e+000	0	2	67	7.119403e+001	72	1.207833e+001	1.186080e+001	214	5.281776e+001	52	7.672857e+000	8.154300e+000	0	0	0	0	0	0	0	0	0.00246779	6.89818	0	0.999259	1	0	71.1916	7.67286	1	0	71.1916	54.9904	54.9904	34.108	0.764205	52.8178	7.67286	0	9.97996	1	0
DATA	118	2	33	unmapped	0		0	ACTTATCTGGGTAGCGAAACGACTGATAGCGAGACATCGACCGGAAGGCCCACCACAAGC	46	0	CUST_146838_PI248252247	CUST_146838_PI248252247	CUST_146838_PI248252247	Unknown	1223.52	172.299	0	1	7.529750e+003	7.530286e+002	0	0	66	5.853667e+003	5578	9.147395e+002	9.646166e+002	195	5.265128e+001	53	6.949852e+000	7.042350e+000	0	0	0	0	0	0	0	0	5782.36	578.278	1	4.35766e-321	1	1	71.3023	6.94985	1	0	71.3023	49.8279	49.8279	5816.58	0.767936	52.6513	6.94985	0	5792.31	0	0
DATA	119	2	34	unmapped	0		0	ATTCATTCATTCGATCGGTAATCCTCATGAAAGCCATCGCTGGCTCATCACAAGACTAGG	48	0	CUST_73154_PI248252247	CUST_73154_PI248252247	CUST_73154_PI248252247	Unknown	1248.58	172.427	0	0	2.592044e+001	9.308153e+000	1	0	63	9.142857e+001	91	1.379892e+001	1.334340e+001	202	5.228713e+001	52	6.828877e+000	6.671700e+000	0	0	0	0	0	0	0	0	20.0005	7.18228	1	5.27111e-012	1	0	71.4281	6.82888	1	0	71.4281	65	65	54.3426	0.771612	52.2871	6.82888	0	29.9409	0	0
DATA	120	2	35	unmapped	0		0	GAAAATGATTCAATAGCTCAATTAGTCTCTAATTCAGGTTCGGCTTCCTGCTTACAAGCG	50	0	CUST_218125_PI248252247	CUST_218125_PI248252247	CUST_218125_PI248252247	Unknown	1274.33	172.5	0	0	1.448932e+001	9.013356e+000	0	0	66	8.275758e+001	82	1.195898e+001	1.538197e+001	213	5.158216e+001	51	6.730602e+000	6.671700e+000	0	0	0	0	0	0	0	0	11.2352	6.98908	1	4.10698e-005	1	0	71.5224	6.7306	1	0	71.5224	65	65	45.6716	0.775414	51.5822	6.7306	0	21.1416	0	0
DATA	121	2	36	unmapped	0		0	AGGAAACTATTATATCGTGCCGTGGCAAGTTATTTGCACTAAGCCCGGAAAATCAATGGA	52	0	CUST_214334_PI248252247	CUST_214334_PI248252247	CUST_214334_PI248252247	Unknown	1299.56	172.74	0	1	2.348858e+003	2.350526e+002	0	0	66	1.901833e+003	1860.5	2.479627e+002	2.802114e+002	203	5.140887e+001	51	7.035646e+000	8.154300e+000	0	0	0	0	0	0	0	0	1830.23	183.153	1	1.18702e-250	1	1	71.6003	7.03565	1	0	71.6003	49.5074	49.5074	1864.75	0.779201	51.4089	7.03565	0	1840.1	0	0
DATA	122	2	37	unmapped	0		0	TCTTCAGTTGACTGTGTAGAAGCATCAATCTGAATGTCAGACTGGCTGGAATCAGCCTTG	54	0	CUST_169791_PI248252247	CUST_169791_PI248252247	CUST_169791_PI248252247	Unknown	1324.89	172.5	0	0	9.532662e+000	8.862262e+000	1	0	63	7.911111e+001	80	1.321425e+001	1.149015e+001	209	5.082297e+001	51	7.044655e+000	7.413000e+000	0	0	0	0	0	0	0	0	7.46331	6.93844	1	0.0056091	1	0	71.6478	7.04465	1	0	71.6478	65	65	42.0251	0.78292	50.823	7.04465	0	17.2636	1	0
DATA	123	2	38	unmapped	0		0	CCGAGTTTCGGGAATACAATAACTTGTTCGAGCACTGTCAATCACGCTCCAACATCATTG	56	0	CUST_72403_PI248252247	CUST_72403_PI248252247	CUST_72403_PI248252247	Unknown	1350.42	172.573	0	0	2.821187e+001	9.210738e+000	1	1	62	9.388710e+001	91	1.283068e+001	1.315807e+001	207	5.054106e+001	50	6.926592e+000	6.671700e+000	0	0	0	0	0	0	0	0	22.1954	7.24647	1	5.25382e-014	1	0	71.6917	6.92659	1	0	71.6917	65	65	56.8011	0.786741	50.5411	6.92659	0	31.9316	0	0
DATA	124	2	39	unmapped	0		0	AAAGGTTGAAGCTAAAGGTCCCACTCCTACAAACCCCGCGAAGAAGTTGTAGAGATTACT	58	0	CUST_160931_PI248252247	CUST_160931_PI248252247	CUST_160931_PI248252247	Unknown	1375.78	172.824	0	1	5.254010e+003	5.254735e+002	0	0	66	4.225409e+003	4062.5	8.727681e+002	9.447868e+002	208	5.169231e+001	51	7.065705e+000	6.671700e+000	0	0	0	0	0	0	0	0	4153.69	415.427	1	7.86764e-301	1	1	71.7145	7.06571	1	0	71.7145	48.2044	48.2044	4188.32	0.790576	51.6923	7.06571	0	4163.35	0	0
DATA	125	2	40	unmapped	0		0	GAGAAGTTCGACGGTAATCTCCGCCAAGTGCTGCATGAATGGTGCTAGCAATAGACGAGG	60	0	CUST_165994_PI248252247	CUST_165994_PI248252247	CUST_165994_PI248252247	Unknown	1400.42	172.784	8.72266	1	8.722656e+000	8.718130e+000	0	0	65	7.773846e+001	77	1.141720e+001	1.260210e+001	212	5.233019e+001	52	7.544147e+000	8.895600e+000	0	0	0	0	0	0	0	0	5.99654	6.9242	0	0.0253434	1	0	71.7419	7.54415	1	0	71.7419	48.2044	48.2044	40.6525	0.79423	52.3302	7.54415	0	15.5892	1	0
DATA	126	2	41	unmapped	0		0	GCGAAAGGGGCTGGGCAGAGAAGATAAGAAGGATAAGAAGCAGCAGCCGCAATCCAAGTT	62	0	CUST_83902_PI248252247	CUST_83902_PI248252247	CUST_83902_PI248252247	Unknown	1426.41	172.908	0	1	5.674797e+003	5.675455e+002	0	0	64	4.600828e+003	4439.5	8.045977e+002	8.428581e+002	214	5.092991e+001	50	6.448040e+000	7.413000e+000	0	0	0	0	0	0	0	0	4529.06	452.958	1	3.96529e-306	1	1	71.7695	6.44804	1	0	71.7695	49.1849	49.1849	4563.74	0.798101	50.9299	6.44804	0	4538.59	0	0
DATA	127	2	42	unmapped	0		0	AATATATCAGGGGAATGGGATTTGGCTTCGTCACCTGGCCAGGTGAGAATCAACGTACAA	64	0	CUST_91531_PI248252247	CUST_91531_PI248252247	CUST_91531_PI248252247	Unknown	1451.85	172.919	0	1	2.552687e+003	2.554136e+002	0	0	66	2.118636e+003	2010	3.454619e+002	4.073443e+002	213	5.153052e+001	51	7.044686e+000	7.413000e+000	0	0	0	0	0	0	0	0	2046.84	204.801	1	1.68549e-257	1	1	71.7927	7.04469	1	0	71.7927	47.8731	47.8731	2081.55	0.801839	51.5305	7.04469	0	2056.31	0	0
DATA	128	2	43	unmapped	0		0	TTGCAATAACAACCGCTTTCTTCAACAACCTCTGGTCAACATATTACAAACGTACCATGG	66	0	CUST_92218_PI248252247	CUST_92218_PI248252247	CUST_92218_PI248252247	Unknown	1477.65	173.385	0	1	8.405972e+002	8.449462e+001	0	0	64	7.490781e+002	704	1.436893e+002	1.719816e+002	204	4.995098e+001	49	6.506348e+000	7.413000e+000	0	0	0	0	0	0	0	0	677.26	68.0764	1	7.84545e-190	1	1	71.818	6.50635	1	0	71.818	50.7771	50.7771	711.992	0.805689	49.951	6.50635	0	686.675	0	0
DATA	129	2	44	unmapped	0		0	CTGCGAAAAAGTCTCTGAATGCACTGGTCGAGAGGTTCAATCTTTGAATCTAGTCGCACG	68	0	CUST_92027_PI248252247	CUST_92027_PI248252247	CUST_92027_PI248252247	Unknown	1502.73	173.38	0	1	2.457151e+003	2.458629e+002	0	0	64	2.060406e+003	2020	3.641470e+002	3.902944e+002	217	5.146544e+001	51	7.367342e+000	7.413000e+000	0	0	0	0	0	0	0	0	1988.55	198.975	1	9.89586e-256	1	1	71.8519	7.36734	1	0	71.8519	50.7771	50.7771	2023.32	0.809293	51.4654	7.36734	0	1997.94	0	0
DATA	130	2	45	unmapped	0		0	ACTCACCTTGCCTTCTATTCGCATCATATGTCATGCTATGCTTGTTTGGTAATAACTCCA	70	0	CUST_189593_PI248252247	CUST_189593_PI248252247	CUST_189593_PI248252247	Unknown	1528.68	173.273	0	1	1.070434e+004	1.070467e+003	0	0	64	8.773938e+003	8365	1.564590e+003	1.897913e+003	209	5.227273e+001	52	8.132158e+000	8.895600e+000	0	0	0	0	0	0	0	0	8702.05	870.232	1	0	1	1	71.8869	8.13216	1	0	71.8869	49.8279	49.8279	8736.85	0.812946	52.2727	8.13216	0	8711.4	0	0
DATA	131	2	46	unmapped	0		0	CAGTCTGTACGACCTCAAGAAGCGATTTGATCGTGAGCTTGATGGTCTCTTCTTTACTCA	72	0	CUST_44501_PI248252247	CUST_44501_PI248252247	CUST_44501_PI248252247	Unknown	1553.5	173.5	0	1	6.762016e+001	1.082172e+001	0	0	68	1.271176e+002	128.5	2.516485e+001	2.761342e+001	206	5.068447e+001	50	6.893790e+000	6.671700e+000	0	0	0	0	0	0	0	0	55.2088	8.83544	1	8.00111e-045	1	1	71.9089	6.89379	1	0	71.9089	57.5363	57.5363	90.0316	0.816454	50.6845	6.89379	0	64.527	0	0
DATA	132	2	47	unmapped	0		0	CTTCGTTCGTCGTTGTGCTGGATGATGGACGGGTGGATCGATTGATATGTTCATTATTTT	74	0	CUST_172050_PI248252247	CUST_172050_PI248252247	CUST_172050_PI248252247	Unknown	1578.89	173.5	0	1	2.621692e+005	2.621692e+004	0	0	64	2.150326e+005	209464	3.333718e+004	3.972177e+004	200	5.719500e+001	57	9.146874e+000	8.895600e+000	0	0	1	0	0	0	0	0	214961	21496.1	1	0	1	1	71.9461	9.14687	1	0	71.9461	56.9804	56.9804	214995	0.819931	57.195	9.14687	0	214970	0	0
DATA	133	2	48	unmapped	0		0	GGTAGGAACACAAGTGCTATAGGGTGGTTTTTCACAAGGGCTACATCCAGTCGTTGGTGT	76	0	CUST_97166_PI248252247	CUST_97166_PI248252247	CUST_97166_PI248252247	Unknown	1604.42	173.573	0	1	1.597368e+001	8.528922e+000	0	0	64	8.512500e+001	87	1.579883e+001	1.742055e+001	205	5.317073e+001	52	7.722206e+000	8.154300e+000	0	0	0	0	0	0	0	0	13.1522	7.02245	1	2.02234e-006	1	0	71.9728	7.72221	1	0	71.9728	57.5363	57.5363	48.039	0.823369	53.1707	7.72221	0	22.44	0	0
DATA	134	2	49	unmapped	0		0	TGAATGATACCCTATGTATCGTTACAACCTTGATCATGCCTATCGCATCTACTGATGAAA	78	0	CUST_150795_PI248252247	CUST_150795_PI248252247	CUST_150795_PI248252247	Unknown	1629.44	173.329	0	1	5.199486e+003	5.200156e+002	0	0	64	4.369891e+003	4158.5	7.801751e+002	1.021326e+003	191	5.172775e+001	51	6.238186e+000	6.301050e+000	0	0	0	0	0	0	0	0	4297.89	429.845	1	6.40011e-303	1	1	71.9972	6.23819	1	0	71.9972	50.1463	50.1463	4332.8	0.8266	51.7277	6.23819	0	4307.17	0	0
DATA	135	2	50		0		0		80	1	ETG02_36680	ETG02_36680	ETG02_36680		1655.09	173.935	8.34674	1	8.346735e+000	8.311573e+000	1	0	66	7.278788e+001	69.5	1.481633e+001	1.556730e+001	209	5.034928e+001	50	7.699120e+000	7.413000e+000	0	0	0	0	0	0	0	0	0.7661	6.89861	0	0.773196	1	0	72.0218	7.69912	1	0	72.0218	54.4085	54.4085	35.7019	0.83	50.3493	7.69912	0	10.0317	1	0
DATA	136	2	51	unmapped	0		0	CTATCAGCAACTTTCTGCTGATCCTAACTCACTGGCTAACCTTGATCAAGATCTTCCGAA	82	0	CUST_24342_PI248252247	CUST_24342_PI248252247	CUST_24342_PI248252247	Unknown	1680.37	173.829	0	1	1.824353e+003	1.826231e+002	0	0	65	1.591954e+003	1599	2.347899e+002	2.846592e+002	214	5.474299e+001	54	7.684160e+000	8.154300e+000	0	0	0	0	0	0	0	0	1519.91	152.147	1	2.80245e-239	1	1	72.0451	7.68416	1	0	72.0451	49.8279	49.8279	1554.87	0.833122	54.743	7.68416	0	1529.17	0	0
DATA	137	2	52	unmapped	0		0	GTCGAATATATACGAACGGATGTAACGGCTCTTGTCTTAGTATCAAGCACTATTGAGCAG	84	0	CUST_89373_PI248252247	CUST_89373_PI248252247	CUST_89373_PI248252247	Unknown	1705.91	174.065	0	1	3.588215e+004	3.588224e+003	0	0	62	3.007856e+004	28486.5	5.574394e+003	6.445929e+003	207	5.271014e+001	52	7.360551e+000	7.413000e+000	0	0	1	0	0	0	0	0	30006.5	3000.66	1	0	1	1	72.0654	7.36055	1	0	72.0654	54.4085	54.4085	30041.5	0.836251	52.7101	7.36055	0	30015.8	0	0
DATA	138	2	53	unmapped	0		0	GAACAACTACGATTATTTATAGGTTTGATGTTGAAACGAAGGGTGCTCCAGGCAGCCAGA	86	0	CUST_190930_PI248252247	CUST_190930_PI248252247	CUST_190930_PI248252247	Unknown	1731.42	174.427	0	1	3.851664e+001	9.076694e+000	0	0	64	1.044063e+002	104	1.789717e+001	2.038575e+001	203	5.243350e+001	52	7.617675e+000	7.413000e+000	0	0	0	0	0	0	0	0	32.3271	7.61809	1	8.84298e-024	1	0	72.0791	7.61767	1	0	72.0791	57.5363	57.5363	67.3202	0.839303	52.4335	7.61767	0	41.5909	0	0
DATA	139	2	54	unmapped	0		0	CATAAATATGAAAGAAGGGTATGACTGCTATCCCCACGTCACCAGGCCTGAACTGACTTT	88	0	CUST_32960_PI248252247	CUST_32960_PI248252247	CUST_32960_PI248252247	Unknown	1756.38	173.622	8.22812	1	8.228117e+000	8.192949e+000	1	0	63	7.050794e+001	70	1.138884e+001	1.149015e+001	222	5.180631e+001	51	7.278764e+000	7.413000e+000	0	0	0	0	0	0	0	0	-1.57325	6.89818	0	0.554148	1	0	72.0812	7.27876	1	0	72.0812	39.0882	39.0882	33.4219	0.841966	51.8063	7.27876	0	7.69421	1	0
DATA	140	2	55	unmapped	0		0	AGGATATCTGTAATATATATGTGTAATATGATCACTGATAATCAACCATATAAAAGTGAT	90	0	CUST_26159_PI248252247	CUST_26159_PI248252247	CUST_26159_PI248252247	Unknown	1781.49	174.313	0	1	7.926361e+001	1.137968e+001	0	0	65	1.390462e+002	139	2.430498e+001	2.298030e+001	209	5.179904e+001	51	7.122405e+000	7.413000e+000	0	0	0	0	0	0	0	0	66.9644	9.61391	1	3.74731e-054	1	1	72.0818	7.1224	1	0	72.0818	50.4627	50.4627	101.96	0.844831	51.799	7.1224	0	76.2269	0	0
DATA	141	2	56		1028	E1A	0		92	1	(+)E1A_r60_a97	E1A_r60_a97	E1A_r60_a97		1807.31	174.378	0	1	1.793017e+003	1.794863e+002	0	0	65	1.591738e+003	1518	2.227890e+002	2.550072e+002	221	5.339819e+001	53	7.057220e+000	8.154300e+000	0	0	0	0	0	0	0	0	1519.66	152.123	1	2.86709e-239	1	1	72.0756	7.05722	1	0	72.0756	48.5334	48.5334	1554.65	0.847545	53.3982	7.05722	0	1528.93	0	1
DATA	142	2	57	unmapped	0		0	ATTTCATCTGTGGCAATGTCTACTAAACAGCCCAACGGATTACTCGTAAAGGATCTGCTC	94	0	CUST_200037_PI248252247	CUST_200037_PI248252247	CUST_200037_PI248252247	Unknown	1832.67	174.5	0	0	6.558225e+001	1.043335e+001	1	0	65	1.278154e+002	124	2.244569e+001	2.149770e+001	212	5.251887e+001	51.5	7.465854e+000	7.598325e+000	0	0	0	0	0	0	0	0	55.7521	8.8695	1	2.80955e-045	1	1	72.0632	7.46585	1	0	72.0632	65	65	90.7294	0.85011	52.5189	7.46585	0	65.0149	0	0
DATA	143	2	58	unmapped	0		0	CGTGCTCAAGCTCCAACGCCCTTCACAATCAAGGAATGTTCTAAATGTATGAATTACATT	96	0	CUST_174040_PI248252247	CUST_174040_PI248252247	CUST_174040_PI248252247	Unknown	1858.56	174.531	0	1	6.994885e+003	6.995353e+002	0	0	64	6.035875e+003	5818.5	1.142049e+003	1.271144e+003	216	5.181944e+001	51	7.583323e+000	8.154300e+000	0	0	0	0	0	0	0	0	5963.82	596.421	1	5.43472e-323	1	1	72.0596	7.58332	1	0	72.0596	50.4627	50.4627	5998.79	0.852597	51.8194	7.58332	0	5973.09	0	0
DATA	144	2	59	unmapped	0		0	TTATTATTTCTGGATTATATGCAGGCAATACATCACTAGCCCTTAATTATTCTATCCAAT	98	0	CUST_28916_PI248252247	CUST_28916_PI248252247	CUST_28916_PI248252247	Unknown	1883.86	174.608	0	1	2.764858e+003	2.766035e+002	0	0	65	2.435800e+003	2357	3.816582e+002	4.099389e+002	215	5.140465e+001	51	7.314623e+000	7.413000e+000	0	0	0	0	0	0	0	0	2363.74	236.474	1	2.59408e-266	1	1	72.0629	7.31462	1	0	72.0629	50.1463	50.1463	2398.71	0.854922	51.4047	7.31462	0	2373.04	0	0
DATA	145	2	60	unmapped	0		0	GCGCGTACGGTAGTCGTCTCACGGGTGCCGGATGGGGCGGATGCACAGTCTCCCTTGTGG	100	0	CUST_127422_PI248252247	CUST_127422_PI248252247	CUST_127422_PI248252247	Unknown	1909.35	174.88	0	1	2.643202e+004	2.643214e+003	0	0	66	2.272916e+004	21969.1	2.936318e+003	3.492063e+003	197	5.260406e+001	52	7.136110e+000	7.413000e+000	0	0	1	0	0	0	0	0	22657.1	2265.72	1	0	1	1	72.0758	7.13611	1	0	72.0758	48.8603	48.8603	22692.1	0.857183	52.6041	7.13611	0	22666.4	0	0
DATA	146	2	61	unmapped	0		0	GCTTTCACAACTGCTTCCACCTCTCAAGAAACCTCGTGTAGATATGTTCAATGGGCTTTC	102	0	CUST_166631_PI248252247	CUST_166631_PI248252247	CUST_166631_PI248252247	Unknown	1934.5	175	0	1	3.514090e+001	8.763345e+000	0	0	62	1.022742e+002	99.5	1.589223e+001	1.612328e+001	213	5.225352e+001	51	8.310686e+000	8.154300e+000	0	0	0	0	0	0	0	0	30.1957	7.53012	1	1.07672e-021	1	0	72.0785	8.31069	1	0	72.0785	54.1152	54.1152	65.1882	0.859275	52.2535	8.31069	0	39.5864	0	0
DATA	147	2	62	unmapped	0		0	TGAATAATAGTATCAAAAAGTTAGAAGAAACGGTTAAGAGACCGCACAGAAAAGAACAGT	104	0	CUST_170040_PI248252247	CUST_170040_PI248252247	CUST_170040_PI248252247	Unknown	1959.61	175.069	8.04396	0	8.043960e+000	8.009579e+000	0	0	64	6.276563e+001	63	1.034905e+001	1.111950e+001	212	5.248113e+001	52.5	6.793824e+000	7.413000e+000	0	0	0	0	0	0	0	0	-9.3093	6.89818	0	0.000604553	1	0	72.0749	6.79382	1	0	72.0749	65	65	25.6796	0.861242	52.4811	6.79382	0	0.121704	1	0
DATA	148	2	63	unmapped	0		0	CTCAAGTAGCTACACGATTCCTGTTTACTCGATAGGAAATTTACAAAGTGATCTATGTAA	106	0	CUST_182677_PI248252247	CUST_182677_PI248252247	CUST_182677_PI248252247	Unknown	1985.04	175.982	0	1	9.907978e+000	8.052040e+000	0	0	69	8.063768e+001	79	1.285550e+001	1.408470e+001	199	5.265327e+001	53	8.049429e+000	8.895600e+000	0	0	0	0	0	0	0	0	8.55317	6.95101	1	0.00157196	1	0	72.0845	8.04943	1	0	72.0845	42.5954	42.5954	43.5517	0.86326	52.6533	8.04943	0	18.0373	1	0
DATA	149	2	64	unmapped	0		0	AGCGGCTAGGTAAGCTCCGAAGCAGGCGAACACGTATTGACAAGCCAATTAGGGTCGACA	108	0	CUST_24422_PI248252247	CUST_24422_PI248252247	CUST_24422_PI248252247	Unknown	2010.58	175.427	0	1	2.161405e+001	8.263122e+000	3	0	61	9.078689e+001	92	1.336427e+001	1.334340e+001	211	5.171564e+001	51	7.283033e+000	8.154300e+000	0	0	0	0	0	0	0	0	18.6946	7.14702	1	7.47992e-011	1	0	72.0923	7.28303	1	0	72.0923	57.5363	57.5363	53.7009	0.864929	51.7156	7.28303	0	28.2492	0	0
DATA	150	2	65	unmapped	0		0	TATTTAAATCACTAACCGCCGCAGGCCCCGCATAAGTATCCGTCCAGTCACTGCTCAGGC	110	0	CUST_107182_PI248252247	CUST_107182_PI248252247	CUST_107182_PI248252247	Unknown	2036	175.455	0	1	3.446266e+001	8.674266e+000	0	0	62	1.019677e+002	101	1.513759e+001	1.519665e+001	199	5.229146e+001	52	7.302655e+000	7.042350e+000	0	0	0	0	0	0	0	0	29.8645	7.5169	1	2.27023e-021	1	0	72.1033	7.30265	1	0	72.1033	55.8519	55.8519	64.8817	0.866575	52.2915	7.30265	0	39.4939	0	0
DATA	151	2	66	unmapped	0		0	TATTTCTTGTTATCGCACTTGGATGCAAAAGGTTTTTTACCGAGTACATTTACAATCCTG	112	0	CUST_38379_PI248252247	CUST_38379_PI248252247	CUST_38379_PI248252247	Unknown	2061.5	175.5	7.98023	0	7.980232e+000	7.946124e+000	2	0	66	6.957576e+001	68.5	1.105102e+001	1.093418e+001	211	5.352607e+001	53	7.369372e+000	7.042350e+000	0	0	0	0	0	0	0	0	-2.53438	6.89818	0	0.341093	1	0	72.1101	7.36937	1	0	72.1101	65	65	32.4898	0.868119	53.5261	7.36937	0	7.17218	1	0
DATA	152	2	67	unmapped	0		0	ATGCTCTTACAAAGACTGGGAGCGCTGCCGGCATTCGTGAAGGATTTCCCTTTCTTTAGG	114	0	CUST_136990_PI248252247	CUST_136990_PI248252247	CUST_136990_PI248252247	Unknown	2086.95	175.608	0	1	2.373819e+003	2.375144e+002	0	0	64	2.136313e+003	2098	2.867145e+002	3.315464e+002	206	5.166505e+001	51	6.922529e+000	7.227675e+000	0	0	0	0	0	0	0	0	2064.19	206.534	1	5.1305e-258	1	1	72.1251	6.92253	1	0	72.1251	49.1849	49.1849	2099.23	0.869564	51.665	6.92253	0	2073.98	0	0
DATA	153	2	68	unmapped	0		0	AGAGGACCAAGGCCACCACAGAGGCATAAAGGGGATGATATTTTTTGAAAACCTTTTACC	116	0	CUST_37799_PI248252247	CUST_37799_PI248252247	CUST_37799_PI248252247	Unknown	2112.42	175.573	0	1	5.002811e+004	5.002817e+003	0	0	66	4.364084e+004	42110.7	6.732272e+003	8.785220e+003	206	5.810194e+001	58	8.114083e+000	8.154300e+000	0	0	1	0	0	0	0	0	43568.7	4356.88	1	0	1	1	72.1086	8.11408	1	0	72.1086	57.5363	57.5363	43603.8	0.870885	58.1019	8.11408	0	43578.6	0	0
DATA	154	2	69	unmapped	0		0	GTACAGCGTTAGGGTTGGCGTCATTGTGCCAGAAATCATTTCTTCATCTTTTTGCAAGTC	118	0	CUST_216464_PI248252247	CUST_216464_PI248252247	CUST_216464_PI248252247	Unknown	2137.57	175.734	0	1	3.830553e+002	3.911363e+001	1	0	65	4.061538e+002	396	6.024980e+001	6.078660e+001	206	5.756796e+001	57	9.829410e+000	9.451575e+000	0	0	0	0	0	0	0	0	334.071	34.1118	1	9.25635e-147	1	1	72.083	9.82941	1	0	72.083	50.7771	50.7771	369.068	0.872122	57.568	9.82941	0	343.997	0	0
DATA	155	2	70	unmapped	0		0	ATTTATTCGAAGCACAAGTAAGACCGCTGAACGTAGTTTGACGACTCGAGCGTGTCTCTT	120	0	CUST_158669_PI248252247	CUST_158669_PI248252247	CUST_158669_PI248252247	Unknown	2163.21	176.236	0	1	1.303573e+003	1.305964e+002	0	0	64	1.210500e+003	1174.5	1.963418e+002	2.236873e+002	200	5.884000e+001	58.5	8.960236e+000	9.080925e+000	0	0	0	0	0	0	0	0	1138.46	114.054	1	1.35843e-221	1	1	72.0447	8.96024	1	0	72.0447	47.5395	47.5395	1173.41	0.873334	58.84	8.96024	0	1148.44	0	0
DATA	156	2	71	unmapped	0		0	CATTTAATACTACTGGTATTAGTCACGAGAAGGTATCTGAATTCATAATCCAGAACTGCT	122	0	CUST_128022_PI248252247	CUST_128022_PI248252247	CUST_128022_PI248252247	Unknown	2188.18	176.243	0	1	1.379061e+001	8.009048e+000	4	1	61	8.406557e+001	84	8.611753e+000	8.154300e+000	201	5.729851e+001	57	8.699451e+000	8.895600e+000	0	0	0	0	0	0	0	0	12.0579	7.00278	1	1.17235e-005	1	0	72.0076	8.69945	1	0	72.0076	47.8731	47.8731	46.9796	0.874358	57.2985	8.69945	0	22.1012	0	0
DATA	157	2	72	unmapped	0		0	ACAAGCTCTCTTTATCAATCGCATCGCTTCTCCGCAACACCTTGTCCAGCATGCGTACGA	124	0	CUST_4741_PI248252247	CUST_4741_PI248252247	CUST_4741_PI248252247	Unknown	2213.93	175.88	0	1	7.276739e+001	1.072673e+001	0	0	66	1.356515e+002	133	2.489392e+001	2.854005e+001	220	5.819091e+001	57	8.085723e+000	8.895600e+000	0	0	0	0	0	0	0	0	63.6919	9.3889	1	1.16566e-051	1	1	71.9596	8.08572	1	0	71.9596	47.5395	47.5395	98.5655	0.875281	58.1909	8.08572	0	73.7999	0	0
DATA	158	2	73	unmapped	0		0	CAACCCGACTCGCGGCGCGTGGATTCATAAAACATGATAGTAATTATATATTGTCCTTTA	126	0	CUST_190660_PI248252247	CUST_190660_PI248252247	CUST_190660_PI248252247	Unknown	2239.39	176.069	0	1	5.616782e+004	5.616787e+003	0	0	65	4.928548e+004	48383.7	4.789232e+003	5.371311e+003	207	5.708696e+001	57	8.161725e+000	7.783650e+000	0	0	1	0	0	0	0	0	49213.6	4921.36	1	0	1	1	71.8907	8.16173	1	0	71.8907	53.8203	53.8203	49248.4	0.876188	57.087	8.16173	0	49223.7	0	0
DATA	159	2	74	unmapped	0		0	TTTAATAAACTCTTCTTGTTCCGGTGTGGGTTCATCGCCGTCTTCGGAGAGGTAAGATGA	128	0	CUST_34851_PI248252247	CUST_34851_PI248252247	CUST_34851_PI248252247	Unknown	2264.58	176.427	0	1	4.292019e+001	8.960177e+000	0	0	64	1.095156e+002	110.5	1.522737e+001	1.556730e+001	205	5.697073e+001	57	8.667560e+000	8.154300e+000	0	0	0	0	0	0	0	0	37.6426	7.85841	1	6.08552e-029	1	1	71.873	8.66756	1	0	71.873	57.5363	57.5363	72.4296	0.877037	56.9707	8.66756	0	47.8945	0	0
DATA	160	2	75		66	Structural	0		1	1	DarkCorner	DarkCorner	DarkCorner		2290	176.455	0	1	2.794838e+001	8.340792e+000	6	0	56	9.630357e+001	96	1.584002e+001	1.445535e+001	202	5.726238e+001	57	7.792423e+000	7.413000e+000	0	0	0	0	0	1	0	0	24.5327	7.32144	1	3.31745e-016	1	0	71.7708	7.79242	1	0	71.7708	55.8519	55.8519	59.2176	0.877787	57.2624	7.79242	0	34.8096	0	0
DATA	161	2	76		66	Structural	0		1	1	DarkCorner	DarkCorner	DarkCorner		2314.9	175.986	0	1	2.183592e+001	8.150975e+000	1	0	66	9.087879e+001	90	1.194798e+001	1.260210e+001	212	5.775943e+001	57	8.556678e+000	8.895600e+000	0	0	0	0	0	1	0	0	19.1809	7.15989	1	2.8105e-011	1	0	71.6979	8.55668	1	0	71.6979	46.8651	46.8651	53.7928	0.878409	57.7594	8.55668	0	29.5195	0	0
DATA	162	2	77		66	Structural	0		1	1	DarkCorner	DarkCorner	DarkCorner		2340.68	176.099	0	1	2.893910e+001	8.363697e+000	1	0	65	9.709231e+001	94	1.756214e+001	1.779120e+001	209	5.753110e+001	57	7.384381e+000	8.154300e+000	0	0	0	0	0	1	0	0	25.4397	7.35233	1	4.50044e-017	1	0	71.6526	7.38438	1	0	71.6526	47.5395	47.5395	60.0063	0.879076	57.5311	7.38438	0	35.874	0	0
DATA	163	2	78		66	Structural	0		1	1	DarkCorner	DarkCorner	DarkCorner		2365.75	176.349	0	1	3.325854e+001	8.517657e+000	0	0	64	1.008281e+002	101	1.471049e+001	1.649393e+001	215	5.763721e+001	57	8.495106e+000	8.895600e+000	0	0	0	0	0	1	0	0	29.2576	7.493	1	8.89746e-021	1	0	71.5705	8.49511	1	0	71.5705	51.0895	51.0895	63.7421	0.879702	57.6372	8.49511	0	39.7522	0	0
DATA	164	2	79		66	Structural	0		1	1	DarkCorner	DarkCorner	DarkCorner		2391.34	176.463	0	1	2.511265e+001	8.228791e+000	1	0	63	9.358730e+001	95	1.598450e+001	1.853250e+001	215	5.754419e+001	57	7.796276e+000	8.154300e+000	0	0	0	0	0	1	0	0	22.1065	7.24375	1	6.35245e-014	1	0	71.4808	7.79628	1	0	71.4808	51.0895	51.0895	56.5013	0.880293	57.5442	7.79628	0	32.6641	0	0
DATA	165	2	80		66	Structural	0		1	1	DarkCorner	DarkCorner	DarkCorner		2416.84	176.838	0	1	2.438900e+001	8.201938e+000	1	0	64	9.287500e+001	93.5	1.485111e+001	1.704990e+001	203	5.845813e+001	59	9.254486e+000	1.000755e+001	0	0	0	0	0	1	0	0	21.484	7.225	1	2.38281e-013	1	0	71.391	9.25449	1	0	71.391	49.8279	49.8279	55.789	0.880889	58.4581	9.25449	0	32.1083	0	0
DATA	166	2	81		66	Structural	0		1	1	DarkCorner	DarkCorner	DarkCorner		2442.28	176.56	0	1	2.435412e+001	8.196513e+000	2	1	62	9.277419e+001	93	1.258469e+001	1.352873e+001	210	5.931905e+001	59	9.359289e+000	1.000755e+001	0	0	0	0	0	1	0	0	21.4659	7.22446	1	2.4759e-013	1	0	71.3083	9.35929	1	0	71.3083	47.8731	47.8731	55.6882	0.881406	59.319	9.35929	0	32.1752	0	0
DATA	167	2	82		66	Structural	0		1	1	DarkCorner	DarkCorner	DarkCorner		2467.56	176.577	0	1	2.097017e+001	8.097738e+000	3	0	61	8.977049e+001	90	1.248652e+001	1.111950e+001	212	5.708019e+001	57	7.772731e+000	8.154300e+000	0	0	0	0	0	1	0	0	18.4947	7.14181	1	1.11509e-010	1	0	71.2758	7.77273	1	0	71.2758	47.2035	47.2035	52.6845	0.881951	57.0802	7.77273	0	29.3421	0	0
DATA	168	2	83		66	Structural	0		1	1	DarkCorner	DarkCorner	DarkCorner		2493.39	177.069	0	1	2.444753e+001	8.189492e+000	1	0	63	9.277778e+001	93	1.327069e+001	1.334340e+001	201	5.579104e+001	55	8.115178e+000	8.895600e+000	0	0	0	0	0	1	0	0	21.5765	7.22775	1	1.95933e-013	1	0	71.2013	8.11518	1	0	71.2013	53.8203	53.8203	55.6918	0.882564	55.791	8.11518	0	32.5265	0	0
DATA	169	2	84		66	Structural	0		1	1	DarkCorner	DarkCorner	DarkCorner		2518.5	177.352	0	1	2.377523e+001	8.164601e+000	0	0	66	9.213636e+001	89	1.478033e+001	1.612328e+001	215	5.662326e+001	56	8.393501e+000	9.636900e+000	0	0	0	0	0	1	0	0	20.9974	7.21068	1	6.63775e-013	1	0	71.1389	8.3935	1	0	71.1389	57.5363	57.5363	55.0504	0.883163	56.6233	8.3935	0	32.065	0	0
DATA	170	2	85		260	BrightCorner	0		0	1	GE_BrightCorner	GE_BrightCorner	GE_BrightCorner		2544.4	177.778	0	1	3.209676e+003	3.210624e+002	0	3	62	2.907919e+003	2920	2.215794e+002	2.251699e+002	556	5.634712e+001	55	8.381447e+000	8.895600e+000	0	0	0	0	0	0	0	0	2836.8	283.764	1	1.75483e-277	1	1	71.1178	8.38145	1	0	71.1178	47.8731	47.8731	2870.83	0.883828	56.3471	8.38145	0	2848.04	0	0
DATA	171	3	1		66	Structural	0		1	1	DarkCorner	DarkCorner	DarkCorner		398	176.455	9.27847	0	9.278466e+000	9.238809e+000	1	0	61	5.898361e+001	59	7.513303e+000	8.895600e+000	382	5.111518e+001	51	6.834168e+000	6.671700e+000	0	0	0	0	0	0	0	0	-7.58768	6.89818	0	0.00488244	1	0	66.5713	6.83417	1	0	66.5713	65	65	21.8976	0.746653	51.1152	6.83417	0	5.31813	0	0
DATA	172	3	2		66	Structural	0		1	1	DarkCorner	DarkCorner	DarkCorner		423.418	176.427	9.34051	0	9.340507e+000	9.300585e+000	1	0	63	5.963492e+001	59	8.016720e+000	9.266250e+000	53	5.239623e+001	52	7.548152e+000	8.154300e+000	0	0	0	0	0	0	0	0	-7.09677	6.89818	0	0.00836042	1	0	66.7317	7.54815	1	0	66.7317	65	65	22.5489	0.741694	52.3962	7.54815	0	5.63203	0	0
DATA	173	3	3		66	Structural	0		1	1	DarkCorner	DarkCorner	DarkCorner		448.582	176.427	9.39528	0	9.395279e+000	9.355123e+000	2	0	62	5.843548e+001	58	7.497805e+000	7.227675e+000	62	5.393548e+001	52	8.186096e+000	8.524950e+000	0	0	0	0	0	0	0	0	-8.45142	6.89818	0	0.00177961	1	0	66.8869	8.1861	1	0	66.8869	65	65	21.3495	0.73737	53.9355	8.1861	0	4.10449	0	0
DATA	174	3	4		66	Structural	0		1	1	DarkCorner	DarkCorner	DarkCorner		474.333	176.5	9.44456	0	9.444562e+000	9.404195e+000	1	0	65	5.963077e+001	57	8.401208e+000	8.895600e+000	47	5.240426e+001	51	7.496839e+000	8.154300e+000	0	0	0	0	0	0	0	0	-7.41302	6.89818	0	0.00592996	1	0	67.0438	7.49684	1	0	67.0438	65	65	22.5448	0.733522	52.4043	7.49684	0	4.96963	0	0
DATA	175	3	5		66	Structural	0		1	1	DarkCorner	DarkCorner	DarkCorner		499.033	176.82	9.48519	0	9.485192e+000	9.444651e+000	1	0	65	5.938462e+001	59	8.192398e+000	8.154300e+000	68	5.180882e+001	51.5	7.451850e+000	7.598325e+000	0	0	0	0	0	0	0	0	-7.81258	6.89818	0	0.003783	1	0	67.1972	7.45185	1	0	67.1972	65	65	22.2986	0.73038	51.8088	7.45185	0	4.41024	0	0
DATA	176	3	6		66	Structural	0		1	1	DarkCorner	DarkCorner	DarkCorner		525	176.545	9.52291	0	9.522913e+000	9.482212e+000	1	0	61	6.036066e+001	61	8.501045e+000	1.037820e+001	68	5.147059e+001	50.5	6.561922e+000	6.671700e+000	0	0	0	0	0	0	0	0	-7.00873	6.89818	0	0.00918138	1	0	67.3694	6.56192	1	0	67.3694	65	65	23.2747	0.727487	51.4706	6.56192	0	5.07003	0	0
DATA	177	3	7		66	Structural	0		1	1	DarkCorner	DarkCorner	DarkCorner		550.472	176.972	9.55241	0	9.552413e+000	9.511585e+000	0	0	62	5.972581e+001	59	9.019413e+000	9.636900e+000	64	4.962500e+001	50	7.712081e+000	8.339625e+000	0	0	0	0	0	0	0	0	-7.79925	6.89818	0	0.00384125	1	0	67.5251	7.71208	1	0	67.5251	65	65	22.6398	0.72524	49.625	7.71208	0	4.12386	0	0
DATA	178	3	8		66	Structural	0		1	1	DarkCorner	DarkCorner	DarkCorner		575.5	177	9.57665	0	9.576647e+000	9.535716e+000	1	0	61	5.919672e+001	58	9.126554e+000	9.636900e+000	52	5.096154e+001	51	5.920922e+000	5.374425e+000	0	0	0	0	0	0	0	0	-8.46244	6.89818	0	0.00175596	1	0	67.6592	5.92092	1	0	67.6592	65	65	22.1107	0.723405	50.9615	5.92092	0	3.29932	0	0
DATA	179	3	9		66	Structural	0		1	1	DarkCorner	DarkCorner	DarkCorner		601.653	177.735	9.59468	0	9.594682e+000	9.553674e+000	1	0	63	5.909524e+001	61	1.020707e+001	1.037820e+001	62	5.232258e+001	52	6.817947e+000	8.154300e+000	0	0	0	0	0	0	0	0	-8.72054	6.89818	0	0.00127872	1	0	67.8158	6.81795	1	0	67.8158	65	65	22.0092	0.722045	52.3226	6.81795	0	2.88812	0	0
DATA	180	3	10		66	Structural	0		1	1	DarkCorner	DarkCorner	DarkCorner		627.305	177.203	9.60984	0	9.609835e+000	9.568762e+000	2	0	63	5.806349e+001	57	7.511009e+000	7.413000e+000	54	5.077778e+001	51	5.777858e+000	5.559750e+000	0	0	0	0	0	0	0	0	-9.91323	6.89818	0	0.000270362	1	0	67.9767	5.77786	1	0	67.9767	65	65	20.9775	0.720907	50.7778	5.77786	0	1.57249	0	0
DATA	181	3	11	unmapped	0		0	ACACTGGCTGGAACTTATCTGGGTAGCGAAACGACTGATAGCGAGACATCGACCGGAAGG	130	0	CUST_146847_PI248252247	CUST_146847_PI248252247	CUST_146847_PI248252247	Unknown	652.4	177.147	0	1	7.852574e+003	7.853158e+002	0	0	65	5.723908e+003	5446	1.085625e+003	1.342494e+003	54	5.135185e+001	52	6.636541e+000	5.745075e+000	0	0	0	0	0	0	0	0	5655.76	565.619	1	9.87736e-320	1	1	68.1428	6.63654	1	0	68.1428	48.8603	48.8603	5686.82	0.720243	51.3519	6.63654	0	5667.14	0	0
DATA	182	3	12	unmapped	0		0	CATATATCGATTCGTTCAATGAAGCTTTTAAAGCTTGAACTCGCCAACTTTGGCCCTGAA	132	0	CUST_12591_PI248252247	CUST_12591_PI248252247	CUST_12591_PI248252247	Unknown	677.31	176.944	0	1	4.886140e+001	1.075599e+001	0	0	65	1.034923e+002	105	1.420731e+001	1.482600e+001	60	5.356667e+001	52.5	7.698485e+000	9.080925e+000	0	0	0	0	0	0	0	0	35.1754	7.74326	1	1.47605e-026	1	1	68.3169	7.69848	1	0	68.3169	47.2035	47.2035	66.4063	0.719902	53.5667	7.69848	0	46.4581	0	0
DATA	183	3	13	unmapped	0		0	ATGTAACGCCCAAGGTAGAGTTAGTCTCTAACTACAATTAAGCATGGATGGCCTTGCCCT	134	0	CUST_105022_PI248252247	CUST_105022_PI248252247	CUST_105022_PI248252247	Unknown	702.582	177.427	0	0	1.552650e+001	9.705643e+000	1	0	63	7.965079e+001	82	1.395287e+001	1.297275e+001	60	5.345000e+001	52	7.636720e+000	8.154300e+000	0	0	0	0	0	0	0	0	11.1793	6.98818	1	4.46268e-005	1	0	68.4715	7.63672	1	0	68.4715	65	65	42.5648	0.720012	53.45	7.63672	0	22.345	0	0
DATA	184	3	14	unmapped	0		0	TCAAAAGACTCTACCATTGAACATTCAGCATAGGGCAAGATGGGTACTATAGGAATCACA	136	0	CUST_199471_PI248252247	CUST_199471_PI248252247	CUST_199471_PI248252247	Unknown	728.218	177.462	0	1	3.496552e+003	3.497863e+002	0	0	66	2.587439e+003	2484	5.095594e+002	6.208388e+002	54	5.312963e+001	53.5	5.542448e+000	5.930400e+000	0	0	0	0	0	0	0	0	2518.79	251.974	1	3.34213e-270	1	1	68.6486	5.54245	1	0	68.6486	50.1463	50.1463	2550.35	0.720364	53.1296	5.54245	0	2529.87	0	0
DATA	185	3	15	unmapped	0		0	CAGCAAAATGGTAATTGTATCCAGTACCAGAGCAAGGACGTGAAATTTCAACATCTTCAT	138	0	CUST_102169_PI248252247	CUST_102169_PI248252247	CUST_102169_PI248252247	Unknown	753.568	177.689	0	1	5.464354e+002	5.547469e+001	0	0	65	4.628308e+002	450	7.524680e+001	7.413000e+001	48	5.422917e+001	55	5.684019e+000	6.115725e+000	0	0	0	0	0	0	0	0	394.007	40	1	8.6497e-157	1	1	68.8235	5.68402	1	0	68.8235	48.5334	48.5334	425.745	0.72105	54.2292	5.68402	0	405.003	0	0
DATA	186	3	16	unmapped	0		0	ATCATCAGAAACATCATTGCTCAGATCACCAACAAAAAGACGGAACCAAGAAGGATTCCA	140	0	CUST_113296_PI248252247	CUST_113296_PI248252247	CUST_113296_PI248252247	Unknown	778.946	177.523	0	0	8.406890e+001	1.272688e+001	1	0	61	1.296885e+002	131	2.209641e+001	2.075640e+001	65	5.369231e+001	53	8.263101e+000	7.413000e+000	0	0	0	0	0	0	0	0	60.6932	9.18812	1	2.63292e-049	1	1	68.9953	8.2631	1	0	68.9953	65	65	92.6025	0.721946	53.6923	8.2631	0	71.6143	0	0
DATA	187	3	17	unmapped	0		0	GAAACTCAGTTCATTTGGTCCGACTCGAATAACCTCACCGTAAATCTTATGCAGTGCGAT	142	0	CUST_153861_PI248252247	CUST_153861_PI248252247	CUST_153861_PI248252247	Unknown	804.418	177.573	9.57995	0	9.579952e+000	9.539007e+000	1	0	63	6.804762e+001	68	1.018131e+001	9.636900e+000	58	5.534483e+001	53	9.636465e+000	9.822225e+000	0	0	0	0	0	0	0	0	-1.09973	6.89818	0	0.679138	1	0	69.1473	9.63647	1	0	69.1473	65	65	30.9616	0.723155	55.3448	9.63647	0	9.72956	1	0
DATA	188	3	18	unmapped	0		0	TGATCGATGATGGTGGCCCATGTACGTTTATATCTTGTTGTGTTCTTTTGTACAACGCTT	144	0	CUST_132036_PI248252247	CUST_132036_PI248252247	CUST_132036_PI248252247	Unknown	829.5	178	0	1	4.113678e+004	4.113689e+003	0	0	67	2.987978e+004	28898.6	5.458268e+003	7.033860e+003	53	5.662264e+001	57	6.642597e+000	5.189100e+000	0	0	1	0	0	0	0	0	29810.5	2981.06	1	0	1	1	69.3072	6.6426	1	0	69.3072	54.1152	54.1152	29842.7	0.724667	56.6226	6.6426	0	29821.2	0	0
DATA	189	3	19	unmapped	0		0	CCGTCGAGTCAATAACGGCAGCTTCCGACTTTGGAACATATGCGCATGGTGGCGAGGCGT	146	0	CUST_87232_PI248252247	CUST_87232_PI248252247	CUST_87232_PI248252247	Unknown	855.558	178.026	0	1	3.201037e+003	3.202446e+002	0	0	63	2.394714e+003	2375	3.166596e+002	3.595305e+002	53	5.333962e+001	53	7.625724e+000	8.154300e+000	0	0	0	0	0	0	0	0	2325.24	232.626	1	2.62603e-265	1	1	69.4732	7.62572	1	0	69.4732	49.1849	49.1849	2357.63	0.726402	53.3396	7.62572	0	2335.92	0	0
DATA	190	3	20	unmapped	0		0	GGATGCACATCATCCATGGATAAATCTGAGCAAAAGAACTCAAGTGAGAGTGAGTGGCGA	148	0	CUST_203891_PI248252247	CUST_203891_PI248252247	CUST_203891_PI248252247	Unknown	880.667	178.174	0	1	4.528479e+002	4.626466e+001	0	0	65	3.994462e+002	396	4.942988e+001	5.782140e+001	53	5.250943e+001	52	7.218093e+000	7.413000e+000	0	0	0	0	0	0	0	0	329.818	33.6955	1	5.54647e-146	1	1	69.6281	7.21809	1	0	69.6281	46.8651	46.8651	362.36	0.72832	52.5094	7.21809	0	340.432	0	0
DATA	191	3	21	unmapped	0		0	ACTCTTGCGATCTGTGATGAGTTATAATTGGCCAACCCACGCCCAACTTCTACTATCTCT	150	0	CUST_195502_PI248252247	CUST_195502_PI248252247	CUST_195502_PI248252247	Unknown	905.912	178.386	0	1	2.393020e+001	9.742024e+000	1	0	63	8.725397e+001	88	1.361210e+001	1.482600e+001	47	5.282979e+001	52	8.260222e+000	7.413000e+000	0	0	0	0	0	0	0	0	17.4802	7.11621	1	8.19931e-010	1	0	69.7738	8.26022	1	0	69.7738	57.259	57.259	50.168	0.730466	52.8298	8.26022	0	28.0215	0	0
DATA	192	3	22	unmapped	0		0	CGACCATGTATTATCATATTGGGTGTTGCGTTGCCAATACTACTTACGACTTTTGGATGA	152	0	CUST_13217_PI248252247	CUST_13217_PI248252247	CUST_13217_PI248252247	Unknown	931.321	178.654	0	1	2.740182e+004	2.740198e+003	0	0	66	2.015081e+004	19343	3.863248e+003	4.801142e+003	52	5.451923e+001	54	8.564611e+000	9.266250e+000	0	0	1	0	0	0	0	0	20080.9	2008.1	1	0	1	1	69.9071	8.56461	1	0	69.9071	50.7771	50.7771	20113.7	0.732831	54.5192	8.56461	0	20091.4	0	0
DATA	193	3	23	unmapped	0		0	AGACTCGACAATATCTGGTATAGTGTCACGGGCAGCATTGTAGCTGGTGTCGTGGGTGGC	154	0	CUST_10628_PI248252247	CUST_10628_PI248252247	CUST_10628_PI248252247	Unknown	956.582	178.427	0	1	1.261007e+004	1.261041e+003	0	0	64	9.341750e+003	9137	1.621489e+003	1.739646e+003	52	5.475000e+001	53	1.118626e+001	1.111950e+001	0	0	0	0	0	0	0	0	9271.71	927.196	1	0	1	1	70.0443	11.1863	1	0	70.0443	57.5363	57.5363	9304.66	0.735262	54.75	11.1863	0	9282.1	0	0
DATA	194	3	24	unmapped	0		0	CCGTGGATATTTCGCCATTTTATTTCCCTGTCAATGCATCTAGCTTTAATTTCGCTGTTG	156	0	CUST_34419_PI248252247	CUST_34419_PI248252247	CUST_34419_PI248252247	Unknown	982.107	178.5	0	1	1.215313e+004	1.215349e+003	0	0	64	9.038563e+003	8657	1.907453e+003	1.937017e+003	50	5.928000e+001	59	1.066377e+001	9.822225e+000	0	0	0	0	0	0	0	0	8968.39	896.865	1	0	1	1	70.1758	10.6638	1	0	70.1758	56.9804	56.9804	9001.48	0.737949	59.28	10.6638	0	8978.72	0	0
DATA	195	3	25	unmapped	0		0	CCTTTCTGCTTGTTCCACTCTCTAGCGCTTCATAACTACGATTATCTTGTTCAATGCATT	158	0	CUST_89063_PI248252247	CUST_89063_PI248252247	CUST_89063_PI248252247	Unknown	1007.5	178.5	0	1	7.225370e+004	7.225376e+003	0	0	64	5.359308e+004	52102.4	1.005788e+004	1.210499e+004	60	5.766667e+001	54.5	1.146648e+001	1.056353e+001	0	0	1	0	0	0	0	0	53522.8	5352.28	1	0	1	1	70.3129	11.4665	1	0	70.3129	57.5363	57.5363	53556	0.740762	57.6667	11.4665	0	53533	0	0
DATA	196	3	26	unmapped	0		0	CACGACGACCAAAAATCAGTATCGATAAACATGTCTGTCGTCATGAGCTGATCGAATCCG	160	0	CUST_113656_PI248252247	CUST_113656_PI248252247	CUST_113656_PI248252247	Unknown	1032.67	178.5	9.31543	1	9.315431e+000	9.275616e+000	2	0	64	6.982813e+001	69.5	9.683163e+000	1.111950e+001	53	5.109434e+001	50	6.975959e+000	7.413000e+000	0	0	0	0	0	0	0	0	-0.624033	6.89818	0	0.814391	1	0	70.4522	6.97596	1	0	70.4522	57.5363	57.5363	32.7421	0.74369	51.0943	6.97596	0	9.60479	1	0
DATA	197	3	27	unmapped	0		0	CGAAGAAGAGATGGCTCGACACCTCCCCGTCGCAGAAGAGAAGATTCACCAAACGTTATC	162	0	CUST_119986_PI248252247	CUST_119986_PI248252247	CUST_119986_PI248252247	Unknown	1058.5	178.769	0	1	1.105921e+004	1.105959e+003	0	0	66	8.330515e+003	8012	1.119929e+003	1.310618e+003	57	5.175439e+001	51	8.205575e+000	9.636900e+000	0	0	0	0	0	0	0	0	8259.96	826.025	1	0	1	1	70.5563	8.20557	1	0	70.5563	49.8279	49.8279	8293.43	0.746885	51.7544	8.20557	0	8270.11	0	0
DATA	198	3	28	unmapped	0		0	AGAAGATAAGGGTGACGATGCTGCTCCCGAAGAGTAGATGCGGCCGCAGTTATTTTAACT	164	0	CUST_163142_PI248252247	CUST_163142_PI248252247	CUST_163142_PI248252247	Unknown	1083.5	179	0	1	9.537062e+004	9.537066e+003	0	0	66	7.160708e+004	69555.6	9.905803e+003	1.187230e+004	58	5.420690e+001	55	8.554795e+000	1.019287e+001	0	0	1	0	0	0	0	0	71536.4	7153.64	1	0	1	1	70.697	8.55479	1	0	70.697	54.1152	54.1152	71570	0.750088	54.2069	8.55479	0	71546.5	0	0
DATA	199	3	29	unmapped	0		0	TTAAAAGGGCACTGAAGGAATAAGGCTTTGCACTTTACTATAACTCCGTATGCAACATTG	166	0	CUST_72964_PI248252247	CUST_72964_PI248252247	CUST_72964_PI248252247	Unknown	1109.01	179.103	0	1	1.032811e+003	1.036861e+002	0	0	67	8.489851e+002	792	1.619881e+002	2.016336e+002	52	5.288462e+001	53	7.838202e+000	9.636900e+000	0	0	0	0	0	0	0	0	778.157	78.1209	1	2.55011e-198	1	1	70.8276	7.8382	1	0	70.8276	46.8651	46.8651	811.899	0.753436	52.8846	7.8382	0	788.236	0	0
DATA	200	3	30	unmapped	0		0	GTAAGTTAATGCGGCAAGTAGGAGCGAATTCGCATCACTTCCCACATCTGTAATATGTTT	168	0	CUST_191110_PI248252247	CUST_191110_PI248252247	CUST_191110_PI248252247	Unknown	1134.5	179	0	1	5.169347e+002	5.249086e+001	0	0	62	4.621935e+002	454	6.062025e+001	6.245452e+001	57	5.328070e+001	53	7.120780e+000	8.154300e+000	0	0	0	0	0	0	0	0	391.233	39.7268	1	2.32761e-156	1	1	70.9603	7.12078	1	0	70.9603	54.1152	54.1152	425.108	0.756833	53.2807	7.12078	0	401.284	0	0
DATA	201	3	31	unmapped	0		0	AGCTCCCGAGTCGAAGAATGGTTTTCTTAACGTCTCCTATGCAATAACGAATTCCATTGT	170	0	CUST_72713_PI248252247	CUST_72713_PI248252247	CUST_72713_PI248252247	Unknown	1159.61	179.069	0	1	3.495556e+002	3.611385e+001	0	0	64	3.368594e+002	332	5.568473e+001	6.004530e+001	50	5.338000e+001	53.5	7.948533e+000	9.451575e+000	0	0	0	0	0	0	0	0	265.766	27.4573	1	6.5781e-133	1	1	71.093	7.94853	1	0	71.093	53.8203	53.8203	299.773	0.760298	53.38	7.94853	0	275.797	0	0
DATA	202	3	32	unmapped	0		0	GTACCGCATGGTAGCGCATGATGTATAAAATTGCCTGTTTTGTGGAAAAGTTCTCTATTG	172	0	CUST_69634_PI248252247	CUST_69634_PI248252247	CUST_69634_PI248252247	Unknown	1185.38	179.62	0	1	6.909097e+003	6.909687e+002	0	0	64	5.349984e+003	5052.5	9.312072e+002	1.081557e+003	49	5.310204e+001	52	6.080176e+000	6.671700e+000	0	0	0	0	0	0	0	0	5278.77	527.922	1	1.65462e-315	1	1	71.2171	6.08018	1	0	71.2171	50.7771	50.7771	5312.9	0.764031	53.102	6.08018	0	5288.77	0	0
DATA	203	3	33	unmapped	0		0	ATGATGACTTCCGGCTCGGCTGTTCACTACAAGTCCATGTTCGATGCTGGCTCCCAGATC	174	0	CUST_140140_PI248252247	CUST_140140_PI248252247	CUST_140140_PI248252247	Unknown	1210.58	179.427	0	1	4.395755e+005	4.395755e+004	0	3	61	3.374844e+005	334497	3.363165e+004	3.650502e+004	50	5.754000e+001	57	1.109736e+001	1.186080e+001	0	0	1	0	0	0	0	0	337413	33741.3	1	0	1	1	71.3489	11.0974	1	0	71.3489	57.5363	57.5363	337447	0.767588	57.54	11.0974	0	337423	0	0
DATA	204	3	34	unmapped	0		0	TTCTGGTACTTCCTGAGGCAATTGAAGAAGGTCAAGAAGGCTAGTGGCGAGATCATCGGC	176	0	CUST_14880_PI248252247	CUST_14880_PI248252247	CUST_14880_PI248252247	Unknown	1236.34	179.816	0	1	1.849475e+004	1.849496e+003	0	0	65	1.433834e+004	13629	2.354789e+003	2.589361e+003	46	5.386957e+001	53.5	7.898266e+000	8.154300e+000	0	0	0	0	0	0	0	0	14266.9	1426.7	1	0	1	1	71.4591	7.89827	1	0	71.4591	49.5074	49.5074	14301.3	0.771402	53.8696	7.89827	0	14276.8	0	0
DATA	205	3	35	unmapped	0		0	CAGCTCTGTGGCTGTCACGACTGCTGCTTCAGCCACAGGCTCTTCTGGCTCTAGCTCTGG	178	0	CUST_117766_PI248252247	CUST_117766_PI248252247	CUST_117766_PI248252247	Unknown	1261.56	179.972	0	1	1.097162e+004	1.097198e+003	0	1	62	8.575984e+003	8354	8.652158e+002	7.935616e+002	52	5.296154e+001	52	7.888839e+000	7.413000e+000	0	0	0	0	0	0	0	0	8504.42	850.47	1	0	1	1	71.5668	7.88884	1	0	71.5668	48.2044	48.2044	8538.9	0.775129	52.9615	7.88884	0	8514.36	0	0
DATA	206	3	36	unmapped	0		0	TCAAATGCCAATATGAAGCTCGTCCTATTAGACGTCTTACTCCCGGATAAACTGGACATT	180	0	CUST_84361_PI248252247	CUST_84361_PI248252247	CUST_84361_PI248252247	Unknown	1287.06	180.044	0	1	6.704333e+003	6.704918e+002	0	0	69	5.293725e+003	5117	7.130393e+002	7.842954e+002	49	5.236735e+001	52	6.050805e+000	5.930400e+000	0	0	0	0	0	0	0	0	5222.06	522.252	1	7.5859e-315	1	1	71.6603	6.05081	1	0	71.6603	46.8651	46.8651	5256.64	0.778909	52.3673	6.05081	0	5231.98	0	0
DATA	207	3	37	unmapped	0		0	CTGGGAAGAGCGAAGTAGCAACATCTCTTAACTAATAGGCATACTCCTTTAATAGTTTTA	182	0	CUST_98068_PI248252247	CUST_98068_PI248252247	CUST_98068_PI248252247	Unknown	1312.44	180.208	0	1	2.439536e+003	2.441127e+002	0	0	65	1.981169e+003	1891	3.647549e+002	4.166106e+002	48	5.308333e+001	53	5.738386e+000	4.447800e+000	0	0	0	0	0	0	0	0	1909.46	191.07	1	3.02199e-253	1	1	71.7121	5.73839	1	0	71.7121	49.1849	49.1849	1944.08	0.782713	53.0833	5.73839	0	1919.3	0	0
DATA	208	3	38	unmapped	0		0	AATAGTCTTGCTTTCTTGTAGATCATTGGCTGTGGAGAGGCATTGAGGAACAATCCTCCG	184	0	CUST_118187_PI248252247	CUST_118187_PI248252247	CUST_118187_PI248252247	Unknown	1337.76	179.986	0	1	2.119394e+003	2.121208e+002	0	0	65	1.738523e+003	1631	3.734177e+002	4.047498e+002	50	5.278000e+001	53	5.740262e+000	5.745075e+000	0	0	0	0	0	0	0	0	1666.77	166.82	1	6.33222e-245	1	1	71.7536	5.74026	1	0	71.7536	46.8651	46.8651	1701.44	0.786437	52.78	5.74026	0	1676.55	0	0
DATA	209	3	39	unmapped	0		0	GAATATTGACCTAGTCAACATACATACCGGAAACCATTTGAATACGTTTACGGCTGAACA	186	0	CUST_87393_PI248252247	CUST_87393_PI248252247	CUST_87393_PI248252247	Unknown	1362.72	180.095	0	1	4.803567e+003	4.804361e+002	0	0	66	3.867470e+003	3713.5	6.028746e+002	7.235088e+002	56	5.123214e+001	52	7.221158e+000	6.671700e+000	0	0	0	0	0	0	0	0	3795.68	379.631	1	2.5994e-295	1	1	71.7856	7.22116	1	0	71.7856	48.8603	48.8603	3830.38	0.79018	51.2321	7.22116	0	3805.39	0	0
DATA	210	3	40	unmapped	0		0	ACTATCACAAGTCCCAAGTCCGCTAGACATCGACAACTATATCGCATGCTCTATCATGTT	188	0	CUST_146357_PI248252247	CUST_146357_PI248252247	CUST_146357_PI248252247	Unknown	1388.53	180.189	0	1	4.841392e+003	4.842172e+002	0	0	66	3.916076e+003	3773.5	6.648579e+002	7.355549e+002	50	5.320000e+001	53	6.721880e+000	6.486375e+000	0	0	0	0	0	0	0	0	3844.26	384.488	1	4.32697e-296	1	1	71.8131	6.72188	1	0	71.8131	48.2044	48.2044	3878.99	0.794041	53.2	6.72188	0	3853.9	0	0
DATA	211	3	41	unmapped	0		0	CCTATTAGAATCCGTATCCCACTCCTCACCACGACAGAGCAGACCCAGCGAAAGAAAGGC	190	0	CUST_77107_PI248252247	CUST_77107_PI248252247	CUST_77107_PI248252247	Unknown	1413.61	180.069	0	1	1.794859e+001	8.831562e+000	0	0	64	8.615625e+001	86	1.367331e+001	1.260210e+001	60	5.151667e+001	51	8.448231e+000	8.895600e+000	0	0	0	0	0	0	0	0	14.3181	7.04521	1	2.79995e-007	1	0	71.8381	8.44823	1	0	71.8381	53.8203	53.8203	49.0702	0.797731	51.5167	8.44823	0	23.8918	0	0
DATA	212	3	42	unmapped	0		0	AACACAAGATATGCGAAGGAACTAGGTATGTGGGATATTCAATTAGGCGATCAGAGGGTC	192	0	CUST_90366_PI248252247	CUST_90366_PI248252247	CUST_90366_PI248252247	Unknown	1439.42	180.427	8.64238	0	8.642379e+000	8.638167e+000	2	0	62	7.788710e+001	77	1.214949e+001	1.315807e+001	58	5.294828e+001	53	7.717427e+000	7.783650e+000	0	0	0	0	0	0	0	0	6.02176	6.92442	0	0.0247448	1	0	71.8653	7.71743	1	0	71.8653	65	65	40.8011	0.801607	52.9483	7.71743	0	15.5335	1	0
DATA	213	3	43	unmapped	0		0	TGTAGTTGTTGGTCCTTCAAATTATTTCCCACCATCATCTTCAACACCAGAAACAGCTCG	194	0	CUST_96667_PI248252247	CUST_96667_PI248252247	CUST_96667_PI248252247	Unknown	1464.58	180.427	0	1	3.968180e+001	9.440668e+000	0	0	64	1.038438e+002	100.5	1.619349e+001	1.816185e+001	59	5.025424e+001	50	6.388549e+000	7.413000e+000	0	0	0	0	0	0	0	0	31.9549	7.60238	1	2.04472e-023	1	0	71.8888	6.38855	1	0	71.8888	57.5363	57.5363	66.7577	0.805279	50.2542	6.38855	0	41.4129	0	0
DATA	214	3	44	unmapped	0		0	CCTTCCGACTATCCTCCAGACGCTTTCAATGAAGTTACACATCAAATTTCACTACGTCGA	196	0	CUST_8274_PI248252247	CUST_8274_PI248252247	CUST_8274_PI248252247	Unknown	1490.07	180.726	0	1	3.072020e+003	3.073203e+002	0	0	66	2.557242e+003	2423	4.362027e+002	4.953737e+002	57	5.047368e+001	51	7.321947e+000	7.413000e+000	0	0	0	0	0	0	0	0	2485.33	248.629	1	2.20217e-269	1	1	71.9133	7.32195	1	0	71.9133	48.2044	48.2044	2520.16	0.809021	50.4737	7.32195	0	2494.74	0	0
DATA	215	3	45		0		0		198	1	RC5	RC5	RC5		1515.5	180.5	8.5255	0	8.525504e+000	8.489065e+000	1	0	67	6.907463e+001	70	1.301318e+001	1.223145e+001	63	5.080952e+001	50	7.600631e+000	7.413000e+000	0	0	0	0	0	0	0	0	-2.87156	6.89818	0	0.280956	1	0	71.9462	7.60063	1	1	71.9462	65	65	31.9886	0.812596	50.8095	7.60063	0	6.50561	1	0
DATA	216	3	46	unmapped	0		0	CATGTCCCTCCTTTCCTGGAATCAGCAATAGGCTGTGTGTGCGTGTAGACAATACGAGGA	200	0	CUST_201716_PI248252247	CUST_201716_PI248252247	CUST_201716_PI248252247	Unknown	1541.2	180.533	0	1	8.211924e+003	8.212359e+002	0	0	66	6.774606e+003	6466.5	1.329189e+003	1.230187e+003	55	5.176364e+001	53	7.081441e+000	7.783650e+000	0	0	0	0	0	0	0	0	6702.64	670.299	1	0	1	1	71.9677	7.08144	1	0	71.9677	49.5074	49.5074	6737.52	0.816208	51.7636	7.08144	0	6711.98	0	0
DATA	217	3	47	unmapped	0		0	TGGTCTTTGTAAGGAAGAACGTTTTCCCTGTACCATTTCGCGTCTCCAAAGTGCATGAGA	202	0	CUST_172571_PI248252247	CUST_172571_PI248252247	CUST_172571_PI248252247	Unknown	1566.42	180.573	0	1	1.250445e+002	1.507260e+001	1	0	63	1.744921e+002	177	2.773659e+001	3.002265e+001	60	5.681667e+001	54	1.205706e+001	1.130482e+001	0	0	0	0	0	0	0	0	102.498	12.3549	1	6.94073e-077	1	1	71.9942	12.0571	1	0	71.9942	57.5363	57.5363	137.406	0.819691	56.8167	12.0571	0	111.81	0	0
DATA	218	3	48	unmapped	0		0	ATCGCTCAAAACGTATATCATGGGCAGAATTTACTGTTATTTATTCCACCGCGGCCCTCG	204	0	CUST_120067_PI248252247	CUST_120067_PI248252247	CUST_120067_PI248252247	Unknown	1591.5	181	0	1	2.597919e+001	8.773502e+000	2	4	56	9.341071e+001	91	1.296818e+001	1.352873e+001	46	5.971739e+001	57	1.238936e+001	1.167547e+001	0	0	0	0	0	0	0	0	21.3852	7.22206	1	2.93551e-013	1	0	72.0255	12.3894	1	0	72.0255	54.1152	54.1152	56.3247	0.823168	59.7174	12.3894	0	30.6792	0	0
DATA	219	3	49	unmapped	0		0	CGTTGTTATCGTCGTTGATGAAAGAAATGATGTCTCAAAGTTATTGTATTCTGTCGATTG	206	0	CUST_150228_PI248252247	CUST_150228_PI248252247	CUST_150228_PI248252247	Unknown	1617.28	180.905	0	1	1.214091e+004	1.214120e+003	0	0	66	1.010718e+004	9523	2.034208e+003	2.474830e+003	41	5.104878e+001	51	4.737886e+000	4.447800e+000	0	0	0	0	0	0	0	0	10035.1	1003.54	1	0	1	1	72.0462	4.73789	1	0	72.0462	48.8603	48.8603	10070.1	0.826555	51.0488	4.73789	0	10044.4	0	0
DATA	220	3	50	unmapped	0		0	GACAGATCACTCAAGGGTGGTCTATAGCTATGTTTCAAGCATGAACCAGTTTACGTTTAA	208	0	CUST_101069_PI248252247	CUST_101069_PI248252247	CUST_101069_PI248252247	Unknown	1642.35	180.806	0	1	1.586853e+002	1.791432e+001	0	0	65	2.037385e+002	204	3.375568e+001	3.335850e+001	54	5.301852e+001	52.5	6.455919e+000	5.930400e+000	0	0	0	0	0	0	0	0	131.672	14.8647	1	3.59595e-091	1	1	72.0666	6.45592	1	0	72.0666	47.5395	47.5395	166.652	0.829767	53.0185	6.45592	0	140.935	0	0
DATA	221	3	51	unmapped	0		0	CTCCACGTATTCTTCTTCGAATTATACGATGCAATCATTGAGCCGCAGTTCTTGCATCGC	210	0	CUST_65767_PI248252247	CUST_65767_PI248252247	CUST_65767_PI248252247	Unknown	1667.88	181.029	0	1	5.624359e+001	1.001037e+001	0	0	66	1.189394e+002	119.5	1.871230e+001	2.057108e+001	61	5.359016e+001	53	8.114549e+000	8.895600e+000	0	0	0	0	0	0	0	0	46.852	8.33883	1	1.52053e-037	1	1	72.0874	8.11455	1	0	72.0874	46.8651	46.8651	81.8534	0.833019	53.5902	8.11455	0	56.1061	0	0
DATA	222	3	52	unmapped	0		0	GATTTAGCGCATATCCGCGCCTTGAACGCATCTCGATTAAGCACATGAGCTGACTTGTCA	212	0	CUST_141693_PI248252247	CUST_141693_PI248252247	CUST_141693_PI248252247	Unknown	1693.42	181.427	8.28473	1	8.284734e+000	8.249325e+000	0	0	64	6.935938e+001	68.5	9.585649e+000	9.636900e+000	56	5.430357e+001	54	7.060568e+000	7.783650e+000	0	0	0	0	0	0	0	0	-2.7458	6.89818	0	0.302477	1	0	72.1052	7.06057	1	0	72.1052	57.5363	57.5363	32.2734	0.836212	54.3036	7.06057	0	6.50128	1	0
DATA	223	3	53	unmapped	0		0	AAGTTGAGAATCAGCAGTCGACCATAGAAGTTCTCTGTACAATATTTGATGGAGTTACAA	214	0	CUST_160751_PI248252247	CUST_160751_PI248252247	CUST_160751_PI248252247	Unknown	1718.43	181.395	0	1	5.652450e+003	5.653048e+002	0	0	64	4.815438e+003	4514.5	9.673885e+002	1.166992e+003	53	5.603774e+001	58	6.456846e+000	5.189100e+000	0	0	0	0	0	0	0	0	4743.32	474.382	1	5.86011e-309	1	1	72.1177	6.45685	1	0	72.1177	49.5074	49.5074	4778.35	0.839162	56.0377	6.45685	0	4752.57	0	0
DATA	224	3	54	unmapped	0		0	TGGTCTAGTTCTGGCTCGCTGGATTTTATGACAATCACAGCCAATGAATCGAACCACTGA	216	0	CUST_203107_PI248252247	CUST_203107_PI248252247	CUST_203107_PI248252247	Unknown	1743.79	181.293	0	1	1.484170e+002	1.695254e+001	1	0	64	1.970938e+002	197.5	3.481138e+001	3.817695e+001	53	5.271698e+001	51	8.077455e+000	8.895600e+000	0	0	0	0	0	0	0	0	124.973	14.2747	1	3.73758e-088	1	1	72.1208	8.07746	1	0	72.1208	49.1849	49.1849	160.008	0.842039	52.717	8.07746	0	134.214	0	0
DATA	225	3	55	unmapped	0		0	CATTGTATCTTAGTCCCAATATATTTACGTAGTGTAGACACTGGACTTGAGTCGTAACCA	218	0	CUST_32309_PI248252247	CUST_32309_PI248252247	CUST_32309_PI248252247	Unknown	1769.19	181.519	0	1	2.839773e+002	2.954814e+001	1	0	64	3.120469e+002	301	4.592555e+001	5.059372e+001	59	5.164407e+001	51	6.130092e+000	6.671700e+000	0	0	0	0	0	0	0	0	239.928	24.9647	1	9.67834e-127	1	1	72.1192	6.13009	1	0	72.1192	49.8279	49.8279	274.961	0.844883	51.6441	6.13009	0	249.163	0	0
DATA	226	3	56		0		0		220	1	ETG10_13482	ETG10_13482	ETG10_13482		1794.58	181.573	8.17357	1	8.173574e+000	8.138639e+000	2	0	62	6.819355e+001	67.5	1.166589e+001	1.186080e+001	53	5.369811e+001	53	7.001607e+000	7.413000e+000	0	0	0	0	0	0	0	0	-3.91872	6.89818	0	0.141903	1	0	72.1123	7.00161	1	0	72.1123	57.5363	57.5363	31.1075	0.847584	53.6981	7.00161	0	5.31306	1	0
DATA	227	3	57	unmapped	0		0	ATTCATGATAACAATGATGATTACACTGCAGCATTGCTTTTAGCTTTCGTACCTTTCTCG	222	0	CUST_170670_PI248252247	CUST_170670_PI248252247	CUST_170670_PI248252247	Unknown	1820.09	181.209	8.14929	1	8.149288e+000	8.132020e+000	0	0	66	7.663636e+001	76	9.607107e+000	8.895600e+000	75	5.441333e+001	54	7.557158e+000	8.524950e+000	0	0	0	0	0	0	0	0	4.54098	6.91311	0	0.0891792	1	0	72.0954	7.55716	1	0	72.0954	53.2255	53.2255	39.5504	0.85011	54.4133	7.55716	0	13.7696	1	0
DATA	228	3	58	unmapped	0		0	AACTGGAGAGGGAGGATACACATATACTATCGCTCGTTACACGAGAAGTATGGGGATGTT	224	0	CUST_163268_PI248252247	CUST_163268_PI248252247	CUST_163268_PI248252247	Unknown	1845.93	181.814	0	1	3.108765e+002	3.212291e+001	0	0	66	3.371818e+002	326.5	6.691531e+001	7.227675e+001	67	5.274627e+001	53	7.640290e+000	7.413000e+000	0	0	0	0	0	0	0	0	265.096	27.3924	1	9.34839e-133	1	1	72.0863	7.64029	1	0	72.0863	46.8651	46.8651	300.096	0.852736	52.7463	7.64029	0	274.327	0	0
DATA	229	3	59	unmapped	0		0	GAAAGTGAAACCTGTTGTCTGGGATAAAATTTATCCCTTCGAGCGACTGACTGAGGGTCT	226	0	CUST_667_PI248252247	CUST_667_PI248252247	CUST_667_PI248252247	Unknown	1871.11	181.829	0	1	9.450855e+002	9.485224e+001	0	1	65	8.802000e+002	881	1.186525e+002	1.089711e+002	57	5.254386e+001	51	6.861045e+000	7.413000e+000	0	0	0	0	0	0	0	0	808.119	81.1057	1	1.24941e-200	1	1	72.0814	6.86104	1	0	72.0814	46.8651	46.8651	843.114	0.855075	52.5439	6.86104	0	817.368	0	0
DATA	230	3	60	unmapped	0		0	TGACGATGTATTCCCAGGATTTATTTCATTCCTGAGGAGTAGAGGATTTGGATGGTTGTT	228	0	CUST_125961_PI248252247	CUST_125961_PI248252247	CUST_125961_PI248252247	Unknown	1896.67	181.972	0	1	2.811773e+002	2.924625e+001	0	1	64	3.131563e+002	305	4.103665e+001	4.596060e+001	51	5.403922e+001	53	8.489902e+000	8.524950e+000	0	0	0	0	0	0	0	0	241.069	25.0744	1	5.01274e-127	1	1	72.0873	8.4899	1	0	72.0873	48.8603	48.8603	276.07	0.857356	54.0392	8.4899	0	250.353	0	0
DATA	231	3	61	unmapped	0		0	TACTTGATGCGCGACTTGTGTATGAGTTATATCGCTGAACGATAATAAATGACCCGTTTA	230	0	CUST_127062_PI248252247	CUST_127062_PI248252247	CUST_127062_PI248252247	Unknown	1921.5	182	0	1	3.384727e+004	3.384736e+003	0	0	65	2.916180e+004	28122.3	4.247890e+003	4.738974e+003	63	5.530159e+001	54	9.543846e+000	1.111950e+001	0	0	1	0	0	0	0	0	29089.7	2908.98	1	0	1	1	72.0847	9.54385	1	0	72.0847	54.1152	54.1152	29124.7	0.859441	55.3016	9.54385	0	29099	0	0
DATA	232	3	62	unmapped	0		0	TTTCAATGCTGGGCAACCTAGATGCTATATACCAACACGCTACTTGGCCTGAGATCAAGA	232	0	CUST_119338_PI248252247	CUST_119338_PI248252247	CUST_119338_PI248252247	Unknown	1947.5	182.5	0	1	2.356192e+003	2.357552e+002	0	0	68	2.102147e+003	2016.5	3.826024e+002	4.179079e+002	48	5.502083e+001	55	7.510247e+000	6.857025e+000	0	0	0	0	0	0	0	0	2030.06	203.124	1	5.37884e-257	1	1	72.0836	7.51025	1	0	72.0836	50.4627	50.4627	2065.06	0.861587	55.0208	7.51025	0	2039.42	0	0
DATA	233	3	63	unmapped	0		0	TTTCTTTGGGATCGCATTTAGAGCTTGAAATCCATGGGACAAGTGCTTAATTGGTCGTCG	234	0	CUST_52629_PI248252247	CUST_52629_PI248252247	CUST_52629_PI248252247	Unknown	1972.5	182.5	8.02336	0	8.023362e+000	7.989893e+000	2	0	66	7.307576e+001	72	1.120070e+001	1.074885e+001	67	5.577612e+001	55	1.023189e+001	1.111950e+001	0	0	0	0	0	0	0	0	0.990656	6.89889	0	0.70942	1	0	72.0851	10.2319	1	0	72.0851	65	65	35.9898	0.863453	55.7761	10.2319	0	10.3937	1	0
DATA	234	3	64	unmapped	0		0	CATACCTTGAGCATAGTGCACGTTACCAATATGCAATACATGTTCTTGTCATATTCGACA	236	0	CUST_194602_PI248252247	CUST_194602_PI248252247	CUST_194602_PI248252247	Unknown	1997.89	182.5	8.00683	1	8.006830e+000	7.972608e+000	0	0	64	6.368750e+001	62	1.094122e+001	1.241677e+001	59	5.432203e+001	54	7.587287e+000	7.783650e+000	0	0	0	0	0	0	0	0	-8.40189	6.89818	0	0.00188969	1	0	72.0894	7.58729	1	0	72.0894	56.9804	56.9804	26.6015	0.865235	54.322	7.58729	0	1.06018	1	0
DATA	235	3	65		0		0		238	1	ETG04_27747	ETG04_27747	ETG04_27747		2023.42	182.573	7.99121	0	7.991213e+000	7.957058e+000	2	0	62	6.529032e+001	65	1.105039e+001	1.093418e+001	54	5.250000e+001	53	7.043664e+000	7.968975e+000	0	0	0	0	0	0	0	0	-6.80479	6.89818	0	0.0113691	1	0	72.0951	7.04366	1	1	72.0951	65	65	28.2043	0.866926	52.5	7.04366	0	2.72382	1	0
DATA	236	3	66	unmapped	0		0	AGACCTATCGGTGGTCCTCTATGAGGCTACAAAAGACCATCCAAACATCACCTACTTGTT	240	0	CUST_38877_PI248252247	CUST_38877_PI248252247	CUST_38877_PI248252247	Unknown	2048.56	182.74	0	1	5.061182e+003	5.061806e+002	0	0	66	4.467727e+003	4375.5	6.310224e+002	6.460430e+002	47	5.504255e+001	54	8.343072e+000	8.524950e+000	0	0	0	0	0	0	0	0	4395.63	439.617	1	2.68763e-304	1	1	72.1005	8.34307	1	0	72.1005	49.5074	49.5074	4430.64	0.868498	55.0426	8.34307	0	4405.23	0	0
DATA	237	3	67	unmapped	0		0	CCGCGATACCCCAAAGTTCCTGGGCTTGAAGCCTGGCTTGACGCTGGGAAAGTATCACAC	242	0	CUST_28109_PI248252247	CUST_28109_PI248252247	CUST_28109_PI248252247	Unknown	2074.35	182.595	0	1	2.966168e+002	3.070327e+001	1	0	63	3.301429e+002	328	5.088502e+001	5.077905e+001	52	5.521154e+001	55.5	7.121733e+000	6.115725e+000	0	0	0	0	0	0	0	0	258.042	26.7103	1	3.96899e-131	1	1	72.1009	7.12173	1	0	72.1009	48.5334	48.5334	293.057	0.869951	55.2115	7.12173	0	267.718	0	0
DATA	238	3	68	unmapped	0		0	GGACTGCCTGCGAGTGTGGTCATGAGGTTCTTCTCAATATCTGCTTCAGTTATAGGTTCG	244	0	CUST_89904_PI248252247	CUST_89904_PI248252247	CUST_89904_PI248252247	Unknown	2099.5	183	0	0	3.243647e+001	8.555419e+000	2	0	60	1.003667e+002	99	1.625326e+001	1.760587e+001	52	5.536538e+001	54	7.874080e+000	1.037820e+001	0	0	0	0	0	0	0	0	28.2634	7.45474	1	8.30536e-020	1	0	72.1032	7.87408	1	0	72.1032	65	65	63.2807	0.871347	55.3654	7.87408	0	38.0176	0	0
DATA	239	3	69	unmapped	0		0	GAATGTCGTAACGTCTCTCATCTTGCTCAATGTCCTTATTTCATTATTCTCTTCGGCATA	246	0	CUST_1330_PI248252247	CUST_1330_PI248252247	CUST_1330_PI248252247	Unknown	2124.91	182.935	0	1	5.637988e+002	5.693142e+001	0	0	67	5.640299e+002	543	1.118382e+002	1.208319e+002	53	5.650943e+001	57	8.703719e+000	8.154300e+000	0	0	0	0	0	0	0	0	491.962	49.6775	1	2.57077e-170	1	1	72.0676	8.70372	1	0	72.0676	54.4085	54.4085	526.944	0.872585	56.5094	8.70372	0	501.768	0	0
DATA	240	3	70	unmapped	0		0	TGGACTGTATTTCCGTCATCCTGACTTTAACACGTTCACCGATTTCTTGTATCCACATCT	248	0	CUST_210974_PI248252247	CUST_210974_PI248252247	CUST_210974_PI248252247	Unknown	2150.5	183	0	1	2.557282e+001	8.298730e+000	0	0	62	9.438710e+001	96.5	1.884654e+001	2.038575e+001	57	5.749123e+001	56	9.897912e+000	9.636900e+000	0	0	0	0	0	0	0	0	22.3443	7.25104	1	3.82125e-014	1	0	72.0428	9.89791	1	0	72.0428	54.1152	54.1152	57.3011	0.873753	57.4912	9.89791	0	32.218	0	0
DATA	241	3	71	unmapped	0		0	CAAGAACTTCAAGAAAAAAGATCATGGCCCGCAACAACCTCCGCTACGGCCTGAACAAGG	250	0	CUST_146897_PI248252247	CUST_146897_PI248252247	CUST_146897_PI248252247	Unknown	2175.93	183.2	0	1	6.800257e+003	6.800715e+002	0	0	66	6.021152e+003	5936	7.127352e+002	7.092388e+002	47	5.827660e+001	58	1.015896e+001	9.266250e+000	0	0	0	0	0	0	0	0	5949.14	594.954	1	7.90505e-323	1	1	72.0083	10.159	1	0	72.0083	46.8651	46.8651	5984.07	0.874841	58.2766	10.159	0	5959.08	0	0
DATA	242	3	72	unmapped	0		0	AGGAAGGAATCCAGACCACCCAAAGTTCTTTCAAGGTACAGAATGAAGTTTGCACCCTTG	252	0	CUST_116078_PI248252247	CUST_116078_PI248252247	CUST_116078_PI248252247	Unknown	2201.09	183.386	0	1	3.536671e+001	8.633785e+000	0	0	64	1.029375e+002	104.5	1.553171e+001	1.649393e+001	57	5.526316e+001	54	7.140244e+000	7.413000e+000	0	0	0	0	0	0	0	0	30.9752	7.56172	1	1.85939e-022	1	0	71.9623	7.14024	1	0	71.9623	57.259	57.259	65.8515	0.875829	55.2632	7.14024	0	40.969	0	0
DATA	243	3	73	unmapped	0		0	TTAGGAGGGCTGGTTGAATATTCATCGAAGTATCCCATAGAGGTATCTGCAGCAGCACTA	254	0	CUST_27279_PI248252247	CUST_27279_PI248252247	CUST_27279_PI248252247	Unknown	2226.42	183.427	0	0	4.141942e+001	8.891763e+000	2	0	62	1.082097e+002	109	1.705837e+001	1.630860e+001	58	5.744828e+001	56.5	7.840901e+000	7.413000e+000	0	0	0	0	0	0	0	0	36.3133	7.79561	1	1.16444e-027	1	1	71.8963	7.8409	1	0	71.8963	65	65	71.1237	0.876723	57.4483	7.8409	0	46.3523	0	0
DATA	244	3	74	unmapped	0		0	ATAATCTATGTACTTGATAAAGCTCCTTGCCCGGTCCCGGTCGCATTACTTTTCGCGTTT	256	0	CUST_112966_PI248252247	CUST_112966_PI248252247	CUST_112966_PI248252247	Unknown	2251.67	183.5	0	1	3.074261e+003	3.075266e+002	0	0	66	2.769636e+003	2668.5	5.270630e+002	4.729494e+002	51	5.568627e+001	56	9.220608e+000	9.266250e+000	0	0	0	0	0	0	0	0	2697.8	269.868	1	2.09106e-274	1	1	71.8373	9.22061	1	0	71.8373	57.5363	57.5363	2732.55	0.877544	55.6863	9.22061	0	2707.9	0	0
DATA	245	3	75	unmapped	0		0	GGGAAAATATTGGAACATTGGAAAATTCTGGCCCCAAATCGGAACGTGATGTATCTCAGT	258	0	CUST_57362_PI248252247	CUST_57362_PI248252247	CUST_57362_PI248252247	Unknown	2277.33	183.5	0	1	1.707140e+002	1.879144e+001	2	0	64	2.217188e+002	219	3.966745e+001	3.076395e+001	55	5.474545e+001	54	8.876140e+000	9.636900e+000	0	0	0	0	0	0	0	0	149.938	16.5045	1	9.54285e-099	1	1	71.7804	8.87614	1	0	71.7804	57.5363	57.5363	184.633	0.878301	54.7455	8.87614	0	160.104	0	0
DATA	246	3	76	unmapped	0		0	CAATGTTTCGTGACAGATTTTTTAGAATTCCTTCATCTGGATAATCTGTCGCTACTGCCA	260	0	CUST_144548_PI248252247	CUST_144548_PI248252247	CUST_144548_PI248252247	Unknown	2302.58	183.573	0	1	2.504914e+001	8.237878e+000	2	0	62	9.372581e+001	93	1.170003e+001	1.093418e+001	53	5.883019e+001	59	9.548934e+000	8.895600e+000	0	0	0	0	0	0	0	0	22.0181	7.24106	1	7.67037e-014	1	0	71.7077	9.54893	1	0	71.7077	57.5363	57.5363	56.6398	0.878995	58.8302	9.54893	0	32.2402	0	0
DATA	247	3	77		66	Structural	0		1	1	DarkCorner	DarkCorner	DarkCorner		2328.01	183.684	0	1	1.401382e+001	7.966225e+000	2	0	63	8.398413e+001	83	1.131584e+001	9.266250e+000	58	5.606897e+001	55	6.507383e+000	7.042350e+000	0	0	0	0	0	1	0	0	12.3272	7.00746	1	7.67856e-006	1	0	71.6569	6.50738	1	0	71.6569	49.5074	49.5074	46.8981	0.879647	56.069	6.50738	0	22.6348	0	0
DATA	248	3	78		66	Structural	0		1	1	DarkCorner	DarkCorner	DarkCorner		2353.09	183.329	0	1	1.740416e+001	8.028050e+000	1	0	65	8.689231e+001	85	1.173286e+001	1.111950e+001	64	5.568750e+001	55.5	7.256907e+000	7.783650e+000	0	0	0	0	0	1	0	0	15.319	7.06623	1	4.73782e-008	1	0	71.5733	7.25691	1	0	71.5733	52.0157	52.0157	49.8063	0.880193	55.6875	7.25691	0	25.6874	0	0
DATA	249	3	79		66	Structural	0		1	1	DarkCorner	DarkCorner	DarkCorner		2378.8	183.953	0	1	1.520207e+001	7.977650e+000	1	0	65	8.487692e+001	82	1.175068e+001	1.186080e+001	60	5.488333e+001	54	7.044872e+000	7.783650e+000	0	0	0	0	0	1	0	0	13.3904	7.02695	1	1.36179e-006	1	0	71.4865	7.04487	1	0	71.4865	45.4864	45.4864	47.7909	0.880829	54.8833	7.04487	0	23.8185	0	0
DATA	250	3	80		66	Structural	0		1	1	DarkCorner	DarkCorner	DarkCorner		2403.9	184.102	0	1	1.297821e+001	7.933512e+000	0	0	67	8.283582e+001	83	1.187128e+001	1.334340e+001	56	5.528571e+001	55	8.706767e+000	7.598325e+000	0	0	0	0	0	1	0	0	11.4386	6.99238	1	3.02921e-005	1	0	71.3972	8.70677	1	0	71.3972	51.7088	51.7088	45.7498	0.881372	55.2857	8.70677	0	21.9304	0	0
DATA	251	3	81		66	Structural	0		1	1	DarkCorner	DarkCorner	DarkCorner		2429.55	183.96	0	1	1.299556e+001	7.929338e+000	0	3	60	8.276667e+001	82	9.567542e+000	9.822225e+000	60	5.490000e+001	54	1.007043e+001	1.056353e+001	0	0	0	0	0	1	0	0	11.4605	6.99274	1	2.93087e-005	1	0	71.3061	10.0704	1	0	71.3061	48.8603	48.8603	45.6807	0.881882	54.9	10.0704	0	22.0262	0	0
DATA	252	3	82		66	Structural	0		1	1	DarkCorner	DarkCorner	DarkCorner		2455.1	184.403	0	1	8.435309e+000	7.862524e+000	0	0	64	7.870313e+001	79.5	1.026116e+001	1.056353e+001	54	5.468519e+001	53.5	9.593284e+000	1.019287e+001	0	0	0	0	0	1	0	0	7.44368	6.93823	1	0.0057324	1	0	71.2594	9.59328	1	0	71.2594	49.8279	49.8279	41.6171	0.882443	54.6852	9.59328	0	18.129	0	0
DATA	253	3	83		66	Structural	0		1	1	DarkCorner	DarkCorner	DarkCorner		2480.46	184.299	0	1	1.493441e+001	7.954093e+000	0	0	65	8.438462e+001	85	1.333662e+001	1.334340e+001	52	5.388462e+001	53	6.412775e+000	5.559750e+000	0	0	0	0	0	1	0	0	13.1864	7.02309	1	1.91141e-006	1	0	71.1982	6.41277	1	0	71.1982	52.0157	52.0157	47.2986	0.882953	53.8846	6.41277	0	23.986	0	0
DATA	254	3	84		66	Structural	0		1	1	DarkCorner	DarkCorner	DarkCorner		2505.39	184.333	0	1	1.674015e+001	7.985366e+000	0	0	64	8.592188e+001	85	1.082370e+001	1.111950e+001	56	5.282143e+001	52	7.673110e+000	7.598325e+000	0	0	0	0	0	1	0	0	14.7897	7.05495	1	1.22304e-007	1	0	71.1322	7.67311	1	0	71.1322	48.2044	48.2044	48.8359	0.883485	52.8214	7.67311	0	25.7009	0	0
DATA	255	3	85		66	Structural	0		1	1	DarkCorner	DarkCorner	DarkCorner		2531.33	184.5	0	1	1.426956e+001	7.932073e+000	0	0	66	8.369697e+001	84	1.137605e+001	1.167547e+001	69	5.426087e+001	53	6.477682e+000	5.930400e+000	0	0	0	0	0	1	0	0	12.6154	7.01259	1	4.84863e-006	1	0	71.0815	6.47768	1	0	71.0815	57.5363	57.5363	46.611	0.88408	54.2609	6.47768	0	23.6664	0	0
DATA	256	4	1		66	Structural	0		1	1	DarkCorner	DarkCorner	DarkCorner		411	183.85	9.29745	1	9.297448e+000	9.257710e+000	1	2	64	6.046875e+001	61	7.259299e+000	6.301050e+000	43	5.241860e+001	52	6.737361e+000	7.042350e+000	0	0	0	0	0	0	0	0	-6.1832	6.89818	0	0.0211974	1	0	66.6519	6.73736	1	0	66.6519	54.7002	54.7002	23.3827	0.745129	52.4186	6.73736	0	6.54866	0	0
DATA	257	4	2		66	Structural	0		1	1	DarkCorner	DarkCorner	DarkCorner		436.088	183.614	9.3552	0	9.355200e+000	9.315215e+000	2	0	62	5.550000e+001	56	7.255863e+000	6.857025e+000	37	5.243243e+001	52	7.882965e+000	9.636900e+000	0	0	0	0	0	0	0	0	-11.3069	6.89818	0	3.69073e-005	1	0	66.8069	7.88297	1	0	66.8069	65	65	18.414	0.740529	52.4324	7.88297	0	1.2526	0	0
DATA	258	4	3		66	Structural	0		1	1	DarkCorner	DarkCorner	DarkCorner		461.491	183.345	9.40723	1	9.407229e+000	9.367022e+000	2	0	63	6.130159e+001	62	9.831869e+000	1.000755e+001	42	5.292857e+001	51	8.155180e+000	8.154300e+000	0	0	0	0	0	0	0	0	-5.66497	6.89818	0	0.0344741	1	0	66.9666	8.15518	1	0	66.9666	41.4593	41.4593	24.2156	0.736433	52.9286	8.15518	0	6.72935	0	0
DATA	259	4	4		66	Structural	0		1	1	DarkCorner	DarkCorner	DarkCorner		486.5	184	9.45035	0	9.450354e+000	9.409962e+000	2	1	59	5.972881e+001	59	7.827517e+000	8.154300e+000	31	5.529032e+001	54	9.270719e+000	8.895600e+000	0	0	0	0	0	0	0	0	-7.39183	6.89818	0	0.00607005	1	0	67.1206	9.27072	1	0	67.1206	65	65	22.6428	0.733072	55.2903	9.27072	0	4.83298	0	0
DATA	260	4	5		66	Structural	0		1	1	DarkCorner	DarkCorner	DarkCorner		512.5	184	9.49015	0	9.490154e+000	9.449593e+000	0	0	62	5.867742e+001	57.5	9.137877e+000	1.074885e+001	59	5.337288e+001	54	7.446124e+000	8.154300e+000	0	0	0	0	0	0	0	0	-8.59612	6.89818	0	0.00149126	1	0	67.2735	7.44612	1	0	67.2735	65	65	21.5914	0.729998	53.3729	7.44612	0	3.45907	0	0
DATA	261	4	6		66	Structural	0		1	1	DarkCorner	DarkCorner	DarkCorner		537.582	184.427	9.52167	0	9.521667e+000	9.480971e+000	2	0	62	5.650000e+001	56	7.888049e+000	7.227675e+000	39	5.274359e+001	53	7.447069e+000	6.671700e+000	0	0	0	0	0	0	0	0	-10.9576	6.89818	0	6.18426e-005	1	0	67.4576	7.44707	1	0	67.4576	65	65	19.414	0.727582	52.7436	7.44707	0	0.972207	0	0
DATA	262	4	7		66	Structural	0		1	1	DarkCorner	DarkCorner	DarkCorner		563	184.455	9.5487	1	9.548700e+000	9.507888e+000	0	0	62	5.882258e+001	58.5	7.706766e+000	7.968975e+000	34	5.155882e+001	52	7.958952e+000	7.042350e+000	0	0	0	0	0	0	0	0	-8.77082	6.89818	0	0.00120115	1	0	67.5934	7.95895	1	0	67.5934	55.8519	55.8519	21.7366	0.725522	51.5588	7.95895	0	2.99186	0	0
DATA	263	4	8		66	Structural	0		1	1	DarkCorner	DarkCorner	DarkCorner		588.5	184.5	9.57019	0	9.570186e+000	9.529282e+000	2	0	66	5.657576e+001	55.5	8.595277e+000	7.413000e+000	43	5.183721e+001	52	5.764961e+000	5.930400e+000	0	0	0	0	0	0	0	0	-11.1588	6.89818	0	4.59983e-005	1	0	67.7346	5.76496	1	0	67.7346	65	65	19.4898	0.723893	51.8372	5.76496	0	0.447322	0	0
DATA	264	4	9		66	Structural	0		1	1	DarkCorner	DarkCorner	DarkCorner		613.667	184.5	9.58623	0	9.586226e+000	9.545253e+000	0	0	66	5.784848e+001	56.5	8.781523e+000	9.636900e+000	37	5.205405e+001	53	5.502252e+000	5.930400e+000	0	0	0	0	0	0	0	0	-10.0432	6.89818	0	0.00022632	1	0	67.8916	5.50225	1	0	67.8916	65	65	20.7625	0.722682	52.0541	5.50225	0	1.43295	0	0
DATA	265	4	10	unmapped	0		0	ATGTATTGTGGATCCTCCAGCTGCAGGGCCGTTGGCGTAGACTGAATGTGTAGCCTCGTC	129	0	CUST_111287_PI248252247	CUST_111287_PI248252247	CUST_111287_PI248252247	Unknown	639.72	184.867	0	1	5.747099e+002	5.825999e+001	1	0	65	4.829385e+002	475	7.855330e+001	7.635390e+001	27	5.225926e+001	52	6.223977e+000	5.559750e+000	0	0	0	0	0	0	0	0	414.879	42.0575	1	6.23918e-160	1	1	68.0595	6.22398	1	0	68.0595	49.1849	49.1849	445.852	0.721893	52.2593	6.22398	0	426.228	0	0
DATA	266	4	11	unmapped	0		0	CATAAACGCTTCCTTTCTTTTCTTTTTGGACCAACTCGTTTCTTAACTACATGAAGGATA	131	0	CUST_144109_PI248252247	CUST_144109_PI248252247	CUST_144109_PI248252247	Unknown	664.582	184.573	0	1	8.401228e+002	8.455473e+001	0	0	64	6.742813e+002	641.5	1.444297e+002	1.545610e+002	28	5.675000e+001	57	7.787098e+000	8.339625e+000	0	0	0	0	0	0	0	0	606.052	60.9965	1	4.79691e-183	1	1	68.2296	7.7871	1	0	68.2296	57.5363	57.5363	637.195	0.721385	56.75	7.7871	0	617.303	0	0
DATA	267	4	12	unmapped	0		0	GCGAGTACATTGAAGTAGCACTATTTGTCGAGTGCCTCGCACGCTTGCCATTATAATTTA	133	0	CUST_154891_PI248252247	CUST_154891_PI248252247	CUST_154891_PI248252247	Unknown	689.987	184.816	0	1	1.380506e+001	9.662602e+000	1	0	65	7.835385e+001	78	1.129910e+001	1.037820e+001	32	5.187500e+001	51	7.778175e+000	8.154300e+000	0	0	0	0	0	0	0	0	9.95766	6.96968	1	0.000254461	1	0	68.3962	7.77817	1	0	68.3962	48.8603	48.8603	41.2678	0.721305	51.875	7.77817	0	21.1023	0	0
DATA	268	4	13	unmapped	0		0	CTGGCCAGTGGAGGGACTGAAATGTATTCCAGATTTCTAACAATGTCATTGCTTTGTCCG	135	0	CUST_20831_PI248252247	CUST_20831_PI248252247	CUST_20831_PI248252247	Unknown	715.5	185	9.60134	1	9.601338e+000	9.574551e+000	1	0	61	7.232787e+001	72	1.039186e+001	9.636900e+000	35	5.408571e+001	53	7.949737e+000	8.524950e+000	0	0	0	0	0	0	0	0	3.76763	6.90846	0	0.157798	1	0	68.5602	7.94974	1	0	68.5602	54.1152	54.1152	35.2419	0.721545	54.0857	7.94974	0	14.8088	1	0
DATA	269	4	14	unmapped	0		0	CCCATTCATTGAGGGTTTCATCAAATATTTGCATTTTTTTATATTTCCAATGTATTCATT	137	0	CUST_178335_PI248252247	CUST_178335_PI248252247	CUST_178335_PI248252247	Unknown	740.817	184.93	0	1	9.324253e+001	1.334971e+001	1	0	65	1.360615e+002	136	1.894389e+001	2.149770e+001	28	5.460714e+001	54	4.621522e+000	5.374425e+000	0	0	0	0	0	0	0	0	67.3252	9.63907	1	2.012e-054	1	1	68.7364	4.62152	1	0	68.7364	46.8651	46.8651	98.9755	0.722044	54.6071	4.62152	0	78.2859	0	0
DATA	270	4	15	unmapped	0		0	CCGAGGCATGCTACAAGACGATGTGGGATACTAGCAGGAAAATAAGATAATTCACAAATA	139	0	CUST_96945_PI248252247	CUST_96945_PI248252247	CUST_96945_PI248252247	Unknown	766.069	184.764	0	1	4.001065e+001	1.034832e+001	3	0	63	9.782540e+001	96	1.202892e+001	1.260210e+001	38	5.384211e+001	54	6.918547e+000	5.745075e+000	0	0	0	0	0	0	0	0	28.9202	7.47989	1	1.90016e-020	1	0	68.9052	6.91855	1	0	68.9052	47.2035	47.2035	60.7394	0.722812	53.8421	6.91855	0	39.8012	0	0
DATA	271	4	16	unmapped	0		0	AGGCGATTCGTGGGGTGCATGATCTAGCGAGGCTTGGGGTGTCGTCTGGACCGTGTGGAA	141	0	CUST_26714_PI248252247	CUST_26714_PI248252247	CUST_26714_PI248252247	Unknown	791.617	185.37	0	1	5.270583e+003	5.271444e+002	0	0	64	3.885047e+003	3616.5	7.070037e+002	7.516782e+002	42	5.666667e+001	54.5	8.728050e+000	1.074885e+001	0	0	0	0	0	0	0	0	3815.97	381.66	1	1.2258e-295	1	1	69.0722	8.72805	1	0	69.0722	50.7771	50.7771	3847.96	0.724014	56.6667	8.72805	0	3826.77	0	0
DATA	272	4	17	unmapped	0		0	AATGTGACAAATGCTTCAAGACATGTATGCGCGTGTTTGGGCATCAGCGCATCAGAATAC	143	0	CUST_64313_PI248252247	CUST_64313_PI248252247	CUST_64313_PI248252247	Unknown	817	185.455	0	0	3.159211e+001	1.002091e+001	0	0	62	9.214516e+001	90.5	1.754418e+001	2.057108e+001	29	5.434483e+001	53	6.666954e+000	5.189100e+000	0	0	0	0	0	0	0	0	22.916	7.26886	1	1.11895e-014	1	0	69.2292	6.66695	1	0	69.2292	65	65	55.0592	0.725369	54.3448	6.66695	0	33.6279	0	0
DATA	273	4	18	unmapped	0		0	CCAGGCGAAGAATTGGAAGCCAGAGGAGGAGGAGATTATCTGAGTCGAGTTCGGTTAGTG	145	0	CUST_165912_PI248252247	CUST_165912_PI248252247	CUST_165912_PI248252247	Unknown	842.756	185.333	0	1	5.085523e+003	5.086408e+002	0	0	64	3.766328e+003	3665	5.914922e+002	7.010845e+002	31	5.667742e+001	57	9.100868e+000	8.895600e+000	0	0	0	0	0	0	0	0	3696.94	369.758	1	1.06886e-293	1	1	69.3906	9.10087	1	0	69.3906	49.8279	49.8279	3729.24	0.726953	56.6774	9.10087	0	3707.58	0	0
DATA	274	4	19	unmapped	0		0	TCTTGAGAAGAAGGGCATGAAGTTTGACTGAGCCCGTAAAGGGTATGCGGATGATCATTT	147	0	CUST_121513_PI248252247	CUST_121513_PI248252247	CUST_121513_PI248252247	Unknown	867.667	185.5	0	0	1.127961e+001	9.532554e+000	0	0	66	7.777273e+001	77.5	1.266588e+001	1.389937e+001	32	5.381250e+001	52	7.226463e+000	7.042350e+000	0	0	0	0	0	0	0	0	8.22018	6.94699	1	0.00234986	1	0	69.5525	7.22646	1	0	69.5525	65	65	40.6867	0.728765	53.8125	7.22646	0	18.7969	1	0
DATA	275	4	20	unmapped	0		0	TAAATACTTTTGGGGAAGCTTAAATGAGAAGGTTCATGAGGTTCTCGAAGAATTCCTTGT	149	0	CUST_112457_PI248252247	CUST_112457_PI248252247	CUST_112457_PI248252247	Unknown	893.627	185.64	0	1	5.615620e+003	5.616413e+002	0	0	64	4.173969e+003	3944	8.064788e+002	9.162468e+002	25	5.488000e+001	55	5.379901e+000	4.447800e+000	0	0	0	0	0	0	0	0	4104.26	410.484	1	4.25513e-300	1	1	69.7056	5.3799	1	0	69.7056	48.8603	48.8603	4136.88	0.730866	54.88	5.3799	0	4114.77	0	0
DATA	276	4	21	unmapped	0		0	TATTAGTTAAGGACACATCCACTTGGTTAAGATCCCTGGAAGTGACAATGATTGAAGACT	151	0	CUST_115756_PI248252247	CUST_115756_PI248252247	CUST_115756_PI248252247	Unknown	918.582	185.573	9.45074	1	9.450744e+000	9.410351e+000	0	0	64	6.601563e+001	65.5	1.106617e+001	1.241677e+001	26	5.746154e+001	54.5	8.031093e+000	8.524950e+000	0	0	0	0	0	0	0	0	-3.82529	6.89818	0	0.151578	1	0	69.8409	8.03109	1	0	69.8409	57.5363	57.5363	28.9296	0.733042	57.4615	8.03109	0	6.60407	1	0
DATA	277	4	22	unmapped	0		0	AAATGGCTTCAGTAAATCAAAAGTATAATTTCCACTTTTTGGGATGCTGAGGATAAGCCA	153	0	CUST_171630_PI248252247	CUST_171630_PI248252247	CUST_171630_PI248252247	Unknown	944	185.545	0	0	1.671410e+002	1.916602e+001	2	0	60	1.929000e+002	193	2.793437e+001	3.094927e+001	35	5.505714e+001	54	1.228328e+001	1.260210e+001	0	0	0	0	0	0	0	0	122.924	14.0957	1	3.34022e-087	1	1	69.9758	12.2833	1	0	69.9758	65	65	155.814	0.735452	55.0571	12.2833	0	133.281	0	0
DATA	278	4	23	unmapped	0		0	ACAGTCGCCCACCACTACCGGCTCTTGACCCAGGATTATCAAAATACACAAAGACAGATG	155	0	CUST_106501_PI248252247	CUST_106501_PI248252247	CUST_106501_PI248252247	Unknown	969.269	186.103	0	1	1.263794e+003	1.267245e+002	0	0	66	1.002970e+003	967.5	1.596201e+002	1.788386e+002	31	5.777419e+001	59	1.133052e+001	1.074885e+001	0	0	0	0	0	0	0	0	932.858	93.5405	1	2.08085e-209	1	1	70.112	11.3305	1	0	70.112	49.1849	49.1849	965.884	0.73814	57.7742	11.3305	0	943.145	0	0
DATA	279	4	24	unmapped	0		0	AGGCCAGTGCGGCGATCAGGCAGATATGGAGGAGATGCAGCGCATCATGTCCCAGATGGG	157	0	CUST_192181_PI248252247	CUST_192181_PI248252247	CUST_192181_PI248252247	Unknown	994.792	185.806	0	1	1.598255e+004	1.598282e+003	0	0	65	1.191075e+004	11774	1.587839e+003	1.991132e+003	36	6.133333e+001	61.5	1.142679e+001	1.037820e+001	0	0	0	0	0	0	0	0	11840.5	1184.07	1	0	1	1	70.2286	11.4268	1	0	70.2286	47.5395	47.5395	11873.7	0.740841	61.3333	11.4268	0	11850.7	0	0
DATA	280	4	25	unmapped	0		0	TCAAGTGACTTGTAGGGGTTGATAGGAGATGTGGATTTGTGGAAAGAGAAACTTTGTAAT	159	0	CUST_10308_PI248252247	CUST_10308_PI248252247	CUST_10308_PI248252247	Unknown	1020.39	186.069	0	0	2.123442e+001	9.514049e+000	1	0	63	8.617460e+001	86	1.267655e+001	1.297275e+001	32	5.968750e+001	60	1.092921e+001	7.968975e+000	0	0	0	0	0	0	0	0	15.7945	7.07669	1	1.98929e-008	1	0	70.3801	10.9292	1	0	70.3801	65	65	49.0886	0.743815	59.6875	10.9292	0	25.9645	0	0
DATA	281	4	26	unmapped	0		0	ATCGCTGCCACAGTGATTGTACATGTACTGGTACACATAATAATCATCACAACGTACAAG	161	0	CUST_109044_PI248252247	CUST_109044_PI248252247	CUST_109044_PI248252247	Unknown	1045.5	186.352	0	1	1.396608e+002	1.674386e+001	0	1	65	1.748154e+002	178	2.897407e+001	2.742810e+001	34	5.197059e+001	52	9.359763e+000	1.037820e+001	0	0	0	0	0	0	0	0	104.309	12.5055	1	7.2352e-078	1	1	70.5066	9.35976	1	0	70.5066	57.5363	57.5363	137.729	0.746872	51.9706	9.35976	0	114.422	0	0
DATA	282	4	27	unmapped	0		0	GGCGATGAGGTTTTGGCGAAAAAGTATAAATGTCCGATACCTTCAGTATAATAAATAGAA	163	0	CUST_111637_PI248252247	CUST_111637_PI248252247	CUST_111637_PI248252247	Unknown	1071	186.455	9.2363	1	9.236297e+000	9.196820e+000	0	0	62	6.870968e+001	69	1.082406e+001	1.223145e+001	29	5.468966e+001	55	6.845767e+000	5.189100e+000	0	0	0	0	0	0	0	0	-1.92365	6.89818	0	0.469626	1	0	70.6333	6.84577	1	0	70.6333	55.8519	55.8519	31.6237	0.750062	54.6897	6.84577	0	8.13911	1	0
DATA	283	4	28	unmapped	0		0	GACACGGTTGTGATCAATCCTACCACATATGCTACAACGCATGCATAAAAGTATGGTTTT	165	0	CUST_179815_PI248252247	CUST_179815_PI248252247	CUST_179815_PI248252247	Unknown	1096.42	186.427	0	1	1.084403e+001	9.220958e+000	0	0	64	7.892188e+001	77	1.282149e+001	1.297275e+001	29	5.810345e+001	59	8.808863e+000	1.037820e+001	0	0	0	0	0	0	0	0	8.16909	6.94639	1	0.00249681	1	0	70.7528	8.80886	1	0	70.7528	57.5363	57.5363	41.8359	0.753326	58.1034	8.80886	0	18.182	1	0
DATA	284	4	29	unmapped	0		0	AGTCTTCTTTGGTGAAGGACTACCACAATCATTCTTCCAATCGATGCCGTCCCTCAATGA	167	0	CUST_24542_PI248252247	CUST_24542_PI248252247	CUST_24542_PI248252247	Unknown	1121.56	186.532	0	1	6.306947e+002	6.372492e+001	1	0	63	5.481270e+002	534	8.273071e+001	7.894845e+001	32	5.631250e+001	55	9.739966e+000	1.111950e+001	0	0	0	0	0	0	0	0	477.235	48.2194	1	1.83423e-168	1	1	70.8924	9.73997	1	0	70.8924	49.8279	49.8279	511.041	0.756681	56.3125	9.73997	0	487.224	0	0
DATA	285	4	30	unmapped	0		0	GTGAGGGTTTCGAGGTCAAGGTGTCGGAGGCCCTGCACGCCGGTATTCCTGTTGTTGCCT	169	0	CUST_79185_PI248252247	CUST_79185_PI248252247	CUST_79185_PI248252247	Unknown	1147.33	186.5	0	1	1.299191e+005	1.299191e+004	0	2	64	9.883306e+004	98227.3	1.156408e+004	1.232702e+004	29	5.637931e+001	55	1.059115e+001	1.186080e+001	0	0	1	0	0	0	0	0	98762	9876.2	1	0	1	1	71.037	10.5911	1	0	71.037	57.5363	57.5363	98796	0.760181	56.3793	10.5911	0	98772	0	0
DATA	286	4	31	unmapped	0		0	GGGGCATTATACTCCCAATTAGCGGTTGACGAAGATCGGTCAAAGGATGAAGGCATTAAA	171	0	CUST_129601_PI248252247	CUST_129601_PI248252247	CUST_129601_PI248252247	Unknown	1172.58	186.573	0	1	1.576226e+002	1.816685e+001	0	0	64	1.915313e+002	190.5	3.102634e+001	3.372915e+001	29	5.410345e+001	53	7.335553e+000	4.447800e+000	0	0	0	0	0	0	0	0	120.378	13.8742	1	5.31544e-086	1	1	71.1534	7.33555	1	0	71.1534	57.5363	57.5363	154.445	0.76371	54.1034	7.33555	0	130.32	0	0
DATA	287	4	32	unmapped	0		0	CCGAAAACACTACTTTAACCTCCTCTCGCACCGATTCATACGGCAGAATGATAGAAACAG	173	0	CUST_129891_PI248252247	CUST_129891_PI248252247	CUST_129891_PI248252247	Unknown	1197.91	186.614	0	1	2.607885e+001	9.360713e+000	0	0	64	9.129688e+001	94	1.772603e+001	1.834718e+001	29	6.031034e+001	58	8.027201e+000	7.413000e+000	0	0	0	0	0	0	0	0	20.0105	7.18256	1	5.16343e-012	1	0	71.2863	8.0272	1	0	71.2863	57.259	57.259	54.2109	0.767309	60.3103	8.0272	0	29.9409	0	0
DATA	288	4	33	unmapped	0		0	TGTACTAGTACGTGCATTAACGATAGTATTAACTGGAAGCCAGAACAGCGCAATTACACT	175	0	CUST_46978_PI248252247	CUST_46978_PI248252247	CUST_46978_PI248252247	Unknown	1223.5	187	0	1	8.197185e+002	8.245859e+001	0	0	62	7.034677e+002	669.5	1.295723e+002	1.514105e+002	25	6.092000e+001	62	1.051554e+001	1.111950e+001	0	0	0	0	0	0	0	0	632.065	63.5818	1	1.30029e-185	1	1	71.403	10.5155	1	0	71.403	54.1152	54.1152	666.382	0.771075	60.92	10.5155	0	641.969	0	0
DATA	289	4	34	unmapped	0		0	TGGCCGGCCCTATAATAATCGATATGCATGGTTTCTCATTTTCTCCAAGGAGACTGGGAA	177	0	CUST_213454_PI248252247	CUST_213454_PI248252247	CUST_213454_PI248252247	Unknown	1248.5	187	0	1	3.924365e+002	4.024112e+001	0	0	62	3.755484e+002	369.5	6.468275e+001	6.968220e+001	24	5.420833e+001	55	6.050362e+000	5.559750e+000	0	0	0	0	0	0	0	0	304.028	31.1756	1	4.80069e-141	1	1	71.5203	6.05036	1	0	71.5203	54.1152	54.1152	338.462	0.774719	54.2083	6.05036	0	313.92	0	0
DATA	290	4	35	unmapped	0		0	CAGCTGGACACACTTTATTAAAAATACTTTCAACTTTCCTATACCAAATGTTCGGTTCAG	179	0	CUST_43572_PI248252247	CUST_43572_PI248252247	CUST_43572_PI248252247	Unknown	1274.09	187.065	0	0	7.371810e+001	1.152644e+001	3	0	64	1.290000e+002	129	1.820169e+001	1.723523e+001	31	5.090323e+001	50	7.147749e+000	7.042350e+000	0	0	0	0	0	0	0	0	57.3895	8.97332	1	1.23861e-046	1	1	71.6105	7.14775	1	0	71.6105	65	65	91.914	0.778499	50.9032	7.14775	0	67.2451	0	0
DATA	291	4	36	unmapped	0		0	CAATCCATCGAACTGACCAACTCAGCTGCTCCACACGGCGTGTCTGTGACGGTCCATACA	181	0	CUST_186741_PI248252247	CUST_186741_PI248252247	CUST_186741_PI248252247	Unknown	1299.5	187.179	0	1	9.732147e+002	9.772013e+001	1	0	63	8.330159e+002	822	1.100058e+002	1.189786e+002	27	5.470370e+001	55	4.158539e+000	3.335850e+000	0	0	0	0	0	0	0	0	761.333	76.4452	1	5.53101e-197	1	1	71.6826	4.15854	1	0	71.6826	49.1849	49.1849	795.93	0.782287	54.7037	4.15854	0	771.141	0	0
DATA	292	4	37	unmapped	0		0	GTTCTCGTCGTGCATGTCCTTTACTTAGTTTAGGTTAAGAAGGTATGCTGTGCAATGGAG	183	0	CUST_175390_PI248252247	CUST_175390_PI248252247	CUST_175390_PI248252247	Unknown	1324.95	187.477	0	1	4.656681e+001	9.933866e+000	0	0	62	1.083387e+002	111.5	1.679866e+001	1.871782e+001	30	5.403333e+001	54	4.838661e+000	4.262475e+000	0	0	0	0	0	0	0	0	36.6079	7.80937	1	6.04581e-028	1	1	71.7309	4.83866	1	0	71.7309	55.8519	55.8519	71.2527	0.786136	54.0333	4.83866	0	46.3481	0	0
DATA	293	4	38	unmapped	0		0	GATAACGCAAATAATAAGGAAGAATGGAAGAATGTAACGGTAGGGGGATGTATGTGTCAA	185	0	CUST_84428_PI248252247	CUST_84428_PI248252247	CUST_84428_PI248252247	Unknown	1350.42	187.427	8.77024	0	8.770242e+000	8.757169e+000	0	0	64	7.693750e+001	77.5	1.177551e+001	1.260210e+001	31	5.225806e+001	53	4.090377e+000	4.077150e+000	0	0	0	0	0	0	0	0	5.16152	6.91747	0	0.0537125	1	0	71.776	4.09038	1	0	71.776	65	65	39.8515	0.78992	52.2581	4.09038	0	14.8408	1	0
DATA	294	4	39	unmapped	0		0	CGAACCATTTGGACATGGCGTCCATCGATGCGCTTGCCAAGGCGATCAAGGAGTTTGAGG	187	0	CUST_23321_PI248252247	CUST_23321_PI248252247	CUST_23321_PI248252247	Unknown	1375.55	187.47	0	1	1.065391e+004	1.065426e+003	0	0	64	8.527500e+003	8320.5	1.017943e+003	1.141973e+003	32	5.318750e+001	53	8.054001e+000	6.486375e+000	0	0	0	0	0	0	0	0	8455.7	845.598	1	0	1	1	71.8001	8.054	1	0	71.8001	51.4001	51.4001	8490.41	0.793671	53.1875	8.054	0	8465.3	0	0
DATA	295	4	40	unmapped	0		0	TTGTACTTTACACCATTTACGCTTCATCATAGCCTCATCTCCATGTGTCATTCGCACATG	189	0	CUST_43359_PI248252247	CUST_43359_PI248252247	CUST_43359_PI248252247	Unknown	1401.1	187.544	0	1	4.518839e+003	4.519666e+002	0	0	64	3.675500e+003	3556.5	6.744851e+002	7.492690e+002	30	5.343333e+001	53	8.020161e+000	7.783650e+000	0	0	0	0	0	0	0	0	3603.67	360.433	1	3.92119e-292	1	1	71.8254	8.02016	1	0	71.8254	50.4627	50.4627	3638.41	0.797478	53.4333	8.02016	0	3613.21	0	0
DATA	296	4	41	unmapped	0		0	AGAACATGATGGACCTCGTCAAAGCCAAATACGAGATCGAGTTCGCAGACATTTTCAAAA	191	0	CUST_98708_PI248252247	CUST_98708_PI248252247	CUST_98708_PI248252247	Unknown	1426.5	187.5	0	1	2.443531e+001	8.949678e+000	3	0	65	9.143077e+001	93	1.374997e+001	1.186080e+001	40	5.417500e+001	53.5	9.108710e+000	9.266250e+000	0	0	0	0	0	0	0	0	19.578	7.17063	1	1.25365e-011	1	0	71.8528	9.10871	1	0	71.8528	57.5363	57.5363	54.3448	0.801216	54.175	9.10871	0	29.0531	0	0
DATA	297	4	42	unmapped	0		0	TGTAAGCTGGACATCCTCGTATTCAGTATCAAACTCTTCCCGGAAACCTTTGCTTTCGCT	193	0	CUST_58985_PI248252247	CUST_58985_PI248252247	CUST_58985_PI248252247	Unknown	1451.86	187.593	0	1	6.213379e+001	1.058518e+001	0	0	64	1.218906e+002	118.5	2.082895e+001	2.298030e+001	42	5.476190e+001	55	8.150444e+000	9.266250e+000	0	0	0	0	0	0	0	0	50.0145	8.52053	1	2.31292e-040	1	1	71.8761	8.15044	1	0	71.8761	56.9804	56.9804	84.8046	0.804949	54.7619	8.15044	0	59.4313	0	0
DATA	298	4	43	unmapped	0		0	TAAACCAATTGTTATCCCATCCGCCTCAAACATATTTTTGAGCTCGTACCACATGCCGGG	195	0	CUST_46848_PI248252247	CUST_46848_PI248252247	CUST_46848_PI248252247	Unknown	1477.5	188	8.56604	1	8.566038e+000	8.558576e+000	1	0	61	7.760656e+001	78	1.149823e+001	1.186080e+001	30	4.816667e+001	48.5	4.676304e+000	5.559750e+000	0	0	0	0	0	0	1	0	5.70799	6.92176	0	0.0331481	1	0	71.8986	4.6763	1	0	71.8986	54.1152	54.1152	40.5206	0.808751	48.1667	4.6763	0	15.0681	1	0
DATA	299	4	44	unmapped	0		0	GCCAAATCCATCCCATGCAGAAAGTTCCAAATATTGAAACGTAATACCGGTGTATCAAAG	197	0	CUST_76772_PI248252247	CUST_76772_PI248252247	CUST_76772_PI248252247	Unknown	1502.5	188	8.5283	1	8.528303e+000	8.492809e+000	0	0	62	7.296774e+001	72	1.348097e+001	1.501132e+001	43	5.202326e+001	52	9.620139e+000	8.154300e+000	0	0	0	0	0	0	0	0	1.03558	6.89896	0	0.696887	1	0	71.9322	9.62014	1	0	71.9322	54.1152	54.1152	35.8817	0.81233	52.0233	9.62014	0	10.3621	1	0
DATA	300	4	45	unmapped	0		0	AACAAGAAGTGATGGGTACAAATGTGACGGAGGTTTTAGCAAGCCATCTCACGGTATTTG	199	0	CUST_131550_PI248252247	CUST_131550_PI248252247	CUST_131550_PI248252247	Unknown	1528	188	0	1	3.716303e+003	3.717264e+002	0	1	68	3.104191e+003	2879	7.678891e+002	7.090535e+002	32	5.462500e+001	54	7.623182e+000	6.301050e+000	0	0	0	0	0	0	0	0	3032.23	303.302	1	1.46243e-281	1	1	71.9589	7.62318	1	0	71.9589	54.9904	54.9904	3067.11	0.815927	54.625	7.62318	0	3041.52	0	0
DATA	301	4	46	unmapped	0		0	CGTTGGCAAGGAATAGTGAATGTCATTAAATATGGCCTTCCACAAGCAGAAAAACAGAAC	201	0	CUST_59905_PI248252247	CUST_59905_PI248252247	CUST_59905_PI248252247	Unknown	1553.5	188	0	1	3.326186e+001	9.051235e+000	3	0	59	9.923729e+001	99	1.434109e+001	1.223145e+001	31	5.254839e+001	53	8.334021e+000	7.042350e+000	0	0	0	0	0	0	0	0	27.2569	7.41716	1	7.9124e-019	1	0	71.9804	8.33402	1	0	71.9804	54.1152	54.1152	62.1513	0.819464	52.5484	8.33402	0	36.5135	0	0
DATA	302	4	47	unmapped	0		0	TCAGCGATTCCAGAGCATGATTATGACGACCCCGAGGAGCAACTCTATCCTATTCATACC	203	0	CUST_50757_PI248252247	CUST_50757_PI248252247	CUST_50757_PI248252247	Unknown	1579.35	188.165	0	1	1.116729e+004	1.116761e+003	0	0	65	9.262877e+003	8861	1.651630e+003	1.923673e+003	31	6.125806e+001	59	1.199435e+001	1.149015e+001	0	0	0	0	0	0	0	0	9190.86	919.112	1	0	1	1	72.0124	11.9944	1	0	72.0124	50.1463	50.1463	9225.79	0.823016	61.2581	11.9944	0	9200.1	0	0
DATA	303	4	48	unmapped	0		0	CTGATATCTTCCATGAGTGCGACATTATGGAAGATGCCGCCATCGCATATGGTTTCAACA	205	0	CUST_131599_PI248252247	CUST_131599_PI248252247	CUST_131599_PI248252247	Unknown	1604.54	187.917	0	1	1.279591e+003	1.282311e+002	0	1	62	1.129387e+003	1110	1.312419e+002	1.367698e+002	26	5.084615e+001	52.5	5.654678e+000	6.301050e+000	0	0	0	0	0	0	0	0	1057.35	105.96	1	4.51857e-217	1	1	72.0364	5.65468	1	0	72.0364	48.2044	48.2044	1092.3	0.82632	50.8462	5.65468	0	1066.57	0	0
DATA	304	4	49	unmapped	0		0	AACAAGTCTTCAGTAGCAAGTCTGACTGGCGTGTACGCGCTATCTCCGCTAGCAACCTTC	207	0	CUST_145457_PI248252247	CUST_145457_PI248252247	CUST_145457_PI248252247	Unknown	1629.75	188.373	0	1	5.588217e+003	5.588835e+002	0	0	65	4.708554e+003	4470	7.256693e+002	8.006040e+002	26	5.303846e+001	53	5.956380e+000	5.189100e+000	0	0	0	0	0	0	0	0	4636.5	463.701	1	1.45433e-307	1	1	72.056	5.95638	1	0	72.056	49.1849	49.1849	4671.47	0.829692	53.0385	5.95638	0	4645.7	0	0
DATA	305	4	50	unmapped	0		0	CACTACCTTAATAAAGTAAAAGATAAATCAGCCCTCTTCCCCTCTTGTTCTCTTTTCATT	209	0	CUST_130910_PI248252247	CUST_130910_PI248252247	CUST_130910_PI248252247	Unknown	1655.19	188.519	0	1	1.970613e+003	1.972352e+002	0	0	65	1.713492e+003	1635	3.251367e+002	3.039330e+002	32	5.146875e+001	50.5	5.333911e+000	4.633125e+000	0	0	0	0	0	0	0	0	1641.42	164.286	1	5.49333e-244	1	1	72.0763	5.33391	1	0	72.0763	49.8279	49.8279	1676.41	0.832947	51.4688	5.33391	0	1650.6	0	0
DATA	306	4	51	unmapped	0		0	CTGGCGGTCAATGTGCAGTTTCTTTCGCATCTGCTGAGCGGTCTTCCAGACCACTAGTAA	211	0	CUST_33306_PI248252247	CUST_33306_PI248252247	CUST_33306_PI248252247	Unknown	1679.99	188.63	8.28659	1	8.286588e+000	8.291816e+000	2	1	62	7.895161e+001	79	9.823737e+000	8.710275e+000	38	5.407895e+001	54	6.598041e+000	7.227675e+000	0	0	0	0	0	0	0	0	6.85534	6.93216	0	0.0107872	1	0	72.0963	6.59804	1	0	72.0963	51.0895	51.0895	41.8656	0.836025	54.0789	6.59804	0	16.0393	1	0
DATA	307	4	52	unmapped	0		0	ATACGATAATCCACATAAATGGCGCTGGCTTTCTCAGAGAAATTTGGCGGGAGGCGAAAT	213	0	CUST_58595_PI248252247	CUST_58595_PI248252247	CUST_58595_PI248252247	Unknown	1705.58	188.573	8.25648	0	8.256480e+000	8.223362e+000	1	0	63	7.369841e+001	72	1.128464e+001	1.000755e+001	32	5.525000e+001	55	7.779211e+000	6.857025e+000	0	0	0	0	0	0	0	0	1.58536	6.90001	0	0.551106	1	0	72.1131	7.77921	1	0	72.1131	65	65	36.6124	0.839074	55.25	7.77921	0	10.7687	1	0
DATA	308	4	53	unmapped	0		0	AGAAGCAGGGTACGTTGCCTTGAAACAGCTGCATAATAACTAATAATAAACTCCTATAGA	215	0	CUST_198506_PI248252247	CUST_198506_PI248252247	CUST_198506_PI248252247	Unknown	1731.33	188.798	8.22685	0	8.226852e+000	8.191690e+000	1	1	63	6.411111e+001	63	8.460746e+000	8.154300e+000	26	5.426923e+001	56	6.264552e+000	6.486375e+000	0	0	0	0	0	0	0	0	-8.01009	6.89818	0	0.00301015	1	0	72.1212	6.26455	1	0	72.1212	65	65	27.0251	0.842095	54.2692	6.26455	0	1.16789	1	0
DATA	309	4	54	unmapped	0		0	AGTACGATGGCTGATAATGTATGAAGAATCGCAGGGAACCGGAATCTGGAAGCCCGCACC	217	0	CUST_195092_PI248252247	CUST_195092_PI248252247	CUST_195092_PI248252247	Unknown	1756.5	189	8.19913	1	8.199132e+000	8.164090e+000	3	0	59	7.216949e+001	72	1.020675e+001	1.000755e+001	37	5.129730e+001	51	7.820432e+000	7.413000e+000	0	0	0	0	0	0	0	0	0.0496634	6.89819	0	0.985092	1	0	72.1198	7.82043	1	0	72.1198	54.1152	54.1152	35.0835	0.844942	51.2973	7.82043	0	9.2195	1	0
DATA	310	4	55		0		0		219	1	RC1	RC1	RC1		1782.91	188.806	8.17208	1	8.172079e+000	8.137151e+000	3	0	63	6.519048e+001	66	8.949423e+000	9.266250e+000	33	5.221212e+001	53	7.700477e+000	8.895600e+000	0	0	0	0	0	0	0	0	-6.92579	6.89818	0	0.0100207	1	0	72.1163	7.70048	1	0	72.1163	46.1809	46.1809	28.1045	0.847739	52.2121	7.70048	0	2.24364	1	0
DATA	311	4	56	unmapped	0		0	TTTTTCTTGGCTTTCAAGTTTTTAAGCGCGGTGGGTGTCCCATGGTCTCTGATAGCATTA	221	0	CUST_38931_PI248252247	CUST_38931_PI248252247	CUST_38931_PI248252247	Unknown	1807.13	189.169	0	1	1.630553e+001	8.274851e+000	0	0	66	8.596970e+001	85	1.274721e+001	1.167547e+001	40	5.460000e+001	54	7.665440e+000	9.080925e+000	0	0	0	0	0	0	0	0	13.8647	7.03614	1	6.11625e-007	1	0	72.105	7.66544	1	0	72.105	46.8651	46.8651	48.8837	0.850304	54.6	7.66544	0	23.027	0	0
DATA	312	4	57	unmapped	0		0	TTGATGTTCTTGCGATTCACCCAACACAGGTCTGTCGTTAAGATCGAGCTTGGCAAGAAT	223	0	CUST_17011_PI248252247	CUST_17011_PI248252247	CUST_17011_PI248252247	Unknown	1832.58	189.427	0	1	3.083251e+001	8.655989e+000	1	1	62	9.838710e+001	96	1.392410e+001	1.445535e+001	45	5.462222e+001	54	6.647928e+000	5.930400e+000	0	0	0	0	0	0	0	0	26.296	7.38239	1	6.74048e-018	1	0	72.0911	6.64793	1	0	72.0911	57.5363	57.5363	61.3011	0.852865	54.6222	6.64793	0	35.4561	0	0
DATA	313	4	58	unmapped	0		0	CATAGTGTCATGGATCTCGATGGACTTGCGCATGAAAGGTTTGATGGTGTCTTCCATATG	225	0	CUST_162472_PI248252247	CUST_162472_PI248252247	CUST_162472_PI248252247	Unknown	1858.42	189.427	0	0	8.616967e+000	8.111126e+000	2	0	62	7.945161e+001	79.5	1.149437e+001	1.093418e+001	32	5.278125e+001	52.5	6.379070e+000	4.818450e+000	0	0	0	0	0	0	0	0	7.37009	6.93744	1	0.00621697	1	0	72.0815	6.37907	1	0	72.0815	65	65	42.3656	0.8553	52.7813	6.37907	0	16.5413	1	0
DATA	314	4	59	unmapped	0		0	TAGCGGCTATACTGCTCGTTTACAGCGCCTTTGCCCATGGGAGCCGAGTACACAGGGAAT	227	0	CUST_121468_PI248252247	CUST_121468_PI248252247	CUST_121468_PI248252247	Unknown	1883.7	188.958	0	1	8.945808e+002	8.981907e+001	0	0	65	8.391692e+002	836	1.058427e+002	1.119363e+002	33	5.481818e+001	55	8.805022e+000	8.895600e+000	0	0	0	0	0	0	0	0	767.088	77.0183	1	1.91641e-197	1	1	72.0817	8.80502	1	0	72.0817	47.2035	47.2035	802.083	0.857483	54.8182	8.80502	0	776.289	0	0
DATA	315	4	60	unmapped	0		0	ACGAGCATCTTCGACAAATACACCTGTTCCAGACGTGTGGATCAAGATGGGTGCCTTGCC	229	0	CUST_206091_PI248252247	CUST_206091_PI248252247	CUST_206091_PI248252247	Unknown	1909	189.545	0	0	1.026315e+002	1.302727e+001	0	1	61	1.603279e+002	158	2.729330e+001	2.816940e+001	33	5.736364e+001	58	9.581291e+000	1.111950e+001	0	0	0	0	0	0	0	0	88.2367	11.2001	1	1.29512e-068	1	1	72.0912	9.58129	1	0	72.0912	65	65	123.242	0.859742	57.3636	9.58129	0	97.4759	0	0
DATA	316	4	61	unmapped	0		0	ATAACCATCGACGGTCATAATATTCGCGATATGGGCTTGAATGCTATCCGAAGTCGGCTT	231	0	CUST_29773_PI248252247	CUST_29773_PI248252247	CUST_29773_PI248252247	Unknown	1934.93	189.868	0	1	4.463848e+003	4.464566e+002	0	0	66	3.919424e+003	3684	7.869674e+002	9.690644e+002	41	5.665854e+001	57	9.878284e+000	1.260210e+001	0	0	0	0	0	0	0	0	3847.33	384.795	1	3.86621e-296	1	1	72.0904	9.87828	1	0	72.0904	46.8651	46.8651	3882.34	0.861887	56.6585	9.87828	0	3856.61	0	0
DATA	317	4	62	unmapped	0		0	TGGGATACCGGTTATAATAGAACCAGGTCTGGACGCACGACACTCCGTAGAGCACCGCAG	233	0	CUST_85052_PI248252247	CUST_85052_PI248252247	CUST_85052_PI248252247	Unknown	1959.58	189.573	0	1	5.884155e+002	5.938110e+001	0	1	63	5.803016e+002	562	1.058748e+002	1.089711e+002	29	5.965517e+001	59	1.077787e+001	9.636900e+000	0	0	0	0	0	0	0	0	508.22	51.2881	1	2.67242e-172	1	1	72.0811	10.7779	1	0	72.0811	57.5363	57.5363	543.216	0.86371	59.6552	10.7779	0	517.534	0	0
DATA	318	4	63	unmapped	0		0	CCGTCCTCGGTGACCTTGAATTGATTTTTTCTTCTTTCTGCTCTCTACTTTGCTGTAAAC	235	0	CUST_143069_PI248252247	CUST_143069_PI248252247	CUST_143069_PI248252247	Unknown	1985.56	190.027	0	1	2.527891e+004	2.527903e+003	0	0	65	2.195463e+004	20876.5	3.752956e+003	4.738974e+003	35	6.120000e+001	63	1.133137e+001	1.111950e+001	0	0	1	0	0	0	0	0	21882.5	2188.27	1	0	1	1	72.0871	11.3314	1	0	72.0871	48.5334	48.5334	21917.5	0.865645	61.2	11.3314	0	21891.9	0	0
DATA	319	4	64	unmapped	0		0	GGCAATCTCAGATTAATGTGTTGCTCGGCACCTTACGAGAAATCAAAGTCTTTGGGTTCT	237	0	CUST_169041_PI248252247	CUST_169041_PI248252247	CUST_169041_PI248252247	Unknown	2011	190.203	0	1	1.339864e+004	1.339888e+003	0	0	65	1.169375e+004	11298	1.820555e+003	2.358075e+003	34	5.479412e+001	54	7.214377e+000	7.227675e+000	0	0	0	0	0	0	0	0	11621.7	1162.19	1	0	1	1	72.0912	7.21438	1	0	72.0912	46.8651	46.8651	11656.7	0.867376	54.7941	7.21438	0	11631.1	0	0
DATA	320	4	65	unmapped	0		0	CACGATCTTGAACTCGAGGACACGATCAATACCAAGACCATAGACAGGTGACAAAACACT	239	0	CUST_91055_PI248252247	CUST_91055_PI248252247	CUST_91055_PI248252247	Unknown	2036	190	0	1	3.197791e+001	8.558756e+000	1	0	68	9.988235e+001	99	1.592007e+001	1.630860e+001	29	5.220690e+001	52	7.360024e+000	6.671700e+000	0	0	0	0	0	0	0	0	27.7858	7.43676	1	2.42296e-019	1	0	72.0965	7.36002	1	0	72.0965	54.9904	54.9904	62.7964	0.868907	52.2069	7.36002	0	37.2861	0	0
DATA	321	4	66	unmapped	0		0	AACGTCACGCGACTGTATTCACCTTTAAGAAAATTTTCTTTGTGAATAGATGGATCATAG	241	0	CUST_64214_PI248252247	CUST_64214_PI248252247	CUST_64214_PI248252247	Unknown	2061.5	190	7.95938	1	7.959379e+000	7.957251e+000	0	0	62	7.829032e+001	77.5	1.391707e+001	1.352873e+001	31	5.270968e+001	53	8.319429e+000	9.636900e+000	0	0	0	0	0	0	0	0	6.19451	6.92594	0	0.0209664	1	0	72.0958	8.31943	1	0	72.0958	54.1152	54.1152	41.2043	0.870394	52.7097	8.31943	0	15.7653	1	0
DATA	322	4	67	unmapped	0		0	TTGATATCTTTCTGGGATGCATTCAACGGCAAATGGAATATTTGATGTGGGGTAGGCCGG	243	0	CUST_77782_PI248252247	CUST_77782_PI248252247	CUST_77782_PI248252247	Unknown	2086.58	190.427	7.94638	1	7.946384e+000	7.912421e+000	4	1	59	6.810169e+001	69	8.308066e+000	7.413000e+000	30	5.473333e+001	55.5	7.080490e+000	7.042350e+000	0	0	0	0	0	0	0	0	-4.01247	6.89818	0	0.132685	1	0	72.1142	7.08049	1	0	72.1142	57.5363	57.5363	31.0157	0.871817	54.7333	7.08049	0	5.64935	1	0
DATA	323	4	68	unmapped	0		0	AAATTTGGTTCAGGAATTACCAGATAATAGAAAAAGACCCTCTCAACCAAATGGCCTCCC	245	0	CUST_53427_PI248252247	CUST_53427_PI248252247	CUST_53427_PI248252247	Unknown	2112.23	189.947	0	1	4.988236e+002	5.050428e+001	1	0	65	5.075692e+002	511	7.814129e+001	7.338870e+001	34	5.608824e+001	57.5	6.925437e+000	7.227675e+000	0	0	0	0	0	0	0	0	435.487	44.0916	1	6.96177e-163	1	1	72.0826	6.92544	1	0	72.0826	48.5334	48.5334	470.483	0.873027	56.0882	6.92544	0	445.205	0	0
DATA	324	4	69	unmapped	0		0	TTTGCAGAGCTTGCACAGCTGATCAAGACATGAGTGTTTTGGTTGAGCAACAAGGAGAAA	247	0	CUST_29390_PI248252247	CUST_29390_PI248252247	CUST_29390_PI248252247	Unknown	2137.78	190.176	0	1	8.244083e+003	8.244460e+002	0	0	66	7.279379e+003	6952	1.140416e+003	1.314881e+003	34	5.664706e+001	55	1.028645e+001	8.524950e+000	0	0	0	0	0	0	0	0	7207.31	720.764	1	0	1	1	72.0679	10.2864	1	0	72.0679	48.2044	48.2044	7242.29	0.87424	56.6471	10.2864	0	7217.1	0	0
DATA	325	4	70	unmapped	0		0	GGTGCCGTTGCGGAGTTGGAGAGCTTGGTCAAGGCCAAGGCCATCTAAACTTACCTTACA	249	0	CUST_132237_PI248252247	CUST_132237_PI248252247	CUST_132237_PI248252247	Unknown	2162.89	190.5	0	1	2.814752e+005	2.814752e+004	0	1	63	2.464618e+005	241059	1.944077e+004	2.056871e+004	32	4.890625e+001	50.5	2.485099e+001	1.464068e+001	0	0	1	0	1	0	0	0	246390	24639	1	0	1	1	72.0112	24.851	1	0	72.0112	56.9804	56.9804	246425	0.875352	48.9063	24.851	0	246400	0	0
DATA	326	4	71	unmapped	0		0	ACACGGAATAGGGGCTCACACAGAATAAGTACACGATAGACATTTAAACAAAAATAACTG	251	0	CUST_18448_PI248252247	CUST_18448_PI248252247	CUST_18448_PI248252247	Unknown	2188.42	190.573	0	1	4.714017e+002	4.779284e+001	0	0	64	4.850938e+002	485.5	6.954791e+001	7.116480e+001	25	5.504000e+001	55	5.682429e+000	5.189100e+000	0	0	0	0	0	0	0	0	413.115	41.8834	1	1.13395e-159	1	1	71.979	5.68243	1	0	71.979	57.5363	57.5363	448.008	0.876354	55.04	5.68243	0	423.013	0	0
DATA	327	4	72	unmapped	0		0	AAGCCCTACAGAGAGATTATTCTTCGTACAGTATACAAGCATCCGATGGAAGGGATGACC	253	0	CUST_87382_PI248252247	CUST_87382_PI248252247	CUST_87382_PI248252247	Unknown	2213.58	190.573	0	1	2.788512e+001	8.343222e+000	8	0	56	9.639286e+001	95	1.592446e+001	1.278742e+001	33	5.518182e+001	53	7.678926e+000	8.154300e+000	0	0	0	0	0	0	0	0	24.4622	7.31908	1	3.87258e-016	1	0	71.9307	7.67893	1	0	71.9307	57.5363	57.5363	59.3069	0.877249	55.1818	7.67893	0	34.4202	0	0
DATA	328	4	73	unmapped	0		0	TAGACGAATTGGCCAACTGTGAGATCAGAAGGAACAAGGTACTTCTTCTTGTCGATGGTG	255	0	CUST_124007_PI248252247	CUST_124007_PI248252247	CUST_124007_PI248252247	Unknown	2239.54	191.027	0	1	7.670379e+002	7.710498e+001	0	0	62	7.454355e+002	727.5	1.255474e+002	1.380671e+002	27	5.566667e+001	55	7.065626e+000	5.930400e+000	0	0	0	0	0	0	0	0	673.576	67.7099	1	1.69027e-189	1	1	71.8599	7.06563	1	0	71.8599	48.5334	48.5334	708.349	0.878152	55.6667	7.06563	0	683.577	0	0
DATA	329	4	74	unmapped	0		0	GAACAGCTTCAACTTCTTGAGGCTCGCTCTGCTTGATTAAGGTGTCGAAGATGACAATGT	257	0	CUST_27996_PI248252247	CUST_27996_PI248252247	CUST_27996_PI248252247	Unknown	2264.53	190.984	0	1	7.819712e+001	1.107932e+001	1	0	61	1.405574e+002	141	2.352624e+001	2.742810e+001	32	5.237500e+001	51.5	7.610477e+000	6.671700e+000	0	0	0	0	0	0	0	0	68.7264	9.73746	1	1.83442e-055	1	1	71.831	7.61048	1	0	71.831	44.0646	44.0646	103.471	0.878886	52.375	7.61048	0	78.8187	0	0
DATA	330	4	75	unmapped	0		0	CCTCATTAAAGGTGCTCGCTTCCAAATACAACTGTGACAAACAGATTTGCCGCAAGTGTT	259	0	CUST_55635_PI248252247	CUST_55635_PI248252247	CUST_55635_PI248252247	Unknown	2290	191	0	1	6.495477e+004	6.495482e+003	0	0	67	5.720460e+004	56549.6	6.272693e+003	7.264770e+003	34	5.867647e+001	57	9.619175e+000	7.783650e+000	0	0	1	0	0	0	0	0	57132.9	5713.29	1	0	1	1	71.7314	9.61917	1	0	71.7314	54.9904	54.9904	57167.5	0.879579	58.6765	9.61917	0	57143	0	0
DATA	331	4	76	unmapped	0		0	TCTTCTTTTGAAGAGACTGCAGGTTCAAGCCATTGCACTAGTGCAGTTGCAGTTTCTGAT	261	0	CUST_218195_PI248252247	CUST_218195_PI248252247	CUST_218195_PI248252247	Unknown	2315.36	191.247	0	1	1.757393e+002	1.924206e+001	1	0	63	2.263492e+002	227	3.929670e+001	4.151280e+001	34	5.694118e+001	57	8.766123e+000	7.783650e+000	0	0	0	0	0	0	0	0	154.693	16.9376	1	1.39942e-100	1	1	71.6563	8.76612	1	0	71.6563	47.8731	47.8731	189.263	0.880241	56.9412	8.76612	0	164.871	0	0
DATA	332	4	77		66	Structural	0		1	1	DarkCorner	DarkCorner	DarkCorner		2340.58	191.427	0	0	1.173601e+001	7.918797e+000	0	0	64	8.195313e+001	81.5	1.426666e+001	1.556730e+001	34	5.555882e+001	56	7.588633e+000	7.968975e+000	0	0	0	0	0	1	0	0	10.3376	6.97521	1	0.000150343	1	0	71.6155	7.58863	1	0	71.6155	65	65	44.8671	0.880842	55.5588	7.58863	0	20.6127	0	0
DATA	333	4	78		66	Structural	0		1	1	DarkCorner	DarkCorner	DarkCorner		2366.18	191.349	0	1	8.138210e+000	7.868743e+000	1	0	64	7.870313e+001	77	1.241949e+001	1.111950e+001	39	5.502564e+001	53	9.137797e+000	1.000755e+001	0	0	0	0	0	1	0	0	7.17288	6.93538	1	0.00770476	1	0	71.5302	9.1378	1	0	71.5302	51.4001	51.4001	41.6171	0.881383	55.0256	9.1378	0	17.5113	0	0
DATA	334	4	79		66	Structural	0		1	1	DarkCorner	DarkCorner	DarkCorner		2391.6	191.413	0	1	9.831883e+000	7.883454e+000	2	0	62	8.011290e+001	79	1.307746e+001	1.371405e+001	33	5.418182e+001	55	6.756731e+000	7.413000e+000	0	0	0	0	0	1	0	0	8.6708	6.95246	1	0.00136006	1	0	71.4421	6.75673	1	0	71.4421	49.5074	49.5074	43.0269	0.881906	54.1818	6.75673	0	19.0738	0	0
DATA	335	4	80		66	Structural	0		1	1	DarkCorner	DarkCorner	DarkCorner		2416.68	191.268	0	1	1.245714e+001	7.916327e+000	0	0	64	8.234375e+001	80.5	1.342967e+001	1.334340e+001	36	5.450000e+001	54.5	8.958635e+000	7.783650e+000	0	0	0	0	0	1	0	0	10.9919	6.98521	1	5.88129e-005	1	0	71.3518	8.95864	1	0	71.3518	51.4001	51.4001	45.2577	0.88238	54.5	8.95864	0	21.4633	0	0
DATA	336	4	81		66	Structural	0		1	1	DarkCorner	DarkCorner	DarkCorner		2442.07	191.535	0	1	7.996357e+000	7.853966e+000	2	1	60	7.835000e+001	78.5	9.981041e+000	8.895600e+000	34	5.314706e+001	52.5	9.082559e+000	9.636900e+000	0	0	0	0	0	1	0	0	7.05993	6.93422	1	0.00869549	1	0	71.2901	9.08256	1	0	71.2901	51.7088	51.7088	41.264	0.882894	53.1471	9.08256	0	17.6331	0	0
DATA	337	4	82		66	Structural	0		1	1	DarkCorner	DarkCorner	DarkCorner		2467.46	191.554	7.84235	1	7.842349e+000	7.844350e+000	0	0	64	7.784375e+001	78	1.161857e+001	1.186080e+001	40	5.257500e+001	51.5	6.990424e+000	6.857025e+000	0	0	0	0	0	1	0	0	6.5869	6.92956	0	0.0142132	1	0	71.2569	6.99042	1	0	71.2569	51.7088	51.7088	40.7577	0.883382	52.575	6.99042	0	17.2987	0	0
DATA	338	4	83		66	Structural	0		1	1	DarkCorner	DarkCorner	DarkCorner		2492.87	191.697	7.8378	1	7.837797e+000	7.842478e+000	2	0	63	7.800000e+001	76	9.315267e+000	8.154300e+000	32	5.162500e+001	51	5.922892e+000	6.115725e+000	0	0	0	0	0	1	0	0	6.83178	6.93193	0	0.011055	1	0	71.1682	5.92289	1	0	71.1682	52.9257	52.9257	40.914	0.883896	51.625	5.92289	0	17.6324	0	0
DATA	339	4	84		66	Structural	0		1	1	DarkCorner	DarkCorner	DarkCorner		2518.96	191.914	0	1	9.653382e+000	7.858889e+000	0	0	68	7.964706e+001	79.5	1.263821e+001	1.389937e+001	40	5.030000e+001	50	5.369429e+000	5.003775e+000	0	0	0	0	0	1	0	0	8.53797	6.95082	1	0.00160148	1	0	71.1091	5.36943	1	0	71.1091	46.8651	46.8651	42.5611	0.884453	50.3	5.36943	0	19.4676	0	0
DATA	340	4	85		66	Structural	0		1	1	DarkCorner	DarkCorner	DarkCorner		2544.04	191.88	0	1	2.166813e+001	8.090095e+000	0	0	66	9.022727e+001	90	1.309938e+001	1.315807e+001	385	5.622857e+001	56	7.937563e+000	8.895600e+000	0	0	0	0	0	1	0	0	19.1764	7.15977	1	2.83608e-011	1	0	71.0509	7.93756	1	0	71.0509	47.2035	47.2035	53.1413	0.885004	56.2286	7.93756	0	30.2369	0	0
DATA	341	5	1		66	Structural	0		1	1	DarkCorner	DarkCorner	DarkCorner		397.623	190.826	9.25163	1	9.251631e+000	9.212089e+000	1	0	64	5.943750e+001	59	8.717570e+000	9.636900e+000	389	5.098201e+001	51	6.791989e+000	6.671700e+000	0	0	0	0	0	0	0	0	-7.21448	6.89818	0	0.0073664	1	0	66.652	6.79199	1	0	66.652	46.8651	46.8651	22.3515	0.748819	50.982	6.79199	0	5.61943	0	0
DATA	342	5	2		66	Structural	0		1	1	DarkCorner	DarkCorner	DarkCorner		423.5	191	9.31338	0	9.313381e+000	9.273575e+000	3	0	59	5.776271e+001	58	7.946674e+000	7.413000e+000	33	5.078788e+001	50	7.444619e+000	7.413000e+000	0	0	0	0	0	0	0	0	-9.05245	6.89818	0	0.000841898	1	0	66.8152	7.44462	1	0	66.8152	65	65	20.6767	0.743854	50.7879	7.44462	0	3.59947	0	0
DATA	343	5	3		66	Structural	0		1	1	DarkCorner	DarkCorner	DarkCorner		448.07	191.211	9.36552	0	9.365520e+000	9.325491e+000	0	0	66	5.821212e+001	57	1.021088e+001	1.111950e+001	43	5.137209e+001	51	6.799941e+000	7.413000e+000	0	0	0	0	0	0	0	0	-8.75966	6.89818	0	0.00121798	1	0	66.9718	6.79994	1	0	66.9718	65	65	21.1261	0.739713	51.3721	6.79994	0	3.72674	0	0
DATA	344	5	4		66	Structural	0		1	1	DarkCorner	DarkCorner	DarkCorner		474.296	191.282	9.41477	0	9.414774e+000	9.374535e+000	1	0	63	6.003175e+001	60	8.624736e+000	9.636900e+000	38	5.326316e+001	52	8.106335e+000	7.968975e+000	0	0	0	0	0	0	0	0	-7.10043	6.89818	0	0.0083277	1	0	67.1322	8.10633	1	0	67.1322	65	65	22.9457	0.735843	53.2632	8.10633	0	5.21072	0	0
DATA	345	5	5		66	Structural	0		1	1	DarkCorner	DarkCorner	DarkCorner		497.681	191.766	9.45216	0	9.452160e+000	9.411761e+000	0	0	64	6.156250e+001	61	9.650849e+000	1.111950e+001	56	5.312500e+001	53	6.996265e+000	8.154300e+000	0	0	0	0	0	0	0	0	-5.73114	6.89818	0	0.0324529	1	0	67.2936	6.99627	1	0	67.2936	65	65	24.4765	0.732932	53.125	6.99627	0	6.44334	0	0
DATA	346	5	6		66	Structural	0		1	1	DarkCorner	DarkCorner	DarkCorner		524.214	192.375	9.48814	0	9.488142e+000	9.447589e+000	0	0	65	5.881538e+001	56	1.050282e+001	1.111950e+001	53	5.169811e+001	52	6.766958e+000	7.413000e+000	0	0	0	0	0	0	0	0	-8.63737	6.89818	0	0.00141739	1	0	67.4528	6.76696	1	0	67.4528	65	65	21.7294	0.730153	51.6981	6.76696	0	3.36385	0	0
DATA	347	5	7		66	Structural	0		1	1	DarkCorner	DarkCorner	DarkCorner		549.947	191.84	9.51932	0	9.519317e+000	9.478631e+000	2	0	64	5.739063e+001	56	8.872317e+000	8.154300e+000	35	5.260000e+001	54	7.357269e+000	7.042350e+000	0	0	0	0	0	0	0	0	-10.2337	6.89818	0	0.000173847	1	0	67.6243	7.35727	1	0	67.6243	65	65	20.3046	0.727762	52.6	7.35727	0	1.63543	0	0
DATA	348	5	8		66	Structural	0		1	1	DarkCorner	DarkCorner	DarkCorner		574.716	191.259	9.54405	1	9.544050e+000	9.503258e+000	1	0	63	5.866667e+001	59	9.439109e+000	9.636900e+000	35	5.060000e+001	50	6.376427e+000	5.189100e+000	0	0	0	0	0	0	0	0	-9.09658	6.89818	0	0.000795709	1	0	67.7632	6.37643	1	0	67.7632	51.0895	51.0895	21.5807	0.725876	50.6	6.37643	0	2.62597	0	0
DATA	349	5	9		66	Structural	0		1	1	DarkCorner	DarkCorner	DarkCorner		601.107	191.5	9.56282	0	9.562818e+000	9.521946e+000	2	0	62	5.582258e+001	55	7.841722e+000	8.154300e+000	38	5.394737e+001	54.5	5.275888e+000	5.745075e+000	0	0	0	0	0	0	0	0	-12.0869	6.89818	0	1.12047e-005	1	0	67.9095	5.27589	1	0	67.9095	65	65	18.7366	0.724451	53.9474	5.27589	0	-0.52487	0	0
DATA	350	5	10	unmapped	0		0	CTATACTGGGATACGTATGATTATACGCATAATGAAGTGACGATCACATCCGGGCAAGAT	263	0	CUST_197975_PI248252247	CUST_197975_PI248252247	CUST_197975_PI248252247	Unknown	626.609	192.087	0	1	1.186891e+002	1.522385e+001	2	0	62	1.539516e+002	153.5	2.350265e+001	2.464823e+001	34	5.232353e+001	52.5	7.218329e+000	7.227675e+000	0	0	0	0	0	0	0	0	85.877	11.0151	1	3.81352e-067	1	1	68.0747	7.21833	1	0	68.0747	46.5243	46.5243	116.866	0.723546	52.3235	7.21833	0	97.3105	0	0
DATA	351	5	11	unmapped	0		0	CGCAAGCTTGGCAAGAGCACCAAGCGCGCTAACGCAAAGAATGTAGCACAAAGTGCAGGT	265	0	CUST_179115_PI248252247	CUST_179115_PI248252247	CUST_179115_PI248252247	Unknown	651.907	191.935	0	1	5.060053e+002	5.149245e+001	0	1	66	4.340455e+002	432	4.374170e+001	4.373670e+001	28	5.671429e+001	55	7.639358e+000	8.339625e+000	0	0	0	0	0	0	0	0	365.787	37.2235	1	2.86358e-152	1	1	68.258	7.63936	1	0	68.258	54.4085	54.4085	396.959	0.722892	56.7143	7.63936	0	377.127	0	0
DATA	352	5	12	unmapped	0		0	TGTATATGCTGATTATTATGATTACGAACGGCGAGATCATGTCTGAGTAAAGCAGGGTCA	267	0	CUST_86933_PI248252247	CUST_86933_PI248252247	CUST_86933_PI248252247	Unknown	677.5	192	9.58693	0	9.586928e+000	9.545960e+000	4	0	58	6.850000e+001	68	1.003721e+001	9.636900e+000	32	5.584375e+001	55	9.154972e+000	8.895600e+000	0	0	0	0	0	0	0	0	0.0878048	6.89819	0	0.973646	1	0	68.4122	9.15497	1	1	68.4122	65	65	31.414	0.722629	55.8438	9.15497	0	11.3053	1	0
DATA	353	5	13	unmapped	0		0	TGAGGTTATCGGCATTAAAGATGAATGGAAAGATAGACTTGCCTTGGCAGCAGAAGATTA	269	0	CUST_20132_PI248252247	CUST_20132_PI248252247	CUST_20132_PI248252247	Unknown	702.521	192.479	0	1	9.139018e+002	9.188717e+001	0	0	66	7.291212e+002	689.5	1.337639e+002	1.265770e+002	31	5.235484e+001	52	7.709511e+000	7.783650e+000	0	0	0	0	0	0	0	0	660.548	66.4141	1	2.63776e-188	1	1	68.5729	7.70951	1	0	68.5729	47.8731	47.8731	692.035	0.722778	52.3548	7.70951	0	671.658	0	0
DATA	354	5	14	unmapped	0		0	AGTATGTCAGCGTTTTGTTAACGACTCGAAACGTGTGTTGTATTCGGTGTTGCTCCTTGC	271	0	CUST_109807_PI248252247	CUST_109807_PI248252247	CUST_109807_PI248252247	Unknown	728.093	192.065	0	0	1.721495e+001	9.694054e+000	0	0	67	8.119403e+001	80	1.217827e+001	1.260210e+001	29	5.527586e+001	55	7.080640e+000	5.930400e+000	0	0	0	0	0	0	0	0	12.4478	7.00959	1	6.34015e-006	1	0	68.7462	7.08064	1	0	68.7462	65	65	44.108	0.723082	55.2759	7.08064	0	23.4725	0	0
DATA	355	5	15	unmapped	0		0	CACCATTGGTCTTCGCAACATGAACAATGGTGATGGCAGCGGTGCGCCATATAACTATCA	273	0	CUST_22062_PI248252247	CUST_22062_PI248252247	CUST_22062_PI248252247	Unknown	753.5	192.352	0	1	6.740021e+002	6.807067e+001	1	3	62	5.567742e+002	552.5	5.940481e+001	5.578282e+001	32	5.600000e+001	56	7.804052e+000	8.154300e+000	0	0	0	0	0	0	0	0	487.853	49.2705	1	8.34934e-170	1	1	68.9217	7.80405	1	0	68.9217	57.5363	57.5363	519.688	0.723815	56	7.80405	0	498.795	0	0
DATA	356	5	16	unmapped	0		0	CGGGCATGATTTTGTGATACATGCATTATGCGTAATTGTTAATGTAGTCTGTATTTGACT	275	0	CUST_174901_PI248252247	CUST_174901_PI248252247	CUST_174901_PI248252247	Unknown	779.029	193.044	0	1	3.926802e+002	4.040456e+001	0	0	69	3.537536e+002	360	6.003930e+001	6.894090e+001	47	5.493617e+001	55	7.992943e+000	7.413000e+000	0	0	0	0	0	0	0	0	284.66	29.2899	1	4.64293e-137	1	1	69.0941	7.99294	1	0	69.0941	46.8651	46.8651	316.668	0.724914	54.9362	7.99294	0	295.518	0	0
DATA	357	5	17	unmapped	0		0	TTTGCGACAACGTTTCCGGGTTGGACCCATGCAAAGACCAACTGAGAGACCTTCCCGAGG	277	0	CUST_145788_PI248252247	CUST_145788_PI248252247	CUST_145788_PI248252247	Unknown	804.418	192.427	9.54209	0	9.542091e+000	9.524558e+000	3	0	61	7.408197e+001	76	1.136412e+001	1.186080e+001	31	5.335484e+001	53	7.485757e+000	6.671700e+000	0	0	0	0	0	0	0	0	4.82875	6.91506	0	0.0708788	1	0	69.2532	7.48576	1	0	69.2532	65	65	36.996	0.726025	53.3548	7.48576	0	15.6105	1	0
DATA	358	5	18	unmapped	0		0	AAGACTTGGAGAGCTGTAATACCAAACAGTAGCGAGGCTACAACGAGCCCAATGAATAAG	279	0	CUST_81884_PI248252247	CUST_81884_PI248252247	CUST_81884_PI248252247	Unknown	829.582	192.573	9.5225	0	9.522505e+000	9.481805e+000	3	0	61	6.759016e+001	66	8.106329e+000	7.413000e+000	31	5.758065e+001	54	9.039816e+000	8.524950e+000	0	0	0	0	0	0	0	0	-1.82273	6.89818	0	0.493208	1	0	69.4129	9.03982	1	0	69.4129	65	65	30.5042	0.727518	57.5806	9.03982	0	8.8837	1	0
DATA	359	5	19	unmapped	0		0	GAAGAGATGAAGATGTGTTTGTCCATCTAGCTGCTCGGGGTTCCCAACTCTTATGTAGTT	281	0	CUST_196142_PI248252247	CUST_196142_PI248252247	CUST_196142_PI248252247	Unknown	855.107	192.5	0	1	8.200724e+002	8.255102e+001	0	0	64	6.675938e+002	649	1.391462e+002	1.588235e+002	32	5.296875e+001	52	5.509431e+000	6.857025e+000	0	0	0	0	0	0	0	0	598.018	60.1983	1	3.13256e-182	1	1	69.5758	5.50943	1	0	69.5758	56.9804	56.9804	630.508	0.729226	52.9688	5.50943	0	608.658	0	0
DATA	360	5	20	unmapped	0		0	AACATCAAGAAAATTGAATAATTGGCTTTGCCAACATGCACAGTATGGTAAGCCATCCGG	283	0	CUST_161890_PI248252247	CUST_161890_PI248252247	CUST_161890_PI248252247	Unknown	880.712	193.167	0	1	3.067105e+003	3.068555e+002	0	0	65	2.312738e+003	2306	2.600304e+002	3.017091e+002	32	5.165625e+001	52	5.637486e+000	4.818450e+000	0	0	0	0	0	0	0	0	2243.01	224.407	1	4.20481e-263	1	1	69.7313	5.63749	1	0	69.7313	45.835	45.835	2275.65	0.731311	51.6563	5.63749	0	2253.57	0	0
DATA	361	5	21	unmapped	0		0	CGCCCGGCAAGGATTTCATATATTGAGTATTAAACACAATATTTCAAGTTTTACACTCTG	285	0	CUST_102039_PI248252247	CUST_102039_PI248252247	CUST_102039_PI248252247	Unknown	905.811	193.054	0	1	1.099703e+003	1.103718e+002	0	0	66	8.764091e+002	856.5	1.163608e+002	1.271329e+002	25	5.576000e+001	55	5.150081e+000	3.706500e+000	0	0	0	0	0	0	0	0	806.529	80.9473	1	1.6486e-200	1	1	69.8804	5.15008	1	0	69.8804	47.8731	47.8731	839.323	0.733406	55.76	5.15008	0	817.028	0	0
DATA	362	5	22	unmapped	0		0	GGTCGAACATCAGATCGCAAAACTTCTTGTACAATTATCAAAAAGTCAAGACGATGAAAT	287	0	CUST_58664_PI248252247	CUST_58664_PI248252247	CUST_58664_PI248252247	Unknown	931.122	193.378	0	1	7.052961e+002	7.114998e+001	2	0	63	5.889683e+002	591	7.834168e+001	7.524195e+001	31	5.522581e+001	53	1.022647e+001	1.111950e+001	0	0	0	0	0	0	0	0	518.955	52.352	1	1.41803e-173	1	1	70.0128	10.2265	1	0	70.0128	47.5395	47.5395	551.882	0.735798	55.2258	10.2265	0	529.375	0	0
DATA	363	5	23	unmapped	0		0	TAGAAATGCAGGTCATGAGATCGTTTTGTTGTTGCCCCGAGGTTCGGTTGCATTGATCAA	289	0	CUST_153276_PI248252247	CUST_153276_PI248252247	CUST_153276_PI248252247	Unknown	956.5	193	0	1	7.740142e+001	1.213358e+001	0	0	62	1.272903e+002	125.5	2.062100e+001	2.075640e+001	40	5.762500e+001	56.5	1.110252e+001	1.204613e+001	0	0	0	0	0	0	0	0	57.1402	8.9574	1	1.98602e-046	1	1	70.1501	11.1025	1	0	70.1501	54.1152	54.1152	90.2043	0.738232	57.625	11.1025	0	67.4965	0	0
DATA	364	5	24	unmapped	0		0	CTCAGAATATTACTTATACTGCCTCATATCAATCAGCGCTGTTATTCTTCCTCCTCCCTA	291	0	CUST_148205_PI248252247	CUST_148205_PI248252247	CUST_148205_PI248252247	Unknown	982.093	193.065	0	1	2.590594e+002	2.752805e+001	0	0	67	2.622388e+002	267	4.078216e+001	4.225410e+001	29	5.389655e+001	53	9.469292e+000	1.037820e+001	0	0	0	0	0	0	0	0	191.949	20.3968	1	2.2882e-113	1	1	70.2899	9.46929	1	0	70.2899	54.4085	54.4085	225.153	0.740946	53.8966	9.46929	0	202.245	0	0
DATA	365	5	25	unmapped	0		0	GTTTCGGTGTTATAGAAGTAAGGCAGGCCTTTCGACTTTGATATGCGGACTTCCCATGTA	293	0	CUST_9139_PI248252247	CUST_9139_PI248252247	CUST_9139_PI248252247	Unknown	1007.59	193.6	0	1	8.627691e+002	8.677380e+001	0	0	64	7.122344e+002	679	1.269514e+002	1.482600e+002	35	6.085714e+001	61	1.096825e+001	7.413000e+000	0	0	0	0	0	0	0	0	641.815	64.5512	1	1.50964e-186	1	1	70.419	10.9683	1	0	70.419	49.5074	49.5074	675.148	0.743902	60.8571	10.9683	0	652.043	0	0
DATA	366	5	26	unmapped	0		0	GAGGACTTGCTTTTCTCTCTTCGATTTCTCTTCATTACCCTTTTAATTGACAAACGACCT	295	0	CUST_91236_PI248252247	CUST_91236_PI248252247	CUST_91236_PI248252247	Unknown	1033.25	193.413	0	1	3.696173e+003	3.697327e+002	0	0	65	2.831123e+003	2616	5.960371e+002	6.627222e+002	37	5.635135e+001	58	9.411034e+000	1.111950e+001	0	0	0	0	0	0	0	0	2760.56	276.142	1	8.17022e-276	1	1	70.56	9.41103	1	0	70.56	48.8603	48.8603	2794.04	0.746871	56.3514	9.41103	0	2770.75	0	0
DATA	367	5	27	unmapped	0		0	GAGACAGGCGTGTGGGACAAGAGATTAAGTCCGGATTTTTCGGTATCTGTGAAATTCAGT	297	0	CUST_162208_PI248252247	CUST_162208_PI248252247	CUST_162208_PI248252247	Unknown	1058.82	193.792	0	1	1.536038e+002	1.790305e+001	0	0	66	1.858939e+002	178.5	3.597654e+001	4.151280e+001	34	5.561765e+001	57	8.545829e+000	7.227675e+000	0	0	0	0	0	0	0	0	115.215	13.4287	1	1.70603e-083	1	1	70.6793	8.54583	1	0	70.6793	49.5074	49.5074	148.808	0.750077	55.6176	8.54583	0	125.334	0	0
DATA	368	5	28	unmapped	0		0	GGTCGTGTGGAGGTGCGGGTCTTTCCTTCGAGATAGCGTTTTTCTGCAAAGAAATCTCCG	299	0	CUST_110967_PI248252247	CUST_110967_PI248252247	CUST_110967_PI248252247	Unknown	1084.04	193.671	0	1	2.191620e+002	2.375262e+001	0	0	65	2.358923e+002	232	3.681335e+001	4.521930e+001	28	5.600000e+001	55	7.836288e+000	7.598325e+000	0	0	0	0	0	0	0	0	165.084	17.8917	1	2.05525e-104	1	1	70.8083	7.83629	1	0	70.8083	51.0895	51.0895	198.806	0.753251	56	7.83629	0	175.163	0	0
DATA	369	5	29	unmapped	0		0	GCCATTGGCATTGATATGATCAATACAAAACAGCAACTCTATTTCGGCTCAATCTTAAAA	301	0	CUST_176729_PI248252247	CUST_176729_PI248252247	CUST_176729_PI248252247	Unknown	1108.89	193.648	0	1	1.219863e+004	1.219897e+003	0	0	65	9.299200e+003	9071	1.575019e+003	1.751692e+003	35	6.002857e+001	63	8.655110e+000	9.636900e+000	0	0	0	0	0	0	0	0	9228.27	922.852	1	0	1	1	70.9347	8.65511	1	0	70.9347	47.8731	47.8731	9262.11	0.7565	60.0286	8.65511	0	9238.31	0	0
DATA	370	5	30	unmapped	0		0	CGATTGACTATTCTCAGAAGATAGCGAGGTATAGCTTTGCGCAAAGACAGCAAGCACATA	303	0	CUST_174880_PI248252247	CUST_174880_PI248252247	CUST_174880_PI248252247	Unknown	1134.42	193.573	9.11647	1	9.116469e+000	9.077510e+000	0	0	64	7.114063e+001	72	1.197864e+001	1.334340e+001	30	5.536667e+001	55	9.542946e+000	1.037820e+001	0	0	0	0	0	0	0	0	0.07692	6.89819	0	0.976912	1	0	71.0637	9.54295	1	0	71.0637	57.5363	57.5363	34.0546	0.759921	55.3667	9.54295	0	10.089	1	0
DATA	371	5	31	unmapped	0		0	TGTCGGCGGACTGTTCCTTCCTGTTCATATTTCTGTTTTACTCTCAGCGTATTTGTCGTA	305	0	CUST_169670_PI248252247	CUST_169670_PI248252247	CUST_169670_PI248252247	Unknown	1159.61	193.931	0	1	8.221138e+004	8.221143e+003	0	0	63	6.283708e+004	61686.8	1.032509e+004	1.336789e+004	31	6.512903e+001	62	1.862211e+001	1.853250e+001	0	0	1	0	0	0	1	0	62765.9	6276.59	1	0	1	1	71.1933	18.6221	1	0	71.1933	53.8203	53.8203	62800	0.76347	65.129	18.6221	0	62775.9	0	0
DATA	372	5	32	unmapped	0		0	CGACAGCCAACTATGGAATCATACAGTAGCACCATTGATACTAGAAGTACAGAAATTTCG	307	0	CUST_212055_PI248252247	CUST_212055_PI248252247	CUST_212055_PI248252247	Unknown	1185.26	193.909	0	1	7.585144e+001	1.176461e+001	2	0	64	1.295000e+002	128	2.086921e+001	2.242433e+001	29	5.555172e+001	55	8.257404e+000	8.154300e+000	0	0	0	0	0	0	0	0	58.1836	9.02431	1	2.7727e-047	1	1	71.3164	8.2574	1	0	71.3164	45.835	45.835	92.414	0.767072	55.5517	8.2574	0	68.1443	0	0
DATA	373	5	33	unmapped	0		0	AGCGTGTTAATATCGGGCGGAGGAGCATTGAGGTTGTCCGCGATTGCAAGCTATAGATGG	309	0	CUST_181199_PI248252247	CUST_181199_PI248252247	CUST_181199_PI248252247	Unknown	1210.65	194.12	0	1	1.162669e+003	1.166109e+002	0	0	65	9.675692e+002	928	1.572643e+002	1.882902e+002	33	6.127273e+001	62	9.504186e+000	9.636900e+000	0	0	0	0	0	0	0	0	896.128	89.8779	1	5.9584e-207	1	1	71.4412	9.50419	1	0	71.4412	48.8603	48.8603	930.483	0.770751	61.2727	9.50419	0	906.071	0	0
DATA	374	5	34	unmapped	0		0	GTGATGCGCTTAAAGCTGGACCGATTCACTTATGGCACTAATTGGGTAAAATGCTTTGAC	311	0	CUST_127367_PI248252247	CUST_127367_PI248252247	CUST_127367_PI248252247	Unknown	1236.33	194.25	0	1	1.117036e+004	1.117072e+003	0	0	64	8.723031e+003	8373	1.639478e+003	2.098806e+003	25	5.936000e+001	59	7.204628e+000	6.671700e+000	0	0	0	0	0	0	0	0	8651.48	865.175	1	0	1	1	71.5547	7.20463	1	0	71.5547	47.5395	47.5395	8685.95	0.774503	59.36	7.20463	0	8661.4	0	0
DATA	375	5	35	unmapped	0		0	ATCGAGAAATATGCACGATATATCATGTCTAATGTCGAGGTCCAAAGTCGTCTGTCCGAG	313	0	CUST_8183_PI248252247	CUST_8183_PI248252247	CUST_8183_PI248252247	Unknown	1261.38	194.43	0	1	8.621469e+002	8.666918e+001	0	0	64	7.425938e+002	699.5	1.597243e+002	1.934793e+002	29	5.227586e+001	52	7.070545e+000	6.671700e+000	0	0	0	0	0	0	0	0	670.934	67.447	1	2.93823e-189	1	1	71.6601	7.07055	1	0	71.6601	50.4627	50.4627	705.508	0.778213	52.2759	7.07055	0	680.83	0	0
DATA	376	5	36	unmapped	0		0	AACACCCCAGGTGATGGCATAGTGCTTGAGCACTAGATCAAGCTCTTCTAGCTCATCCAA	315	0	CUST_60036_PI248252247	CUST_60036_PI248252247	CUST_60036_PI248252247	Unknown	1286.44	194.622	8.85957	1	8.859575e+000	8.851597e+000	1	0	63	7.742857e+001	77	1.103033e+001	1.000755e+001	30	5.120000e+001	52.5	5.944572e+000	7.598325e+000	0	0	0	0	0	0	0	0	5.68319	6.92156	0	0.033907	1	0	71.7454	5.94457	1	0	71.7454	51.4001	51.4001	40.3426	0.781956	51.2	5.94457	0	15.5429	1	0
DATA	377	5	37	unmapped	0		0	AGAGTGCATAGTACTCACCTGATGCTTATCGTGGACATGCTCGGACCTTCCTTAAAAGTT	317	0	CUST_113835_PI248252247	CUST_113835_PI248252247	CUST_113835_PI248252247	Unknown	1312.31	194.662	0	1	1.959994e+003	1.961959e+002	0	0	66	1.611970e+003	1591	2.808512e+002	2.904043e+002	25	5.420000e+001	53	4.406435e+000	3.706500e+000	0	0	0	0	0	0	0	0	1540.17	154.172	1	4.33314e-240	1	1	71.7956	4.40643	1	0	71.7956	48.5334	48.5334	1574.88	0.785806	54.2	4.40643	0	1549.97	0	0
DATA	378	5	38	unmapped	0		0	TTCGGATTATGCAGCATATGATATACGTTGGCAAGGACGATTGTACCTTTTGGAATGAAG	319	0	CUST_52028_PI248252247	CUST_52028_PI248252247	CUST_52028_PI248252247	Unknown	1337.08	194.203	8.7761	1	8.776096e+000	8.742825e+000	0	0	66	7.398485e+001	73	1.148978e+001	1.167547e+001	31	5.354839e+001	53	4.815521e+000	4.447800e+000	0	0	0	0	0	0	0	0	2.14871	6.90153	0	0.419378	1	0	71.8361	4.81552	1	1	71.8361	45.835	45.835	36.8988	0.789394	53.5484	4.81552	0	11.879	1	0
DATA	379	5	39	unmapped	0		0	AAGAATTCCTCGCGGATGAGATTTCCAAGACAGTAAATGTCAGCCTTGAACGGATTGGTG	321	0	CUST_56778_PI248252247	CUST_56778_PI248252247	CUST_56778_PI248252247	Unknown	1363	194.545	0	0	4.039790e+001	9.587881e+000	2	0	60	1.039167e+002	104.5	1.668074e+001	1.890315e+001	36	5.386111e+001	53	6.014994e+000	5.189100e+000	0	0	0	0	0	0	0	0	32.0487	7.60632	1	1.65529e-023	1	0	71.8679	6.01499	1	0	71.8679	65	65	66.8307	0.793327	53.8611	6.01499	0	41.7026	0	0
DATA	380	5	40	unmapped	0		0	CTTGTCAGTTACTTCATGGTGTAATCATCCGCTGCTTAGCATTGCTAAATAGTAATTAAT	323	0	CUST_153531_PI248252247	CUST_153531_PI248252247	CUST_153531_PI248252247	Unknown	1388.49	195	0	1	1.887230e+003	1.889213e+002	0	0	62	1.576419e+003	1472.5	3.255528e+002	3.938156e+002	27	5.611111e+001	55	7.207546e+000	8.154300e+000	0	0	0	0	0	0	0	0	1504.52	150.61	1	1.17577e-238	1	1	71.8968	7.20755	1	0	71.8968	49.8279	49.8279	1539.33	0.797212	56.1111	7.20755	0	1514.1	0	0
DATA	381	5	41	unmapped	0		0	TCAAGGATGGGCGTGAGATCTAGGCGAGCAATGAGGATGTCGTTACCCATATCGGCCTGA	325	0	CUST_102398_PI248252247	CUST_102398_PI248252247	CUST_102398_PI248252247	Unknown	1413.62	195.055	0	1	6.342280e+001	1.069588e+001	0	0	64	1.227188e+002	123	1.827694e+001	1.945913e+001	34	5.294118e+001	53	8.672287e+000	8.154300e+000	0	0	0	0	0	0	0	0	50.7977	8.56674	1	4.76534e-041	1	1	71.921	8.67229	1	0	71.921	48.5334	48.5334	85.6327	0.800938	52.9412	8.67229	0	60.3139	0	0
DATA	382	5	42	unmapped	0		0	GTAGAACTTGAACACATGTTATATTTTGTAAGATGGATACCTTCCGGTCCCGTTTATTAA	327	0	CUST_38039_PI248252247	CUST_38039_PI248252247	CUST_38039_PI248252247	Unknown	1438.85	195.097	0	1	1.862469e+004	1.862488e+003	0	0	66	1.505833e+004	14805.5	1.946861e+003	2.315821e+003	42	5.352381e+001	53.5	9.410005e+000	9.451575e+000	0	0	0	0	0	0	0	0	14986.4	1498.65	1	0	1	1	71.9459	9.41001	1	0	71.9459	46.8651	46.8651	15021.2	0.804652	53.5238	9.41001	0	14995.8	0	0
DATA	383	5	43	unmapped	0		0	GAGCAAAGGACCACTAGGTCCGATGTTGATGAACCATTGGCACTATGAAAAGGGCTCCTA	329	0	CUST_18697_PI248252247	CUST_18697_PI248252247	CUST_18697_PI248252247	Unknown	1464.81	195.25	0	1	2.199023e+002	2.358758e+001	0	0	65	2.497538e+002	250	4.244925e+001	4.225410e+001	39	5.207692e+001	51	8.228272e+000	9.266250e+000	0	0	0	0	0	0	0	0	177.782	19.0696	1	8.36496e-109	1	1	71.9714	8.22827	1	0	71.9714	46.1809	46.1809	212.668	0.808461	52.0769	8.22827	0	187.185	0	0
DATA	384	5	44	unmapped	0		0	GAGTGGATCATGAGGCCATCATGATGGTCATACCCATGCGCCCAAAATTACATGCATTTA	331	0	CUST_184505_PI248252247	CUST_184505_PI248252247	CUST_184505_PI248252247	Unknown	1490	195.203	0	1	4.183915e+002	4.269276e+001	0	0	65	4.117538e+002	413	6.489487e+001	6.894090e+001	38	5.047368e+001	51	8.610920e+000	9.266250e+000	0	0	0	0	0	0	0	0	339.764	34.6696	1	8.71938e-148	1	1	71.9894	8.61092	1	0	71.9894	46.8651	46.8651	374.668	0.812073	50.4737	8.61092	0	349.115	0	0
DATA	385	5	45	unmapped	0		0	CGTTAGACCATTACAAACAAAAAGATCTAGATGTACTAGTCGTGTTGTAGTTTTCGTTTG	333	0	CUST_110787_PI248252247	CUST_110787_PI248252247	CUST_110787_PI248252247	Unknown	1515.42	195.427	0	1	1.471906e+005	1.471907e+004	0	3	61	1.201392e+005	119519	1.071741e+004	1.042290e+004	34	5.326471e+001	52.5	1.113909e+001	9.266250e+000	0	0	1	0	0	0	0	0	120067	12006.7	1	0	1	1	72.0215	11.1391	1	0	72.0215	57.5363	57.5363	120102	0.815725	53.2647	11.1391	0	120076	0	0
DATA	386	5	46	unmapped	0		0	TGGGCACGCGCACGCCAGATACGGAGAAGCCGTGATACTAATTAGAACTTTGATATTTTA	335	0	CUST_177018_PI248252247	CUST_177018_PI248252247	CUST_177018_PI248252247	Unknown	1541.11	195.55	0	1	1.989484e+003	1.991265e+002	1	0	62	1.702097e+003	1674	2.481027e+002	2.444437e+002	31	5.345161e+001	55	7.361335e+000	6.301050e+000	0	0	0	0	0	0	0	0	1630.06	163.152	1	1.46182e-243	1	1	72.0391	7.36133	1	0	72.0391	50.4627	50.4627	1665.01	0.819337	53.4516	7.36133	0	1639.33	0	0
DATA	387	5	47	unmapped	0		0	AGCGAGTTTATTGACATCACCTTCGCAGTTGCGTATCAGTAACAGTTGTTTTGTTCCGCC	337	0	CUST_184344_PI248252247	CUST_184344_PI248252247	CUST_184344_PI248252247	Unknown	1566.33	195.5	0	0	3.064140e+001	8.926368e+000	0	0	66	9.727273e+001	96.5	1.581873e+001	1.612328e+001	39	5.712821e+001	58	1.058594e+001	9.266250e+000	0	0	0	0	0	0	0	0	25.2112	7.34445	1	7.45449e-017	1	0	72.0615	10.5859	1	0	72.0615	65	65	60.1867	0.822782	57.1282	10.5859	0	34.455	0	0
DATA	388	5	48	unmapped	0		0	TGGATCATTAACGTCGAATACGCAAGGTGGATGTATTTTCTTTCATTTTCCCCACATTTT	339	0	CUST_45380_PI248252247	CUST_45380_PI248252247	CUST_45380_PI248252247	Unknown	1592.15	195.836	0	1	8.660437e+003	8.660839e+002	0	0	66	7.228348e+003	6914.5	1.547909e+003	1.891798e+003	31	5.461290e+001	54	5.902979e+000	5.559750e+000	0	0	0	0	0	0	0	0	7156.26	715.659	1	0	1	1	72.09	5.90298	1	0	72.09	47.5395	47.5395	7191.26	0.826316	54.6129	5.90298	0	7165.48	0	0
DATA	389	5	49	unmapped	0		0	AATCCAATCTGAGTCTTAAAATCTTCACGTTTCCTCTGATCTCTGAACTCGCGCATATGT	341	0	CUST_42525_PI248252247	CUST_42525_PI248252247	CUST_42525_PI248252247	Unknown	1616.89	195.5	0	0	2.566007e+001	8.703031e+000	0	0	64	9.339063e+001	96.5	1.478697e+001	1.723523e+001	27	5.500000e+001	55	8.019208e+000	7.042350e+000	0	0	0	0	0	0	0	0	21.2848	7.2191	1	3.6277e-013	1	0	72.1058	8.01921	1	0	72.1058	65	65	56.3046	0.829492	55	8.01921	0	30.4879	0	0
DATA	390	5	50	unmapped	0		0	TGGGAGTTTATGGATTGCCAAACTTGATTTAGCGCCATGTCAGACCATTGCTTGTTAACC	343	0	CUST_33949_PI248252247	CUST_33949_PI248252247	CUST_33949_PI248252247	Unknown	1642.42	195.573	8.31894	0	8.318939e+000	8.285111e+000	2	0	62	7.353226e+001	74	1.465865e+001	1.241677e+001	33	5.430303e+001	53	7.152294e+000	7.413000e+000	0	0	0	0	0	0	0	0	1.40897	6.89962	0	0.596215	1	0	72.1233	7.15229	1	0	72.1233	65	65	36.4463	0.832774	54.303	7.15229	0	10.5955	1	0
DATA	391	5	51	unmapped	0		0	ACTTTGGCAAAGTATCTGAGCCAGTGACCAAAGCTCGTTTGACAGCCATAGATACCAAGA	345	0	CUST_41386_PI248252247	CUST_41386_PI248252247	CUST_41386_PI248252247	Unknown	1667.21	195.792	0	1	4.985810e+002	5.053644e+001	0	1	64	4.889063e+002	492	6.370685e+001	5.930400e+001	35	5.434286e+001	54	6.398267e+000	7.042350e+000	0	0	0	0	0	0	0	0	416.766	42.2437	1	3.3019e-160	1	1	72.1399	6.39827	1	0	72.1399	49.5074	49.5074	451.82	0.835905	54.3429	6.39827	0	425.941	0	0
DATA	392	5	52	unmapped	0		0	ACATTTGACGCTATTGAGAGCCTTGATAAATCATGACCAATCTCGGACTTCATGAAAGCG	347	0	CUST_5713_PI248252247	CUST_5713_PI248252247	CUST_5713_PI248252247	Unknown	1693.39	195.931	8.25625	1	8.256250e+000	8.220962e+000	1	0	63	6.923810e+001	68	1.146343e+001	1.186080e+001	35	5.482857e+001	55	7.629223e+000	8.154300e+000	0	0	0	0	0	0	0	0	-2.91681	6.89818	0	0.273477	1	0	72.1549	7.62922	1	0	72.1549	53.8203	53.8203	32.1521	0.839097	54.8286	7.62922	0	6.25059	1	0
DATA	393	5	53	unmapped	0		0	AAACGGTCTTGATCACTGGCTCGCCATTCAATTTGAGGTACTTTTTTACGGTATTCCAAT	349	0	CUST_125327_PI248252247	CUST_125327_PI248252247	CUST_125327_PI248252247	Unknown	1718.44	196.411	0	1	3.556247e+003	3.557190e+002	0	0	64	3.066953e+003	2955	6.603233e+002	7.683574e+002	30	5.523333e+001	57	6.026856e+000	6.486375e+000	0	0	0	0	0	0	0	0	2994.79	299.558	1	8.43008e-281	1	1	72.1626	6.02686	1	0	72.1626	47.5395	47.5395	3029.87	0.842121	55.2333	6.02686	0	3003.95	0	0
DATA	394	5	54	unmapped	0		0	ACTTTTCAGCAACAACAATCACATTCAAGTTGAGAGCCTACTCACTGCAGCATTAGTACA	351	0	CUST_189924_PI248252247	CUST_189924_PI248252247	CUST_189924_PI248252247	Unknown	1743.91	196.065	8.19925	1	8.199254e+000	8.164224e+000	1	0	66	7.228788e+001	73	1.152090e+001	1.093418e+001	29	5.644828e+001	55	8.437104e+000	8.895600e+000	0	0	0	0	0	0	0	0	0.1269	6.8982	0	0.96192	1	0	72.161	8.4371	1	0	72.161	54.4085	54.4085	35.2019	0.84493	56.4483	8.4371	0	9.27724	1	0
DATA	395	5	55	unmapped	0		0	GCTATCGAGGTGGAGAGATTACCATGAAAAGCCATAGCATCAAATTTGATGATTAGAACC	353	0	CUST_28549_PI248252247	CUST_28549_PI248252247	CUST_28549_PI248252247	Unknown	1769.42	196.427	0	1	3.213428e+003	3.214458e+002	0	0	64	2.796422e+003	2663.5	5.223515e+002	6.482668e+002	43	5.265116e+001	53	8.709283e+000	1.074885e+001	0	0	0	0	0	0	0	0	2724.27	272.514	1	5.27978e-275	1	1	72.1557	8.70928	1	0	72.1557	57.5363	57.5363	2759.34	0.847776	52.6512	8.70928	0	2733.41	0	0
DATA	396	5	56	unmapped	0		0	ACTTGATCTCGGCGCGGATAGACAATGCCATAGATGAAGGCCCAGACACCTATGCAGTAA	355	0	CUST_86525_PI248252247	CUST_86525_PI248252247	CUST_86525_PI248252247	Unknown	1794.58	196.427	0	1	8.666829e+000	8.157807e+000	0	0	64	7.951563e+001	78.5	1.248617e+001	1.427002e+001	31	5.445161e+001	54	7.710766e+000	1.000755e+001	0	0	0	0	0	0	0	0	7.37032	6.93745	1	0.00621538	1	0	72.1453	7.71077	1	1	72.1453	57.5363	57.5363	42.4296	0.850406	54.4516	7.71077	0	16.505	1	0
DATA	397	5	57	unmapped	0		0	ACCCCGCTGCTCGCCGCAATCGGAAAGCGGGAAGCGCTTTCACCCAACACTTCATCTTCA	357	0	CUST_162122_PI248252247	CUST_162122_PI248252247	CUST_162122_PI248252247	Unknown	1820.11	196.5	0	1	5.310651e+001	9.675005e+000	0	0	64	1.174219e+002	118.5	1.742722e+001	1.779120e+001	47	5.491489e+001	54	7.706095e+000	8.154300e+000	0	0	0	0	0	0	0	0	45.2986	8.25255	1	3.92033e-036	1	1	72.1233	7.7061	1	0	72.1233	56.9804	56.9804	80.3359	0.852976	54.9149	7.7061	0	54.4217	0	0
DATA	398	5	58	unmapped	0		0	TAGTTACTCCACCGCTCCAGAAAAATGATAACATAGCACCCCGCATTTGTGAATAAATTA	359	0	CUST_14101_PI248252247	CUST_14101_PI248252247	CUST_14101_PI248252247	Unknown	1845.68	196.605	0	1	9.798681e+003	9.799013e+002	0	0	65	8.454323e+003	7944	1.587038e+003	1.832494e+003	38	5.221053e+001	51.5	6.531247e+000	6.486375e+000	0	0	0	0	0	0	0	0	8382.21	838.25	1	0	1	1	72.1104	6.53125	1	0	72.1104	49.5074	49.5074	8417.24	0.855443	52.2105	6.53125	0	8391.34	0	0
DATA	399	5	59	unmapped	0		0	ATCTCCCTGGTTGATCCAGACCTTTTTCCTCATCTTGCCTCGAATATGGGCTAATCTCTT	361	0	CUST_43290_PI248252247	CUST_43290_PI248252247	CUST_43290_PI248252247	Unknown	1870.89	196.5	0	1	3.174375e+002	3.274670e+001	0	0	64	3.443750e+002	328.5	5.990429e+001	6.690232e+001	37	5.570270e+001	54	8.058346e+000	7.413000e+000	0	0	0	0	0	0	0	0	272.273	28.0876	1	2.27438e-134	1	1	72.102	8.05835	1	0	72.102	56.9804	56.9804	307.289	0.857722	55.7027	8.05835	0	281.416	0	0
DATA	400	5	60	unmapped	0		0	CAGGGTACTTCATTCCTAAGGGGTCGATTGTCTTGGCCAATATACATTTCATGATGAACG	363	0	CUST_53794_PI248252247	CUST_53794_PI248252247	CUST_53794_PI248252247	Unknown	1896.62	196.817	0	1	6.480128e+002	6.529582e+001	0	0	65	6.294000e+002	606	1.292567e+002	1.378818e+002	28	5.457143e+001	53	8.248136e+000	8.524950e+000	0	0	0	0	0	0	0	0	557.295	56.1548	1	6.3361e-178	1	1	72.1047	8.24814	1	0	72.1047	47.5395	47.5395	592.314	0.860007	54.5714	8.24814	0	566.469	0	0
DATA	401	5	61	unmapped	0		0	AGGAATTACCGCCTGACCCATGTCATCATGGGTATGACGACAATTCCAAGGCTGTTTTTT	365	0	CUST_12802_PI248252247	CUST_12802_PI248252247	CUST_12802_PI248252247	Unknown	1921.58	196.573	0	1	2.924982e+001	8.520243e+000	0	0	64	9.731250e+001	95.5	1.681446e+001	1.704990e+001	48	5.814583e+001	58.5	1.000636e+001	1.111950e+001	0	0	0	0	0	0	0	0	25.2136	7.34454	1	7.41417e-017	1	0	72.0989	10.0064	1	0	72.0989	57.5363	57.5363	60.2265	0.86201	58.1458	10.0064	0	34.4191	0	0
DATA	402	5	62	unmapped	0		0	CAAAACTTACCGCAAGTAAGCTGATAAGAAACAAAAGCAATTAGCCACTCGTTTTTCTTT	367	0	CUST_40576_PI248252247	CUST_40576_PI248252247	CUST_40576_PI248252247	Unknown	1947.57	197.239	0	1	1.501676e+004	1.501698e+003	0	0	65	1.304865e+004	12511	2.160779e+003	2.420344e+003	31	5.677419e+001	57	8.804202e+000	9.266250e+000	0	0	0	0	0	0	0	0	12976.6	1297.67	1	0	1	1	72.0927	8.8042	1	0	72.0927	46.5243	46.5243	13011.6	0.864138	56.7742	8.8042	0	12985.8	0	0
DATA	403	5	63	unmapped	0		0	ATCTCCCCGTTAATATGGTTCGTTATCGAAATTCTCGTTTTCCTTGTGTACTATTACGTT	369	0	CUST_156597_PI248252247	CUST_156597_PI248252247	CUST_156597_PI248252247	Unknown	1972.99	197.197	0	1	6.108358e+002	6.160079e+001	0	0	65	6.010615e+002	575	1.198238e+002	1.267623e+002	34	6.279412e+001	60	1.002959e+001	8.524950e+000	0	0	0	0	0	0	0	0	528.971	53.345	1	9.66684e-175	1	1	72.0902	10.0296	1	0	72.0902	46.8651	46.8651	563.976	0.86598	62.7941	10.0296	0	538.256	0	0
DATA	404	5	64	unmapped	0		0	CCGTCGATGTACTCATGTCAGCAAAGAAATCAAGTAGTTTTGTTAACATGGCAAATAATA	371	0	CUST_120727_PI248252247	CUST_120727_PI248252247	CUST_120727_PI248252247	Unknown	1998.21	197.236	0	1	2.071235e+004	2.071251e+003	0	0	64	1.804434e+004	16871	3.341257e+003	3.681852e+003	36	6.150000e+001	62	1.057085e+001	1.186080e+001	0	0	0	0	0	0	0	0	17972.3	1797.24	1	0	1	1	72.0911	10.5708	1	0	72.0911	47.5395	47.5395	18007.3	0.867707	61.5	10.5708	0	17981.6	0	0
DATA	405	5	65	unmapped	0		0	GGAATGTTTCTTATATTCTGACGGGTTATTCGAAGGGTATGCAGTTCTGTTGTCGACGTA	373	0	CUST_177049_PI248252247	CUST_177049_PI248252247	CUST_177049_PI248252247	Unknown	2023.42	197.427	0	1	1.240696e+002	1.472736e+001	0	0	64	1.799531e+002	178	3.364022e+001	3.650903e+001	30	5.503333e+001	54.5	7.690044e+000	8.524950e+000	0	0	0	0	0	0	0	0	107.859	12.8032	1	9.43401e-080	1	1	72.0937	7.69004	1	0	72.0937	57.5363	57.5363	142.867	0.869347	55.0333	7.69004	0	117.262	0	0
DATA	406	5	66	unmapped	0		0	TGCGCGCCAAATGACTTGAGGCTGCTGTCGATGCTACCTCAGCACTATGCTTCCCTACCA	375	0	CUST_204841_PI248252247	CUST_204841_PI248252247	CUST_204841_PI248252247	Unknown	2048.69	197.405	0	1	1.081583e+003	1.084480e+002	1	0	64	1.013984e+003	999	1.199565e+002	1.156428e+002	28	5.146429e+001	52	7.776899e+000	8.524950e+000	0	0	0	0	0	0	0	0	941.891	94.4414	1	5.35513e-210	1	1	72.0932	7.7769	1	0	72.0932	48.5334	48.5334	976.898	0.870845	51.4643	7.7769	0	951.361	0	0
DATA	407	5	67	unmapped	0		0	GTAGTGGACAGGCTAGTGAGAGATATCAGCACGAAGCCGAGGGTGACGAGGTTCCAGATC	377	0	CUST_95146_PI248252247	CUST_95146_PI248252247	CUST_95146_PI248252247	Unknown	2074.38	197.5	0	1	1.277655e+003	1.280100e+002	0	0	66	1.186561e+003	1132	2.114687e+002	2.435170e+002	35	5.545714e+001	56	8.789509e+000	8.154300e+000	0	0	0	0	0	0	0	0	1114.47	111.66	1	2.72922e-220	1	1	72.0924	8.78951	1	0	72.0924	48.5334	48.5334	1149.47	0.872276	55.4571	8.78951	0	1124.01	0	0
DATA	408	5	68	unmapped	0		0	TTTCAGTGATCCAGAGAAGATCGGGAAACATAGTGGCAAACCTAAGCATCGTCGAGAGAT	379	0	CUST_88613_PI248252247	CUST_88613_PI248252247	CUST_88613_PI248252247	Unknown	2099.63	197.64	0	1	1.337436e+003	1.339765e+002	1	0	63	1.240444e+003	1191	1.917863e+002	2.034868e+002	25	5.684000e+001	58	6.962279e+000	8.154300e+000	0	0	0	0	0	0	0	0	1168.36	117.04	1	3.51781e-223	1	1	72.0809	6.96228	1	0	72.0809	48.8603	48.8603	1203.36	0.873585	56.84	6.96228	0	1177.97	0	0
DATA	409	5	69	unmapped	0		0	TCCGAAATAATCGATTTCAAGAGATAATACGAGCTGCGTGGACGAAATACAGCTTCCCTG	381	0	CUST_45570_PI248252247	CUST_45570_PI248252247	CUST_45570_PI248252247	Unknown	2124.67	197.5	0	1	1.334429e+001	7.998081e+000	0	0	66	8.372727e+001	83	1.292766e+001	1.427002e+001	40	5.645000e+001	56.5	7.742490e+000	7.413000e+000	0	0	0	0	0	0	0	0	11.6728	6.99625	1	2.1241e-005	1	0	72.0545	7.74249	1	0	72.0545	57.5363	57.5363	46.6413	0.874741	56.45	7.74249	0	21.3444	0	0
DATA	410	5	70	unmapped	0		0	TTTCATTGAGGCTGAATGAAATTGACGCAGTTGAGTTAACAATAGCAATAGGCTATGAGT	383	0	CUST_117966_PI248252247	CUST_117966_PI248252247	CUST_117966_PI248252247	Unknown	2150.42	197.573	7.90967	1	7.909670e+000	7.882958e+000	1	1	62	7.493548e+001	74.5	1.328610e+001	1.408470e+001	26	5.746154e+001	57	1.371198e+001	1.260210e+001	0	0	0	0	0	0	0	0	2.92855	6.9044	0	0.271559	1	0	72.0069	13.712	1	1	72.0069	57.5363	57.5363	37.8495	0.875864	57.4615	13.712	0	12.6466	1	0
DATA	411	5	71	unmapped	0		0	CCTTTTCCCCTGGTGTAATGTCTTGCCCACTTGTTTGTCATAGATGGACTACAATAGATT	385	0	CUST_125576_PI248252247	CUST_125576_PI248252247	CUST_125576_PI248252247	Unknown	2175.71	197.889	0	1	2.316908e+004	2.316921e+003	0	0	65	2.038913e+004	19726.3	3.582907e+003	4.262945e+003	29	6.013793e+001	58	1.729724e+001	1.482600e+001	0	0	1	0	0	0	0	0	20317.2	2031.73	1	0	1	1	71.9716	17.2972	1	0	71.9716	47.8731	47.8731	20352	0.876908	60.1379	17.2972	0	20326.9	0	0
DATA	412	5	72	unmapped	0		0	ATGGGTGTGGTGGAAATGCTCGTGTGTGTGTATGTAGAAGGTGTAGATACGTGCTACGAC	387	0	CUST_192700_PI248252247	CUST_192700_PI248252247	CUST_192700_PI248252247	Unknown	2201.35	197.933	0	1	2.280589e+004	2.280602e+003	0	0	67	2.009183e+004	18681.6	4.599685e+003	6.032068e+003	29	5.424138e+001	55	6.561006e+000	5.930400e+000	0	0	1	0	0	0	0	0	20019.9	2002	1	0	1	1	71.9351	6.56101	1	0	71.9351	49.1849	49.1849	20054.7	0.877839	54.2414	6.56101	0	20029.7	0	0
DATA	413	5	73	unmapped	0		0	CAAACGGAAGTGGGTACGGATGACGTCTCCAAAGGGATCGGGTGGATTTTTCAAGTTGCC	389	0	CUST_11352_PI248252247	CUST_11352_PI248252247	CUST_11352_PI248252247	Unknown	2226.62	198.054	0	1	3.580489e+001	8.628520e+000	3	0	61	1.033279e+002	103	1.512032e+001	1.556730e+001	29	5.700000e+001	55	7.896654e+000	7.413000e+000	0	0	0	0	0	0	0	0	31.4612	7.58176	1	6.21857e-023	1	0	71.8666	7.89665	1	0	71.8666	49.1849	49.1849	66.2419	0.878686	57	7.89665	0	41.3532	0	0
DATA	414	5	74	unmapped	0		0	CTCGCAACAGATGGATTTGAGCGTATTGCAGAAGACGCACGTGCCATTTTCAATTCAAAA	391	0	CUST_121691_PI248252247	CUST_121691_PI248252247	CUST_121691_PI248252247	Unknown	2251.78	197.89	0	1	5.115360e+003	5.115961e+002	0	0	66	4.570333e+003	4462	6.485055e+002	7.891138e+002	24	5.466667e+001	54	6.663767e+000	8.154300e+000	0	0	0	0	0	0	0	0	4498.53	449.906	1	1.02887e-305	1	1	71.7991	6.66377	1	0	71.7991	47.8731	47.8731	4533.25	0.879417	54.6667	6.66377	0	4508.48	0	0
DATA	415	5	75	unmapped	0		0	TCCTACAGCCGAAGCACCAGACCATACAAGTATCGGCGTGGGTTTAGTGACAGGATTAGA	393	0	CUST_218379_PI248252247	CUST_218379_PI248252247	CUST_218379_PI248252247	Unknown	2277.42	198.427	0	1	1.241348e+002	1.468047e+001	1	1	62	1.810000e+002	180	2.494519e+001	2.483355e+001	29	5.517241e+001	55	8.836083e+000	5.189100e+000	0	0	0	0	0	0	0	0	109.262	12.9215	1	1.75723e-080	1	1	71.7385	8.83608	1	0	71.7385	57.5363	57.5363	143.914	0.880185	55.1724	8.83608	0	119.266	0	0
DATA	416	5	76	unmapped	0		0	CCTCACCGGGTCTCCAAGACCAAGTCTACCTTTGTTGCTCGTCGCCCATCGACTTTCTAA	395	0	CUST_149685_PI248252247	CUST_149685_PI248252247	CUST_149685_PI248252247	Unknown	2302.58	198.427	0	1	8.759846e+004	8.759849e+003	0	0	64	7.722924e+004	76221.5	9.888692e+003	1.208012e+004	29	5.965517e+001	59	1.004375e+001	8.154300e+000	0	0	1	0	0	0	0	0	77157.6	7715.76	1	0	1	1	71.6584	10.0437	1	0	71.6584	57.5363	57.5363	77192.2	0.88081	59.6552	10.0437	0	77167.6	0	0
DATA	417	5	77	unmapped	0		0	TCACATTTCCCCTTGAAGGACTCTTCACTTAGAAGATTTACATCACATTATCTACATTGC	397	0	CUST_135355_PI248252247	CUST_135355_PI248252247	CUST_135355_PI248252247	Unknown	2328.38	198.367	0	1	3.215006e+003	3.215958e+002	0	0	64	2.905297e+003	2771	4.569770e+002	5.785847e+002	30	5.690000e+001	56	7.787479e+000	7.968975e+000	0	0	0	0	0	0	0	0	2833.68	283.452	1	2.0499e-277	1	1	71.6209	7.78748	1	0	71.6209	50.7771	50.7771	2868.21	0.881391	56.9	7.78748	0	2843.83	0	0
DATA	418	5	78		66	Structural	0		1	1	DarkCorner	DarkCorner	DarkCorner		2353.22	198.421	0	1	9.651466e+000	7.881093e+000	0	0	65	8.003077e+001	80	1.066092e+001	9.636900e+000	34	5.585294e+001	56	6.836322e+000	6.486375e+000	0	0	0	0	0	1	0	0	8.51183	6.9505	1	0.00165345	1	0	71.5189	6.83632	1	0	71.5189	49.5074	49.5074	42.9448	0.881921	55.8529	6.83632	0	18.7076	0	0
DATA	419	5	79		66	Structural	0		1	1	DarkCorner	DarkCorner	DarkCorner		2378.63	199.114	7.85019	1	7.850193e+000	7.841051e+000	1	0	63	7.690476e+001	78	1.106100e+001	1.186080e+001	37	5.383784e+001	54	6.994099e+000	7.413000e+000	0	0	0	0	0	1	0	0	5.45593	6.91973	0	0.041588	1	0	71.4488	6.9941	1	0	71.4488	49.5074	49.5074	39.8188	0.8825	53.8378	6.9941	0	15.7265	0	0
DATA	420	5	80		66	Structural	0		1	1	DarkCorner	DarkCorner	DarkCorner		2404.29	198.633	7.8464	1	7.846395e+000	7.833264e+000	1	0	64	7.634375e+001	76	1.049447e+001	1.130482e+001	29	5.293103e+001	54	8.132523e+000	7.413000e+000	0	0	0	0	0	1	0	0	4.98876	6.9162	0	0.0621276	1	0	71.355	8.13252	1	0	71.355	50.7771	50.7771	39.2577	0.882927	52.931	8.13252	0	15.3274	0	0
DATA	421	5	81		66	Structural	0		1	1	DarkCorner	DarkCorner	DarkCorner		2429.51	198.867	0	1	9.130244e+000	7.861793e+000	1	0	63	7.933333e+001	79	1.086427e+001	9.636900e+000	35	5.422857e+001	54	8.977376e+000	8.524950e+000	0	0	0	0	0	1	0	0	8.06574	6.94518	1	0.00282033	1	0	71.2676	8.97738	1	0	71.2676	49.1849	49.1849	42.2473	0.883409	54.2286	8.97738	0	18.4769	0	0
DATA	422	5	82		66	Structural	0		1	1	DarkCorner	DarkCorner	DarkCorner		2454.58	199.01	7.83799	1	7.837992e+000	7.806803e+000	0	0	64	7.290625e+001	72	1.102194e+001	1.149015e+001	40	5.235000e+001	51.5	7.787399e+000	7.042350e+000	0	0	0	0	0	0	0	0	1.67882	6.90023	0	0.527911	1	0	71.2274	7.7874	1	0	71.2274	54.1152	54.1152	35.8202	0.883874	52.35	7.7874	0	12.2158	0	0
DATA	423	5	83		66	Structural	0		1	1	DarkCorner	DarkCorner	DarkCorner		2480.3	198.957	0	1	1.139863e+001	7.883244e+000	0	0	65	8.124615e+001	80	1.279041e+001	1.408470e+001	34	5.335294e+001	53	6.275891e+000	6.671700e+000	0	0	0	0	0	1	0	0	10.0802	6.97145	1	0.000215056	1	0	71.1659	6.27589	1	0	71.1659	46.5243	46.5243	44.1602	0.884337	53.3529	6.27589	0	20.7338	0	0
DATA	424	5	84		66	Structural	0		1	1	DarkCorner	DarkCorner	DarkCorner		2505.38	199.169	7.8295	1	7.829500e+000	7.798111e+000	0	0	65	7.269231e+001	72	1.076151e+001	9.636900e+000	38	5.081579e+001	51	5.732106e+000	6.301050e+000	0	0	0	0	0	0	0	0	1.59144	6.90002	0	0.549581	1	0	71.1009	5.73211	1	0	71.1009	47.5395	47.5395	35.6063	0.884832	50.8158	5.73211	0	12.3579	0	0
DATA	425	5	85		66	Structural	0		1	1	DarkCorner	DarkCorner	DarkCorner		2531.16	199.829	0	1	7.991786e+000	7.831834e+000	0	1	65	7.812308e+001	77	1.193276e+001	1.260210e+001	58	5.236207e+001	52	5.848071e+000	5.745075e+000	0	0	0	0	0	1	0	0	7.076	6.93438	1	0.00854783	1	0	71.0471	5.84807	1	0	71.0471	50.7771	50.7771	41.0371	0.88541	52.3621	5.84807	0	17.9747	0	0
DATA	426	6	1		66	Structural	0		1	1	DarkCorner	DarkCorner	DarkCorner		409.923	198.462	9.2679	0	9.267904e+000	9.228292e+000	0	0	63	6.014286e+001	60	9.522227e+000	1.037820e+001	55	5.249091e+001	52	8.330828e+000	1.000755e+001	0	0	0	0	0	0	0	0	-6.5912	6.89818	0	0.0141514	1	0	66.7341	8.33083	1	0	66.7341	65	65	23.0569	0.747504	52.4909	8.33083	0	6.0776	0	0
DATA	427	6	2		66	Structural	0		1	1	DarkCorner	DarkCorner	DarkCorner		436.125	199.083	9.32562	0	9.325622e+000	9.285764e+000	0	0	67	5.798507e+001	55	9.287483e+000	9.636900e+000	40	5.057500e+001	51.5	6.743991e+000	7.413000e+000	0	0	0	0	0	0	0	0	-8.91034	6.89818	0	0.00100828	1	0	66.8954	6.74399	1	0	66.8954	65	65	20.8991	0.742877	50.575	6.74399	0	3.569	0	0
DATA	428	6	3		66	Structural	0		1	1	DarkCorner	DarkCorner	DarkCorner		461.901	198.507	9.3779	0	9.377904e+000	9.337822e+000	2	0	61	5.783607e+001	57	8.347016e+000	8.154300e+000	47	5.191489e+001	51	7.649467e+000	8.524950e+000	0	0	0	0	0	0	0	0	-9.21774	6.89818	0	0.000680832	1	0	67.0538	7.64947	1	0	67.0538	65	65	20.7501	0.738736	51.9149	7.64947	0	3.09432	0	0
DATA	429	6	4		66	Structural	0		1	1	DarkCorner	DarkCorner	DarkCorner		486.892	197.431	9.42349	0	9.423488e+000	9.383211e+000	0	0	63	6.093651e+001	61	9.685162e+000	9.266250e+000	40	5.325000e+001	54.5	6.773818e+000	5.745075e+000	0	0	0	0	0	0	0	0	-6.27363	6.89818	0	0.0194125	1	0	67.2101	6.77382	1	0	67.2101	65	65	23.8505	0.735162	53.25	6.77382	0	5.89076	0	0
DATA	430	6	5		66	Structural	0		1	1	DarkCorner	DarkCorner	DarkCorner		512.418	198.573	9.45929	0	9.459288e+000	9.418858e+000	3	0	61	5.639344e+001	55	7.369484e+000	6.671700e+000	48	5.410417e+001	53	7.580040e+000	8.524950e+000	0	0	0	0	0	0	0	0	-10.9736	6.89818	0	6.04089e-005	1	0	67.3671	7.58004	1	0	67.3671	65	65	19.3074	0.73238	54.1042	7.58004	0	1.01939	0	0
DATA	431	6	6		66	Structural	0		1	1	DarkCorner	DarkCorner	DarkCorner		537.5	199	9.48999	0	9.489991e+000	9.449430e+000	0	0	62	5.656452e+001	57	8.791988e+000	1.019287e+001	35	5.262857e+001	54	5.921475e+000	5.559750e+000	0	0	0	0	0	0	0	0	-10.9916	6.89818	0	5.88381e-005	1	0	67.5562	5.92147	1	0	67.5562	65	65	19.4785	0.730011	52.6286	5.92147	0	0.8816	0	0
DATA	432	6	7		66	Structural	0		1	1	DarkCorner	DarkCorner	DarkCorner		563.013	199.117	9.51615	1	9.516150e+000	9.475478e+000	1	0	66	5.980303e+001	60	8.949808e+000	9.451575e+000	30	5.140000e+001	52	6.284080e+000	5.559750e+000	0	0	0	0	0	0	0	0	-7.89027	6.89818	0	0.00345953	1	0	67.6933	6.28408	1	0	67.6933	48.2044	48.2044	22.717	0.728004	51.4	6.28408	0	3.81569	0	0
DATA	433	6	8		66	Structural	0		1	1	DarkCorner	DarkCorner	DarkCorner		588.5	199	9.53726	0	9.537257e+000	9.496494e+000	0	0	62	6.137097e+001	61.5	1.047907e+001	1.074885e+001	41	5.300000e+001	54	6.663332e+000	6.671700e+000	0	0	0	0	0	0	0	0	-6.46221	6.89818	0	0.0161119	1	0	67.8332	6.66333	1	0	67.8332	65	65	24.285	0.726393	53	6.66333	0	5.08836	0	0
DATA	434	6	9	unmapped	0		0	GGGGAGAGTGGGCTTGAATCTTATATTAGACAAGTCATGAGTAATAGCAGGCCAATGTTG	262	0	CUST_125606_PI248252247	CUST_125606_PI248252247	CUST_125606_PI248252247	Unknown	614.324	199.081	0	1	4.572606e+003	4.573595e+002	0	0	65	3.384108e+003	3092	6.737511e+002	8.547189e+002	32	5.459375e+001	55	7.711991e+000	8.154300e+000	0	0	0	0	0	0	0	0	3316.11	331.683	1	4.84649e-287	1	1	67.9968	7.71199	1	0	67.9968	48.8603	48.8603	3347.02	0.725212	54.5938	7.71199	0	3327.53	0	0
DATA	435	6	10	unmapped	0		0	AAGAAAAGGAAGCTCGTCGAAAGCGGCGACAAATGCGCCTGGCTAAGGCTGGTATGGCTG	264	0	CUST_188100_PI248252247	CUST_188100_PI248252247	CUST_188100_PI248252247	Unknown	639.5	199.436	0	1	2.261196e+003	2.263200e+002	0	0	66	1.706379e+003	1670	2.517598e+002	2.372160e+002	26	5.619231e+001	55.5	8.099478e+000	8.524950e+000	0	0	0	0	0	0	0	0	1638.22	163.968	1	7.22706e-244	1	1	68.154	8.09948	1	0	68.154	49.8279	49.8279	1669.29	0.724495	56.1923	8.09948	0	1649.52	0	0
DATA	436	6	11	unmapped	0		0	CCATTATTGTCCGCTCAGTCGTCGTATATTATACTTCTCTCTATTCCCTGGCTTGGTTCT	266	0	CUST_127130_PI248252247	CUST_127130_PI248252247	CUST_127130_PI248252247	Unknown	664.582	199.427	0	1	6.165699e+004	6.165707e+003	0	0	64	4.471240e+004	42403	8.378726e+003	1.087939e+004	29	5.700000e+001	57	1.015593e+001	8.154300e+000	0	0	1	0	0	0	0	0	44644.1	4464.41	1	0	1	1	68.3295	10.1559	1	0	68.3295	57.5363	57.5363	44675.3	0.724071	57	10.1559	0	44655.3	0	0
DATA	437	6	12	unmapped	0		0	GAACTATGTGATGCCCTCCTGTAACGACTTGAAGAACATGATTTGATTTGATTTTCTTTT	268	0	CUST_163592_PI248252247	CUST_163592_PI248252247	CUST_163592_PI248252247	Unknown	690.519	199.779	0	1	1.838020e+004	1.838045e+003	0	0	67	1.337675e+004	12325	2.726500e+003	3.149784e+003	29	5.251724e+001	52	8.906742e+000	8.154300e+000	0	0	0	0	0	0	0	0	13308.2	1330.84	1	0	1	1	68.5035	8.90674	1	0	68.5035	49.8279	49.8279	13339.7	0.724053	52.5172	8.90674	0	13319.3	0	0
DATA	438	6	13	unmapped	0		0	AATCAACGATGGAGTCGTCGACAAAAGCAAGTACCGAGCGTTGGTACCCGGTCCCGAAAA	270	0	CUST_163671_PI248252247	CUST_163671_PI248252247	CUST_163671_PI248252247	Unknown	715.361	200.056	0	1	4.666209e+003	4.667181e+002	0	0	65	3.448600e+003	3393	4.905451e+002	5.048253e+002	28	5.525000e+001	56.5	6.518492e+000	5.374425e+000	0	0	0	0	0	0	0	0	3379.94	338.065	1	3.29621e-288	1	1	68.6577	6.51849	1	0	68.6577	48.5334	48.5334	3411.51	0.724344	55.25	6.51849	0	3390.93	0	0
DATA	439	6	14	unmapped	0		0	ATCAGAAAGATTACGTGCGAGAAGGAGATATGGCCCAATATCTATATTCACGAAAGCAAA	272	0	CUST_144028_PI248252247	CUST_144028_PI248252247	CUST_144028_PI248252247	Unknown	740.582	199.573	0	1	6.113956e+004	6.113963e+003	0	0	64	4.438263e+004	42283.2	7.109216e+003	9.131584e+003	33	6.375758e+001	60	1.223987e+001	8.895600e+000	0	0	1	0	0	0	0	0	44313.8	4431.39	1	0	1	1	68.8343	12.2399	1	0	68.8343	57.5363	57.5363	44345.5	0.724797	63.7576	12.2399	0	44324.7	0	0
DATA	440	6	15	unmapped	0		0	TTCCCTGAAGATGACGGATCGGCTCTTGAATCCGATTACGATGAAAGGGACATTACAGAA	274	0	CUST_81086_PI248252247	CUST_81086_PI248252247	CUST_81086_PI248252247	Unknown	766.143	200.329	0	1	2.708303e+002	2.870235e+001	0	0	65	2.655692e+002	262	3.632405e+001	4.077150e+001	42	5.357143e+001	52.5	7.342303e+000	7.042350e+000	0	0	0	0	0	0	0	0	196.565	20.8317	1	8.73879e-115	1	1	69.0046	7.3423	1	0	69.0046	46.8651	46.8651	228.483	0.725785	53.5714	7.3423	0	207.383	0	0
DATA	441	6	16	unmapped	0		0	TAAGTGAGGAAATCGGGCAGATCAAAGAACTGGCATCGTGCAAAGAGTTCAGGTTTCATA	276	0	CUST_108052_PI248252247	CUST_108052_PI248252247	CUST_108052_PI248252247	Unknown	791.971	200.29	0	1	4.430691e+001	1.047308e+001	0	0	65	1.013846e+002	102	1.820516e+001	2.223900e+001	40	5.517500e+001	55	8.481919e+000	8.339625e+000	0	0	0	0	0	0	0	0	32.2073	7.61302	1	1.15832e-023	1	0	69.1774	8.48192	1	0	69.1774	46.1809	46.1809	64.2986	0.726913	55.175	8.48192	0	42.95	0	0
DATA	442	6	17	unmapped	0		0	AAGTTATTTGTTCCTTGAAATTTTGGTTACATGGCCATGCCATACACGCCTCACTTTTTT	278	0	CUST_65108_PI248252247	CUST_65108_PI248252247	CUST_65108_PI248252247	Unknown	817.3	200.143	0	1	5.208727e+003	5.209589e+002	0	0	65	3.862615e+003	3842	5.635867e+002	6.330702e+002	31	5.303226e+001	53	7.153013e+000	7.783650e+000	0	0	0	0	0	0	0	0	3793.28	379.391	1	2.84194e-295	1	1	69.3321	7.15301	1	0	69.3321	47.2035	47.2035	3825.53	0.728255	53.0323	7.15301	0	3803.94	0	0
DATA	443	6	18	unmapped	0		0	ATTGACCCCGTCATTATTACGCTTTTCTCTGAAAAGGGATTCTTGACCAAATTCGTAAAG	280	0	CUST_124187_PI248252247	CUST_124187_PI248252247	CUST_124187_PI248252247	Unknown	842.653	200.067	0	1	1.176604e+004	1.176642e+003	0	0	65	8.656985e+003	8342	1.356433e+003	1.617517e+003	33	5.618182e+001	55	6.559604e+000	7.413000e+000	0	0	0	0	0	0	0	0	8587.49	858.777	1	0	1	1	69.4935	6.5596	1	0	69.4935	49.1849	49.1849	8619.9	0.729854	56.1818	6.5596	0	8598.08	0	0
DATA	444	6	19	unmapped	0		0	ACGAATGTGCTGCCCAGTATAACTAGGTATCCCAACTTCCTCTTAGTCGATTTCTACGAG	282	0	CUST_74825_PI248252247	CUST_74825_PI248252247	CUST_74825_PI248252247	Unknown	868.141	200.211	0	1	1.513253e+004	1.513282e+003	0	0	66	1.114262e+004	10796.5	1.675768e+003	2.028197e+003	31	5.512903e+001	54	5.475655e+000	5.559750e+000	0	0	0	0	0	0	0	0	11073	1107.32	1	0	1	1	69.6553	5.47565	1	0	69.6553	47.2035	47.2035	11105.5	0.731733	55.129	5.47565	0	11083.5	0	0
DATA	445	6	20	unmapped	0		0	AATGGGTTTCAGAGCGTTTATTAGTATTGTCCCGATTCCCAATCGATAAGAGTGCCGTAG	284	0	CUST_140279_PI248252247	CUST_140279_PI248252247	CUST_140279_PI248252247	Unknown	893.418	200.427	9.44069	0	9.440689e+000	9.400339e+000	1	0	63	6.888889e+001	67	1.269761e+001	1.074885e+001	27	5.374074e+001	53	5.854601e+000	4.447800e+000	0	0	0	0	0	0	0	0	-0.920636	6.89818	0	0.729111	1	0	69.8095	5.8546	1	0	69.8095	65	65	31.8029	0.733823	53.7407	5.8546	0	9.53836	1	0
DATA	446	6	21	unmapped	0		0	TCGATGCCGTGTACATAGGCACTCCACATACATATCATTATCCGAATGCTCTTGAAGCAA	286	0	CUST_10889_PI248252247	CUST_10889_PI248252247	CUST_10889_PI248252247	Unknown	918.394	200.423	0	1	5.663413e+002	5.740435e+001	0	0	64	4.867969e+002	484.5	6.899464e+001	8.487885e+001	26	5.550000e+001	53.5	8.189017e+000	7.042350e+000	0	0	0	0	0	0	0	0	416.849	42.2518	1	3.21178e-160	1	1	69.9483	8.18902	1	0	69.9483	47.8731	47.8731	449.711	0.736038	55.5	8.18902	0	427.237	0	0
DATA	447	6	22	unmapped	0		0	AGGGGATGAGTGGCGTTGACGAGAACATAATCAAAATCAACTGTTTATTGAAGTCAAATG	288	0	CUST_103888_PI248252247	CUST_103888_PI248252247	CUST_103888_PI248252247	Unknown	943.795	200.859	0	1	2.838751e+004	2.838767e+003	0	0	64	2.103610e+004	20320.6	2.994914e+003	3.300230e+003	38	5.707895e+001	55	1.113888e+001	1.186080e+001	0	0	1	0	0	0	0	0	20966	2096.61	1	0	1	1	70.0833	11.1389	1	0	70.0833	49.5074	49.5074	20999	0.738565	57.0789	11.1389	0	20976.3	0	0
DATA	448	6	23	unmapped	0		0	AGTGTCAAGACGAGCGCAGGTAGCTAGACGTTGCTAGGCTAGGGTTTAGTTTGTGTGTTG	290	0	CUST_94521_PI248252247	CUST_94521_PI248252247	CUST_94521_PI248252247	Unknown	969.923	200.615	0	1	3.935093e+002	4.043651e+001	0	0	64	3.618906e+002	362	6.417563e+001	6.560505e+001	38	5.544737e+001	55.5	8.484317e+000	7.783650e+000	0	0	0	0	0	0	0	0	291.67	29.9716	1	1.56502e-138	1	1	70.2209	8.48432	1	0	70.2209	49.8279	49.8279	324.805	0.741202	55.4474	8.48432	0	301.915	0	0
DATA	449	6	24	unmapped	0		0	CCTCGCGAACATCAAAGAAGAGTTCCAAAACAAAACGCAAAATGGAGAGGAAAGTCGGAT	292	0	CUST_23871_PI248252247	CUST_23871_PI248252247	CUST_23871_PI248252247	Unknown	994.658	200.868	0	1	3.547602e+002	3.666776e+001	1	0	64	3.342656e+002	331	4.954147e+001	4.836982e+001	32	5.668750e+001	56.5	8.383692e+000	7.783650e+000	0	0	0	0	0	0	0	0	263.925	27.2791	1	1.72974e-132	1	1	70.3408	8.38369	1	0	70.3408	49.8279	49.8279	297.18	0.743953	56.6875	8.38369	0	274.099	0	0
DATA	450	6	25	unmapped	0		0	TATGGCCTCAAAAGTTTGCGTCAAATAGAACGCCAACTAGGGCAGAATATGGGAAACGTG	294	0	CUST_201815_PI248252247	CUST_201815_PI248252247	CUST_201815_PI248252247	Unknown	1020.19	200.57	0	1	1.625488e+002	1.869594e+001	2	0	63	1.918889e+002	189	2.266951e+001	2.112705e+001	36	5.836111e+001	58.5	8.909554e+000	7.783650e+000	0	0	0	0	0	0	0	0	121.395	13.9625	1	1.7493e-086	1	1	70.4939	8.90955	1	0	70.4939	58.0869	58.0869	154.803	0.746822	58.3611	8.90955	0	131.536	0	0
DATA	451	6	26	unmapped	0		0	GGATACTATATCTATTGGATACACTTAGGCTGTTATAGGTATCCAGCGCGAGTGATTGTA	296	0	CUST_106981_PI248252247	CUST_106981_PI248252247	CUST_106981_PI248252247	Unknown	1045.5	201	0	1	1.256573e+002	1.557254e+001	0	0	62	1.648548e+002	165.5	2.821861e+001	2.909602e+001	37	5.570270e+001	57	9.946705e+000	1.111950e+001	0	0	0	0	0	0	0	0	94.2368	11.6786	1	3.23999e-072	1	1	70.618	9.9467	1	0	70.618	54.1152	54.1152	127.769	0.749951	55.7027	9.9467	0	104.317	0	0
DATA	452	6	27	unmapped	0		0	CGCGCGTCGGCTACGTTCCATCTGTCACACAAAGCTTGCTCAATACGCAAGAAAAACAAG	298	0	CUST_141679_PI248252247	CUST_141679_PI248252247	CUST_141679_PI248252247	Unknown	1070.84	200.922	0	1	2.100368e+003	2.102365e+002	0	0	66	1.652530e+003	1576.5	2.617351e+002	2.828060e+002	32	5.643750e+001	57	7.607032e+000	6.115725e+000	0	0	0	0	0	0	0	0	1581.79	158.329	1	1.0115e-241	1	1	70.744	7.60703	1	0	70.744	52.0157	52.0157	1615.44	0.753099	56.4375	7.60703	0	1591.82	0	0
DATA	453	6	28	unmapped	0		0	TTCCAAAGGAAAAGTTTGCTGTGTTTGCAGGAAAGAGCGATGTCCTTTTGCAAGGACTAT	300	0	CUST_91576_PI248252247	CUST_91576_PI248252247	CUST_91576_PI248252247	Unknown	1096.6	201	0	1	2.715607e+003	2.717137e+002	0	0	65	2.125077e+003	2040	3.259080e+002	3.943716e+002	30	5.946667e+001	56	1.042786e+001	1.037820e+001	0	0	0	0	0	0	0	0	2054.21	205.536	1	1.01603e-257	1	1	70.8707	10.4279	1	0	70.8707	48.5334	48.5334	2087.99	0.756445	59.4667	10.4279	0	2064.19	0	0
DATA	454	6	29	unmapped	0		0	GTGCAAGGAAGAGATGTGGTACGGTCAAACGACGAGCACGTTCTGTGGCACACCTGAGTT	302	0	CUST_61193_PI248252247	CUST_61193_PI248252247	CUST_61193_PI248252247	Unknown	1121.78	201.11	0	1	1.480871e+004	1.480899e+003	0	0	66	1.132295e+004	11015	2.066438e+003	2.483355e+003	38	5.892105e+001	59	8.518284e+000	9.636900e+000	0	0	0	0	0	0	0	0	11251.9	1125.22	1	0	1	1	71.0061	8.51828	1	0	71.0061	47.8731	47.8731	11285.9	0.75982	58.9211	8.51828	0	11261.9	0	0
DATA	455	6	30	unmapped	0		0	CGTTCCTTTGCACGCCTTTGCGATCTACAATAGGTGTCTCCAACGGTACGACAGTATCCT	304	0	CUST_144200_PI248252247	CUST_144200_PI248252247	CUST_144200_PI248252247	Unknown	1147.09	201.386	0	1	5.616812e+001	1.064023e+001	0	0	64	1.140156e+002	111.5	1.874854e+001	1.853250e+001	30	5.890000e+001	60	1.107763e+001	1.093418e+001	0	0	0	0	0	0	0	0	42.875	8.12205	1	6.7524e-034	1	1	71.1406	11.0776	1	0	71.1406	57.259	57.259	76.9296	0.763334	58.9	11.0776	0	52.8106	0	0
DATA	456	6	31	unmapped	0		0	AACCCATACCATAATACCCAGTACTAGAGTGCTAAGGAACGGCAGAGAGTTTAACACTAG	306	0	CUST_129401_PI248252247	CUST_129401_PI248252247	CUST_129401_PI248252247	Unknown	1172.5	201.5	9.03346	1	9.033462e+000	9.036934e+000	1	0	67	7.794030e+001	77	1.369902e+001	1.445535e+001	35	6.002857e+001	59	1.142362e+001	1.074885e+001	0	0	0	0	0	0	0	0	6.68043	6.93046	0	0.0129226	1	0	71.2599	11.4236	1	0	71.2599	57.5363	57.5363	40.8543	0.766903	60.0286	11.4236	0	16.5841	1	0
DATA	457	6	32	unmapped	0		0	AAAGACAGACATCAGTAGCGATGTACAGGTTGGGGAACAAAGCGCGGAGCTTTTTGATAG	308	0	CUST_107762_PI248252247	CUST_107762_PI248252247	CUST_107762_PI248252247	Unknown	1197.89	201.5	0	1	5.963338e+001	1.075700e+001	0	0	64	1.173281e+002	118.5	1.851130e+001	1.945913e+001	40	5.847500e+001	57.5	8.700096e+000	1.000755e+001	0	0	0	0	0	0	0	0	45.9482	8.28838	1	1.00235e-036	1	1	71.38	8.7001	1	0	71.38	56.9804	56.9804	80.2421	0.770511	58.475	8.7001	0	55.8283	0	0
DATA	458	6	33	unmapped	0		0	AGAGAAGCATTCATCAGTTCGCTCAAGTCAAGTGAAGGTGATGGTGTGAGACACCTGATT	310	0	CUST_166032_PI248252247	CUST_166032_PI248252247	CUST_166032_PI248252247	Unknown	1223.58	201.878	0	1	6.378908e+003	6.379530e+002	0	0	63	5.010667e+003	4739	8.385817e+002	1.040044e+003	28	5.932143e+001	59	8.169744e+000	9.822225e+000	0	0	0	0	0	0	0	0	4939.17	493.965	1	1.95171e-311	1	1	71.4963	8.16974	1	0	71.4963	48.5334	48.5334	4973.58	0.774297	59.3214	8.16974	0	4949.02	0	0
DATA	459	6	34	unmapped	0		0	CTACTTAAGTACTTAGTTGGACTCGAGTAAACACTGACCCTCCTCATTTTAATATCTCTC	312	0	CUST_117266_PI248252247	CUST_117266_PI248252247	CUST_117266_PI248252247	Unknown	1248.58	201.573	0	0	3.050746e+001	9.378027e+000	0	0	64	9.534375e+001	95.5	1.510095e+001	1.501132e+001	29	5.475862e+001	55	5.415950e+000	4.447800e+000	0	0	0	0	0	0	0	0	23.7311	7.29497	1	1.91293e-015	1	0	71.6126	5.41595	1	0	71.6126	65	65	58.2577	0.777879	54.7586	5.41595	0	33.5755	0	0
DATA	460	6	35	unmapped	0		0	TGCAAAAACCAATACTTGATGTATCTATGGAGGAACTCGATCGGATACTTACTATCAATG	314	0	CUST_213424_PI248252247	CUST_213424_PI248252247	CUST_213424_PI248252247	Unknown	1274.27	201.62	0	1	1.330203e+003	1.333127e+002	0	0	64	1.111484e+003	1090.5	1.836866e+002	2.223900e+002	31	5.296774e+001	52	6.665753e+000	6.671700e+000	0	0	0	0	0	0	0	0	1039.78	104.207	1	4.78792e-216	1	1	71.7031	6.66575	1	0	71.7031	50.7771	50.7771	1074.4	0.781671	52.9677	6.66575	0	1049.59	0	0
DATA	461	6	36	unmapped	0		0	TTCTTGAACCAGCCTGGGTGGTACTTCCTAAGCCAGAACTGCGAGACGATACCAGTGATG	316	0	CUST_114626_PI248252247	CUST_114626_PI248252247	CUST_114626_PI248252247	Unknown	1299.5	202	0	1	1.840484e+001	8.972776e+000	0	0	62	8.622581e+001	86	1.272460e+001	1.315807e+001	28	5.325000e+001	54.5	5.515131e+000	3.891825e+000	0	0	0	0	0	0	0	0	14.4569	7.04805	1	2.19813e-007	1	0	71.769	5.51513	1	0	71.769	54.1152	54.1152	49.1398	0.785492	53.25	5.51513	0	24.2099	0	0
DATA	462	6	37	unmapped	0		0	GTGTTTTCATTTGAAGAGTATGAAGAAGCGCTCAAATATCTAGGCAGCCAGCAGCACGTT	318	0	CUST_109546_PI248252247	CUST_109546_PI248252247	CUST_109546_PI248252247	Unknown	1324.91	202.104	0	1	4.806025e+002	4.884844e+001	0	0	67	4.511493e+002	439	7.048238e+001	7.857780e+001	27	5.340741e+001	52	7.121253e+000	5.559750e+000	0	0	0	0	0	0	0	0	379.336	38.5557	1	1.75969e-154	1	1	71.813	7.12125	1	0	71.813	46.8651	46.8651	414.063	0.789293	53.4074	7.12125	0	389.02	0	0
DATA	463	6	38	unmapped	0		0	AAGGTCACAACTTGGCAGACTCGGGCTCCGAATTAAGAGTAGGATAGTCATTGAGAATAG	320	0	CUST_52147_PI248252247	CUST_52147_PI248252247	CUST_52147_PI248252247	Unknown	1349.82	202.182	0	1	5.191783e+001	1.013021e+001	0	0	65	1.130308e+002	109	2.138996e+001	2.520420e+001	36	5.336111e+001	52.5	6.753424e+000	5.559750e+000	0	0	0	0	0	0	0	0	41.1718	8.03343	1	2.65785e-032	1	1	71.859	6.75342	1	0	71.859	48.2044	48.2044	75.9448	0.793018	53.3611	6.75342	0	50.7974	0	0
DATA	464	6	39	unmapped	0		0	TGATGCCATCAAGTTCAAATGTCAAATGCCGAGTAGATACCGTTTGCAATAAACATCAAC	322	0	CUST_60140_PI248252247	CUST_60140_PI248252247	CUST_60140_PI248252247	Unknown	1375.56	202.208	0	1	1.299087e+003	1.301968e+002	0	0	65	1.107062e+003	1068	2.154692e+002	2.349921e+002	28	5.410714e+001	54	5.230532e+000	4.447800e+000	0	0	0	0	0	0	0	0	1035.18	103.747	1	8.94603e-216	1	1	71.8841	5.23053	1	0	71.8841	49.1849	49.1849	1069.98	0.79685	54.1071	5.23053	0	1044.73	0	0
DATA	465	6	40	unmapped	0		0	GCTGGTATATGCGACCTCGTTGTCGACAGTGAACATGGCATATTTTTGTTTATCGGTTGC	324	0	CUST_10608_PI248252247	CUST_10608_PI248252247	CUST_10608_PI248252247	Unknown	1401	202.455	0	0	1.268623e+001	8.708401e+000	1	0	61	8.206557e+001	79	1.351649e+001	1.334340e+001	30	5.630000e+001	55.5	8.749975e+000	8.710275e+000	0	0	0	0	0	0	0	0	10.1575	6.97257	1	0.00019327	1	0	71.9081	8.74998	1	0	71.9081	65	65	44.9796	0.800671	56.3	8.74998	0	19.6357	1	0
DATA	466	6	41	unmapped	0		0	CGGTCGTCTATAAGCTCACAACTGCCGGACTTGAGGCTATGCCGCTGCATGCCGATATGA	326	0	CUST_19101_PI248252247	CUST_19101_PI248252247	CUST_19101_PI248252247	Unknown	1426.5	202.5	0	1	4.414949e+003	4.415782e+002	0	0	68	3.623471e+003	3590	5.849199e+002	6.832933e+002	39	5.279487e+001	53	8.888726e+000	8.524950e+000	0	0	0	0	0	0	0	0	3551.54	355.221	1	3.06036e-291	1	1	71.9338	8.88873	1	0	71.9338	50.4627	50.4627	3586.38	0.804434	52.7949	8.88873	0	3560.95	0	0
DATA	467	6	42	unmapped	0		0	GTGTGAATGAAAATATGCGTGACTCTGCTCGCGTTATTGGTGGCATGTGTCAAGGTATCT	328	0	CUST_114086_PI248252247	CUST_114086_PI248252247	CUST_114086_PI248252247	Unknown	1451.67	202.5	0	1	6.024860e+002	6.085032e+001	0	0	66	5.588333e+002	543.5	9.588336e+001	1.204612e+002	37	5.440541e+001	54	8.173329e+000	9.636900e+000	0	0	0	0	0	0	0	0	486.874	49.1736	1	1.10695e-169	1	1	71.9596	8.17333	1	0	71.9596	57.5363	57.5363	521.747	0.808108	54.4054	8.17333	0	496.236	0	0
DATA	468	6	43	unmapped	0		0	TAACCGCCGGTGGTGCTGGTGCTAATTCAACCACGGGCACGCCATCCAAACAACCATTCA	330	0	CUST_33449_PI248252247	CUST_33449_PI248252247	CUST_33449_PI248252247	Unknown	1477.32	202.654	0	1	4.194601e+003	4.195462e+002	0	0	66	3.477348e+003	3393	4.335443e+002	4.293980e+002	31	5.161290e+001	51	6.601401e+000	7.413000e+000	0	0	0	0	0	0	0	0	3405.37	340.607	1	1.14584e-288	1	1	71.9801	6.6014	1	0	71.9801	50.7771	50.7771	3440.26	0.811846	51.6129	6.6014	0	3414.68	0	0
DATA	469	6	44	unmapped	0		0	ATGCTCATGCTACCATCGTCAGTGCTGAAGGGTGCAGTGAGGAGCTCGGTTCGTCGGTTA	332	0	CUST_57562_PI248252247	CUST_57562_PI248252247	CUST_57562_PI248252247	Unknown	1503.12	203.015	0	1	1.158880e+002	1.434694e+001	1	0	66	1.665303e+002	162	3.064949e+001	3.150525e+001	38	5.394737e+001	54	1.036613e+001	8.710275e+000	0	0	0	0	0	0	0	0	94.5182	11.7014	1	2.21901e-072	1	1	72.0121	10.3661	1	0	72.0121	46.8651	46.8651	129.444	0.815599	53.9474	10.3661	0	103.785	0	0
DATA	470	6	45	unmapped	0		0	TGATGACGAGCTGGCTGCAGCCATCGAAGCGATGTAGAATAATTAAAAGTTATATCCTTT	334	0	CUST_184946_PI248252247	CUST_184946_PI248252247	CUST_184946_PI248252247	Unknown	1528	202.545	0	1	1.323186e+004	1.323213e+003	0	1	61	1.090882e+004	10467	1.570873e+003	1.640497e+003	32	5.646875e+001	56.5	9.883138e+000	7.783650e+000	0	0	0	0	0	0	0	0	10836.8	1083.7	1	0	1	1	72.0298	9.88314	1	0	72.0298	55.8519	55.8519	10871.7	0.818992	56.4688	9.88314	0	10846	0	0
DATA	471	6	46	unmapped	0		0	AACAAGGACCAATTTGCATTGTTCAAAAGTAGATGCCTTGACTGCTTCAAGGGAGCCATC	336	0	CUST_171540_PI248252247	CUST_171540_PI248252247	CUST_171540_PI248252247	Unknown	1553.26	202.07	8.42409	1	8.424095e+000	8.395574e+000	5	1	60	7.496667e+001	75	1.086273e+001	8.710275e+000	38	5.923684e+001	58.5	1.121397e+001	1.074885e+001	0	0	0	0	0	0	0	0	2.91462	6.90434	0	0.273836	1	0	72.052	11.214	1	0	72.052	41.4593	41.4593	37.8807	0.822378	59.2368	11.214	0	12.1152	1	0
DATA	472	6	47	unmapped	0		0	CGAGTCGGGTGCATGTCTGATGGATGCTTTCTCTTAATATATCTTTATGTAGTCTTTGAA	338	0	CUST_165741_PI248252247	CUST_165741_PI248252247	CUST_165741_PI248252247	Unknown	1579.47	202.877	0	1	7.004695e+002	7.054292e+001	0	0	63	6.507302e+002	630	1.417354e+002	1.471480e+002	38	5.486842e+001	54	7.234195e+000	5.930400e+000	0	0	0	0	0	0	0	0	578.652	58.2749	1	3.20645e-180	1	1	72.0782	7.23419	1	0	72.0782	48.2044	48.2044	613.644	0.826092	54.8684	7.23419	0	587.821	0	0
DATA	473	6	48	unmapped	0		0	CGGTGTCATTCGTGGAGAAATAACCGCAGCATTGGAAATAGGACTGAATAGCAATCTGGT	340	0	CUST_52167_PI248252247	CUST_52167_PI248252247	CUST_52167_PI248252247	Unknown	1604.82	202.692	0	1	9.852011e+001	1.289321e+001	1	0	64	1.538125e+002	153	2.579644e+001	2.427757e+001	32	5.603125e+001	56	6.990705e+000	5.745075e+000	0	0	0	0	0	0	0	0	81.7131	10.6937	1	1.77905e-064	1	1	72.0994	6.99071	1	0	72.0994	45.4864	45.4864	116.726	0.829406	56.0313	6.99071	0	90.863	0	0
DATA	474	6	49	unmapped	0		0	GCCAGTCAGGGCACGTGAAAATCACGAAGCAGCAGCACTTTGTCGGCACACTGTGTAGTA	342	0	CUST_188780_PI248252247	CUST_188780_PI248252247	CUST_188780_PI248252247	Unknown	1629.41	203.16	0	1	8.086910e+001	1.157706e+001	0	0	64	1.394531e+002	138	2.523221e+001	2.705745e+001	29	5.562069e+001	54	7.943613e+000	6.671700e+000	0	0	0	0	0	0	0	0	67.3379	9.63996	1	1.96844e-054	1	1	72.1152	7.94361	1	0	72.1152	48.5334	48.5334	102.367	0.832678	55.6207	7.94361	0	76.4645	0	0
DATA	475	6	50	unmapped	0		0	CCTTGCCTTTTGTGTTATCGCGAGCGAGAGCGACCCCACCGCGACCTTTGCTCTCGAACC	344	0	CUST_125614_PI248252247	CUST_125614_PI248252247	CUST_125614_PI248252247	Unknown	1655	203.455	0	1	4.282984e+001	9.297157e+000	1	0	61	1.079344e+002	107	1.509511e+001	2.001510e+001	33	5.378788e+001	52	6.096913e+000	5.189100e+000	0	0	0	0	0	0	0	0	35.8038	7.77201	1	3.62583e-027	1	1	72.1306	6.09691	1	0	72.1306	55.8519	55.8519	70.8484	0.835955	53.7879	6.09691	0	44.9132	0	0
DATA	476	6	51	unmapped	0		0	CTCCTCGGGTGCGACACGGAGTTCATTATAGAAGGTGTGGTGCCAGATCTTCTCCATATC	346	0	CUST_95600_PI248252247	CUST_95600_PI248252247	CUST_95600_PI248252247	Unknown	1680.56	203.531	0	1	1.076349e+003	1.079484e+002	1	0	63	9.753016e+002	973	1.266009e+002	1.460361e+002	36	5.372222e+001	53	6.614318e+000	6.857025e+000	0	0	0	0	0	0	0	0	903.154	90.5785	1	1.98371e-207	1	1	72.1476	6.61432	1	0	72.1476	50.4627	50.4627	938.216	0.83909	53.7222	6.61432	0	912.256	0	0
DATA	477	6	52	unmapped	0		0	CATGGAATACATGTATTGTATACAATGGGATTTTTTCAGTATCATTTGCCCATCTCAACG	348	0	CUST_93132_PI248252247	CUST_93132_PI248252247	CUST_93132_PI248252247	Unknown	1705.74	203.474	0	1	2.033688e+003	2.035337e+002	0	0	67	1.784642e+003	1723	2.667229e+002	3.094928e+002	27	5.407407e+001	54	7.205372e+000	7.042350e+000	0	0	0	0	0	0	0	0	1712.48	171.387	1	1.39746e-246	1	1	72.1606	7.20537	1	0	72.1606	49.1849	49.1849	1747.56	0.842057	54.0741	7.20537	0	1721.58	0	0
DATA	478	6	53	unmapped	0		0	TTGAAGTCGTGCCAAGGCTTCATGCTCATGTGCTGTTTTGTTTTCTTCTTTTGTTATGGT	350	0	CUST_100538_PI248252247	CUST_100538_PI248252247	CUST_100538_PI248252247	Unknown	1731.55	203.91	0	1	1.133862e+004	1.133891e+003	0	0	63	9.654365e+003	9285	1.880970e+003	2.520420e+003	27	5.344444e+001	53	6.582806e+000	6.671700e+000	0	0	0	0	0	0	0	0	9582.2	958.245	1	0	1	1	72.163	6.58281	1	0	72.163	50.1463	50.1463	9617.28	0.845094	53.4444	6.58281	0	9591.29	0	0
DATA	479	6	54	unmapped	0		0	TAGATGTATATATCTTTCACAAAAATATGGTGAAGGGCTAAAGGATCAGAGACCCAAAGT	352	0	CUST_202195_PI248252247	CUST_202195_PI248252247	CUST_202195_PI248252247	Unknown	1756.58	203.573	8.17163	0	8.171631e+000	8.136705e+000	1	0	63	6.766667e+001	67	9.356730e+000	1.037820e+001	31	5.648387e+001	55	9.433525e+000	1.000755e+001	0	0	0	0	0	0	0	0	-4.49179	6.89818	0	0.0926627	1	0	72.1585	9.43353	1	0	72.1585	65	65	30.5807	0.847786	56.4839	9.43353	0	4.58861	1	0
DATA	480	6	55	unmapped	0		0	GACTCCGCAGCCTTTCTGTCGATGATCCAGAAATTGAATTGGAAATGGAAGAAATCACTG	354	0	CUST_23741_PI248252247	CUST_23741_PI248252247	CUST_23741_PI248252247	Unknown	1782	203.545	0	1	8.548440e+004	8.548444e+003	0	0	64	7.277444e+004	70145	1.076348e+004	1.266272e+004	36	5.225000e+001	50	9.460821e+000	8.339625e+000	0	0	1	0	0	0	0	0	72702.3	7270.23	1	0	1	1	72.1508	9.46082	1	0	72.1508	55.8519	55.8519	72737.4	0.850474	52.25	9.46082	0	72711.4	0	0
DATA	481	6	56	unmapped	0		0	AATTGAATAGCTTAATCTCCAAGTCGCCGGCGGAATCTGAGTTTCCGGGTCAAATGTGAT	356	0	CUST_92127_PI248252247	CUST_92127_PI248252247	CUST_92127_PI248252247	Unknown	1807.23	204.273	0	1	1.069355e+003	1.072407e+002	0	0	64	9.844844e+002	972.5	1.433938e+002	1.669778e+002	38	5.513158e+001	56	7.929320e+000	1.019287e+001	0	0	0	0	0	0	0	0	912.349	91.4953	1	4.76341e-208	1	1	72.1351	7.92932	1	0	72.1351	45.4864	45.4864	947.398	0.853177	55.1316	7.92932	0	921.41	0	0
DATA	482	6	57	unmapped	0		0	GAGTTAGCTTGGTACAAAAAGATCTTCCAACTTCAATGAACTCGAAATTTGGTCATCTAT	358	0	CUST_131660_PI248252247	CUST_131660_PI248252247	CUST_131660_PI248252247	Unknown	1833.28	204.095	0	1	8.565200e+003	8.565580e+002	0	0	66	7.401136e+003	7032	1.465270e+003	2.005587e+003	36	5.455556e+001	54.5	8.547161e+000	9.080925e+000	0	0	0	0	0	0	0	0	7329.02	732.934	1	0	1	1	72.1197	8.54716	1	0	72.1197	48.8603	48.8603	7364.05	0.855674	54.5556	8.54716	0	7338.08	0	0
DATA	483	6	58	unmapped	0		0	CGGCTGCACCTGGGAGATGATATAAACGAGGTTCGTGCTGTCGGTAAGATCGCCGTAGTG	360	0	CUST_216125_PI248252247	CUST_216125_PI248252247	CUST_216125_PI248252247	Unknown	1858.36	204.068	0	1	1.857789e+002	2.024299e+001	0	0	64	2.315000e+002	234	3.865024e+001	3.799162e+001	32	5.609375e+001	55	6.581300e+000	6.115725e+000	0	0	0	0	0	0	0	0	159.396	17.3683	1	2.41134e-102	1	1	72.1035	6.5813	1	0	72.1035	49.1849	49.1849	194.414	0.85799	56.0938	6.5813	0	168.463	0	0
DATA	484	6	59	unmapped	0		0	TGACGTTCGCGGCGCTCATCTTGCTGCTCCTTGGTGGCTGCACTGTCTGCTTTGGACGGA	362	0	CUST_20834_PI248252247	CUST_20834_PI248252247	CUST_20834_PI248252247	Unknown	1883.99	204.097	0	1	4.033746e+003	4.034543e+002	0	0	67	3.542134e+003	3441	5.092487e+002	5.930400e+002	35	5.500000e+001	53	8.464459e+000	8.154300e+000	0	0	0	0	0	0	0	0	3470.03	347.072	1	8.07874e-290	1	1	72.1026	8.46446	1	0	72.1026	46.8651	46.8651	3505.05	0.86025	55	8.46446	0	3479.12	0	0
DATA	485	6	60	unmapped	0		0	TTGGCTGCGAAGATGTCCATGCGCTTGGGAGCAAGGTATCCAGAGTACTGGTTAACCCCT	364	0	CUST_178486_PI248252247	CUST_178486_PI248252247	CUST_178486_PI248252247	Unknown	1909	204.455	0	0	3.789805e+001	8.851193e+000	0	0	62	1.047903e+002	104	1.634077e+001	1.612328e+001	43	5.481395e+001	54	8.133575e+000	8.895600e+000	0	0	0	0	0	0	0	0	32.6833	7.63328	1	3.966e-024	1	0	72.107	8.13357	1	0	72.107	65	65	67.7043	0.862401	54.814	8.13357	0	41.8109	0	0
DATA	486	6	61	unmapped	0		0	ATCACCAAACTTGTATAATAATGACTCTGACCGGATCTCAGTTCAGTTCTTTGTTCTCTG	366	0	CUST_207442_PI248252247	CUST_207442_PI248252247	CUST_207442_PI248252247	Unknown	1935.05	204.824	0	1	4.444506e+003	4.445222e+002	0	0	66	3.914455e+003	3706.5	8.510928e+002	1.082113e+003	42	5.709524e+001	56	1.002876e+001	1.223145e+001	0	0	0	0	0	0	0	0	3842.35	384.297	1	4.64109e-296	1	1	72.1022	10.0288	1	0	72.1022	47.8731	47.8731	3877.37	0.864517	57.0952	10.0288	0	3851.51	0	0
DATA	487	6	62	unmapped	0		0	GTGACATATGAGCGTACGAAGTACCGCAAGCTTTTCAGGCAAAAGAAGTTGGCAGAACAA	368	0	CUST_216014_PI248252247	CUST_216014_PI248252247	CUST_216014_PI248252247	Unknown	1959.58	204.427	0	1	6.920345e+004	6.920350e+003	0	0	66	6.002071e+004	58749.2	7.569790e+003	9.106717e+003	36	5.811111e+001	58	8.707231e+000	7.783650e+000	0	0	1	0	0	0	0	0	59948.6	5994.87	1	0	1	1	72.0879	8.70723	1	0	72.0879	57.5363	57.5363	59983.6	0.866266	58.1111	8.70723	0	59957.8	0	0
DATA	488	6	63	unmapped	0		0	TATTCGCCATATCAAAAAGCCCCTTCGAGTCCCAGTATTGTACCCAAGCTTTGGCATCTT	370	0	CUST_49828_PI248252247	CUST_49828_PI248252247	CUST_49828_PI248252247	Unknown	1985.33	204.5	0	0	9.667895e+001	1.251463e+001	0	0	66	1.560152e+002	155	2.397338e+001	2.650147e+001	40	6.262500e+001	64.5	9.726220e+000	1.186080e+001	0	0	0	0	0	0	0	0	83.9243	10.8636	1	6.61406e-066	1	1	72.0909	9.72622	1	0	72.0909	65	65	118.929	0.868072	62.625	9.72622	0	93.1742	0	0
DATA	489	6	64	unmapped	0		0	TTCGGACAGCAGCGGGTCTGTTTATCTAGTATCCATCATTATCAGCTGCAGGGCTAGGTA	372	0	CUST_139559_PI248252247	CUST_139559_PI248252247	CUST_139559_PI248252247	Unknown	2010.5	204.5	7.96563	1	7.965634e+000	7.933859e+000	2	0	66	7.374242e+001	75	9.617789e+000	1.111950e+001	33	6.027273e+001	60	9.811577e+000	1.037820e+001	0	0	0	0	0	0	0	0	1.65097	6.90016	0	0.53477	1	0	72.0915	9.81158	1	0	72.0915	57.5363	57.5363	36.6564	0.86971	60.2727	9.81158	0	10.9597	1	0
DATA	490	6	65	unmapped	0		0	CCAGAATACAAGAATACATTGTTCAAGAAATGTCATCGTTGTCGTAGTAGAGATGAATGT	374	0	CUST_193000_PI248252247	CUST_193000_PI248252247	CUST_193000_PI248252247	Unknown	2036	204.545	7.95142	1	7.951423e+000	7.924624e+000	2	0	60	7.503333e+001	76	1.014633e+001	1.149015e+001	29	5.241379e+001	52	8.394374e+000	8.154300e+000	0	0	0	0	0	0	0	0	2.93968	6.90444	0	0.269749	1	0	72.0937	8.39437	1	0	72.0937	55.8519	55.8519	37.9473	0.871265	52.4138	8.39437	0	12.3157	1	0
DATA	491	6	66	unmapped	0		0	TGTTTGTCTTCTTCCGCCGGAGACCGGTGCACCAGACAGAAACTAGGTCCGTAGTGGATG	376	0	CUST_119007_PI248252247	CUST_119007_PI248252247	CUST_119007_PI248252247	Unknown	2061.42	204.573	7.93834	1	7.938342e+000	7.920761e+000	1	0	63	7.652381e+001	76	1.338374e+001	1.371405e+001	37	5.564865e+001	55	1.056781e+001	1.111950e+001	0	0	0	0	0	0	0	0	4.43884	6.91245	0	0.0965353	1	0	72.085	10.5678	1	0	72.085	57.5363	57.5363	39.4378	0.8727	55.6486	10.5678	0	13.8775	1	0
DATA	492	6	67	unmapped	0		0	TCGAGCGATTTGACCTTTGCATGTTCCATCATGTTACACCATTATTTTTTGACCATTTGC	378	0	CUST_121296_PI248252247	CUST_121296_PI248252247	CUST_121296_PI248252247	Unknown	2087.07	204.8	0	1	2.322405e+003	2.323746e+002	0	0	66	2.102045e+003	1908.5	4.750959e+002	5.847004e+002	32	5.425000e+001	55.5	8.120067e+000	7.783650e+000	0	0	0	0	0	0	0	0	2029.95	203.112	1	5.42257e-257	1	1	72.0986	8.12007	1	0	72.0986	46.8651	46.8651	2064.96	0.874071	54.25	8.12007	0	2039.48	0	0
DATA	493	6	68	unmapped	0		0	TAATGTGCTTTTTCTTGTCTTTATGGAAGCGAGCAATACCCTTGATAGCCATGTTGTTCG	380	0	CUST_29499_PI248252247	CUST_29499_PI248252247	CUST_29499_PI248252247	Unknown	2112.04	205.11	0	1	3.569568e+001	8.651521e+000	0	0	66	1.033030e+002	102.5	1.629910e+001	1.760587e+001	37	5.559459e+001	56	6.029831e+000	5.930400e+000	0	0	0	0	0	0	0	0	31.245	7.57281	1	1.01235e-022	1	0	72.0581	6.02983	1	0	72.0581	46.8651	46.8651	66.217	0.875315	55.5946	6.02983	0	40.8136	0	0
DATA	494	6	69	unmapped	0		0	AGAATGTCCTTTACACCTCCTGCGAAGAGTCACCCTTCTTCTTGGTTTGTGTTGGCAAAA	382	0	CUST_152736_PI248252247	CUST_152736_PI248252247	CUST_152736_PI248252247	Unknown	2137.5	205	0	1	2.299681e+002	2.430646e+001	1	0	61	2.735902e+002	269	3.739313e+001	3.706500e+001	39	5.466667e+001	55	9.314203e+000	7.413000e+000	0	0	0	0	0	0	0	0	201.548	21.3026	1	2.78891e-116	1	1	72.0417	9.3142	1	0	72.0417	54.1152	54.1152	236.504	0.876419	54.6667	9.3142	0	211.192	0	0
DATA	495	6	70	unmapped	0		0	GATAATGTTTCCGCCTCTAATAACGACAACGATAAAGAAGCACAGAAAACAATACAACGG	384	0	CUST_193140_PI248252247	CUST_193140_PI248252247	CUST_193140_PI248252247	Unknown	2162.91	205.386	0	0	7.128916e+002	7.172129e+001	1	0	63	6.975556e+002	691	1.040700e+002	1.145308e+002	27	6.133333e+001	59	1.519615e+001	1.149015e+001	0	0	0	0	0	0	0	0	625.561	62.9353	1	5.56954e-185	1	1	71.9945	15.1962	1	0	71.9945	65	65	660.47	0.877498	61.3333	15.1962	0	635.251	0	0
DATA	496	6	71	unmapped	0		0	GTTTCTTTAATGATGCATTGACACTGATGTGCAGTGACTTCGTGTTGTTGCCGATGTAGG	386	0	CUST_170121_PI248252247	CUST_170121_PI248252247	CUST_170121_PI248252247	Unknown	2188.42	205.427	0	0	4.818247e+001	9.213122e+000	1	0	63	1.142857e+002	116	1.549134e+001	1.519665e+001	30	5.516667e+001	56.5	6.695770e+000	6.115725e+000	0	0	0	0	0	0	0	0	42.3253	8.09316	1	2.19875e-033	1	1	71.9604	6.69577	1	0	71.9604	65	65	77.1997	0.878439	55.1667	6.69577	0	52.0848	0	0
DATA	497	6	72	unmapped	0		0	GTTGTAAAGGTTCCTACGGACAGGATTCCATTTTGTTCACATCTTATGTCATACACTTTC	388	0	CUST_186958_PI248252247	CUST_186958_PI248252247	CUST_186958_PI248252247	Unknown	2213.58	205.427	0	1	6.208803e+002	6.258172e+001	0	0	64	6.178281e+002	588.5	1.209697e+002	1.300982e+002	28	5.589286e+001	54.5	8.689454e+000	8.524950e+000	0	0	0	0	0	0	0	0	545.926	55.0267	1	1.14795e-176	1	1	71.9022	8.68945	1	0	71.9022	57.5363	57.5363	580.742	0.879277	55.8929	8.68945	0	555.736	0	0
DATA	498	6	73	unmapped	0		0	ACTCAAGGTCCTTAAACAGCGCATTAGAGATAATCTAAATCCTGGCCAATCTCTTGGCCA	390	0	CUST_193121_PI248252247	CUST_193121_PI248252247	CUST_193121_PI248252247	Unknown	2239.32	205.395	0	1	1.725576e+003	1.727355e+002	0	0	65	1.590431e+003	1528	2.776395e+002	3.469284e+002	29	5.779310e+001	57	7.093152e+000	8.154300e+000	0	0	0	0	0	0	0	0	1518.6	152.016	1	3.16562e-239	1	1	71.8356	7.09315	1	0	71.8356	49.5074	49.5074	1553.34	0.880051	57.7931	7.09315	0	1528.46	0	0
DATA	499	6	74	unmapped	0		0	CTCGAGTTCGAACTCGTGCGGTGTAACAACTGTTTGCCCGGGTGGAGAAAGTTTTGGAGT	392	0	CUST_126049_PI248252247	CUST_126049_PI248252247	CUST_126049_PI248252247	Unknown	2264.43	205.746	0	1	1.084091e+001	7.906523e+000	1	0	65	8.133846e+001	80	1.156676e+001	1.111950e+001	31	5.583871e+001	55	6.938284e+000	7.042350e+000	0	0	0	0	0	0	0	0	9.54853	6.96396	1	0.000441452	1	0	71.7899	6.93828	1	0	71.7899	46.5243	46.5243	44.2525	0.880786	55.8387	6.93828	0	19.4815	1	0
DATA	500	6	75	unmapped	0		0	ATCAAAGTTGAAAAGGAAACACAAGGCGAGATTTACGTCAAATTCGACTCAGTAGAGTCG	394	0	CUST_139369_PI248252247	CUST_139369_PI248252247	CUST_139369_PI248252247	Unknown	2289.89	205.5	0	1	1.313369e+003	1.315699e+002	0	0	64	1.229297e+003	1150.5	2.145128e+002	2.159036e+002	32	6.315625e+001	59	1.283923e+001	1.278742e+001	0	0	0	0	0	0	0	0	1157.59	115.964	1	1.29788e-222	1	1	71.7088	12.8392	1	0	71.7088	56.9804	56.9804	1192.21	0.881389	63.1563	12.8392	0	1167.57	0	0
DATA	501	6	76	unmapped	0		0	ATTCTTGCATTGCTAATGCACTGAGGAAATGCTCCGCCGCTTCCTTGTGTGCGCCCATGT	396	0	CUST_55908_PI248252247	CUST_55908_PI248252247	CUST_55908_PI248252247	Unknown	2315.42	205.573	0	0	9.481412e+001	1.229104e+001	2	0	62	1.552581e+002	150.5	2.415044e+001	2.186835e+001	36	5.758333e+001	58	8.415547e+000	9.080925e+000	0	0	0	0	0	0	0	0	83.6238	10.8404	1	1.03055e-065	1	1	71.6342	8.41555	1	0	71.6342	65	65	118.172	0.881977	57.5833	8.41555	0	93.6666	0	0
DATA	502	6	77	unmapped	0		0	ATTGCTCTTCTTATCAAACAAGATTATCAAAGTAGCCATGGCTAGGCGACGCGCTCCGTA	398	0	CUST_29870_PI248252247	CUST_29870_PI248252247	CUST_29870_PI248252247	Unknown	2340.17	205.758	0	1	1.471951e+001	7.953905e+000	1	0	65	8.456923e+001	84	1.102266e+001	1.186080e+001	27	5.900000e+001	59	8.739829e+000	9.266250e+000	0	0	0	0	0	0	0	0	12.9902	7.01943	1	2.63982e-006	1	0	71.5791	8.73983	1	0	71.5791	45.835	45.835	47.4832	0.882514	59	8.73983	0	23.1137	0	0
DATA	503	6	78		66	Structural	0		1	1	DarkCorner	DarkCorner	DarkCorner		2365.71	206.133	7.84532	1	7.845317e+000	7.840284e+000	2	0	64	7.739063e+001	76.5	9.924504e+000	8.524950e+000	35	5.402857e+001	54	7.485224e+000	6.671700e+000	0	0	0	0	0	1	0	0	5.8977	6.92335	0	0.027814	1	0	71.4929	7.48522	1	0	71.4929	48.8603	48.8603	40.3046	0.883048	54.0286	7.48522	0	16.0803	0	0
DATA	504	6	79		66	Structural	0		1	1	DarkCorner	DarkCorner	DarkCorner		2391.5	206	7.84132	1	7.841320e+000	7.846974e+000	3	0	59	7.832203e+001	79	1.137517e+001	1.186080e+001	26	5.380769e+001	54	7.222295e+000	7.413000e+000	0	0	0	0	0	1	0	0	6.9182	6.93279	0	0.0101008	1	0	71.4038	7.22229	1	0	71.4038	54.1152	54.1152	41.236	0.883498	53.8077	7.22229	0	17.1688	0	0
DATA	505	6	80		66	Structural	0		1	1	DarkCorner	DarkCorner	DarkCorner		2416.3	206.338	7.83721	1	7.837205e+000	7.819918e+000	1	0	63	7.576190e+001	77	1.214391e+001	1.223145e+001	30	5.416667e+001	54.5	8.562482e+000	7.413000e+000	0	0	0	0	0	0	0	0	4.44847	6.91251	0	0.0958212	1	0	71.3134	8.56248	1	0	71.3134	48.2044	48.2044	38.6759	0.883962	54.1667	8.56248	0	14.7622	0	0
DATA	506	6	81		66	Structural	0		1	1	DarkCorner	DarkCorner	DarkCorner		2442.04	206.626	7.8331	1	7.833102e+000	7.799623e+000	0	0	65	7.115385e+001	72	1.105417e+001	1.111950e+001	33	5.445455e+001	55	6.964602e+000	5.930400e+000	0	0	0	0	0	0	0	0	-0.10495	6.89818	0	0.968502	1	0	71.2588	6.9646	1	0	71.2588	53.8203	53.8203	34.0678	0.884425	54.4545	6.9646	0	10.3206	0	0
DATA	507	6	82		66	Structural	0		1	1	DarkCorner	DarkCorner	DarkCorner		2468.19	205.942	7.8298	1	7.829797e+000	7.796331e+000	0	0	66	7.040909e+001	70.5	1.091784e+001	1.093418e+001	39	5.428205e+001	53	8.309629e+000	7.783650e+000	0	0	0	0	0	0	0	0	-0.787373	6.89818	0	0.767079	1	0	71.1965	8.30963	1	0	71.1965	46.8651	46.8651	33.3231	0.884799	54.2821	8.30963	0	9.75884	0	0
DATA	508	6	83		66	Structural	0		1	1	DarkCorner	DarkCorner	DarkCorner		2492.84	206.635	7.82541	1	7.825407e+000	7.810944e+000	0	0	65	7.595385e+001	74	1.282141e+001	1.408470e+001	33	5.263636e+001	52	6.208956e+000	5.930400e+000	0	0	0	0	0	0	0	0	4.81807	6.91499	0	0.0714973	1	0	71.1358	6.20896	1	0	71.1358	48.8603	48.8603	38.8678	0.885295	52.6364	6.20896	0	15.4721	0	0
DATA	509	6	84		66	Structural	0		1	1	DarkCorner	DarkCorner	DarkCorner		2518.03	206.104	7.82175	1	7.821754e+000	7.816128e+000	0	0	67	7.691045e+001	76	1.176375e+001	1.223145e+001	48	4.966667e+001	50	5.154355e+000	3.891825e+000	0	0	0	0	0	1	0	0	5.83405	6.92281	0	0.0295137	1	0	71.0764	5.15436	1	0	71.0764	48.2044	48.2044	39.8244	0.885708	49.6667	5.15436	0	16.6165	0	0
DATA	510	6	85		66	Structural	0		1	1	DarkCorner	DarkCorner	DarkCorner		2544.09	206.747	0	1	1.864812e+001	8.003556e+000	0	0	66	8.754545e+001	86.5	1.347269e+001	1.612328e+001	403	5.694045e+001	57	7.835779e+000	8.895600e+000	0	0	0	0	0	1	0	0	16.5275	7.09341	1	5.07524e-009	1	0	71.0179	7.83578	1	0	71.0179	49.8279	49.8279	50.4595	0.886283	56.9404	7.83578	0	27.4433	0	0
DATA	511	7	1		66	Structural	0		1	1	DarkCorner	DarkCorner	DarkCorner		397.907	205.721	9.2253	1	9.225297e+000	9.185868e+000	2	0	64	6.053125e+001	59	8.003905e+000	7.042350e+000	388	5.163402e+001	51	7.262525e+000	7.413000e+000	0	0	0	0	0	0	0	0	-6.19312	6.89818	0	0.0209946	1	0	66.7244	7.26252	1	0	66.7244	52.3208	52.3208	23.4452	0.750956	51.634	7.26252	0	6.54705	0	0
DATA	512	7	2		66	Structural	0		1	1	DarkCorner	DarkCorner	DarkCorner		423.418	205.573	9.28567	0	9.285667e+000	9.245979e+000	2	0	62	5.556452e+001	55.5	8.013556e+000	8.154300e+000	31	5.041935e+001	50	6.265111e+000	7.042350e+000	0	0	0	0	0	0	0	0	-11.3332	6.89818	0	3.54855e-005	1	0	66.8977	6.26511	1	0	66.8977	65	65	18.4785	0.746074	50.4194	6.26511	0	1.24412	0	0
DATA	513	7	3		66	Structural	0		1	1	DarkCorner	DarkCorner	DarkCorner		448.582	205.573	9.33843	0	9.338432e+000	9.298519e+000	2	0	62	5.811290e+001	59.5	8.746156e+000	8.895600e+000	40	4.980000e+001	50.5	5.234011e+000	5.374425e+000	0	0	0	0	0	0	0	0	-8.94724	6.89818	0	0.000962349	1	0	67.0601	5.23401	1	0	67.0601	65	65	21.0269	0.741858	49.8	5.23401	0	3.46554	0	0
DATA	514	7	4		66	Structural	0		1	1	DarkCorner	DarkCorner	DarkCorner		474.143	206.362	9.38398	0	9.383979e+000	9.343872e+000	0	0	65	6.044615e+001	61	9.340822e+000	8.154300e+000	39	5.315385e+001	53	7.180157e+000	8.154300e+000	0	0	0	0	0	0	0	0	-6.77369	6.89818	0	0.0117411	1	0	67.2198	7.18016	1	0	67.2198	65	65	23.3602	0.738258	53.1538	7.18016	0	5.46455	0	0
DATA	515	7	5		66	Structural	0		1	1	DarkCorner	DarkCorner	DarkCorner		499.228	206.246	9.42431	0	9.424312e+000	9.384032e+000	2	0	62	5.780645e+001	57	7.739273e+000	8.154300e+000	52	5.265385e+001	53	6.853894e+000	8.154300e+000	0	0	0	0	0	0	0	0	-9.57122	6.89818	0	0.000428351	1	0	67.3777	6.85389	1	0	67.3777	65	65	20.7205	0.735098	52.6538	6.85389	0	2.51264	0	0
DATA	516	7	6		66	Structural	0		1	1	DarkCorner	DarkCorner	DarkCorner		524.907	206.065	9.45966	0	9.459655e+000	9.419224e+000	1	0	66	5.854545e+001	57.5	8.559622e+000	9.451575e+000	34	5.200000e+001	50	8.209381e+000	9.636900e+000	0	0	0	0	0	0	0	0	-8.99653	6.89818	0	0.000904038	1	0	67.542	8.20938	1	0	67.542	65	65	21.4595	0.732352	52	8.20938	0	2.93909	0	0
DATA	517	7	7		66	Structural	0		1	1	DarkCorner	DarkCorner	DarkCorner		550.5	206	9.48874	0	9.488738e+000	9.448182e+000	1	0	61	5.631148e+001	56	8.397502e+000	8.154300e+000	37	5.327027e+001	54	7.373559e+000	6.671700e+000	0	0	0	0	0	0	0	0	-11.4115	6.89818	0	3.15536e-005	1	0	67.723	7.37356	1	0	67.723	65	65	19.2255	0.730107	53.2703	7.37356	0	0.398799	0	0
DATA	518	7	8		66	Structural	0		1	1	DarkCorner	DarkCorner	DarkCorner		575.582	206.427	9.51063	0	9.510626e+000	9.469977e+000	0	0	64	5.815625e+001	58	8.974777e+000	9.822225e+000	33	5.169697e+001	51	6.361431e+000	4.447800e+000	0	0	0	0	0	0	0	0	-9.70694	6.89818	0	0.000357349	1	0	67.8632	6.36143	1	0	67.8632	65	65	21.0702	0.728427	51.697	6.36143	0	1.94441	0	0
DATA	519	7	9	unmapped	0		0	TGATTCATATGTAGATCCACTGTCAGCGTCTTAGTTAATACGGACTCACTTTTACTTACT	400	0	CUST_61874_PI248252247	CUST_61874_PI248252247	CUST_61874_PI248252247	Unknown	601	206.455	0	1	1.345328e+005	1.345328e+004	0	0	66	9.788284e+004	97455.7	1.449037e+004	1.685462e+004	40	5.542500e+001	56	8.607950e+000	8.524950e+000	0	0	1	0	0	0	0	0	97814.8	9781.49	1	0	1	1	68.0085	8.60795	1	0	68.0085	55.8519	55.8519	97845.7	0.727071	55.425	8.60795	0	97826.3	0	0
DATA	520	7	10	unmapped	0		0	TATTTATATGCACATCGTCCATCGAATGTATCCGTAGCAGAATATCTATTGACCGGCTTA	402	0	CUST_170671_PI248252247	CUST_170671_PI248252247	CUST_170671_PI248252247	Unknown	626.705	206.423	0	1	1.480137e+003	1.483182e+002	0	0	65	1.142892e+003	1113	2.083746e+002	2.409225e+002	28	5.450000e+001	54.5	6.887993e+000	7.042350e+000	0	0	0	0	0	0	0	0	1074.71	107.693	1	4.55466e-218	1	1	68.1784	6.88799	1	0	68.1784	50.1463	50.1463	1105.81	0.726091	54.5	6.88799	0	1086.1	0	0
DATA	521	7	11	unmapped	0		0	AGTCGCAAGGGTTTGCCGCTGCATCGAAGACCTATCCTTACACCGATCCTCATGACTCCT	404	0	CUST_29909_PI248252247	CUST_29909_PI248252247	CUST_29909_PI248252247	Unknown	652.442	206.74	0	1	6.833700e+003	6.834362e+002	0	0	66	5.026591e+003	4824	8.009735e+002	8.133914e+002	31	5.751613e+001	59	8.389958e+000	7.783650e+000	0	0	0	0	0	0	0	0	4958.24	495.872	1	1.13365e-311	1	1	68.3529	8.38996	1	0	68.3529	49.5074	49.5074	4989.5	0.725557	57.5161	8.38996	0	4969.51	0	0
DATA	522	7	12	unmapped	0		0	AAGGGTGTTAGCAAAACAAATGTAACAGTAGAATGGGAATTGTAAAGGCAGTCATCCATG	406	0	CUST_164062_PI248252247	CUST_164062_PI248252247	CUST_164062_PI248252247	Unknown	677.418	206.573	0	1	9.232490e+002	9.281348e+001	0	0	64	7.381406e+002	741	1.342370e+002	1.391791e+002	27	5.651852e+001	57	9.744309e+000	8.524950e+000	0	0	0	0	0	0	0	0	669.632	67.3176	1	3.86144e-189	1	1	68.5087	9.74431	1	0	68.5087	57.5363	57.5363	701.055	0.725299	56.5185	9.74431	0	680.794	0	0
DATA	523	7	13	unmapped	0		0	TAGGCAGGGGGTGTGCCTCTGTGTTAAACACATATTTATCCAATGGCAATACACTAGCGT	408	0	CUST_1210_PI248252247	CUST_1210_PI248252247	CUST_1210_PI248252247	Unknown	702.582	206.573	0	1	6.670123e+001	1.161558e+001	2	0	62	1.170645e+002	118	1.682491e+001	1.482600e+001	20	5.255000e+001	52	4.512847e+000	3.706500e+000	0	0	0	0	0	0	0	0	48.3849	8.42591	1	6.40799e-039	1	1	68.6796	4.51285	1	0	68.6796	57.5363	57.5363	79.9785	0.725397	52.55	4.51285	0	59.454	0	0
DATA	524	7	14	unmapped	0		0	AGTACAATATACCATATCATCATTACCAGATATACATCCTGCCTTTTTCCCCCTTTTAAC	410	0	CUST_185056_PI248252247	CUST_185056_PI248252247	CUST_185056_PI248252247	Unknown	728.088	206.614	0	1	6.300271e+004	6.300278e+003	0	0	65	4.579750e+004	44540.3	6.791587e+003	8.504576e+003	32	6.040625e+001	59.5	9.912063e+000	7.042350e+000	0	0	1	0	0	0	0	0	45728.7	4572.87	1	0	1	1	68.8438	9.91206	1	0	68.8438	57.259	57.259	45760.4	0.725821	60.4063	9.91206	0	45739.6	0	0
DATA	525	7	15	unmapped	0		0	CTACACGGACGACCTCATCCATGTCCTTGGTTTCGAGACGGCGTGTTGCGAGTTCTTTGA	412	0	CUST_157709_PI248252247	CUST_157709_PI248252247	CUST_157709_PI248252247	Unknown	753.5	207	0	0	2.063882e+001	9.715434e+000	0	0	62	8.401613e+001	82.5	1.441822e+001	1.389937e+001	32	6.143750e+001	58	1.450236e+001	1.334340e+001	0	0	0	0	0	0	0	0	14.9963	7.05931	1	8.46531e-008	1	0	69.0198	14.5024	1	0	69.0198	65	65	46.9301	0.726608	61.4375	14.5024	0	25.8855	0	0
DATA	526	7	16	unmapped	0		0	GGATTGCCCATTCCTCGAGGTATCGCTGGATATGGGGTAAAGCATAATTGGTGTTCCCCT	414	0	CUST_69004_PI248252247	CUST_69004_PI248252247	CUST_69004_PI248252247	Unknown	778.246	207.292	0	1	1.730838e+001	9.637048e+000	2	1	61	8.178689e+001	81	1.202375e+001	1.111950e+001	41	5.558537e+001	55	7.618975e+000	8.154300e+000	0	0	0	0	0	0	0	0	12.5941	7.01221	1	5.01765e-006	1	0	69.1928	7.61898	1	0	69.1928	45.1352	45.1352	44.7009	0.72763	55.5854	7.61898	0	23.4118	0	0
DATA	527	7	17	unmapped	0		0	TGCGTCTCCTACTAACCGCTGGACTATCGAGATGGTAGACGAAATAGCATGGGGCGTAGG	416	0	CUST_24391_PI248252247	CUST_24391_PI248252247	CUST_24391_PI248252247	Unknown	804.589	207.219	0	1	1.032819e+003	1.037145e+002	0	0	65	8.222000e+002	807	1.146400e+002	1.208319e+002	34	5.194118e+001	53	7.348227e+000	8.710275e+000	0	0	0	0	0	0	0	0	752.843	75.5997	1	2.68117e-196	1	1	69.3567	7.34823	1	0	69.3567	47.8731	47.8731	785.114	0.728921	51.9412	7.34823	0	763.575	0	0
DATA	528	7	18	unmapped	0		0	GAAAAAGAAAAGTACGGATGCATTCCACATCGCGATTGAAATAGTATTCGGCGTTCACGT	418	0	CUST_174471_PI248252247	CUST_174471_PI248252247	CUST_174471_PI248252247	Unknown	829.582	207.427	9.4843	1	9.484301e+000	9.444026e+000	0	0	64	7.003125e+001	67.5	1.074815e+001	1.074885e+001	27	5.511111e+001	54	6.935601e+000	8.524950e+000	0	0	0	0	0	0	0	0	0.513697	6.89837	0	0.846754	1	0	69.5176	6.9356	1	0	69.5176	57.5363	57.5363	32.9452	0.730449	55.1111	6.9356	0	11.173	1	0
DATA	529	7	19	unmapped	0		0	ATAACCCGCAACGTTGACTAAAAACTCAAATGCCTCTTTAGCAGGCAGACCAACGATAAC	420	0	CUST_92915_PI248252247	CUST_92915_PI248252247	CUST_92915_PI248252247	Unknown	855	207.455	0	1	3.281435e+001	9.976308e+000	1	0	61	9.370492e+001	92	1.591890e+001	1.704990e+001	36	5.236111e+001	52	5.647517e+000	4.818450e+000	0	0	0	0	0	0	0	0	24.0266	7.30464	1	1.00441e-015	1	0	69.6783	5.64752	1	0	69.6783	55.8519	55.8519	56.6189	0.732198	52.3611	5.64752	0	34.6175	0	0
DATA	530	7	20	unmapped	0		0	CGACTTGAACTTGGCGGCGGAGAAGAGCGCGTTGGAGTATTTGAACGCGAGCGAGGATGC	422	0	CUST_190820_PI248252247	CUST_190820_PI248252247	CUST_190820_PI248252247	Unknown	880.528	207.806	0	1	1.807887e+003	1.810327e+002	0	1	65	1.397262e+003	1376	1.743866e+002	1.786533e+002	32	5.618750e+001	56	6.161470e+000	5.930400e+000	0	0	0	0	0	0	0	0	1327.43	132.922	1	5.43551e-231	1	1	69.8345	6.16147	1	0	69.8345	47.8731	47.8731	1360.18	0.734242	56.1875	6.16147	0	1337.95	0	0
DATA	531	7	21	unmapped	0		0	TTTATGTGAATTCTATTGTCCTATCCTTGAGTGTACACTTCCACTTGGTCTTCACGCGGG	424	0	CUST_190794_PI248252247	CUST_190794_PI248252247	CUST_190794_PI248252247	Unknown	905.986	207.63	0	1	1.640185e+001	9.510191e+000	2	0	63	8.206349e+001	81	1.095574e+001	1.111950e+001	33	5.309091e+001	53	7.459740e+000	7.413000e+000	0	0	0	0	0	0	0	0	12.078	7.00312	1	1.13617e-005	1	0	69.9855	7.45974	1	0	69.9855	49.1849	49.1849	44.9775	0.736381	53.0909	7.45974	0	22.5341	0	0
DATA	532	7	22	unmapped	0		0	ACCGATATTACTACCCAGCGATCCATGTCAGATGCGGACACAAGCAGTCACTCATCCACC	426	0	CUST_89792_PI248252247	CUST_89792_PI248252247	CUST_89792_PI248252247	Unknown	931.418	207.573	0	1	1.254100e+002	1.563561e+001	0	0	64	1.627656e+002	161	2.504139e+001	2.557485e+001	31	5.487097e+001	52	1.017756e+001	9.636900e+000	0	0	0	0	0	0	0	0	92.6445	11.5505	1	2.80733e-071	1	1	70.1211	10.1776	1	0	70.1211	57.5363	57.5363	125.68	0.738733	54.871	10.1776	0	103.027	0	0
DATA	533	7	23	unmapped	0		0	TACAGAGCTCGAGATAGAGGGTGTAGTGGAAGGAGAATCATAACGAGCTAGGGATACGCG	428	0	CUST_33209_PI248252247	CUST_33209_PI248252247	CUST_33209_PI248252247	Unknown	956.582	207.573	9.34614	1	9.346135e+000	9.306189e+000	1	0	63	6.744444e+001	67	1.177446e+001	1.223145e+001	41	5.619512e+001	55	9.228270e+000	1.037820e+001	0	0	0	0	0	0	0	0	-2.81477	6.89818	0	0.290542	1	0	70.2592	9.22827	1	0	70.2592	57.5363	57.5363	30.3584	0.741247	56.1951	9.22827	0	7.50404	1	0
DATA	534	7	24	unmapped	0		0	TACCCGTGATAAGGAGATTTTACTTCAATTTCGGTGGCATCCAATTCCCCACAGTTATTG	430	0	CUST_75828_PI248252247	CUST_75828_PI248252247	CUST_75828_PI248252247	Unknown	982.246	208.319	0	1	7.981667e+002	8.035319e+001	2	0	62	6.643387e+002	648.5	8.833857e+001	8.728807e+001	32	5.390625e+001	53.5	6.906562e+000	7.413000e+000	0	0	0	0	0	0	0	0	593.942	59.7935	1	8.19383e-182	1	1	70.3962	6.90656	1	0	70.3962	46.8651	46.8651	627.253	0.744133	53.9063	6.90656	0	604.192	0	0
DATA	535	7	25	unmapped	0		0	AAGTACAACGCATCCGACCATCCTATCGCCTTTCACTAAAGCCTACGATTTGGGTAAAGT	432	0	CUST_89843_PI248252247	CUST_89843_PI248252247	CUST_89843_PI248252247	Unknown	1007.63	208.206	0	1	8.142881e+002	8.195081e+001	0	0	65	6.787692e+002	655	1.181880e+002	1.371405e+002	33	5.548485e+001	56	7.746456e+000	8.895600e+000	0	0	0	0	0	0	0	0	608.244	61.2143	1	2.88694e-183	1	1	70.5253	7.74646	1	0	70.5253	46.8651	46.8651	641.683	0.746964	55.4848	7.74646	0	618.433	0	0
DATA	536	7	26	unmapped	0		0	AGCTTCGCCCAACGTCCGCTCACCGCTCATCATTACAACACTGGCAATATCGTTGATCGT	434	0	CUST_38882_PI248252247	CUST_38882_PI248252247	CUST_38882_PI248252247	Unknown	1033.14	208.211	0	1	1.180598e+004	1.180633e+003	0	0	66	8.924833e+003	8549	1.600563e+003	1.924971e+003	33	5.754545e+001	58	8.124388e+000	8.895600e+000	0	0	0	0	0	0	0	0	8854.17	885.444	1	0	1	1	70.6658	8.12439	1	0	70.6658	47.2035	47.2035	8887.75	0.749973	57.5455	8.12439	0	8864.31	0	0
DATA	537	7	27	unmapped	0		0	TTCCGGTGTCTCCCGACCTCAGATTAAGAAATACGTCGAGGAGAAATACAAGGTTGAGAT	436	0	CUST_142175_PI248252247	CUST_142175_PI248252247	CUST_142175_PI248252247	Unknown	1058.59	208.127	0	1	5.534797e+002	5.610082e+001	0	1	63	4.876032e+002	481	5.926527e+001	6.857025e+001	34	5.705882e+001	59	9.566169e+000	1.056353e+001	0	0	0	0	0	0	0	0	416.817	42.2487	1	3.246e-160	1	1	70.7861	9.56617	1	0	70.7861	49.5074	49.5074	450.517	0.753085	57.0588	9.56617	0	426.904	0	0
DATA	538	7	28	unmapped	0		0	GAGGTGATGGGCTACGAGAGCTGGATGGAGAGGAAGCCGAAGATGATAATATGGATGCTT	438	0	CUST_188417_PI248252247	CUST_188417_PI248252247	CUST_188417_PI248252247	Unknown	1083.5	208.352	0	1	2.312828e+001	9.409554e+000	3	0	63	8.841270e+001	86	1.433880e+001	1.334340e+001	35	5.642857e+001	57	6.590036e+000	6.301050e+000	0	0	0	0	0	0	0	0	17.4921	7.11651	1	8.01254e-010	1	0	70.9206	6.59004	1	0	70.9206	57.5363	57.5363	51.3267	0.756306	56.4286	6.59004	0	27.5426	0	0
DATA	539	7	29	unmapped	0		0	GTTAAACAGAGCGTAGTATCACGATTGTAATTAGTTAGTGTTGTGCTATAAAGCCCTTCT	440	0	CUST_65157_PI248252247	CUST_65157_PI248252247	CUST_65157_PI248252247	Unknown	1109	208.75	0	1	7.621008e+003	7.621549e+002	0	0	65	5.861062e+003	5562	1.087976e+003	1.246125e+003	34	6.038235e+001	60.5	9.990950e+000	1.019287e+001	0	0	0	0	0	0	0	0	5790.02	579.043	1	3.61656e-321	1	1	71.0436	9.99095	1	0	71.0436	47.2035	47.2035	5823.98	0.759744	60.3824	9.99095	0	5800.02	0	0
DATA	540	7	30	unmapped	0		0	CTGCTATGGGTTACTTCCGTACGTATATCTCTCATTCCACAAAACATTATCCCTTGACAA	442	0	CUST_177773_PI248252247	CUST_177773_PI248252247	CUST_177773_PI248252247	Unknown	1134.42	208.427	0	0	3.386925e+001	9.653251e+000	5	0	59	9.701695e+001	98	1.232812e+001	1.074885e+001	33	5.712121e+001	57	8.901396e+000	9.636900e+000	0	0	0	0	0	0	0	0	25.8459	7.36648	1	1.83084e-017	1	0	71.171	8.9014	1	0	71.171	65	65	59.9309	0.763109	57.1212	8.9014	0	35.8207	0	0
DATA	541	7	31	unmapped	0		0	TGCTACTACTACTGGAGGAAACACACCCCCTACGAAGGACGACGACGGCTTCCAGGTTGT	444	0	CUST_192148_PI248252247	CUST_192148_PI248252247	CUST_192148_PI248252247	Unknown	1159.67	208.5	0	1	3.634902e+004	3.634913e+003	0	1	64	2.793702e+004	27513.7	3.742573e+003	4.191896e+003	30	6.423333e+001	62.5	1.585861e+001	1.482600e+001	0	0	1	0	0	0	1	0	27865.7	2786.58	1	0	1	1	71.2927	15.8586	1	0	71.2927	57.5363	57.5363	27899.9	0.766615	64.2333	15.8586	0	27875.7	0	0
DATA	542	7	32	unmapped	0		0	CTGCTATTCTAAACGGCGCAAATTGGGTGTGACAGCTCACATGTCCGCATCCATCTTATT	446	0	CUST_160991_PI248252247	CUST_160991_PI248252247	CUST_160991_PI248252247	Unknown	1185.33	208.5	0	0	7.506412e+001	1.168569e+001	0	0	66	1.292273e+002	127	2.655606e+001	2.409225e+001	39	5.653846e+001	57	8.611028e+000	8.524950e+000	0	0	0	0	0	0	0	0	57.817	9.00072	1	5.52553e-047	1	1	71.4103	8.61103	1	0	71.4103	65	65	92.1413	0.770235	56.5385	8.61103	0	67.7303	0	0
DATA	543	7	33	unmapped	0		0	AGGCTTCTTGATACCGTTACGGTGAGCCTTCTTGTTCTGGTTGTGATTGGTATGGTTCTT	448	0	CUST_75714_PI248252247	CUST_75714_PI248252247	CUST_75714_PI248252247	Unknown	1211.2	209.246	0	1	1.071496e+003	1.075196e+002	0	0	64	9.009844e+002	895	1.373030e+002	1.527078e+002	32	5.896875e+001	59	6.542587e+000	5.930400e+000	0	0	0	0	0	0	0	0	829.45	83.2314	1	3.1886e-202	1	1	71.5342	6.54259	1	0	71.5342	45.1352	45.1352	863.898	0.774105	58.9688	6.54259	0	839.338	0	0
DATA	544	7	34	unmapped	0		0	AATAATAAATGAGCGGATGGGCGATCAGACCGAGGGGTACGTATAGGTAAGTACAACAAC	450	0	CUST_58282_PI248252247	CUST_58282_PI248252247	CUST_58282_PI248252247	Unknown	1235.91	208.614	8.90971	1	8.909706e+000	8.895227e+000	1	0	63	7.668254e+001	75	1.185779e+001	1.408470e+001	33	5.696970e+001	56	7.518664e+000	8.154300e+000	0	0	0	0	0	0	0	0	5.03509	6.91654	0	0.0597694	1	0	71.6475	7.51866	1	0	71.6475	57.259	57.259	39.5965	0.777556	56.9697	7.51866	0	14.9116	1	0
DATA	545	7	35	unmapped	0		0	CAACCAGACCAGCCAAATTCCTCCCCACTCAGTGACGACTTTCGCCGCTACACCTACCGT	452	0	CUST_172310_PI248252247	CUST_172310_PI248252247	CUST_172310_PI248252247	Unknown	1261.56	209.028	0	1	5.527482e+003	5.528187e+002	0	0	63	4.390968e+003	4214	6.038268e+002	7.642803e+002	35	5.491429e+001	55	7.245166e+000	7.413000e+000	0	0	0	0	0	0	0	0	4319.22	431.977	1	3.1846e-303	1	1	71.7452	7.24517	1	0	71.7452	48.2044	48.2044	4353.88	0.781409	54.9143	7.24517	0	4329.06	0	0
DATA	546	7	36	unmapped	0		0	CTTTTATTTTGGTTTCTTTAACCTTACTTCGCGGGAACGAATAGCTGTGTCGTGAATTTG	454	0	CUST_13322_PI248252247	CUST_13322_PI248252247	CUST_13322_PI248252247	Unknown	1286.5	209	8.82423	1	8.824230e+000	8.801243e+000	0	0	62	7.582258e+001	76	1.357737e+001	1.371405e+001	33	5.306061e+001	54	6.846255e+000	5.930400e+000	0	0	0	0	0	0	0	0	3.99575	6.90975	0	0.134293	1	0	71.8268	6.84626	1	0	71.8268	54.1152	54.1152	38.7366	0.785088	53.0606	6.84626	0	13.8001	1	0
DATA	547	7	37	unmapped	0		0	TACTTCGTTACCGATTCAACTCGCGGAGATGTATCTAGGTCTACCACAAGAGCAGATCAT	456	0	CUST_124297_PI248252247	CUST_124297_PI248252247	CUST_124297_PI248252247	Unknown	1312.07	209.2	0	1	5.669207e+003	5.669881e+002	0	0	66	4.544470e+003	4483	7.831404e+002	9.268103e+002	32	5.303125e+001	51	7.672676e+000	5.559750e+000	0	0	0	0	0	0	0	0	4472.59	447.313	1	2.32525e-305	1	1	71.8755	7.67268	1	0	71.8755	46.8651	46.8651	4507.38	0.788928	53.0313	7.67268	0	4482.33	0	0
DATA	548	7	38	unmapped	0		0	TCTCGCGTTTGACCTATAATCGCAATAGTCCTGTGTTCAAGTTACACCCTGTGGTTTCTA	458	0	CUST_10538_PI248252247	CUST_10538_PI248252247	CUST_10538_PI248252247	Unknown	1337.5	209.352	0	1	3.000210e+002	3.123851e+001	0	0	66	3.097576e+002	316	4.994399e+001	5.281763e+001	32	5.525000e+001	52.5	7.708395e+000	7.413000e+000	0	0	0	0	0	0	0	0	237.84	24.7641	1	3.25024e-126	1	1	71.9178	7.7084	1	0	71.9178	57.5363	57.5363	272.672	0.792744	55.25	7.7084	0	247.507	0	0
DATA	549	7	39	unmapped	0		0	CAAAGAAGAATGGCATTGGCTCGATATACACTATCCGACTCGGTAGGGGTTTCAGTATCT	460	0	CUST_142731_PI248252247	CUST_142731_PI248252247	CUST_142731_PI248252247	Unknown	1363	209.455	0	1	1.479859e+001	8.785514e+000	1	0	61	8.373770e+001	84	1.342994e+001	1.334340e+001	34	5.429412e+001	53.5	7.179640e+000	5.003775e+000	0	0	0	0	0	0	0	0	11.7879	6.99818	1	1.78068e-005	1	0	71.9498	7.17964	1	0	71.9498	55.8519	55.8519	46.6517	0.796559	54.2941	7.17964	0	21.3839	0	0
DATA	550	7	40	unmapped	0		0	CCTCTTCGAGGCTGGCTTCTGGGTTGTGATACCTATCGAGCAAACTTAGCGCAAAGTAGC	462	0	CUST_146203_PI248252247	CUST_146203_PI248252247	CUST_146203_PI248252247	Unknown	1388.45	209.654	0	1	1.430250e+002	1.669860e+001	0	0	64	1.864531e+002	185	3.062053e+001	3.780630e+001	27	5.655556e+001	55	5.944185e+000	8.154300e+000	0	0	0	0	0	0	0	0	114.474	13.3652	1	3.97699e-083	1	1	71.9793	5.94418	1	0	71.9793	49.8279	49.8279	149.367	0.800376	56.5556	5.94418	0	124.001	0	0
DATA	551	7	41	unmapped	0		0	ATTAGAACAAACGCATAATTCTATCAATGACAGACCATTGCTTCACTCATATCTTTCAGA	464	0	CUST_81544_PI248252247	CUST_81544_PI248252247	CUST_81544_PI248252247	Unknown	1413.62	209.763	0	1	1.146484e+003	1.149689e+002	0	0	64	9.939063e+002	923.5	1.913315e+002	1.912554e+002	29	5.355172e+001	57	9.390672e+000	9.636900e+000	0	0	0	0	0	0	0	0	921.903	92.448	1	1.09847e-208	1	1	72.0036	9.39067	1	0	72.0036	49.1849	49.1849	956.82	0.804113	53.5517	9.39067	0	931.365	0	0
DATA	552	7	42	unmapped	0		0	GGCGTTCCGGGGGCACGGTTTCCGTGATCAGCTAGATTTCTAATTTGTTTTGTTTATTTT	466	0	CUST_213054_PI248252247	CUST_213054_PI248252247	CUST_213054_PI248252247	Unknown	1439.53	210.013	0	1	1.295056e+002	1.551163e+001	0	0	62	1.766613e+002	177	2.781198e+001	3.206123e+001	39	5.294872e+001	53	8.765809e+000	8.524950e+000	0	0	0	0	0	0	0	0	104.636	12.5328	1	4.82794e-078	1	1	72.0258	8.76581	1	0	72.0258	48.5334	48.5334	139.575	0.807961	52.9487	8.76581	0	114.033	0	0
DATA	553	7	43	unmapped	0		0	GCTCGTCTCCAATGCTCCAAAGAAACGTGAGCCTGCGGTACCAACTCACCGCAAGACACA	468	0	CUST_84101_PI248252247	CUST_84101_PI248252247	CUST_84101_PI248252247	Unknown	1464.71	209.896	0	1	1.294763e+003	1.297550e+002	0	0	66	1.122864e+003	1102	1.673663e+002	1.745761e+002	33	5.600000e+001	54	9.205976e+000	1.037820e+001	0	0	0	0	0	0	0	0	1050.81	105.307	1	1.08277e-216	1	1	72.0519	9.20598	1	0	72.0519	49.8279	49.8279	1085.78	0.811586	56	9.20598	0	1060.16	0	0
DATA	554	7	44	unmapped	0		0	TACAGACGTCCCTCCGCTTCTGCGGCCTCATTGGTCCAAAGTATTGTTGGATGATGTTGA	470	0	CUST_133376_PI248252247	CUST_133376_PI248252247	CUST_133376_PI248252247	Unknown	1489.52	210.319	0	1	2.112164e+003	2.113859e+002	0	0	65	1.793969e+003	1796	3.054098e+002	3.343263e+002	34	5.258824e+001	52	8.958212e+000	8.710275e+000	0	0	0	0	0	0	0	0	1721.9	172.328	1	6.4497e-247	1	1	72.0683	8.95821	1	0	72.0683	46.8651	46.8651	1756.88	0.815231	52.5882	8.95821	0	1731.19	0	0
DATA	555	7	45	unmapped	0		0	GTTGGATGGGCGCTCCCGGCGGTGATGATCGTGTAATAAACATGGTCAAGACCGCACTAG	472	0	CUST_67775_PI248252247	CUST_67775_PI248252247	CUST_67775_PI248252247	Unknown	1515.78	209.918	0	1	8.168979e+002	8.212302e+001	0	0	66	7.410152e+002	707.5	1.253223e+002	1.310248e+002	30	5.700000e+001	56	9.336617e+000	5.745075e+000	0	0	0	0	0	0	0	0	668.919	67.2466	1	4.48605e-189	1	1	72.0965	9.33662	1	0	72.0965	47.8731	47.8731	703.929	0.818852	57	9.33662	0	678.176	0	0
DATA	556	7	46		66	Structural	0		474	-1	(-)3xSLv1	NegativeControl	NegativeControl		1540.5	210	8.42488	1	8.424878e+000	8.388869e+000	1	0	61	6.714754e+001	65	1.131494e+001	1.260210e+001	38	5.513158e+001	57	8.677934e+000	9.266250e+000	0	0	0	0	0	0	0	0	-4.96255	6.89818	0	0.0634959	1	0	72.1101	8.67793	1	0	72.1101	54.1152	54.1152	30.0615	0.822302	55.1316	8.67793	0	4.25101	1	0
DATA	557	7	47	unmapped	0		0	CTGGCACAATAGACAGCACGGCGGAGTAGGTCACGGGCACCTGGAGAACCGTGATGTGGA	476	0	CUST_2399_PI248252247	CUST_2399_PI248252247	CUST_2399_PI248252247	Unknown	1566.09	210.065	0	1	4.781639e+001	9.625055e+000	2	0	65	1.116154e+002	110	1.910472e+001	1.853250e+001	39	5.571795e+001	56	7.199959e+000	7.413000e+000	0	0	0	0	0	0	0	0	39.4869	7.9484	1	1.04688e-030	1	1	72.1284	7.19996	1	0	72.1284	54.4085	54.4085	74.5294	0.825803	55.7179	7.19996	0	48.6662	0	0
DATA	558	7	48	unmapped	0		0	CCGGGGAGGAGGGAGGGGGGGGATTCGATGCCAAGACGACCGGCTCAGAATGTAGTATAC	478	0	CUST_187969_PI248252247	CUST_187969_PI248252247	CUST_187969_PI248252247	Unknown	1591.83	210.386	0	1	5.794635e+003	5.795232e+002	0	0	65	4.877662e+003	4863	6.069281e+002	7.316631e+002	41	5.721951e+001	55	8.229557e+000	7.413000e+000	0	0	0	0	0	0	0	0	4805.51	480.6	1	9.33941e-310	1	1	72.1537	8.22956	1	0	72.1537	47.2035	47.2035	4840.58	0.829303	57.2195	8.22956	0	4814.66	0	0
DATA	559	7	49	unmapped	0		0	GAAAACCCTAGGATTGCCACCAGAGGCTGGTACAGGTGTCGAGGCATTTTTGAGGGCCGT	480	0	CUST_164352_PI248252247	CUST_164352_PI248252247	CUST_164352_PI248252247	Unknown	1616.94	210.3	0	1	5.353101e+003	5.353742e+002	0	0	65	4.528923e+003	4443	6.031310e+002	7.131306e+002	29	5.668966e+001	57	8.224977e+000	7.413000e+000	0	0	0	0	0	0	0	0	4456.76	445.729	1	3.83415e-305	1	1	72.1657	8.22498	1	0	72.1657	46.8651	46.8651	4491.84	0.832556	56.6897	8.22498	0	4465.89	0	0
DATA	560	7	50	unmapped	0		0	GATCCTCAAAATGTCCCTCCTCAAATGTATTGTTAATGGGGAGACACTCCAAAATGGTAA	482	0	CUST_69374_PI248252247	CUST_69374_PI248252247	CUST_69374_PI248252247	Unknown	1642.06	210.506	0	1	4.357445e+003	4.358227e+002	0	0	62	3.714081e+003	3581	5.568171e+002	6.575331e+002	30	5.660000e+001	55	7.704007e+000	6.301050e+000	0	0	0	0	0	0	0	0	3641.9	364.255	1	8.85773e-293	1	1	72.1796	7.70401	1	0	72.1796	49.5074	49.5074	3676.99	0.835788	56.6	7.70401	0	3651.01	0	0
DATA	561	7	51	unmapped	0		0	AGTCTTCGAGCTTCGTTCCTTCCTCCACCCAGACTGCCAACACTTTCATTGCTACTCCCA	484	0	CUST_149149_PI248252247	CUST_149149_PI248252247	CUST_149149_PI248252247	Unknown	1667.63	210.744	0	1	1.908203e+004	1.908220e+003	0	0	65	1.608185e+004	15273	2.855502e+003	3.431478e+003	37	5.624324e+001	55	7.864849e+000	8.154300e+000	0	0	0	0	0	0	0	0	16009.7	1600.98	1	0	1	1	72.1929	7.86485	1	0	72.1929	50.1463	50.1463	16044.8	0.838991	56.2432	7.86485	0	16018.7	0	0
DATA	562	7	52	unmapped	0		0	CCTTAACGGTTTCCTCGATAGGATATTTTGAATCTACACGAGCGCATTCAAATAGATCCA	486	0	CUST_180018_PI248252247	CUST_180018_PI248252247	CUST_180018_PI248252247	Unknown	1693.11	210.5	0	1	4.427591e+001	9.312575e+000	0	0	64	1.094844e+002	109	1.878955e+001	1.945913e+001	29	5.393103e+001	54	5.548044e+000	5.189100e+000	0	0	0	0	0	0	0	0	37.2799	7.8411	1	1.35922e-028	1	1	72.2045	5.54804	1	0	72.2045	56.9804	56.9804	72.3984	0.84199	53.931	5.54804	0	46.3681	0	0
DATA	563	7	53	unmapped	0		0	GAAAATAGCTACTACTCTCAGTGCTTGCCCAAATCGACATCTCCTACTACAACAGTTTCT	488	0	CUST_11452_PI248252247	CUST_11452_PI248252247	CUST_11452_PI248252247	Unknown	1718.42	210.573	0	1	1.270990e+002	1.510613e+001	1	1	62	1.795968e+002	177	3.483095e+001	3.965955e+001	31	5.270968e+001	53	6.299172e+000	5.559750e+000	0	0	0	0	0	0	0	0	107.39	12.7637	1	1.66224e-079	1	1	72.2064	6.29917	1	0	72.2064	57.5363	57.5363	142.511	0.844935	52.7097	6.29917	0	116.466	0	0
DATA	564	7	54	unmapped	0		0	TGGACATGTTTATTGGCGAGGGTGGACTACAGGCGTTGGCTGATTGTCTGAGATGCTGAA	490	0	CUST_113586_PI248252247	CUST_113586_PI248252247	CUST_113586_PI248252247	Unknown	1743.57	210.784	0	1	3.540570e+003	3.541505e+002	0	0	65	3.073846e+003	2958	6.263235e+002	6.412245e+002	31	5.758065e+001	59	9.138834e+000	9.636900e+000	0	0	0	0	0	0	0	0	3001.64	300.244	1	6.10757e-281	1	1	72.202	9.13883	1	0	72.202	48.8603	48.8603	3036.76	0.847786	57.5806	9.13883	0	3010.71	0	0
DATA	565	7	55	unmapped	0		0	TTGTTGTAGCCTTGGAAACAAGTTCAAACTCTTTCTAGCTGTGTGCACGTGCTAACGCAT	492	0	CUST_209904_PI248252247	CUST_209904_PI248252247	CUST_209904_PI248252247	Unknown	1769.5	211	0	1	2.673258e+002	2.793560e+001	2	0	60	2.995833e+002	293.5	5.040187e+001	4.855515e+001	37	5.572973e+001	54	9.257575e+000	1.037820e+001	0	0	0	0	0	0	0	0	227.391	23.7624	1	1.63576e-123	1	1	72.1922	9.25758	1	0	72.1922	54.1152	54.1152	262.497	0.850614	55.7297	9.25758	0	236.441	0	0
DATA	566	7	56	unmapped	0		0	TACAAGACGTCCCAATGTGAAGTAAAAGGCGATGTAAATGAATGTGTTTGGGGATGCCCG	494	0	CUST_149236_PI248252247	CUST_149236_PI248252247	CUST_149236_PI248252247	Unknown	1794.5	211	0	1	4.407656e+001	9.208537e+000	2	0	60	1.097833e+002	106.5	2.066282e+001	2.112705e+001	26	5.496154e+001	54.5	9.030972e+000	1.093418e+001	0	0	0	0	0	0	0	0	37.6057	7.85664	1	6.60312e-029	1	1	72.1776	9.03097	1	0	72.1776	54.1152	54.1152	72.6973	0.853191	54.9615	9.03097	0	46.646	0	0
DATA	567	7	57	unmapped	0		0	TACAAAATGATTCTCATGCTGGAAATAGCCCCTGCAAACACAATCGCGCAACCGAGTAGT	496	0	CUST_208975_PI248252247	CUST_208975_PI248252247	CUST_208975_PI248252247	Unknown	1820	211	8.09598	1	8.095981e+000	8.061378e+000	2	0	67	6.940299e+001	69	1.019813e+001	1.000755e+001	40	5.460000e+001	54	9.644448e+000	9.822225e+000	0	0	0	0	0	0	0	0	-2.75043	6.89818	0	0.301665	1	0	72.1534	9.64445	1	0	72.1534	54.9904	54.9904	32.317	0.855708	54.6	9.64445	0	6.27729	1	0
DATA	568	7	58	unmapped	0		0	GTTATTTATGAACGACAATGCTTCGACGACTCTAATGACAACTTGAACACTGGGTTGAAT	498	0	CUST_107362_PI248252247	CUST_107362_PI248252247	CUST_107362_PI248252247	Unknown	1845.49	211.36	0	1	9.612757e+003	9.613093e+002	0	0	65	8.321569e+003	8044	1.684228e+003	1.950360e+003	28	5.617857e+001	55.5	8.441755e+000	9.080925e+000	0	0	0	0	0	0	0	0	8249.43	824.972	1	0	1	1	72.138	8.44176	1	0	72.138	49.8279	49.8279	8284.48	0.858175	56.1786	8.44176	0	8258.46	0	0
DATA	569	7	59	unmapped	0		0	TTGGGCAGTTCCTTGCACCCCAAGAATGCACAGCAGAGACAATACCCCGTTTCCTCCAGG	500	0	CUST_175271_PI248252247	CUST_175271_PI248252247	CUST_175271_PI248252247	Unknown	1871.21	211.26	0	1	4.300926e+003	4.301674e+002	0	0	64	3.772891e+003	3633	5.629530e+002	5.724689e+002	40	5.540000e+001	54.5	7.252939e+000	7.598325e+000	0	0	0	0	0	0	0	0	3700.77	370.141	1	9.2367e-294	1	1	72.123	7.25294	1	0	72.123	48.5334	48.5334	3735.8	0.860458	55.4	7.25294	0	3709.81	0	0
DATA	570	7	60	unmapped	0		0	TATACTTCTGTTGCAACATCTTGTTTCTTTTATCCATCACGCACTTGCGGTATTCTGGAT	502	0	CUST_150706_PI248252247	CUST_150706_PI248252247	CUST_150706_PI248252247	Unknown	1896.5	211.5	0	1	1.062258e+004	1.062288e+003	0	0	68	9.235676e+003	8803.5	1.541812e+003	1.861219e+003	30	5.396667e+001	52	8.715754e+000	9.266250e+000	0	0	0	0	0	0	0	0	9163.55	916.381	1	0	1	1	72.1225	8.71575	1	0	72.1225	49.1849	49.1849	9198.59	0.862649	53.9667	8.71575	0	9172.62	0	0
DATA	571	7	61	unmapped	0		0	TTGGCACACTATTTCATCCCTGATTTGATGATGTGTTTGAATTTTTTCTCTGGGAGACCA	504	0	CUST_153016_PI248252247	CUST_153016_PI248252247	CUST_153016_PI248252247	Unknown	1922.07	212.014	0	1	7.467694e+002	7.510175e+001	0	0	69	7.179130e+002	688	1.298333e+002	1.386231e+002	47	5.529787e+001	54	7.661067e+000	8.524950e+000	0	0	0	0	0	0	0	0	645.8	64.9473	1	6.32145e-187	1	1	72.1135	7.66107	1	0	72.1135	46.8651	46.8651	680.827	0.864791	55.2979	7.66107	0	654.889	0	0
DATA	572	7	62	unmapped	0		0	ACCCTGATAACATTTTCGGTTTTAACTTTCTGGACGTGAAGCCGAACCAGCAAAGCCAGA	506	0	CUST_185852_PI248252247	CUST_185852_PI248252247	CUST_185852_PI248252247	Unknown	1947.11	211.5	0	1	7.211521e+001	1.074103e+001	2	0	62	1.345968e+002	133	2.231111e+001	2.298030e+001	33	5.869697e+001	58	1.015654e+001	9.636900e+000	0	0	0	0	0	0	0	0	62.4945	9.30809	1	9.96348e-051	1	1	72.1023	10.1565	1	0	72.1023	56.9804	56.9804	97.5108	0.866592	58.697	10.1565	0	71.6201	0	0
DATA	573	7	63	unmapped	0		0	CGTATGTCTATGGAATTTGGTAGTCGAGTTGGTGAAAGAAACGAGACAGGGTTTATGCAC	508	0	CUST_178994_PI248252247	CUST_178994_PI248252247	CUST_178994_PI248252247	Unknown	1972.42	211.573	0	1	1.009025e+001	8.007364e+000	0	0	64	8.085938e+001	79	1.492081e+001	1.704990e+001	44	5.904545e+001	57.5	9.712027e+000	1.000755e+001	0	0	0	0	0	0	0	0	8.7624	6.95361	1	0.00121383	1	0	72.097	9.71203	1	0	72.097	57.5363	57.5363	43.7734	0.868402	59.0455	9.71203	0	17.9315	1	0
DATA	574	7	64	unmapped	0		0	GAATATCCTAGTCGCCCATACCCTAATCGATTCTAGGCAGGATATCTACCGTGGATAGTT	510	0	CUST_64014_PI248252247	CUST_64014_PI248252247	CUST_64014_PI248252247	Unknown	1998.34	212.38	0	1	2.455554e+004	2.455567e+003	0	0	63	2.144179e+004	20588.9	3.147344e+003	3.577322e+003	37	6.440541e+001	65	8.976697e+000	1.037820e+001	0	0	1	0	0	0	1	0	21369.7	2136.98	1	0	1	1	72.0937	8.9767	1	0	72.0937	47.5395	47.5395	21404.7	0.87026	64.4054	8.9767	0	21378.9	0	0
DATA	575	7	65	unmapped	0		0	CGTATCTATCATGTAATGATTTTCTTATACTCGATAAACGTGTTGGAACTGCTTTCACGG	512	0	CUST_196173_PI248252247	CUST_196173_PI248252247	CUST_196173_PI248252247	Unknown	2023.36	212.072	0	1	1.459080e+004	1.459101e+003	0	0	64	1.279169e+004	12276.5	2.254194e+003	2.621422e+003	29	5.489655e+001	53	7.593911e+000	6.671700e+000	0	0	0	0	0	0	0	0	12719.6	1271.98	1	0	1	1	72.0917	7.59391	1	0	72.0917	46.5243	46.5243	12754.6	0.871755	54.8966	7.59391	0	12728.9	0	0
DATA	576	7	66	unmapped	0		0	ATGAAATTGACCCTAAATCGATCCCCAAGGATGCATTCGTGGTCTATCAAGGTCACCATG	514	0	CUST_209515_PI248252247	CUST_209515_PI248252247	CUST_209515_PI248252247	Unknown	2048.66	212.268	0	1	1.800865e+004	1.800883e+003	0	0	64	1.579795e+004	15413.5	2.272824e+003	2.364932e+003	28	5.571429e+001	53.5	1.093027e+001	1.167547e+001	0	0	0	0	0	0	0	0	15725.9	1572.6	1	0	1	1	72.0839	10.9303	1	0	72.0839	47.5395	47.5395	15760.9	0.87324	55.7143	10.9303	0	15735.2	0	0
DATA	577	7	67	unmapped	0		0	TGTCCTGATAAGACCTGAGAAATGTACTCCTCAATCACCTGAATCCGTTCATGAAGCATA	516	0	CUST_88582_PI248252247	CUST_88582_PI248252247	CUST_88582_PI248252247	Unknown	2074	212	0	1	2.073484e+001	8.155737e+000	0	0	69	9.021739e+001	91	1.292384e+001	1.334340e+001	37	5.432432e+001	54	8.550679e+000	6.671700e+000	0	0	0	0	0	0	0	0	18.1335	7.13254	1	2.28239e-010	1	0	72.0839	8.55068	1	0	72.0839	54.9904	54.9904	53.1314	0.874543	54.3243	8.55068	0	27.5477	0	0
DATA	578	7	68	unmapped	0		0	GAAGTATGGGGATGTTGTCCGTGTTGGTCCGAATGAGTTATCTTTCCGCAAGTAATAAAA	518	0	CUST_163262_PI248252247	CUST_163262_PI248252247	CUST_163262_PI248252247	Unknown	2099.4	212.32	0	1	7.987105e+002	8.025845e+001	0	0	65	7.716000e+002	731	1.756466e+002	1.816185e+002	29	5.634483e+001	56	6.714993e+000	5.189100e+000	0	0	0	0	0	0	0	0	699.54	70.2933	1	8.25447e-192	1	1	72.06	6.71499	1	0	72.06	47.8731	47.8731	734.514	0.875837	56.3448	6.71499	0	709.009	0	0
DATA	579	7	69	unmapped	0		0	ATGAAGCAAGTTGGAAAGCCAACCGGGGTGAGCAGCCGTGGCCGTGTTAGGAGAGCCACC	520	0	CUST_28580_PI248252247	CUST_28580_PI248252247	CUST_28580_PI248252247	Unknown	2124.87	212.771	0	1	8.988698e+002	9.023043e+001	0	0	66	8.603939e+002	872	1.213402e+002	1.447388e+002	34	5.467647e+001	54	7.256014e+000	6.486375e+000	0	0	0	0	0	0	0	0	788.353	79.1365	1	4.08098e-199	1	1	72.0414	7.25601	1	0	72.0414	46.5243	46.5243	823.308	0.877049	54.6765	7.25601	0	797.887	0	0
DATA	580	7	70	unmapped	0		0	TTTCTATCTGGACTCTAGACTTTGCTTCACAACTCTGGACCATTTGTATCAGTAATATGT	522	0	CUST_85362_PI248252247	CUST_85362_PI248252247	CUST_85362_PI248252247	Unknown	2150.42	212.427	0	1	1.687376e+005	1.687376e+004	0	2	62	1.482311e+005	143820	2.118720e+004	2.483521e+004	29	5.882759e+001	56	1.653582e+001	1.779120e+001	0	0	1	0	0	0	0	0	148159	14815.9	1	0	1	1	71.9748	16.5358	1	0	71.9748	57.5363	57.5363	148194	0.878044	58.8276	16.5358	0	148169	0	0
DATA	581	7	71	unmapped	0		0	ATCTATCACGGTCCATCTCACAAGGCCACCTGGAAGCAATGTTCCTAATATAATCTCAGG	524	0	CUST_201156_PI248252247	CUST_201156_PI248252247	CUST_201156_PI248252247	Unknown	2175.5	212.5	0	1	1.477158e+001	7.985647e+000	0	0	68	8.492647e+001	83	1.425599e+001	1.482600e+001	29	5.593103e+001	55	7.685473e+000	5.930400e+000	0	0	0	0	0	0	0	0	12.9841	7.01932	1	2.66621e-006	1	0	71.9424	7.68547	1	0	71.9424	57.5363	57.5363	47.8405	0.878992	55.931	7.68547	0	22.6152	0	0
DATA	582	7	72	unmapped	0		0	AGCGTTAGACCCGGTCGGGGGACCATTCAATCCCAATGGGAAGCATATACAGCGGGCGGA	526	0	CUST_198534_PI248252247	CUST_198534_PI248252247	CUST_198534_PI248252247	Unknown	2201	212.545	0	1	1.758804e+001	8.034928e+000	1	1	60	8.738333e+001	85.5	1.104704e+001	1.056353e+001	34	5.338235e+001	54	8.535185e+000	8.710275e+000	0	0	0	0	0	0	0	0	15.4751	7.06963	1	3.56948e-008	1	0	71.9083	8.53518	1	0	71.9083	55.8519	55.8519	50.2973	0.879863	53.3824	8.53518	0	25.1787	0	0
DATA	583	7	73	unmapped	0		0	TCTGCGGACGTTGATGTTCAAGGGAAATGTGCCATAGAGATCTACTGCCTCGCTTCTAGG	528	0	CUST_94166_PI248252247	CUST_94166_PI248252247	CUST_94166_PI248252247	Unknown	2226.56	212.84	0	1	3.483752e+002	3.570721e+001	2	0	62	3.786452e+002	364.5	6.121612e+001	6.523440e+001	30	5.713333e+001	56	8.394306e+000	8.154300e+000	0	0	0	0	0	0	0	0	306.81	31.4469	1	1.34728e-141	1	1	71.8356	8.39431	1	0	71.8356	49.5074	49.5074	341.559	0.880687	57.1333	8.39431	0	316.552	0	0
DATA	584	7	74	unmapped	0		0	TTGAGTATTACCGCTGGAGAAGTCGTTCCAAGATCATAATCCTTGTTCCGACTGATAACA	530	0	CUST_188537_PI248252247	CUST_188537_PI248252247	CUST_188537_PI248252247	Unknown	2251.58	212.573	0	1	1.267655e+002	1.489815e+001	2	0	62	1.835000e+002	183	3.126972e+001	3.002265e+001	29	5.641379e+001	56	5.328610e+000	4.447800e+000	0	0	0	0	0	0	0	0	111.724	13.1304	1	9.59266e-082	1	1	71.7759	5.32861	1	0	71.7759	57.5363	57.5363	146.414	0.881344	56.4138	5.32861	0	121.526	0	0
DATA	585	7	75	unmapped	0		0	CTTCCACTCCCTACGTTTACAAGGCATCCTAGACAAGCAGCGGAGCAAAGGAATCGTTTA	532	0	CUST_203831_PI248252247	CUST_203831_PI248252247	CUST_203831_PI248252247	Unknown	2277.4	213.053	0	1	1.944744e+002	2.096103e+001	0	0	64	2.432344e+002	233.5	3.841616e+001	5.003775e+001	25	5.856000e+001	57	8.679862e+000	8.895600e+000	0	0	0	0	0	0	0	0	171.537	18.4887	1	1.10631e-106	1	1	71.6976	8.67986	1	0	71.6976	49.1849	49.1849	206.148	0.882053	58.56	8.67986	0	181.384	0	0
DATA	586	7	76	unmapped	0		0	AGATATCCAAAACGTATGGAAACCAAACGATGAAGTATATGGGGCGTCTAGCAGTTACAG	534	0	CUST_38427_PI248252247	CUST_38427_PI248252247	CUST_38427_PI248252247	Unknown	2301.78	212.829	0	1	1.431260e+001	7.945924e+000	0	0	66	8.424242e+001	83.5	1.275697e+001	1.260210e+001	33	5.712121e+001	55	9.184762e+000	8.895600e+000	0	0	0	0	0	0	0	0	12.632	7.01289	1	4.72148e-006	1	0	71.6105	9.18476	1	0	71.6105	49.8279	49.8279	47.1564	0.882577	57.1212	9.18476	0	22.5207	0	0
DATA	587	7	77	unmapped	0		0	TAATGATAGTTAGTGAAGCAAGCTTTCATGAAGCATTGCCCTCTGCGAAGTTGAGCAGAT	536	0	CUST_53404_PI248252247	CUST_53404_PI248252247	CUST_53404_PI248252247	Unknown	2328	213	0	1	1.212179e+002	1.442045e+001	0	0	69	1.786377e+002	175	2.309187e+001	2.298030e+001	32	5.921875e+001	58	8.990082e+000	1.111950e+001	0	0	0	0	0	0	0	0	107.052	12.7352	1	2.50384e-079	1	1	71.5856	8.99008	1	0	71.5856	54.9904	54.9904	141.552	0.883138	59.2188	8.99008	0	117.057	0	0
DATA	588	7	78	unmapped	0		0	TTTTGTGAGTCGTGGCGATTAGGACATTCCCATCTCATATGACCCTTCATACCACACTCA	538	0	CUST_202771_PI248252247	CUST_202771_PI248252247	CUST_202771_PI248252247	Unknown	2353.5	213	0	1	2.318544e+001	8.143767e+000	0	0	62	9.198387e+001	90.5	1.392426e+001	1.278742e+001	33	5.715152e+001	56	6.837951e+000	5.930400e+000	0	0	0	0	0	0	0	0	20.4871	7.19598	1	1.92638e-012	1	0	71.4968	6.83795	1	0	71.4968	54.1152	54.1152	54.8979	0.883618	57.1515	6.83795	0	30.5485	0	0
DATA	589	7	79		66	Structural	0		1	1	DarkCorner	DarkCorner	DarkCorner		2379.05	213.541	7.83575	1	7.835755e+000	7.805695e+000	0	0	63	7.344444e+001	74	1.033593e+001	1.111950e+001	30	5.186667e+001	52.5	6.683657e+000	5.374425e+000	0	0	0	0	0	0	0	0	2.04596	6.90122	0	0.441913	1	0	71.3985	6.68366	1	0	71.3985	48.5334	48.5334	36.3584	0.884126	51.8667	6.68366	0	12.1567	0	0
DATA	590	7	80		66	Structural	0		1	1	DarkCorner	DarkCorner	DarkCorner		2404.29	213.284	7.83233	1	7.832331e+000	7.803938e+000	0	0	64	7.381250e+001	73.5	1.115956e+001	9.822225e+000	29	5.334483e+001	52	7.879793e+000	7.413000e+000	0	0	0	0	0	0	0	0	2.4909	6.90268	0	0.349415	1	0	71.3216	7.87979	1	0	71.3216	54.4085	54.4085	36.7265	0.884512	53.3448	7.87979	0	12.6829	0	0
DATA	591	7	81		66	Structural	0		1	1	DarkCorner	DarkCorner	DarkCorner		2429.12	214.058	7.82812	1	7.828118e+000	7.804063e+000	0	0	66	7.462121e+001	74	1.120819e+001	1.019287e+001	31	5.277419e+001	54	6.631790e+000	5.930400e+000	0	0	0	0	0	0	0	0	3.38928	6.9065	0	0.20354	1	0	71.2319	6.63179	1	0	71.2319	46.8651	46.8651	37.5352	0.884988	52.7742	6.63179	0	13.6455	0	0
DATA	592	7	82		66	Structural	0		1	1	DarkCorner	DarkCorner	DarkCorner		2454.47	213.681	7.82495	1	7.824955e+000	7.798745e+000	0	0	65	7.416923e+001	72	1.262385e+001	1.334340e+001	38	5.465789e+001	54	6.862654e+000	5.745075e+000	0	0	0	0	0	0	0	0	2.97323	6.90459	0	0.264346	1	0	71.196	6.86265	1	0	71.196	48.2044	48.2044	37.0832	0.885346	54.6579	6.86265	0	13.3658	0	0
DATA	593	7	83		66	Structural	0		1	1	DarkCorner	DarkCorner	DarkCorner		2480.3	213.597	7.82138	1	7.821385e+000	7.817289e+000	2	0	63	7.712698e+001	79	1.065211e+001	1.149015e+001	37	5.281081e+001	53	6.927553e+000	5.930400e+000	0	0	0	0	0	1	0	0	5.99276	6.92417	0	0.0254343	1	0	71.1342	6.92755	1	0	71.1342	46.5243	46.5243	40.041	0.88575	52.8108	6.92755	0	16.5032	0	0
DATA	594	7	84		66	Structural	0		1	1	DarkCorner	DarkCorner	DarkCorner		2505.32	213.565	7.81772	1	7.817719e+000	7.786822e+000	1	0	64	7.282813e+001	73.5	1.072537e+001	1.056353e+001	38	5.060526e+001	51	5.673740e+000	5.189100e+000	0	0	0	0	0	0	0	0	1.75414	6.90041	0	0.509593	1	0	71.074	5.67374	1	0	71.074	52.0157	52.0157	35.7421	0.886166	50.6053	5.67374	0	12.3843	0	0
DATA	595	7	85		66	Structural	0		1	1	DarkCorner	DarkCorner	DarkCorner		2531.01	214.111	7.81322	1	7.813219e+000	7.794603e+000	0	0	67	7.526866e+001	74	1.299485e+001	1.260210e+001	58	5.315517e+001	52	5.533952e+000	5.189100e+000	0	0	0	0	0	0	0	0	4.2538	6.91129	0	0.111106	1	0	71.0149	5.53395	1	0	71.0149	46.8651	46.8651	38.1827	0.886676	53.1552	5.53395	0	15.0117	0	0
DATA	596	8	1		66	Structural	0		1	1	DarkCorner	DarkCorner	DarkCorner		410.5	213	9.24223	0	9.242234e+000	9.202732e+000	2	0	60	5.765000e+001	56	7.950749e+000	8.524950e+000	60	5.190000e+001	50	7.317729e+000	7.042350e+000	0	0	0	0	0	0	0	0	-9.1652	6.89818	0	0.000728591	1	0	66.8152	7.31773	1	0	66.8152	65	65	20.564	0.74958	51.9	7.31773	0	3.41946	0	0
DATA	597	8	2		66	Structural	0		1	1	DarkCorner	DarkCorner	DarkCorner		435.378	213.489	9.29624	0	9.296241e+000	9.256508e+000	1	0	64	5.896875e+001	58.5	8.819115e+000	8.895600e+000	29	5.155172e+001	52	6.641784e+000	7.413000e+000	0	0	0	0	0	0	0	0	-8.01058	6.89818	0	0.00300845	1	0	66.9793	6.64178	1	0	66.9793	65	65	21.8827	0.745225	51.5517	6.64178	0	4.40681	0	0
DATA	598	8	3		66	Structural	0		1	1	DarkCorner	DarkCorner	DarkCorner		461.418	213.427	9.34719	0	9.347190e+000	9.307239e+000	0	0	64	5.729688e+001	55	8.295494e+000	8.154300e+000	35	5.160000e+001	51	7.499804e+000	8.895600e+000	0	0	0	0	0	0	0	0	-9.8434	6.89818	0	0.000297277	1	0	67.1403	7.4998	1	0	67.1403	65	65	20.2109	0.741163	51.6	7.4998	0	2.40073	0	0
DATA	599	8	4		66	Structural	0		1	1	DarkCorner	DarkCorner	DarkCorner		486.582	213.427	9.39002	0	9.390017e+000	9.349883e+000	2	0	62	5.609677e+001	56	7.162538e+000	7.413000e+000	34	5.355882e+001	53	7.378064e+000	6.671700e+000	0	0	0	0	0	0	0	0	-11.2022	6.89818	0	4.3136e-005	1	0	67.299	7.37806	1	0	67.299	65	65	19.0108	0.737783	53.5588	7.37806	0	0.883345	0	0
DATA	600	8	5		66	Structural	0		1	1	DarkCorner	DarkCorner	DarkCorner		511.452	213.041	9.42728	0	9.427278e+000	9.386985e+000	0	0	63	6.022222e+001	60	8.126906e+000	8.895600e+000	36	5.361111e+001	53	7.176461e+000	7.598325e+000	0	0	0	0	0	0	0	0	-7.25796	6.89818	0	0.00702727	1	0	67.4802	7.17646	1	0	67.4802	65	65	23.1362	0.734867	53.6111	7.17646	0	4.70543	0	0
DATA	601	8	6		66	Structural	0		1	1	DarkCorner	DarkCorner	DarkCorner		537.5	213.5	9.4584	0	9.458401e+000	9.417975e+000	3	1	64	5.728125e+001	56.5	7.351641e+000	6.671700e+000	31	5.109677e+001	52	6.310599e+000	5.930400e+000	0	0	0	0	0	0	0	0	-10.3648	6.89818	0	0.000144701	1	0	67.6461	6.3106	1	0	67.6461	65	65	20.1952	0.732449	51.0968	6.3106	0	1.44403	0	0
DATA	602	8	7		66	Structural	0		1	1	DarkCorner	DarkCorner	DarkCorner		563.277	213.232	9.48488	1	9.484884e+000	9.444345e+000	1	0	63	5.950794e+001	58	9.868283e+000	9.266250e+000	38	5.389474e+001	53.5	8.278234e+000	7.968975e+000	0	0	0	0	0	0	0	0	-8.28471	6.89818	0	0.00217572	1	0	67.7926	8.27823	1	0	67.7926	57.259	57.259	22.4219	0.730404	53.8947	8.27823	0	3.36784	0	0
DATA	603	8	8	unmapped	0		0	ACGAGAGCCTATTCGTTGTAAAGAATGCGGCCACCGTATCATGTACAAGAAGAGGACAAA	399	0	CUST_147662_PI248252247	CUST_147662_PI248252247	CUST_147662_PI248252247	Unknown	588.187	213.76	0	1	4.965953e+003	4.966855e+002	0	0	66	3.688030e+003	3611.5	5.347301e+002	5.739515e+002	38	5.563158e+001	55	8.823865e+000	7.968975e+000	0	0	0	0	0	0	0	0	3620.1	362.075	1	2.06556e-292	1	1	67.9347	8.82387	1	0	67.9347	48.8603	48.8603	3650.94	0.728983	55.6316	8.82387	0	3631.6	0	0
DATA	604	8	9	unmapped	0		0	ATGACCGAATCAGCCACCTTACGGAAGACGGCGGGATCAGTTTCGCCGCGGAGACCGTAG	401	0	CUST_139059_PI248252247	CUST_139059_PI248252247	CUST_139059_PI248252247	Unknown	613.5	214	0	1	1.129733e+002	1.474593e+001	0	0	62	1.503226e+002	147.5	2.618520e+001	2.668680e+001	34	5.561765e+001	55	9.068810e+000	8.339625e+000	0	0	0	0	0	0	0	0	82.232	10.7334	1	8.16774e-065	1	1	68.0906	9.06881	1	0	68.0906	54.1152	54.1152	113.237	0.727889	55.6176	9.06881	0	93.5975	0	0
DATA	605	8	10	unmapped	0		0	TAACAACAAGATTGATATACACAGTAGCGAGTACCCCTCTCGCGTCTGGCTCTACATCTT	403	0	CUST_74331_PI248252247	CUST_74331_PI248252247	CUST_74331_PI248252247	Unknown	639.408	214.092	0	1	1.205306e+004	1.205343e+003	0	1	63	8.832492e+003	8654	1.041426e+003	1.096012e+003	30	5.670000e+001	56.5	8.445158e+000	8.710275e+000	0	0	0	0	0	0	0	0	8764.23	876.45	1	0	1	1	68.2588	8.44516	1	0	68.2588	49.1849	49.1849	8795.41	0.727138	56.7	8.44516	0	8775.48	0	0
DATA	606	8	11	unmapped	0		0	GACAAGCTATCCGGTTCATCAGCAACTATATGGATCAAAGTATGAGGACGAGCTGAAGAA	405	0	CUST_124756_PI248252247	CUST_124756_PI248252247	CUST_124756_PI248252247	Unknown	664.831	213.935	0	1	2.326477e+002	2.512670e+001	1	0	65	2.375077e+002	233	3.939389e+001	4.225410e+001	35	5.885714e+001	59	9.512045e+000	6.671700e+000	0	0	0	0	0	0	0	0	169.07	18.2601	1	7.97273e-106	1	1	68.4374	9.51204	1	0	68.4374	48.8603	48.8603	200.422	0.726722	58.8571	9.51204	0	180.219	0	0
DATA	607	8	12	unmapped	0		0	CCAATCTTCCATCTCATGTACTACATACAGCTGTTGGTCTTAATCCTCTTATTTTTGCTG	407	0	CUST_173141_PI248252247	CUST_173141_PI248252247	CUST_173141_PI248252247	Unknown	690.421	214.066	0	1	3.615481e+002	3.738016e+001	0	0	64	3.313438e+002	326	6.208883e+001	7.042350e+001	28	5.553571e+001	56.5	7.386084e+000	5.374425e+000	0	0	0	0	0	0	0	0	262.738	27.1643	1	3.23596e-132	1	1	68.6053	7.38608	1	0	68.6053	49.1849	49.1849	294.258	0.726704	55.5357	7.38608	0	273.782	0	0
DATA	608	8	13	unmapped	0		0	GTACATAACACATTTTTTTTACACCTCTTGTCTCCTATTTGACGAATTATGATTGGGACG	409	0	CUST_95621_PI248252247	CUST_95621_PI248252247	CUST_95621_PI248252247	Unknown	715.59	214.446	0	1	6.436705e+003	6.437404e+002	0	0	64	4.748594e+003	4441.5	9.018238e+002	1.142529e+003	32	5.643750e+001	56.5	8.598340e+000	7.598325e+000	0	0	0	0	0	0	0	0	4679.84	468.035	1	3.91683e-308	1	1	68.7551	8.59834	1	0	68.7551	51.4001	51.4001	4711.51	0.727055	56.4375	8.59834	0	4690.77	0	0
DATA	609	8	14	unmapped	0		0	GCGTAGATACAACGGCGAAGCAATCCTTGTCCACCGCGGTAACTGTACCTTCCTTGAAAA	411	0	CUST_81365_PI248252247	CUST_81365_PI248252247	CUST_81365_PI248252247	Unknown	740.582	214.427	0	1	1.776623e+003	1.779151e+002	0	1	63	1.361651e+003	1367	1.562563e+002	1.419589e+002	36	6.219444e+001	61	1.359163e+001	1.037820e+001	0	0	0	0	0	0	0	0	1292.72	129.456	1	2.27377e-229	1	1	68.9321	13.5916	1	0	68.9321	57.5363	57.5363	1324.56	0.727627	62.1944	13.5916	0	1303.57	0	0
DATA	610	8	15	unmapped	0		0	AAACAAACCCATTCGCGCATCGCCGTCGCTGTGCGCCGTAACGACCGGACTCCTGCCGAC	413	0	CUST_126891_PI248252247	CUST_126891_PI248252247	CUST_126891_PI248252247	Unknown	766.253	214.627	0	1	1.275101e+003	1.278612e+002	0	1	64	9.980781e+002	1010.5	1.101349e+002	1.189786e+002	30	5.626667e+001	55.5	6.771814e+000	6.857025e+000	0	0	0	0	0	0	0	0	928.972	93.153	1	3.74587e-209	1	1	69.1062	6.77181	1	0	69.1062	49.1849	49.1849	960.992	0.728548	56.2667	6.77181	0	939.744	0	0
DATA	611	8	16	unmapped	0		0	ATTATCGATTATCTGAGCGACCCACTGCAAAAGTGCTTACGCGCGAGAACCCATATGTGC	415	0	CUST_134455_PI248252247	CUST_134455_PI248252247	CUST_134455_PI248252247	Unknown	791.5	214.769	0	1	3.765430e+002	3.882281e+001	2	0	64	3.440469e+002	334	5.907526e+001	5.633880e+001	38	5.292105e+001	52.5	6.870940e+000	5.930400e+000	0	0	0	0	0	0	0	0	274.769	28.3296	1	6.38738e-135	1	1	69.2779	6.87094	1	0	69.2779	49.8279	49.8279	306.961	0.729715	52.9211	6.87094	0	285.468	0	0
DATA	612	8	17	unmapped	0		0	ACAAGCGATATAGTGCCTTTGAAGAACTACACAAGAAGCTGAAAACAACTCTTCCCTCAC	417	0	CUST_39184_PI248252247	CUST_39184_PI248252247	CUST_39184_PI248252247	Unknown	817.282	214.846	0	1	3.468421e+002	3.594450e+001	0	0	65	3.230308e+002	316	5.258356e+001	5.782140e+001	32	5.431250e+001	55	9.212325e+000	1.149015e+001	0	0	0	0	0	0	0	0	253.595	26.281	1	4.43913e-130	1	1	69.4354	9.21233	1	0	69.4354	49.8279	49.8279	285.945	0.731155	54.3125	9.21233	0	264.21	0	0
DATA	613	8	18	unmapped	0		0	TTCTTCATATTTTTTCTTCATTCTTCGAAGTTAGCTGGCTGGGCTCGTTCGACTGAGAAA	419	0	CUST_87502_PI248252247	CUST_87502_PI248252247	CUST_87502_PI248252247	Unknown	842.562	214.973	0	1	2.384454e+003	2.386311e+002	0	0	63	1.816968e+003	1735	3.439639e+002	3.762097e+002	27	5.462963e+001	55	7.222551e+000	7.413000e+000	0	0	0	0	0	0	0	0	1747.37	174.873	1	8.1405e-248	1	1	69.5964	7.22255	1	0	69.5964	48.5334	48.5334	1779.88	0.732819	54.6296	7.22255	0	1757.92	0	0
DATA	614	8	19		0		0		421	1	RC2	RC2	RC2		867.582	214.573	9.43096	0	9.430963e+000	9.390654e+000	1	0	63	5.836508e+001	59	7.761156e+000	8.895600e+000	35	5.568571e+001	57	5.624377e+000	5.930400e+000	0	0	0	0	0	0	0	0	-11.3928	6.89818	0	3.24543e-005	1	0	69.7579	5.62438	1	0	69.7579	65	65	21.2791	0.73458	55.6857	5.62438	0	-0.905282	1	0
DATA	615	8	20	unmapped	0		0	CATCCTCAAAGTCGACGTTGTTCTGGACAACCTCGAGAGGCTTCTTGACGTCGAAGGTCT	423	0	CUST_182477_PI248252247	CUST_182477_PI248252247	CUST_182477_PI248252247	Unknown	893.093	214.935	0	1	1.045514e+002	1.403487e+001	1	0	66	1.469394e+002	149.5	2.045248e+001	2.038575e+001	28	5.492857e+001	55.5	7.054962e+000	6.115725e+000	0	0	0	0	0	0	0	0	77.0275	10.3401	1	2.3824e-061	1	1	69.9119	7.05496	1	0	69.9119	54.4085	54.4085	109.853	0.736742	54.9286	7.05496	0	87.4454	0	0
DATA	616	8	21	unmapped	0		0	TAATATCAAAGCTCGTTGACCACACAACATAAATAAGATCCAGAGTCGCTACGGGCGGCA	425	0	CUST_39505_PI248252247	CUST_39505_PI248252247	CUST_39505_PI248252247	Unknown	918.447	215	9.37418	1	9.374178e+000	9.359356e+000	0	0	61	7.513115e+001	74	1.150576e+001	1.186080e+001	31	5.061290e+001	50	5.902979e+000	5.930400e+000	0	0	0	0	0	0	0	0	5.07674	6.91684	0	0.0577136	1	0	70.0544	5.90298	1	0	70.0544	49.1849	49.1849	38.0451	0.739029	50.6129	5.90298	0	15.4242	1	0
DATA	617	8	22	unmapped	0		0	TTTACACCGCCGGGGACGGTCATACCTGCTGAGCCGTCGATTGTGAGGGAACAGGGTACG	427	0	CUST_100050_PI248252247	CUST_100050_PI248252247	CUST_100050_PI248252247	Unknown	943.689	215.284	0	1	2.496806e+003	2.498539e+002	0	0	64	1.921656e+003	1913.5	1.979792e+002	2.396252e+002	32	5.850000e+001	58	1.025167e+001	1.056353e+001	0	0	0	0	0	0	0	0	1851.47	185.275	1	2.33515e-251	1	1	70.1893	10.2517	1	0	70.1893	47.5395	47.5395	1884.57	0.741534	58.5	10.2517	0	1861.74	0	0
DATA	618	8	23	unmapped	0		0	CTGTGTAATCATAGCGCTGGTTCAGCAGGAGAAACCTCTTCGTAGAATAAATATTGAGAT	429	0	CUST_201_PI248252247	CUST_201_PI248252247	CUST_201_PI248252247	Unknown	969.289	216.026	0	1	6.650718e+003	6.651364e+002	0	0	65	5.020738e+003	4860	7.468522e+002	9.659139e+002	36	5.552778e+001	55	7.404578e+000	7.042350e+000	0	0	0	0	0	0	0	0	4950.41	495.089	1	1.41648e-311	1	1	70.3269	7.40458	1	0	70.3269	49.1849	49.1849	4983.65	0.744342	55.5278	7.40458	0	4960.61	0	0
DATA	619	8	24	unmapped	0		0	AGTTGTTGCAGGGGCGAGGGTTACGGTTCCTTTAGCAGCGAGGGAGACAAAAGTAAGTTT	431	0	CUST_22241_PI248252247	CUST_22241_PI248252247	CUST_22241_PI248252247	Unknown	994.582	215.427	0	1	9.588858e+000	9.284222e+000	1	0	63	7.761905e+001	78	1.044406e+001	1.000755e+001	25	5.464000e+001	54	8.518998e+000	7.413000e+000	0	0	0	0	0	0	0	0	7.16283	6.93527	1	0.00778853	1	0	70.4562	8.519	1	0	70.4562	57.5363	57.5363	40.533	0.746996	54.64	8.519	0	17.3082	1	0
DATA	620	8	25	unmapped	0		0	AACATTGCTTCGCTGACAGCGAGTGAAATTCGAGATATCATTCTCGGACAAGAGATTGCT	433	0	CUST_156831_PI248252247	CUST_156831_PI248252247	CUST_156831_PI248252247	Unknown	1020.48	216.116	0	1	3.186206e+003	3.187533e+002	2	0	61	2.460689e+003	2462	2.279568e+002	2.283204e+002	33	5.660606e+001	57	7.570252e+000	8.154300e+000	0	0	0	0	0	0	0	0	2390.08	239.108	1	5.43637e-267	1	1	70.6038	7.57025	1	0	70.6038	47.5395	47.5395	2423.6	0.750135	56.6061	7.57025	0	2400.18	0	0
DATA	621	8	26	unmapped	0		0	GTACTAACACATACAAGGACGAAAAAGAATAGTCAAACGAAAGCCCTTTATGCACGTGCG	435	0	CUST_125488_PI248252247	CUST_125488_PI248252247	CUST_125488_PI248252247	Unknown	1045.5	215.5	9.19992	1	9.199920e+000	9.163856e+000	1	0	67	7.256716e+001	71	1.180424e+001	1.297275e+001	30	5.666667e+001	59	9.315665e+000	1.000755e+001	0	0	0	0	0	0	0	0	1.83971	6.90064	0	0.489195	1	0	70.7275	9.31566	1	0	70.7275	57.5363	57.5363	35.4812	0.753028	56.6667	9.31566	0	11.8863	1	0
DATA	622	8	27	unmapped	0		0	GAGACGCAAGACCAACAATGGCACCATCGACGCTCAGGGCAATCTCTTGATCCATCCCAT	437	0	CUST_123726_PI248252247	CUST_123726_PI248252247	CUST_123726_PI248252247	Unknown	1071.25	216.11	0	1	1.762573e+003	1.764931e+002	0	0	66	1.404045e+003	1368.5	1.973573e+002	2.437024e+002	31	5.674194e+001	57	6.985546e+000	6.301050e+000	0	0	0	0	0	0	0	0	1333.19	133.498	1	2.95079e-231	1	1	70.8516	6.98555	1	0	70.8516	47.8731	47.8731	1366.96	0.756391	56.7419	6.98555	0	1343.18	0	0
DATA	623	8	28	unmapped	0		0	AGACGTTGTTATTGCTAATGCAGCTATCAATAACTATTATGGGTCAGCCCTGGAAACGCC	439	0	CUST_47137_PI248252247	CUST_47137_PI248252247	CUST_47137_PI248252247	Unknown	1096.42	215.573	0	1	8.693548e+002	8.740858e+001	0	0	64	7.312969e+002	711	1.389319e+002	1.438122e+002	32	5.656250e+001	56	8.031942e+000	9.822225e+000	0	0	0	0	0	0	0	0	660.313	66.3906	1	2.77352e-188	1	1	70.9841	8.03194	1	0	70.9841	57.5363	57.5363	694.211	0.759543	56.5625	8.03194	0	670.271	0	0
DATA	624	8	29	unmapped	0		0	GTATATCTTATTCGTTGATCATCAGTCATCGCTGCTATCGTTATCCAACGTGCCTTTGAT	441	0	CUST_131580_PI248252247	CUST_131580_PI248252247	CUST_131580_PI248252247	Unknown	1121.58	215.573	0	1	1.403061e+002	1.669179e+001	0	0	64	1.781563e+002	179.5	2.799389e+001	3.002265e+001	39	5.946154e+001	60	9.011239e+000	9.636900e+000	0	0	0	0	0	0	0	0	107.04	12.7342	1	2.54011e-079	1	1	71.116	9.01124	1	0	71.116	57.5363	57.5363	141.07	0.762905	59.4615	9.01124	0	116.97	0	0
DATA	625	8	30	unmapped	0		0	TTTCCGTATCCAAATACATTTCTGGCAGTACCATATCACACAGATACATCATACTCATCC	443	0	CUST_145052_PI248252247	CUST_145052_PI248252247	CUST_145052_PI248252247	Unknown	1147.09	215.935	0	1	1.564635e+003	1.567221e+002	2	0	65	1.270508e+003	1232	1.840460e+002	1.808772e+002	33	5.700000e+001	57	8.514693e+000	8.895600e+000	0	0	0	0	0	0	0	0	1199.26	120.124	1	8.8969e-225	1	1	71.2502	8.51469	1	0	71.2502	54.4085	54.4085	1233.42	0.766477	57	8.51469	0	1209.16	0	0
DATA	626	8	31	unmapped	0		0	TCCATAGAAAACCTCGTCGTCAACTTCATCAGGCTTTCGTGGCAAACAGTGCAAGAACTT	445	0	CUST_30800_PI248252247	CUST_30800_PI248252247	CUST_30800_PI248252247	Unknown	1172.5	216	0	0	2.956069e+001	9.433283e+000	0	0	62	9.412903e+001	91	1.522776e+001	1.519665e+001	38	5.894737e+001	58.5	9.720270e+000	9.451575e+000	0	0	0	0	0	0	0	0	22.7631	7.26406	1	1.55544e-014	1	0	71.366	9.72027	1	0	71.366	65	65	57.043	0.770045	58.9474	9.72027	0	32.6331	0	0
DATA	627	8	32	unmapped	0		0	GTGGCGTGGCGTGCATTTCAAGCTACGATGATCTAAATTGTATAAATCACATGCTGCTAT	447	0	CUST_14051_PI248252247	CUST_14051_PI248252247	CUST_14051_PI248252247	Unknown	1197.9	216.182	0	1	1.204355e+004	1.204388e+003	0	0	66	9.389576e+003	8672.5	2.025291e+003	2.556558e+003	38	5.581579e+001	57	8.673835e+000	9.636900e+000	0	0	0	0	0	0	0	0	9318.1	931.836	1	0	1	1	71.4724	8.67384	1	0	71.4724	48.2044	48.2044	9352.49	0.773701	55.8158	8.67384	0	9327.94	0	0
DATA	628	8	33	unmapped	0		0	CATATTAAGAACCACGAGATGGACGATGAGGTCCAGAAATTCGAGGAGTCAAATTCTCTA	449	0	CUST_134465_PI248252247	CUST_134465_PI248252247	CUST_134465_PI248252247	Unknown	1223.5	216.5	0	1	2.442315e+003	2.443926e+002	0	0	68	1.970412e+003	1970	2.811120e+002	3.098634e+002	31	5.793548e+001	57	7.420402e+000	8.154300e+000	0	0	0	0	0	0	0	0	1898.82	190.008	1	6.64045e-253	1	1	71.5891	7.4204	1	0	71.5891	49.1849	49.1849	1933.33	0.777468	57.9355	7.4204	0	1908.63	0	0
DATA	629	8	34	unmapped	0		0	CACTGTGGTCGACGTGGGGATAACGACAACGGTGCTAGACGTAGACGACCATGTCGAGGA	451	0	CUST_181586_PI248252247	CUST_181586_PI248252247	CUST_181586_PI248252247	Unknown	1248.61	216.5	0	1	5.354973e+002	5.427301e+001	0	0	66	4.900000e+002	479	7.135265e+001	7.894845e+001	34	5.585294e+001	55	7.144111e+000	7.783650e+000	0	0	0	0	0	0	0	0	418.297	42.3946	1	1.97514e-160	1	1	71.7034	7.14411	1	0	71.7034	51.7088	51.7088	452.914	0.781137	55.8529	7.14411	0	428.09	0	0
DATA	630	8	35	unmapped	0		0	TGCAGCGCATTCACACAGACAACTAGGACCGGGAATGTCCTTTAGTTTAAGTTTTGTTTT	453	0	CUST_110156_PI248252247	CUST_110156_PI248252247	CUST_110156_PI248252247	Unknown	1274	216.455	8.8267	0	8.826704e+000	8.788978e+000	2	0	60	7.168333e+001	71.5	1.296082e+001	1.408470e+001	34	5.517647e+001	55	9.093689e+000	9.080925e+000	0	0	0	0	0	0	0	0	-0.10904	6.89818	0	0.967276	1	0	71.7924	9.09369	1	0	71.7924	65	65	34.5973	0.784868	55.1765	9.09369	0	9.64924	1	0
DATA	631	8	36	unmapped	0		0	TTTCTTGTTGTACATCGAGAATCCCATTTGGAAAGGCGTTTAGTAATGCACCCTCCGGTC	455	0	CUST_114577_PI248252247	CUST_114577_PI248252247	CUST_114577_PI248252247	Unknown	1299.5	216.5	0	0	2.412400e+001	9.073340e+000	0	0	68	9.088235e+001	90.5	1.394930e+001	1.704990e+001	32	5.325000e+001	54	8.787821e+000	9.822225e+000	0	0	0	0	0	0	0	0	19.0255	7.15574	1	3.84681e-011	1	0	71.8568	8.78782	1	0	71.8568	65	65	53.7964	0.788656	53.25	8.78782	0	28.7296	0	0
DATA	632	8	37	unmapped	0		0	CACCCTCTTCATACGTATAAAGCTATGGTCACACAAACATGAACTTAGATATTAAGCAAT	457	0	CUST_21812_PI248252247	CUST_21812_PI248252247	CUST_21812_PI248252247	Unknown	1324.73	216.62	0	1	1.505403e+004	1.505428e+003	0	0	64	1.200120e+004	11480.5	2.130630e+003	2.826021e+003	25	5.080000e+001	51	4.609772e+000	2.223900e+000	0	0	0	0	0	0	0	0	11929.3	1192.95	1	0	1	1	71.8976	4.60977	1	0	71.8976	50.7771	50.7771	11964.1	0.792433	50.8	4.60977	0	11938.9	0	0
DATA	633	8	38	unmapped	0		0	CATATAATCCCTAGCAGAAACTGTTCAGTCATTACGCCTACGACCATAGGGCCTAAGAAG	459	0	CUST_4310_PI248252247	CUST_4310_PI248252247	CUST_4310_PI248252247	Unknown	1349.94	216.463	8.70164	1	8.701641e+000	8.664450e+000	3	0	60	7.061667e+001	70	1.149663e+001	1.149015e+001	37	5.443243e+001	52	7.994931e+000	8.154300e+000	0	0	0	0	0	0	0	0	-1.32361	6.89818	0	0.618638	1	0	71.9403	7.99493	1	0	71.9403	42.2201	42.2201	33.5307	0.796148	54.4324	7.99493	0	8.24917	1	0
DATA	634	8	39	unmapped	0		0	GTAGCATAAGGGGAAGTTAGGAGGTTTGAAGCTGTATATTAAATGACCAGTCTGTTATGT	461	0	CUST_81062_PI248252247	CUST_81062_PI248252247	CUST_81062_PI248252247	Unknown	1375.7	216.873	0	1	5.101933e+001	1.001847e+001	1	0	65	1.127846e+002	114	1.870369e+001	2.075640e+001	31	5.564516e+001	54	7.918537e+000	7.413000e+000	0	0	0	0	0	0	0	0	40.8186	8.01539	1	5.72184e-032	1	1	71.966	7.91854	1	0	71.966	47.5395	47.5395	75.6986	0.800062	55.6452	7.91854	0	50.3131	0	0
DATA	635	8	40	unmapped	0		0	ACAAGGAATTCTCCTCAAACAGCTCGCTCGTACGACCCATCCTGCTTACGATCTATCAAG	463	0	CUST_155181_PI248252247	CUST_155181_PI248252247	CUST_155181_PI248252247	Unknown	1400.91	217.052	0	1	2.159738e+003	2.161442e+002	0	0	67	1.808045e+003	1780	2.529318e+002	3.150525e+002	27	5.459259e+001	55	8.454672e+000	1.000755e+001	0	0	0	0	0	0	0	0	1736.05	173.742	1	2.03437e-247	1	1	71.9905	8.45467	1	0	71.9905	47.8731	47.8731	1770.96	0.803826	54.5926	8.45467	0	1745.48	0	0
DATA	636	8	41	unmapped	0		0	TCCTGTGCTTGGAGCTGTAAAGCAGTCTGAACGTCTGCAGCACTGCACTTAGATTGGAGG	465	0	CUST_59893_PI248252247	CUST_59893_PI248252247	CUST_59893_PI248252247	Unknown	1426.09	217.156	0	1	3.895150e+001	9.388312e+000	0	0	66	1.034697e+002	103.5	1.684154e+001	1.723523e+001	31	5.232258e+001	53	8.399949e+000	8.154300e+000	0	0	0	0	0	0	0	0	31.4552	7.5815	1	6.3042e-023	1	0	72.0145	8.39995	1	0	72.0145	45.835	45.835	66.3837	0.807547	52.3226	8.39995	0	40.8183	0	0
DATA	637	8	42	unmapped	0		0	TGACACACTGCGAAGGCGATTTGATAGTCTCAAATACGATATCAAGAAAATTGAAGAAGT	467	0	CUST_193171_PI248252247	CUST_193171_PI248252247	CUST_193171_PI248252247	Unknown	1451.62	217.224	0	1	1.932077e+003	1.933947e+002	0	0	65	1.639492e+003	1595	2.861771e+002	3.476697e+002	34	5.632353e+001	54.5	8.122996e+000	7.227675e+000	0	0	0	0	0	0	0	0	1567.45	156.897	1	3.65015e-241	1	1	72.0432	8.123	1	0	72.0432	48.8603	48.8603	1602.41	0.811277	56.3235	8.123	0	1576.76	0	0
DATA	638	8	43	unmapped	0		0	TGACATCTCTGATGAATTCTCGTTTGATCACATGCTTGAATTCTCTAAGCTTGCCGCCGC	469	0	CUST_64717_PI248252247	CUST_64717_PI248252247	CUST_64717_PI248252247	Unknown	1477.44	217.469	0	1	3.284728e+004	3.284739e+003	0	0	64	2.684410e+004	25999.3	4.453868e+003	5.218556e+003	25	5.700000e+001	57	9.000000e+000	8.895600e+000	0	0	1	0	0	0	0	0	26772	2677.21	1	0	1	1	72.0617	9	1	0	72.0617	50.4627	50.4627	26807	0.815046	57	9	0	26781.3	0	0
DATA	639	8	44	unmapped	0		0	ACCCATAGATTTCATCCACATGAGCTTCTACGCCGAGGTTGTCAAATTTTTTCTTGTAAC	471	0	CUST_58512_PI248252247	CUST_58512_PI248252247	CUST_58512_PI248252247	Unknown	1502.56	217.436	0	1	1.051616e+002	1.347590e+001	0	0	64	1.581719e+002	157	2.140728e+001	2.057108e+001	34	5.352941e+001	54	7.123309e+000	4.447800e+000	0	0	0	0	0	0	0	0	86.0857	11.0314	1	2.81921e-067	1	1	72.0862	7.12331	1	0	72.0862	50.1463	50.1463	121.086	0.818604	53.5294	7.12331	0	95.2966	0	0
DATA	640	8	45	unmapped	0		0	ACTGGGTCAGCACACAGTCATGACGAGGCTGAACTGCAGCACTGTGTTTCGTCTAGCTAG	473	0	CUST_180983_PI248252247	CUST_180983_PI248252247	CUST_180983_PI248252247	Unknown	1528	217.455	0	0	1.563121e+001	8.534659e+000	0	0	62	8.495161e+001	82	1.518890e+001	1.723523e+001	35	5.620000e+001	57	8.874285e+000	7.042350e+000	0	0	0	0	0	0	0	0	12.8514	7.01687	1	3.31089e-006	1	0	72.1002	8.87429	1	0	72.1002	65	65	47.8656	0.822162	56.2	8.87429	0	22.0153	0	0
DATA	641	8	46	unmapped	0		0	GAAGGATTCCCTTGGAATGGTATATACAAATTACTAGGAGTGTATATCGATCATTGGTAT	475	0	CUST_107972_PI248252247	CUST_107972_PI248252247	CUST_107972_PI248252247	Unknown	1554	217.5	0	1	6.086196e+003	6.086769e+002	0	0	62	5.097726e+003	4965	8.665575e+002	1.026515e+003	36	5.580556e+001	57	7.663716e+000	8.339625e+000	0	0	0	0	0	0	0	0	5025.61	502.608	1	1.69087e-312	1	1	72.1204	7.66372	1	0	72.1204	48.5334	48.5334	5060.64	0.825738	55.8056	7.66372	0	5034.73	0	0
DATA	642	8	47	unmapped	0		0	CAAACAATTTTAACATACACCCACACTAGTTTGCAGTAACACAGTGAATACACGTGATAA	477	0	CUST_216565_PI248252247	CUST_216565_PI248252247	CUST_216565_PI248252247	Unknown	1579.5	217.5	0	1	4.408481e+003	4.409266e+002	0	0	68	3.727500e+003	3553.5	7.754564e+002	9.490493e+002	36	5.711111e+001	55.5	9.282173e+000	8.895600e+000	0	0	0	0	0	0	0	0	3655.36	365.601	1	5.26642e-293	1	1	72.1436	9.28217	1	0	72.1436	50.4627	50.4627	3690.41	0.829165	57.1111	9.28217	0	3664.46	0	0
DATA	643	8	48	unmapped	0		0	TGAGCATGGACATCGTACTCGCAATAACATTTTATTTTCTCTCTTCGCTCCACTGTAACC	479	0	CUST_113276_PI248252247	CUST_113276_PI248252247	CUST_113276_PI248252247	Unknown	1604.56	217.531	0	1	2.507817e+004	2.507830e+003	0	0	66	2.094878e+004	20114.5	3.915836e+003	4.943241e+003	30	5.716667e+001	57	7.674783e+000	7.227675e+000	0	0	1	0	0	0	0	0	20876.6	2087.67	1	0	1	1	72.1602	7.67478	1	0	72.1602	50.4627	50.4627	20911.7	0.832462	57.1667	7.67478	0	20885.7	0	0
DATA	644	8	49	unmapped	0		0	TACCCATGCGGAGTTTACGACATTTACCACATCACTTAATATTACCATACGTACCGGTAG	481	0	CUST_189474_PI248252247	CUST_189474_PI248252247	CUST_189474_PI248252247	Unknown	1629.5	217.648	0	1	2.611460e+002	2.738814e+001	0	0	66	2.904091e+002	288	4.636178e+001	5.504153e+001	24	5.858333e+001	58.5	8.080662e+000	6.857025e+000	0	0	0	0	0	0	0	0	218.235	22.8878	1	4.80137e-121	1	1	72.1739	8.08066	1	0	72.1739	57.5363	57.5363	253.323	0.835683	58.5833	8.08066	0	227.291	0	0
DATA	645	8	50	unmapped	0		0	CTGGGAGCAGACGAGTTGGAAATGTACTGAGAAAGTTGGTCCAACGCCGATGGAACTGGA	483	0	CUST_124816_PI248252247	CUST_124816_PI248252247	CUST_124816_PI248252247	Unknown	1655	218	0	1	1.707147e+001	8.397902e+000	2	0	67	8.650746e+001	87	1.238079e+001	1.186080e+001	30	5.230000e+001	52.5	6.523961e+000	4.447800e+000	0	0	0	0	0	0	0	0	14.3218	7.04529	1	2.782e-007	1	0	72.1856	6.52396	1	0	72.1856	54.9904	54.9904	49.4215	0.838934	52.3	6.52396	0	23.3571	0	0
DATA	646	8	51	unmapped	0		0	AATCTCGTTTCTATAGTTCACAGACCACACTCTGTCGGTGCCAGGTATTGATACAGTGAA	485	0	CUST_181636_PI248252247	CUST_181636_PI248252247	CUST_181636_PI248252247	Unknown	1680.5	218	0	0	2.149667e+001	8.469772e+000	2	0	60	9.030000e+001	87.5	1.864049e+001	1.964445e+001	28	5.375000e+001	52	6.807539e+000	5.374425e+000	0	0	0	0	0	0	0	0	18.1006	7.13171	1	2.43555e-010	1	0	72.1994	6.80754	1	0	72.1994	65	65	53.214	0.842019	53.75	6.80754	0	27.1267	0	0
DATA	647	8	52	unmapped	0		0	CTACGATCTTGATAACATTCTTTCTGTACTCATTTAGTCCACAGCTGTGATGATCATAGG	487	0	CUST_13431_PI248252247	CUST_13431_PI248252247	CUST_13431_PI248252247	Unknown	1705.5	218	8.19909	1	8.199088e+000	8.167438e+000	1	0	61	7.419672e+001	73	1.076386e+001	1.037820e+001	26	5.292308e+001	52.5	2.897214e+000	3.521175e+000	0	0	0	0	0	0	0	0	1.98903	6.90105	0	0.454693	1	0	72.2077	2.89721	1	1	72.2077	54.1152	54.1152	37.1107	0.844947	52.9231	2.89721	0	11.0071	1	0
DATA	648	8	53	unmapped	0		0	CGCCATGGAATAAGCTTCGAAAGAATGGAAGCTCGTTTTTTACAAAGATGCATTCATACG	489	0	CUST_12272_PI248252247	CUST_12272_PI248252247	CUST_12272_PI248252247	Unknown	1731.42	218.427	8.16993	0	8.169926e+000	8.135007e+000	1	0	63	6.082540e+001	61	1.024150e+001	1.000755e+001	30	5.483333e+001	53.5	8.898211e+000	1.037820e+001	0	0	0	0	0	0	0	0	-11.3804	6.89818	0	3.30606e-005	1	0	72.2058	8.89821	1	0	72.2058	65	65	23.7394	0.847963	54.8333	8.89821	0	-2.37833	1	0
DATA	649	8	54	unmapped	0		0	TAAAACTTTAGTTAGTTATTAGGAAGTAGGAGCAAGAAGAGAAAATAGCCCACCCTATGA	491	0	CUST_19942_PI248252247	CUST_19942_PI248252247	CUST_19942_PI248252247	Unknown	1756.58	218.427	8.14362	0	8.143623e+000	8.108816e+000	2	0	62	6.511290e+001	64	1.034821e+001	9.822225e+000	36	5.344444e+001	53	9.767130e+000	1.130482e+001	0	0	0	0	0	0	0	0	-7.08404	6.89818	0	0.00847486	1	0	72.1969	9.76713	1	0	72.1969	65	65	28.0269	0.850702	53.4444	9.76713	0	1.90538	1	0
DATA	650	8	55	unmapped	0		0	TGGTATTCACGATAGTGGCGAGTTACCGTTCCATGAGCGGCCTCGCTCTCGATGACTTGG	493	0	CUST_23952_PI248252247	CUST_23952_PI248252247	CUST_23952_PI248252247	Unknown	1781.91	218.538	0	1	1.616286e+002	1.807153e+001	2	0	61	2.101148e+002	210	2.702351e+001	2.594550e+001	34	5.532353e+001	56	9.434690e+000	1.093418e+001	0	0	0	0	0	0	0	0	137.929	15.4217	1	7.22944e-094	1	1	72.1855	9.43469	1	0	72.1855	50.1463	50.1463	173.029	0.853372	55.3235	9.43469	0	146.909	0	0
DATA	651	8	56	unmapped	0		0	ACTCCGAGTTGAATGGGCTTTTCCAATGCCAATTCCAGGGCGATAATCCCACTACATTTG	495	0	CUST_46939_PI248252247	CUST_46939_PI248252247	CUST_46939_PI248252247	Unknown	1807.34	218.878	0	1	2.320511e+004	2.320525e+003	0	0	65	1.993535e+004	19725	2.567014e+003	3.017091e+003	31	5.493548e+001	56	9.780714e+000	1.186080e+001	0	0	0	0	0	0	0	0	19863.2	1986.33	1	0	1	1	72.1665	9.78071	1	0	72.1665	48.8603	48.8603	19898.3	0.855983	54.9355	9.78071	0	19872.2	0	0
DATA	652	8	57	unmapped	0		0	CTTGAAATGGTCTTGTTCTTCAAATCGACGGACTACCAATCCACCCACGATTCTGTACAT	497	0	CUST_97865_PI248252247	CUST_97865_PI248252247	CUST_97865_PI248252247	Unknown	1833.35	218.563	0	1	6.674320e+002	6.722523e+001	0	0	64	6.450781e+002	634.5	1.143999e+002	1.326927e+002	32	5.612500e+001	56.5	9.455328e+000	7.783650e+000	0	0	0	0	0	0	0	0	572.929	57.7067	1	1.2967e-179	1	1	72.1489	9.45533	1	0	72.1489	50.7771	50.7771	607.992	0.858408	56.125	9.45533	0	581.896	0	0
DATA	653	8	58	unmapped	0		0	AATATCAACATCTTTGCAGATGCACCCGAGACAGAGCAAATGGTTTCCTCAGTAGAAGGA	499	0	CUST_80663_PI248252247	CUST_80663_PI248252247	CUST_80663_PI248252247	Unknown	1858.33	218.5	0	1	2.120763e+001	8.290738e+000	0	0	66	9.037879e+001	90.5	1.377709e+001	1.612328e+001	34	5.632353e+001	56	7.737044e+000	7.783650e+000	0	0	0	0	0	0	0	0	18.2528	7.13558	1	1.80298e-010	1	0	72.126	7.73704	1	0	72.126	57.5363	57.5363	53.2928	0.860669	56.3235	7.73704	0	27.2186	0	0
DATA	654	8	59	unmapped	0		0	AAACTCCGAAATGTGTTGCATGTCGCCTCTCCTCCTACACTTTCTGGTATTCCATATGTG	501	0	CUST_217154_PI248252247	CUST_217154_PI248252247	CUST_217154_PI248252247	Unknown	1884.13	218.707	0	1	6.232946e+002	6.283998e+001	0	0	66	6.099848e+002	590	1.004538e+002	1.067472e+002	37	5.372973e+001	52	8.295409e+000	9.636900e+000	0	0	0	0	0	0	0	0	537.863	54.2268	1	9.29064e-176	1	1	72.122	8.29541	1	0	72.122	49.1849	49.1849	572.899	0.862935	53.7297	8.29541	0	546.851	0	0
DATA	655	8	60	unmapped	0		0	GCCACATTGCCTTTTCACGGATTCCAACCAAGTTTACGGGAATGGCTCCGCGCGGATTCG	503	0	CUST_151206_PI248252247	CUST_151206_PI248252247	CUST_151206_PI248252247	Unknown	1908.91	218.935	0	0	1.408069e+001	8.098131e+000	1	0	66	8.430303e+001	85	1.342096e+001	1.204613e+001	42	5.383333e+001	53	6.735116e+000	7.227675e+000	0	0	0	0	0	0	0	0	12.1798	7.00488	1	9.68759e-006	1	0	72.1232	6.73512	1	0	72.1232	65	65	47.217	0.865	53.8333	6.73512	0	21.2007	0	0
DATA	656	8	61	unmapped	0		0	TTTTTATCACGGACCTATCATGAGCTACCCAAGACAGGTAGACTGTTTATGAGACGCATG	505	0	CUST_104731_PI248252247	CUST_104731_PI248252247	CUST_104731_PI248252247	Unknown	1935	219.203	0	1	9.104054e+003	9.104401e+002	0	0	65	7.965846e+003	7737	1.337245e+003	1.546352e+003	40	5.692500e+001	56.5	8.783398e+000	1.056353e+001	0	0	0	0	0	0	0	0	7893.73	789.403	1	0	1	1	72.1134	8.7834	1	0	72.1134	46.8651	46.8651	7928.76	0.867057	56.925	8.7834	0	7902.78	0	0
DATA	657	8	62	unmapped	0		0	AATGCTATTCTTCATGACATGTGCCATTGAAATTGGATCAAGTGTGAAGAGTCGGTCATC	507	0	CUST_173290_PI248252247	CUST_173290_PI248252247	CUST_173290_PI248252247	Unknown	1960	219.508	7.9729	1	7.972904e+000	7.939350e+000	0	0	62	7.288710e+001	74	1.247963e+001	1.223145e+001	39	5.600000e+001	56	7.769712e+000	6.301050e+000	0	0	0	0	0	0	0	0	0.791891	6.89864	0	0.765782	1	0	72.0952	7.76971	1	0	72.0952	43.7019	43.7019	35.8011	0.868917	56	7.76971	0	9.86774	1	0
DATA	658	8	63	unmapped	0		0	GCGAGGACGGTAGAGAAACGCATTGTGATTGTTTGTCTTTTTGTTGTAGAGAAAGAAGCC	509	0	CUST_42207_PI248252247	CUST_42207_PI248252247	CUST_42207_PI248252247	Unknown	1985.09	219.386	0	0	4.542426e+001	9.133237e+000	0	0	64	1.116406e+002	112	2.090217e+001	2.242433e+001	42	6.047619e+001	58.5	1.076407e+001	1.297275e+001	0	0	0	0	0	0	0	0	39.5461	7.95134	1	9.19598e-031	1	1	72.0945	10.7641	1	0	72.0945	65	65	74.5546	0.870594	60.4762	10.7641	0	48.6747	0	0
DATA	659	8	64	unmapped	0		0	GGCACTACAACTCCGGAAAGGATGTTATTGCCAAGGCACTTTCTAAGTTTCCCTGAATGA	511	0	CUST_217051_PI248252247	CUST_217051_PI248252247	CUST_217051_PI248252247	Unknown	2010.89	219.44	0	1	5.520466e+003	5.521033e+002	0	0	63	4.887222e+003	4740	7.767964e+002	9.814812e+002	30	5.930000e+001	57	1.009660e+001	1.074885e+001	0	0	0	0	0	0	0	0	4815.13	481.562	1	7.04424e-310	1	1	72.0922	10.0966	1	0	72.0922	48.8603	48.8603	4850.14	0.872232	59.3	10.0966	0	4824.32	0	0
DATA	660	8	65	unmapped	0		0	TCATAATGACTTGTCCTGTCCAAACATGGATGCCATACGCATCCGGGTTATCTTCTTTCG	513	0	CUST_55075_PI248252247	CUST_55075_PI248252247	CUST_55075_PI248252247	Unknown	2036.38	219.295	0	1	1.736132e+003	1.737926e+002	1	0	64	1.588953e+003	1585.5	1.937224e+002	1.858810e+002	27	5.448148e+001	52	7.851361e+000	8.154300e+000	0	0	0	0	0	0	0	0	1516.86	151.843	1	3.71845e-239	1	1	72.0912	7.85136	1	0	72.0912	50.4627	50.4627	1551.87	0.873702	54.4815	7.85136	0	1526.11	0	0
DATA	661	8	66	unmapped	0		0	TATCCCAGAACCAATTTGCCCGTGTATTGTTGTCCTGATGGAATAACAGACGCATCCCAA	515	0	CUST_60531_PI248252247	CUST_60531_PI248252247	CUST_60531_PI248252247	Unknown	2061.42	219.427	0	1	5.007999e+001	9.339177e+000	2	0	62	1.159032e+002	116.5	1.569453e+001	1.667925e+001	31	5.587097e+001	54	8.747350e+000	8.524950e+000	0	0	0	0	0	0	0	0	43.8241	8.17254	1	8.89156e-035	1	1	72.0792	8.74735	1	0	72.0792	57.5363	57.5363	78.8172	0.875081	55.871	8.74735	0	53.1346	0	0
DATA	662	8	67	unmapped	0		0	TACAAGCTTTTCTTCTGGTTTCTCGCTTGCTTATCGCTGATTTGCAAACGACTGCATGGC	517	0	CUST_36999_PI248252247	CUST_36999_PI248252247	CUST_36999_PI248252247	Unknown	2086.58	219.573	7.90517	1	7.905165e+000	7.871378e+000	2	2	60	6.985000e+001	71.5	8.773661e+000	7.783650e+000	34	5.561765e+001	55.5	8.286589e+000	7.042350e+000	0	0	0	0	0	0	0	0	-2.22992	6.89818	0	0.402063	1	0	72.0799	8.28659	1	0	72.0799	57.5363	57.5363	32.764	0.876363	55.6176	8.28659	0	7.15779	1	0
DATA	663	8	68	unmapped	0		0	ATTCGAGATGCCGTGCTTTTGGTCTAACTCGATGGAGCGCTGGAGGACCTGATCGCTGAG	519	0	CUST_195752_PI248252247	CUST_195752_PI248252247	CUST_195752_PI248252247	Unknown	2112.11	219.5	0	1	3.235506e+002	3.329632e+001	1	0	63	3.559683e+002	352	5.527876e+001	6.597570e+001	29	5.541379e+001	56	4.679112e+000	3.706500e+000	0	0	0	0	0	0	0	0	283.923	29.2183	1	6.66078e-137	1	1	72.0452	4.67911	1	0	72.0452	56.9804	56.9804	318.882	0.877523	55.4138	4.67911	0	293.362	0	0
DATA	664	8	69	unmapped	0		0	AGGGCAAGAACGACGACGGCATCAAAAATTTCTTTTATGATGTGTGGGAAGCCTACGTTA	521	0	CUST_124387_PI248252247	CUST_124387_PI248252247	CUST_124387_PI248252247	Unknown	2137.5	219.648	0	1	1.291148e+003	1.293533e+002	0	0	66	1.206424e+003	1156	2.349156e+002	2.357334e+002	38	5.542105e+001	53	1.293358e+001	8.710275e+000	0	0	0	0	0	0	0	0	1134.41	113.651	1	2.24187e-221	1	1	72.0098	12.9336	1	0	72.0098	57.5363	57.5363	1169.34	0.878609	55.4211	12.9336	0	1143.91	0	0
DATA	665	8	70	unmapped	0		0	AACCTGTGAAAGTTCCCCAAAGGTCTTCCATTGTATCTCTGGTACAGGCCTCCATTGTAT	523	0	CUST_161961_PI248252247	CUST_161961_PI248252247	CUST_161961_PI248252247	Unknown	2162.61	219.931	7.876	1	7.875999e+000	7.845990e+000	2	2	60	7.408333e+001	73.5	1.117244e+001	1.074885e+001	35	5.628571e+001	55	6.428665e+000	5.930400e+000	0	0	0	0	0	0	0	0	2.10608	6.9014	0	0.428644	1	0	71.9773	6.42866	1	0	71.9773	53.8203	53.8203	36.9973	0.879608	56.2857	6.42866	0	11.6606	1	0
DATA	666	8	71	unmapped	0		0	GGATCTTCAACATGCCATCCATGTCTATTATACTTCTGCTTTATCAATAACCGGTGCTCC	525	0	CUST_2770_PI248252247	CUST_2770_PI248252247	CUST_2770_PI248252247	Unknown	2188.5	220.056	0	1	4.177103e+002	4.249934e+001	0	0	62	4.397419e+002	440.5	7.993808e+001	9.395977e+001	32	5.534375e+001	55.5	8.353517e+000	1.037820e+001	0	0	0	0	0	0	0	0	367.802	37.4215	1	1.32744e-152	1	1	71.9399	8.35352	1	0	71.9399	48.5334	48.5334	402.656	0.880519	55.3438	8.35352	0	377.424	0	0
DATA	667	8	72	unmapped	0		0	CACGTTCACCGTATCCAGGAGCGTCAACAACAACTAACTTCGGAGCATCCTTATTATTCA	527	0	CUST_193100_PI248252247	CUST_193100_PI248252247	CUST_193100_PI248252247	Unknown	2213.73	219.935	0	1	2.804624e+001	8.314683e+000	0	0	66	9.659091e+001	95	1.618734e+001	1.519665e+001	36	5.480556e+001	52.5	9.626806e+000	1.130482e+001	0	0	0	0	0	0	0	0	24.7168	7.32763	1	2.21439e-016	1	0	71.8741	9.62681	1	0	71.8741	49.1849	49.1849	59.5049	0.881288	54.8056	9.62681	0	34.3831	0	0
DATA	668	8	73	unmapped	0		0	AAGCGAAACAGAAACAGAGTCGGAATAGCTGAGGTCACATTCTATTTTGGGGCCTGCTTT	529	0	CUST_19742_PI248252247	CUST_19742_PI248252247	CUST_19742_PI248252247	Unknown	2239.09	220.065	0	1	1.684588e+001	8.000286e+000	0	0	67	8.665672e+001	86	1.336952e+001	1.482600e+001	29	5.724138e+001	56	7.557660e+000	8.895600e+000	0	0	0	0	0	0	0	0	14.8584	7.05639	1	1.08261e-007	1	0	71.7984	7.55766	1	0	71.7984	54.4085	54.4085	49.5707	0.882017	57.2414	7.55766	0	24.5641	0	0
DATA	669	8	74	unmapped	0		0	AGGCTCCGTCGTAAGAGGAGAAAGATGAGGGCTCGTTCCAAGTAATCCTGGAGCGATTAT	531	0	CUST_132937_PI248252247	CUST_132937_PI248252247	CUST_132937_PI248252247	Unknown	2264.5	220.352	0	1	5.757369e+004	5.757374e+003	0	0	64	5.089178e+004	48455.5	7.974198e+003	1.013693e+004	34	5.729412e+001	56	7.038980e+000	7.042350e+000	0	0	1	0	0	0	0	0	50820	5082.01	1	0	1	1	71.7499	7.03898	1	0	71.7499	57.5363	57.5363	50854.7	0.882695	57.2941	7.03898	0	50829.8	0	0
DATA	670	8	75	unmapped	0		0	CATACCGTGATGCCGAATCTATCCTTATGGTATGATTACGATCTAATTGAGACGCTAAAG	533	0	CUST_96935_PI248252247	CUST_96935_PI248252247	CUST_96935_PI248252247	Unknown	2290.07	220.493	0	1	2.376562e+002	2.501589e+001	1	0	61	2.815902e+002	284	3.223010e+001	3.113460e+001	30	5.770000e+001	57.5	8.964105e+000	9.822225e+000	0	0	0	0	0	0	0	0	209.92	22.0963	1	1.02361e-118	1	1	71.6704	8.9641	1	0	71.6704	48.5334	48.5334	244.504	0.883292	57.7	8.9641	0	219.747	0	0
DATA	671	8	76	unmapped	0		0	AGTTTTGAGGATCCTGATAACTCTTTTACTCGGCCGGCAAGAGCTTTTCTTCTTTGCGCA	535	0	CUST_122397_PI248252247	CUST_122397_PI248252247	CUST_122397_PI248252247	Unknown	2315.33	220.5	0	1	1.419049e+001	7.933023e+000	0	1	65	8.415385e+001	82	1.491458e+001	1.482600e+001	41	5.841463e+001	57	1.007714e+001	1.186080e+001	0	0	0	0	0	0	0	0	12.5417	7.01127	1	5.45769e-006	1	0	71.6122	10.0771	1	0	71.6122	57.5363	57.5363	47.0678	0.883808	58.4146	10.0771	0	22.445	0	0
DATA	672	8	77	unmapped	0		0	TTCGAGCAAATTTGTTCTTGTTGTTGAGTCTCTCAACCAGAAGACTGGTCTTGGCTCTAA	537	0	CUST_64947_PI248252247	CUST_64947_PI248252247	CUST_64947_PI248252247	Unknown	2340.58	220.573	0	1	4.031711e+004	4.031719e+003	0	0	64	3.572328e+004	34989.5	4.407268e+003	5.556039e+003	33	5.948485e+001	58	7.890347e+000	8.154300e+000	0	0	1	0	0	0	0	0	35651.8	3565.18	1	0	1	1	71.5248	7.89035	1	0	71.5248	57.5363	57.5363	35686.2	0.884284	59.4848	7.89035	0	35661.7	0	0
DATA	673	8	78	unmapped	0		0	TACACCTTCTAGTACGAATCCCATACGATCCGCCAACTTAAGAGAAGCTAAGTTTAACGG	539	0	CUST_37338_PI248252247	CUST_37338_PI248252247	CUST_37338_PI248252247	Unknown	2365.87	220.614	0	1	2.591596e+001	8.216469e+000	0	0	65	9.438462e+001	94	1.391233e+001	1.630860e+001	31	5.351613e+001	54	4.898101e+000	4.077150e+000	0	0	0	0	0	0	0	0	22.9283	7.26925	1	1.08955e-014	1	0	71.4563	4.8981	1	0	71.4563	51.4001	51.4001	57.2986	0.884717	53.5161	4.8981	0	32.963	0	0
DATA	674	8	79		66	Structural	0		1	1	DarkCorner	DarkCorner	DarkCorner		2391.39	220.565	7.82701	1	7.827005e+000	7.801396e+000	0	0	64	7.445313e+001	74.5	1.112973e+001	1.186080e+001	28	5.310714e+001	52	7.837891e+000	8.154300e+000	0	0	0	0	0	0	0	0	3.09578	6.90513	0	0.245247	1	0	71.3573	7.83789	1	0	71.3573	52.0157	52.0157	37.3671	0.885114	53.1071	7.83789	0	13.1869	0	0
DATA	675	8	80		66	Structural	0		1	1	DarkCorner	DarkCorner	DarkCorner		2416.8	220.672	7.82353	1	7.823533e+000	7.800057e+000	1	0	64	7.476563e+001	74.5	1.219907e+001	1.167547e+001	30	5.433333e+001	55	7.350033e+000	7.783650e+000	0	0	0	0	0	0	0	0	3.48974	6.90701	0	0.190537	1	0	71.2759	7.35003	1	0	71.2759	45.1352	45.1352	37.6796	0.885507	54.3333	7.35003	0	13.6592	0	0
DATA	676	8	81		66	Structural	0		1	1	DarkCorner	DarkCorner	DarkCorner		2442.39	220.653	7.82024	1	7.820245e+000	7.786821e+000	2	0	62	6.737097e+001	66	9.600604e+000	1.019287e+001	30	5.336667e+001	53	7.425415e+000	6.301050e+000	0	0	0	0	0	0	0	0	-3.85658	6.89818	0	0.148283	1	0	71.2276	7.42541	1	0	71.2276	47.8731	47.8731	30.285	0.885879	53.3667	7.42541	0	6.4329	0	0
DATA	677	8	82		66	Structural	0		1	1	DarkCorner	DarkCorner	DarkCorner		2467.5	221.068	7.81662	1	7.816622e+000	7.788612e+000	1	0	61	7.372131e+001	74	1.032655e+001	1.111950e+001	40	5.475000e+001	53	8.350495e+000	8.154300e+000	0	0	0	0	0	0	0	0	2.56983	6.90297	0	0.334405	1	0	71.1515	8.3505	1	0	71.1515	48.5334	48.5334	36.6353	0.88629	54.75	8.3505	0	12.9514	0	0
DATA	678	8	83		66	Structural	0		1	1	DarkCorner	DarkCorner	DarkCorner		2493.66	221.575	7.81269	1	7.812694e+000	7.788371e+000	0	0	64	7.442188e+001	74	1.007402e+001	1.111950e+001	30	5.096667e+001	51.5	5.068383e+000	4.262475e+000	0	0	0	0	0	0	0	0	3.33186	6.90623	0	0.211261	1	0	71.09	5.06838	1	0	71.09	49.5074	49.5074	37.3359	0.886736	50.9667	5.06838	0	13.8333	0	0
DATA	679	8	84		66	Structural	0		1	1	DarkCorner	DarkCorner	DarkCorner		2518.68	221.456	7.80924	1	7.809244e+000	7.795082e+000	2	2	60	7.588333e+001	74	1.147745e+001	9.636900e+000	41	5.126829e+001	51	6.678414e+000	6.671700e+000	0	0	0	0	0	0	0	0	4.85247	6.91523	0	0.0695202	1	0	71.0309	6.67841	1	0	71.0309	50.4627	50.4627	38.7973	0.887127	51.2683	6.67841	0	15.4789	0	0
DATA	680	8	85		66	Structural	0		1	1	DarkCorner	DarkCorner	DarkCorner		2544.44	221.912	0	1	1.578871e+001	7.930300e+000	0	0	63	8.500000e+001	86	1.201478e+001	1.186080e+001	398	5.706281e+001	57	8.326074e+000	8.154300e+000	0	0	0	0	0	1	0	0	14.0144	7.0391	1	4.7334e-007	1	0	70.9856	8.32607	1	0	70.9856	50.4627	50.4627	47.914	0.887621	57.0628	8.32607	0	24.7872	0	0
DATA	681	9	1		66	Structural	0		1	1	DarkCorner	DarkCorner	DarkCorner		397.913	220.775	9.19774	1	9.197741e+000	9.158429e+000	3	0	63	6.100000e+001	60	8.490982e+000	7.783650e+000	395	5.134430e+001	51	7.009996e+000	6.301050e+000	0	0	0	0	0	0	0	0	-5.78984	6.89818	0	0.0307468	1	0	66.7898	7.01	1	0	66.7898	49.8279	49.8279	23.914	0.753206	51.3443	7.01	0	6.85276	0	0
DATA	682	9	2		66	Structural	0		1	1	DarkCorner	DarkCorner	DarkCorner		423.386	220.754	9.2567	0	9.256698e+000	9.217135e+000	1	0	64	5.848438e+001	58.5	9.011443e+000	9.080925e+000	25	4.960000e+001	50	4.881940e+000	3.706500e+000	0	0	0	0	0	0	0	0	-8.49494	6.89818	0	0.00168785	1	0	66.9793	4.88194	1	0	66.9793	65	65	21.3984	0.748409	49.6	4.88194	0	4.00065	0	0
DATA	683	9	3		66	Structural	0		1	1	DarkCorner	DarkCorner	DarkCorner		448.582	220.427	9.30915	1	9.309151e+000	9.269363e+000	1	0	63	5.807937e+001	57	8.106751e+000	7.783650e+000	32	5.106250e+001	51.5	6.137865e+000	5.374425e+000	0	0	0	0	0	0	0	0	-9.06514	6.89818	0	0.00082837	1	0	67.1445	6.13787	1	0	67.1445	57.5363	57.5363	20.9934	0.744192	51.0625	6.13787	0	3.27236	0	0
DATA	684	9	4		66	Structural	0		1	1	DarkCorner	DarkCorner	DarkCorner		474.107	220.5	9.35512	0	9.355118e+000	9.315134e+000	2	1	61	5.721311e+001	57	7.350997e+000	7.413000e+000	31	5.393548e+001	55	7.145794e+000	8.154300e+000	0	0	0	0	0	0	0	0	-10.0936	6.89818	0	0.000211118	1	0	67.3067	7.14579	1	0	67.3067	65	65	20.1271	0.740535	53.9355	7.14579	0	2.0806	0	0
DATA	685	9	5		66	Structural	0		1	1	DarkCorner	DarkCorner	DarkCorner		499.5	220.5	9.3948	0	9.394800e+000	9.354646e+000	0	0	68	5.707353e+001	59	7.809898e+000	7.042350e+000	38	5.315789e+001	52	7.019380e+000	6.671700e+000	0	0	0	0	0	0	0	0	-10.3934	6.89818	0	0.000138997	1	0	67.4669	7.01938	1	0	67.4669	65	65	19.9875	0.737407	53.1579	7.01938	0	1.62432	0	0
DATA	686	9	6		66	Structural	0		1	1	DarkCorner	DarkCorner	DarkCorner		524.301	220.918	9.42689	0	9.426888e+000	9.386597e+000	1	0	65	5.856923e+001	59	8.496266e+000	8.154300e+000	35	5.180000e+001	51	7.809496e+000	7.413000e+000	0	0	0	0	0	0	0	0	-9.08532	6.89818	0	0.000807266	1	0	67.6546	7.8095	1	0	67.6546	65	65	21.4832	0.734897	51.8	7.8095	0	2.81237	0	0
DATA	687	9	7		66	Structural	0		1	1	DarkCorner	DarkCorner	DarkCorner		549.932	220.955	9.4551	0	9.455102e+000	9.414691e+000	1	0	67	5.868657e+001	57	9.278860e+000	1.037820e+001	38	5.444737e+001	53.5	8.726156e+000	8.154300e+000	0	0	0	0	0	0	0	0	-9.13442	6.89818	0	0.000758009	1	0	67.821	8.72616	1	0	67.821	65	65	21.6006	0.732704	54.4474	8.72616	0	2.62231	0	0
DATA	688	9	8	unmapped	0		0	TGGTGGATAACGTAAGGAAAACCAAAGCAAGCAGAATAACATATGGAAATGCTAGGGAAG	541	0	CUST_186322_PI248252247	CUST_186322_PI248252247	CUST_186322_PI248252247	Unknown	575.5	221	9.4776	0	9.477601e+000	9.442027e+000	0	0	62	7.019355e+001	70	1.106440e+001	1.297275e+001	34	5.255882e+001	50.5	7.812931e+000	7.968975e+000	0	0	0	0	0	0	0	0	2.23096	6.90179	0	0.401844	1	0	67.9626	7.81293	1	0	67.9626	65	65	33.1075	0.730965	52.5588	7.81293	0	13.829	1	0
DATA	689	9	9	unmapped	0		0	AGGTGTTCATAGTGAAGTCGTTGATGCATCATCTTGCCATGGTAGTGGTGAACTGCTCTT	543	0	CUST_134926_PI248252247	CUST_134926_PI248252247	CUST_134926_PI248252247	Unknown	601	221	9.49478	0	9.494778e+000	9.454197e+000	0	0	69	6.588406e+001	66	9.572535e+000	9.636900e+000	41	5.863415e+001	57	1.144281e+001	1.186080e+001	0	0	0	0	0	0	0	0	-2.23294	6.89818	0	0.401425	1	0	68.117	11.4428	1	0	68.117	65	65	28.7981	0.729642	58.6341	11.4428	0	9.22683	1	0
DATA	690	9	10		1028	E1A	0		44	1	(+)E1A_r60_3	E1A_r60_3	E1A_r60_3		626.5	221	9.50684	0	9.506839e+000	9.466206e+000	0	0	62	6.229032e+001	60.5	1.087392e+001	1.093418e+001	32	5.500000e+001	53.5	8.159696e+000	8.339625e+000	0	0	0	0	0	0	0	0	-5.98215	6.89818	0	0.0256909	1	0	68.2725	8.1597	1	0	68.2725	65	65	25.2043	0.728717	55	8.1597	0	5.34681	1	0
DATA	691	9	11	unmapped	0		0	ATTATCATCAGCGAGAAAATTATTCAGGTCAAACTTCTCCGGGGCATCGAAGTTGTCCGG	545	0	CUST_176061_PI248252247	CUST_176061_PI248252247	CUST_176061_PI248252247	Unknown	651.582	221.427	9.51292	1	9.512922e+000	9.472263e+000	1	0	63	6.542857e+001	65	8.842190e+000	9.266250e+000	43	5.820930e+001	60	8.192790e+000	7.042350e+000	0	0	0	0	0	0	0	0	-3.01917	6.89818	0	0.257069	1	0	68.4477	8.19279	1	0	68.4477	57.5363	57.5363	28.3426	0.728251	58.2093	8.19279	0	8.20525	1	0
DATA	692	9	12	unmapped	0		0	CATTCATTCATGCATCGATTACGGTAATTATGAAGGGGTATGATTACTGTCCGTAGCTAC	547	0	CUST_11028_PI248252247	CUST_11028_PI248252247	CUST_11028_PI248252247	Unknown	677.418	221.427	9.51554	0	9.515542e+000	9.487362e+000	1	0	63	7.215873e+001	73	1.247217e+001	1.223145e+001	28	5.653571e+001	58.5	7.310480e+000	5.930400e+000	0	0	0	0	0	0	0	0	3.54325	6.90728	0	0.183868	1	0	68.6155	7.31048	1	0	68.6155	65	65	35.0727	0.72805	56.5357	7.31048	0	14.6582	1	0
DATA	693	9	13	unmapped	0		0	GACGCATTTACAACGCCTCCGATTTCACGCGGAGCCATAGCAGCTGTTCCTAAGATGTGA	549	0	CUST_210284_PI248252247	CUST_210284_PI248252247	CUST_210284_PI248252247	Unknown	702.582	221.427	9.51377	0	9.513768e+000	9.473106e+000	0	0	64	6.764063e+001	68.5	1.084577e+001	1.204613e+001	33	5.821212e+001	57	8.521141e+000	8.895600e+000	0	0	0	0	0	0	0	0	-1.14535	6.89818	0	0.666622	1	0	68.786	8.52114	1	0	68.786	65	65	30.5546	0.728186	58.2121	8.52114	0	9.87643	1	0
DATA	694	9	14	unmapped	0		0	GCTGCGAGGATTTGTTGCACGGCCATCATCGAAGTCGGTAATAACTTTCCACTTTTCAAT	551	0	CUST_152535_PI248252247	CUST_152535_PI248252247	CUST_152535_PI248252247	Unknown	728.107	221.5	0	1	1.755325e+002	1.994346e+001	0	0	64	1.968438e+002	193.5	3.350395e+001	3.613837e+001	36	5.852778e+001	56.5	1.366222e+001	1.037820e+001	0	0	0	0	0	0	0	0	127.902	14.5319	1	1.72258e-089	1	1	68.9415	13.6622	1	0	68.9415	56.9804	56.9804	159.758	0.728653	58.5278	13.6622	0	138.818	0	0
DATA	695	9	15	unmapped	0		0	GGTGGTACGGTCGGCGACATTGAATCTGTCCCTTTTGTCGAAGCCATGCGTCAATTCCAG	553	0	CUST_139439_PI248252247	CUST_139439_PI248252247	CUST_139439_PI248252247	Unknown	753.549	222.155	0	1	5.251342e+002	5.335793e+001	0	0	64	4.522188e+002	444	6.812418e+001	7.375935e+001	32	5.600000e+001	54.5	7.910793e+000	8.524950e+000	0	0	0	0	0	0	0	0	383.101	38.9262	1	4.41364e-155	1	1	69.1179	7.91079	1	0	69.1179	47.8731	47.8731	415.133	0.729529	56	7.91079	0	393.932	0	0
DATA	696	9	16	unmapped	0		0	AGAGATTGATTCGATGTATCCGCGCTACAATGCATCGTGTTGCGTCTATCTAAGCTGTAT	555	0	CUST_150007_PI248252247	CUST_150007_PI248252247	CUST_150007_PI248252247	Unknown	778.925	222.433	0	1	2.497917e+003	2.499700e+002	0	0	63	1.894302e+003	1838	2.857093e+002	3.991900e+002	26	5.438462e+001	53.5	4.070154e+000	3.706500e+000	0	0	0	0	0	0	0	0	1825.01	182.631	1	1.77583e-250	1	1	69.2914	4.07015	1	0	69.2914	45.835	45.835	1857.22	0.730613	54.3846	4.07015	0	1835.77	0	0
DATA	697	9	17	unmapped	0		0	TCACGTAGTCGCAGCCGCAGCCCTAAACGGAAACAGCGTCGTTCACGCTCCCGCTCAAGA	557	0	CUST_108844_PI248252247	CUST_108844_PI248252247	CUST_108844_PI248252247	Unknown	804.493	222.391	0	1	1.014178e+003	1.018548e+002	0	0	66	8.117424e+002	804	1.066709e+002	1.071178e+002	33	5.293939e+001	52	9.463546e+000	1.111950e+001	0	0	0	0	0	0	0	0	742.285	74.5483	1	1.95752e-195	1	1	69.4577	9.46355	1	0	69.4577	46.5243	46.5243	774.656	0.731908	52.9394	9.46355	0	752.964	0	0
DATA	698	9	18	unmapped	0		0	ATACACCTCGCCTGTCACGGAATACAAAGTCAGACCAATCCGATGGAAAATGCATTCATA	559	0	CUST_61195_PI248252247	CUST_61195_PI248252247	CUST_61195_PI248252247	Unknown	829.855	222.105	0	1	3.838831e+003	3.839983e+002	0	0	66	2.884985e+003	2775.5	5.102167e+002	6.677260e+002	29	5.458621e+001	55	7.984437e+000	1.111950e+001	0	0	0	0	0	0	0	0	2815.36	281.621	1	5.11288e-277	1	1	69.6198	7.98444	1	0	69.6198	47.8731	47.8731	2847.9	0.733391	54.5862	7.98444	0	2825.98	0	0
DATA	699	9	19	unmapped	0		0	GTGTACAAAGTTAATTGAGATTCCTTTTCTGCCAAAGCGACCAGTTCGACCAATGCGGTG	561	0	CUST_103479_PI248252247	CUST_103479_PI248252247	CUST_103479_PI248252247	Unknown	855	222	0	1	3.891941e+001	1.015877e+001	0	0	69	9.839130e+001	98	1.641844e+001	1.556730e+001	33	5.393939e+001	54	6.378378e+000	5.930400e+000	0	0	0	0	0	0	0	0	28.6107	7.46797	1	3.80923e-020	1	0	69.7807	6.37838	1	0	69.7807	54.9904	54.9904	61.3053	0.735126	53.9394	6.37838	0	39.1569	0	0
DATA	700	9	20	unmapped	0		0	CGTCTTTGGGCTTTTATCTATTTCCATTAGCATACACAGTTCTGTCTCCCAAGTACTTTT	563	0	CUST_99899_PI248252247	CUST_99899_PI248252247	CUST_99899_PI248252247	Unknown	880.735	222.353	0	1	1.442648e+004	1.442678e+003	0	0	64	1.070536e+004	10176.5	2.035456e+003	2.504297e+003	30	5.486667e+001	55.5	7.673211e+000	7.783650e+000	0	0	0	0	0	0	0	0	10635.4	1063.56	1	0	1	1	69.9375	7.67321	1	0	69.9375	46.1809	46.1809	10668.3	0.737215	54.8667	7.67321	0	10645.9	0	0
DATA	701	9	21	unmapped	0		0	GATGAAAATGCAATGGACGAAAACTAGACTCTTTGTCCTTGAAACAAGAGTATGTACAGC	565	0	CUST_58481_PI248252247	CUST_58481_PI248252247	CUST_58481_PI248252247	Unknown	905.645	222.684	0	1	6.758213e+002	6.822297e+001	1	0	65	5.698154e+002	562	6.552382e+001	6.597570e+001	29	5.234483e+001	52	6.107816e+000	6.671700e+000	0	0	0	0	0	0	0	0	499.727	50.4466	1	2.85068e-171	1	1	70.0885	6.10782	1	0	70.0885	49.1849	49.1849	532.729	0.739436	52.3448	6.10782	0	510.138	0	0
DATA	702	9	22	unmapped	0		0	AAATCTCAACATCTCTAGGGATTCTCACCGCTGATGCACTGCATTCATGATCCATGACGT	567	0	CUST_114407_PI248252247	CUST_114407_PI248252247	CUST_114407_PI248252247	Unknown	931.418	222.427	0	0	5.322422e+001	1.071464e+001	1	1	62	1.097097e+002	110.5	1.662349e+001	1.612328e+001	31	5.312903e+001	52	8.353610e+000	8.895600e+000	0	0	0	0	0	0	0	0	39.4819	7.94815	1	1.05851e-030	1	1	70.2278	8.35361	1	0	70.2278	65	65	72.6237	0.741803	53.129	8.35361	0	49.8225	0	0
DATA	703	9	23	unmapped	0		0	GGGAGATTACATTGTACAATTGACAAGGTCAATGGGGTTGTTGAGACAACACGACCATCT	569	0	CUST_10188_PI248252247	CUST_10188_PI248252247	CUST_10188_PI248252247	Unknown	956.662	222.878	0	1	1.165025e+004	1.165062e+003	0	0	65	8.743323e+003	8577	1.446702e+003	1.570073e+003	36	5.775000e+001	56.5	7.507615e+000	8.339625e+000	0	0	0	0	0	0	0	0	8672.96	867.323	1	0	1	1	70.3648	7.50762	1	0	70.3648	48.8603	48.8603	8706.24	0.744444	57.75	7.50762	0	8683.23	0	0
DATA	704	9	24	unmapped	0		0	ATTCTACACCTCGGACCTGCAACCATAATGTCAAAAGCCGACTTCTTGCGTGAATACAAG	571	0	CUST_77692_PI248252247	CUST_77692_PI248252247	CUST_77692_PI248252247	Unknown	981.893	222.5	0	1	2.764531e+002	2.914659e+001	0	1	63	2.770317e+002	273	4.391303e+001	4.114215e+001	24	5.125000e+001	52	4.445320e+000	3.891825e+000	0	0	0	0	0	0	0	0	206.53	21.7746	1	9.6585e-118	1	1	70.5018	4.44532	1	0	70.5018	56.9804	56.9804	239.946	0.74707	51.25	4.44532	0	216.747	0	0
DATA	705	9	25	unmapped	0		0	ATTTACGGACATTTATTCCACGAACGTTGGTGTATACTGATAATCCCGTGGAATTTCATT	573	0	CUST_117396_PI248252247	CUST_117396_PI248252247	CUST_117396_PI248252247	Unknown	1007.56	223.027	0	1	6.227997e+003	6.228676e+002	0	0	63	4.742175e+003	4684	7.494161e+002	8.398929e+002	29	5.444828e+001	54	8.157320e+000	8.895600e+000	0	0	0	0	0	0	0	0	4671.54	467.205	1	5.03031e-308	1	1	70.6332	8.15732	1	0	70.6332	48.5334	48.5334	4705.09	0.750087	54.4483	8.15732	0	4681.69	0	0
DATA	706	9	26	unmapped	0		0	GTGGGCAATCTCGGCAGCATAGCTTTTGTTGTGCATGAGCAGAAGCTCAAGTTCCCTGGC	575	0	CUST_99959_PI248252247	CUST_99959_PI248252247	CUST_99959_PI248252247	Unknown	1032.58	222.573	0	1	6.285771e+002	6.352183e+001	0	1	63	5.440635e+002	539	1.098740e+002	1.097124e+002	28	5.792857e+001	58	7.802794e+000	9.266250e+000	0	0	0	0	0	0	0	0	473.292	47.8293	1	5.878e-168	1	1	70.7714	7.80279	1	0	70.7714	57.5363	57.5363	506.977	0.752958	57.9286	7.80279	0	483.405	0	0
DATA	707	9	27	unmapped	0		0	CTACTCACTTTTAACGCCATGTCTGACGACGAGCATCACGAGCAGAACTTCGACCAGGCC	577	0	CUST_28719_PI248252247	CUST_28719_PI248252247	CUST_28719_PI248252247	Unknown	1058.56	223.027	0	1	7.108544e+003	7.109129e+002	0	0	63	5.446841e+003	5186	8.120062e+002	9.529411e+002	33	5.515152e+001	58	8.012183e+000	8.895600e+000	0	0	0	0	0	0	0	0	5375.94	537.639	1	1.26384e-316	1	1	70.8963	8.01218	1	0	70.8963	48.5334	48.5334	5409.76	0.756265	55.1515	8.01218	0	5386	0	0
DATA	708	9	28	unmapped	0		0	TCATTCCTGGTTGCGGGCTCACGATGCTACCAGCAGATTAATTCACAACATGAATTTGTT	579	0	CUST_116908_PI248252247	CUST_116908_PI248252247	CUST_116908_PI248252247	Unknown	1083.8	223.319	0	1	8.628057e+003	8.628535e+002	0	0	65	6.624554e+003	6320	1.063455e+003	1.306912e+003	28	5.742857e+001	58	6.724354e+000	8.339625e+000	0	0	0	0	0	0	0	0	6553.53	655.389	1	0	1	1	71.0265	6.72435	1	0	71.0265	46.8651	46.8651	6587.47	0.75956	57.4286	6.72435	0	6563.54	0	0
DATA	709	9	29	unmapped	0		0	TCTTTTTGATCAATCTATTCCGGAACAATGGTGGAGGCGGATGTTTCATCGCGCAGTTAA	581	0	CUST_88612_PI248252247	CUST_88612_PI248252247	CUST_88612_PI248252247	Unknown	1108.35	223.319	0	1	9.423372e+001	1.306063e+001	3	3	60	1.430333e+002	141.5	1.771906e+001	1.482600e+001	37	5.751351e+001	57	8.995745e+000	8.895600e+000	0	0	0	0	0	0	0	0	71.8816	9.96266	1	9.36612e-058	1	1	71.1518	8.99574	1	0	71.1518	47.5395	47.5395	105.947	0.762801	57.5135	8.99574	0	81.856	0	0
DATA	710	9	30	unmapped	0		0	TCCACCGTTTTTCATGCCGTACACTATTTACTCTAATACATATCACTCACATTTCACATG	583	0	CUST_28592_PI248252247	CUST_28592_PI248252247	CUST_28592_PI248252247	Unknown	1134.37	223.307	0	1	1.108789e+004	1.108826e+003	0	0	65	8.568215e+003	8013	1.802543e+003	2.184611e+003	36	5.630556e+001	57	8.674493e+000	7.042350e+000	0	0	0	0	0	0	0	0	8496.94	849.722	1	0	1	1	71.278	8.67449	1	0	71.278	47.8731	47.8731	8531.13	0.766326	56.3056	8.67449	0	8506.88	0	0
DATA	711	9	31	unmapped	0		0	ACATTATCGAATGCATGGCCAACTCGGACAACGTTATCCGCGCCGGCCTCACGCCCAAGC	585	0	CUST_19435_PI248252247	CUST_19435_PI248252247	CUST_19435_PI248252247	Unknown	1159.43	223.157	0	1	3.393976e+003	3.395159e+002	0	1	63	2.683968e+003	2645	3.412806e+002	3.587892e+002	31	5.732258e+001	57	9.086206e+000	8.154300e+000	0	0	0	0	0	0	0	0	2612.57	261.348	1	1.93127e-272	1	1	71.3972	9.08621	1	0	71.3972	47.5395	47.5395	2646.88	0.769767	57.3226	9.08621	0	2622.48	0	0
DATA	712	9	32	unmapped	0		0	TAATATTTGCCTCTCGTGCCGTCTTCTCGTCGACCAGTTGACGACCAGAGAAAATCAACC	587	0	CUST_87593_PI248252247	CUST_87593_PI248252247	CUST_87593_PI248252247	Unknown	1185.42	223.427	0	1	6.455051e+002	6.516365e+001	0	1	63	5.708095e+002	574	5.719149e+001	5.596815e+001	35	5.328571e+001	56	8.035112e+000	9.636900e+000	0	0	0	0	0	0	0	0	499.298	50.4041	1	3.21619e-171	1	1	71.5117	8.03511	1	0	71.5117	57.5363	57.5363	533.724	0.7735	53.2857	8.03511	0	509.169	0	0
DATA	713	9	33	unmapped	0		0	CCCATCTTTTCTTTATCGGCCTTTTTCTTCGCAACGTTGCGCTCTTGCTCCTCTCTTCTC	589	0	CUST_41965_PI248252247	CUST_41965_PI248252247	CUST_41965_PI248252247	Unknown	1210.5	223.5	0	1	1.149190e+002	1.452096e+001	3	1	64	1.609375e+002	158.5	2.306917e+001	2.112705e+001	38	5.650000e+001	57	8.592108e+000	8.524950e+000	0	0	0	0	0	0	0	0	89.3055	11.2845	1	2.86371e-069	1	1	71.632	8.59211	1	0	71.632	57.5363	57.5363	123.851	0.777117	56.5	8.59211	0	99.1584	0	0
DATA	714	9	34	unmapped	0		0	AAGTATATCCGTATCATCTTTTTCATTACCCGAGCACTAATGGGGATTGTGTCCCAAGTT	591	0	CUST_130650_PI248252247	CUST_130650_PI248252247	CUST_130650_PI248252247	Unknown	1236.12	224.187	0	1	4.758280e+003	4.759100e+002	0	0	66	3.787924e+003	3634.5	7.443313e+002	9.666552e+002	32	5.775000e+001	57	7.148201e+000	6.857025e+000	0	0	0	0	0	0	0	0	3716.18	371.682	1	5.13998e-294	1	1	71.7394	7.1482	1	0	71.7394	47.8731	47.8731	3750.84	0.780993	57.75	7.1482	0	3726	0	0
DATA	715	9	35	unmapped	0		0	GAATCGACTTCCTAAGTAAGACTATGTACCTCGAGGATAGAACAGTAAGACTGCAGCTGT	593	0	CUST_37658_PI248252247	CUST_37658_PI248252247	CUST_37658_PI248252247	Unknown	1261.57	224.29	0	1	2.332019e+003	2.333675e+002	0	0	65	1.901892e+003	1850	3.140145e+002	3.528588e+002	30	5.716667e+001	56.5	8.073299e+000	8.524950e+000	0	0	0	0	0	0	0	0	1830.06	183.136	1	1.20321e-250	1	1	71.8352	8.0733	1	0	71.8352	46.8651	46.8651	1864.81	0.784752	57.1667	8.0733	0	1839.84	0	0
DATA	716	9	36	unmapped	0		0	ATTTCCGAGATACACACAGCGGGCTTCGCCTCCGCTGCTAACAAATCTTACCTCTCTCAT	595	0	CUST_76752_PI248252247	CUST_76752_PI248252247	CUST_76752_PI248252247	Unknown	1287	224.429	0	1	7.091429e+002	7.145183e+001	1	0	62	6.310968e+002	627	8.067923e+001	8.450820e+001	36	5.330556e+001	54.5	8.824704e+000	9.266250e+000	0	0	0	0	0	0	0	0	559.19	56.3428	1	3.93266e-178	1	1	71.9072	8.8247	1	0	71.9072	46.8651	46.8651	594.011	0.788543	53.3056	8.8247	0	568.927	0	0
DATA	717	9	37	unmapped	0		0	CGGCTCCAACAGAGGATCTGGCTCGGGCTCCTTGACACCAAATCGCTTGCAGAGCAGCTT	597	0	CUST_52264_PI248252247	CUST_52264_PI248252247	CUST_52264_PI248252247	Unknown	1312.14	223.593	0	1	7.623358e+001	1.157408e+001	2	0	62	1.323387e+002	129	2.276101e+001	2.446290e+001	32	5.293750e+001	51	7.183931e+000	6.857025e+000	0	0	0	0	0	0	0	0	60.3839	9.16772	1	4.64597e-049	1	1	71.9548	7.18393	1	0	71.9548	56.9804	56.9804	95.2527	0.792091	52.9375	7.18393	0	70.0633	0	0
DATA	718	9	38	unmapped	0		0	AACTACGACGGCTGCTCACGTTTTCTATTAACATACGTTATCATGTCTGGTCTCAGCGGA	599	0	CUST_101378_PI248252247	CUST_101378_PI248252247	CUST_101378_PI248252247	Unknown	1337.44	224.027	0	1	7.157493e+002	7.209772e+001	0	0	63	6.416984e+002	608	1.194895e+002	1.145308e+002	31	5.593548e+001	52	9.577527e+000	1.000755e+001	0	0	0	0	0	0	0	0	569.699	57.386	1	2.87079e-179	1	1	71.9992	9.57753	1	0	71.9992	49.1849	49.1849	604.612	0.795948	55.9355	9.57753	0	579.311	0	0
DATA	719	9	39	unmapped	0		0	TGCGTCACGGAATAATCGGGATTGACGTGAATAGGCCCATGCTCGAACAAAAGACCAGGA	601	0	CUST_138632_PI248252247	CUST_138632_PI248252247	CUST_138632_PI248252247	Unknown	1362.91	223.935	0	0	4.655291e+001	9.801888e+000	2	0	65	1.092615e+002	110	1.800284e+001	1.630860e+001	34	5.673529e+001	55.5	8.210521e+000	9.451575e+000	0	0	0	0	0	0	0	0	37.2289	7.83867	1	1.52209e-028	1	1	72.0327	8.21052	1	0	72.0327	65	65	72.1755	0.799711	56.7353	8.21052	0	46.7734	0	0
DATA	720	9	40	unmapped	0		0	ATGTAAATGACTGTCACAGCGTTTTTGGGTTGTCCATCTCTGGTGACTTGGCCAATCCAT	603	0	CUST_97446_PI248252247	CUST_97446_PI248252247	CUST_97446_PI248252247	Unknown	1388.5	224	0	1	5.878421e+001	1.040473e+001	1	0	61	1.192951e+002	119	1.948875e+001	2.075640e+001	23	5.382609e+001	53	5.122607e+000	4.077150e+000	0	0	0	0	0	0	0	0	47.2339	8.36035	1	6.88114e-038	1	1	72.0611	5.12261	1	0	72.0611	54.1152	54.1152	82.2091	0.803514	53.8261	5.12261	0	56.7103	0	0
DATA	721	9	41	unmapped	0		0	TTGTACATCCCGTGTAACTGGAAATGGACACTGTTTTTTCTATCGATGACTGATGGTTCG	605	0	CUST_56881_PI248252247	CUST_56881_PI248252247	CUST_56881_PI248252247	Unknown	1413.72	224.448	0	1	3.021387e+004	3.021399e+003	0	0	64	2.446447e+004	23425.9	4.506443e+003	5.959243e+003	28	5.432143e+001	53	8.064800e+000	1.074885e+001	0	0	1	0	0	0	0	0	24392.4	2439.25	1	0	1	1	72.0855	8.0648	1	0	72.0855	45.835	45.835	24427.4	0.807324	54.3214	8.0648	0	24401.8	0	0
DATA	722	9	42	unmapped	0		0	GTGCCAGCGGGGTTCTCTGCAAAGACAACAGCCATGCCAAGCGCAAGATGCCAATCGATG	607	0	CUST_153286_PI248252247	CUST_153286_PI248252247	CUST_153286_PI248252247	Unknown	1439	224.455	0	1	1.274345e+002	1.532125e+001	1	2	59	1.754576e+002	175	2.436598e+001	2.075640e+001	34	5.294118e+001	52.5	8.605640e+000	7.783650e+000	0	0	0	0	0	0	0	0	103.352	12.4258	1	2.38058e-077	1	1	72.106	8.60564	1	0	72.106	55.8519	55.8519	138.372	0.811018	52.9412	8.60564	0	112.698	0	0
DATA	723	9	43	unmapped	0		0	ATGAAGCTCATGGACATCGATACAGACTCCCTTGGCATACCCGACACCGACTACGACGCG	609	0	CUST_43840_PI248252247	CUST_43840_PI248252247	CUST_43840_PI248252247	Unknown	1464.5	224.5	0	1	5.192348e+002	5.260930e+001	0	0	68	4.951618e+002	501	8.425417e+001	7.561260e+001	33	5.766667e+001	56	9.109290e+000	1.037820e+001	0	0	0	0	0	0	0	0	423.027	42.8614	1	4.08134e-161	1	1	72.1348	9.10929	1	0	72.1348	57.5363	57.5363	458.076	0.814712	57.6667	9.10929	0	432.325	0	0
DATA	724	9	44	unmapped	0		0	CCTCCGGACTTCTTATAAGTCCAAAAGAACCATCCCGCGGTATACTGTTCGTAGAGTTGC	611	0	CUST_167451_PI248252247	CUST_167451_PI248252247	CUST_167451_PI248252247	Unknown	1489.67	224.5	0	1	8.673587e+000	8.474365e+000	1	0	65	7.924615e+001	79	1.173540e+001	1.260210e+001	31	5.754839e+001	57	1.052565e+001	1.037820e+001	0	0	0	0	0	0	0	0	7.09763	6.9346	1	0.00835274	1	0	72.1485	10.5256	1	0	72.1485	57.5363	57.5363	42.1602	0.818303	57.5484	10.5256	0	16.3401	1	0
DATA	725	9	45	unmapped	0		0	ATTATCGAGTTTGAGCTATGGGCTGAAGACGCTACAACCTACGTGAACGAGTCTTGTTAC	613	0	CUST_123537_PI248252247	CUST_123537_PI248252247	CUST_123537_PI248252247	Unknown	1515.8	224.761	0	1	2.730788e+003	2.732077e+002	0	0	64	2.316969e+003	2248	4.264142e+002	4.757293e+002	34	5.311765e+001	54	6.682246e+000	5.930400e+000	0	0	0	0	0	0	0	0	2244.8	224.586	1	3.75744e-263	1	1	72.1711	6.68225	1	0	72.1711	46.8651	46.8651	2279.88	0.822033	53.1176	6.68225	0	2253.99	0	0
DATA	726	9	46	unmapped	0		0	CCGTGTATCATCGTCATCTGCGGACTCGAGCTCGCGTCCTCAGCAAGACAATCCATTCAA	615	0	CUST_157598_PI248252247	CUST_157598_PI248252247	CUST_157598_PI248252247	Unknown	1541	224.729	0	1	1.654561e+003	1.656670e+002	0	0	65	1.438031e+003	1431	1.742026e+002	1.868076e+002	38	5.468421e+001	55	8.440908e+000	7.968975e+000	0	0	0	0	0	0	0	0	1365.85	136.759	1	9.74686e-233	1	1	72.1806	8.44091	1	0	72.1806	46.8651	46.8651	1400.94	0.825506	54.6842	8.44091	0	1375	0	0
DATA	727	9	47	unmapped	0		0	CTTGCGAGTTGTTTGAGTTTGAGCTTTGTGCTAATACGCTTAATGGATATGGATACCTTC	617	0	CUST_116027_PI248252247	CUST_116027_PI248252247	CUST_116027_PI248252247	Unknown	1566.55	224.813	0	1	7.811146e+003	7.811589e+002	0	0	65	6.547508e+003	6240	1.386484e+003	1.613810e+003	35	5.480000e+001	56	7.238784e+000	7.783650e+000	0	0	0	0	0	0	0	0	6475.31	647.568	1	0	1	1	72.1968	7.23878	1	0	72.1968	49.1849	49.1849	6510.42	0.828983	54.8	7.23878	0	6484.43	0	0
DATA	728	9	48	unmapped	0		0	CCATGTGCAGTCTAGGGGACAACCTTTTATTACATTCAGTATTACGACCTAATTTACGCT	619	0	CUST_140151_PI248252247	CUST_140151_PI248252247	CUST_140151_PI248252247	Unknown	1592	225.203	0	1	9.997277e+003	9.997620e+002	0	0	65	8.394323e+003	8067	1.616825e+003	2.022266e+003	39	5.843590e+001	57	8.497042e+000	8.895600e+000	0	0	0	0	0	0	0	0	8322.11	832.239	1	0	1	1	72.2177	8.49704	1	0	72.2177	46.8651	46.8651	8357.24	0.832437	58.4359	8.49704	0	8331.19	0	0
DATA	729	9	49	unmapped	0		0	AGGTGAGAAGAAAGAATGAGTGCAAGATGGTTGTTTCGTCTGACGTTTCTTCTGTATAGG	621	0	CUST_66778_PI248252247	CUST_66778_PI248252247	CUST_66778_PI248252247	Unknown	1616.61	224.931	8.29118	1	8.291176e+000	8.296406e+000	1	0	63	7.907937e+001	80	1.512987e+001	1.667925e+001	27	5.951852e+001	59	7.324198e+000	7.413000e+000	0	0	0	0	0	0	0	0	6.85532	6.93216	0	0.0107873	1	0	72.224	7.3242	1	1	72.224	53.8203	53.8203	41.9934	0.835562	59.5185	7.3242	0	15.914	1	0
DATA	730	9	50	unmapped	0		0	AGAAGGAGCGTGAGGCTAAGCAGCAGTAGAGGTCCCAGTCTTTTCTTTCTTTCTTTTCTG	623	0	CUST_33332_PI248252247	CUST_33332_PI248252247	CUST_33332_PI248252247	Unknown	1642.59	225.225	0	1	3.550415e+003	3.551367e+002	0	0	65	3.050662e+003	2948	5.833526e+002	7.064589e+002	25	5.484000e+001	54	7.039650e+000	5.930400e+000	0	0	0	0	0	0	0	0	2978.43	297.922	1	1.82525e-280	1	1	72.2355	7.03965	1	0	72.2355	47.8731	47.8731	3013.58	0.838895	54.84	7.03965	0	2987.46	0	0
DATA	731	9	51	unmapped	0		0	TGACTTGCCACCTAGAGACTTTTTGAACGCAATGATACGCTCCCTTATTTTACGTTCGCG	625	0	CUST_60933_PI248252247	CUST_60933_PI248252247	CUST_60933_PI248252247	Unknown	1668.03	225.136	0	1	4.193505e+001	9.203618e+000	1	0	65	1.075538e+002	107	1.822861e+001	1.779120e+001	27	5.318519e+001	53	7.374786e+000	5.189100e+000	0	0	0	0	0	0	0	0	35.3088	7.74932	1	1.09556e-026	1	1	72.2451	7.37479	1	0	72.2451	46.5243	46.5243	70.4678	0.841987	53.1852	7.37479	0	44.3282	0	0
DATA	732	9	52	unmapped	0		0	TTGATCTCAAATCACTGACGGATGATGTGCTCTATGAGGCCTATCGAACTGAGAAGCTCA	627	0	CUST_172161_PI248252247	CUST_172161_PI248252247	CUST_172161_PI248252247	Unknown	1693.13	225.474	0	1	7.165564e+003	7.166029e+002	0	0	64	6.127359e+003	5971.5	9.833206e+002	1.063210e+003	28	5.464286e+001	55	3.581995e+000	3.706500e+000	0	0	0	0	0	0	0	0	6055.11	605.55	1	4.94066e-324	1	1	72.2537	3.58199	1	0	72.2537	50.1463	50.1463	6090.27	0.845029	54.6429	3.58199	0	6064.11	0	0
DATA	733	9	53	unmapped	0		0	CGACTTGGGTGCAAGAACGTCGTTGTATGCTCGCACGATGGCAGGGAGTTCCCAAAAGTC	629	0	CUST_43479_PI248252247	CUST_43479_PI248252247	CUST_43479_PI248252247	Unknown	1718.4	225.853	0	1	9.247606e+002	9.283316e+001	0	0	65	8.564462e+002	824	1.650725e+002	1.964445e+002	30	5.263333e+001	52	4.664490e+000	2.779875e+000	0	0	0	0	0	0	0	0	784.195	78.7223	1	8.59074e-199	1	1	72.251	4.66449	1	0	72.251	48.8603	48.8603	819.36	0.847998	52.6333	4.66449	0	793.182	0	0
DATA	734	9	54	unmapped	0		0	TATACGGAAGACAGTGAAGGGGTAACAGTTCAAGCCAAACATGATCAAGTCCAGAATTTG	631	0	CUST_122097_PI248252247	CUST_122097_PI248252247	CUST_122097_PI248252247	Unknown	1743.95	225.75	0	1	8.757693e+000	8.155081e+000	3	1	62	7.969355e+001	79	1.128409e+001	1.019287e+001	33	5.569697e+001	54	8.879347e+000	1.037820e+001	0	0	0	0	0	0	0	0	7.45101	6.93831	1	0.00568609	1	0	72.2425	8.87935	1	0	72.2425	44.0646	44.0646	42.6075	0.850796	55.697	8.87935	0	16.4236	1	0
DATA	735	9	55	unmapped	0		0	AAATGAGGAAATTCTTCTCCAGTTCTGGCGGACGCAGATGATCTGGCGGCGCGTTCACCG	633	0	CUST_150478_PI248252247	CUST_150478_PI248252247	CUST_150478_PI248252247	Unknown	1769.11	225.632	0	1	1.107136e+001	8.158273e+000	2	0	62	8.167742e+001	81.5	1.443218e+001	1.464068e+001	35	5.117143e+001	50	7.547831e+000	7.783650e+000	0	0	0	0	0	0	0	0	9.44874	6.96259	1	0.000503668	1	0	72.2287	7.54783	1	0	72.2287	49.5074	49.5074	44.5914	0.85344	51.1714	7.54783	0	18.4081	1	0
DATA	736	9	56	unmapped	0		0	AATTTCTTGGAACGAAACAGGCAAGCCGCCCTCAAGTGCCGTCAACGTAAGAAGGCTTGG	635	0	CUST_195242_PI248252247	CUST_195242_PI248252247	CUST_195242_PI248252247	Unknown	1794.58	225.573	0	1	1.584636e+003	1.586684e+002	0	0	64	1.428688e+003	1420.5	2.260235e+002	2.210927e+002	36	5.866667e+001	58	1.129855e+001	1.037820e+001	0	0	0	0	0	0	0	0	1356.48	135.823	1	2.57208e-232	1	1	72.2098	11.2985	1	0	72.2098	57.5363	57.5363	1391.6	0.856019	58.6667	11.2985	0	1365.42	0	0
DATA	737	9	57	unmapped	0		0	GCAATCATGACGGAGGAGGCGCCTGTCTCCATTCTGAAGCGCTTAGCATCTTCAAGTCCT	637	0	CUST_174351_PI248252247	CUST_174351_PI248252247	CUST_174351_PI248252247	Unknown	1820	225.545	0	1	2.306339e+001	8.359757e+000	0	0	62	9.198387e+001	92	1.315917e+001	1.167547e+001	37	5.824324e+001	58	1.055779e+001	1.037820e+001	0	0	0	0	0	0	0	0	19.7995	7.17671	1	7.96674e-012	1	0	72.1843	10.5578	1	0	72.1843	55.8519	55.8519	54.8979	0.858483	58.2432	10.5578	0	28.7334	0	0
DATA	738	9	58	unmapped	0		0	AAGTACTTGTGAGAGGCAGAAGGACCTACTCCATGCACGACAATTTAACCATATAATTTC	639	0	CUST_158718_PI248252247	CUST_158718_PI248252247	CUST_158718_PI248252247	Unknown	1845.5	226	0	1	1.170637e+003	1.173376e+002	0	0	62	1.080000e+003	1049	1.692181e+002	2.027455e+002	28	5.525000e+001	53	8.792358e+000	9.636900e+000	0	0	0	0	0	0	0	0	1007.84	101.019	1	3.88317e-214	1	1	72.1638	8.79236	1	0	72.1638	54.1152	54.1152	1042.91	0.86093	55.25	8.79236	0	1016.76	0	0
DATA	739	9	59	unmapped	0		0	CGAGATAGGTCGTGTTGACGATCGAGAACAGGAACATGAGCACGCTCATAATAATGAAGT	641	0	CUST_164854_PI248252247	CUST_164854_PI248252247	CUST_164854_PI248252247	Unknown	1871.03	226.194	0	1	3.963693e+001	8.920317e+000	2	0	64	1.063594e+002	105	1.564626e+001	1.482600e+001	38	5.476316e+001	54	7.930217e+000	9.451575e+000	0	0	0	0	0	0	0	0	34.215	7.7001	1	1.26904e-025	1	0	72.1444	7.93022	1	0	72.1444	46.8651	46.8651	69.2734	0.86321	54.7632	7.93022	0	43.147	0	0
DATA	740	9	60	unmapped	0		0	TTAGCAATCTCTCGTAACCCCACACCAGCTTCGACGCGCTCAAAGACCTTGACACCTCCG	642	0	CUST_203591_PI248252247	CUST_203591_PI248252247	CUST_203591_PI248252247	Unknown	1896.56	226.094	0	1	5.097946e+001	9.462554e+000	0	0	63	1.162540e+002	115	1.489638e+001	1.519665e+001	30	5.516667e+001	53.5	7.670289e+000	7.227675e+000	0	0	0	0	0	0	0	0	44.1133	8.18809	1	4.80718e-035	1	1	72.1407	7.67029	1	0	72.1407	44.4243	44.4243	79.168	0.865315	55.1667	7.67029	0	53.0739	0	0
DATA	741	9	61	unmapped	0		0	TCAATCATCTAGCAATCATGTGCCGACAGATTGTTGAAGGAACTCAATGGAGTCGTTGCG	644	0	CUST_136176_PI248252247	CUST_136176_PI248252247	CUST_136176_PI248252247	Unknown	1922.42	226.831	0	1	1.082466e+003	1.085383e+002	0	0	64	1.011141e+003	988.5	1.535673e+002	1.919967e+002	40	5.435000e+001	53.5	8.742909e+000	9.822225e+000	0	0	0	0	0	0	0	0	939.012	94.1542	1	8.24199e-210	1	1	72.1286	8.74291	1	0	72.1286	43.7019	43.7019	974.055	0.867475	54.35	8.74291	0	947.993	0	0
DATA	742	9	62	unmapped	0		0	TACCTTTGATAGGAACATTTGCATATGTATTGTACTAGTTACATGAATTGACCTACATCG	646	0	CUST_51487_PI248252247	CUST_51487_PI248252247	CUST_51487_PI248252247	Unknown	1947	226.455	0	1	3.971068e+002	4.049592e+001	4	2	56	4.172857e+002	408.5	6.207231e+001	5.615348e+001	36	5.661111e+001	55	7.639289e+000	6.486375e+000	0	0	0	0	0	0	0	0	345.173	35.1998	1	9.58157e-149	1	1	72.1126	7.63929	1	0	72.1126	55.8519	55.8519	380.2	0.86922	56.6111	7.63929	0	354.184	0	0
DATA	743	9	63	unmapped	0		0	GTAGAGTGCAAACGATACATGGATGCTTTCGCAAACATCGGTGAGATAATATCGATCGTC	648	0	CUST_202877_PI248252247	CUST_202877_PI248252247	CUST_202877_PI248252247	Unknown	1972.64	227.171	0	1	2.405951e+001	8.276216e+000	0	0	65	9.306154e+001	93	1.389006e+001	1.408470e+001	33	5.418182e+001	54	7.290638e+000	6.671700e+000	0	0	0	0	0	0	0	0	20.9586	7.20955	1	7.1999e-013	1	0	72.1029	7.29064	1	0	72.1029	47.2035	47.2035	55.9755	0.871116	54.1818	7.29064	0	30.0041	0	0
DATA	744	9	64	unmapped	0		0	CGGCAAACGAAGATTCCATTTCTCTCGCTTTAGCTAATAAGCTTTGTGATGCGTATGTGC	650	0	CUST_3940_PI248252247	CUST_3940_PI248252247	CUST_3940_PI248252247	Unknown	1998.43	227.29	0	1	3.369845e+002	3.461288e+001	0	0	65	3.662154e+002	362	6.577459e+001	7.042350e+001	33	6.181818e+001	60	9.995169e+000	1.260210e+001	0	0	0	0	0	0	0	0	294.119	30.21	1	4.87868e-139	1	1	72.0966	9.99517	1	0	72.0966	46.8651	46.8651	329.129	0.872796	61.8182	9.99517	0	303.215	0	0
DATA	745	9	65	unmapped	0		0	GCAAGTACCCCGGTTGCCAACGTCGGTGTACGGTGGTTGTGTGGCACCGACTATAAGTAG	652	0	CUST_183070_PI248252247	CUST_183070_PI248252247	CUST_183070_PI248252247	Unknown	2023.22	226.597	0	1	4.000503e+002	4.077589e+001	0	0	65	4.218000e+002	412	6.605897e+001	7.931910e+001	31	5.448387e+001	53	6.054590e+000	5.189100e+000	0	0	0	0	0	0	0	0	349.709	35.6448	1	1.54331e-149	1	1	72.091	6.05459	1	0	72.091	49.8279	49.8279	384.714	0.874163	54.4839	6.05459	0	358.866	0	0
DATA	746	9	66	unmapped	0		0	AAACGAGACTGCACTGCAGACCTGGTTGCAAAGTGGAAGCGCAGCAGAGCTGGTGATAGG	654	0	CUST_123527_PI248252247	CUST_123527_PI248252247	CUST_123527_PI248252247	Unknown	2048.56	226.74	0	1	3.084736e+003	3.085742e+002	0	0	66	2.773045e+003	2706.5	3.928338e+002	4.759146e+002	26	5.553846e+001	54	7.414746e+000	8.895600e+000	0	0	0	0	0	0	0	0	2700.97	270.185	1	1.77195e-274	1	1	72.0758	7.41475	1	0	72.0758	49.5074	49.5074	2735.96	0.875592	55.5385	7.41475	0	2710.18	0	0
DATA	747	9	67	unmapped	0		0	TCTTGTGACACCTTATCATAGGTTTGGCATTCCGTAGTTGAATGTACGAACAGTTTCTCA	656	0	CUST_166551_PI248252247	CUST_166551_PI248252247	CUST_166551_PI248252247	Unknown	2074.2	227.239	0	1	4.172729e+003	4.173471e+002	0	0	64	3.731484e+003	3606	7.200486e+002	8.915986e+002	33	5.451515e+001	54	8.642631e+000	7.413000e+000	0	0	0	0	0	0	0	0	3659.41	366.006	1	4.50472e-293	1	1	72.0753	8.64263	1	0	72.0753	46.8651	46.8651	3694.4	0.876982	54.5152	8.64263	0	3668.69	0	0
DATA	748	9	68	unmapped	0		0	CAGGAATTGCAAAGTATGAACATTGCTCCTCGGTTGTATACCGTCTCAACTGGTCGTGTA	658	0	CUST_53974_PI248252247	CUST_53974_PI248252247	CUST_53974_PI248252247	Unknown	2099.37	227.127	0	1	2.638989e+004	2.639001e+003	0	0	66	2.324613e+004	22577.7	3.779462e+003	4.593324e+003	28	5.842857e+001	57	8.121433e+000	9.266250e+000	0	0	1	0	0	0	0	0	23174.1	2317.42	1	0	1	1	72.0403	8.12143	1	0	72.0403	47.5395	47.5395	23209	0.878143	58.4286	8.12143	0	23183.4	0	0
DATA	749	9	69	unmapped	0		0	AAGTTCCTTAACAAGATTCTACCTATTACCGAGTGGACTTAGCGCCCAGGGACTCGATAA	660	0	CUST_40096_PI248252247	CUST_40096_PI248252247	CUST_40096_PI248252247	Unknown	2124.5	227	7.87966	0	7.879663e+000	7.845985e+000	0	0	62	6.977419e+001	69	1.154381e+001	1.111950e+001	30	5.316667e+001	53	1.021521e+001	7.042350e+000	0	0	0	0	0	0	0	0	-2.23954	6.89818	0	0.400039	1	0	72.0137	10.2152	1	0	72.0137	65	65	32.6882	0.879199	53.1667	10.2152	0	7.15069	1	0
DATA	750	9	70	unmapped	0		0	CTGAACGCATCGACATAGCCTTTCATAGAGTACCGGTTCGATGCCCTTCTCGCGCATCTT	662	0	CUST_19102_PI248252247	CUST_19102_PI248252247	CUST_19102_PI248252247	Unknown	2150.5	227.548	0	1	1.353555e+002	1.564026e+001	4	0	62	1.911129e+002	188	2.779498e+001	2.094172e+001	33	5.784848e+001	56	1.147040e+001	1.111950e+001	0	0	0	0	0	0	0	0	119.152	13.768	1	2.05037e-085	1	1	71.9604	11.4704	1	0	71.9604	43.7019	43.7019	154.027	0.880293	57.8485	11.4704	0	128.582	0	0
DATA	751	9	71	unmapped	0		0	TCTACAGAAGCTCACGATTGCCATTGCGCATCAACACCAAAGGATATTTCGACGAACGTT	664	0	CUST_70624_PI248252247	CUST_70624_PI248252247	CUST_70624_PI248252247	Unknown	2175.97	227.556	0	1	3.270726e+003	3.271663e+002	0	0	63	2.954048e+003	2922	4.829898e+002	5.200219e+002	38	5.515789e+001	55	8.075744e+000	8.154300e+000	0	0	0	0	0	0	0	0	2882.12	288.295	1	1.87836e-278	1	1	71.9251	8.07574	1	0	71.9251	43.7019	43.7019	2916.96	0.881187	55.1579	8.07574	0	2891.62	0	0
DATA	752	9	72	unmapped	0		0	TATAACCCGTACAACCCAGCCTATGTACCACCGATCGGGGAGGCGGTACCACAGTATGCA	666	0	CUST_16491_PI248252247	CUST_16491_PI248252247	CUST_16491_PI248252247	Unknown	2201.21	227.74	0	1	2.762711e+003	2.763818e+002	0	0	64	2.508625e+003	2457	3.770529e+002	4.785091e+002	36	5.566667e+001	56.5	9.261287e+000	1.130482e+001	0	0	0	0	0	0	0	0	2436.74	243.772	1	3.56132e-268	1	1	71.8819	9.26129	1	0	71.8819	48.5334	48.5334	2471.54	0.882012	55.6667	9.26129	0	2446.3	0	0
DATA	753	9	73	unmapped	0		0	GAAATCACCGTTGTGCCGCAGTCTCTCCAGTACTAACACCACCCTTGTATGCATACAACG	668	0	CUST_102058_PI248252247	CUST_102058_PI248252247	CUST_102058_PI248252247	Unknown	2226.6	227.766	0	1	1.400885e+003	1.403063e+002	0	0	65	1.308400e+003	1253	1.893041e+002	2.312856e+002	31	5.203226e+001	52	7.863349e+000	7.413000e+000	0	0	0	0	0	0	0	0	1236.61	123.853	1	1.18098e-226	1	1	71.7884	7.86335	1	0	71.7884	49.8279	49.8279	1271.31	0.882736	52.0323	7.86335	0	1246.19	0	0
DATA	754	9	74	unmapped	0		0	TGGATGTTATTCGTCCATATCTTATCGGAGTTACGGCAAGGGTGATTATCGATTTCAGCG	670	0	CUST_171920_PI248252247	CUST_171920_PI248252247	CUST_171920_PI248252247	Unknown	2252.17	227.605	0	1	1.616131e+003	1.618017e+002	0	0	65	1.499385e+003	1457	2.742851e+002	3.350676e+002	26	5.726923e+001	57	5.575358e+000	3.706500e+000	0	0	0	0	0	0	0	0	1427.63	142.93	1	1.91065e-235	1	1	71.7529	5.57536	1	0	71.7529	49.8279	49.8279	1462.3	0.883364	57.2692	5.57536	0	1437.29	0	0
DATA	755	9	75	unmapped	0		0	TAACTGGCTTGAAATCCTTCAACTGCTTCTCAACCTCATCAACAATGGCCTTGTTCTTGA	672	0	CUST_9938_PI248252247	CUST_9938_PI248252247	CUST_9938_PI248252247	Unknown	2277.33	227.5	0	1	9.484027e+002	9.516081e+001	0	0	66	9.099848e+002	903.5	1.581820e+002	1.843984e+002	31	5.696774e+001	57	7.148351e+000	7.413000e+000	0	0	0	0	0	0	0	0	838.314	84.1147	1	7.13856e-203	1	1	71.6709	7.14835	1	0	71.6709	57.5363	57.5363	872.899	0.883922	56.9677	7.14835	0	848.021	0	0
DATA	756	9	76	unmapped	0		0	CACTGTGAACACATTACTCGTTGGTGCACTGTGCCCAAAAAGTGAGCCGCCTTGCGGGCT	674	0	CUST_101720_PI248252247	CUST_101720_PI248252247	CUST_101720_PI248252247	Unknown	2302.45	227.707	0	1	5.604933e+001	9.604404e+000	3	0	62	1.211613e+002	122	1.669710e+001	1.612328e+001	33	5.745455e+001	55	1.028680e+001	1.111950e+001	0	0	0	0	0	0	0	0	49.5734	8.49471	1	5.65761e-040	1	1	71.5879	10.2868	1	0	71.5879	49.1849	49.1849	84.0753	0.88446	57.4545	10.2868	0	59.3268	0	0
DATA	757	9	77	unmapped	0		0	ATATCGATACACCGACCCTAGTTGTTTCTCATGGACGCTTCTAGTTCTGTCTCCTTTTTT	676	0	CUST_103429_PI248252247	CUST_103429_PI248252247	CUST_103429_PI248252247	Unknown	2328	227.545	0	1	1.371028e+005	1.371028e+004	0	1	61	1.213949e+005	116749	2.065397e+004	2.301280e+004	33	6.115152e+001	60	1.022595e+001	1.111950e+001	0	0	1	0	0	0	0	0	121323	12132.3	1	0	1	1	71.5344	10.226	1	0	71.5344	55.8519	55.8519	121358	0.884908	61.1515	10.226	0	121333	0	0
DATA	758	9	78		130	HybridizationNegative	0		678	1	(+)eQC-40	EQC	EQC		2353.42	227.573	7.82507	1	7.825071e+000	7.794911e+000	1	1	62	7.346774e+001	73	1.122310e+001	1.223145e+001	35	5.531429e+001	55	5.432860e+000	5.559750e+000	0	0	0	0	0	0	0	0	2.00317	6.90109	0	0.451499	1	0	71.4646	5.43286	1	0	71.4646	57.5363	57.5363	36.3817	0.885333	55.3143	5.43286	0	11.9191	1	0
DATA	759	9	79	unmapped	0		0	GCCGCATCCAGTAACTATGAAGCCGCATACGACTAACACGGGGATATTTGGCATTATCGG	680	0	CUST_162883_PI248252247	CUST_162883_PI248252247	CUST_162883_PI248252247	Unknown	2379.15	228.097	0	1	1.451565e+002	1.647275e+001	1	0	65	1.999385e+002	196	2.759692e+001	2.742810e+001	33	5.233333e+001	51	7.231298e+000	4.447800e+000	0	0	0	0	0	0	0	0	128.577	14.5913	1	8.55114e-090	1	1	71.3611	7.2313	1	0	71.3611	46.8651	46.8651	162.852	0.885785	52.3333	7.2313	0	138.539	0	0
DATA	760	9	80		66	Structural	0		1	1	DarkCorner	DarkCorner	DarkCorner		2404.09	228.065	7.81799	1	7.817990e+000	7.794284e+000	0	0	67	7.473134e+001	72	1.434909e+001	1.593795e+001	31	5.293548e+001	52	8.233814e+000	8.154300e+000	0	0	0	0	0	0	0	0	3.44628	6.90679	0	0.196084	1	0	71.2851	8.23381	1	0	71.2851	54.4085	54.4085	37.6453	0.886135	52.9355	8.23381	0	13.4873	0	0
DATA	761	9	81		66	Structural	0		1	1	DarkCorner	DarkCorner	DarkCorner		2429.28	227.82	7.8152	1	7.815197e+000	7.782068e+000	2	0	63	7.179365e+001	70	1.046678e+001	1.111950e+001	37	5.381081e+001	54	5.322060e+000	4.447800e+000	0	0	0	0	0	0	0	0	0.578859	6.89843	0	0.827606	1	0	71.2148	5.32206	1	0	71.2148	44.4243	44.4243	34.7077	0.886452	53.8108	5.32206	0	10.7141	0	0
DATA	762	9	82		66	Structural	0		1	1	DarkCorner	DarkCorner	DarkCorner		2454.85	228.713	7.81134	1	7.811343e+000	7.777956e+000	1	0	64	6.757813e+001	68.5	1.097588e+001	1.130482e+001	36	5.261111e+001	52	7.871387e+000	7.783650e+000	0	0	0	0	0	0	0	0	-3.55627	6.89818	0	0.182272	1	0	71.1344	7.87139	1	0	71.1344	50.1463	50.1463	30.4921	0.886889	52.6111	7.87139	0	6.66339	0	0
DATA	763	9	83		66	Structural	0		1	1	DarkCorner	DarkCorner	DarkCorner		2480.42	228.481	7.80847	1	7.808468e+000	7.790952e+000	0	1	64	7.550000e+001	73.5	1.079241e+001	9.636900e+000	32	5.206250e+001	53	4.758270e+000	3.706500e+000	0	0	0	0	0	0	0	0	4.40801	6.91225	0	0.0988497	1	0	71.092	4.75827	1	0	71.092	50.1463	50.1463	38.414	0.887215	52.0625	4.75827	0	14.7649	0	0
DATA	764	9	84		66	Structural	0		1	1	DarkCorner	DarkCorner	DarkCorner		2505.66	228.575	7.80518	1	7.805177e+000	7.771818e+000	0	0	64	7.098438e+001	71	1.098266e+001	1.186080e+001	28	5.200000e+001	51.5	7.413701e+000	9.080925e+000	0	0	0	0	0	0	0	0	-0.00169839	6.89818	0	0.99949	1	0	70.9861	7.4137	1	0	70.9861	52.3208	52.3208	33.8984	0.887589	52	7.4137	0	10.4305	0	0
DATA	765	9	85		66	Structural	0		1	1	DarkCorner	DarkCorner	DarkCorner		2530.61	229.03	7.80137	1	7.801372e+000	7.768233e+000	1	0	64	7.148438e+001	73	9.634581e+000	9.822225e+000	45	5.406667e+001	53	7.145882e+000	6.671700e+000	0	0	0	0	0	0	0	0	0.501105	6.89837	0	0.850465	1	0	70.9833	7.14588	1	0	70.9833	45.4864	45.4864	34.3984	0.888022	54.0667	7.14588	0	11.1131	0	0
DATA	766	10	1		66	Structural	0		1	1	DarkCorner	DarkCorner	DarkCorner		411.947	227.68	9.21803	0	9.218030e+000	9.178632e+000	1	0	64	5.710938e+001	56	8.892867e+000	9.266250e+000	47	5.297872e+001	51	6.863544e+000	5.930400e+000	0	0	0	0	0	0	0	0	-9.78597	6.89818	0	0.000321292	1	0	66.8953	6.86354	1	0	66.8953	65	65	20.0234	0.751548	52.9787	6.86354	0	2.70162	0	0
DATA	767	10	2		66	Structural	0		1	1	DarkCorner	DarkCorner	DarkCorner		435.912	227.614	9.26989	0	9.269888e+000	9.230268e+000	0	0	64	5.932813e+001	59.5	8.657605e+000	9.822225e+000	27	5.270370e+001	52	6.786949e+000	7.413000e+000	0	0	0	0	0	0	0	0	-7.73421	6.89818	0	0.00413729	1	0	67.0623	6.78695	1	0	67.0623	65	65	22.2421	0.747344	52.7037	6.78695	0	4.60767	0	0
DATA	768	10	3		66	Structural	0		1	1	DarkCorner	DarkCorner	DarkCorner		461.5	228	9.31803	0	9.318027e+000	9.278201e+000	0	0	62	5.724194e+001	56	7.835785e+000	8.524950e+000	30	5.096667e+001	50.5	6.784787e+000	7.227675e+000	0	0	0	0	0	0	0	0	-9.984	6.89818	0	0.000245456	1	0	67.2259	6.78479	1	0	67.2259	65	65	20.1559	0.743483	50.9667	6.78479	0	2.18896	0	0
DATA	769	10	4		66	Structural	0		1	1	DarkCorner	DarkCorner	DarkCorner		486.5	228	9.35967	0	9.359671e+000	9.319667e+000	1	0	61	5.975410e+001	60	7.721519e+000	9.636900e+000	29	5.341379e+001	52	6.355634e+000	5.930400e+000	0	0	0	0	0	0	0	0	-7.63295	6.89818	0	0.0046401	1	0	67.387	6.35563	1	0	67.387	65	65	22.6681	0.740175	53.4138	6.35563	0	4.38648	0	0
DATA	770	10	5		66	Structural	0		1	1	DarkCorner	DarkCorner	DarkCorner		512.392	228.069	9.39647	0	9.396475e+000	9.356314e+000	1	0	63	5.761905e+001	55	8.683370e+000	8.524950e+000	36	5.188889e+001	50.5	7.558449e+000	8.339625e+000	0	0	0	0	0	0	0	0	-9.95158	6.89818	0	0.000256583	1	0	67.5706	7.55845	1	0	67.5706	65	65	20.533	0.737276	51.8889	7.55845	0	1.93129	0	0
DATA	771	10	6		66	Structural	0		1	1	DarkCorner	DarkCorner	DarkCorner		537.5	228.352	9.42588	1	9.425881e+000	9.385594e+000	0	0	66	5.877273e+001	58	8.129330e+000	8.524950e+000	32	5.393750e+001	52.5	8.526761e+000	9.080925e+000	0	0	0	0	0	0	0	0	-8.95669	6.89818	0	0.000950897	1	0	67.7294	8.52676	1	0	67.7294	57.5363	57.5363	21.6867	0.734976	53.9375	8.52676	0	2.77852	0	0
DATA	772	10	7	unmapped	0		0	CGAGTGCTTGTCAAAACAAAAGATGACTTCCTTAGAGGGTTCACGGGCACACCATTCATT	540	0	CUST_91115_PI248252247	CUST_91115_PI248252247	CUST_91115_PI248252247	Unknown	562.893	228.5	9.45031	0	9.450312e+000	9.410189e+000	1	0	63	6.841270e+001	67	8.331121e+000	7.042350e+000	35	5.354286e+001	52	7.317758e+000	6.301050e+000	0	0	0	0	0	0	0	0	0.521303	6.89838	0	0.844514	1	0	67.8914	7.31776	1	0	67.8914	65	65	31.3267	0.733076	53.5429	7.31776	0	12.1163	1	0
DATA	773	10	8	unmapped	0		0	CCACGACACATCTTACACGAGTCTGAGGACGGTAAGACGTACGTGGTCGAGGCAGAGCTT	542	0	CUST_195579_PI248252247	CUST_195579_PI248252247	CUST_195579_PI248252247	Unknown	588.029	228.884	0	1	2.758733e+003	2.760343e+002	1	1	64	2.086484e+003	2014.5	2.595062e+002	2.639028e+002	43	5.500000e+001	54	8.731443e+000	9.266250e+000	0	0	0	0	0	0	0	0	2018.45	201.963	1	1.20763e-256	1	1	68.0347	8.73144	1	0	68.0347	46.8651	46.8651	2049.4	0.731658	55	8.73144	0	2029.89	0	0
DATA	774	10	9	unmapped	0		0	CACTAAGCTATATTCACTGTTCGTTGCACCGCTCACTATGGGAGACAGATATGTCAAATA	544	0	CUST_198766_PI248252247	CUST_198766_PI248252247	CUST_198766_PI248252247	Unknown	613.425	228.537	0	1	2.038773e+001	9.660705e+000	0	0	64	8.307813e+001	83.5	1.520266e+001	1.612328e+001	37	5.562162e+001	54	8.699781e+000	9.636900e+000	0	0	0	0	0	0	0	0	14.8932	7.05712	1	1.01754e-007	1	0	68.1849	8.69978	1	0	68.1849	50.4627	50.4627	45.9921	0.730498	55.6216	8.69978	0	26.202	0	0
DATA	775	10	10		66	Structural	0		474	-1	(-)3xSLv1	NegativeControl	NegativeControl		637.532	227.979	9.49394	0	9.493945e+000	9.453367e+000	0	0	62	5.972581e+001	59	9.310965e+000	9.636900e+000	38	5.786842e+001	59	6.948346e+000	7.413000e+000	0	0	0	0	0	0	0	0	-8.63599	6.89818	0	0.00141981	1	0	68.3618	6.94835	1	0	68.3618	65	65	22.6398	0.729707	57.8684	6.94835	0	2.58786	1	0
DATA	776	10	11	unmapped	0		0	GGATGTGCTCGTCGCCTTCCTGTCGCTTCTAGACATGATATTACGCTTTATATATAAGCT	546	0	CUST_100398_PI248252247	CUST_100398_PI248252247	CUST_100398_PI248252247	Unknown	665.078	228.974	0	1	1.777189e+004	1.777214e+003	0	0	68	1.303315e+004	12520	2.478979e+003	3.001709e+003	42	5.892857e+001	59	9.934893e+000	9.266250e+000	0	0	0	0	0	0	0	0	12964.6	1296.48	1	0	1	1	68.5348	9.93489	1	0	68.5348	47.8731	47.8731	12996.1	0.729501	58.9286	9.93489	0	12975.7	0	0
DATA	777	10	12	unmapped	0		0	TCCAAGGCTCCATTTCCCAGGGACTAGGAATGGCATAGGGAGCATTCAAGGCGGTGCACT	548	0	CUST_10099_PI248252247	CUST_10099_PI248252247	CUST_10099_PI248252247	Unknown	689.912	228.614	0	1	4.888771e+002	4.979400e+001	0	1	63	4.253016e+002	420	5.668607e+001	6.189855e+001	31	5.745161e+001	57	6.820746e+000	5.930400e+000	0	0	0	0	0	0	0	0	356.601	36.3212	1	1.00633e-150	1	1	68.7006	6.82075	1	0	68.7006	57.259	57.259	388.216	0.729429	57.4516	6.82075	0	367.595	0	0
DATA	778	10	13	unmapped	0		0	ATTGTCCAGAAGATCCTTCTCGACGAGACGGGGCTGACATACATCTGCCACACATACGAG	550	0	CUST_9770_PI248252247	CUST_9770_PI248252247	CUST_9770_PI248252247	Unknown	715.274	229.219	0	1	2.585719e+003	2.587446e+002	0	0	64	1.956063e+003	1928.5	2.602960e+002	3.022651e+002	37	5.610811e+001	56	8.946706e+000	9.636900e+000	0	0	0	0	0	0	0	0	1887.21	188.847	1	1.57725e-252	1	1	68.8574	8.94671	1	0	68.8574	48.2044	48.2044	1918.98	0.729857	56.1081	8.94671	0	1898.09	0	0
DATA	779	10	14	unmapped	0		0	TCTCTTTCGAGACCAAAATTCGATTTGCTAGCGTGGACAGATTAGCATCGGCCATGACTA	552	0	CUST_68025_PI248252247	CUST_68025_PI248252247	CUST_68025_PI248252247	Unknown	740.929	229.114	0	1	2.721440e+001	9.827879e+000	1	0	66	8.890909e+001	87	1.332981e+001	1.297275e+001	34	5.302941e+001	52	9.010046e+000	9.080925e+000	0	0	0	0	0	0	0	0	19.8791	7.17891	1	6.76588e-012	1	0	69.03	9.01005	1	0	69.03	46.8651	46.8651	51.8231	0.730464	53.0294	9.01005	0	30.6764	0	0
DATA	780	10	15	unmapped	0		0	GGTTTGCATGAAGTTACAGTCTGATTAATAAATAATTTGAGTAGAGATCGAAAAGGGAGG	554	0	CUST_157779_PI248252247	CUST_157779_PI248252247	CUST_157779_PI248252247	Unknown	766.093	229.065	9.47256	0	9.472561e+000	9.432074e+000	0	0	67	6.314925e+001	61	9.606270e+000	1.111950e+001	31	5.519355e+001	54	6.358298e+000	5.930400e+000	0	0	0	0	0	0	0	0	-6.05583	6.89818	0	0.0239556	1	0	69.2051	6.3583	1	0	69.2051	65	65	26.0633	0.731354	55.1935	6.3583	0	4.6693	1	0
DATA	781	10	16	unmapped	0		0	TCAAAGACCAGTGCTAGGTCATATGCATCCAAATGCAGAAGCTCCTATCGTGCAAACACA	556	0	CUST_88319_PI248252247	CUST_88319_PI248252247	CUST_88319_PI248252247	Unknown	791.458	229.875	0	1	1.363591e+002	1.657039e+001	1	0	63	1.692857e+002	169	2.232417e+001	2.186835e+001	29	5.448276e+001	53	6.743360e+000	5.930400e+000	0	0	0	0	0	0	0	0	99.9089	12.141	1	1.86433e-075	1	1	69.3768	6.74336	1	0	69.3768	47.8731	47.8731	132.2	0.73269	54.4828	6.74336	0	110.554	0	0
DATA	782	10	17	unmapped	0		0	TATCCATCCCTTTGTATCTTGCGTTAGCTATGTTTCATCCGACTAATATACTATGCTAAA	558	0	CUST_10288_PI248252247	CUST_10288_PI248252247	CUST_10288_PI248252247	Unknown	817.266	229.62	0	1	1.016461e+004	1.016505e+003	0	0	64	7.531359e+003	6944	1.447283e+003	1.879381e+003	30	5.393333e+001	53.5	8.729393e+000	1.223145e+001	0	0	0	0	0	0	0	0	7461.82	746.214	1	0	1	1	69.5378	8.72939	1	0	69.5378	50.7771	50.7771	7494.27	0.734098	53.9333	8.72939	0	7472.39	0	0
DATA	783	10	18	unmapped	0		0	CGCTGGGATTACGATATACTGTATACCCTCTTTTCAACTATAATGAATATTCATACGACA	560	0	CUST_187159_PI248252247	CUST_187159_PI248252247	CUST_187159_PI248252247	Unknown	842.461	229.816	0	1	4.329959e+003	4.330974e+002	0	0	66	3.255682e+003	3192	5.719947e+002	5.965612e+002	25	5.488000e+001	56	6.206985e+000	5.930400e+000	0	0	0	0	0	0	0	0	3185.98	318.673	1	1.3696e-284	1	1	69.7002	6.20699	1	0	69.7002	49.8279	49.8279	3218.6	0.735799	54.88	6.20699	0	3196.48	0	0
DATA	784	10	19	unmapped	0		0	CAAAGGGATCGCCTTGTTGAAAGAATCTAAATGTACAATGTACAATATGTGTCATGACCA	562	0	CUST_78370_PI248252247	CUST_78370_PI248252247	CUST_78370_PI248252247	Unknown	867.923	229.91	0	1	1.687634e+004	1.687659e+003	0	0	67	1.251993e+004	12072	1.883725e+003	2.421827e+003	36	5.441667e+001	55	7.228416e+000	7.598325e+000	0	0	0	0	0	0	0	0	12450.1	1245.03	1	0	1	1	69.8603	7.22842	1	0	69.8603	48.5334	48.5334	12482.8	0.737723	54.4167	7.22842	0	12460.5	0	0
DATA	785	10	20	unmapped	0		0	AGAGGGTGATGAGGGTGATGAGAAAAACGCCACGGATTCGGACTCATCTGACGACGGGTC	564	0	CUST_145243_PI248252247	CUST_145243_PI248252247	CUST_145243_PI248252247	Unknown	893.107	229.5	0	1	3.638047e+003	3.639242e+002	0	0	64	2.761188e+003	2565.5	5.130209e+002	6.097192e+002	30	5.766667e+001	55	1.087018e+001	9.451575e+000	0	0	0	0	0	0	0	0	2691.17	269.206	1	2.95752e-274	1	1	70.0143	10.8702	1	0	70.0143	56.9804	56.9804	2724.1	0.73973	57.6667	10.8702	0	2701.55	0	0
DATA	786	10	21	unmapped	0		0	TCAGGCGACTTTCGGTAGATGCCTAGGAATGTTGCTGGTGTTGTGTCGCACATGACGTCG	566	0	CUST_90118_PI248252247	CUST_90118_PI248252247	CUST_90118_PI248252247	Unknown	918.608	229.932	0	1	4.753228e+001	1.043990e+001	2	0	62	1.054355e+002	105.5	1.535442e+001	1.723523e+001	29	5.389655e+001	53	6.986440e+000	6.671700e+000	0	0	0	0	0	0	0	0	35.2753	7.7478	1	1.18068e-026	1	1	70.1602	6.98644	1	0	70.1602	48.8603	48.8603	68.3495	0.742133	53.8966	6.98644	0	45.5784	0	0
DATA	787	10	22	unmapped	0		0	GTCGAGGGACAAGCTTCGCCCAACGTCCGCTCACCGCTCATCATTACAACACTGGCAATA	568	0	CUST_38891_PI248252247	CUST_38891_PI248252247	CUST_38891_PI248252247	Unknown	943.562	230.466	0	1	9.239348e+003	9.239812e+002	0	0	64	6.950719e+003	6804	9.765727e+002	1.084707e+003	33	5.575758e+001	58	8.522141e+000	1.037820e+001	0	0	0	0	0	0	0	0	6880.42	688.077	1	0	1	1	70.2956	8.52214	1	0	70.2956	47.8731	47.8731	6913.63	0.744687	55.7576	8.52214	0	6890.65	0	0
DATA	788	10	23	unmapped	0		0	CTTTTTCCTCTCATCATCTATTTTATCATATATAGCTTAGCACCAGGCATACGGACGACA	570	0	CUST_136025_PI248252247	CUST_136025_PI248252247	CUST_136025_PI248252247	Unknown	969.271	230.3	0	1	3.267910e+003	3.269214e+002	0	0	64	2.512672e+003	2408.5	3.659283e+002	4.166106e+002	30	5.460000e+001	54	6.951060e+000	6.115725e+000	0	0	0	0	0	0	0	0	2442.24	244.321	1	2.5922e-268	1	1	70.4326	6.95106	1	0	70.4326	46.8651	46.8651	2475.59	0.74734	54.6	6.95106	0	2452.41	0	0
DATA	789	10	24	unmapped	0		0	GTTCTTCTAGTTGGCGACGGCCTGGGAATGGGTCGTCGGTGGCTAAGGCTAGCTTTACAA	572	0	CUST_32638_PI248252247	CUST_32638_PI248252247	CUST_32638_PI248252247	Unknown	994.5	230	0	1	1.799953e+001	9.371224e+000	3	0	59	8.406780e+001	84	1.393441e+001	1.445535e+001	29	5.286207e+001	53	7.209736e+000	6.671700e+000	0	0	0	0	0	0	0	0	13.5009	7.02906	1	1.13192e-006	1	0	70.5669	7.20974	1	0	70.5669	54.1152	54.1152	46.9818	0.750068	52.8621	7.20974	0	23.6141	0	0
DATA	790	10	25	unmapped	0		0	CGAGGACGATGTTGGCTGTTCCTATTTATCCATTACATATATACACATATACATATACCT	574	0	CUST_16601_PI248252247	CUST_16601_PI248252247	CUST_16601_PI248252247	Unknown	1020.5	230.378	0	1	1.516275e+004	1.516303e+003	0	0	66	1.149091e+004	10817.5	2.312138e+003	2.795442e+003	24	5.425000e+001	54	8.623779e+000	1.037820e+001	0	0	0	0	0	0	0	0	11420.2	1142.04	1	0	1	1	70.7086	8.62378	1	0	70.7086	47.8731	47.8731	11453.8	0.753175	54.25	8.62378	0	11430.3	0	0
DATA	791	10	26	unmapped	0		0	TGCAATAACTTAATGGCAGAAATTGTTAGTTCGCAGGAACAGGCGACGCAATCGTGGAAG	576	0	CUST_7463_PI248252247	CUST_7463_PI248252247	CUST_7463_PI248252247	Unknown	1045.5	230.352	9.16123	0	9.161235e+000	9.124234e+000	0	0	66	7.233333e+001	72	1.152834e+001	1.315807e+001	29	5.562069e+001	57	6.966316e+000	7.413000e+000	0	0	0	0	0	0	0	0	1.49946	6.89981	0	0.572861	1	0	70.8339	6.96632	1	0	70.8339	65	65	35.2473	0.756207	55.6207	6.96632	0	11.5074	1	0
DATA	792	10	27	unmapped	0		0	GCCTCAAAGTACCTAACGACGTTGATCTCTACCGAGCGCTTGAAGCAGAGGGTCTCCAAG	578	0	CUST_14680_PI248252247	CUST_14680_PI248252247	CUST_14680_PI248252247	Unknown	1071.15	230.443	0	1	1.297376e+003	1.300551e+002	0	0	63	1.056270e+003	1004	1.745630e+002	1.949619e+002	31	5.632258e+001	57	7.756232e+000	8.895600e+000	0	0	0	0	0	0	0	0	985.31	98.7722	1	9.3755e-213	1	1	70.9594	7.75623	1	0	70.9594	50.1463	50.1463	1019.18	0.759464	56.3226	7.75623	0	995.267	0	0
DATA	793	10	28	unmapped	0		0	GAAAGGAGGCATTATCGCCTGAAATTCAACTCATTTTGTCAAACCCAAGGAAATTGTAAA	580	0	CUST_15790_PI248252247	CUST_15790_PI248252247	CUST_15790_PI248252247	Unknown	1096.21	230.74	0	1	8.478950e+003	8.479432e+002	0	0	64	6.538797e+003	6272	9.166978e+002	1.034113e+003	31	5.738710e+001	58	7.347006e+000	7.783650e+000	0	0	0	0	0	0	0	0	6467.7	646.807	1	0	1	1	71.0939	7.34701	1	0	71.0939	48.5334	48.5334	6501.71	0.762795	57.3871	7.34701	0	6477.63	0	0
DATA	794	10	29	unmapped	0		0	TCTGTATCGTGTTCATAAGCACTCGTGTCCGACGTCGTATAGTCCTCCAAGTCGCGCTCT	582	0	CUST_162121_PI248252247	CUST_162121_PI248252247	CUST_162121_PI248252247	Unknown	1121.5	230.5	0	0	2.351692e+001	9.305923e+000	1	0	67	8.923881e+001	93	1.620053e+001	1.630860e+001	38	5.815789e+001	55	1.072639e+001	1.019287e+001	0	0	0	0	0	0	0	0	18.0171	7.12959	1	2.87096e-010	1	0	71.2217	10.7264	1	0	71.2217	65	65	52.1528	0.766135	58.1579	10.7264	0	27.9093	0	0
DATA	795	10	30	unmapped	0		0	ATTTTATGGCTTCGTCGACCTTTCTCGTGGATTAACTCACAGATGTTTGTTCAGCGCCAG	584	0	CUST_190620_PI248252247	CUST_190620_PI248252247	CUST_190620_PI248252247	Unknown	1146.89	230.662	0	1	3.871447e+003	3.872485e+002	0	0	65	3.051046e+003	2921	5.077389e+002	6.100899e+002	34	5.641176e+001	56	7.726843e+000	7.042350e+000	0	0	0	0	0	0	0	0	2979.69	298.049	1	1.71916e-280	1	1	71.3548	7.72684	1	0	71.3548	47.8731	47.8731	3013.96	0.769658	56.4118	7.72684	0	2989.56	0	0
DATA	796	10	31	unmapped	0		0	AATTAGTCTTGACTCGATTTTGCACCGTCTTGGTGGTTACAAGCGCTTTCGACACGTTCT	586	0	CUST_82952_PI248252247	CUST_82952_PI248252247	CUST_82952_PI248252247	Unknown	1172.42	230.573	8.95968	1	8.959676e+000	8.924305e+000	0	0	64	7.323438e+001	73	1.048467e+001	1.130482e+001	31	5.467742e+001	56	7.254365e+000	5.930400e+000	0	0	0	0	0	0	0	0	1.76614	6.90044	0	0.506705	1	0	71.4682	7.25436	1	0	71.4682	57.5363	57.5363	36.1484	0.773219	54.6774	7.25436	0	11.5995	1	0
DATA	797	10	32	unmapped	0		0	TGCCGCCACTGGAAACCATATACGGGCCCAAGATCGCCTTCACGTCTGTGCCCAAGCCCA	588	0	CUST_108300_PI248252247	CUST_108300_PI248252247	CUST_108300_PI248252247	Unknown	1196.99	230.544	0	1	3.086593e+001	9.402282e+000	1	0	61	9.554098e+001	96	1.547210e+001	1.630860e+001	38	5.347368e+001	54	8.934406e+000	1.074885e+001	0	0	0	0	0	0	0	0	23.9741	7.30291	1	1.12643e-015	1	0	71.5669	8.93441	1	0	71.5669	46.5243	46.5243	58.455	0.776717	53.4737	8.93441	0	33.7684	0	0
DATA	798	10	33	unmapped	0		0	GTATCATGTACAATAATCTGGGCTCTTATTAGTGGCGGGTTTTCTGTAATACTGCCCATT	590	0	CUST_209334_PI248252247	CUST_209334_PI248252247	CUST_209334_PI248252247	Unknown	1223.5	231.179	0	1	2.288802e+004	2.288819e+003	0	0	64	1.794017e+004	17132.5	3.632783e+003	4.195202e+003	30	5.796667e+001	58	8.976918e+000	1.056353e+001	0	0	0	0	0	0	0	0	17868.5	1786.86	1	0	1	1	71.6796	8.97692	1	0	71.6796	49.1849	49.1849	17903.1	0.780692	57.9667	8.97692	0	17878.3	0	0
DATA	799	10	34	unmapped	0		0	GTGAGACCGAAGAAGAACCAGGTGTTAAGATTACTATCGATACAGCGGTAGATTATAAGT	592	0	CUST_51608_PI248252247	CUST_51608_PI248252247	CUST_51608_PI248252247	Unknown	1248.5	231.179	0	1	3.513394e+003	3.514495e+002	0	0	64	2.827516e+003	2736	4.719616e+002	5.215045e+002	26	5.834615e+001	56	7.337260e+000	6.301050e+000	0	0	0	0	0	0	0	0	2755.72	275.659	1	1.04627e-275	1	1	71.7911	7.33726	1	0	71.7911	49.1849	49.1849	2790.43	0.784348	58.3462	7.33726	0	2765.47	0	0
DATA	800	10	35	unmapped	0		0	AATATGAAAGAAGTACTAATCAAGACATCAAAGACCTGATATGCAGATGGTGTGTCCTAG	594	0	CUST_137360_PI248252247	CUST_137360_PI248252247	CUST_137360_PI248252247	Unknown	1274	231	8.79086	1	8.790863e+000	8.777780e+000	1	0	68	7.704412e+001	77	1.320384e+001	1.260210e+001	33	5.512121e+001	55	9.607151e+000	9.636900e+000	0	0	0	0	0	0	0	0	5.16373	6.91748	0	0.0536114	1	0	71.8804	9.60715	1	0	71.8804	54.9904	54.9904	39.9581	0.788068	55.1212	9.60715	0	14.8732	1	0
DATA	801	10	36	unmapped	0		0	TTCTTGAACCGATGCGACTACCTTGACTCCGCTCTTGCATGGACGGGTGTGAAAAACAGT	596	0	CUST_34998_PI248252247	CUST_34998_PI248252247	CUST_34998_PI248252247	Unknown	1299.43	231.338	0	1	1.805290e+004	1.805311e+003	0	0	64	1.436823e+004	13820	2.352932e+003	2.767273e+003	27	5.474074e+001	55	7.367249e+000	8.154300e+000	0	0	0	0	0	0	0	0	14296.3	1429.65	1	0	1	1	71.9414	7.36725	1	0	71.9414	47.8731	47.8731	14331.1	0.791911	54.7407	7.36725	0	14305.9	0	0
DATA	802	10	37	unmapped	0		0	TGATCTGCCCCTACTACTAGTATCACTTATCCGAATCATATCTACATCATGGCCTCTGAA	598	0	CUST_184652_PI248252247	CUST_184652_PI248252247	CUST_184652_PI248252247	Unknown	1324.58	231.427	0	1	5.248949e+001	1.013483e+001	1	0	63	1.137460e+002	113	2.090298e+001	1.964445e+001	30	5.413333e+001	52	8.569124e+000	9.451575e+000	0	0	0	0	0	0	0	0	41.7642	8.06396	1	7.373e-033	1	1	71.9819	8.56912	1	0	71.9819	57.5363	57.5363	76.66	0.795667	54.1333	8.56912	0	51.344	0	0
DATA	803	10	38	unmapped	0		0	TTAAGGAGGAGAATCTGTTCAAGACGCTTGCAGCCGAAGAGCAGCAAGCTGAGACAGACG	600	0	CUST_18158_PI248252247	CUST_18158_PI248252247	CUST_18158_PI248252247	Unknown	1350.05	231.375	0	1	6.605500e+003	6.606064e+002	0	0	65	5.352723e+003	5271	7.543947e+002	8.769579e+002	35	5.477143e+001	52	1.040669e+001	1.111950e+001	0	0	0	0	0	0	0	0	5280.7	528.115	1	1.57129e-315	1	1	72.0207	10.4067	1	0	72.0207	50.1463	50.1463	5315.64	0.79944	54.7714	10.4067	0	5290.22	0	0
DATA	804	10	39	unmapped	0		0	CCGGGTAATACGGCCTATCGTGCGGTCGATGCTGTGTTTGATTTGTGATTCGTCATTCTA	602	0	CUST_102688_PI248252247	CUST_102688_PI248252247	CUST_102688_PI248252247	Unknown	1375.64	231.75	0	1	1.305126e+004	1.305154e+003	0	0	64	1.055633e+004	10089.5	1.905279e+003	2.276162e+003	34	5.691176e+001	56	8.375171e+000	9.451575e+000	0	0	0	0	0	0	0	0	10484.3	1048.45	1	0	1	1	72.0482	8.37517	1	0	72.0482	51.0895	51.0895	10519.2	0.803316	56.9118	8.37517	0	10493.7	0	0
DATA	805	10	40	unmapped	0		0	TTTGTTGGATGATGACCGAGATCGTTTCGAACACGGATGGGTCCGCGAGCATGTAGGCGC	604	0	CUST_192382_PI248252247	CUST_192382_PI248252247	CUST_192382_PI248252247	Unknown	1400.89	231.5	0	1	9.573883e+002	9.611968e+001	0	0	64	8.446719e+002	827.5	1.312844e+002	1.319514e+002	34	5.379412e+001	52	7.606932e+000	7.227675e+000	0	0	0	0	0	0	0	0	772.6	77.5673	1	6.99485e-198	1	1	72.0724	7.60693	1	0	72.0724	56.9804	56.9804	807.586	0.806987	53.7941	7.60693	0	781.974	0	0
DATA	806	10	41	unmapped	0		0	ACTGTGCCTGCATCGCAAGAGGCAAGAGAGATGGCCGAAGAACCAAAGAAGACCACTGAT	606	0	CUST_163911_PI248252247	CUST_163911_PI248252247	CUST_163911_PI248252247	Unknown	1426.29	231.936	0	1	2.842362e+003	2.843635e+002	0	0	65	2.376692e+003	2355	2.489039e+002	2.639028e+002	38	5.352632e+001	51.5	8.394776e+000	8.895600e+000	0	0	0	0	0	0	0	0	2304.6	230.563	1	9.23264e-265	1	1	72.0966	8.39478	1	0	72.0966	49.5074	49.5074	2339.61	0.810803	53.5263	8.39478	0	2313.9	0	0
DATA	807	10	42	unmapped	0		0	TATTCATTCCATCATTGCATTCCACATACACTGCATACATTCACTTGTCTTCATCAGCTT	608	0	CUST_126252_PI248252247	CUST_126252_PI248252247	CUST_126252_PI248252247	Unknown	1451.9	232.141	0	1	2.794842e+003	2.796125e+002	0	0	66	2.348697e+003	2239	4.692811e+002	6.095339e+002	33	5.430303e+001	53	7.788151e+000	7.413000e+000	0	0	0	0	0	0	0	0	2276.57	227.762	1	5.17983e-264	1	1	72.123	7.78815	1	0	72.123	46.8651	46.8651	2311.61	0.814563	54.303	7.78815	0	2285.83	0	0
DATA	808	10	43	unmapped	0		0	CTGATAAAAGCTTCTCCTCTCCTTAGTCTTATGTTTGGCCTCCTGAAACTTCCGTAGTAT	610	0	CUST_48617_PI248252247	CUST_48617_PI248252247	CUST_48617_PI248252247	Unknown	1477.39	231.931	0	1	3.567751e+001	9.155020e+000	1	0	63	1.013333e+002	101	1.429302e+001	1.371405e+001	26	5.938462e+001	61.5	1.062102e+001	1.167547e+001	0	0	0	0	0	0	0	0	29.1903	7.49037	1	1.03514e-020	1	0	72.143	10.621	1	0	72.143	53.8203	53.8203	64.2473	0.818171	59.3846	10.621	0	38.3929	0	0
DATA	809	10	44	unmapped	0		0	CGAAGTTGTGATGACGATTGTTAATTGTTGTACCATGGTCTTAACGATGTTGTTCAATTA	612	0	CUST_214345_PI248252247	CUST_214345_PI248252247	CUST_214345_PI248252247	Unknown	1502.5	232.237	0	1	7.235577e+003	7.236064e+002	0	0	66	6.018258e+003	5789.5	1.194487e+003	1.387899e+003	35	5.380000e+001	55	7.672717e+000	7.413000e+000	0	0	0	0	0	0	0	0	5946.1	594.65	1	8.39912e-323	1	1	72.1597	7.67272	1	0	72.1597	48.5334	48.5334	5981.17	0.821786	53.8	7.67272	0	5955.25	0	0
DATA	810	10	45	unmapped	0		0	TAAAAAGAAGATAAAACAGCAACCATGTCAGAAGCGGCAGCAAATGGAGCCCGGATTACA	614	0	CUST_52768_PI248252247	CUST_52768_PI248252247	CUST_52768_PI248252247	Unknown	1528	232	0	1	1.356755e+002	1.593563e+001	0	0	69	1.841449e+002	183	2.970407e+001	3.484110e+001	36	5.522222e+001	53.5	1.103271e+001	1.093418e+001	0	0	0	0	0	0	0	0	111.97	13.1514	1	7.19331e-082	1	1	72.1746	11.0327	1	0	72.1746	54.9904	54.9904	147.059	0.825281	55.2222	11.0327	0	121.078	0	0
DATA	811	10	46	unmapped	0		0	TGTGGATCGCTATATTTAATGGGGAGGTTGACGCGGAAACCCTCCCAGAGCCTCTGCACC	616	0	CUST_166121_PI248252247	CUST_166121_PI248252247	CUST_166121_PI248252247	Unknown	1553.53	231.709	0	1	1.537083e+001	8.464809e+000	0	0	66	8.492424e+001	84.5	1.563754e+001	1.612328e+001	31	5.370968e+001	54	8.521321e+000	9.636900e+000	0	0	0	0	0	0	0	0	12.7378	7.0148	1	3.98039e-006	1	0	72.1864	8.52132	1	0	72.1864	41.8414	41.8414	47.8382	0.828702	53.7097	8.52132	0	21.8054	0	0
DATA	812	10	47	unmapped	0		0	TGGGAGTTGTGACACTTCATGGGCAGCTTATATAAATTATGACATTCCCAATTTGAACAA	618	0	CUST_4321_PI248252247	CUST_4321_PI248252247	CUST_4321_PI248252247	Unknown	1578.58	232.427	8.32465	1	8.324648e+000	8.327665e+000	1	0	63	7.887302e+001	79	1.453416e+001	1.593795e+001	35	5.522857e+001	55	8.138817e+000	7.783650e+000	0	0	0	0	0	0	0	0	6.66469	6.9303	0	0.0131322	1	0	72.2083	8.13882	1	0	72.2083	57.5363	57.5363	41.787	0.832203	55.2286	8.13882	0	15.7008	1	0
DATA	813	10	48	unmapped	0		0	TTGTATCTTGAATACACTAAAACATTCTCGTCCGCGAGCGGGTCAACCTCATTGAAGTCG	620	0	CUST_3881_PI248252247	CUST_3881_PI248252247	CUST_3881_PI248252247	Unknown	1604.33	232.5	0	1	2.451707e+002	2.586970e+001	0	3	63	2.770794e+002	272	3.826870e+001	3.076395e+001	26	6.034615e+001	58.5	1.051073e+001	1.278742e+001	0	0	0	0	0	0	0	0	204.859	21.6162	1	2.95765e-117	1	1	72.2201	10.5107	1	0	72.2201	57.5363	57.5363	239.993	0.835578	60.3462	10.5107	0	213.865	0	0
DATA	814	10	49	unmapped	0		0	TACTACTGACCTTGTACAACAGATTGACTGCACAACATAATCAATAGTAATGTTTGCTTG	622	0	CUST_106342_PI248252247	CUST_106342_PI248252247	CUST_106342_PI248252247	Unknown	1629.5	232.5	0	1	1.815286e+005	1.815287e+004	0	4	64	1.523345e+005	152849	9.367953e+003	7.598700e+003	29	5.610345e+001	57	9.355460e+000	7.413000e+000	0	0	1	0	0	0	0	0	152262	15226.2	1	0	1	1	72.2313	9.35546	1	0	72.2313	57.5363	57.5363	152297	0.838778	56.1034	9.35546	0	152271	0	0
DATA	815	10	50	unmapped	0		0	GCATTTATATTCGTAGAGCTACATATTGGATTTCAAGGAACGGATAGAAATGGGTTACAT	624	0	CUST_61374_PI248252247	CUST_61374_PI248252247	CUST_61374_PI248252247	Unknown	1654.95	232.544	0	1	1.322427e+003	1.324963e+002	0	0	63	1.185635e+003	1143	2.421199e+002	3.076395e+002	31	4.993548e+001	51	7.456252e+000	6.301050e+000	0	0	0	0	0	0	0	0	1113.39	111.553	1	3.126e-220	1	1	72.24	7.45625	1	0	72.24	50.4627	50.4627	1148.55	0.841933	49.9355	7.45625	0	1122.36	0	0
DATA	816	10	51	unmapped	0		0	GGCTTCGGTCCAACAACTGACTACTACCCTCGCCAGATCAAATCGTTAGGCCGTGTCTCG	626	0	CUST_165261_PI248252247	CUST_165261_PI248252247	CUST_165261_PI248252247	Unknown	1680.56	232.74	0	1	3.349635e+003	3.350630e+002	0	0	66	2.902833e+003	2880.5	4.274457e+002	5.022308e+002	21	5.304762e+001	53	3.904820e+000	3.706500e+000	0	0	0	0	0	0	0	0	2830.58	283.142	1	2.39123e-277	1	1	72.2514	3.90482	1	0	72.2514	49.5074	49.5074	2865.75	0.845042	53.0476	3.90482	0	2839.53	0	0
DATA	817	10	52	unmapped	0		0	TGCTTTCGTAAGCCTCAAGCGCTTTTGAAGGATGTTCATCGTCGTTGAGCTTGCTAAGTT	628	0	CUST_194613_PI248252247	CUST_194613_PI248252247	CUST_194613_PI248252247	Unknown	1705.58	232.573	0	1	1.449838e+002	1.662498e+001	0	0	64	1.951875e+002	193	3.431038e+001	3.891825e+001	32	5.575000e+001	54	6.169645e+000	5.374425e+000	0	0	0	0	0	0	0	0	122.933	14.0964	1	3.30913e-087	1	1	72.2546	6.16964	1	0	72.2546	57.5363	57.5363	158.101	0.847908	55.75	6.16964	0	131.871	0	0
DATA	818	10	53	unmapped	0		0	ATAGCACTCCGGATCATAGGAGGGCAAATTGGGCGATTGTGGGGGCTCAGTCTGACCAAG	630	0	CUST_126942_PI248252247	CUST_126942_PI248252247	CUST_126942_PI248252247	Unknown	1731.09	232.935	0	1	1.080089e+001	8.179188e+000	3	0	64	8.143750e+001	79.5	1.187217e+001	1.019287e+001	34	5.511765e+001	54	8.960400e+000	1.037820e+001	0	0	0	0	0	0	0	0	9.18976	6.95913	1	0.000705883	1	0	72.2477	8.9604	1	0	72.2477	54.4085	54.4085	44.3515	0.850834	55.1176	8.9604	0	18.1079	1	0
DATA	819	10	54	unmapped	0		0	TGCGGCAAGTAGGAGCGAATTCGCATCACTTCCCACATCTGTAATATGTTTAAGTATATA	632	0	CUST_191101_PI248252247	CUST_191101_PI248252247	CUST_191101_PI248252247	Unknown	1756.37	233.307	0	1	4.685877e+002	4.755048e+001	1	0	64	4.722344e+002	458.5	6.419038e+001	5.985997e+001	37	5.237838e+001	50	9.253682e+000	1.111950e+001	0	0	0	0	0	0	0	0	399.999	40.5903	1	1.04367e-157	1	1	72.2355	9.25368	1	0	72.2355	47.8731	47.8731	435.148	0.853626	52.3784	9.25368	0	408.898	0	0
DATA	820	10	55	unmapped	0		0	GACCAAATTTAAATTGCCGATACTGCTTCAACACAGCCAGGCGTGTAAGTTTGTAGTACC	634	0	CUST_129491_PI248252247	CUST_129491_PI248252247	CUST_129491_PI248252247	Unknown	1781.91	233.065	0	1	3.129588e+001	8.643122e+000	4	0	63	9.901587e+001	98	1.665929e+001	1.742055e+001	40	5.372500e+001	56	9.543389e+000	1.074885e+001	0	0	0	0	0	0	0	0	26.7959	7.40035	1	2.2143e-018	1	0	72.22	9.54339	1	0	72.22	54.4085	54.4085	61.9299	0.856212	53.725	9.54339	0	35.6848	0	0
DATA	821	10	56	unmapped	0		0	CTGCCTACTACCTGTATAACGTCTCTGCTTAGTAGTGTTGAAATCTTATTGCATATATTC	636	0	CUST_10329_PI248252247	CUST_10329_PI248252247	CUST_10329_PI248252247	Unknown	1807.5	233	0	1	6.685380e+004	6.685385e+003	0	0	64	5.748120e+004	54623.1	1.063252e+004	1.140160e+004	36	6.102778e+001	59.5	1.006972e+001	8.524950e+000	0	0	1	0	0	0	0	0	57409	5740.9	1	0	1	1	72.1981	10.0697	1	0	72.1981	54.1152	54.1152	57444.1	0.858725	61.0278	10.0697	0	57417.9	0	0
DATA	822	10	57	unmapped	0		0	TGCTCGATATTTAGAGTGTTCTGTGTAGTTGTAGTAGCCAATCTAAAGAAACACCAGCAA	638	0	CUST_177228_PI248252247	CUST_177228_PI248252247	CUST_177228_PI248252247	Unknown	1832.58	233.427	0	1	7.143881e+004	7.143885e+003	0	0	65	6.159287e+004	59702.8	8.818664e+003	1.134654e+004	32	5.615625e+001	57.5	9.284428e+000	1.000755e+001	0	0	1	0	0	0	0	0	61520.7	6152.07	1	0	1	1	72.1774	9.28443	1	0	72.1774	57.5363	57.5363	61555.8	0.861166	56.1563	9.28443	0	61529.6	0	0
DATA	823	10	58	unmapped	0		0	GGGTGAAGACTGTTCTGTCCAGAGAAGCTGCTCGCCTCCAAGGACGAGATCATACTGAGC	640	0	CUST_24121_PI248252247	CUST_24121_PI248252247	CUST_24121_PI248252247	Unknown	1858.11	233.5	0	0	1.248263e+002	1.482025e+001	3	0	61	1.799344e+002	177	2.696471e+001	2.446290e+001	34	5.461765e+001	54.5	7.105332e+000	6.486375e+000	0	0	0	0	0	0	0	0	107.783	12.7967	1	1.03469e-079	1	1	72.1516	7.10533	1	0	72.1516	65	65	142.848	0.863463	54.6176	7.10533	0	116.647	0	0
DATA	824	10	59		66	Structural	0		474	-1	(-)3xSLv1	NegativeControl	NegativeControl		1883.63	233.544	8.00315	1	8.003153e+000	7.968947e+000	5	0	59	6.794915e+001	67	9.099874e+000	8.524950e+000	35	5.351429e+001	52	6.753524e+000	7.783650e+000	0	0	0	0	0	0	0	0	-4.19266	6.89818	0	0.116288	1	0	72.1418	6.75352	1	0	72.1418	41.8414	41.8414	30.8632	0.865633	53.5143	6.75352	0	4.68959	1	0
DATA	825	10	60	unmapped	0		0	CAACGTTGTCTGGGCCGGGAACGAGAAGTTGGCAGGATAACGAGAGAACAATGTTGGGAT	643	0	CUST_100880_PI248252247	CUST_100880_PI248252247	CUST_100880_PI248252247	Unknown	1909.19	233.524	0	1	5.446768e+001	9.637070e+000	1	0	65	1.194000e+002	117	1.696762e+001	1.704990e+001	38	5.378947e+001	53	7.545028e+000	6.857025e+000	0	0	0	0	0	0	0	0	47.2601	8.36183	1	6.51751e-038	1	1	72.1399	7.54503	1	0	72.1399	51.4001	51.4001	82.314	0.867673	53.7895	7.54503	0	56.1755	0	0
DATA	826	10	61	unmapped	0		0	AAGAAGGATTTCGAATTCAAGAACCCGCATCACCACAGAATGCAAACCTCACTCCAGTAA	645	0	CUST_50277_PI248252247	CUST_50277_PI248252247	CUST_50277_PI248252247	Unknown	1934.6	234.067	0	1	6.287660e+001	1.012170e+001	2	0	62	1.268065e+002	126	1.947410e+001	1.816185e+001	38	5.615789e+001	55.5	8.531425e+000	7.413000e+000	0	0	0	0	0	0	0	0	54.6827	8.80266	1	2.21534e-044	1	1	72.1238	8.53142	1	0	72.1238	49.1849	49.1849	89.7205	0.869682	56.1579	8.53142	0	63.6185	0	0
DATA	827	10	62	unmapped	0		0	AATACCGACGAGAACGACAATAGCAAGACGATCCAGGATCCTCTGGCACCAGCACGCTCC	647	0	CUST_34889_PI248252247	CUST_34889_PI248252247	CUST_34889_PI248252247	Unknown	1960.07	234.433	0	1	8.020159e+002	8.059119e+001	0	0	63	7.710952e+002	747	1.378820e+002	1.641979e+002	37	5.400000e+001	53	6.155395e+000	5.189100e+000	0	0	0	0	0	0	0	0	698.99	70.2386	1	9.2207e-192	1	1	72.1053	6.1554	1	0	72.1053	45.835	45.835	734.009	0.871541	54	6.1554	0	707.952	0	0
DATA	828	10	63	unmapped	0		0	GAACCGCATCGAGAACCTGGACGAACTTGAGACCCTGGCGTTAGATCTGTTCCGCGGCAA	649	0	CUST_190360_PI248252247	CUST_190360_PI248252247	CUST_190360_PI248252247	Unknown	1985.49	234.307	0	1	7.078106e+002	7.122056e+001	0	0	65	6.901538e+002	663	1.212261e+002	1.156428e+002	33	5.578788e+001	54	8.169140e+000	7.413000e+000	0	0	0	0	0	0	0	0	618.053	62.1891	1	3.04313e-184	1	1	72.1006	8.16914	1	0	72.1006	48.5334	48.5334	653.068	0.87319	55.7879	8.16914	0	627.065	0	0
DATA	829	10	64	unmapped	0		0	TTGGCTTCTGGGATTCGAAATACGACGCGATCGCGCTGCCCGTACACTCACCATGTCCTA	651	0	CUST_186769_PI248252247	CUST_186769_PI248252247	CUST_186769_PI248252247	Unknown	2010.69	234.408	0	1	1.127040e+003	1.129795e+002	0	0	65	1.057969e+003	1038	1.571336e+002	1.630860e+002	28	5.667857e+001	55.5	7.378917e+000	5.374425e+000	0	0	0	0	0	0	0	0	985.876	98.8286	1	8.64786e-213	1	1	72.0935	7.37892	1	0	72.0935	47.5395	47.5395	1020.88	0.874748	56.6786	7.37892	0	994.939	0	0
DATA	830	10	65	unmapped	0		0	ATGTGCGTGCTAAAATGAGGTATGTGACATGTACGAGGGGGAAAGAGATAAGAAAATGCG	653	0	CUST_137060_PI248252247	CUST_137060_PI248252247	CUST_137060_PI248252247	Unknown	2036.43	233.935	7.9073	0	7.907301e+000	7.876332e+000	1	0	62	7.393548e+001	72	1.340892e+001	1.260210e+001	28	5.232143e+001	52	5.491094e+000	4.633125e+000	0	0	0	0	0	0	0	0	1.8489	6.90066	0	0.487031	1	0	72.0866	5.49109	1	0	72.0866	65	65	36.8495	0.876126	52.3214	5.49109	0	10.9769	1	0
DATA	831	10	66	unmapped	0		0	TTTACGCACAACCTTTCGATGATCATCTAGCTAGCACACGCATACTTTTCTTCTCTCTAT	655	0	CUST_34449_PI248252247	CUST_34449_PI248252247	CUST_34449_PI248252247	Unknown	2061.5	234.237	0	1	1.502092e+003	1.504148e+002	0	0	66	1.390136e+003	1352.5	2.002365e+002	2.464822e+002	25	5.896000e+001	59	6.717390e+000	7.413000e+000	0	0	0	0	0	0	0	0	1318.06	131.987	1	1.47407e-230	1	1	72.0737	6.71739	1	0	72.0737	48.5334	48.5334	1353.05	0.877484	58.96	6.71739	0	1327.25	0	0
DATA	832	10	67	unmapped	0		0	TGTTTTCGAACGCAATGATAATTGTATTCCTACATTTCACATTAGTTGCGTACACTTTCG	657	0	CUST_73317_PI248252247	CUST_73317_PI248252247	CUST_73317_PI248252247	Unknown	2086.58	234.427	0	0	7.480715e+001	1.084381e+001	0	0	64	1.377969e+002	134.5	2.786542e+001	2.928135e+001	26	5.546154e+001	55	7.447044e+000	7.413000e+000	0	0	0	0	0	0	0	0	65.7343	9.52864	1	3.17387e-053	1	1	72.0626	7.44704	1	0	72.0626	65	65	100.711	0.878717	55.4615	7.44704	0	74.984	0	0
DATA	833	10	68	unmapped	0		0	TATCATGGACGCACTGGCATCATCTATAACGTTACACCTCATGCTGTCGGCGTCATTGTC	659	0	CUST_118129_PI248252247	CUST_118129_PI248252247	CUST_118129_PI248252247	Unknown	2112.09	234.462	0	1	1.561213e+004	1.561233e+003	0	0	63	1.380819e+004	13409	1.952714e+003	2.460375e+003	31	5.677419e+001	57	9.687482e+000	8.154300e+000	0	0	0	0	0	0	0	0	13736.2	1373.63	1	0	1	1	72.0342	9.68748	1	0	72.0342	50.1463	50.1463	13771.1	0.879839	56.7742	9.68748	0	13745.5	0	0
DATA	834	10	69	unmapped	0		0	ATATGTATTATTTTGTATTTGCTTCAACTATACATCCATTTTCCTAATTTCCCATTGAAT	661	0	CUST_115556_PI248252247	CUST_115556_PI248252247	CUST_115556_PI248252247	Unknown	2137.68	234.727	0	1	3.730489e+002	3.811795e+001	2	0	62	4.005968e+002	402	6.740080e+001	6.523440e+001	37	5.621622e+001	55	1.023647e+001	8.154300e+000	0	0	0	0	0	0	0	0	328.617	33.5779	1	9.23364e-146	1	1	71.9796	10.2365	1	0	71.9796	49.8279	49.8279	363.511	0.880896	56.2162	10.2365	0	337.959	0	0
DATA	835	10	70	unmapped	0		0	CAACCAGTTTTGTATATTTTCATAACTCAAGCTCTGCTGCCACACGACTTGCGTGGTCTT	663	0	CUST_171570_PI248252247	CUST_171570_PI248252247	CUST_171570_PI248252247	Unknown	2162.97	234.258	0	1	1.713085e+001	8.008791e+000	4	1	60	8.705000e+001	85	1.085095e+001	1.037820e+001	42	5.359524e+001	54	8.284748e+000	9.822225e+000	0	0	0	0	0	0	0	0	15.1048	7.06162	1	6.96976e-008	1	0	71.9452	8.28475	1	0	71.9452	53.2255	53.2255	49.964	0.881734	53.5952	8.28475	0	24.514	0	0
DATA	836	10	71		1028	E1A	0		665	1	(+)E1A_r60_a20	E1A_r60_a20	E1A_r60_a20		2188.56	234.529	0	1	1.882317e+002	2.038131e+001	1	1	62	2.380484e+002	232.5	3.459623e+001	3.595305e+001	36	5.747222e+001	58	8.470069e+000	9.451575e+000	0	0	0	0	0	0	0	0	166.134	17.9886	1	8.67449e-105	1	1	71.9148	8.47007	1	0	71.9148	52.3208	52.3208	200.962	0.882601	57.4722	8.47007	0	175.615	0	1
DATA	837	10	72	unmapped	0		0	TTGAAGATATAGACCGTGGAAAGGCTCGAGTTTGGGGACTCACAAACGCTTATCGTTTTC	667	0	CUST_85822_PI248252247	CUST_85822_PI248252247	CUST_85822_PI248252247	Unknown	2213.92	235.288	0	1	4.918191e+003	4.918810e+002	0	0	66	4.416773e+003	4113.5	7.670361e+002	8.663944e+002	32	5.281250e+001	53.5	8.037964e+000	9.080925e+000	0	0	0	0	0	0	0	0	4344.94	434.548	1	1.37918e-303	1	1	71.8374	8.03796	1	0	71.8374	45.835	45.835	4379.69	0.883442	52.8125	8.03796	0	4354.44	0	0
DATA	838	10	73	unmapped	0		0	TCACTCAGAAGCGTGCCATGACATGGTGTCAATCCAAGGGAAACATTCCATACTTTGAGA	669	0	CUST_115867_PI248252247	CUST_115867_PI248252247	CUST_115867_PI248252247	Unknown	2239.27	234.781	0	1	1.305701e+004	1.305724e+003	0	0	64	1.161448e+004	11147.5	1.801777e+003	2.185167e+003	31	5.587097e+001	55	7.898278e+000	8.154300e+000	0	0	0	0	0	0	0	0	11542.7	1154.29	1	0	1	1	71.7686	7.89828	1	0	71.7686	48.2044	48.2044	11577.4	0.884024	55.871	7.89828	0	11552.3	0	0
DATA	839	10	74	unmapped	0		0	TTAGTCCATCATGAATACATCCTCTCCACTGGCCTCCTCCCTCGGCACGCCGATATCCGT	671	0	CUST_155571_PI248252247	CUST_155571_PI248252247	CUST_155571_PI248252247	Unknown	2264.5	235	0	1	8.943889e+002	8.977817e+001	1	1	60	8.629167e+002	864	5.983290e+001	5.263230e+001	33	5.881818e+001	60	8.129632e+000	8.895600e+000	0	0	0	0	0	0	0	0	791.206	79.4207	1	2.45404e-199	1	1	71.7108	8.12963	1	0	71.7108	48.5334	48.5334	825.831	0.884633	58.8182	8.12963	0	800.83	0	0
DATA	840	10	75	unmapped	0		0	CGATAAGCAAGAAAAGCGTGCACTACTAATGGATGGAGGAATGGATATGGTCTGATAGAA	673	0	CUST_63093_PI248252247	CUST_63093_PI248252247	CUST_63093_PI248252247	Unknown	2289.97	234.892	0	1	1.327756e+002	1.539577e+001	0	0	67	1.891493e+002	181	3.600263e+001	4.003020e+001	30	5.610000e+001	55.5	8.519147e+000	9.266250e+000	0	0	0	0	0	0	0	0	117.525	13.6274	1	1.25529e-084	1	1	71.6245	8.51915	1	0	71.6245	46.8651	46.8651	152.063	0.885138	56.1	8.51915	0	127.193	0	0
DATA	841	10	76	unmapped	0		0	TACCGCCGGCCAAGCGGTCAGGATCCACCAAGAGTACTGCTTATGATCTCCAGCATTGCA	675	0	CUST_82981_PI248252247	CUST_82981_PI248252247	CUST_82981_PI248252247	Unknown	2315.39	235.069	0	1	5.759829e+002	5.812256e+001	2	0	62	5.816935e+002	577	7.479383e+001	7.116480e+001	32	6.037500e+001	60.5	1.118971e+001	1.278742e+001	0	0	0	0	0	0	0	0	510.103	51.4747	1	1.58966e-172	1	1	71.5901	11.1897	1	0	71.5901	53.8203	53.8203	544.608	0.885623	60.375	11.1897	0	519.872	0	0
DATA	842	10	77	unmapped	0		0	GTTTGGCACTTTATGGGCGATGCTGATTACTTGGCTTTGCACGGGCCGGCCACATTACCC	677	0	CUST_170_PI248252247	CUST_170_PI248252247	CUST_170_PI248252247	Unknown	2340.58	235.427	0	0	3.158947e+002	3.253464e+001	0	0	64	3.513750e+002	340	6.141364e+001	6.690232e+001	33	5.872727e+001	58	6.897793e+000	6.671700e+000	0	0	0	0	0	0	0	0	279.907	28.8281	1	4.84476e-136	1	1	71.4684	6.89779	1	0	71.4684	65	65	314.289	0.886076	58.7273	6.89779	0	289.692	0	0
DATA	843	10	78	unmapped	0		0	TTTATACTGTTTATAGGTAGATAAGAAATACCAGAGGGTAGGATGTTGATGGGGCAAAAA	679	0	CUST_215285_PI248252247	CUST_215285_PI248252247	CUST_215285_PI248252247	Unknown	2366.14	235.278	0	1	1.956513e+003	1.958060e+002	0	0	66	1.805712e+003	1717	3.366586e+002	4.325485e+002	36	5.244444e+001	52.5	5.157211e+000	4.077150e+000	0	0	0	0	0	0	0	0	1734.32	173.569	1	2.34274e-247	1	1	71.3953	5.15721	1	0	71.3953	47.8731	47.8731	1768.63	0.886433	52.4444	5.15721	0	1744.18	0	0
DATA	844	10	79	unmapped	0		0	CATCGTCGAAAGTGTAGCGGCCTAAGCCGTTACAATGTGGTCACGATCAGCACGAGTGTG	681	0	CUST_209014_PI248252247	CUST_209014_PI248252247	CUST_209014_PI248252247	Unknown	2391.49	235.139	7.81249	1	7.812485e+000	7.802915e+000	1	0	63	7.673016e+001	77	1.108502e+001	1.149015e+001	27	5.481481e+001	54	8.761968e+000	8.154300e+000	0	0	0	0	0	0	0	0	5.40249	6.91931	0	0.0435966	1	0	71.3277	8.76197	1	0	71.3277	47.8731	47.8731	39.6442	0.886759	54.8148	8.76197	0	15.3531	1	0
DATA	845	10	80		66	Structural	0		1	1	DarkCorner	DarkCorner	DarkCorner		2416.55	235.637	7.80919	1	7.809186e+000	7.775966e+000	2	0	62	7.167742e+001	70	9.657706e+000	8.895600e+000	34	5.350000e+001	52	7.656449e+000	7.783650e+000	0	0	0	0	0	0	0	0	0.438205	6.89832	0	0.869051	1	0	71.2392	7.65645	1	0	71.2392	50.7771	50.7771	34.5914	0.887134	53.5	7.65645	0	10.4556	0	0
DATA	846	10	81		66	Structural	0		1	1	DarkCorner	DarkCorner	DarkCorner		2442.06	235.316	7.80672	1	7.806718e+000	7.773508e+000	2	0	63	7.161905e+001	70	9.955431e+000	9.266250e+000	36	5.388889e+001	53.5	7.249740e+000	8.895600e+000	0	0	0	0	0	0	0	0	0.437129	6.89832	0	0.86937	1	0	71.1819	7.24974	1	0	71.1819	54.4085	54.4085	34.533	0.887414	53.8889	7.24974	0	10.5679	0	0
DATA	847	10	82		66	Structural	0		1	1	DarkCorner	DarkCorner	DarkCorner		2467.94	235.653	7.80358	1	7.803582e+000	7.770229e+000	1	1	63	6.704762e+001	66	8.505081e+000	8.154300e+000	34	5.235294e+001	52	7.260864e+000	6.115725e+000	0	0	0	0	0	0	0	0	-4.08634	6.89818	0	0.125757	1	0	71.134	7.26086	1	0	71.134	48.5334	48.5334	29.9616	0.887771	52.3529	7.26086	0	6.17114	0	0
DATA	848	10	83		66	Structural	0		1	1	DarkCorner	DarkCorner	DarkCorner		2493.45	235.75	7.8006	1	7.800597e+000	7.767339e+000	0	0	66	7.137879e+001	68	1.164971e+001	1.204613e+001	30	5.520000e+001	54.5	6.048083e+000	6.486375e+000	0	0	0	0	0	0	0	0	0.318239	6.89826	0	0.904695	1	0	71.0605	6.04808	1	0	71.0605	49.5074	49.5074	34.2928	0.888111	55.2	6.04808	0	10.6826	0	0
DATA	849	10	84		66	Structural	0		1	1	DarkCorner	DarkCorner	DarkCorner		2518.44	236	7.79733	1	7.797331e+000	7.764107e+000	0	0	61	7.134426e+001	72	1.026626e+001	1.037820e+001	30	5.250000e+001	51.5	8.954868e+000	9.266250e+000	0	0	0	0	0	0	0	0	0.353369	6.89827	0	0.894234	1	0	70.9909	8.95487	1	0	70.9909	49.8279	49.8279	34.2583	0.888483	52.5	8.95487	0	10.8298	0	0
DATA	850	10	85		66	Structural	0		1	1	DarkCorner	DarkCorner	DarkCorner		2544.27	236.26	0	1	1.106194e+001	7.838766e+000	3	0	61	8.078689e+001	80	1.230869e+001	1.186080e+001	390	5.749231e+001	57	9.147390e+000	9.636900e+000	0	0	0	0	0	1	0	0	9.83301	6.96791	1	0.000301492	1	0	70.9539	9.14739	1	0	70.9539	47.5395	47.5395	43.7009	0.888904	57.4923	9.14739	0	20.4667	0	0
DATA	851	11	1		66	Structural	0		1	1	DarkCorner	DarkCorner	DarkCorner		397.591	234.712	9.17125	1	9.171248e+000	9.132050e+000	0	0	65	6.007692e+001	59	9.869948e+000	1.186080e+001	396	5.084091e+001	51	6.562065e+000	6.671700e+000	0	0	0	0	0	0	0	0	-6.79362	6.89818	0	0.0115015	1	0	66.8705	6.56207	1	0	66.8705	45.835	45.835	22.9909	0.755382	50.8409	6.56207	0	5.78408	0	0
DATA	852	11	2		66	Structural	0		1	1	DarkCorner	DarkCorner	DarkCorner		423.942	235.279	9.23004	0	9.230044e+000	9.190595e+000	0	0	65	5.666154e+001	56	8.533531e+000	9.636900e+000	30	5.300000e+001	51.5	5.866327e+000	5.745075e+000	0	0	0	0	0	0	0	0	-10.3984	6.89818	0	0.00013802	1	0	67.0599	5.86633	1	0	67.0599	65	65	19.5755	0.75057	53	5.86633	0	2.01493	0	0
DATA	853	11	3		66	Structural	0		1	1	DarkCorner	DarkCorner	DarkCorner		448.5	235	9.28008	0	9.280082e+000	9.240419e+000	0	0	62	5.711290e+001	55.5	8.506709e+000	9.080925e+000	34	5.161765e+001	52	5.872456e+000	5.745075e+000	0	0	0	0	0	0	0	0	-10.1151	6.89818	0	0.00020496	1	0	67.228	5.87246	1	0	67.228	65	65	20.0269	0.746523	51.6176	5.87246	0	2.15137	0	0
DATA	854	11	4		66	Structural	0		1	1	DarkCorner	DarkCorner	DarkCorner		474.328	234.906	9.32597	0	9.325966e+000	9.286106e+000	0	0	66	5.822727e+001	57.5	8.979970e+000	9.451575e+000	31	5.151613e+001	52	5.738008e+000	4.077150e+000	0	0	0	0	0	0	0	0	-9.17499	6.89818	0	0.000719458	1	0	67.4023	5.73801	1	0	67.4023	65	65	21.1413	0.74285	51.5161	5.73801	0	2.93876	0	0
DATA	855	11	5		66	Structural	0		1	1	DarkCorner	DarkCorner	DarkCorner		499.013	235.91	9.36159	0	9.361595e+000	9.321583e+000	0	0	68	5.991176e+001	61.5	8.627854e+000	1.056353e+001	38	5.263158e+001	52	7.484835e+000	7.968975e+000	0	0	0	0	0	0	0	0	-7.64369	6.89818	0	0.00458424	1	0	67.5555	7.48484	1	0	67.5555	65	65	22.8258	0.740023	52.6316	7.48484	0	4.3053	0	0
DATA	856	11	6		66	Structural	0		1	1	DarkCorner	DarkCorner	DarkCorner		524.869	235.631	9.39569	1	9.395686e+000	9.355529e+000	1	0	64	6.092188e+001	62	7.693132e+000	7.598325e+000	33	5.272727e+001	51	8.078802e+000	9.636900e+000	0	0	0	0	0	0	0	0	-6.8441	6.89818	0	0.0109142	1	0	67.766	8.0788	1	0	67.766	52.0157	52.0157	23.8359	0.737338	52.7273	8.0788	0	5.00286	0	0
DATA	857	11	7	unmapped	0		0	CTGCGCCTTAGCCCTTGTTCGAACTATGTCTCCAATTAATCTATTATTGTTATACCCACA	683	0	CUST_182786_PI248252247	CUST_182786_PI248252247	CUST_182786_PI248252247	Unknown	550.205	235.74	0	1	4.552130e+003	4.553097e+002	0	0	64	3.414813e+003	3318.5	6.559220e+002	7.689134e+002	35	5.408571e+001	54	8.630900e+000	9.636900e+000	0	0	0	0	0	0	0	0	3346.89	334.761	1	1.3172e-287	1	1	67.9183	8.6309	1	0	67.9183	48.5334	48.5334	3377.73	0.735237	54.0857	8.6309	0	3358.59	0	0
DATA	858	11	8	unmapped	0		0	ATCAAGCTCTTCGGATTCTGACTCCAATAGCTCATCTTCGTCTTCATCCGATGATGACGA	685	0	CUST_199076_PI248252247	CUST_199076_PI248252247	CUST_199076_PI248252247	Unknown	575.361	236.111	0	1	1.628931e+003	1.631643e+002	1	0	64	1.263094e+003	1231.5	1.698620e+002	1.788386e+002	33	5.224242e+001	50	6.015762e+000	5.189100e+000	0	0	0	0	0	0	0	0	1195.03	119.702	1	1.46289e-224	1	1	68.0614	6.01576	1	0	68.0614	48.2044	48.2044	1226.01	0.73363	52.2424	6.01576	0	1206.57	0	0
DATA	859	11	9	unmapped	0		0	GAGGGAGGAAAATGGGGAGTAATATCTGACTATATATACTTCATGGATATAAGAAGCAGG	687	0	CUST_123207_PI248252247	CUST_123207_PI248252247	CUST_123207_PI248252247	Unknown	601	235.545	0	1	5.481185e+001	1.089916e+001	2	2	58	1.083448e+002	107.5	1.367358e+001	1.167547e+001	55	5.347273e+001	52	8.257106e+000	9.266250e+000	0	0	0	0	0	0	0	0	40.1356	7.98083	1	2.53359e-031	1	1	68.2093	8.25711	1	0	68.2093	55.8519	55.8519	71.2588	0.732243	53.4727	8.25711	0	51.5358	0	0
DATA	860	11	10	unmapped	0		0	ATGAAGTCGCAGTACCCCTGAACTTGGCAAGGCGAGCGGCATCGACAGCCAGGACCGTCT	689	0	CUST_6554_PI248252247	CUST_6554_PI248252247	CUST_6554_PI248252247	Unknown	626.826	236.087	0	1	1.485804e+002	1.759836e+001	0	0	66	1.770455e+002	176	3.003712e+001	3.409980e+001	36	5.630556e+001	57	6.510736e+000	7.598325e+000	0	0	0	0	0	0	0	0	108.679	12.8723	1	3.52455e-080	1	1	68.3665	6.51074	1	0	68.3665	46.8651	46.8651	139.959	0.731449	56.3056	6.51074	0	119.942	0	0
DATA	861	11	11	unmapped	0		0	GAATGTCATAAACACCAGGGCCAATCTGGTTGGAGTATCCGTAGTGTTTGAAGGTGTTGA	691	0	CUST_102678_PI248252247	CUST_102678_PI248252247	CUST_102678_PI248252247	Unknown	651.608	235.931	0	1	1.266674e+002	1.579603e+001	1	0	63	1.611270e+002	159	2.766941e+001	2.854005e+001	45	5.880000e+001	60	8.072400e+000	6.671700e+000	0	0	0	0	0	0	0	0	92.5844	11.5457	1	3.04743e-071	1	1	68.5426	8.0724	1	0	68.5426	53.8203	53.8203	124.041	0.730926	58.8	8.0724	0	103.753	0	0
DATA	862	11	12	unmapped	0		0	GGTTTGGAGTCTGCACATATCGAGATCAACAATAAGAGCACATAACTCCGTGGACAGTGA	693	0	CUST_33708_PI248252247	CUST_33708_PI248252247	CUST_33708_PI248252247	Unknown	677.533	236.12	0	1	9.672825e+003	9.673286e+002	0	0	63	7.137619e+003	6951	1.035315e+003	1.221662e+003	25	5.988000e+001	59	1.077930e+001	8.895600e+000	0	0	0	0	0	0	0	0	7068.9	706.924	1	0	1	1	68.7154	10.7793	1	0	68.7154	48.8603	48.8603	7100.53	0.7308	59.88	10.7793	0	7079.97	0	0
DATA	863	11	13	unmapped	0		0	TGATGGCTGTCAACGATGACTTTTATGAGGATTTGACACCGGAAACAACCAAGAAAATCC	695	0	CUST_116717_PI248252247	CUST_116717_PI248252247	CUST_116717_PI248252247	Unknown	702.563	236.465	0	1	2.722617e+004	2.722634e+003	0	0	64	1.997228e+004	19280.5	2.844852e+003	3.210385e+003	40	5.615000e+001	56.5	8.468796e+000	6.671700e+000	0	0	0	0	0	0	0	0	19903.4	1990.35	1	0	1	1	68.8902	8.4688	1	0	68.8902	47.2035	47.2035	19935.2	0.731039	56.15	8.4688	0	19914.4	0	0
DATA	864	11	14	unmapped	0		0	GATGAATTGAAGAAAAATGTCAAGGATATCAAAGCCGCTGGGTCATAGTACAGATTAAGA	697	0	CUST_30908_PI248252247	CUST_30908_PI248252247	CUST_30908_PI248252247	Unknown	727.907	236.065	0	1	5.308182e+001	1.082211e+001	0	0	67	1.078657e+002	108	2.032829e+001	1.964445e+001	35	5.385714e+001	52	9.819377e+000	1.074885e+001	0	0	0	0	0	0	0	0	38.8265	7.9158	1	4.46305e-030	1	1	69.0391	9.81938	1	0	69.0391	54.4085	54.4085	70.7797	0.731447	53.8571	9.81938	0	49.6926	0	0
DATA	865	11	15	unmapped	0		0	CCCCTGCCACTCGCCGGGAATAATGGTGTCTATAATGTGAGCTATCATGTTGTCCTAGTT	699	0	CUST_177864_PI248252247	CUST_177864_PI248252247	CUST_177864_PI248252247	Unknown	753.69	237.07	0	1	2.080340e+001	9.645132e+000	1	0	64	8.445313e+001	84	1.067995e+001	9.451575e+000	27	5.474074e+001	53	7.224917e+000	8.154300e+000	0	0	0	0	0	0	0	0	15.2372	7.06446	1	5.49256e-008	1	0	69.2159	7.22492	1	0	69.2159	47.2035	47.2035	47.3671	0.732438	54.7407	7.22492	0	26.0131	0	0
DATA	866	11	16	unmapped	0		0	AGCACTATAGCTAAGCGATCGTACCAACGCTATGAACATCTGGTAAATTAATCTAAACAC	701	0	CUST_111636_PI248252247	CUST_111636_PI248252247	CUST_111636_PI248252247	Unknown	778.735	236.779	0	1	4.017723e+001	1.022757e+001	1	0	63	9.885714e+001	96	1.668576e+001	1.779120e+001	30	5.360000e+001	52.5	5.648314e+000	4.633125e+000	0	0	0	0	0	0	0	0	29.4672	7.50121	1	5.55248e-021	1	0	69.39	5.64831	1	0	69.39	46.1809	46.1809	61.7711	0.73343	53.6	5.64831	0	40.1769	0	0
DATA	867	11	17	unmapped	0		0	CCAACTGCTTGTGCAGGCTCGAGACGAATATCCGTTAAAGGAGCCCCCATCCACCAATGA	703	0	CUST_173470_PI248252247	CUST_173470_PI248252247	CUST_173470_PI248252247	Unknown	804.5	236.842	0	1	1.768930e+003	1.771419e+002	0	0	64	1.369344e+003	1356.5	1.910316e+002	2.247992e+002	26	5.230769e+001	52	8.317544e+000	8.524950e+000	0	0	0	0	0	0	0	0	1299.79	130.161	1	1.05466e-229	1	1	69.5584	8.31754	1	0	69.5584	49.8279	49.8279	1332.26	0.734786	52.3077	8.31754	0	1310.42	0	0
DATA	868	11	18	unmapped	0		0	GCCTATAGATTTCTATAAGGCCCGATTAATTTATTCTTGGAAATTTGTATTATACATTTG	705	0	CUST_14391_PI248252247	CUST_14391_PI248252247	CUST_14391_PI248252247	Unknown	829.686	237.3	0	1	2.337869e+003	2.339745e+002	1	3	60	1.791417e+003	1747	2.128773e+002	1.895875e+002	28	5.478571e+001	54	8.175651e+000	8.895600e+000	0	0	0	0	0	0	0	0	1721.7	172.308	1	6.55919e-247	1	1	69.7214	8.17565	1	0	69.7214	47.2035	47.2035	1754.33	0.736438	54.7857	8.17565	0	1732.26	0	0
DATA	869	11	19	unmapped	0		0	ATATATCTGGGGTCAACCTATCCAACGAATACAGTCGTCCGAGAATGAGAGCTTTGACCT	707	0	CUST_117697_PI248252247	CUST_117697_PI248252247	CUST_117697_PI248252247	Unknown	855	236.545	0	1	1.189009e+003	1.192677e+002	0	0	62	9.474677e+002	930.5	1.651028e+002	2.029309e+002	35	5.345714e+001	53	7.919978e+000	8.524950e+000	0	0	0	0	0	0	0	0	877.585	88.0292	1	1.13224e-205	1	1	69.8828	7.91998	1	0	69.8828	55.8519	55.8519	910.382	0.738081	53.4571	7.91998	0	888.087	0	0
DATA	870	11	20	unmapped	0		0	CAGAGAGTTGATCAGCCATTGTAGATTAGGTGAGTGAGAGAAGTGTACGACTGAAAGTTG	709	0	CUST_40525_PI248252247	CUST_40525_PI248252247	CUST_40525_PI248252247	Unknown	880.418	236.573	0	1	3.958983e+002	4.067219e+001	0	0	64	3.630469e+002	353.5	7.795612e+001	9.766627e+001	29	5.568966e+001	57	6.871803e+000	5.930400e+000	0	0	0	0	0	0	0	0	293.007	30.1017	1	8.2733e-139	1	1	70.0403	6.8718	1	0	70.0403	57.5363	57.5363	325.961	0.740106	55.6897	6.8718	0	303.445	0	0
DATA	871	11	21	unmapped	0		0	TTGTCCGCAAAATCAGGTTAGGGGGTGTAAAAGGGGCTTAGAAATGTCCTTTAAAAGGCG	711	0	CUST_99609_PI248252247	CUST_99609_PI248252247	CUST_99609_PI248252247	Unknown	905.583	236.958	0	1	5.918588e+002	5.991084e+001	0	0	64	5.095781e+002	489	9.364774e+001	1.117510e+002	30	5.866667e+001	56.5	1.166289e+001	1.260210e+001	0	0	0	0	0	0	0	0	439.387	44.4769	1	1.99304e-163	1	1	70.1912	11.6629	1	0	70.1912	48.2044	48.2044	472.492	0.742385	58.6667	11.6629	0	449.759	0	0
DATA	872	11	22	unmapped	0		0	GGAGCTGAATTGTGACGCCAGCAAAGGCGAAGAAGTCGAATTTGAGGAGACAAGAATCAT	713	0	CUST_41192_PI248252247	CUST_41192_PI248252247	CUST_41192_PI248252247	Unknown	931.392	236.931	0	1	4.786336e+001	1.042515e+001	0	0	64	1.059844e+002	107	1.996465e+001	2.353628e+001	28	5.732143e+001	57	1.080485e+001	1.019287e+001	0	0	0	0	0	0	0	0	35.6499	7.76493	1	5.11213e-027	1	1	70.3345	10.8048	1	0	70.3345	53.8203	53.8203	68.8984	0.744827	57.3214	10.8048	0	45.9537	0	0
DATA	873	11	23	unmapped	0		0	ACCTTTGGGGCCTCATTATTTGGATCAATTATCGGTTTCGCTATCCTCAAGCCACTGTCT	715	0	CUST_33029_PI248252247	CUST_33029_PI248252247	CUST_33029_PI248252247	Unknown	956.5	237	0	1	5.817358e+001	1.090998e+001	2	0	60	1.139500e+002	112	1.515057e+001	1.167547e+001	38	5.623684e+001	56.5	8.374460e+000	8.524950e+000	0	0	0	0	0	0	0	0	43.4787	8.15407	1	1.8565e-034	1	1	70.4713	8.37446	1	0	70.4713	54.1152	54.1152	76.864	0.747396	56.2368	8.37446	0	53.7186	0	0
DATA	874	11	24	unmapped	0		0	CGACGGCGTGCGATGCGTTGGAAGATGCCCCTGAACCGATAGGCGACAAAGACTCCAAGG	717	0	CUST_197326_PI248252247	CUST_197326_PI248252247	CUST_197326_PI248252247	Unknown	981.907	237.065	0	1	2.045657e+001	9.420460e+000	2	1	64	8.595313e+001	85	1.496709e+001	1.501132e+001	32	5.137500e+001	52	4.148455e+000	4.447800e+000	0	0	0	0	0	0	0	0	15.3456	7.06681	1	4.51512e-008	1	0	70.6075	4.14845	1	0	70.6075	54.4085	54.4085	48.8671	0.750156	51.375	4.14845	0	25.525	0	0
DATA	875	11	25	unmapped	0		0	CAAGCATTTCCAGGGATTTTTGATAAGTCAAGCTGCTATTTGAAAACATCCGGTCTGCAT	719	0	CUST_96795_PI248252247	CUST_96795_PI248252247	CUST_96795_PI248252247	Unknown	1007.42	237.427	9.19854	1	9.198544e+000	9.159228e+000	1	0	63	7.006349e+001	69	1.004164e+001	1.037820e+001	34	5.373529e+001	53	9.826707e+000	9.451575e+000	0	0	0	0	0	0	0	0	-0.677285	6.89818	0	0.798882	1	0	70.7408	9.82671	1	0	70.7408	57.5363	57.5363	32.9775	0.75314	53.7353	9.82671	0	9.44137	1	0
DATA	876	11	26	unmapped	0		0	GTGCATAGCCGAACATCTCACGCACTACACGAGCACTCTCGCCAATATATTTGTCCACGA	721	0	CUST_129961_PI248252247	CUST_129961_PI248252247	CUST_129961_PI248252247	Unknown	1032.58	237.427	0	1	8.688562e+001	1.259832e+001	0	0	64	1.365781e+002	139.5	1.923852e+001	2.094172e+001	27	5.537037e+001	56	7.427331e+000	7.783650e+000	0	0	0	0	0	0	0	0	65.6979	9.52613	1	3.38209e-053	1	1	70.8802	7.42733	1	0	70.8802	57.5363	57.5363	99.4921	0.756143	55.3704	7.42733	0	75.7744	0	0
DATA	877	11	27	unmapped	0		0	GCTCATAGCTAACGTATAAAAGAGCTGCTTAGAGTACGAAGCATATGTAATTAAAAGGAT	723	0	CUST_551_PI248252247	CUST_551_PI248252247	CUST_551_PI248252247	Unknown	1058.11	237.5	9.12358	0	9.123577e+000	9.084582e+000	3	0	61	6.742623e+001	65	9.353180e+000	8.895600e+000	31	5.538710e+001	57	8.196249e+000	8.524950e+000	0	0	0	0	0	0	0	0	-3.57691	6.89818	0	0.179763	1	0	71.0031	8.19625	1	0	71.0031	65	65	30.3402	0.759329	55.3871	8.19625	0	6.44383	1	0
DATA	878	11	28	unmapped	0		0	ATAACAATACTCCTGTGATGAACAGATATCTTGGTAATATCAATAGTCAAGTCCCTGTTA	725	0	CUST_95343_PI248252247	CUST_95343_PI248252247	CUST_95343_PI248252247	Unknown	1083.5	237.5	0	1	2.255802e+001	9.322710e+000	0	0	68	8.833824e+001	88	1.438242e+001	1.427002e+001	33	5.666667e+001	58	6.474308e+000	7.413000e+000	0	0	0	0	0	0	0	0	17.2026	7.10945	1	1.40197e-009	1	0	71.1356	6.47431	1	0	71.1356	57.5363	57.5363	51.2522	0.762594	56.6667	6.47431	0	27.1852	0	0
DATA	879	11	29	unmapped	0		0	CTTGTGACCAACTACAAAACCGCTCGGAGTTGGGTTTCATGTCGTTTTCTACATCTTGTA	727	0	CUST_153486_PI248252247	CUST_153486_PI248252247	CUST_153486_PI248252247	Unknown	1108.88	238.347	0	1	4.895930e+003	4.896757e+002	0	0	65	3.822246e+003	3723	6.418833e+002	7.820715e+002	35	5.742857e+001	56	9.111356e+000	9.266250e+000	0	0	0	0	0	0	0	0	3750.98	375.162	1	1.38125e-294	1	1	71.2638	9.11136	1	0	71.2638	47.2035	47.2035	3785.16	0.766143	57.4286	9.11136	0	3760.92	0	0
DATA	880	11	30	unmapped	0		0	ATCAGGATTTTCTGGGCTTTTCCGTGGTCTGTCCCCCTCATTAATTCGGAGTATACCAGC	729	0	CUST_208194_PI248252247	CUST_208194_PI248252247	CUST_208194_PI248252247	Unknown	1134.27	238.357	0	1	1.013309e+004	1.013348e+003	0	0	64	7.869813e+003	7609.5	1.434541e+003	1.874933e+003	37	5.708108e+001	55	1.065202e+001	1.111950e+001	0	0	0	0	0	0	0	0	7798.43	779.873	1	0	1	1	71.3834	10.652	1	0	71.3834	46.8651	46.8651	7832.73	0.769601	57.0811	10.652	0	7808.33	0	0
DATA	881	11	31	unmapped	0		0	GGTGGTGGCACTAGCCTGGTCACTACCAAGAGTGAGAGTGTTAACGTTGGTAGGATCATC	731	0	CUST_12641_PI248252247	CUST_12641_PI248252247	CUST_12641_PI248252247	Unknown	1159.61	238.08	0	1	1.188575e+002	1.486251e+001	2	0	62	1.633871e+002	161	2.535089e+001	2.075640e+001	33	5.472727e+001	54	8.779496e+000	8.154300e+000	0	0	0	0	0	0	0	0	91.8845	11.4897	1	7.95064e-071	1	1	71.5026	8.7795	1	0	71.5026	49.1849	49.1849	126.301	0.773064	54.7273	8.7795	0	101.755	0	0
DATA	882	11	32	unmapped	0		0	TAGACAAGTCCATTCTTCAAGCTCATACTAAAACCATGAACACAGATGTTCCAGCGACCC	733	0	CUST_60341_PI248252247	CUST_60341_PI248252247	CUST_60341_PI248252247	Unknown	1185.19	238.027	0	1	1.039665e+001	8.942316e+000	0	0	66	7.968182e+001	79.5	1.118537e+001	1.186080e+001	34	5.279412e+001	52	8.219634e+000	8.524950e+000	0	0	0	0	0	0	0	0	8.07483	6.94528	1	0.00279041	1	0	71.607	8.21963	1	0	71.607	47.5395	47.5395	42.5958	0.776676	52.7941	8.21963	0	17.9037	1	0
DATA	883	11	33	unmapped	0		0	TCCAATCGCATGGGCACAAAAGCTTGATGTGCTATGCTTGATATTCGTCTAAGCTGTGAA	735	0	CUST_159590_PI248252247	CUST_159590_PI248252247	CUST_159590_PI248252247	Unknown	1210.5	238	0	0	1.100657e+001	8.908553e+000	1	0	61	8.031148e+001	79	1.157086e+001	1.186080e+001	38	5.602632e+001	56.5	1.004984e+001	1.056353e+001	0	0	0	0	0	0	0	0	8.58855	6.95144	1	0.00150519	1	0	71.7229	10.0498	1	0	71.7229	65	65	43.2255	0.780311	56.0263	10.0498	0	18.3951	1	0
DATA	884	11	34	unmapped	0		0	ATGACACCGAAGACATTCACTTCAAAGACTGCTCTGACTCCGTTCCAAATCGAGCTCTAT	737	0	CUST_109437_PI248252247	CUST_109437_PI248252247	CUST_109437_PI248252247	Unknown	1235.61	238.069	0	1	3.498222e+001	9.468808e+000	0	0	64	9.925000e+001	99	1.422718e+001	1.556730e+001	23	5.695652e+001	57	5.858004e+000	5.559750e+000	0	0	0	0	0	0	0	0	27.4254	7.42337	1	5.42861e-019	1	0	71.8246	5.858	1	0	71.8246	53.8203	53.8203	62.164	0.783982	56.9565	5.858	0	37.2017	0	0
DATA	885	11	35	unmapped	0		0	GCAGCAGAAGAGGACGAGTAAATGCACTTTCTTTCCTACTCTTTCTGCTTTTCCCTATTT	739	0	CUST_116496_PI248252247	CUST_116496_PI248252247	CUST_116496_PI248252247	Unknown	1261.42	238.427	0	1	6.758046e+004	6.758051e+003	0	1	64	5.331543e+004	51795.7	7.798914e+003	9.870495e+003	33	5.936364e+001	58	8.410626e+000	8.154300e+000	0	0	1	0	0	0	0	0	53243.5	5324.36	1	0	1	1	71.9208	8.41063	1	0	71.9208	57.5363	57.5363	53278.3	0.787854	59.3636	8.41063	0	53253.3	0	0
DATA	886	11	36	unmapped	0		0	TCAAATTGTACTATCTAATTTCAGGCTGTCTTGTTCCGCTCACTCCATCGTATTAACAAA	741	0	CUST_190270_PI248252247	CUST_190270_PI248252247	CUST_190270_PI248252247	Unknown	1286.87	238.5	0	1	1.077456e+003	1.080974e+002	0	0	64	9.249375e+002	892.5	1.738222e+002	1.906994e+002	35	5.571429e+001	56	8.806987e+000	1.000755e+001	0	0	0	0	0	0	0	0	852.951	85.5736	1	6.23914e-204	1	1	71.9866	8.80699	1	0	71.9866	50.4627	50.4627	887.851	0.791634	55.7143	8.80699	0	862.636	0	0
DATA	887	11	37	unmapped	0		0	TATTTTTGCATAACTTACCTTCGCAGCATCATCCCGAGACAGGTCAGTCTGAATACCTCC	743	0	CUST_168742_PI248252247	CUST_168742_PI248252247	CUST_168742_PI248252247	Unknown	1312.11	238.5	8.71005	1	8.710049e+000	8.712777e+000	1	0	63	7.866667e+001	77	1.178298e+001	1.223145e+001	32	5.443750e+001	54	8.051998e+000	1.111950e+001	0	0	0	0	0	0	0	0	6.62907	6.92996	0	0.0136176	1	0	72.0376	8.052	1	0	72.0376	56.9804	56.9804	41.5807	0.795379	54.4375	8.052	0	16.2526	1	0
[truncated: 20,488,054 more chars]
