# Supplementary material for: Transcriptome sequencing and comparative transcriptome analysis of the scleroglucan producer Sclerotium rolfsii
Source: BMC Genomics. 2010 May 26;11:329. doi: 10.1186/1471-2164-11-329 (PMC2887420; doi:10.1186/1471-2164-11-329)
Supplement: Additional file 12 — 251706710004_4. Raw data for experiment EPSmin17_37 h, Sample B. [file 1471-2164-11-329-S12.ZIP]

Archive with 1 entries (1 files):
- Additional File 12_251706710004_4 (EPSmin17_37h_Sample B).txt
