# Supplementary material for: Transcriptome sequencing and comparative transcriptome analysis of the scleroglucan producer Sclerotium rolfsii
Source: BMC Genomics. 2010 May 26;11:329. doi: 10.1186/1471-2164-11-329 (PMC2887420; doi:10.1186/1471-2164-11-329)
Supplement: Additional file 12 — 251706710004_4. Raw data for experiment EPSmin17_37 h, Sample B. [file 1471-2164-11-329-S12.ZIP › Additional File 12_251706710004_4 (EPSmin17_37h_Sample B).txt]

TYPE	text	text	text	text	integer	float	float	text	text	text	integer	integer	integer	integer	float	float	float	float	float	float	text	text	text	text	text	text	text	text	text	text	integer	integer	text	integer	integer	integer	float	float	float	float	float	integer	integer	float	integer	float	float	float	float	text	integer	integer	float	float	integer	float	float	float	float	float	float	float	integer	integer	integer	float	float	integer	float	float	integer	float	integer	text	integer	float	float	integer	float	float	float	float	integer	integer	float	float	integer	integer	integer	integer	integer	float	integer	integer	float	integer	integer	integer	integer	float	float	integer	integer	integer	integer	integer	integer	integer	float	float	integer	float	integer	integer	float	integer	float	integer	float	float	float	integer	text	integer	integer	float	float	float	float	float	float	float	text	integer	integer	integer	integer	integer
FEPARAMS	Protocol_Name	Protocol_date	Scan_Date	Scan_ScannerName	Scan_NumChannels	Scan_MicronsPerPixelX	Scan_MicronsPerPixelY	Scan_OriginalGUID	Grid_Name	Grid_Date	Grid_NumSubGridRows	Grid_NumSubGridCols	Grid_NumRows	Grid_NumCols	Grid_RowSpacing	Grid_ColSpacing	Grid_OffsetX	Grid_OffsetY	Grid_NomSpotWidth	Grid_NomSpotHeight	FeatureExtractor_Barcode	FeatureExtractor_ScanFileName	FeatureExtractor_ArrayName	FeatureExtractor_DesignFileName	FeatureExtractor_PrintingFileName	FeatureExtractor_PatternName	FeatureExtractor_ExtractionTime	FeatureExtractor_UserName	FeatureExtractor_ComputerName	FeatureExtractor_ScanFileGUID	FeatureExtractor_IsXDRExtraction	Scan_NumScanPass	GridPlacement_Version	GridPlacement_ArrayFormat	GridPlacement_placementMode	GridPlacement_ptsPerSide	GridPlacement_minPeakSpacing	GridPlacement_blocksizeAllowance	GridPlacement_initialFilterWidth	GridPlacement_coarseFilterWidth	GridPlacement_fineFilterWidth	GridPlacement_lineHalfWidth	GridPlacement_halfDepth	GridPlacement_maximumSlope	GridPlacement_gridWithChannel	GridPlacement_relativeStartProjectionRow	GridPlacement_relativeSizeProjectionRow	GridPlacement_relativeStartProjectionCol	GridPlacement_relativeSizeProjectionCol	SpotAnalysis_Version	SpotAnalysis_weakthresh	SpotAnalysis_MinimumNumPixels	SpotAnalysis_RegionOfInterestMultiplier	SpotAnalysis_convergence_factor	SpotAnalysis_max_em_iter	SpotAnalysis_max_reject_ratio	SpotAnalysis_kmeans_rad_reject_factor	SpotAnalysis_kmeans_cen_reject_factor	SpotAnalysis_kmeans_moi_reject_factor	SpotAnalysis_isspot_factor	SpotAnalysis_isweakspot_factor	SpotAnalysis_BackgroundThreshold	SpotAnalysis_ROIType	SpotAnalysis_UseNominalDiameterFromGT	SpotAnalysis_RejectMethod	SpotAnalysis_StatBoundFeat	SpotAnalysis_StatBoundBG	SpotAnalysis_SpotStatsMethod	SpotAnalysis_CookiePercentage	SpotAnalysis_ExclusionZonePercentage	SpotAnalysis_EstimateLocalRadius	SpotAnalysis_LocalBGRadius	SpotAnalysis_SignalMethod	OutlierFlagger_Version	OutlierFlagger_NonUnifOLOn	OutlierFlagger_FeatATerm	OutlierFlagger_BGATerm	OutlierFlagger_OLAutoComputeABC	OutlierFlagger_FeatBCoeff	OutlierFlagger_BGBCoeff	OutlierFlagger_FeatCCoeff	OutlierFlagger_BGCCoeff	OutlierFlagger_PopnOLOn	OutlierFlagger_MinPopulation	OutlierFlagger_IQRatio	OutlierFlagger_BackgroundIQRatio	OutlierFlagger_UseQtest	BGSubtractor_MultiplicativeDetrendOn	BGSubtractor_MultDetrendWinFilter	BGSubtractor_MultDetrendIncrement	BGSubtractor_MultDetrendWindow	BGSubtractor_MultDetrendNeighborhoodSize	BGSubtractor_MultHighPassFilter	BGSubtractor_PolynomialMultiplicativeDetrend	BGSubtractor_NegCtrlThresholdMultDetrendFactor	BGSubtractor_PolynomialMultiplicativeDetrendDegree	BGSubtractor_TestMultDetrendOnCVs	BGSubtractor_MultDetrendOnReplicates	BGSubtractor_BGSubMethod	BGSubtractor_MaxPVal	BGSubtractor_WellAboveMulti	BGSubtractor_BackgroundCorrectionOn	BGSubtractor_CalculateSurfaceMetricsOn	BGSubtractor_SpatialDetrendOn	BGSubtractor_DetrendLowPassFilter	BGSubtractor_DetrendLowPassPercentage	BGSubtractor_DetrendLowPassWindow	BGSubtractor_DetrendLowPassIncrement	BGSubtractor_NegCtrlSpreadCoeff	BGSubtractor_NegCtrlSpreadRobustOn	BGSubtractor_AdditiveDetrendFeatureSet	BGSubtractor_DetrendNeighborhoodSize	BGSubtractor_ErrModelSignificance	BGSubtractor_RobustNCStats	BGSubtractor_RobustNCOutlierFactor	BGSubtractor_ErrorModel	BGSubtractor_MultErrorGreen	BGSubtractor_AutoEstimateAddErrorGreen	BGSubtractor_MultNcAutoEstimate	BGSubtractor_MultRMSAutoEstimate	BGSubtractor_MultResidualsRMSAutoEstimate	BGSubtractor_UseSurrogates	BGSubtractor_Version	QCMetrics_UseSpikeIns	QCMetrics_minReplicatePopulation	QCMetrics_differentialExpressionPValue	QCMetrics_MaxEdgeDefectThreshold	QCMetrics_MaxEdgeNotFoundThreshold	QCMetrics_MaxLocalBGNonUnifThreshold	QCMetrics_MinNegCtrlSDev	QCMetrics_MinReproducibility	QCMetrics_PercentileValueForSignal	FeatureExtractor_Version	FeatureExtractor_SingleTextFileOutput	FeatureExtractor_JPEGDownSampleFactor	FeatureExtractor_ColorMode	FeatureExtractor_QCReportType	FeatureExtractor_OutputQCReportGraphText
DATA	GE1-v5_95_Feb07 (Read Only)	07-Feb-2007 17:05	08-15-2007 18:59:48	Agilent Technologies Scanner G2505B US45103052	1	5	5	bd5e9f5e-0709-4999-ae8c-8302eb168711	017067_D_F_20070615	15-Jun-2007 00:00	1	1	532	85	73.3235	63.5	0	36.6617	65	65	251706710004_1_4	D:\Arraydata01\XDR\\US45103052_251706710004_S01_H.tif	US45103052_251706710004_S01_H	017067_D_F_20070615.xml		Agilent-017067	16-Aug-2007 08:20:53	Administrator	AGILENT01	bd5e9f5e-0709-4999-ae8c-8302eb168711	1	1	9.5.3.1	0	0	5	7	0.666667	6	5	3	6	3	0.015	0	0.25	0.25	0.25	0.25	9.5.3.1	10	15	0.6	0.001	5	0.75	0.45	1.5	2.5	0.5	3	10	1	1	3	1.42	1.42	1	0.7	1.2	0	100	1	9.5.3.1	1	0.04	0.09	1	20	3	1	1	1	10	1.42	1.42	1	1	1	2	3	0.2	1	1	5	4	1	1	7	0.01	13	0	1	1	1	1	10	10	3	1	2	0.2	1	0	5	0	0.1	1	0	0	1	1	9.5.3.1	1	5	0.01	0.1	0.72	0.02	100	50	75	9.5.3.1	1	4	0	0	0
*
TYPE	float	float	float	integer	integer	float	float	float	integer	float	float	float	integer	float	float	integer	integer	integer	integer	integer	float	float	float	integer	float	float	float	float	float	integer	integer	float	float	float	float	float	integer	float	float	float	float	integer	float	float	float	float	float	integer	float	float	float	float	float	float	float	integer	float	integer	float	float	float	float	integer	float	float	float	float	text	float	float	float	float	float	float	float	float	float	float	float	float	float	float	float	float	float	float	float	float	float	float	float	integer	integer	integer	float	integer	float
STATS	gDarkOffsetAverage	gDarkOffsetMedian	gDarkOffsetStdDev	gDarkOffsetNumPts	gSaturationValue	gAvgSig2BkgeQC	gAvgSig2BkgNegCtrl	gRatioSig2BkgeQC_NegCtrl	gNumSatFeat	gLocalBGInlierNetAve	gLocalBGInlierAve	gLocalBGInlierSDev	gLocalBGInlierNum	gGlobalBGInlierAve	gGlobalBGInlierSDev	gGlobalBGInlierNum	gNumFeatureNonUnifOL	gNumPopnOL	gNumNonUnifBGOL	gNumPopnBGOL	gOffsetUsed	gGlobalFeatInlierAve	gGlobalFeatInlierSDev	gGlobalFeatInlierNum	AnyColorPrcntFeatNonUnifOL	AnyColorPrcntBGNonUnifOL	AnyColorPrcntFeatPopnOL	AnyColorPrcntBGPopnOL	TotalPrcntFeatOL	gNumNegBGSubFeat	gNonCtrlNumNegFeatBGSubSig	gSpatialDetrendRMSFit	gSpatialDetrendRMSFilteredMinusFit	gSpatialDetrendSurfaceArea	gSpatialDetrendVolume	gSpatialDetrendAveFit	gNonCtrlNumSatFeat	gNonCtrl99PrcntNetSig	gNonCtrl50PrcntNetSig	gNonCtrl1PrcntNetSig	gNonCtrlMedPrcntCVBGSubSig	gCtrleQCNumSatFeat	gCtrleQC99PrcntNetSig	gCtrleQC50PrcntNetSig	gCtrleQC1PrcntNetSig	geQCMedPrcntCVBGSubSig	geQCSig2BkgLow2	gNegCtrlNumInliers	gNegCtrlAveNetSig	gNegCtrlSDevNetSig	gNegCtrlAveBGSubSig	gNegCtrlSDevBGSubSig	gAveNumPixOLLo	gAveNumPixOLHi	gPixCVofHighSignalFeat	gNumHighSignalFeat	AddErrorEstimateGreen	TotalNumFeatures	ROIHeight	ROIWidth	CentroidDiffX	CentroidDiffY	NumFoundFeat	MaxNonUnifEdges	MaxSpotNotFoundEdges	gMultDetrendRMSFit	gMultDetrendSurfaceAverage	eQCLowSigName2	eQCOneColorLogLowSignal	eQCOneColorLogLowSignalError	eQCOneColorLogHighSignal	eQCOneColorLinFitLogLowConc	eQCOneColorLinFitLogLowSignal	eQCOneColorLinFitLogHighConc	eQCOneColorLinFitLogHighSignal	eQCOneColorLinFitSlope	eQCOneColorLinFitIntercept	eQCOneColorLinFitRSQ	eQCOneColorSpikeDetectionLimit	gNonCtrl50PrcntBGSubSig	gCtrleQC50PrcntBGSubSig	gMedPrcntCVProcSignal	geQCMedPrcntCVProcSignal	gOutlierFlagger_Auto_FeatB_Term	gOutlierFlagger_Auto_FeatC_Term	gOutlierFlagger_Auto_BgndB_Term	gOutlierFlagger_Auto_BgndC_Term	OutlierFlagger_FeatChiSq	OutlierFlagger_BgndChiSq	gXDRLowPMTSlope	gXDRLowPMTIntercept	GriddingStatus	NumGeneNonUnifOL	TotalNumberOfReplicatedGenes	gPercentileIntensityProcessedSignal	gNonCtrlNumWellAboveBG	gNegCtrlSpread
DATA	37.544	38	6.7408	1000	624500	298.211	1.88854	157.905	0	15.1512	52.6952	2.13565	44037	52.6952	2.13565	44037	12	80	51	1161	37.544	5585.51	19622.4	45128	0.0265369	0.112782	0.176913	2.56745	0.0273954	5599	4544	1.92298	7.38608	1.00125	4.55173	70.6889	0	103781	280.948	22.6279	-1	0	86957.6	315.623	20.4899	14.2493	0.779707	130	22.5836	3.30254	-10.4304	3.25207	0.346019	0.719792	0.115118	6836	7.38608	45220	4.41184	7.61904	0.828555	1.12391	39366	0.0037594	0.147059	0.136393	1.00874	(+)E1A_r60_3	0.656509	0.260241	5.79553	2.23408	0.805945	7.31637	5.79221	0.981105	-1.38592	0.9972	1.25855	247.815	279.344	-1	3.00587	1166.13	67.1249	152.368	40.866	1.94521	2.4752	9.58233	-315.1	0	12	43803	2920.83	30271	22.565
*
TYPE	integer	integer	integer	text	integer	text	integer	text	integer	integer	text	text	text	text	float	float	float	boolean	float	float	integer	integer	integer	float	float	float	float	integer	float	float	float	float	integer	boolean	boolean	boolean	boolean	boolean	boolean	boolean	float	float	boolean	float	integer	boolean	float	float	integer	boolean	float	float	float	float	float	float	float	boolean	float	boolean	boolean
FEATURES	FeatureNum	Row	Col	chr_coord	SubTypeMask	SubTypeName	Start	Sequence	ProbeUID	ControlType	ProbeName	GeneName	SystematicName	Description	PositionX	PositionY	gSurrogateUsed	gIsFound	gProcessedSignal	gProcessedSigError	gNumPixOLHi	gNumPixOLLo	gNumPix	gMeanSignal	gMedianSignal	gPixSDev	gPixNormIQR	gBGNumPix	gBGMeanSignal	gBGMedianSignal	gBGPixSDev	gBGPixNormIQR	gNumSatPix	gIsSaturated	gIsLowPMTScaledUp	gIsFeatNonUnifOL	gIsBGNonUnifOL	gIsFeatPopnOL	gIsBGPopnOL	IsManualFlag	gBGSubSignal	gBGSubSigError	gIsPosAndSignif	gPValFeatEqBG	gNumBGUsed	gIsWellAboveBG	gBGUsed	gBGSDUsed	ErrorModel	gSpatialDetrendIsInFilteredSet	gSpatialDetrendSurfaceValue	SpotExtentX	SpotExtentY	gNetSignal	gMultDetrendSignal	gProcessedBackground	gProcessedBkngError	IsUsedBGAdjust	gInterpolatedNegCtrlSub	gIsInNegCtrlRange	gIsUsedInMD
DATA	1	1	1		260	BrightCorner	0		0	1	GE_BrightCorner	GE_BrightCorner	GE_BrightCorner		9862.87	211.234	0	1	1.064517e+003	1.068011e+002	0	4	62	9.806129e+002	978	8.754715e+001	9.673965e+001	716	5.007682e+001	50	6.841541e+000	7.413000e+000	0	0	0	0	0	0	0	0	910.913	91.3903	1	4.62693e-189	1	1	69.6997	6.84154	1	0	69.6997	53.5237	53.5237	943.069	0.855706	50.0768	6.84154	0	924.887	0	0
DATA	2	1	2		66	Structural	0		1	1	DarkCorner	DarkCorner	DarkCorner		9888.67	210.71	8.797	1	8.796996e+000	8.748215e+000	0	0	64	6.437500e+001	64	9.707631e+000	1.056353e+001	535	5.013832e+001	50	6.879074e+000	7.413000e+000	0	0	0	0	0	1	0	0	-5.36772	7.38608	0	0.0610679	1	0	69.7427	6.87907	1	0	69.7427	47.2035	47.2035	26.831	0.844296	50.1383	6.87907	0	8.43413	0	0
DATA	3	1	3		66	Structural	0		1	1	DarkCorner	DarkCorner	DarkCorner		9913.89	210.797	8.90397	1	8.903973e+000	8.854598e+000	0	0	66	6.960606e+001	68	1.117536e+001	1.241677e+001	535	5.144860e+001	51	7.128349e+000	7.413000e+000	0	0	0	0	0	1	0	0	-0.134417	7.38608	0	0.962334	1	0	69.7405	7.12835	1	0	69.7405	45.835	45.835	32.0621	0.834152	51.4486	7.12835	0	13.4548	0	0
DATA	4	1	4		66	Structural	0		1	1	DarkCorner	DarkCorner	DarkCorner		9938.91	210.614	9.00089	1	9.000889e+000	8.950977e+000	3	0	61	5.708197e+001	58	6.568346e+000	6.671700e+000	522	5.026628e+001	50	7.457105e+000	8.154300e+000	0	0	0	0	0	0	0	0	-12.6839	7.38608	0	1.72929e-005	1	0	69.7658	7.45711	1	0	69.7658	57.259	57.259	19.538	0.82517	50.2663	7.45711	0	0.728821	0	0
DATA	5	1	5		66	Structural	0		1	1	DarkCorner	DarkCorner	DarkCorner		9963.53	211.237	9.08949	1	9.089486e+000	9.039082e+000	0	0	67	5.902985e+001	59	9.354905e+000	8.524950e+000	514	4.988911e+001	50	6.724700e+000	7.413000e+000	0	0	0	0	0	0	0	0	-10.7348	7.38608	0	0.000239733	1	0	69.7646	6.7247	1	0	69.7646	48.8603	48.8603	21.4859	0.817127	49.8891	6.7247	0	2.47654	0	0
DATA	6	1	6		66	Structural	0		1	1	DarkCorner	DarkCorner	DarkCorner		9989.22	211.094	9.17196	1	9.171960e+000	9.121099e+000	2	0	64	5.831250e+001	57	7.449033e+000	8.154300e+000	518	4.961197e+001	50	6.052160e+000	5.930400e+000	0	0	0	0	0	0	0	0	-11.459	7.38608	0	9.3432e-005	1	0	69.7715	6.05216	1	0	69.7715	50.1463	50.1463	20.7685	0.80978	49.612	6.05216	0	1.56118	0	0
DATA	7	1	7		66	Structural	0		1	1	DarkCorner	DarkCorner	DarkCorner		10015.2	211.375	9.24751	1	9.247506e+000	9.196226e+000	0	0	65	6.084615e+001	59	9.003872e+000	1.037820e+001	527	4.885389e+001	49	6.415249e+000	6.671700e+000	0	0	0	0	0	0	0	0	-8.91046	7.38608	0	0.0021176	1	0	69.7566	6.41525	1	0	69.7566	39.4933	39.4933	23.3022	0.803164	48.8539	6.41525	0	3.89641	0	0
DATA	8	1	8		66	Structural	0		1	1	DarkCorner	DarkCorner	DarkCorner		10041.5	211.554	9.31526	0	9.315265e+000	9.263609e+000	2	0	64	5.753125e+001	57	8.708632e+000	8.339625e+000	530	4.912075e+001	49	6.454182e+000	7.413000e+000	0	0	0	0	0	0	0	0	-12.2156	7.38608	0	3.34044e-005	1	0	69.7468	6.45418	1	0	69.7468	65	65	19.9873	0.797322	49.1208	6.45418	0	0.38665	0	0
DATA	9	1	9		66	Structural	0		1	1	DarkCorner	DarkCorner	DarkCorner		10066	211.725	9.37083	1	9.370829e+000	9.318865e+000	3	0	62	5.958065e+001	59	8.300797e+000	7.968975e+000	510	5.001176e+001	49	6.740187e+000	6.671700e+000	0	0	0	0	0	0	0	0	-10.1574	7.38608	0	0.000492693	1	0	69.738	6.74019	1	0	69.738	49.8279	49.8279	22.0366	0.792594	50.0118	6.74019	0	2.25964	0	0
DATA	10	1	10		66	Structural	0		1	1	DarkCorner	DarkCorner	DarkCorner		10091.2	212.25	9.42152	1	9.421518e+000	9.369273e+000	2	0	63	5.960317e+001	60	8.584569e+000	7.783650e+000	501	4.996806e+001	49	6.969575e+000	7.413000e+000	0	0	0	0	0	0	0	0	-10.1268	7.38608	0	0.000511447	1	0	69.73	6.96958	1	0	69.73	48.2044	48.2044	22.0592	0.78833	49.9681	6.96958	0	2.10211	0	0
DATA	11	1	11		66	Structural	0		1	1	DarkCorner	DarkCorner	DarkCorner		10116.5	211.787	9.46396	1	9.463962e+000	9.411482e+000	1	0	65	6.089231e+001	61	8.323767e+000	8.154300e+000	516	5.031783e+001	50	6.868229e+000	7.413000e+000	0	0	0	0	0	0	0	0	-8.83152	7.38608	0	0.00231167	1	0	69.7238	6.86823	1	0	69.7238	51.0895	51.0895	23.3483	0.784795	50.3178	6.86823	0	3.22309	0	0
DATA	12	1	12	unmapped	0		0	TCCGTCTCTTGGTCGATGGACAACTCGCAGGCGTTGCCTTCCCGTATCCGGTTGTTTTTA	3	0	CUST_145487_PI248252247	CUST_145487_PI248252247	CUST_145487_PI248252247	Unknown	10142.1	211.873	0	1	2.708029e+002	2.868123e+001	1	0	66	2.813939e+002	284	4.006221e+001	3.928890e+001	511	4.927789e+001	49	6.521840e+000	6.301050e+000	0	0	0	0	0	0	0	0	211.696	22.4211	1	6.56895e-108	1	1	69.6984	6.52184	1	0	69.6984	50.1463	50.1463	243.85	0.781733	49.2779	6.52184	0	223.555	0	0
DATA	13	1	13	unmapped	0		0	AACTCTTGCGTCTTCTACCAGATCGTGAGATAGTGAGAAGGCTTGAGGATAAATGGTCTA	5	0	CUST_115026_PI248252247	CUST_115026_PI248252247	CUST_115026_PI248252247	Unknown	10167.7	211.795	0	1	1.401543e+003	1.404745e+002	1	0	64	1.161828e+003	1136	1.442955e+002	1.282449e+002	518	4.985521e+001	50	6.858354e+000	7.413000e+000	0	0	0	0	0	0	0	0	1092.16	109.465	1	3.23307e-199	1	1	69.6704	6.85835	1	0	69.6704	50.1463	50.1463	1124.28	0.779254	49.8552	6.85835	0	1103.83	0	0
DATA	14	1	14	unmapped	0		0	CGCAGGTGTACGTTTTTTAATGCCCGCACGCACCAGCTCAATTACGTCCGCCCAAGGCAA	7	0	CUST_50917_PI248252247	CUST_50917_PI248252247	CUST_50917_PI248252247	Unknown	10192.9	211.5	0	1	1.950690e+001	9.700184e+000	0	0	64	8.482813e+001	84	1.402894e+001	1.352873e+001	519	5.025048e+001	50	6.639858e+000	7.413000e+000	0	0	0	0	0	0	0	0	15.163	7.54012	1	4.10589e-007	1	0	69.6651	6.63986	1	0	69.6651	56.9804	56.9804	47.2841	0.777317	50.2505	6.63986	0	26.6717	0	0
DATA	15	1	15	unmapped	0		0	AAGAAGACTTTAACTGGGATGACGATGAGGAAGACGAGAATGAGACATCAACTCCGGATG	9	0	CUST_73881_PI248252247	CUST_73881_PI248252247	CUST_73881_PI248252247	Unknown	10218.4	211.266	0	1	2.536466e+003	2.538252e+002	0	0	66	2.037500e+003	1931	3.347878e+002	4.104949e+002	528	4.978409e+001	49	7.295522e+000	7.598325e+000	0	0	0	0	0	0	0	0	1967.83	196.921	1	3.47465e-232	1	1	69.6736	7.29552	1	0	69.6736	50.7771	50.7771	1999.96	0.775814	49.7841	7.29552	0	1979.19	0	0
DATA	16	1	16	unmapped	0		0	TGCTTGTAGGTTAGCTAAAAAGTGGCGTTTGTGGTAATGTAGTTAAGAATGAGGATTTGG	11	0	CUST_143799_PI248252247	CUST_143799_PI248252247	CUST_143799_PI248252247	Unknown	10243.6	211.699	0	1	1.577578e+002	1.843294e+001	0	0	65	1.918769e+002	189	3.553410e+001	3.409980e+001	524	5.049809e+001	50	6.920886e+000	7.413000e+000	0	0	0	0	0	0	0	0	122.216	14.2801	1	2.29214e-078	1	1	69.6609	6.92089	1	0	69.6609	51.0895	51.0895	154.333	0.774706	50.4981	6.92089	0	133.418	0	0
DATA	17	1	17	unmapped	0		0	TGATGGTGACGATTCAGGTGATTCTGATAACAATCAAAGCCGACAAAGGACAGGTTCCGT	13	0	CUST_6854_PI248252247	CUST_6854_PI248252247	CUST_6854_PI248252247	Unknown	10269.1	211.5	0	1	6.897649e+002	6.963341e+001	0	0	64	6.035625e+002	594	1.169585e+002	1.241678e+002	533	5.124578e+001	51	7.005476e+000	7.413000e+000	0	0	0	0	0	0	0	0	533.9	53.8985	1	3.38035e-159	1	1	69.662	7.00548	1	0	69.662	56.9804	56.9804	566.019	0.774033	51.2458	7.00548	0	544.962	0	0
DATA	18	1	18	unmapped	0		0	TCAGGACCTTGTCCCAAGGCGATCATGCACTTCCTTGTCAACAACACTTCACAGCAGGTC	15	0	CUST_73480_PI248252247	CUST_73480_PI248252247	CUST_73480_PI248252247	Unknown	10294.3	211.878	0	1	8.761622e+003	8.762142e+002	0	0	65	6.848446e+003	6726	8.318491e+002	9.147642e+002	528	5.205114e+001	52	6.809918e+000	7.413000e+000	0	0	0	0	0	0	0	0	6778.78	677.918	1	1.79265e-301	1	1	69.6654	6.80992	1	0	69.6654	48.8603	48.8603	6810.9	0.77369	52.0511	6.80992	0	6789.71	0	0
DATA	19	1	19	unmapped	0		0	ACCGGGGGAAAAGGTGGAAAAGAAAAATCTTGCTAGTTGAGATTCATATCACGCGCAATT	17	0	CUST_67637_PI248252247	CUST_67637_PI248252247	CUST_67637_PI248252247	Unknown	10319.8	212.129	0	1	1.235633e+003	1.239316e+002	0	0	66	1.025667e+003	1001	1.818767e+002	1.984831e+002	515	5.132621e+001	51	6.621977e+000	6.671700e+000	0	0	0	0	0	0	0	0	956.003	95.8852	1	9.15801e-192	1	1	69.6639	6.62198	1	0	69.6639	46.8651	46.8651	988.123	0.773695	51.3262	6.62198	0	966.79	0	0
DATA	20	1	20	unmapped	0		0	GCTTTATAGGACAGTAGCCCAAGTTCAAGATCGAAGAAATAGCGATATTCGTGGGAAATA	19	0	CUST_116796_PI248252247	CUST_116796_PI248252247	CUST_116796_PI248252247	Unknown	10345.1	212.452	0	1	2.155927e+002	2.357678e+001	2	0	62	2.365161e+002	231	3.669401e+001	3.521175e+001	510	5.134706e+001	51	6.539824e+000	6.671700e+000	0	0	0	0	0	0	0	0	166.87	18.2486	1	5.82763e-095	1	1	69.6459	6.53982	1	0	69.6459	47.2035	47.2035	198.972	0.774007	51.3471	6.53982	0	177.509	0	0
DATA	21	1	21	unmapped	0		0	CTTTTTCACTTTACCTTCATCTTCGCCGTGTTTTCACGGAAAAGCTCTGCTTATCCGTCA	21	0	CUST_6964_PI248252247	CUST_6964_PI248252247	CUST_6964_PI248252247	Unknown	10370.4	211.973	0	1	8.655556e+001	1.287755e+001	2	0	62	1.366774e+002	136	1.880598e+001	1.760587e+001	534	5.111236e+001	51	6.701524e+000	7.413000e+000	0	0	0	0	0	0	0	0	67.0496	9.97551	1	1.19519e-048	1	1	69.6278	6.70152	1	0	69.6278	48.8603	48.8603	99.1334	0.774643	51.1124	6.70152	0	77.5504	0	0
DATA	22	1	22	unmapped	0		0	GAAGACACCTATGACTTTAATCAGTTCTTCAAGTAGAAACAGAAACTGCCAGTCTTTGTA	23	0	CUST_109294_PI248252247	CUST_109294_PI248252247	CUST_109294_PI248252247	Unknown	10396	212.212	0	1	3.070195e+003	3.071672e+002	0	0	65	2.450585e+003	2379	3.219655e+002	3.736152e+002	534	5.079401e+001	50	7.062219e+000	7.227675e+000	0	0	0	0	0	0	0	0	2380.97	238.212	1	7.34982e-243	1	1	69.6128	7.06222	1	0	69.6128	51.4001	51.4001	2413.04	0.775512	50.794	7.06222	0	2391.34	0	0
DATA	23	1	23	unmapped	0		0	CTACCATTCACCTCGCGTGCATTCGATCAGTCTCTCTTCAAAGCAACAATGTCTACTACA	25	0	CUST_195933_PI248252247	CUST_195933_PI248252247	CUST_195933_PI248252247	Unknown	10421.7	212.325	0	1	6.227224e+002	6.299429e+001	0	0	66	5.532576e+002	546	7.927000e+001	9.822225e+001	521	5.057390e+001	50	6.980385e+000	6.671700e+000	0	0	0	0	0	0	0	0	483.625	48.9232	1	1.11591e-153	1	1	69.6328	6.98039	1	0	69.6328	48.8603	48.8603	515.714	0.77663	50.5739	6.98039	0	493.893	0	0
DATA	24	1	24	unmapped	0		0	TCTAGGTGCCTCGTAACTGTCTCTCTTACATACTCTCCTTTTTATTACCTACGGACCATA	27	0	CUST_126757_PI248252247	CUST_126757_PI248252247	CUST_126757_PI248252247	Unknown	10446.8	212.566	0	1	8.023683e+003	8.024245e+002	0	0	64	6.311516e+003	6097.5	1.259335e+003	1.555618e+003	513	5.095517e+001	50	6.880675e+000	7.413000e+000	0	0	0	0	0	0	0	0	6241.89	624.233	1	7.51912e-297	1	1	69.6266	6.88068	1	0	69.6266	49.8279	49.8279	6273.97	0.777933	50.9552	6.88068	0	6252.04	0	0
DATA	25	1	25	unmapped	0		0	AGGATTATGGACAACGTACACTGACCCCGCATTTTTGTAAGATATACAGATTGACAATTT	29	0	CUST_24912_PI248252247	CUST_24912_PI248252247	CUST_24912_PI248252247	Unknown	10472.6	212.835	0	1	6.145932e+003	6.146662e+002	0	0	65	4.860215e+003	4640	8.366584e+002	9.799986e+002	503	4.976143e+001	49	6.941327e+000	7.413000e+000	0	0	0	0	0	0	0	0	4790.55	479.112	1	5.03213e-282	1	1	69.6694	6.94133	1	0	69.6694	50.1463	50.1463	4822.67	0.779466	49.7614	6.94133	0	4800.63	0	0
DATA	26	1	26	unmapped	0		0	GTCTCGTACGAAAGCTCCCCTTGTAAATAAGGATCGCCACCGAAAGCCTCCCAGTTGCGT	31	0	CUST_2440_PI248252247	CUST_2440_PI248252247	CUST_2440_PI248252247	Unknown	10497.5	212.25	0	1	1.063318e+001	9.515133e+000	0	0	67	7.801493e+001	76	1.205479e+001	1.149015e+001	516	5.010465e+001	50	6.932455e+000	7.413000e+000	0	0	0	0	0	0	0	0	8.30598	7.43263	1	0.00408525	1	0	69.7089	6.93245	1	0	69.7089	50.7771	50.7771	40.4709	0.781138	50.1047	6.93245	0	18.3392	1	0
DATA	27	1	27	unmapped	0		0	GTTGCCACAATTCGAGTTATCCAGACCTTGCGTAGGATGTGAATAGCCAAAGGGAAGTAT	33	0	CUST_99459_PI248252247	CUST_99459_PI248252247	CUST_99459_PI248252247	Unknown	10523.1	212.904	9.486	1	9.485995e+000	9.433393e+000	1	0	66	6.766667e+001	66	1.075651e+001	1.111950e+001	514	5.136965e+001	51	7.119663e+000	7.413000e+000	0	0	0	0	0	0	0	0	-2.12008	7.38608	0	0.456847	1	0	69.7867	7.11966	1	0	69.7867	46.8651	46.8651	30.1227	0.782972	51.3696	7.11966	0	7.89082	1	0
DATA	28	1	28	unmapped	0		0	AGAGAGGCGATGCAAGATGTTAATTATTGGAAGTGAAGATTATGAGAAACGAGTGTCGTA	35	0	CUST_171030_PI248252247	CUST_171030_PI248252247	CUST_171030_PI248252247	Unknown	10548.6	212.458	0	1	1.002124e+001	9.462683e+000	1	0	63	7.773016e+001	77	1.277877e+001	1.223145e+001	521	5.120921e+001	50	7.368618e+000	7.413000e+000	0	0	0	0	0	0	0	0	7.8663	7.42785	1	0.00645137	1	0	69.8639	7.36862	1	0	69.8639	48.2044	48.2044	40.1862	0.784962	51.2092	7.36862	0	17.8675	1	0
DATA	29	1	29	unmapped	0		0	TCATCGAAAGCAAAACTATTCGTGCTTGTGCCAGGACCAGCGATGGTCGAGTGGGGTGCA	37	0	CUST_37428_PI248252247	CUST_37428_PI248252247	CUST_37428_PI248252247	Unknown	10574.2	211.943	0	1	1.199102e+002	1.522652e+001	2	1	63	1.643016e+002	168	2.863544e+001	2.668680e+001	529	4.989981e+001	50	6.352000e+000	6.671700e+000	0	0	0	0	0	0	0	0	94.379	11.9845	1	4.37591e-065	1	1	69.9226	6.352	1	0	69.9226	46.8651	46.8651	126.758	0.787081	49.8998	6.352	0	104.357	0	0
DATA	30	1	30	unmapped	0		0	TTCTCCTTTCTCCTATTCCTTTTTCTTTACTCTACCACTACTATACAGTTCCGCATTGCG	39	0	CUST_14971_PI248252247	CUST_14971_PI248252247	CUST_14971_PI248252247	Unknown	10599.8	212.139	0	1	5.129375e+002	5.214040e+001	0	0	66	4.748485e+002	470	8.033492e+001	8.209897e+001	523	5.094455e+001	51	6.793815e+000	6.671700e+000	0	0	0	0	0	0	0	0	404.849	41.1532	1	9.03238e-144	1	1	69.999	6.79382	1	0	69.999	47.5395	47.5395	437.304	0.789276	50.9446	6.79382	0	414.822	0	0
DATA	31	1	31	unmapped	0		0	GCGTCCAGCTCATGATGGTCTTCGCATCCTGATATCACCAGATGGCACTGTTGTTGACAA	41	0	CUST_205621_PI248252247	CUST_205621_PI248252247	CUST_205621_PI248252247	Unknown	10624.6	212.573	0	1	2.443002e+004	2.443020e+003	0	0	64	1.940598e+004	18647	3.276949e+003	3.569174e+003	502	5.146414e+001	51	6.542179e+000	6.671700e+000	0	0	0	0	0	0	0	0	19335.9	1933.6	1	0	1	1	70.0803	6.54218	1	0	70.0803	57.5363	57.5363	19368.4	0.791481	51.4641	6.54218	0	19345.9	0	0
DATA	32	1	32	unmapped	0		0	TATGTACATGTAGTAACCTCCGTTTCTCATATTTTCTCTTTCTACTGTCTTAAGCGATAG	43	0	CUST_165271_PI248252247	CUST_165271_PI248252247	CUST_165271_PI248252247	Unknown	10650.4	212.36	0	1	5.679454e+002	5.755158e+001	0	0	64	5.210313e+002	504	9.819756e+001	1.008168e+002	521	5.109021e+001	51	6.949649e+000	7.413000e+000	0	0	0	0	0	0	0	0	450.868	45.6878	1	9.0843e-150	1	1	70.1631	6.94965	1	0	70.1631	48.8603	48.8603	483.487	0.793858	51.0902	6.94965	0	460.859	0	0
DATA	33	1	33	unmapped	0		0	AAGCTAATGCAAACGACTGATCTGACCTCATCAACGGAATAGCTCATAAGCTCTTAAATA	45	0	CUST_176319_PI248252247	CUST_176319_PI248252247	CUST_176319_PI248252247	Unknown	10675.6	213.347	0	1	3.086812e+003	3.088205e+002	0	0	64	2.528031e+003	2530	4.255658e+002	4.870341e+002	498	5.112851e+001	50	6.924975e+000	7.227675e+000	0	0	0	0	0	0	0	0	2457.78	245.889	1	1.22441e-244	1	1	70.255	6.92498	1	0	70.255	47.5395	47.5395	2490.49	0.796218	51.1285	6.92498	0	2467.79	0	0
DATA	34	1	34	unmapped	0		0	CATTGAAGTAATCTTCATTCCCAGCATTTGCCGTTGTAGATTTCGTGGATGAATCTGGTA	47	0	CUST_157408_PI248252247	CUST_157408_PI248252247	CUST_157408_PI248252247	Unknown	10701.3	213.282	9.29944	1	9.299444e+000	9.251008e+000	1	0	63	7.226984e+001	72	1.062135e+001	1.223145e+001	500	5.062800e+001	50	6.412789e+000	6.671700e+000	0	0	0	0	0	0	0	0	1.92231	7.38858	0	0.49982	1	0	70.3475	6.41279	1	1	70.3475	46.8651	46.8651	34.7258	0.798678	50.628	6.41279	0	11.9646	1	0
DATA	35	1	35	unmapped	0		0	AAGAAGCAAATACACCACCGAATATAAACCAAACAAGACGGGATGGTCCACGATGAAACT	49	0	CUST_153550_PI248252247	CUST_153550_PI248252247	CUST_153550_PI248252247	Unknown	10726.1	213.014	9.27145	1	9.271449e+000	9.248370e+000	0	0	68	7.622059e+001	75	1.268192e+001	1.371405e+001	514	4.957004e+001	49	6.582210e+000	6.671700e+000	0	0	0	0	0	0	0	0	5.79492	7.40878	0	0.0434026	1	0	70.4257	6.58221	1	0	70.4257	46.8651	46.8651	38.6766	0.80109	49.57	6.58221	0	15.8628	1	0
DATA	36	1	36	unmapped	0		0	GCACACCAGCTGAACTGTTCTTGGATTCGTGAGAGGGTGTAATGCTTGAGGTAGATTTTT	51	0	CUST_30198_PI248252247	CUST_30198_PI248252247	CUST_30198_PI248252247	Unknown	10752.1	213.206	9.24209	1	9.242095e+000	9.208466e+000	0	0	66	7.507576e+001	74.5	1.413486e+001	1.389937e+001	517	4.953965e+001	49	6.335338e+000	6.671700e+000	0	0	0	0	0	0	0	0	4.57589	7.40024	0	0.109673	1	0	70.4999	6.33534	1	0	70.4999	46.1809	46.1809	37.5318	0.803634	49.5397	6.33534	0	14.6644	1	0
DATA	37	1	37	unmapped	0		0	ATTGCACAGCCAGACTATATACCTACGTTTAACGATATTTTGAGCGTTCGCCTGCAGACG	53	0	CUST_38562_PI248252247	CUST_38562_PI248252247	CUST_38562_PI248252247	Unknown	10777.3	213.435	0	1	3.532294e+002	3.649201e+001	0	0	65	3.553077e+002	349	6.536697e+001	6.671700e+001	519	5.012331e+001	50	6.905611e+000	7.413000e+000	0	0	0	0	0	0	0	0	284.737	29.4161	1	3.12413e-124	1	1	70.5706	6.90561	1	0	70.5706	46.1809	46.1809	317.764	0.806097	50.1233	6.90561	0	294.849	0	0
DATA	38	1	38	unmapped	0		0	CGCGGCAAGACGATCGTTTCTCCCAGACATGGCGGATTTCGTTCAAAGGTTCTCTAGGGG	55	0	CUST_84552_PI248252247	CUST_84552_PI248252247	CUST_84552_PI248252247	Unknown	10802.5	213.701	0	1	4.166186e+001	1.004005e+001	1	0	65	1.043231e+002	101	1.754379e+001	1.704990e+001	504	4.966667e+001	49	6.097289e+000	6.671700e+000	0	0	0	0	0	0	0	0	33.6861	8.11799	1	2.1606e-022	1	0	70.6369	6.09729	1	0	70.6369	45.1352	45.1352	66.7791	0.80856	49.6667	6.09729	0	43.8221	0	0
DATA	39	1	39	unmapped	0		0	CATCGGGTAATCCAAATACATTCAACAAAAGGCTACGATAATTGAGCATAAAACGAACGT	57	0	CUST_101734_PI248252247	CUST_101734_PI248252247	CUST_101734_PI248252247	Unknown	10828.1	213.319	0	1	4.842343e+002	4.927230e+001	0	0	65	4.634462e+002	442	9.192100e+001	1.089711e+002	530	4.888679e+001	49	6.467193e+000	6.671700e+000	0	0	0	0	0	0	0	0	392.745	39.963	1	4.41966e-142	1	1	70.7009	6.46719	1	0	70.7009	46.1809	46.1809	425.902	0.811064	48.8868	6.46719	0	402.911	0	0
DATA	40	1	40	unmapped	0		0	TGGAATTTTCGTTTTGTTTTGCGCATTTGAAGGATGGCTGCAGTCTCTTCTTGGGAGAGC	59	0	CUST_139508_PI248252247	CUST_139508_PI248252247	CUST_139508_PI248252247	Unknown	10853.4	213.763	0	1	1.186007e+002	1.493631e+001	0	0	64	1.672344e+002	167	3.028633e+001	3.317318e+001	513	5.118324e+001	51	7.364237e+000	7.413000e+000	0	0	0	0	0	0	0	0	96.4835	12.1509	1	3.39905e-066	1	1	70.7509	7.36424	1	0	70.7509	49.1849	49.1849	129.69	0.813515	51.1832	7.36424	0	106.665	0	0
DATA	41	1	41	unmapped	0		0	ATAACGCCAGTTTTATCGGACGGGTGAACCGAGTCAACTAATATCCTAATATGACCACTT	61	0	CUST_63443_PI248252247	CUST_63443_PI248252247	CUST_63443_PI248252247	Unknown	10878.6	213.427	0	1	1.332620e+001	9.149773e+000	1	0	63	8.166667e+001	81	1.276588e+001	1.223145e+001	512	5.193750e+001	51	7.553592e+000	7.413000e+000	0	0	0	0	0	0	0	0	10.8734	7.46569	1	0.000200822	1	0	70.7933	7.55359	1	0	70.7933	57.5363	57.5363	44.1227	0.815942	51.9375	7.55359	0	21.0735	1	0
DATA	42	1	42	unmapped	0		0	ATGAGCAGATATCCTATCGCTGCATGTACAGCATACAGAAGGCCTCGTGTAATATCATGG	63	0	CUST_215434_PI248252247	CUST_215434_PI248252247	CUST_215434_PI248252247	Unknown	10904	213.455	0	0	5.120562e+001	1.037688e+001	0	0	62	1.127258e+002	118	2.106911e+001	2.483355e+001	520	5.201731e+001	52	7.453238e+000	8.154300e+000	0	0	0	0	0	0	0	0	41.9045	8.492	1	1.81876e-029	1	1	70.8213	7.45324	1	0	70.8213	65	65	75.1818	0.818358	52.0173	7.45324	0	52.1107	0	0
DATA	43	1	43	unmapped	0		0	TTTTCCTTGATTTGCAACAGCTTGTTTGATGCCACGGTAGCTGCACATCCCTCCCGAATC	65	0	CUST_56658_PI248252247	CUST_56658_PI248252247	CUST_56658_PI248252247	Unknown	10929.7	213.711	0	1	4.195322e+002	4.290751e+001	0	0	64	4.151719e+002	387.5	7.011115e+001	7.765117e+001	528	5.255114e+001	52	7.138720e+000	7.413000e+000	0	0	0	0	0	0	0	0	344.339	35.2171	1	9.08865e-135	1	1	70.8332	7.13872	1	0	70.8332	49.5074	49.5074	377.628	0.820768	52.5511	7.13872	0	354.538	0	0
DATA	44	1	44	unmapped	0		0	TACGAGTATTGCAACGATGCACCCGGCTGGTTTTCAGGTGGAATGCCAGGCACAACCGCA	67	0	CUST_78948_PI248252247	CUST_78948_PI248252247	CUST_78948_PI248252247	Unknown	10955.1	213.726	0	1	9.469502e+001	1.304580e+001	4	0	62	1.488065e+002	148.5	1.443338e+001	1.519665e+001	522	5.219540e+001	52	7.365697e+000	7.413000e+000	0	0	0	0	0	0	0	0	77.9445	10.7381	1	1.08568e-055	1	1	70.862	7.3657	1	0	70.862	51.7088	51.7088	111.262	0.823111	52.1954	7.3657	0	88.1606	0	0
DATA	45	1	45	unmapped	0		0	TCAACTGTGGTATGTATGCGTCACATTACCATGTAATAGAATTCATGTTGCGTAATGCCA	69	0	CUST_29579_PI248252247	CUST_29579_PI248252247	CUST_29579_PI248252247	Unknown	10980.5	213.658	0	1	1.249394e+003	1.252594e+002	0	1	64	1.102172e+003	1069.5	1.811122e+002	2.038575e+002	522	5.282375e+001	52	7.695723e+000	8.154300e+000	0	0	0	0	0	0	0	0	1031.28	103.393	1	5.24393e-196	1	1	70.8874	7.69572	1	0	70.8874	50.1463	50.1463	1064.63	0.825428	52.8238	7.69572	0	1041.52	0	0
DATA	46	1	46	unmapped	0		0	ATTTTTATTGACGAAATCGACGCTGTTGGTACCAAGCGTTACGATTCGACTTCTGGAGGC	71	0	CUST_1071_PI248252247	CUST_1071_PI248252247	CUST_1071_PI248252247	Unknown	11005.4	213.47	0	1	4.998821e+003	4.999617e+002	0	1	63	4.208222e+003	4098	4.156631e+002	4.062324e+002	518	5.105598e+001	51	7.257008e+000	7.413000e+000	0	0	0	0	0	0	0	0	4137.34	413.8	1	8.20246e-274	1	1	70.8816	7.25701	1	0	70.8816	51.4001	51.4001	4170.68	0.827663	51.056	7.25701	0	4147.57	0	0
DATA	47	1	47	unmapped	0		0	GAACAAGACGTTTCGGAAGATAATTTGATTTTACGTTATTGACAATCTGGCTTTCAAGTC	73	0	CUST_130292_PI248252247	CUST_130292_PI248252247	CUST_130292_PI248252247	Unknown	11031.2	213.566	0	1	3.428675e+003	3.429830e+002	0	0	64	2.916438e+003	2829	4.264107e+002	4.084563e+002	519	5.214258e+001	52	7.373574e+000	7.413000e+000	0	0	0	0	0	0	0	0	2845.55	284.651	1	7.61371e-253	1	1	70.8841	7.37357	1	0	70.8841	49.8279	49.8279	2878.89	0.829928	52.1426	7.37357	0	2855.79	0	0
DATA	48	1	48	unmapped	0		0	CCTGGCTATTCCCCCCGATGTCTTGAAATCCCGCATTCAATCGGCTCCTGAAGGCACTTA	75	0	CUST_87713_PI248252247	CUST_87713_PI248252247	CUST_87713_PI248252247	Unknown	11056.4	213.573	0	1	5.450642e+004	5.450650e+003	0	0	65	4.542664e+004	44741	6.731940e+003	8.055230e+003	515	5.313398e+001	53	7.212958e+000	6.671700e+000	0	0	1	0	0	0	0	0	45355.8	4535.58	1	0	1	1	70.8899	7.21296	1	0	70.8899	57.5363	57.5363	45389.1	0.832118	53.134	7.21296	0	45366	0	0
DATA	49	1	49	unmapped	0		0	AATACTGGGACCCTTCCGCTGAAAACCTCGTCGACCAAGTCTCCACGAAGGCGCCTTATG	77	0	CUST_107424_PI248252247	CUST_107424_PI248252247	CUST_107424_PI248252247	Unknown	11082	214.056	0	1	3.753145e+003	3.754189e+002	0	0	69	3.202072e+003	3052	5.137758e+002	5.759901e+002	524	5.347137e+001	53	7.550793e+000	8.154300e+000	0	0	0	0	0	0	0	0	3131.2	313.207	1	3.33519e-258	1	1	70.8773	7.55079	1	0	70.8773	46.8651	46.8651	3164.53	0.834286	53.4714	7.55079	0	3141.44	0	0
DATA	50	1	50	unmapped	0		0	ATCCGGTTATTACAGTTCCATTAGGTTTTCAGCCAGACAATCTTCCCACACCAGATGCAA	79	0	CUST_70093_PI248252247	CUST_70093_PI248252247	CUST_70093_PI248252247	Unknown	11107.2	214.211	0	1	1.618949e+003	1.621355e+002	0	0	65	1.424985e+003	1391	2.444381e+002	3.046743e+002	515	5.358252e+001	53	7.415574e+000	8.154300e+000	0	0	0	0	0	0	0	0	1354.1	135.611	1	2.97907e-211	1	1	70.8876	7.41557	1	0	70.8876	47.5395	47.5395	1387.44	0.836405	53.5825	7.41557	0	1364.37	0	0
DATA	51	1	51	unmapped	0		0	CCCGAGCCTCGGACGACACGGACAGGTCTTCCGTTCTGGACATTTTTGAGCAATGCGCTG	81	0	CUST_208668_PI248252247	CUST_208668_PI248252247	CUST_208668_PI248252247	Unknown	11132.5	214.051	0	1	2.078857e+001	9.050469e+000	0	0	62	8.832258e+001	87	1.356076e+001	1.519665e+001	506	5.155534e+001	51	6.630406e+000	6.671700e+000	0	0	0	0	0	0	0	0	17.4316	7.58899	1	9.64445e-009	1	0	70.891	6.63041	1	0	70.891	49.8279	49.8279	50.7786	0.838519	51.5553	6.63041	0	27.7268	0	0
DATA	52	1	52	unmapped	0		0	AACCTTCGCCTCGCATGTCCATCAGGAGAATCGAGGGAACGCATGGACCCATGGAAGTAT	83	0	CUST_163615_PI248252247	CUST_163615_PI248252247	CUST_163615_PI248252247	Unknown	11158	213.681	0	1	3.053835e+001	9.301819e+000	2	1	62	9.653226e+001	96.5	1.207723e+001	1.019287e+001	541	5.126617e+001	51	6.934037e+000	7.413000e+000	0	0	0	0	0	0	0	0	25.6718	7.8195	1	2.03194e-015	1	0	70.8604	6.93404	1	0	70.8604	58.0869	58.0869	58.9883	0.840642	51.2662	6.93404	0	35.966	0	0
DATA	53	1	53	unmapped	0		0	ACTGTCACATTCATCACCGGCCTTGTGTATATATTCAAATCGATTTTTGTATATAATGCC	85	0	CUST_170831_PI248252247	CUST_170831_PI248252247	CUST_170831_PI248252247	Unknown	11183.6	214.156	0	1	1.375622e+004	1.375650e+003	0	0	63	1.166348e+004	11212	2.100251e+003	2.457780e+003	509	5.164244e+001	51	7.045818e+000	8.154300e+000	0	0	0	0	0	0	0	0	11592.7	1159.29	1	0	1	1	70.8081	7.04582	1	0	70.8081	49.5074	49.5074	11625.9	0.842722	51.6424	7.04582	0	11602.9	0	0
DATA	54	1	54	unmapped	0		0	ATTGTTTTGCGCAGAATCTTAGCCGTAGGTGGCTCCATATCCACATCCATCAGACTATCA	87	0	CUST_177319_PI248252247	CUST_177319_PI248252247	CUST_177319_PI248252247	Unknown	11208.6	214.054	0	1	2.116086e+001	8.995632e+000	2	1	60	8.866667e+001	87.5	1.207977e+001	1.037820e+001	521	5.040307e+001	50	6.595942e+000	7.413000e+000	0	0	0	0	0	0	0	0	17.8763	7.59933	1	4.47973e-009	1	0	70.7904	6.59594	1	0	70.7904	48.8603	48.8603	51.1227	0.84478	50.4031	6.59594	0	28.1659	0	0
DATA	55	1	55	unmapped	0		0	ATGCAGTCTATCCTTTCCAAGACACCCGTCCGTCCTCCGTGCACGTGCTGCTGTCCAGCC	89	0	CUST_32748_PI248252247	CUST_32748_PI248252247	CUST_32748_PI248252247	Unknown	11234.2	214	0	1	1.557681e+003	1.560120e+002	0	0	65	1.389954e+003	1370	2.167627e+002	2.379573e+002	533	4.979362e+001	49	6.542989e+000	6.671700e+000	0	0	0	0	0	0	0	0	1319.2	132.126	1	8.63292e-210	1	1	70.758	6.54299	1	0	70.758	49.1849	49.1849	1352.41	0.846897	49.7936	6.54299	0	1329.5	0	0
DATA	56	1	56	unmapped	0		0	CACAAACTTGCATGGGTGTACACTGAAAGGTCCCATATGAGCTGAAGCGACATAGACGGG	91	0	CUST_141250_PI248252247	CUST_141250_PI248252247	CUST_141250_PI248252247	Unknown	11259.5	214.352	8.74845	1	8.748453e+000	8.699941e+000	0	0	66	6.977273e+001	70	1.197792e+001	1.297275e+001	526	5.008365e+001	50	6.827161e+000	6.671700e+000	0	0	0	0	0	0	0	0	-0.954211	7.38608	0	0.737495	1	0	70.7269	6.82716	1	0	70.7269	57.5363	57.5363	32.2287	0.84898	50.0837	6.82716	0	9.35805	1	0
DATA	57	1	57	unmapped	0		0	CCGCCTAAAGATCCGAGCTTTATGCTGAGGTATCTCTCCTTATATGATTTACTCATTTCT	93	0	CUST_196332_PI248252247	CUST_196332_PI248252247	CUST_196332_PI248252247	Unknown	11285.4	214.5	0	1	1.456181e+004	1.456206e+003	0	0	66	1.246505e+004	12008	1.995384e+003	2.522829e+003	519	5.030443e+001	50	7.129511e+000	7.413000e+000	0	0	0	0	0	0	0	0	12394.3	1239.46	1	0	1	1	70.7002	7.12951	1	0	70.7002	49.8279	49.8279	12427.5	0.851154	50.3044	7.12951	0	12404.7	0	0
DATA	58	1	58	unmapped	0		0	TTTTGCACGCTCAGTAGCTTCACGAGCCCAATAGAAGGAAGTGTATGACTGGATGAGAAT	95	0	CUST_112490_PI248252247	CUST_112490_PI248252247	CUST_112490_PI248252247	Unknown	11310.4	214.427	0	0	1.529174e+001	8.789771e+000	1	1	62	8.372581e+001	82.5	1.358901e+001	1.297275e+001	514	5.008560e+001	50	7.249687e+000	7.413000e+000	0	0	0	0	0	0	0	0	13.0487	7.50046	1	1.02392e-005	1	0	70.6771	7.24969	1	0	70.6771	65	65	46.1818	0.853317	50.0856	7.24969	0	23.4182	0	0
DATA	59	1	59	unmapped	0		0	CTGATGAGATTTGTTGTGAATATGTAGAACCAGGGCAGGTGCAAAGTTCATAGCGGTGTA	97	0	CUST_99379_PI248252247	CUST_99379_PI248252247	CUST_99379_PI248252247	Unknown	11335.6	214.427	8.68134	0	8.681342e+000	8.633202e+000	2	0	62	6.661290e+001	67.5	1.083461e+001	1.074885e+001	517	5.048743e+001	50	6.629036e+000	6.671700e+000	0	0	0	0	0	0	0	0	-4.05612	7.38608	0	0.155763	1	0	70.669	6.62904	1	0	70.669	65	65	29.0689	0.855543	50.4874	6.62904	0	6.36564	1	0
DATA	60	1	60	unmapped	0		0	AACTTGGAGCCATCTAGAAGTGTGCCAACATAATGGATTGTGACTGTGTCGCCTTTCTTC	99	0	CUST_99789_PI248252247	CUST_99789_PI248252247	CUST_99789_PI248252247	Unknown	11361.3	214.5	0	1	9.024556e+002	9.065531e+001	0	0	66	8.448788e+002	797	1.590470e+002	1.823598e+002	513	5.046394e+001	50	6.589466e+000	6.671700e+000	0	0	0	0	0	0	0	0	774.211	77.7726	1	5.77589e-180	1	1	70.6682	6.58947	1	0	70.6682	57.5363	57.5363	807.335	0.857893	50.4639	6.58947	0	784.698	0	0
DATA	61	1	61	unmapped	0		0	TCATTAACTGTGCAAATTCATCATCCAACCCGTAAACCTCTTTGTAGCGCTTGTATAGCT	101	0	CUST_70113_PI248252247	CUST_70113_PI248252247	CUST_70113_PI248252247	Unknown	11386.5	214.5	0	1	2.684758e+001	8.995562e+000	1	0	67	9.374627e+001	95	1.537446e+001	1.593795e+001	527	5.123529e+001	51	7.034789e+000	7.413000e+000	0	0	0	0	0	0	0	0	23.0967	7.73878	1	3.05965e-013	1	0	70.6496	7.03479	1	0	70.6496	57.5363	57.5363	56.2023	0.860289	51.2353	7.03479	0	33.6353	0	0
DATA	62	1	62	unmapped	0		0	TTCCAACGATGATCCAAATAACAGTCATTTAGGTAATTAGAGAAGGACAGTGGTCTCTAC	103	0	CUST_204540_PI248252247	CUST_204540_PI248252247	CUST_204540_PI248252247	Unknown	11411	214.357	8.60886	1	8.608861e+000	8.561178e+000	1	0	64	7.090625e+001	69	1.030752e+001	1.111950e+001	521	5.038196e+001	50	6.571060e+000	6.671700e+000	0	0	0	0	0	0	0	0	0.266847	7.38613	0	0.925307	1	0	70.6394	6.57106	1	0	70.6394	46.8651	46.8651	33.3623	0.862747	50.382	6.57106	0	10.8691	1	0
DATA	63	1	63	unmapped	0		0	CAGATTCAAAACAGAAAGTATCTTATCCAGACAAACCCGAGTACAGCCTATCGAATGATA	105	0	CUST_93221_PI248252247	CUST_93221_PI248252247	CUST_93221_PI248252247	Unknown	11437.4	215.052	0	1	3.514831e+002	3.616966e+001	0	0	65	3.747846e+002	379	6.585317e+001	7.487130e+001	503	4.983499e+001	50	6.421966e+000	6.671700e+000	0	0	0	0	0	0	0	0	304.182	31.3021	1	6.87772e-128	1	1	70.6027	6.42197	1	0	70.6027	49.1849	49.1849	337.241	0.865424	49.835	6.42197	0	314.826	0	0
DATA	64	1	64	unmapped	0		0	AACAAAGAGCTAGAGAGCATTTCGAGCTTGTTCTTTCTGAAAAGGCTCTGGAGGGCTCAT	107	0	CUST_14621_PI248252247	CUST_14621_PI248252247	CUST_14621_PI248252247	Unknown	11462.7	214.587	0	1	1.133522e+003	1.136709e+002	0	0	65	1.054815e+003	1035	1.588090e+002	1.571556e+002	525	5.018667e+001	50	6.598303e+000	6.671700e+000	0	0	0	0	0	0	0	0	984.231	98.6999	1	2.15422e-193	1	1	70.5841	6.5983	1	0	70.5841	48.8603	48.8603	1017.27	0.868295	50.1867	6.5983	0	994.945	0	0
DATA	65	1	65	unmapped	0		0	GAGCGAGTCCTTCTTCAAGTACTATATTCCCCGGCAGAACGCGGATTCTCTTATATCATT	109	0	CUST_15250_PI248252247	CUST_15250_PI248252247	CUST_15250_PI248252247	Unknown	11488.6	215.347	0	1	2.620806e+003	2.622177e+002	0	0	64	2.353891e+003	2265.5	3.828183e+002	4.494131e+002	503	5.066600e+001	50	6.895331e+000	6.671700e+000	0	0	0	0	0	0	0	0	2283.36	228.456	1	1.62522e-240	1	1	70.5257	6.89533	1	0	70.5257	47.5395	47.5395	2316.35	0.871245	50.666	6.89533	0	2294.11	0	0
DATA	66	1	66	unmapped	0		0	AGATCAGGATCTTCGATCTCGGTCGCAAGCGTGCGTCTGTGGATGATTTCCCCTTCTGCG	111	0	CUST_152096_PI248252247	CUST_152096_PI248252247	CUST_152096_PI248252247	Unknown	11513.5	214.648	0	1	2.769681e+004	2.769693e+003	0	0	64	2.429066e+004	23439.5	3.038709e+003	3.201847e+003	521	5.094434e+001	51	7.059008e+000	7.413000e+000	0	0	1	0	0	0	0	0	24220.2	2422.03	1	0	1	1	70.458	7.05901	1	0	70.458	57.5363	57.5363	24253.1	0.874477	50.9443	7.05901	0	24231	0	0
DATA	67	1	67	unmapped	0		0	GGCCTTACCGAGTCTTCTGGCACCAGTTTTAGACAACACTATAGATAAGGTAATATCATT	113	0	CUST_68142_PI248252247	CUST_68142_PI248252247	CUST_68142_PI248252247	Unknown	11539.2	215.352	0	1	1.684403e+003	1.686503e+002	0	0	65	1.549031e+003	1515	2.497019e+002	3.024504e+002	506	5.100593e+001	50	7.115314e+000	7.413000e+000	0	0	0	0	0	0	0	0	1478.64	148.048	1	3.52558e-216	1	1	70.3919	7.11531	1	0	70.3919	46.8651	46.8651	1511.49	0.877842	51.0059	7.11531	0	1489.44	0	0
DATA	68	1	68	unmapped	0		0	TGTATGGACTACATATATGCGTTATGTGTACCGATTCAGTTATTTTCCGTCTTTGTACCT	115	0	CUST_212874_PI248252247	CUST_212874_PI248252247	CUST_212874_PI248252247	Unknown	11564.5	214.648	0	1	6.341647e+002	6.396746e+001	0	0	66	6.293939e+002	606.5	1.165446e+002	1.161988e+002	521	5.125336e+001	50	6.904925e+000	7.413000e+000	0	0	0	0	0	0	0	0	559.094	56.3952	1	9.00905e-162	1	1	70.2996	6.90493	1	0	70.2996	57.5363	57.5363	591.85	0.881623	51.2534	6.90493	0	569.913	0	0
DATA	69	1	69	unmapped	0		0	TGTCGAGCGAAGGGCGCAAGATGCCAAGCGCGAATTTGATAACGCGACACGGTTGGTCAA	117	0	CUST_149595_PI248252247	CUST_149595_PI248252247	CUST_149595_PI248252247	Unknown	11589.5	215	0	1	2.045903e+003	2.047602e+002	0	1	61	1.881803e+003	1868	1.805239e+002	1.823598e+002	511	5.038356e+001	50	6.669336e+000	6.671700e+000	0	0	0	0	0	0	0	0	1811.6	181.31	1	1.49253e-227	1	1	70.2065	6.66934	1	0	70.2065	54.1152	54.1152	1844.26	0.885476	50.3836	6.66934	0	1822.43	0	0
DATA	70	1	70	unmapped	0		0	GACTATGTAAGAATAGGGGAAGATTGTATTTCTTAGCCAACGCCAACTGAGAGCGGGAAA	119	0	CUST_185326_PI248252247	CUST_185326_PI248252247	CUST_185326_PI248252247	Unknown	11615.4	215.069	8.34674	1	8.346743e+000	8.319758e+000	1	0	63	7.514286e+001	74	9.920421e+000	1.186080e+001	514	5.059533e+001	50	7.467647e+000	7.413000e+000	0	0	0	0	0	0	0	0	5.03969	7.40325	0	0.0784159	1	0	70.1032	7.46765	1	0	70.1032	53.8203	53.8203	37.5989	0.88984	50.5953	7.46765	0	15.8841	1	0
DATA	71	1	71	unmapped	0		0	TTCATCAATGCGCCACATTCCTTTGACGAATGCTTCTCGGTCAAGCGAGTCACGTGCGTG	121	0	CUST_18778_PI248252247	CUST_18778_PI248252247	CUST_18778_PI248252247	Unknown	11640.6	214.671	0	1	1.521879e+001	8.396055e+000	1	0	63	8.360317e+001	83	1.211310e+001	1.223145e+001	523	4.966539e+001	49	6.323411e+000	6.671700e+000	0	0	0	0	0	0	0	0	13.6136	7.51049	1	4.4643e-006	1	0	69.9896	6.32341	1	0	69.9896	47.8731	47.8731	46.0592	0.894526	49.6654	6.32341	0	24.4652	0	0
DATA	72	1	72	unmapped	0		0	GATTAAAAGAGGTAAGCACGTGAATGAGTAATTGGAAATAAGTGCCCGAGAGAGAAAGCC	123	0	CUST_108204_PI248252247	CUST_108204_PI248252247	CUST_108204_PI248252247	Unknown	11666	214.855	8.25679	1	8.256789e+000	8.217104e+000	0	0	66	7.271212e+001	72	1.258542e+001	1.278742e+001	517	5.048743e+001	50	6.514618e+000	6.671700e+000	0	0	0	0	0	0	0	0	2.8479	7.39157	0	0.317979	1	0	69.8642	6.51462	1	0	69.8642	46.8651	46.8651	35.1681	0.899534	50.4874	6.51462	0	13.6971	1	0
DATA	73	1	73	unmapped	0		0	AAGAAATCTAAGAAGGTGTCTTGGATCACTTCTGTCCACACGCTGAGGTTGTTGAAAGGC	125	0	CUST_109737_PI248252247	CUST_109737_PI248252247	CUST_109737_PI248252247	Unknown	11691.4	215.427	0	0	2.929353e+001	8.672131e+000	1	0	63	9.623810e+001	93	1.652048e+001	2.001510e+001	517	5.045261e+001	50	7.088326e+000	7.413000e+000	0	0	0	0	0	0	0	0	26.5075	7.84733	1	3.8944e-016	1	0	69.7306	7.08833	1	0	69.7306	65	65	58.6941	0.904891	50.4526	7.08833	0	37.3487	0	0
DATA	74	1	74	unmapped	0		0	GATGATTATTGTCCATGTAGATAAACATCACCACTTCGACCCAACCAACCAATATAAAAG	127	0	CUST_125056_PI248252247	CUST_125056_PI248252247	CUST_125056_PI248252247	Unknown	11716.6	215.427	0	0	8.617539e+000	8.155347e+000	0	0	64	7.743750e+001	76	1.194149e+001	1.074885e+001	529	5.072590e+001	50	7.060514e+000	7.413000e+000	0	0	0	0	0	0	0	0	7.84861	7.42766	1	0.00656856	1	0	69.5889	7.06051	1	0	69.5889	65	65	39.8935	0.910772	50.7259	7.06051	0	18.6807	1	0
DATA	75	1	75		66	Structural	0		1	1	DarkCorner	DarkCorner	DarkCorner		11742.1	215	8.09642	1	8.096415e+000	8.051518e+000	1	0	68	6.360294e+001	62.5	9.526302e+000	1.000755e+001	533	5.035647e+001	50	6.465971e+000	6.671700e+000	0	0	0	0	0	1	0	0	-5.83612	7.38608	0	0.0419569	1	0	69.4391	6.46597	1	0	69.4391	46.8651	46.8651	26.0589	0.917352	50.3565	6.46597	0	4.98804	0	0
DATA	76	1	76		66	Structural	0		1	1	DarkCorner	DarkCorner	DarkCorner		11767.3	214.875	8.035	1	8.034996e+000	7.990440e+000	0	0	65	6.781538e+001	66	1.038914e+001	1.111950e+001	535	5.044860e+001	50	6.496951e+000	6.671700e+000	0	0	0	0	0	1	0	0	-1.46753	7.38608	0	0.606327	1	0	69.2829	6.49695	1	0	69.2829	47.8731	47.8731	30.2714	0.924365	50.4486	6.49695	0	9.34399	0	0
DATA	77	1	77		66	Structural	0		1	1	DarkCorner	DarkCorner	DarkCorner		11792.9	215.5	7.97022	1	7.970217e+000	7.926020e+000	1	0	63	6.769841e+001	68	8.865728e+000	8.895600e+000	512	5.126758e+001	51	7.472630e+000	7.413000e+000	0	0	0	0	0	1	0	0	-1.42314	7.38608	0	0.617249	1	0	69.1216	7.47263	1	0	69.1216	56.9804	56.9804	30.1544	0.931877	51.2676	7.47263	0	9.37245	0	0
DATA	78	1	78		66	Structural	0		1	1	DarkCorner	DarkCorner	DarkCorner		11818.4	215.667	7.8999	1	7.899895e+000	7.856088e+000	0	0	64	6.389063e+001	63	9.548734e+000	9.266250e+000	519	5.026012e+001	50	6.987286e+000	7.042350e+000	0	0	0	0	0	1	0	0	-5.06541	7.38608	0	0.076923	1	0	68.956	6.98729	1	0	68.956	48.5334	48.5334	26.3466	0.940173	50.2601	6.98729	0	5.71775	0	0
DATA	79	1	79		66	Structural	0		1	1	DarkCorner	DarkCorner	DarkCorner		11843.3	215.75	7.82649	1	7.826490e+000	7.783090e+000	1	0	63	6.219048e+001	63	9.335774e+000	9.266250e+000	522	5.025479e+001	50	6.630516e+000	6.671700e+000	0	0	0	0	0	0	0	0	-6.60262	7.38608	0	0.0216772	1	0	68.7931	6.63052	1	0	68.7931	51.0895	51.0895	24.6465	0.948991	50.2548	6.63052	0	4.17214	0	0
DATA	80	1	80		66	Structural	0		1	1	DarkCorner	DarkCorner	DarkCorner		11869.1	215.58	7.7447	1	7.744701e+000	7.701754e+000	0	1	63	6.431746e+001	64	8.963772e+000	7.783650e+000	528	5.000189e+001	50	6.936004e+000	7.413000e+000	0	0	0	0	0	1	0	0	-4.31999	7.38608	0	0.130784	1	0	68.6375	6.936	1	0	68.6375	50.7771	50.7771	26.7735	0.959013	50.0019	6.936	0	6.46582	0	0
DATA	81	1	81		66	Structural	0		1	1	DarkCorner	DarkCorner	DarkCorner		11894.1	215.288	7.66005	1	7.660048e+000	7.617571e+000	0	0	66	6.542424e+001	64.5	1.009350e+001	1.019287e+001	532	5.094549e+001	50	7.197957e+000	7.413000e+000	0	0	0	0	0	1	0	0	-3.03554	7.38608	0	0.287268	1	0	68.4598	7.19796	1	0	68.4598	48.2044	48.2044	27.8802	0.969611	50.9455	7.19796	0	7.73958	0	0
DATA	82	1	82		66	Structural	0		1	1	DarkCorner	DarkCorner	DarkCorner		11919.6	215.524	7.5698	1	7.569799e+000	7.527822e+000	2	0	63	6.252381e+001	63	7.354738e+000	7.413000e+000	533	5.048405e+001	50	6.536640e+000	6.671700e+000	0	0	0	0	0	0	0	0	-5.74278	7.38608	0	0.0452931	1	0	68.2666	6.53664	1	0	68.2666	51.7088	51.7088	24.9798	0.981171	50.4841	6.53664	0	5.01106	0	0
DATA	83	1	83		66	Structural	0		1	1	DarkCorner	DarkCorner	DarkCorner		11945.2	215.758	7.47386	1	7.473857e+000	7.432412e+000	0	0	64	6.604688e+001	66	9.517619e+000	9.822225e+000	535	5.103925e+001	51	6.669032e+000	7.413000e+000	0	0	0	0	0	1	0	0	-2.03075	7.38608	0	0.475992	1	0	68.0776	6.66903	1	0	68.0776	45.835	45.835	28.5029	0.993766	51.0393	6.66903	0	8.7113	0	0
DATA	84	1	84		260	BrightCorner	0		0	1	GE_BrightCorner	GE_BrightCorner	GE_BrightCorner		11971	216.203	0	1	9.237935e+002	9.266978e+001	1	1	63	9.986032e+002	989	8.174953e+001	7.931910e+001	522	5.075287e+001	50	7.079087e+000	7.227675e+000	0	0	0	0	0	0	0	0	930.735	93.3661	1	2.88895e-190	1	1	67.8683	7.07909	1	0	67.8683	46.8651	46.8651	961.059	1.00751	50.7529	7.07909	0	941.45	0	0
DATA	85	1	85		260	BrightCorner	0		0	1	GE_BrightCorner	GE_BrightCorner	GE_BrightCorner		11996.4	216.208	0	1	8.386031e+002	8.417087e+001	0	0	65	9.251231e+002	934	7.712115e+001	9.562770e+001	533	4.981614e+001	50	6.932811e+000	7.413000e+000	0	0	0	0	0	0	0	0	857.426	86.0602	1	1.12452e-185	1	1	67.6969	6.93281	1	0	67.6969	49.1849	49.1849	887.579	1.02245	49.8161	6.93281	0	868.158	0	0
DATA	86	2	1		260	BrightCorner	0		0	1	GE_BrightCorner	GE_BrightCorner	GE_BrightCorner		9875.84	218.783	0	1	1.060443e+003	1.064012e+002	1	1	64	9.692188e+002	972.5	7.713078e+001	7.394467e+001	223	4.989686e+001	50	6.753920e+000	7.413000e+000	0	0	0	0	0	0	0	0	899.498	90.2525	1	2.34921e-188	1	1	69.721	6.75392	1	0	69.721	44.7812	44.7812	931.675	0.848228	49.8969	6.75392	0	913.324	0	0
DATA	87	2	2		66	Structural	0		1	1	DarkCorner	DarkCorner	DarkCorner		9900.58	218.078	8.86346	1	8.863457e+000	8.814306e+000	1	0	63	6.246032e+001	63	9.030103e+000	9.636900e+000	219	5.111872e+001	52	6.980613e+000	7.413000e+000	0	0	0	0	0	0	0	0	-7.27601	7.38608	0	0.0115803	1	0	69.7363	6.98061	1	0	69.7363	49.1849	49.1849	24.9163	0.837965	51.1187	6.98061	0	6.36297	0	0
DATA	88	2	3		66	Structural	0		1	1	DarkCorner	DarkCorner	DarkCorner		9926.43	218.586	8.96887	1	8.968870e+000	8.919135e+000	0	0	64	5.812500e+001	58.5	8.640069e+000	9.266250e+000	197	5.096954e+001	50	7.347017e+000	8.154300e+000	0	0	0	0	0	0	0	0	-11.6324	7.38608	0	7.40976e-005	1	0	69.7574	7.34702	1	0	69.7574	54.7002	54.7002	20.581	0.828116	50.9695	7.34702	0	1.81135	0	0
DATA	89	2	4		66	Structural	0		1	1	DarkCorner	DarkCorner	DarkCorner		9951.1	217.966	9.05885	1	9.058850e+000	9.008616e+000	1	0	67	5.876119e+001	58	9.080598e+000	1.000755e+001	205	5.032195e+001	50	7.171824e+000	8.154300e+000	0	0	0	0	0	0	0	0	-10.9994	7.38608	0	0.000170735	1	0	69.7606	7.17182	1	0	69.7606	43.7019	43.7019	21.2172	0.819891	50.322	7.17182	0	2.2543	0	0
DATA	90	2	5		66	Structural	0		1	1	DarkCorner	DarkCorner	DarkCorner		9976.28	218.5	9.14446	1	9.144457e+000	9.093748e+000	0	0	66	5.906061e+001	60.5	8.664479e+000	1.111950e+001	205	4.946829e+001	49	6.029764e+000	5.189100e+000	0	0	0	0	0	0	0	0	-10.7085	7.38608	0	0.000247852	1	0	69.7691	6.02976	1	0	69.7691	55.2791	55.2791	21.5166	0.812215	49.4683	6.02976	0	2.35223	0	0
DATA	91	2	6		66	Structural	0		1	1	DarkCorner	DarkCorner	DarkCorner		10002.5	218.411	9.22362	1	9.223624e+000	9.172477e+000	1	0	64	5.970313e+001	57	8.949026e+000	8.154300e+000	215	4.973023e+001	50	6.513234e+000	6.671700e+000	0	0	0	0	0	0	0	0	-10.0565	7.38608	0	0.000557141	1	0	69.7597	6.51323	1	0	69.7597	57.5363	57.5363	22.1591	0.805244	49.7302	6.51323	0	2.79512	0	0
DATA	92	2	7		66	Structural	0		1	1	DarkCorner	DarkCorner	DarkCorner		10027.3	218.852	9.29141	1	9.291414e+000	9.239891e+000	0	1	65	5.996923e+001	60	7.887825e+000	7.413000e+000	233	4.824893e+001	48	6.365844e+000	7.413000e+000	0	0	0	0	0	0	0	0	-9.77409	7.38608	0	0.00078251	1	0	69.7433	6.36584	1	0	69.7433	57.8122	57.8122	22.4252	0.799369	48.2489	6.36584	0	2.8731	0	0
DATA	93	2	8		66	Structural	0		1	1	DarkCorner	DarkCorner	DarkCorner		10053.4	218.264	9.35326	1	9.353256e+000	9.301389e+000	3	2	61	6.042623e+001	60	6.721753e+000	6.671700e+000	216	5.004630e+001	50	6.347143e+000	6.671700e+000	0	0	0	0	0	0	0	0	-9.31542	7.38608	0	0.00133865	1	0	69.7416	6.34714	1	0	69.7416	52.0157	52.0157	22.8822	0.794083	50.0463	6.34714	0	3.14454	0	0
DATA	94	2	9		66	Structural	0		1	1	DarkCorner	DarkCorner	DarkCorner		10078.3	218.988	9.40651	1	9.406511e+000	9.354350e+000	1	0	64	5.784375e+001	58	8.217710e+000	8.339625e+000	207	5.014976e+001	50	7.160557e+000	7.783650e+000	0	0	0	0	0	0	0	0	-11.8971	7.38608	0	5.17781e-005	1	0	69.7409	7.16056	1	0	69.7409	49.8279	49.8279	20.2998	0.789588	50.1498	7.16056	0	0.380773	0	0
DATA	95	2	10		66	Structural	0		1	1	DarkCorner	DarkCorner	DarkCorner		10104	218.545	9.45259	0	9.452587e+000	9.400169e+000	5	1	56	5.812500e+001	56.5	8.274962e+000	7.598325e+000	221	5.046606e+001	50	6.991227e+000	7.413000e+000	0	0	0	0	0	0	0	0	-11.6	7.38608	0	7.74003e-005	1	0	69.725	6.99123	1	0	69.725	65	65	20.581	0.785739	50.4661	6.99123	0	0.488751	0	0
DATA	96	2	11	unmapped	0		0	TTCAACGGGATATCCATGTCTAACAAGACCGCATGCAATATATCACAGCAGAATGCACTA	2	0	CUST_197606_PI248252247	CUST_197606_PI248252247	CUST_197606_PI248252247	Unknown	10129.6	218.686	9.49232	1	9.492318e+000	9.446884e+000	5	0	60	7.260000e+001	72	1.003080e+001	8.339625e+000	216	5.038426e+001	50	6.768981e+000	6.671700e+000	0	0	0	0	0	0	0	0	2.88602	7.39172	0	0.31157	1	0	69.714	6.76898	1	1	69.714	47.2035	47.2035	35.056	0.78245	50.3843	6.76898	0	14.7916	1	0
DATA	97	2	12	unmapped	0		0	AGGTGGATGCTTTCGTCGTAACTGTTACGCGGGTGAGAACTATATTCACCACCGCTGCCA	4	0	CUST_186542_PI248252247	CUST_186542_PI248252247	CUST_186542_PI248252247	Unknown	10154.6	218.573	9.52446	1	9.524457e+000	9.471641e+000	0	0	64	6.778125e+001	67	1.019254e+001	9.822225e+000	221	4.947964e+001	49	6.525181e+000	6.671700e+000	0	0	0	0	0	0	0	0	-1.90213	7.38608	0	0.504325	1	0	69.6834	6.52518	1	0	69.6834	57.5363	57.5363	30.2373	0.77981	49.4796	6.52518	0	9.81141	1	0
DATA	98	2	13	unmapped	0		0	TCAACATATGCGGCGGCATGTGCAGCTTCGAATATCACTGTCAACTCGACATTGACTACA	6	0	CUST_133687_PI248252247	CUST_133687_PI248252247	CUST_133687_PI248252247	Unknown	10180.4	218.573	0	1	4.084033e+004	4.084044e+003	0	0	65	3.182697e+004	31297	3.713938e+003	4.553265e+003	219	5.104110e+001	50	7.357400e+000	8.154300e+000	0	0	1	0	0	0	0	0	31757.3	3175.74	1	0	1	1	69.6675	7.3574	1	0	69.6675	57.5363	57.5363	31789.4	0.777596	51.0411	7.3574	0	31768.8	0	0
DATA	99	2	14	unmapped	0		0	AAAGAAAATGCTATCAAACGGGCAGCTGCTGCTCAAAAGAAAAAGGAAGAGCTTGAGCTT	8	0	CUST_216705_PI248252247	CUST_216705_PI248252247	CUST_216705_PI248252247	Unknown	10205.6	218.973	0	1	3.651608e+003	3.652849e+002	0	0	63	2.902905e+003	2870	3.376645e+002	3.899238e+002	204	5.062255e+001	50	7.353139e+000	8.154300e+000	0	0	0	0	0	0	0	0	2833.24	283.42	1	1.33218e-252	1	1	69.6668	7.35314	1	0	69.6668	48.5334	48.5334	2865.36	0.775888	50.6225	7.35314	0	2844.62	0	0
DATA	100	2	15	unmapped	0		0	GATTTGACAACAACGTGACCAATATCTCGAACTTACATTCTCGCTCTCTCAATGTTGCAG	10	0	CUST_42345_PI248252247	CUST_42345_PI248252247	CUST_42345_PI248252247	Unknown	10231	218.772	0	1	7.859331e+002	7.916956e+001	0	0	65	6.784923e+002	654	1.095594e+002	1.349166e+002	212	5.043396e+001	50	7.466854e+000	7.413000e+000	0	0	0	0	0	0	0	0	608.826	61.329	1	1.56721e-166	1	1	69.6667	7.46685	1	0	69.6667	49.5074	49.5074	640.948	0.774653	50.434	7.46685	0	620.054	0	0
DATA	101	2	16	unmapped	0		0	TATGGGACACCGGGTACATCGACCTTTTCTACTATCCCCCCTCATGTCTCAATGGCCCAT	12	0	CUST_196268_PI248252247	CUST_196268_PI248252247	CUST_196268_PI248252247	Unknown	10256.6	218.973	0	1	6.422025e+003	6.422734e+002	0	0	63	5.039000e+003	4920	6.674391e+002	8.573134e+002	211	5.142180e+001	51	6.693799e+000	6.671700e+000	0	0	0	0	0	0	0	0	4969.34	496.989	1	4.45606e-284	1	1	69.658	6.6938	1	0	69.658	48.5334	48.5334	5001.46	0.773797	51.4218	6.6938	0	4980.41	0	0
DATA	102	2	17	unmapped	0		0	TGCTGGGGTCACGTCCGAAAATCCCTTTGACAGTCTCCTGGACGCGGGGCATACGGCTCA	14	0	CUST_132967_PI248252247	CUST_132967_PI248252247	CUST_132967_PI248252247	Unknown	10281.9	219.292	0	1	5.058104e+002	5.147490e+001	0	0	66	4.608182e+002	465	6.493498e+001	6.745830e+001	205	5.252683e+001	51	6.995483e+000	6.671700e+000	0	0	0	0	0	0	0	0	391.155	39.8067	1	7.43369e-142	1	1	69.6634	6.99548	1	0	69.6634	47.5395	47.5395	423.274	0.773323	52.5268	6.99548	0	402.089	0	0
DATA	103	2	18	unmapped	0		0	TGAGAAACGAGAGCGGAGCCGTCTGCGCTGCCTTGCTGTGATAGATCTATGCTAATATCT	16	0	CUST_11169_PI248252247	CUST_11169_PI248252247	CUST_11169_PI248252247	Unknown	10307.4	219.404	0	0	6.555185e+001	1.158532e+001	2	0	62	1.203548e+002	122	1.523273e+001	1.593795e+001	198	5.128283e+001	51	6.247095e+000	6.671700e+000	0	0	0	0	0	0	0	0	50.6856	8.95793	1	1.21738e-036	1	1	69.6693	6.2471	1	0	69.6693	65	65	82.8108	0.773213	51.2828	6.2471	0	61.4889	0	0
DATA	104	2	19	unmapped	0		0	ACATCGTTCTTGTCCTGATCATTGATATCATGTTTGGGAGTGCAGCTAACACGGTCACGA	18	0	CUST_197272_PI248252247	CUST_197272_PI248252247	CUST_197272_PI248252247	Unknown	10332.6	219.531	0	1	1.578558e+003	1.581444e+002	0	0	64	1.290547e+003	1219	3.026164e+002	3.267280e+002	207	5.141546e+001	52	6.808857e+000	6.671700e+000	0	0	0	0	0	0	0	0	1220.89	122.312	1	1.87014e-205	1	1	69.6542	6.80886	1	0	69.6542	50.4627	50.4627	1253	0.773423	51.4155	6.80886	0	1231.55	0	0
DATA	105	2	20	unmapped	0		0	ATTACCTGCAAACAGTATACTGACTTATCTCCTCAGTAGCTCTGTATCTGGTTTCTGCGT	20	0	CUST_156537_PI248252247	CUST_156537_PI248252247	CUST_156537_PI248252247	Unknown	10358.1	219.722	0	1	1.107041e+003	1.111148e+002	0	0	66	9.264091e+002	893.5	1.601140e+002	1.875489e+002	208	5.117308e+001	51	6.080685e+000	6.671700e+000	0	0	0	0	0	0	0	0	856.772	85.995	1	1.24068e-185	1	1	69.637	6.08069	1	0	69.637	49.8279	49.8279	888.865	0.773929	51.1731	6.08069	0	867.284	0	0
DATA	106	2	21	unmapped	0		0	ATTGAAATTCGCAACGTGAATACTGGAAGGCTAGTTCAAGTCATCGAAGGGCAGGATATA	22	0	CUST_188779_PI248252247	CUST_188779_PI248252247	CUST_188779_PI248252247	Unknown	10383.7	219.762	0	1	9.698999e+002	9.745744e+001	0	0	64	8.210156e+002	800.5	1.295017e+002	1.349166e+002	212	5.108962e+001	50	6.752671e+000	7.413000e+000	0	0	0	0	0	0	0	0	751.399	75.5021	1	2.71726e-178	1	1	69.6162	6.75267	1	0	69.6162	50.7771	50.7771	783.472	0.774719	51.0896	6.75267	0	761.768	0	0
DATA	107	2	22	unmapped	0		0	TGCATTCCAAATGCTGTATCAGTCACAAAACATGGCCAAGCCTTCCGATCCTGTCAAAAC	24	0	CUST_74950_PI248252247	CUST_74950_PI248252247	CUST_74950_PI248252247	Unknown	10408.6	219.427	0	1	2.235709e+002	2.430011e+001	0	0	64	2.430625e+002	246.5	3.364232e+001	3.595305e+001	215	5.076744e+001	50	7.338406e+000	7.413000e+000	0	0	0	0	0	0	0	0	173.433	18.8505	1	4.77491e-097	1	1	69.6299	7.33841	1	0	69.6299	57.5363	57.5363	205.519	0.775739	50.7674	7.33841	0	183.704	0	0
DATA	108	2	23	unmapped	0		0	ATCACGACCTAGCGATGCGTACGGCAATACAGCTGCAAATATAGGCGTATATATCTGTTA	26	0	CUST_172042_PI248252247	CUST_172042_PI248252247	CUST_172042_PI248252247	Unknown	10434.3	219.5	0	1	5.313939e+004	5.313948e+003	0	0	64	4.135903e+004	39858.8	6.423853e+003	7.227687e+003	206	5.169417e+001	51	6.914013e+000	7.413000e+000	0	0	1	0	0	0	0	0	41289.4	4128.95	1	0	1	1	69.6271	6.91401	1	0	69.6271	57.5363	57.5363	41321.5	0.777002	51.6942	6.91401	0	41299.6	0	0
DATA	109	2	24	unmapped	0		0	GAGGACAAGGTAAATAATAAATGAGCGGATGGGTGATCAGATTGAGAGGTACGTATAGGT	28	0	CUST_111817_PI248252247	CUST_111817_PI248252247	CUST_111817_PI248252247	Unknown	10459.5	219.5	9.54125	1	9.541251e+000	9.488641e+000	2	0	66	7.022727e+001	71	1.004727e+001	1.037820e+001	220	5.060455e+001	50	7.177653e+000	8.154300e+000	0	0	0	0	0	0	0	0	0.586605	7.38631	0	0.836732	1	0	69.6407	7.17765	1	0	69.6407	57.5363	57.5363	32.6833	0.778437	50.6045	7.17765	0	10.6493	1	0
DATA	110	2	25	unmapped	0		0	CAGAAATCCATTGGGACTCGGCTTCTTCAGCACGCTGTCTGCTTTCCTCTTCCAGCCTAG	30	0	CUST_148656_PI248252247	CUST_148656_PI248252247	CUST_148656_PI248252247	Unknown	10484.9	219.5	0	0	1.291004e+002	1.601008e+001	1	1	62	1.703871e+002	166.5	2.443952e+001	2.798407e+001	208	5.017308e+001	50	6.609088e+000	7.413000e+000	0	0	0	0	0	0	0	0	100.707	12.4889	1	2.30099e-068	1	1	69.6806	6.60909	1	0	69.6806	65	65	132.843	0.780064	50.1731	6.60909	0	110.707	0	0
DATA	111	2	26	unmapped	0		0	TGTACACTGGCATCATTGAACTTGCCGTAACTCTGACCATTTATATCAGCCATCTTTCAT	32	0	CUST_189874_PI248252247	CUST_189874_PI248252247	CUST_189874_PI248252247	Unknown	10510.4	219.573	0	1	2.677221e+002	2.839003e+001	1	0	63	2.790635e+002	276	4.642853e+001	4.225410e+001	213	5.112207e+001	51	7.311411e+000	7.413000e+000	0	0	0	0	0	0	0	0	209.321	22.197	1	2.72385e-107	1	1	69.7429	7.31141	1	0	69.7429	57.5363	57.5363	241.519	0.781858	51.1221	7.31141	0	219.286	0	0
DATA	112	2	27	unmapped	0		0	CTATCAAGCGTTTTGTGCGCCAATTATCAAGCACCTGTTTGGTGCTCGTCAGATTAGGTA	34	0	CUST_79897_PI248252247	CUST_79897_PI248252247	CUST_79897_PI248252247	Unknown	10535.6	219.573	0	0	1.230812e+001	9.503863e+000	2	0	62	7.946774e+001	79	1.175950e+001	1.074885e+001	214	5.208411e+001	52	7.394480e+000	7.227675e+000	0	0	0	0	0	0	0	0	9.64669	7.44881	1	0.000910027	1	0	69.821	7.39448	1	0	69.821	65	65	41.9237	0.783766	52.0841	7.39448	0	19.5989	1	0
DATA	113	2	28	unmapped	0		0	TTGCGCTTGCCCCAGCATGCCTGCCTTGAAGGAAGTCTGTACGCAGGCCGCACACGATTT	36	0	CUST_49746_PI248252247	CUST_49746_PI248252247	CUST_49746_PI248252247	Unknown	10561.1	219.987	0	1	3.713937e+002	3.831029e+001	2	0	65	3.617385e+002	363	4.471202e+001	4.596060e+001	201	5.091542e+001	50	6.751875e+000	5.930400e+000	0	0	0	0	0	0	0	0	291.848	30.1049	1	1.34845e-125	1	1	69.8909	6.75187	1	0	69.8909	48.5334	48.5334	324.194	0.785817	50.9154	6.75187	0	301.779	0	0
DATA	114	2	29	unmapped	0		0	AAACGATGCCTAGACTCTAGGAGGTAGTTTATGTTTGGTTTCCTAGAGACGAGCAGTGTG	38	0	CUST_122077_PI248252247	CUST_122077_PI248252247	CUST_122077_PI248252247	Unknown	10587.2	219.397	0	1	2.176890e+003	2.178907e+002	1	0	63	1.785444e+003	1734	2.289036e+002	2.516713e+002	223	5.051570e+001	50	6.919647e+000	7.413000e+000	0	0	0	0	0	0	0	0	1715.48	171.707	1	1.68659e-224	1	1	69.9617	6.91965	1	0	69.9617	50.1463	50.1463	1747.9	0.788043	50.5157	6.91965	0	1725.4	0	0
DATA	115	2	30	unmapped	0		0	TGCAATTCACTTTGTTCATGGCTAAATCTATCGGCCCCATTGCTTTGATTGGGTTGACAC	40	0	CUST_84601_PI248252247	CUST_84601_PI248252247	CUST_84601_PI248252247	Unknown	10612.3	219.462	0	1	3.475988e+003	3.477245e+002	0	0	66	2.816970e+003	2780	4.156821e+002	4.258768e+002	207	5.139614e+001	51	6.072186e+000	5.930400e+000	0	0	0	0	0	0	0	0	2746.93	274.792	1	7.20232e-251	1	1	70.0381	6.07219	1	0	70.0381	50.1463	50.1463	2779.43	0.790259	51.3961	6.07219	0	2756.85	0	0
DATA	116	2	31	unmapped	0		0	CTTCCGTTTGATAGAAGAGAGGAGTATGTATCAAATACATATCGACATAATCGACTTTCA	42	0	CUST_45807_PI248252247	CUST_45807_PI248252247	CUST_45807_PI248252247	Unknown	10637.5	219.648	9.37127	1	9.371273e+000	9.324476e+000	1	0	65	7.258462e+001	73	1.134941e+001	1.186080e+001	206	5.239806e+001	52	7.092201e+000	7.413000e+000	0	0	0	0	0	0	0	0	2.46035	7.39018	0	0.388055	1	0	70.1243	7.0922	1	0	70.1243	57.5363	57.5363	35.0406	0.792557	52.3981	7.0922	0	12.3946	1	0
DATA	117	2	32		1028	E1A	0		44	1	(+)E1A_r60_3	E1A_r60_3	E1A_r60_3		10662.5	220	0	1	1.142613e+001	9.361915e+000	4	0	58	7.929310e+001	77	1.691569e+001	1.556730e+001	199	5.106533e+001	51	7.349895e+000	7.413000e+000	0	0	0	0	0	1	0	0	9.08254	7.44171	1	0.00174574	1	0	70.2106	7.3499	1	0	70.2106	54.1152	54.1152	41.7491	0.794892	51.0653	7.3499	0	19.0339	1	0
DATA	118	2	33	unmapped	0		0	ACTTATCTGGGTAGCGAAACGACTGATAGCGAGACATCGACCGGAAGGCCCACCACAAGC	46	0	CUST_146838_PI248252247	CUST_146838_PI248252247	CUST_146838_PI248252247	Unknown	10688.4	220.069	0	1	5.373753e+002	5.453007e+001	0	0	64	4.987813e+002	489	7.332369e+001	7.635390e+001	209	5.200478e+001	51	7.059839e+000	7.413000e+000	0	0	0	0	0	0	0	0	428.483	43.4802	1	6.25355e-147	1	1	70.2987	7.05984	1	0	70.2987	53.8203	53.8203	461.237	0.797362	52.0048	7.05984	0	438.457	0	0
DATA	119	2	34	unmapped	0		0	ATTCATTCATTCGATCGGTAATCCTCATGAAAGCCATCGCTGGCTCATCACAAGACTAGG	48	0	CUST_73154_PI248252247	CUST_73154_PI248252247	CUST_73154_PI248252247	Unknown	10713.5	220.352	0	1	3.872999e+001	1.001430e+001	2	0	64	1.013594e+002	100	1.319857e+001	1.149015e+001	207	5.024638e+001	49	6.579032e+000	6.671700e+000	0	0	0	0	0	0	0	0	30.9758	8.00932	1	5.06528e-020	1	0	70.3836	6.57903	1	0	70.3836	57.5363	57.5363	63.8154	0.799788	50.2464	6.57903	0	40.9763	0	0
DATA	120	2	35	unmapped	0		0	GAAAATGATTCAATAGCTCAATTAGTCTCTAATTCAGGTTCGGCTTCCTGCTTACAAGCG	50	0	CUST_218125_PI248252247	CUST_218125_PI248252247	CUST_218125_PI248252247	Unknown	10738.9	220.386	9.25784	0	9.257838e+000	9.206605e+000	0	0	64	7.081250e+001	67.5	1.114248e+001	1.130482e+001	205	4.963415e+001	49	6.300312e+000	6.671700e+000	0	0	0	0	0	0	0	0	0.351303	7.38616	0	0.901774	1	0	70.4612	6.30031	1	0	70.4612	65	65	33.2685	0.802268	49.6341	6.30031	0	10.376	1	0
DATA	121	2	36	unmapped	0		0	AGGAAACTATTATATCGTGCCGTGGCAAGTTATTTGCACTAAGCCCGGAAAATCAATGGA	52	0	CUST_214334_PI248252247	CUST_214334_PI248252247	CUST_214334_PI248252247	Unknown	10764.3	220.727	0	1	3.118621e+003	3.119971e+002	0	0	64	2.580266e+003	2596.5	3.199037e+002	3.409980e+002	211	4.963033e+001	49	7.165116e+000	7.413000e+000	0	0	0	0	0	0	0	0	2509.73	251.082	1	8.24449e-246	1	1	70.5339	7.16512	1	0	70.5339	49.8279	49.8279	2542.72	0.804757	49.6303	7.16512	0	2519.78	0	0
DATA	122	2	37	unmapped	0		0	TCTTCAGTTGACTGTGTAGAAGCATCAATCTGAATGTCAGACTGGCTGGAATCAGCCTTG	54	0	CUST_169791_PI248252247	CUST_169791_PI248252247	CUST_169791_PI248252247	Unknown	10789.6	220.427	9.20085	1	9.200855e+000	9.149837e+000	0	0	64	7.067188e+001	70.5	1.201197e+001	1.408470e+001	216	5.028704e+001	49	6.772105e+000	7.413000e+000	0	0	0	0	0	0	0	0	0.0678115	7.38608	0	0.980993	1	0	70.6041	6.77211	1	0	70.6041	57.5363	57.5363	33.1279	0.807236	50.287	6.77211	0	10.1435	1	0
DATA	123	2	38	unmapped	0		0	CCGAGTTTCGGGAATACAATAACTTGTTCGAGCACTGTCAATCACGCTCCAACATCATTG	56	0	CUST_72403_PI248252247	CUST_72403_PI248252247	CUST_72403_PI248252247	Unknown	10815.3	220.5	9.17224	0	9.172239e+000	9.131090e+000	0	0	66	7.407576e+001	74	1.428211e+001	1.686457e+001	214	4.933645e+001	49	5.740792e+000	5.745075e+000	0	0	0	0	0	0	0	0	3.40957	7.39394	0	0.232256	1	0	70.6662	5.74079	1	0	70.6662	65	65	36.5318	0.809755	49.3364	5.74079	0	13.5078	1	0
DATA	124	2	39	unmapped	0		0	AAAGGTTGAAGCTAAAGGTCCCACTCCTACAAACCCCGCGAAGAAGTTGTAGAGATTACT	58	0	CUST_160931_PI248252247	CUST_160931_PI248252247	CUST_160931_PI248252247	Unknown	10840.7	221.357	0	1	4.445643e+003	4.446573e+002	0	0	64	3.681563e+003	3490	6.959463e+002	8.124648e+002	202	4.962871e+001	49	7.229415e+000	7.227675e+000	0	0	0	0	0	0	0	0	3610.83	361.159	1	3.46033e-266	1	1	70.7303	7.22942	1	0	70.7303	46.8651	46.8651	3644.02	0.812218	49.6287	7.22942	0	3620.95	0	0
DATA	125	2	40	unmapped	0		0	GAGAAGTTCGACGGTAATCTCCGCCAAGTGCTGCATGAATGGTGCTAGCAATAGACGAGG	60	0	CUST_165994_PI248252247	CUST_165994_PI248252247	CUST_165994_PI248252247	Unknown	10865.9	220.5	9.11713	0	9.117130e+000	9.070919e+000	1	1	62	7.306452e+001	72	9.434626e+000	1.019287e+001	210	5.267143e+001	53	7.576193e+000	8.154300e+000	0	0	0	0	0	0	0	0	2.28726	7.38962	0	0.422216	1	0	70.7773	7.57619	1	0	70.7773	65	65	35.5205	0.814649	52.6714	7.57619	0	12.4343	1	0
DATA	126	2	41	unmapped	0		0	GCGAAAGGGGCTGGGCAGAGAAGATAAGAAGGATAAGAAGCAGCAGCCGCAATCCAAGTT	62	0	CUST_83902_PI248252247	CUST_83902_PI248252247	CUST_83902_PI248252247	Unknown	10891.7	221.222	0	1	1.167517e+004	1.167552e+003	0	0	64	9.610672e+003	9238	1.402271e+003	1.775413e+003	188	5.239362e+001	52	7.752478e+000	7.413000e+000	0	0	0	0	0	0	0	0	9539.86	954.014	1	1.29248e-320	1	1	70.8138	7.75248	1	0	70.8138	47.2035	47.2035	9573.13	0.817106	52.3936	7.75248	0	9550.01	0	0
DATA	127	2	42	unmapped	0		0	AATATATCAGGGGAATGGGATTTGGCTTCGTCACCTGGCCAGGTGAGAATCAACGTACAA	64	0	CUST_91531_PI248252247	CUST_91531_PI248252247	CUST_91531_PI248252247	Unknown	10916.9	221.093	0	1	8.991833e+002	9.036893e+001	1	0	66	8.076818e+002	812	1.099053e+002	9.896355e+001	214	5.205607e+001	52	7.283439e+000	7.413000e+000	0	0	0	0	0	0	0	0	736.859	74.0551	1	3.36416e-177	1	1	70.8232	7.28344	1	0	70.8232	47.5395	47.5395	770.138	0.819475	52.0561	7.28344	0	747.004	0	0
DATA	128	2	43	unmapped	0		0	TTGCAATAACAACCGCTTTCTTCAACAACCTCTGGTCAACATATTACAAACGTACCATGG	66	0	CUST_92218_PI248252247	CUST_92218_PI248252247	CUST_92218_PI248252247	Unknown	10942.9	221.127	0	1	5.672660e+002	5.743404e+001	1	0	66	5.370758e+002	530.5	8.270361e+001	8.154300e+001	209	5.225837e+001	51	7.090774e+000	7.413000e+000	0	0	0	0	0	0	0	0	466.225	47.204	1	1.23306e-151	1	1	70.8504	7.09077	1	0	70.8504	46.8651	46.8651	499.532	0.821881	52.2584	7.09077	0	476.383	0	0
DATA	129	2	44	unmapped	0		0	CTGCGAAAAAGTCTCTGAATGCACTGGTCGAGAGGTTCAATCTTTGAATCTAGTCGCACG	68	0	CUST_92027_PI248252247	CUST_92027_PI248252247	CUST_92027_PI248252247	Unknown	10968.1	221.027	0	1	6.749883e+002	6.809115e+001	0	0	66	6.271970e+002	606	9.865795e+001	1.165694e+002	207	5.262319e+001	52	7.685761e+000	8.154300e+000	0	0	0	0	0	0	0	0	556.313	56.1195	1	1.71052e-161	1	1	70.8838	7.68576	1	0	70.8838	46.8651	46.8651	589.653	0.824182	52.6232	7.68576	0	566.496	0	0
DATA	130	2	45	unmapped	0		0	ACTCACCTTGCCTTCTATTCGCATCATATGTCATGCTATGCTTGTTTGGTAATAACTCCA	70	0	CUST_189593_PI248252247	CUST_189593_PI248252247	CUST_189593_PI248252247	Unknown	10993.2	220.75	0	1	1.609486e+004	1.609510e+003	0	0	64	1.337223e+004	12838	2.090107e+003	2.728725e+003	207	5.344928e+001	53	7.515427e+000	7.783650e+000	0	0	0	0	0	0	0	0	13301.4	1330.16	1	0	1	1	70.8735	7.51543	1	0	70.8735	50.1463	50.1463	13334.7	0.826436	53.4493	7.51543	0	13311.5	0	0
DATA	131	2	46	unmapped	0		0	CAGTCTGTACGACCTCAAGAAGCGATTTGATCGTGAGCTTGATGGTCTCTTCTTTACTCA	72	0	CUST_44501_PI248252247	CUST_44501_PI248252247	CUST_44501_PI248252247	Unknown	11018.4	220.573	0	1	1.102183e+002	1.417490e+001	0	0	64	1.622031e+002	160.5	2.828942e+001	2.835472e+001	212	5.161321e+001	51.5	7.127240e+000	7.413000e+000	0	0	0	0	0	0	0	0	91.3332	11.7461	1	1.91587e-063	1	1	70.8699	7.12724	1	0	70.8699	57.5363	57.5363	124.659	0.828657	51.6132	7.12724	0	101.501	0	0
DATA	132	2	47	unmapped	0		0	CTTCGTTCGTCGTTGTGCTGGATGATGGACGGGTGGATCGATTGATATGTTCATTATTTT	74	0	CUST_172050_PI248252247	CUST_172050_PI248252247	CUST_172050_PI248252247	Unknown	11043.5	221	0	1	6.553460e+004	6.553466e+003	0	0	65	5.451836e+004	52866.8	1.045538e+004	1.320518e+004	201	5.493035e+001	55	7.627262e+000	7.413000e+000	0	0	1	0	0	0	0	0	54447.5	5444.75	1	0	1	1	70.8788	7.62726	1	0	70.8788	54.1152	54.1152	54480.8	0.83082	54.9303	7.62726	0	54457.7	0	0
DATA	133	2	48	unmapped	0		0	GGTAGGAACACAAGTGCTATAGGGTGGTTTTTCACAAGGGCTACATCCAGTCGTTGGTGT	76	0	CUST_97166_PI248252247	CUST_97166_PI248252247	CUST_97166_PI248252247	Unknown	11069	221	0	1	5.628520e+001	1.050251e+001	2	0	67	1.177761e+002	117	1.840769e+001	1.779120e+001	211	5.347393e+001	54	7.274419e+000	6.671700e+000	0	0	0	0	0	0	0	0	46.8851	8.7485	1	1.35382e-033	1	1	70.891	7.27442	1	0	70.891	54.9904	54.9904	80.2321	0.832991	53.4739	7.27442	0	57.0866	0	0
DATA	134	2	49	unmapped	0		0	TGAATGATACCCTATGTATCGTTACAACCTTGATCATGCCTATCGCATCTACTGATGAAA	78	0	CUST_150795_PI248252247	CUST_150795_PI248252247	CUST_150795_PI248252247	Unknown	11094.4	221.338	0	1	1.488655e+003	1.491280e+002	1	0	63	1.314079e+003	1271	1.869453e+002	1.882902e+002	207	5.414493e+001	53	7.712571e+000	8.154300e+000	0	0	0	0	0	0	0	0	1243.2	124.539	1	1.81278e-206	1	1	70.8832	7.71257	1	0	70.8832	47.8731	47.8731	1276.54	0.835114	54.1449	7.71257	0	1253.4	0	0
DATA	135	2	50		0		0		80	1	ETG02_36680	ETG02_36680	ETG02_36680		11119.9	221.386	8.87136	1	8.871365e+000	8.822170e+000	0	0	64	6.771875e+001	67	9.750000e+000	1.000755e+001	213	5.272770e+001	52	7.294417e+000	7.413000e+000	0	0	0	0	0	0	0	0	-3.1373	7.38608	0	0.271487	1	0	70.8561	7.29442	1	0	70.8561	57.259	57.259	30.1748	0.837218	52.7277	7.29442	0	7.0613	1	0
DATA	136	2	51	unmapped	0		0	CTATCAGCAACTTTCTGCTGATCCTAACTCACTGGCTAACCTTGATCAAGATCTTCCGAA	82	0	CUST_24342_PI248252247	CUST_24342_PI248252247	CUST_24342_PI248252247	Unknown	11145.2	221.519	0	1	1.810310e+003	1.812448e+002	0	0	65	1.590277e+003	1530	2.100682e+002	2.053401e+002	203	5.089655e+001	51	5.787845e+000	5.189100e+000	0	0	0	0	0	0	0	0	1519.35	152.115	1	1.06196e-217	1	1	70.9221	5.78784	1	0	70.9221	49.8279	49.8279	1552.73	0.839279	50.8966	5.78784	0	1529.64	0	0
DATA	137	2	52	unmapped	0		0	GTCGAATATATACGAACGGATGTAACGGCTCTTGTCTTAGTATCAAGCACTATTGAGCAG	84	0	CUST_89373_PI248252247	CUST_89373_PI248252247	CUST_89373_PI248252247	Unknown	11170.6	221.427	0	1	5.313278e+004	5.313285e+003	0	0	65	4.477357e+004	44166.1	6.645866e+003	7.998403e+003	209	5.359809e+001	53	7.460228e+000	8.895600e+000	0	0	1	0	0	0	0	0	44702.7	4470.28	1	0	1	1	70.8402	7.46023	1	0	70.8402	57.5363	57.5363	44736	0.84134	53.5981	7.46023	0	44713	0	0
DATA	138	2	53	unmapped	0		0	GAACAACTACGATTATTTATAGGTTTGATGTTGAAACGAAGGGTGCTCCAGGCAGCCAGA	86	0	CUST_190930_PI248252247	CUST_190930_PI248252247	CUST_190930_PI248252247	Unknown	11196	221.455	0	1	2.097321e+001	9.005244e+000	0	0	62	8.848387e+001	89	1.461051e+001	1.352873e+001	201	5.117413e+001	51	6.546337e+000	6.671700e+000	0	0	0	0	0	0	0	0	17.6886	7.59493	1	6.19887e-009	1	0	70.7953	6.54634	1	0	70.7953	55.8519	55.8519	50.9399	0.84339	51.1741	6.54634	0	27.9142	0	0
DATA	139	2	54	unmapped	0		0	CATAAATATGAAAGAAGGGTATGACTGCTATCCCCACGTCACCAGGCCTGAACTGACTTT	88	0	CUST_32960_PI248252247	CUST_32960_PI248252247	CUST_32960_PI248252247	Unknown	11221.8	221.656	8.78488	1	8.784881e+000	8.736166e+000	1	1	63	6.660317e+001	67	7.565925e+000	7.413000e+000	205	5.001463e+001	50	6.331897e+000	6.671700e+000	0	0	0	0	0	0	0	0	-4.17614	7.38608	0	0.143981	1	0	70.7793	6.3319	1	0	70.7793	44.7812	44.7812	29.0592	0.84546	50.0146	6.3319	0	6.07198	1	0
DATA	140	2	55	unmapped	0		0	AGGATATCTGTAATATATATGTGTAATATGATCACTGATAATCAACCATATAAAAGTGAT	90	0	CUST_26159_PI248252247	CUST_26159_PI248252247	CUST_26159_PI248252247	Unknown	11247	221.746	0	1	2.961075e+001	9.204437e+000	0	0	65	9.584615e+001	99	1.571149e+001	1.853250e+001	209	5.047847e+001	50	6.750411e+000	7.413000e+000	0	0	0	0	0	0	0	0	25.0951	7.80076	1	6.31541e-015	1	0	70.7511	6.75041	1	0	70.7511	46.1809	46.1809	58.3022	0.8475	50.4785	6.75041	0	35.3581	0	0
DATA	141	2	56		1028	E1A	0		92	1	(+)E1A_r60_a97	E1A_r60_a97	E1A_r60_a97		11272.2	221.767	0	1	2.076194e+003	2.078014e+002	0	0	66	1.834591e+003	1786.5	2.605333e+002	3.265426e+002	212	5.049528e+001	50	6.829333e+000	6.857025e+000	0	0	0	0	0	0	0	0	1763.86	176.541	1	4.67065e-226	1	1	70.7268	6.82933	1	0	70.7268	48.2044	48.2044	1797.05	0.849566	50.4953	6.82933	0	1774.15	0	1
DATA	142	2	57	unmapped	0		0	ATTTCATCTGTGGCAATGTCTACTAAACAGCCCAACGGATTACTCGTAAAGGATCTGCTC	94	0	CUST_200037_PI248252247	CUST_200037_PI248252247	CUST_200037_PI248252247	Unknown	11297.6	221.573	0	1	4.726384e+001	9.876527e+000	3	0	61	1.109344e+002	108	1.471719e+001	1.334340e+001	205	5.093171e+001	51	7.456752e+000	7.413000e+000	0	0	0	0	0	0	0	0	40.2544	8.4118	1	4.55e-028	1	1	70.68	7.45675	1	0	70.68	57.5363	57.5363	73.3904	0.851696	50.9317	7.45675	0	50.5499	0	0
DATA	143	2	58	unmapped	0		0	CGTGCTCAAGCTCCAACGCCCTTCACAATCAAGGAATGTTCTAAATGTATGAATTACATT	96	0	CUST_174040_PI248252247	CUST_174040_PI248252247	CUST_174040_PI248252247	Unknown	11323.3	221.734	0	1	8.358388e+003	8.358836e+002	0	0	64	7.207766e+003	6920	1.369742e+003	1.657361e+003	203	5.131034e+001	51	6.910119e+000	7.042350e+000	0	0	0	0	0	0	0	0	7137.09	713.747	1	2.33278e-304	1	1	70.6749	6.91012	1	0	70.6749	50.4627	50.4627	7170.22	0.853884	51.3103	6.91012	0	7147.44	0	0
DATA	144	2	59	unmapped	0		0	TTATTATTTCTGGATTATATGCAGGCAATACATCACTAGCCCTTAATTATTCTATCCAAT	98	0	CUST_28916_PI248252247	CUST_28916_PI248252247	CUST_28916_PI248252247	Unknown	11348.6	221.74	0	1	1.568678e+003	1.571049e+002	0	0	66	1.413606e+003	1397	1.972568e+002	2.125678e+002	205	5.055610e+001	51	7.033744e+000	7.413000e+000	0	0	0	0	0	0	0	0	1342.95	134.498	1	8.65098e-211	1	1	70.6596	7.03374	1	0	70.6596	49.5074	49.5074	1376.06	0.856101	50.5561	7.03374	0	1353.34	0	0
DATA	145	2	60	unmapped	0		0	GCGCGTACGGTAGTCGTCTCACGGGTGCCGGATGGGGCGGATGCACAGTCTCCCTTGTGG	100	0	CUST_127422_PI248252247	CUST_127422_PI248252247	CUST_127422_PI248252247	Unknown	11373.6	221.705	0	1	1.558040e+004	1.558064e+003	0	0	65	1.344466e+004	12931	1.932149e+003	2.415897e+003	209	5.153110e+001	51	5.954171e+000	6.671700e+000	0	0	0	0	0	0	0	0	13374	1337.42	1	0	1	1	70.6413	5.95417	1	0	70.6413	50.4627	50.4627	13407.1	0.858387	51.5311	5.95417	0	13384.5	0	0
DATA	146	2	61	unmapped	0		0	GCTTTCACAACTGCTTCCACCTCTCAAGAAACCTCGTGTAGATATGTTCAATGGGCTTTC	102	0	CUST_166631_PI248252247	CUST_166631_PI248252247	CUST_166631_PI248252247	Unknown	11399.4	221.943	8.62816	1	8.628164e+000	8.596276e+000	2	0	62	7.514516e+001	73.5	1.056416e+001	8.524950e+000	206	5.129612e+001	51	7.145504e+000	8.154300e+000	0	0	0	0	0	0	0	0	4.50685	7.39982	0	0.11508	1	0	70.6383	7.1455	1	0	70.6383	47.5395	47.5395	37.6012	0.860816	51.2961	7.1455	0	15.0225	1	0
DATA	147	2	62	unmapped	0		0	TGAATAATAGTATCAAAAAGTTAGAAGAAACGGTTAAGAGACCGCACAGAAAAGAACAGT	104	0	CUST_170040_PI248252247	CUST_170040_PI248252247	CUST_170040_PI248252247	Unknown	11424.7	221.299	8.6023	1	8.602301e+000	8.554599e+000	0	0	64	6.425000e+001	63.5	1.011835e+001	1.000755e+001	231	4.993074e+001	50	6.184445e+000	5.930400e+000	0	0	0	0	0	0	0	0	-6.37852	7.38608	0	0.0264494	1	0	70.6285	6.18444	1	0	70.6285	49.8279	49.8279	26.706	0.863405	49.9307	6.18444	0	4.20926	1	0
DATA	148	2	63	unmapped	0		0	CTCAAGTAGCTACACGATTCCTGTTTACTCGATAGGAAATTTACAAAGTGATCTATGTAA	106	0	CUST_182677_PI248252247	CUST_182677_PI248252247	CUST_182677_PI248252247	Unknown	11450	222	0	1	9.141041e+000	8.577816e+000	3	0	66	7.851515e+001	79	1.174111e+001	1.037820e+001	210	5.072857e+001	50	6.655403e+000	6.671700e+000	0	0	0	0	0	0	0	0	7.91613	7.42838	1	0.00613131	1	0	70.599	6.6554	1	0	70.599	54.9904	54.9904	40.9712	0.865999	50.7286	6.6554	0	18.5525	1	0
DATA	149	2	64	unmapped	0		0	AGCGGCTAGGTAAGCTCCGAAGCAGGCGAACACGTATTGACAAGCCAATTAGGGTCGACA	108	0	CUST_24422_PI248252247	CUST_24422_PI248252247	CUST_24422_PI248252247	Unknown	11475.5	222	0	1	2.633057e+001	8.899438e+000	2	0	60	9.343333e+001	91	1.737558e+001	1.667925e+001	212	5.005189e+001	50	7.047715e+000	6.671700e+000	0	0	0	0	0	0	0	0	22.8773	7.73226	1	4.65942e-013	1	0	70.5561	7.04771	1	0	70.5561	54.1152	54.1152	55.8893	0.868848	50.0519	7.04771	0	33.5589	0	0
DATA	150	2	65	unmapped	0		0	TATTTAAATCACTAACCGCCGCAGGCCCCGCATAAGTATCCGTCCAGTCACTGCTCAGGC	110	0	CUST_107182_PI248252247	CUST_107182_PI248252247	CUST_107182_PI248252247	Unknown	11500.6	222.069	0	0	2.506313e+001	8.834886e+000	0	0	64	9.234375e+001	90.5	1.470797e+001	1.649393e+001	205	5.101463e+001	51	6.650577e+000	6.671700e+000	0	0	0	0	0	0	0	0	21.8508	7.70251	1	3.27812e-012	1	0	70.493	6.65058	1	0	70.493	65	65	54.7998	0.871829	51.0146	6.65058	0	32.5604	0	0
DATA	151	2	66	unmapped	0		0	TATTTCTTGTTATCGCACTTGGATGCAAAAGGTTTTTTACCGAGTACATTTACAATCCTG	112	0	CUST_38379_PI248252247	CUST_38379_PI248252247	CUST_38379_PI248252247	Unknown	11526.4	222.427	8.48763	1	8.487628e+000	8.440561e+000	1	0	63	6.660317e+001	65	1.031369e+001	1.037820e+001	203	5.144335e+001	51	7.799498e+000	8.154300e+000	0	0	0	0	0	0	0	0	-3.81767	7.38608	0	0.181349	1	0	70.4208	7.7995	1	0	70.4208	57.5363	57.5363	29.0592	0.87507	51.4433	7.7995	0	6.91659	1	0
DATA	152	2	67	unmapped	0		0	ATGCTCTTACAAAGACTGGGAGCGCTGCCGGCATTCGTGAAGGATTTCCCTTTCTTTAGG	114	0	CUST_136990_PI248252247	CUST_136990_PI248252247	CUST_136990_PI248252247	Unknown	11551.8	222.386	0	1	2.742741e+003	2.744029e+002	0	0	65	2.479985e+003	2389	3.838995e+002	3.780630e+002	203	5.066995e+001	50	6.816871e+000	6.671700e+000	0	0	0	0	0	0	0	0	2409.64	241.077	1	1.57015e-243	1	1	70.3478	6.81687	1	0	70.3478	47.2035	47.2035	2442.44	0.878551	50.67	6.81687	0	2420.4	0	0
DATA	153	2	68	unmapped	0		0	AGAGGACCAAGGCCACCACAGAGGCATAAAGGGGATGATATTTTTTGAAAACCTTTTACC	116	0	CUST_37799_PI248252247	CUST_37799_PI248252247	CUST_37799_PI248252247	Unknown	11577	222.455	0	1	1.108792e+005	1.108792e+004	0	0	62	9.789415e+004	94593	1.259682e+004	1.521899e+004	201	5.102985e+001	50	7.027027e+000	7.413000e+000	0	0	1	0	0	0	0	0	97823.9	9782.39	1	0	1	1	70.2559	7.02703	1	0	70.2559	55.8519	55.8519	97856.6	0.882257	51.0299	7.02703	0	97834.7	0	0
DATA	154	2	69	unmapped	0		0	GTACAGCGTTAGGGTTGGCGTCATTGTGCCAGAAATCATTTCTTCATCTTTTTGCAAGTC	118	0	CUST_216464_PI248252247	CUST_216464_PI248252247	CUST_216464_PI248252247	Unknown	11602.7	222.253	0	1	4.054595e+002	4.139336e+001	0	0	64	4.295469e+002	424.5	9.061079e+001	9.488640e+001	210	5.003810e+001	49	7.283624e+000	7.413000e+000	0	0	0	0	0	0	0	0	359.392	36.6903	1	3.81302e-137	1	1	70.1553	7.28362	1	0	70.1553	49.1849	49.1849	392.003	0.886381	50.0381	7.28362	0	370.184	0	0
DATA	155	2	70	unmapped	0		0	ATTTATTCGAAGCACAAGTAAGACCGCTGAACGTAGTTTGACGACTCGAGCGTGTCTCTT	120	0	CUST_158669_PI248252247	CUST_158669_PI248252247	CUST_158669_PI248252247	Unknown	11628.1	222.217	0	1	1.301642e+003	1.304281e+002	0	0	66	1.229530e+003	1191	2.149649e+002	2.449996e+002	198	5.013636e+001	50	7.016774e+000	7.227675e+000	0	0	0	0	0	0	0	0	1159.48	116.183	1	1.44899e-202	1	1	70.0475	7.01677	1	0	70.0475	46.1809	46.1809	1191.99	0.890784	50.1364	7.01677	0	1170.28	0	0
DATA	156	2	71	unmapped	0		0	CATTTAATACTACTGGTATTAGTCACGAGAAGGTATCTGAATTCATAATCCAGAACTGCT	122	0	CUST_128022_PI248252247	CUST_128022_PI248252247	CUST_128022_PI248252247	Unknown	11653.3	222.5	8.29448	0	8.294479e+000	8.248484e+000	1	0	65	6.353846e+001	64	8.998397e+000	9.636900e+000	206	5.090777e+001	51	6.463121e+000	6.671700e+000	0	0	0	0	0	0	0	0	-6.39024	7.38608	0	0.0261789	1	0	69.9287	6.46312	1	0	69.9287	65	65	25.9945	0.895447	50.9078	6.46312	0	4.41175	1	0
DATA	157	2	72	unmapped	0		0	ACAAGCTCTCTTTATCAATCGCATCGCTTCTCCGCAACACCTTGTCCAGCATGCGTACGA	124	0	CUST_4741_PI248252247	CUST_4741_PI248252247	CUST_4741_PI248252247	Unknown	11678.4	222.253	0	1	3.302279e+001	8.841263e+000	0	0	65	9.953846e+001	101	1.480612e+001	1.482600e+001	206	5.080583e+001	50	7.188145e+000	6.671700e+000	0	0	0	0	0	0	0	0	29.7399	7.96234	1	6.08923e-019	1	0	69.7985	7.18815	1	0	69.7985	50.7771	50.7771	61.9945	0.900588	50.8058	7.18815	0	40.5384	0	0
DATA	158	2	73	unmapped	0		0	CAACCCGACTCGCGGCGCGTGGATTCATAAAACATGATAGTAATTATATATTGTCCTTTA	126	0	CUST_190660_PI248252247	CUST_190660_PI248252247	CUST_190660_PI248252247	Unknown	11704.2	223.155	0	1	2.448521e+004	2.448534e+003	0	0	65	2.225496e+004	21475.1	2.569611e+003	3.281760e+003	194	5.053093e+001	50	7.002707e+000	6.671700e+000	0	0	1	0	0	0	0	0	22185.3	2218.54	1	0	1	1	69.6606	7.00271	1	0	69.6606	46.8651	46.8651	22217.4	0.90607	50.5309	7.00271	0	22196.1	0	0
DATA	159	2	74	unmapped	0		0	TTTAATAAACTCTTCTTGTTCCGGTGTGGGTTCATCGCCGTCTTCGGAGAGGTAAGATGA	128	0	CUST_34851_PI248252247	CUST_34851_PI248252247	CUST_34851_PI248252247	Unknown	11729.2	223.027	8.14319	1	8.143194e+000	8.103932e+000	0	0	66	7.233333e+001	72	1.155766e+001	1.408470e+001	200	5.079000e+001	51	6.802741e+000	7.413000e+000	0	0	0	0	0	0	0	0	2.81859	7.39146	0	0.322967	1	0	69.5147	6.80274	1	0	69.5147	46.8651	46.8651	34.7893	0.912083	50.79	6.80274	0	13.596	1	0
DATA	160	2	75		66	Structural	0		1	1	DarkCorner	DarkCorner	DarkCorner		11754.1	222.311	8.08404	1	8.084039e+000	8.039211e+000	0	0	65	6.480000e+001	65	9.689234e+000	1.037820e+001	221	5.044796e+001	50	6.404775e+000	6.671700e+000	0	0	0	0	0	1	0	0	-4.56173	7.38608	0	0.110765	1	0	69.3617	6.40478	1	0	69.3617	48.8603	48.8603	27.256	0.918757	50.448	6.40478	0	6.206	0	0
DATA	161	2	76		66	Structural	0		1	1	DarkCorner	DarkCorner	DarkCorner		11780.6	222.17	8.01824	1	8.018237e+000	7.973774e+000	1	0	63	6.442857e+001	65	1.202781e+001	1.334340e+001	217	5.088479e+001	50	7.175744e+000	7.413000e+000	0	0	0	0	0	1	0	0	-4.76693	7.38608	0	0.0957635	1	0	69.1955	7.17574	1	0	69.1955	38.6789	38.6789	26.8846	0.926297	50.8848	7.17574	0	5.98754	0	0
DATA	162	2	77		66	Structural	0		1	1	DarkCorner	DarkCorner	DarkCorner		11805.2	222.784	7.95448	1	7.954480e+000	7.910370e+000	1	0	65	6.496923e+001	63	9.717846e+000	9.636900e+000	217	5.054378e+001	50	7.431114e+000	7.413000e+000	0	0	0	0	0	1	0	0	-4.06445	7.38608	0	0.154922	1	0	69.0337	7.43111	1	0	69.0337	48.2044	48.2044	27.4252	0.933721	50.5438	7.43111	0	6.67047	0	0
DATA	163	2	78		66	Structural	0		1	1	DarkCorner	DarkCorner	DarkCorner		11830.8	222.434	7.88101	1	7.881013e+000	7.837311e+000	2	0	63	6.149206e+001	61	8.232260e+000	8.524950e+000	219	4.992237e+001	50	6.056190e+000	5.189100e+000	0	0	0	0	0	0	0	0	-7.3799	7.38608	0	0.0104722	1	0	68.872	6.05619	1	0	68.872	51.4001	51.4001	23.9481	0.942425	49.9224	6.05619	0	3.35274	0	0
DATA	164	2	79		66	Structural	0		1	1	DarkCorner	DarkCorner	DarkCorner		11857.5	223.286	7.80237	1	7.802368e+000	7.759101e+000	4	0	62	6.198387e+001	61.5	8.257122e+000	7.968975e+000	215	4.964186e+001	49	6.227548e+000	5.559750e+000	0	0	0	0	0	0	0	0	-6.73162	7.38608	0	0.0192887	1	0	68.7155	6.22755	1	0	68.7155	39.8942	39.8942	24.4399	0.951925	49.6419	6.22755	0	4.00804	0	0
DATA	165	2	80		66	Structural	0		1	1	DarkCorner	DarkCorner	DarkCorner		11881.5	222.354	7.72244	1	7.722440e+000	7.679617e+000	1	0	63	6.258730e+001	62	9.326748e+000	9.636900e+000	223	5.022870e+001	50	7.350105e+000	8.154300e+000	0	0	0	0	0	0	0	0	-5.97165	7.38608	0	0.0374886	1	0	68.559	7.3501	1	0	68.559	39.8942	39.8942	25.0433	0.961777	50.2287	7.3501	0	4.77378	0	0
DATA	166	2	81		66	Structural	0		1	1	DarkCorner	DarkCorner	DarkCorner		11906.9	222.743	7.63614	1	7.636136e+000	7.593792e+000	1	0	65	6.138462e+001	61	7.855516e+000	8.154300e+000	226	5.123894e+001	50	6.667032e+000	7.413000e+000	0	0	0	0	0	0	0	0	-6.9698	7.38608	0	0.0154836	1	0	68.3544	6.66703	1	0	68.3544	46.5243	46.5243	23.8406	0.972647	51.2389	6.66703	0	3.7394	0	0
DATA	167	2	82		66	Structural	0		1	1	DarkCorner	DarkCorner	DarkCorner		11932.7	223.725	7.5451	1	7.545096e+000	7.503256e+000	3	0	61	5.914754e+001	58	6.503425e+000	5.930400e+000	203	5.016749e+001	50	6.750983e+000	7.413000e+000	0	0	0	0	0	0	0	0	-9.03086	7.38608	0	0.0018505	1	0	68.1784	6.75098	1	0	68.1784	51.0895	51.0895	21.6035	0.984383	50.1675	6.75098	0	1.67378	0	0
DATA	168	2	83		66	Structural	0		1	1	DarkCorner	DarkCorner	DarkCorner		11958	223.455	7.44633	0	7.446325e+000	7.405033e+000	0	0	62	6.032258e+001	61	7.703042e+000	8.710275e+000	208	5.127404e+001	51	6.443879e+000	6.671700e+000	0	0	0	0	0	0	0	0	-7.65017	7.38608	0	0.00802282	1	0	67.9728	6.44388	1	0	67.9728	65	65	22.7786	0.99744	51.274	6.44388	0	3.03033	0	0
DATA	169	2	84		66	Structural	0		1	1	DarkCorner	DarkCorner	DarkCorner		11983.4	223.427	7.34226	0	7.342260e+000	7.301545e+000	2	0	62	5.900000e+001	59.5	6.904501e+000	6.671700e+000	214	4.950467e+001	50	7.243419e+000	7.968975e+000	0	0	0	0	0	0	0	0	-8.77702	7.38608	0	0.00245515	1	0	67.777	7.24342	1	0	67.777	65	65	21.456	1.01158	49.5047	7.24342	0	1.89308	0	0
DATA	170	2	85		260	BrightCorner	0		0	1	GE_BrightCorner	GE_BrightCorner	GE_BrightCorner		12009.2	223.754	0	1	8.905261e+002	8.934252e+001	0	0	64	9.822188e+002	976	8.372299e+001	9.266250e+001	559	4.969589e+001	49	6.910630e+000	6.671700e+000	0	0	0	0	0	0	0	0	914.615	91.7593	1	2.74372e-189	1	1	67.6034	6.91063	1	0	67.6034	46.8651	46.8651	944.675	1.02705	49.6959	6.91063	0	925.303	0	0
DATA	171	3	1		66	Structural	0		1	1	DarkCorner	DarkCorner	DarkCorner		9862.58	225.427	8.70824	0	8.708237e+000	8.659947e+000	1	0	63	5.709524e+001	57	8.902182e+000	1.000755e+001	406	5.150739e+001	51	7.203476e+000	8.154300e+000	0	0	0	0	0	0	0	0	-12.6567	7.38608	0	1.79733e-005	1	0	69.752	7.20348	1	0	69.752	65	65	19.5512	0.852901	51.5074	7.20348	0	1.26265	0	0
DATA	172	3	2		66	Structural	0		1	1	DarkCorner	DarkCorner	DarkCorner		9888.33	225.5	8.82553	0	8.825530e+000	8.776590e+000	2	0	64	5.695313e+001	56	8.482343e+000	8.895600e+000	55	5.043636e+001	50	5.905941e+000	4.818450e+000	0	0	0	0	0	0	0	0	-12.835	7.38608	0	1.39339e-005	1	0	69.7882	5.90594	1	0	69.7882	65	65	19.4091	0.841566	50.4364	5.90594	0	0.901129	0	0
DATA	173	3	3		66	Structural	0		1	1	DarkCorner	DarkCorner	DarkCorner		9914.46	225.769	8.93536	1	8.935362e+000	8.885813e+000	1	0	66	5.709091e+001	55	8.857378e+000	9.636900e+000	60	5.141667e+001	52	7.321414e+000	6.857025e+000	0	0	0	0	0	0	0	0	-12.6946	7.38608	0	1.70305e-005	1	0	69.7855	7.32141	1	0	69.7855	49.8279	49.8279	19.5469	0.831222	51.4167	7.32141	0	0.819915	0	0
DATA	174	3	4		66	Structural	0		1	1	DarkCorner	DarkCorner	DarkCorner		9938.83	224.977	9.02737	1	9.027374e+000	8.977315e+000	0	0	66	5.901515e+001	58	9.029000e+000	9.451575e+000	55	5.070909e+001	50	7.299601e+000	7.783650e+000	0	0	0	0	0	0	0	0	-10.8029	7.38608	0	0.000219801	1	0	69.818	7.2996	1	0	69.818	52.9257	52.9257	21.4712	0.822749	50.7091	7.2996	0	2.55252	0	0
DATA	175	3	5		66	Structural	0		1	1	DarkCorner	DarkCorner	DarkCorner		9963.94	225.671	9.11652	1	9.116519e+000	9.065965e+000	1	0	64	5.909375e+001	59.5	8.347072e+000	9.080925e+000	55	4.985455e+001	48	6.758858e+000	7.042350e+000	0	0	0	0	0	0	0	0	-10.7194	7.38608	0	0.000244469	1	0	69.8131	6.75886	1	0	69.8131	46.8651	46.8651	21.5498	0.814704	49.8545	6.75886	0	2.42677	0	0
DATA	176	3	6		66	Structural	0		1	1	DarkCorner	DarkCorner	DarkCorner		9989.41	225.745	9.19728	0	9.197275e+000	9.146274e+000	0	0	65	5.692308e+001	56	9.546445e+000	1.037820e+001	58	4.931034e+001	48	7.732835e+000	8.524950e+000	0	0	0	0	0	0	0	0	-12.8989	7.38608	0	1.27127e-005	1	0	69.822	7.73283	1	0	69.822	65	65	19.3791	0.807551	49.3103	7.73283	0	0.0585514	0	0
DATA	177	3	7		66	Structural	0		1	1	DarkCorner	DarkCorner	DarkCorner		10015.1	225.5	9.26986	1	9.269864e+000	9.218460e+000	1	0	63	5.807937e+001	58	7.240793e+000	7.413000e+000	73	4.950685e+001	49	6.948468e+000	6.671700e+000	0	0	0	0	0	0	0	0	-11.7288	7.38608	0	6.50711e-005	1	0	69.8082	6.94847	1	0	69.8082	56.9804	56.9804	20.5354	0.801227	49.5068	6.94847	0	1.02285	0	0
DATA	178	3	8		66	Structural	0		1	1	DarkCorner	DarkCorner	DarkCorner		10041.4	225.288	9.33574	1	9.335740e+000	9.283970e+000	1	0	64	5.889063e+001	58	8.567412e+000	7.968975e+000	91	4.982418e+001	49	6.757043e+000	7.413000e+000	0	0	0	0	0	0	0	0	-10.907	7.38608	0	0.000192348	1	0	69.7976	6.75704	1	0	69.7976	45.835	45.835	21.3466	0.795573	49.8242	6.75704	0	1.64269	0	0
DATA	179	3	9		66	Structural	0		1	1	DarkCorner	DarkCorner	DarkCorner		10065.8	225.595	9.39024	1	9.390242e+000	9.338170e+000	1	0	64	6.270313e+001	62	9.813628e+000	9.080925e+000	55	5.127273e+001	51	5.995228e+000	4.447800e+000	0	0	0	0	0	0	0	0	-7.08618	7.38608	0	0.0138798	1	0	69.7893	5.99523	1	0	69.7893	51.4001	51.4001	25.1591	0.790956	51.2727	5.99523	0	5.27846	0	0
DATA	180	3	10		66	Structural	0		1	1	DarkCorner	DarkCorner	DarkCorner		10091.5	225.648	9.44008	0	9.440082e+000	9.387734e+000	0	0	66	5.807576e+001	56	9.839185e+000	1.019287e+001	62	5.170968e+001	51.5	6.125430e+000	5.745075e+000	0	0	0	0	0	0	0	0	-11.7155	7.38608	0	6.62539e-005	1	0	69.7913	6.12543	1	0	69.7913	65	65	20.5318	0.78678	51.7097	6.12543	0	0.471274	0	0
DATA	181	3	11	unmapped	0		0	ACACTGGCTGGAACTTATCTGGGTAGCGAAACGACTGATAGCGAGACATCGACCGGAAGG	130	0	CUST_146847_PI248252247	CUST_146847_PI248252247	CUST_146847_PI248252247	Unknown	10116.4	226.097	0	1	5.496053e+002	5.576354e+001	0	0	63	5.002857e+002	493	8.626075e+001	9.080925e+001	47	5.223404e+001	53	7.740949e+000	9.636900e+000	0	0	0	0	0	0	0	0	430.509	43.68	1	3.41351e-147	1	1	69.7762	7.74095	1	0	69.7762	48.2044	48.2044	462.742	0.783307	52.234	7.74095	0	442.509	0	0
DATA	182	3	12	unmapped	0		0	CATATATCGATTCGTTCAATGAAGCTTTTAAAGCTTGAACTCGCCAACTTTGGCCCTGAA	132	0	CUST_12591_PI248252247	CUST_12591_PI248252247	CUST_12591_PI248252247	Unknown	10141.8	225.938	0	1	1.686934e+001	9.613511e+000	1	0	65	8.292308e+001	84	1.305434e+001	1.334340e+001	55	5.070909e+001	51	6.264754e+000	6.671700e+000	0	0	0	0	0	0	0	0	13.165	7.50249	1	8.64627e-006	1	0	69.7581	6.26475	1	0	69.7581	45.835	45.835	45.3791	0.780411	50.7091	6.26475	0	24.9807	0	0
DATA	183	3	13	unmapped	0		0	ATGTAACGCCCAAGGTAGAGTTAGTCTCTAACTACAATTAAGCATGGATGGCCTTGCCCT	134	0	CUST_105022_PI248252247	CUST_105022_PI248252247	CUST_105022_PI248252247	Unknown	10167.5	226.352	9.54708	1	9.547081e+000	9.494309e+000	1	0	65	7.016923e+001	71	9.528853e+000	1.111950e+001	59	5.227119e+001	52	8.066171e+000	8.895600e+000	0	0	0	0	0	0	0	0	0.440835	7.38621	0	0.876922	1	0	69.7284	8.06617	1	0	69.7284	57.5363	57.5363	32.6252	0.777962	52.2712	8.06617	0	12.0591	1	0
DATA	184	3	14	unmapped	0		0	TCAAAAGACTCTACCATTGAACATTCAGCATAGGGCAAGATGGGTACTATAGGAATCACA	136	0	CUST_199471_PI248252247	CUST_199471_PI248252247	CUST_199471_PI248252247	Unknown	10192.8	226.425	0	1	1.505340e+004	1.505370e+003	0	0	64	1.175238e+004	11298	2.047559e+003	2.453518e+003	47	5.208511e+001	52	8.319254e+000	9.266250e+000	0	0	0	0	0	0	0	0	11682.7	1168.29	1	0	1	1	69.717	8.31925	1	0	69.717	50.4627	50.4627	11714.8	0.776081	52.0851	8.31925	0	11694.1	0	0
DATA	185	3	15	unmapped	0		0	CAGCAAAATGGTAATTGTATCCAGTACCAGAGCAAGGACGTGAAATTTCAACATCTTCAT	138	0	CUST_102169_PI248252247	CUST_102169_PI248252247	CUST_102169_PI248252247	Unknown	10218.6	226.116	0	1	1.644193e+002	1.900643e+001	0	0	64	1.970938e+002	195.5	3.038678e+001	3.836227e+001	54	5.207407e+001	51.5	6.712005e+000	6.486375e+000	0	0	0	0	0	0	0	0	127.37	14.7236	1	1.54932e-080	1	1	69.7239	6.71201	1	0	69.7239	46.5243	46.5243	159.55	0.774665	52.0741	6.71201	0	138.673	0	0
DATA	186	3	16	unmapped	0		0	ATCATCAGAAACATCATTGCTCAGATCACCAACAAAAAGACGGAACCAAGAAGGATTCCA	140	0	CUST_113296_PI248252247	CUST_113296_PI248252247	CUST_113296_PI248252247	Unknown	10243.6	226.427	0	1	4.907098e+001	1.073413e+001	4	1	59	1.076780e+002	108	1.426044e+001	1.223145e+001	57	5.201754e+001	53	6.778356e+000	6.671700e+000	0	0	0	0	0	0	0	0	37.9647	8.30466	1	4.16418e-026	1	1	69.7133	6.77836	1	0	69.7133	57.5363	57.5363	70.134	0.773669	52.0175	6.77836	0	49.1099	0	0
DATA	187	3	17	unmapped	0		0	GAAACTCAGTTCATTTGGTCCGACTCGAATAACCTCACCGTAAATCTTATGCAGTGCGAT	142	0	CUST_153861_PI248252247	CUST_153861_PI248252247	CUST_153861_PI248252247	Unknown	10269.1	226.5	9.60761	1	9.607614e+000	9.554337e+000	0	0	64	6.793750e+001	69	9.140656e+000	9.822225e+000	56	5.212500e+001	51.5	7.084073e+000	6.857025e+000	0	0	0	0	0	0	0	0	-1.77337	7.38608	0	0.533566	1	0	69.7109	7.08407	1	0	69.7109	56.9804	56.9804	30.3935	0.77306	52.125	7.08407	0	9.22526	1	0
DATA	188	3	18	unmapped	0		0	TGATCGATGATGGTGGCCCATGTACGTTTATATCTTGTTGTGTTCTTTTGTACAACGCTT	144	0	CUST_132036_PI248252247	CUST_132036_PI248252247	CUST_132036_PI248252247	Unknown	10294.5	226.5	0	1	5.923714e+004	5.923722e+003	0	0	64	4.584955e+004	44429.6	7.484551e+003	8.209729e+003	50	5.228000e+001	52	5.813566e+000	5.930400e+000	0	0	1	0	0	0	0	0	45779.8	4577.99	1	0	1	1	69.7126	5.81357	1	0	69.7126	57.5363	57.5363	45812	0.772823	52.28	5.81357	0	45790.7	0	0
DATA	189	3	19	unmapped	0		0	CCGTCGAGTCAATAACGGCAGCTTCCGACTTTGGAACATATGCGCATGGTGGCGAGGCGT	146	0	CUST_87232_PI248252247	CUST_87232_PI248252247	CUST_87232_PI248252247	Unknown	10319.7	227.254	0	1	3.330520e+003	3.331891e+002	0	0	64	2.643813e+003	2654.5	2.948794e+002	3.165351e+002	39	5.123077e+001	51	7.631174e+000	8.524950e+000	0	0	0	0	0	0	0	0	2574.1	257.516	1	3.14574e-247	1	1	69.7166	7.63117	1	0	69.7166	45.835	45.835	2606.27	0.772881	51.2308	7.63117	0	2584.82	0	0
DATA	190	3	20	unmapped	0		0	GGATGCACATCATCCATGGATAAATCTGAGCAAAAGAACTCAAGTGAGAGTGAGTGGCGA	148	0	CUST_203891_PI248252247	CUST_203891_PI248252247	CUST_203891_PI248252247	Unknown	10345.2	227.284	0	1	4.052817e+002	4.163850e+001	0	0	64	3.830938e+002	376.5	5.712829e+001	6.041595e+001	49	5.008163e+001	50	6.679685e+000	6.671700e+000	0	0	0	0	0	0	0	0	313.399	32.1985	1	1.5243e-129	1	1	69.6952	6.67969	1	0	69.6952	48.2044	48.2044	345.55	0.773286	50.0816	6.67969	0	323.977	0	0
DATA	191	3	21	unmapped	0		0	ACTCTTGCGATCTGTGATGAGTTATAATTGGCCAACCCACGCCCAACTTCTACTATCTCT	150	0	CUST_195502_PI248252247	CUST_195502_PI248252247	CUST_195502_PI248252247	Unknown	10370.6	226.573	9.59598	0	9.595983e+000	9.555467e+000	2	0	62	7.348387e+001	72	1.182071e+001	1.111950e+001	61	5.055738e+001	50	6.173936e+000	6.671700e+000	0	0	0	0	0	0	0	0	3.81132	7.39591	0	0.182071	1	0	69.6726	6.17394	1	0	69.6726	65	65	35.9399	0.773997	50.5574	6.17394	0	14.2485	1	0
DATA	192	3	22	unmapped	0		0	CGACCATGTATTATCATATTGGGTGTTGCGTTGCCAATACTACTTACGACTTTTGGATGA	152	0	CUST_13217_PI248252247	CUST_13217_PI248252247	CUST_13217_PI248252247	Unknown	10396.3	227.357	0	1	1.515381e+004	1.515411e+003	0	0	64	1.181263e+004	11313.5	2.243594e+003	2.841032e+003	48	5.060417e+001	50	7.222128e+000	6.857025e+000	0	0	0	0	0	0	0	0	11743	1174.32	1	0	1	1	69.6526	7.22213	1	0	69.6526	46.8651	46.8651	11775.1	0.774919	50.6042	7.22213	0	11753.3	0	0
DATA	193	3	23	unmapped	0		0	AGACTCGACAATATCTGGTATAGTGTCACGGGCAGCATTGTAGCTGGTGTCGTGGGTGGC	154	0	CUST_10628_PI248252247	CUST_10628_PI248252247	CUST_10628_PI248252247	Unknown	10421.8	227.25	0	1	7.820159e+003	7.820738e+002	0	0	64	6.138906e+003	6026	9.168435e+002	1.122699e+003	49	5.514286e+001	55	9.275865e+000	9.636900e+000	0	0	0	0	0	0	0	0	6069.23	606.968	1	2.80325e-295	1	1	69.6765	9.27586	1	0	69.6765	47.2035	47.2035	6101.36	0.776101	55.1429	9.27586	0	6079.43	0	0
DATA	194	3	24	unmapped	0		0	CCGTGGATATTTCGCCATTTTATTTCCCTGTCAATGCATCTAGCTTTAATTTCGCTGTTG	156	0	CUST_34419_PI248252247	CUST_34419_PI248252247	CUST_34419_PI248252247	Unknown	10446.6	226.573	0	0	1.533453e+003	1.536393e+002	0	0	64	1.261875e+003	1252	2.584302e+002	2.731690e+002	56	5.235714e+001	52	6.772749e+000	6.671700e+000	0	0	0	0	0	0	0	0	1192.21	119.45	1	4.00689e-204	1	1	69.6647	6.77275	1	0	69.6647	65	65	1224.33	0.777468	52.3571	6.77275	0	1202.3	0	0
DATA	195	3	25	unmapped	0		0	CCTTTCTGCTTGTTCCACTCTCTAGCGCTTCATAACTACGATTATCTTGTTCAATGCATT	158	0	CUST_89063_PI248252247	CUST_89063_PI248252247	CUST_89063_PI248252247	Unknown	10472.7	227.324	0	1	1.865979e+004	1.866003e+003	0	0	66	1.460676e+004	14070	2.826201e+003	3.256346e+003	44	5.170455e+001	52	6.607183e+000	7.598325e+000	0	0	0	0	0	0	0	0	14537.1	1453.72	1	0	1	1	69.7011	6.60718	1	0	69.7011	47.5395	47.5395	14569.2	0.779058	51.7045	6.60718	0	14547.1	0	0
DATA	196	3	26	unmapped	0		0	CACGACGACCAAAAATCAGTATCGATAAACATGTCTGTCGTCATGAGCTGATCGAATCCG	160	0	CUST_113656_PI248252247	CUST_113656_PI248252247	CUST_113656_PI248252247	Unknown	10497.7	226.989	9.51267	1	9.512667e+000	9.460841e+000	0	0	65	7.076923e+001	69	1.004018e+001	1.037820e+001	51	5.149020e+001	50	7.759826e+000	6.671700e+000	0	0	0	0	0	0	0	0	1.03221	7.3868	0	0.716937	1	0	69.737	7.75983	1	0	69.737	51.0895	51.0895	33.2252	0.780776	51.4902	7.75983	0	10.9857	1	0
DATA	197	3	27	unmapped	0		0	CGAAGAAGAGATGGCTCGACACCTCCCCGTCGCAGAAGAGAAGATTCACCAAACGTTATC	162	0	CUST_119986_PI248252247	CUST_119986_PI248252247	CUST_119986_PI248252247	Unknown	10523.2	227.194	0	1	1.519322e+004	1.519351e+003	0	0	65	1.196097e+004	11588	1.479799e+003	1.742055e+003	48	5.197917e+001	50.5	7.980000e+000	6.857025e+000	0	0	0	0	0	0	0	0	11891.2	1189.14	1	0	1	1	69.8089	7.98	1	0	69.8089	47.5395	47.5395	11923.4	0.782663	51.9792	7.98	0	11901.1	0	0
DATA	198	3	28	unmapped	0		0	AGAAGATAAGGGTGACGATGCTGCTCCCGAAGAGTAGATGCGGCCGCAGTTATTTTAACT	164	0	CUST_163142_PI248252247	CUST_163142_PI248252247	CUST_163142_PI248252247	Unknown	10548.5	227	0	1	8.680348e+004	8.680354e+003	0	0	66	6.818183e+004	65414.9	1.009466e+004	1.163001e+004	57	5.331579e+001	51	7.978001e+000	7.413000e+000	0	0	1	0	0	0	0	0	68111.9	6811.2	1	0	1	1	69.8878	7.978	1	0	69.8878	54.1152	54.1152	68144.3	0.784668	53.3158	7.978	0	68121.9	0	0
DATA	199	3	29	unmapped	0		0	TTAAAAGGGCACTGAAGGAATAAGGCTTTGCACTTTACTATAACTCCGTATGCAACATTG	166	0	CUST_72964_PI248252247	CUST_72964_PI248252247	CUST_72964_PI248252247	Unknown	10574.3	227.122	0	1	1.387444e+003	1.390616e+002	0	0	65	1.161615e+003	1124	2.221150e+002	2.631615e+002	61	5.257377e+001	51	8.232980e+000	8.895600e+000	0	0	0	0	0	0	0	0	1091.68	109.417	1	3.4213e-199	1	1	69.937	8.23298	1	0	69.937	48.8603	48.8603	1124.07	0.786827	52.5738	8.23298	0	1101.56	0	0
DATA	200	3	30	unmapped	0		0	GTAAGTTAATGCGGCAAGTAGGAGCGAATTCGCATCACTTCCCACATCTGTAATATGTTT	168	0	CUST_191110_PI248252247	CUST_191110_PI248252247	CUST_191110_PI248252247	Unknown	10599.4	227.427	0	1	3.588224e+002	3.708324e+001	0	0	64	3.531250e+002	350	5.751177e+001	5.985997e+001	47	5.027660e+001	50	6.049442e+000	5.559750e+000	0	0	0	0	0	0	0	0	283.116	29.2592	1	6.46441e-124	1	1	70.0089	6.04944	1	0	70.0089	57.5363	57.5363	315.581	0.789015	50.2766	6.04944	0	292.99	0	0
DATA	201	3	31	unmapped	0		0	AGCTCCCGAGTCGAAGAATGGTTTTCTTAACGTCTCCTATGCAATAACGAATTCCATTGT	170	0	CUST_72713_PI248252247	CUST_72713_PI248252247	CUST_72713_PI248252247	Unknown	10624.6	227.427	0	1	4.065644e+002	4.171419e+001	0	1	63	3.917937e+002	381	6.919145e+001	7.005285e+001	45	5.280000e+001	52	7.608608e+000	8.154300e+000	0	0	0	0	0	0	0	0	321.711	33.0081	1	5.38801e-131	1	1	70.083	7.60861	1	0	70.083	57.5363	57.5363	354.25	0.791291	52.8	7.60861	0	331.584	0	0
DATA	202	3	32	unmapped	0		0	GTACCGCATGGTAGCGCATGATGTATAAAATTGCCTGTTTTGTGGAAAAGTTCTCTATTG	172	0	CUST_69634_PI248252247	CUST_69634_PI248252247	CUST_69634_PI248252247	Unknown	10650.5	227.231	0	1	3.602320e+004	3.602332e+003	0	0	66	2.866185e+004	27948	4.124177e+003	5.039846e+003	49	5.367347e+001	53	1.031865e+001	1.037820e+001	0	0	1	0	0	0	0	0	28591.7	2859.18	1	0	1	1	70.1619	10.3186	1	0	70.1619	49.8279	49.8279	28624.3	0.793702	53.6735	10.3186	0	28601.6	0	0
DATA	203	3	33	unmapped	0		0	ATGATGACTTCCGGCTCGGCTGTTCACTACAAGTCCATGTTCGATGCTGGCTCCCAGATC	174	0	CUST_140140_PI248252247	CUST_140140_PI248252247	CUST_140140_PI248252247	Unknown	10675.4	227.699	0	1	4.802375e+005	4.802375e+004	0	3	61	3.823723e+005	383198	2.818148e+004	3.406780e+004	40	5.502500e+001	55	8.763232e+000	7.598325e+000	0	0	1	0	0	0	0	0	382302	38230.2	1	0	1	1	70.2458	8.76323	1	0	70.2458	52.9257	52.9257	382335	0.796069	55.025	8.76323	0	382312	0	0
DATA	204	3	34	unmapped	0		0	TTCTGGTACTTCCTGAGGCAATTGAAGAAGGTCAAGAAGGCTAGTGGCGAGATCATCGGC	176	0	CUST_14880_PI248252247	CUST_14880_PI248252247	CUST_14880_PI248252247	Unknown	10700.7	227.5	0	1	4.422552e+004	4.422561e+003	0	0	65	3.538452e+004	34411.2	5.282832e+003	5.668495e+003	51	5.301961e+001	52	8.203634e+000	8.154300e+000	0	0	1	0	0	0	0	0	35314.2	3531.43	1	0	1	1	70.3291	8.20363	1	0	70.3291	57.5363	57.5363	35347	0.798503	53.0196	8.20363	0	35324.1	0	0
DATA	205	3	35	unmapped	0		0	CAGCTCTGTGGCTGTCACGACTGCTGCTTCAGCCACAGGCTCTTCTGGCTCTAGCTCTGG	178	0	CUST_117766_PI248252247	CUST_117766_PI248252247	CUST_117766_PI248252247	Unknown	10726.6	227.9	0	1	5.544543e+003	5.545310e+002	0	0	63	4.511730e+003	4412	4.623906e+002	4.733200e+002	49	4.938776e+001	49	6.092401e+000	5.930400e+000	0	0	0	0	0	0	0	0	4441.32	444.194	1	8.75175e-278	1	1	70.4053	6.0924	1	0	70.4053	47.5395	47.5395	4474.19	0.801026	49.3878	6.0924	0	4451.27	0	0
DATA	206	3	36	unmapped	0		0	TCAAATGCCAATATGAAGCTCGTCCTATTAGACGTCTTACTCCCGGATAAACTGGACATT	180	0	CUST_84361_PI248252247	CUST_84361_PI248252247	CUST_84361_PI248252247	Unknown	10751.6	228.265	0	1	2.731164e+003	2.732710e+002	0	1	64	2.264922e+003	2200.5	2.654591e+002	2.553779e+002	45	4.940000e+001	50	7.685287e+000	7.413000e+000	0	0	0	0	0	0	0	0	2194.44	219.569	1	2.72801e-238	1	1	70.4793	7.68529	1	0	70.4793	46.5243	46.5243	2227.38	0.803483	49.4	7.68529	0	2204.4	0	0
DATA	207	3	37	unmapped	0		0	CTGGGAAGAGCGAAGTAGCAACATCTCTTAACTAATAGGCATACTCCTTTAATAGTTTTA	182	0	CUST_98068_PI248252247	CUST_98068_PI248252247	CUST_98068_PI248252247	Unknown	10777.4	228.466	0	1	3.778242e+003	3.779353e+002	0	0	64	3.115875e+003	2959.5	5.302915e+002	6.530853e+002	50	5.174000e+001	50.5	8.215987e+000	9.266250e+000	0	0	0	0	0	0	0	0	3045.33	304.622	1	1.20451e-256	1	1	70.5495	8.21599	1	0	70.5495	47.8731	47.8731	3078.33	0.806017	51.74	8.21599	0	3055.31	0	0
DATA	208	3	38	unmapped	0		0	AATAGTCTTGCTTTCTTGTAGATCATTGGCTGTGGAGAGGCATTGAGGAACAATCCTCCG	184	0	CUST_118187_PI248252247	CUST_118187_PI248252247	CUST_118187_PI248252247	Unknown	10802.6	228.444	0	1	4.190201e+003	4.191196e+002	0	0	64	3.458328e+003	3273.5	6.526326e+002	7.646509e+002	47	5.310638e+001	52	7.154306e+000	7.042350e+000	0	0	0	0	0	0	0	0	3387.71	338.852	1	1.29481e-262	1	1	70.6152	7.15431	1	0	70.6152	47.2035	47.2035	3420.78	0.808485	53.1064	7.15431	0	3397.72	0	0
DATA	209	3	39	unmapped	0		0	GAATATTGACCTAGTCAACATACATACCGGAAACCATTTGAATACGTTTACGGCTGAACA	186	0	CUST_87393_PI248252247	CUST_87393_PI248252247	CUST_87393_PI248252247	Unknown	10827.9	228.42	0	1	7.297007e+003	7.297575e+002	0	0	64	5.988188e+003	5842	8.692930e+002	1.004462e+003	49	4.981633e+001	50	6.863774e+000	5.189100e+000	0	0	0	0	0	0	0	0	5917.51	591.797	1	7.34336e-294	1	1	70.6746	6.86377	1	0	70.6746	46.1809	46.1809	5950.64	0.810951	49.8163	6.86377	0	5927.55	0	0
DATA	210	3	40	unmapped	0		0	ACTATCACAAGTCCCAAGTCCGCTAGACATCGACAACTATATCGCATGCTCTATCATGTT	188	0	CUST_146357_PI248252247	CUST_146357_PI248252247	CUST_146357_PI248252247	Unknown	10853.4	228.466	0	1	1.111551e+004	1.111588e+003	0	0	64	9.112266e+003	8868	1.523779e+003	1.633640e+003	46	5.250000e+001	49.5	1.013410e+001	9.451575e+000	0	0	0	0	0	0	0	0	9041.54	904.184	1	1.30936e-317	1	1	70.7265	10.1341	1	0	70.7265	47.8731	47.8731	9074.72	0.813416	52.5	10.1341	0	9051.59	0	0
DATA	211	3	41	unmapped	0		0	CCTATTAGAATCCGTATCCCACTCCTCACCACGACAGAGCAGACCCAGCGAAAGAAAGGC	190	0	CUST_77107_PI248252247	CUST_77107_PI248252247	CUST_77107_PI248252247	Unknown	10878.5	227.648	9.10411	0	9.104113e+000	9.062191e+000	1	0	65	7.398462e+001	75	9.890798e+000	9.636900e+000	53	5.266038e+001	50	8.182870e+000	9.636900e+000	0	0	0	0	0	0	0	0	3.21311	7.39306	0	0.260129	1	0	70.7715	8.18287	1	0	70.7715	65	65	36.4406	0.815814	52.6604	8.18287	0	13.292	1	0
DATA	212	3	42	unmapped	0		0	AACACAAGATATGCGAAGGAACTAGGTATGTGGGATATTCAATTAGGCGATCAGAGGGTC	192	0	CUST_90366_PI248252247	CUST_90366_PI248252247	CUST_90366_PI248252247	Unknown	10904	228	9.07735	1	9.077348e+000	9.050984e+000	0	0	69	7.618841e+001	75	1.244077e+001	1.186080e+001	60	5.273333e+001	52	7.368892e+000	7.783650e+000	0	0	0	0	0	0	0	0	5.38649	7.40569	0	0.0601813	1	0	70.8019	7.36889	1	0	70.8019	54.9904	54.9904	38.6444	0.81822	52.7333	7.36889	0	15.4718	1	0
DATA	213	3	43	unmapped	0		0	TGTAGTTGTTGGTCCTTCAAATTATTTCCCACCATCATCTTCAACACCAGAAACAGCTCG	194	0	CUST_96667_PI248252247	CUST_96667_PI248252247	CUST_96667_PI248252247	Unknown	10929.9	227.889	0	1	3.172640e+001	9.543312e+000	0	0	67	9.685075e+001	95	1.329303e+001	1.593795e+001	67	5.244776e+001	52	7.396321e+000	7.783650e+000	0	0	0	0	0	0	0	0	26.0356	7.83152	1	9.9106e-016	1	0	70.8151	7.39632	1	0	70.8151	46.8651	46.8651	59.3067	0.820629	52.4478	7.39632	0	36.1181	0	0
DATA	214	3	44	unmapped	0		0	CCTTCCGACTATCCTCCAGACGCTTTCAATGAAGTTACACATCAAATTTCACTACGTCGA	196	0	CUST_8274_PI248252247	CUST_8274_PI248252247	CUST_8274_PI248252247	Unknown	10955.4	228.307	0	1	4.058437e+003	4.059429e+002	0	0	65	3.410754e+003	3313	5.236459e+002	5.730249e+002	58	5.063793e+001	50.5	7.592005e+000	8.524950e+000	0	0	0	0	0	0	0	0	3339.9	334.072	1	8.09891e-262	1	1	70.8514	7.592	1	0	70.8514	47.8731	47.8731	3373.21	0.822953	50.6379	7.592	0	3350.01	0	0
DATA	215	3	45		0		0		198	1	RC5	RC5	RC5		10980.4	228.427	9.00056	1	9.000563e+000	8.950652e+000	0	0	64	6.885938e+001	67	1.053018e+001	1.037820e+001	44	5.245455e+001	51.5	6.742626e+000	5.559750e+000	0	0	0	0	0	0	0	0	-2.01423	7.38608	0	0.479581	1	0	70.8736	6.74263	1	0	70.8736	57.5363	57.5363	31.3154	0.8252	52.4545	6.74263	0	8.10468	1	0
DATA	216	3	46	unmapped	0		0	CATGTCCCTCCTTTCCTGGAATCAGCAATAGGCTGTGTGTGCGTGTAGACAATACGAGGA	200	0	CUST_201716_PI248252247	CUST_201716_PI248252247	CUST_201716_PI248252247	Unknown	11005.6	228.26	0	1	7.930970e+003	7.931473e+002	0	0	66	6.633106e+003	6341	1.225412e+003	1.446832e+003	52	5.286538e+001	51.5	7.913822e+000	8.895600e+000	0	0	0	0	0	0	0	0	6562.23	656.264	1	1.1814e-299	1	1	70.8792	7.91382	1	0	70.8792	49.5074	49.5074	6595.56	0.827418	52.8654	7.91382	0	6572.35	0	0
DATA	217	3	47	unmapped	0		0	TGGTCTTTGTAAGGAAGAACGTTTTCCCTGTACCATTTCGCGTCTCCAAAGTGCATGAGA	202	0	CUST_172571_PI248252247	CUST_172571_PI248252247	CUST_172571_PI248252247	Unknown	11031	228.455	0	1	9.459795e+001	1.299043e+001	1	0	61	1.493607e+002	151	2.271859e+001	2.298030e+001	49	5.385714e+001	54	8.406347e+000	7.413000e+000	0	0	0	0	0	0	0	0	78.48	10.7771	1	5.0985e-056	1	1	70.8806	8.40635	1	0	70.8806	55.8519	55.8519	111.817	0.829617	53.8571	8.40635	0	88.6067	0	0
DATA	218	3	48	unmapped	0		0	ATCGCTCAAAACGTATATCATGGGCAGAATTTACTGTTATTTATTCCACCGCGGCCCTCG	204	0	CUST_120067_PI248252247	CUST_120067_PI248252247	CUST_120067_PI248252247	Unknown	11056.4	228.427	0	1	9.432095e+000	8.929841e+000	0	0	64	7.873438e+001	80.5	1.214233e+001	1.149015e+001	53	5.830189e+001	56	9.241597e+000	7.413000e+000	0	0	0	0	0	0	0	0	7.84539	7.42763	1	0.00659012	1	0	70.889	9.2416	1	0	70.889	57.5363	57.5363	41.1904	0.831776	58.3019	9.2416	0	17.9884	1	0
DATA	219	3	49	unmapped	0		0	CGTTGTTATCGTCGTTGATGAAAGAAATGATGTCTCAAAGTTATTGTATTCTGTCGATTG	206	0	CUST_150228_PI248252247	CUST_150228_PI248252247	CUST_150228_PI248252247	Unknown	11082	228.737	0	1	7.551327e+003	7.551847e+002	0	0	65	6.368000e+003	6089	1.155129e+003	1.381783e+003	51	5.115686e+001	50	7.943230e+000	7.413000e+000	0	0	0	0	0	0	0	0	6297.12	629.755	1	2.41367e-297	1	1	70.8847	7.94323	1	0	70.8847	49.1849	49.1849	6330.46	0.833908	51.1569	7.94323	0	6307.26	0	0
DATA	220	3	50	unmapped	0		0	GACAGATCACTCAAGGGTGGTCTATAGCTATGTTTCAAGCATGAACCAGTTTACGTTTAA	208	0	CUST_101069_PI248252247	CUST_101069_PI248252247	CUST_101069_PI248252247	Unknown	11107	228.712	0	1	4.608950e+001	9.965366e+000	3	1	61	1.094262e+002	111	1.751424e+001	1.630860e+001	64	5.481250e+001	54.5	8.035388e+000	7.598325e+000	0	0	0	0	0	0	0	0	38.5287	8.33059	1	1.36218e-026	1	1	70.8975	8.03539	1	0	70.8975	45.835	45.835	71.8822	0.835955	54.8125	8.03539	0	48.7081	0	0
DATA	221	3	51	unmapped	0		0	CTCCACGTATTCTTCTTCGAATTATACGATGCAATCATTGAGCCGCAGTTCTTGCATCGC	210	0	CUST_65767_PI248252247	CUST_65767_PI248252247	CUST_65767_PI248252247	Unknown	11133.1	228.194	0	1	5.803617e+001	1.055233e+001	0	0	66	1.195455e+002	119.5	2.074251e+001	2.038575e+001	58	5.127586e+001	51	5.775912e+000	5.930400e+000	0	0	0	0	0	0	0	0	48.6392	8.84375	1	5.17454e-035	1	1	70.9062	5.77591	1	0	70.9062	45.1352	45.1352	82.0015	0.838085	51.2759	5.77591	0	58.8539	0	0
DATA	222	3	52	unmapped	0		0	GATTTAGCGCATATCCGCGCCTTGAACGCATCTCGATTAAGCACATGAGCTGACTTGTCA	212	0	CUST_141693_PI248252247	CUST_141693_PI248252247	CUST_141693_PI248252247	Unknown	11157.9	228.5	8.84131	1	8.841307e+000	8.792279e+000	0	0	64	6.653125e+001	66	1.154696e+001	1.167547e+001	59	5.083051e+001	49	6.330421e+000	5.930400e+000	0	0	0	0	0	0	0	0	-4.32964	7.38608	0	0.129933	1	0	70.8609	6.33042	1	1	70.8609	56.9804	56.9804	28.9873	0.840064	50.8305	6.33042	0	5.86417	1	0
DATA	223	3	53	unmapped	0		0	AAGTTGAGAATCAGCAGTCGACCATAGAAGTTCTCTGTACAATATTTGATGGAGTTACAA	214	0	CUST_160751_PI248252247	CUST_160751_PI248252247	CUST_160751_PI248252247	Unknown	11183.4	228.818	0	1	4.279815e+003	4.280713e+002	0	0	65	3.674769e+003	3582	6.672483e+002	8.413755e+002	48	5.662500e+001	56.5	8.411302e+000	9.636900e+000	0	0	0	0	0	0	0	0	3603.94	360.47	1	4.42753e-266	1	1	70.8302	8.4113	1	0	70.8302	49.8279	49.8279	3637.23	0.842078	56.625	8.4113	0	3614.13	0	0
DATA	224	3	54	unmapped	0		0	TGGTCTAGTTCTGGCTCGCTGGATTTTATGACAATCACAGCCAATGAATCGAACCACTGA	216	0	CUST_203107_PI248252247	CUST_203107_PI248252247	CUST_203107_PI248252247	Unknown	11208.8	229.178	0	1	5.338622e+001	1.025045e+001	0	0	66	1.158788e+002	113.5	1.833157e+001	1.890315e+001	50	5.330000e+001	54	6.309209e+000	5.745075e+000	0	0	0	0	0	0	0	0	45.0621	8.65217	1	4.22136e-032	1	1	70.8167	6.30921	1	0	70.8167	47.8731	47.8731	78.3348	0.844078	53.3	6.30921	0	55.2762	0	0
DATA	225	3	55	unmapped	0		0	CATTGTATCTTAGTCCCAATATATTTACGTAGTGTAGACACTGGACTTGAGTCGTAACCA	218	0	CUST_32309_PI248252247	CUST_32309_PI248252247	CUST_32309_PI248252247	Unknown	11234.2	228.628	0	1	9.474156e+001	1.288262e+001	1	0	64	1.509375e+002	151	2.117641e+001	2.260965e+001	54	5.096296e+001	50	6.074888e+000	4.818450e+000	0	0	0	0	0	0	0	0	80.1623	10.9002	1	4.86012e-057	1	1	70.7752	6.07489	1	0	70.7752	50.1463	50.1463	113.394	0.846116	50.963	6.07489	0	90.3804	0	0
DATA	226	3	56		0		0		220	1	ETG10_13482	ETG10_13482	ETG10_13482		11259.5	228.648	8.75714	0	8.757137e+000	8.708576e+000	0	0	66	6.400000e+001	63.5	9.441317e+000	8.895600e+000	60	4.975000e+001	49	6.776392e+000	6.857025e+000	0	0	0	0	0	0	0	0	-6.75821	7.38608	0	0.0188264	1	0	70.7582	6.77639	1	0	70.7582	65	65	26.456	0.848139	49.75	6.77639	0	3.48919	1	0
DATA	227	3	57	unmapped	0		0	ATTCATGATAACAATGATGATTACACTGCAGCATTGCTTTTAGCTTTCGTACCTTTCTCG	222	0	CUST_170670_PI248252247	CUST_170670_PI248252247	CUST_170670_PI248252247	Unknown	11284.9	228.614	8.73592	0	8.735922e+000	8.688717e+000	1	0	63	7.196825e+001	71	1.151572e+001	1.000755e+001	62	5.145161e+001	49	7.734694e+000	8.154300e+000	0	0	0	0	0	0	0	0	1.24721	7.38713	0	0.66137	1	0	70.721	7.73469	1	0	70.721	65	65	34.4243	0.850198	51.4516	7.73469	0	11.5092	1	0
DATA	228	3	58	unmapped	0		0	AACTGGAGAGGGAGGATACACATATACTATCGCTCGTTACACGAGAAGTATGGGGATGTT	224	0	CUST_163268_PI248252247	CUST_163268_PI248252247	CUST_163268_PI248252247	Unknown	11310.5	228.958	0	1	4.458920e+002	4.542355e+001	0	0	62	4.507419e+002	446	7.855747e+001	8.821470e+001	53	5.164151e+001	50	7.222013e+000	7.413000e+000	0	0	0	0	0	0	0	0	380.03	38.7141	1	2.99568e-140	1	1	70.7118	7.22201	1	0	70.7118	48.5334	48.5334	413.198	0.852292	51.6415	7.22201	0	390.337	0	0
DATA	229	3	59	unmapped	0		0	GAAAGTGAAACCTGTTGTCTGGGATAAAATTTATCCCTTCGAGCGACTGACTGAGGGTCT	226	0	CUST_667_PI248252247	CUST_667_PI248252247	CUST_667_PI248252247	Unknown	11335.5	229.014	0	1	1.723981e+003	1.726147e+002	0	0	62	1.543677e+003	1518	1.982029e+002	2.431464e+002	50	5.254000e+001	51	7.814717e+000	8.524950e+000	0	0	0	0	0	0	0	0	1472.97	147.482	1	5.78355e-216	1	1	70.7038	7.81472	1	0	70.7038	48.2044	48.2044	1506.13	0.854402	52.54	7.81472	0	1483.33	0	0
DATA	230	3	60	unmapped	0		0	TGACGATGTATTCCCAGGATTTATTTCATTCCTGAGGAGTAGAGGATTTGGATGGTTGTT	228	0	CUST_125961_PI248252247	CUST_125961_PI248252247	CUST_125961_PI248252247	Unknown	11361.4	229.069	0	1	6.725315e+002	6.780357e+001	0	1	63	6.468254e+002	635	9.428039e+001	1.048939e+002	45	5.128889e+001	50	7.605686e+000	5.930400e+000	0	0	0	0	0	0	0	0	576.13	58.0845	1	1.89882e-163	1	1	70.6954	7.60569	1	0	70.6954	53.8203	53.8203	609.281	0.856659	51.2889	7.60569	0	586.548	0	0
DATA	231	3	61	unmapped	0		0	TACTTGATGCGCGACTTGTGTATGAGTTATATCGCTGAACGATAATAAATGACCCGTTTA	230	0	CUST_127062_PI248252247	CUST_127062_PI248252247	CUST_127062_PI248252247	Unknown	11386.6	229.436	0	1	2.581864e+004	2.581879e+003	0	0	65	2.224685e+004	21609.3	3.242589e+003	4.070235e+003	56	5.312500e+001	52.5	6.696166e+000	6.857025e+000	0	0	1	0	0	0	0	0	22176.2	2217.63	1	0	1	1	70.6788	6.69617	1	0	70.6788	49.8279	49.8279	22209.3	0.858921	53.125	6.69617	0	22186.6	0	0
DATA	232	3	62	unmapped	0		0	TTTCAATGCTGGGCAACCTAGATGCTATATACCAACACGCTACTTGGCCTGAGATCAAGA	232	0	CUST_119338_PI248252247	CUST_119338_PI248252247	CUST_119338_PI248252247	Unknown	11411.9	229.639	0	1	3.705513e+002	3.803448e+001	5	0	60	3.898167e+002	384.5	4.568258e+001	3.465577e+001	49	5.193878e+001	52	8.019269e+000	7.413000e+000	0	0	0	0	0	0	0	0	319.156	32.7591	1	1.49131e-130	1	1	70.6603	8.01927	1	0	70.6603	48.2044	48.2044	352.273	0.861301	51.9388	8.01927	0	329.681	0	0
DATA	233	3	63	unmapped	0		0	TTTCTTTGGGATCGCATTTAGAGCTTGAAATCCATGGGACAAGTGCTTAATTGGTCGTCG	234	0	CUST_52629_PI248252247	CUST_52629_PI248252247	CUST_52629_PI248252247	Unknown	11437.4	229.427	8.59762	1	8.597624e+000	8.558730e+000	2	0	62	7.398387e+001	72	1.100744e+001	1.149015e+001	50	5.162000e+001	52	7.281203e+000	7.042350e+000	0	0	0	0	0	0	0	0	3.34868	7.39367	0	0.240655	1	0	70.6352	7.2812	1	0	70.6352	57.5363	57.5363	36.4399	0.863874	51.62	7.2812	0	13.9307	1	0
DATA	234	3	64	unmapped	0		0	CATACCTTGAGCATAGTGCACGTTACCAATATGCAATACATGTTCTTGTCATATTCGACA	236	0	CUST_194602_PI248252247	CUST_194602_PI248252247	CUST_194602_PI248252247	Unknown	11462.6	229.427	8.57119	1	8.571192e+000	8.523663e+000	1	0	63	6.357143e+001	63	9.344162e+000	9.266250e+000	53	5.050943e+001	49	7.607240e+000	9.636900e+000	0	0	0	0	0	0	0	0	-7.04135	7.38608	0	0.0144791	1	0	70.6128	7.60724	1	0	70.6128	57.5363	57.5363	26.0274	0.866538	50.5094	7.60724	0	3.60293	1	0
DATA	235	3	65		0		0		238	1	ETG04_27747	ETG04_27747	ETG04_27747		11488.3	229.5	8.54267	1	8.542675e+000	8.495303e+000	0	0	66	6.551515e+001	65.5	1.087869e+001	1.037820e+001	51	5.286275e+001	50	9.134593e+000	8.524950e+000	0	0	0	0	0	0	0	0	-5.0401	7.38608	0	0.0783917	1	0	70.5553	9.13459	1	0	70.5553	57.5363	57.5363	27.9712	0.869431	52.8627	9.13459	0	5.6378	1	0
DATA	236	3	66	unmapped	0		0	AGACCTATCGGTGGTCCTCTATGAGGCTACAAAAGACCATCCAAACATCACCTACTTGTT	240	0	CUST_38877_PI248252247	CUST_38877_PI248252247	CUST_38877_PI248252247	Unknown	11513.6	229.705	0	1	4.426552e+002	4.506781e+001	0	0	65	4.566769e+002	446	6.141104e+001	6.375180e+001	46	5.206522e+001	52	7.282863e+000	7.042350e+000	0	0	0	0	0	0	0	0	386.194	39.3194	1	3.81383e-141	1	1	70.4826	7.28286	1	0	70.4826	50.4627	50.4627	419.133	0.87245	52.0652	7.28286	0	396.893	0	0
DATA	237	3	67	unmapped	0		0	CCGCGATACCCCAAAGTTCCTGGGCTTGAAGCCTGGCTTGACGCTGGGAAAGTATCACAC	242	0	CUST_28109_PI248252247	CUST_28109_PI248252247	CUST_28109_PI248252247	Unknown	11539.2	229.547	0	1	2.898840e+002	3.019033e+001	0	0	65	3.242923e+002	326	5.058462e+001	5.856270e+001	54	5.218519e+001	51	8.637509e+000	9.266250e+000	0	0	0	0	0	0	0	0	253.873	26.4399	1	6.78714e-118	1	1	70.4191	8.63751	1	0	70.4191	49.1849	49.1849	286.748	0.875775	52.1852	8.63751	0	264.61	0	0
DATA	238	3	68	unmapped	0		0	GGACTGCCTGCGAGTGTGGTCATGAGGTTCTTCTCAATATCTGCTTCAGTTATAGGTTCG	244	0	CUST_89904_PI248252247	CUST_89904_PI248252247	CUST_89904_PI248252247	Unknown	11564.4	229.573	0	1	4.828352e+001	9.688912e+000	0	0	64	1.127813e+002	114	1.708473e+001	1.908847e+001	51	4.984314e+001	49	6.325733e+000	7.413000e+000	0	0	0	0	0	0	0	0	42.4549	8.51929	1	6.26056e-030	1	1	70.3264	6.32573	1	0	70.3264	57.5363	57.5363	75.2373	0.879282	49.8431	6.32573	0	53.2033	0	0
DATA	239	3	69	unmapped	0		0	GAATGTCGTAACGTCTCTCATCTTGCTCAATGTCCTTATTTCATTATTCTCTTCGGCATA	246	0	CUST_1330_PI248252247	CUST_1330_PI248252247	CUST_1330_PI248252247	Unknown	11589.6	229.573	0	1	2.304850e+002	2.451924e+001	0	0	64	2.737656e+002	272.5	4.431372e+001	4.484865e+001	52	4.946154e+001	48	7.742071e+000	8.154300e+000	0	0	0	0	0	0	0	0	203.532	21.652	1	9.31118e-106	1	1	70.2333	7.74207	1	0	70.2333	57.5363	57.5363	236.222	0.883061	49.4615	7.74207	0	214.296	0	0
DATA	240	3	70	unmapped	0		0	TGGACTGTATTTCCGTCATCCTGACTTTAACACGTTCACCGATTTCTTGTATCCACATCT	248	0	CUST_210974_PI248252247	CUST_210974_PI248252247	CUST_210974_PI248252247	Unknown	11615.1	229.5	8.37138	1	8.371383e+000	8.345331e+000	0	1	63	7.530159e+001	75	1.246496e+001	1.297275e+001	49	5.122449e+001	51	7.757430e+000	8.154300e+000	0	0	0	0	0	0	0	0	5.17005	7.40415	0	0.0710887	1	0	70.1315	7.75743	1	0	70.1315	56.9804	56.9804	37.7576	0.887221	51.2245	7.75743	0	15.9481	1	0
DATA	241	3	71	unmapped	0		0	CAAGAACTTCAAGAAAAAAGATCATGGCCCGCAACAACCTCCGCTACGGCCTGAACAAGG	250	0	CUST_146897_PI248252247	CUST_146897_PI248252247	CUST_146897_PI248252247	Unknown	11640.4	229.843	0	1	1.323074e+004	1.323100e+003	0	0	64	1.186681e+004	11758.5	1.465706e+003	1.576560e+003	51	5.321569e+001	52	8.544738e+000	8.524950e+000	0	0	0	0	0	0	0	0	11796.8	1179.7	1	0	1	1	70.0175	8.54474	1	0	70.0175	47.5395	47.5395	11829.3	0.89162	53.2157	8.54474	0	11807.6	0	0
DATA	242	3	72	unmapped	0		0	AGGAAGGAATCCAGACCACCCAAAGTTCTTTCAAGGTACAGAATGAAGTTTGCACCCTTG	252	0	CUST_116078_PI248252247	CUST_116078_PI248252247	CUST_116078_PI248252247	Unknown	11666.2	229.392	0	1	1.557381e+001	8.383488e+000	2	0	62	8.385484e+001	81	1.294610e+001	1.149015e+001	56	5.119643e+001	50	6.764667e+000	6.671700e+000	0	0	0	0	0	0	0	0	13.964	7.51692	1	2.63842e-006	1	0	69.8908	6.76467	1	0	69.8908	49.1849	49.1849	46.3108	0.896634	51.1964	6.76467	0	24.7474	0	0
DATA	243	3	73	unmapped	0		0	TTAGGAGGGCTGGTTGAATATTCATCGAAGTATCCCATAGAGGTATCTGCAGCAGCACTA	254	0	CUST_27279_PI248252247	CUST_27279_PI248252247	CUST_27279_PI248252247	Unknown	11691.5	229.648	0	1	1.323509e+001	8.296174e+000	1	0	65	8.169231e+001	81	1.297223e+001	1.186080e+001	51	5.088235e+001	50	6.683254e+000	5.559750e+000	0	0	0	0	0	0	0	0	11.9361	7.4819	1	4.90983e-005	1	0	69.7562	6.68325	1	0	69.7562	57.5363	57.5363	44.1483	0.90185	50.8824	6.68325	0	22.7121	0	0
DATA	244	3	74	unmapped	0		0	ATAATCTATGTACTTGATAAAGCTCCTTGCCCGGTCCCGGTCGCATTACTTTTCGCGTTT	256	0	CUST_112966_PI248252247	CUST_112966_PI248252247	CUST_112966_PI248252247	Unknown	11716.8	230.25	0	1	2.723438e+003	2.724654e+002	0	0	66	2.540985e+003	2512.5	4.039847e+002	4.657217e+002	49	5.200000e+001	51	7.834220e+000	8.154300e+000	0	0	0	0	0	0	0	0	2471.37	247.248	1	6.01078e-245	1	1	69.6132	7.83422	1	0	69.6132	46.1809	46.1809	2503.44	0.907446	52	7.83422	0	2482.13	0	0
DATA	245	3	75	unmapped	0		0	GGGAAAATATTGGAACATTGGAAAATTCTGGCCCCAAATCGGAACGTGATGTATCTCAGT	258	0	CUST_57362_PI248252247	CUST_57362_PI248252247	CUST_57362_PI248252247	Unknown	11742	230	0	0	4.969636e+001	9.489195e+000	0	0	69	1.148696e+002	115	2.114371e+001	2.149770e+001	55	5.258182e+001	53	7.889728e+000	8.895600e+000	0	0	0	0	0	0	0	0	45.4071	8.67019	1	2.19365e-032	1	1	69.4625	7.88973	1	0	69.4625	65	65	77.3256	0.913691	52.5818	7.88973	0	56.1586	0	0
DATA	246	3	76	unmapped	0		0	CAATGTTTCGTGACAGATTTTTTAGAATTCCTTCATCTGGATAATCTGTCGCTACTGCCA	260	0	CUST_144548_PI248252247	CUST_144548_PI248252247	CUST_144548_PI248252247	Unknown	11767.5	230	8.0686	0	8.068598e+000	8.024230e+000	1	0	61	7.001639e+001	69	1.049364e+001	1.111950e+001	59	5.084746e+001	49	8.140604e+000	7.783650e+000	0	0	0	0	0	0	0	0	0.713669	7.38642	0	0.802043	1	0	69.3027	8.1406	1	0	69.3027	65	65	32.4724	0.920515	50.8475	8.1406	0	11.4498	1	0
DATA	247	3	77		66	Structural	0		1	1	DarkCorner	DarkCorner	DarkCorner		11792.4	230.092	8.00566	1	8.005658e+000	7.961264e+000	1	0	62	6.229032e+001	62	7.822597e+000	7.968975e+000	50	5.010000e+001	50	8.325643e+000	7.413000e+000	0	0	0	0	0	0	0	0	-6.85237	7.38608	0	0.0172671	1	0	69.1427	8.32564	1	0	69.1427	51.4001	51.4001	24.7463	0.927752	50.1	8.32564	0	3.86909	0	0
DATA	248	3	78		66	Structural	0		1	1	DarkCorner	DarkCorner	DarkCorner		11818.4	230.427	7.936	0	7.935999e+000	7.891991e+000	2	2	60	5.911667e+001	59.5	5.621061e+000	5.189100e+000	58	5.086207e+001	50.5	6.891256e+000	7.227675e+000	0	0	0	0	0	0	0	0	-9.86312	7.38608	0	0.000703572	1	0	68.9798	6.89126	1	0	68.9798	65	65	21.5727	0.935896	50.8621	6.89126	0	0.850356	0	0
DATA	249	3	79		66	Structural	0		1	1	DarkCorner	DarkCorner	DarkCorner		11843.1	230.493	7.86449	1	7.864494e+000	7.820883e+000	3	0	61	5.847541e+001	58	8.580223e+000	9.636900e+000	62	4.879032e+001	49.5	4.899438e+000	4.447800e+000	0	0	0	0	0	0	0	0	-10.3421	7.38608	0	0.000392477	1	0	68.8175	4.89944	1	0	68.8175	47.2035	47.2035	20.9314	0.944405	48.7903	4.89944	0	0.362876	0	0
DATA	250	3	80		66	Structural	0		1	1	DarkCorner	DarkCorner	DarkCorner		11868.6	230.701	7.78617	1	7.786169e+000	7.742992e+000	0	0	65	5.930769e+001	60	8.762354e+000	9.636900e+000	53	4.988679e+001	50	5.531937e+000	6.671700e+000	0	0	0	0	0	0	0	0	-9.35316	7.38608	0	0.0012817	1	0	68.6608	5.53194	1	0	68.6608	49.8279	49.8279	21.7637	0.953905	49.8868	5.53194	0	1.35771	0	0
DATA	251	3	81		66	Structural	0		1	1	DarkCorner	DarkCorner	DarkCorner		11894.5	230.5	7.70038	1	7.700385e+000	7.657684e+000	0	1	67	5.941791e+001	59	7.530039e+000	7.413000e+000	59	5.208475e+001	54	6.990851e+000	8.154300e+000	0	0	0	0	0	0	0	0	-9.05337	7.38608	0	0.00180417	1	0	68.4713	6.99085	1	0	68.4713	57.5363	57.5363	21.8739	0.964532	52.0847	6.99085	0	1.64027	0	0
DATA	252	3	82		66	Structural	0		1	1	DarkCorner	DarkCorner	DarkCorner		11919.6	230.341	7.61174	1	7.611740e+000	7.569531e+000	1	0	63	6.093651e+001	60	8.039967e+000	7.413000e+000	61	5.070492e+001	50	6.417020e+000	6.671700e+000	0	0	0	0	0	0	0	0	-7.34648	7.38608	0	0.0108178	1	0	68.283	6.41702	1	0	68.283	52.9257	52.9257	23.3925	0.975764	50.7049	6.41702	0	3.33098	0	0
DATA	253	3	83		66	Structural	0		1	1	DarkCorner	DarkCorner	DarkCorner		11946.2	230.48	7.51299	1	7.512991e+000	7.471329e+000	2	0	63	6.053968e+001	60	8.083886e+000	7.042350e+000	52	5.123077e+001	52	6.929945e+000	5.930400e+000	0	0	0	0	0	0	0	0	-7.54834	7.38608	0	0.00887718	1	0	68.088	6.92994	1	0	68.088	55.2791	55.2791	22.9957	0.98859	51.2308	6.92994	0	3.11936	0	0
DATA	254	3	84		66	Structural	0		1	1	DarkCorner	DarkCorner	DarkCorner		11970.8	230.392	7.41533	1	7.415327e+000	7.374207e+000	0	0	64	6.090625e+001	61.5	8.201275e+000	8.339625e+000	66	5.080303e+001	52	6.064321e+000	6.301050e+000	0	0	0	0	0	0	0	0	-6.9763	7.38608	0	0.0153898	1	0	67.8826	6.06432	1	0	67.8826	54.9904	54.9904	23.3623	1.00161	50.803	6.06432	0	3.66364	0	0
DATA	255	3	85		66	Structural	0		1	1	DarkCorner	DarkCorner	DarkCorner		11996.1	230.523	7.31014	0	7.310139e+000	7.269603e+000	1	0	61	5.818033e+001	58	8.507856e+000	9.636900e+000	66	5.003030e+001	49	6.553847e+000	6.486375e+000	0	0	0	0	0	0	0	0	-9.54025	7.38608	0	0.00103125	1	0	67.7206	6.55385	1	0	67.7206	65	65	20.6363	1.01602	50.0303	6.55385	0	1.12339	0	0
DATA	256	4	1		66	Structural	0		1	1	DarkCorner	DarkCorner	DarkCorner		9876.61	232.486	8.78714	1	8.787139e+000	8.738412e+000	1	0	64	5.748438e+001	58	8.334271e+000	8.154300e+000	59	5.152542e+001	51	6.916636e+000	7.413000e+000	0	0	0	0	0	0	0	0	-12.2782	7.38608	0	3.06194e-005	1	0	69.7625	6.91664	1	0	69.7625	48.2044	48.2044	19.9404	0.845243	51.5254	6.91664	0	1.47781	0	0
DATA	257	4	2		66	Structural	0		1	1	DarkCorner	DarkCorner	DarkCorner		9900.12	232.631	8.88953	1	8.889526e+000	8.840231e+000	2	0	63	5.707937e+001	58	7.362287e+000	7.042350e+000	37	5.002703e+001	50	5.530152e+000	4.447800e+000	0	0	0	0	0	0	0	0	-12.7125	7.38608	0	1.66013e-005	1	0	69.7919	5.53015	1	0	69.7919	52.0157	52.0157	19.5354	0.835507	50.027	5.53015	0	0.874316	0	0
DATA	258	4	3		66	Structural	0		1	1	DarkCorner	DarkCorner	DarkCorner		9926.42	232.573	8.9945	1	8.994504e+000	8.944627e+000	1	0	63	5.792063e+001	57	7.289634e+000	7.042350e+000	26	5.157692e+001	52.5	8.005863e+000	7.968975e+000	0	0	0	0	0	0	0	0	-11.8822	7.38608	0	5.2844e-005	1	0	69.8028	8.00586	1	0	69.8028	57.5363	57.5363	20.3766	0.825756	51.5769	8.00586	0	1.50016	0	0
DATA	259	4	4		66	Structural	0		1	1	DarkCorner	DarkCorner	DarkCorner		9951.08	232.925	9.08502	0	9.085017e+000	9.034638e+000	0	0	67	5.804478e+001	57	8.627709e+000	1.037820e+001	36	5.238889e+001	53	8.370963e+000	9.080925e+000	0	0	0	0	0	0	0	0	-11.7685	7.38608	0	6.16737e-005	1	0	69.8133	8.37096	1	0	69.8133	65	65	20.5008	0.817529	52.3889	8.37096	0	1.42396	0	0
DATA	260	4	5		66	Structural	0		1	1	DarkCorner	DarkCorner	DarkCorner		9977.02	233.21	9.17127	1	9.171269e+000	9.120412e+000	1	0	64	5.764063e+001	56.5	9.205532e+000	9.636900e+000	37	4.954054e+001	48	7.650688e+000	8.154300e+000	0	0	0	0	0	0	0	0	-12.1775	7.38608	0	3.52172e-005	1	0	69.8181	7.65069	1	0	69.8181	45.4864	45.4864	20.0966	0.809841	49.5405	7.65069	0	0.814639	0	0
DATA	261	4	6		66	Structural	0		1	1	DarkCorner	DarkCorner	DarkCorner		10001.6	232.462	9.24339	0	9.243388e+000	9.192130e+000	0	1	63	5.847619e+001	57	8.522943e+000	8.524950e+000	50	5.166000e+001	50.5	8.183133e+000	7.968975e+000	0	0	0	0	0	0	0	0	-11.3403	7.38608	0	0.000109345	1	0	69.8165	8.18313	1	0	69.8165	65	65	20.9322	0.803522	51.66	8.18313	0	1.46805	0	0
DATA	262	4	7		66	Structural	0		1	1	DarkCorner	DarkCorner	DarkCorner		10027.5	233	9.31309	0	9.313087e+000	9.261443e+000	1	0	61	5.701639e+001	56	7.253716e+000	7.413000e+000	63	5.087302e+001	50	6.950266e+000	7.783650e+000	0	0	0	0	0	0	0	0	-12.7861	7.38608	0	1.49464e-005	1	0	69.8025	6.95027	1	0	69.8025	65	65	19.4724	0.797508	50.873	6.95027	0	-0.188534	0	0
DATA	263	4	8		66	Structural	0		1	1	DarkCorner	DarkCorner	DarkCorner		10053.1	233.593	9.374	0	9.374001e+000	9.322019e+000	1	0	63	5.841270e+001	57	8.398608e+000	8.895600e+000	39	4.956410e+001	50	5.339992e+000	4.818450e+000	0	0	0	0	0	0	0	0	-11.3838	7.38608	0	0.000103243	1	0	69.7965	5.33999	1	0	69.7965	65	65	20.8687	0.792326	49.5641	5.33999	0	1.01773	0	0
DATA	264	4	9		66	Structural	0		1	1	DarkCorner	DarkCorner	DarkCorner		10077.9	233.211	9.42448	0	9.424478e+000	9.372216e+000	0	0	66	5.972727e+001	60	8.497141e+000	8.895600e+000	36	5.458333e+001	53	7.180828e+000	6.857025e+000	0	0	0	0	0	0	0	0	-10.0671	7.38608	0	0.000550036	1	0	69.7944	7.18083	1	0	69.7944	65	65	22.1833	0.788082	54.5833	7.18083	0	2.16	0	0
DATA	265	4	10	unmapped	0		0	ATGTATTGTGGATCCTCCAGCTGCAGGGCCGTTGGCGTAGACTGAATGTGTAGCCTCGTC	129	0	CUST_111287_PI248252247	CUST_111287_PI248252247	CUST_111287_PI248252247	Unknown	10104.1	233.405	0	1	1.898956e+002	2.119703e+001	0	0	64	2.187031e+002	214.5	4.392262e+001	4.781385e+001	30	5.416667e+001	53.5	7.259160e+000	7.968975e+000	0	0	0	0	0	0	0	0	148.916	16.6227	1	7.72639e-089	1	1	69.7872	7.25916	1	0	69.7872	52.0157	52.0157	181.159	0.784199	54.1667	7.25916	0	160.954	0	0
DATA	266	4	11	unmapped	0		0	CATAAACGCTTCCTTTCTTTTCTTTTTGGACCAACTCGTTTCTTAACTACATGAAGGATA	131	0	CUST_144109_PI248252247	CUST_144109_PI248252247	CUST_144109_PI248252247	Unknown	10129.3	233.727	0	1	2.595324e+002	2.762239e+001	6	0	58	2.724828e+002	266.5	3.967422e+001	3.335850e+001	26	5.223077e+001	52.5	7.196153e+000	8.339625e+000	0	0	0	0	0	0	0	0	202.709	21.5746	1	1.55084e-105	1	1	69.7738	7.19615	1	0	69.7738	49.8279	49.8279	234.939	0.781055	52.2308	7.19615	0	214.563	0	0
DATA	267	4	12	unmapped	0		0	GCGAGTACATTGAAGTAGCACTATTTGTCGAGTGCCTCGCACGCTTGCCATTATAATTTA	133	0	CUST_154891_PI248252247	CUST_154891_PI248252247	CUST_154891_PI248252247	Unknown	10154.6	233.779	9.54079	1	9.540795e+000	9.494420e+000	2	0	62	7.248387e+001	71	1.047517e+001	1.037820e+001	35	5.017143e+001	51	7.755399e+000	7.042350e+000	0	0	0	0	0	0	0	0	2.741	7.39116	0	0.336415	1	0	69.7429	7.7554	1	0	69.7429	49.8279	49.8279	34.9399	0.778474	50.1714	7.7554	0	14.4	1	0
DATA	268	4	13	unmapped	0		0	CTGGCCAGTGGAGGGACTGAAATGTATTCCAGATTTCTAACAATGTCATTGCTTTGTCCG	135	0	CUST_20831_PI248252247	CUST_20831_PI248252247	CUST_20831_PI248252247	Unknown	10180.3	233.5	9.56633	1	9.566329e+000	9.518435e+000	0	0	66	7.215152e+001	70.5	1.264819e+001	1.334340e+001	29	5.303448e+001	53	7.007561e+000	5.930400e+000	0	0	0	0	0	0	0	0	2.43176	7.39008	0	0.393579	1	0	69.7198	7.00756	1	0	69.7198	57.5363	57.5363	34.6075	0.776397	53.0345	7.00756	0	13.9079	1	0
DATA	269	4	14	unmapped	0		0	CCCATTCATTGAGGGTTTCATCAAATATTTGCATTTTTTTATATTTCCAATGTATTCATT	137	0	CUST_178335_PI248252247	CUST_178335_PI248252247	CUST_178335_PI248252247	Unknown	10205.5	233.5	0	0	3.619364e+001	1.019669e+001	1	0	67	9.776119e+001	95	1.697511e+001	1.667925e+001	28	5.414286e+001	55	6.410144e+000	7.598325e+000	0	0	0	0	0	0	0	0	28.0433	7.90053	1	1.82835e-017	1	0	69.7179	6.41014	1	0	69.7179	65	65	60.2172	0.774813	54.1429	6.41014	0	39.364	0	0
DATA	270	4	15	unmapped	0		0	CCGAGGCATGCTACAAGACGATGTGGGATACTAGCAGGAAAATAAGATAATTCACAAATA	139	0	CUST_96945_PI248252247	CUST_96945_PI248252247	CUST_96945_PI248252247	Unknown	10230.9	233.523	0	1	1.528068e+001	9.668568e+000	1	1	60	8.155000e+001	80	9.999025e+000	9.636900e+000	35	5.420000e+001	53	6.461652e+000	7.042350e+000	0	0	0	0	0	0	0	0	11.8219	7.48009	1	5.73634e-005	1	0	69.7281	6.46165	1	0	69.7281	55.8519	55.8519	44.006	0.77365	54.2	6.46165	0	23.0023	0	0
DATA	271	4	16	unmapped	0		0	AGGCGATTCGTGGGGTGCATGATCTAGCGAGGCTTGGGGTGTCGTCTGGACCGTGTGGAA	141	0	CUST_26714_PI248252247	CUST_26714_PI248252247	CUST_26714_PI248252247	Unknown	10256.3	233.723	0	1	2.087029e+003	2.089216e+002	0	0	64	1.682750e+003	1662.5	2.845204e+002	3.665728e+002	33	5.045455e+001	51	6.418191e+000	5.930400e+000	0	0	0	0	0	0	0	0	1613.04	161.473	1	4.73546e-221	1	1	69.7107	6.41819	1	0	69.7107	51.4001	51.4001	1645.21	0.772888	50.4545	6.41819	0	1624.06	0	0
DATA	272	4	17	unmapped	0		0	AATGTGACAAATGCTTCAAGACATGTATGCGCGTGTTTGGGCATCAGCGCATCAGAATAC	143	0	CUST_64313_PI248252247	CUST_64313_PI248252247	CUST_64313_PI248252247	Unknown	10281.6	233.573	0	1	1.021993e+001	9.615484e+000	3	0	61	7.760656e+001	77	1.032841e+001	1.037820e+001	37	5.227027e+001	50	6.538980e+000	5.930400e+000	0	0	0	0	0	0	0	0	7.8951	7.42816	1	0.00626458	1	0	69.7115	6.53898	1	0	69.7115	57.5363	57.5363	40.0626	0.77252	52.2703	6.53898	0	18.7737	1	0
DATA	273	4	18	unmapped	0		0	CCAGGCGAAGAATTGGAAGCCAGAGGAGGAGGAGATTATCTGAGTCGAGTTCGGTTAGTG	145	0	CUST_165912_PI248252247	CUST_165912_PI248252247	CUST_165912_PI248252247	Unknown	10307.4	233.573	0	1	4.834920e+003	4.835866e+002	0	2	62	3.804645e+003	3756	5.733791e+002	7.033084e+002	22	5.095455e+001	48.5	7.247182e+000	7.042350e+000	0	0	0	0	0	0	0	0	3734.93	373.566	1	4.42803e-268	1	1	69.7181	7.24718	1	0	69.7181	57.5363	57.5363	3767.1	0.77249	50.9545	7.24718	0	3745.67	0	0
DATA	274	4	19	unmapped	0		0	TCTTGAGAAGAAGGGCATGAAGTTTGACTGAGCCCGTAAAGGGTATGCGGATGATCATTT	147	0	CUST_121513_PI248252247	CUST_121513_PI248252247	CUST_121513_PI248252247	Unknown	10332.5	233.648	9.6112	0	9.611202e+000	9.568410e+000	1	0	65	7.316923e+001	71	1.160491e+001	1.260210e+001	23	5.139130e+001	50	5.906384e+000	4.447800e+000	0	0	0	0	0	0	0	0	3.46382	7.3942	0	0.22495	1	0	69.7054	5.90638	1	0	69.7054	65	65	35.6252	0.772772	51.3913	5.90638	0	14.0689	1	0
DATA	275	4	20	unmapped	0		0	TAAATACTTTTGGGGAAGCTTAAATGAGAAGGTTCATGAGGTTCTCGAAGAATTCCTTGT	149	0	CUST_112457_PI248252247	CUST_112457_PI248252247	CUST_112457_PI248252247	Unknown	10357.9	234.426	0	1	3.602399e+003	3.603665e+002	0	0	63	2.855492e+003	2672	5.664506e+002	7.020111e+002	35	5.085714e+001	50	5.563235e+000	6.301050e+000	0	0	0	0	0	0	0	0	2785.81	278.679	1	1.17551e-251	1	1	69.6829	5.56323	1	0	69.6829	46.5243	46.5243	2817.95	0.77332	50.8571	5.56323	0	2796.26	0	0
DATA	276	4	21	unmapped	0		0	TATTAGTTAAGGACACATCCACTTGGTTAAGATCCCTGGAAGTGACAATGATTGAAGACT	151	0	CUST_115756_PI248252247	CUST_115756_PI248252247	CUST_115756_PI248252247	Unknown	10383.5	234	9.5936	1	9.593598e+000	9.540399e+000	2	0	60	5.920000e+001	60.5	8.528715e+000	7.042350e+000	31	5.058065e+001	50	5.754848e+000	5.559750e+000	0	0	0	0	0	0	0	0	-10.4642	7.38608	0	0.000337162	1	0	69.6642	5.75485	1	0	69.6642	54.1152	54.1152	21.656	0.77419	50.5806	5.75485	0	-0.150575	1	0
DATA	277	4	22	unmapped	0		0	AAATGGCTTCAGTAAATCAAAAGTATAATTTCCACTTTTTGGGATGCTGAGGATAAGCCA	153	0	CUST_171630_PI248252247	CUST_171630_PI248252247	CUST_171630_PI248252247	Unknown	10408.5	234	0	1	3.006201e+002	3.153558e+001	0	0	62	3.027258e+002	307.5	4.997972e+001	5.504153e+001	30	5.653333e+001	55	9.789978e+000	9.266250e+000	0	0	0	0	0	0	0	0	233.058	24.4482	1	3.4831e-113	1	1	69.6674	9.78998	1	0	69.6674	54.1152	54.1152	265.182	0.775259	56.5333	9.78998	0	243.261	0	0
DATA	278	4	23	unmapped	0		0	ACAGTCGCCCACCACTACCGGCTCTTGACCCAGGATTATCAAAATACACAAAGACAGATG	155	0	CUST_106501_PI248252247	CUST_106501_PI248252247	CUST_106501_PI248252247	Unknown	10434.3	234.219	0	1	3.033880e+003	3.035370e+002	0	0	64	2.425703e+003	2346	3.902786e+002	4.985242e+002	26	5.565385e+001	56	9.063961e+000	8.710275e+000	0	0	0	0	0	0	0	0	2356.04	235.72	1	2.85655e-242	1	1	69.6605	9.06396	1	0	69.6605	48.2044	48.2044	2388.16	0.776577	55.6538	9.06396	0	2366.12	0	0
DATA	279	4	24	unmapped	0		0	AGGCCAGTGCGGCGATCAGGCAGATATGGAGGAGATGCAGCGCATCATGTCCCAGATGGG	157	0	CUST_192181_PI248252247	CUST_192181_PI248252247	CUST_192181_PI248252247	Unknown	10459.6	234.37	0	1	1.321173e+004	1.321207e+003	0	0	64	1.034938e+004	10063	1.345848e+003	1.552468e+003	35	5.165714e+001	51	7.033294e+000	5.930400e+000	0	0	0	0	0	0	0	0	10279.7	1028	1	0	1	1	69.677	7.03329	1	0	69.677	50.7771	50.7771	10311.8	0.778074	51.6571	7.03329	0	10289.7	0	0
DATA	280	4	25	unmapped	0		0	TCAAGTGACTTGTAGGGGTTGATAGGAGATGTGGATTTGTGGAAAGAGAAACTTTGTAAT	159	0	CUST_10308_PI248252247	CUST_10308_PI248252247	CUST_10308_PI248252247	Unknown	10484.9	234.386	9.52526	1	9.525256e+000	9.472435e+000	1	0	63	6.874603e+001	68	1.154370e+001	1.223145e+001	24	4.950000e+001	49	5.970944e+000	5.559750e+000	0	0	0	0	0	0	0	0	-0.970195	7.38608	0	0.733267	1	0	69.7162	5.97094	1	1	69.7162	57.259	57.259	31.202	0.779744	49.5	5.97094	0	8.95832	1	0
DATA	281	4	26	unmapped	0		0	ATCGCTGCCACAGTGATTGTACATGTACTGGTACACATAATAATCATCACAACGTACAAG	161	0	CUST_109044_PI248252247	CUST_109044_PI248252247	CUST_109044_PI248252247	Unknown	10510.4	234.427	0	1	1.481697e+002	1.757406e+001	0	0	64	1.855781e+002	187.5	3.417685e+001	3.465577e+001	28	5.171429e+001	51.5	7.001889e+000	5.930400e+000	0	0	0	0	0	0	0	0	115.807	13.7356	1	1.48811e-075	1	1	69.771	7.00189	1	0	69.771	57.5363	57.5363	148.034	0.781585	51.7143	7.00189	0	125.693	0	0
DATA	282	4	27	unmapped	0		0	GGCGATGAGGTTTTGGCGAAAAAGTATAAATGTCCGATACCTTCAGTATAATAAATAGAA	163	0	CUST_111637_PI248252247	CUST_111637_PI248252247	CUST_111637_PI248252247	Unknown	10535.6	234.427	9.47917	1	9.479167e+000	9.426602e+000	2	0	62	6.382258e+001	62.5	1.020210e+001	8.524950e+000	29	5.827586e+001	57	9.978178e+000	9.636900e+000	0	0	0	0	0	0	0	0	-6.02488	7.38608	0	0.0358492	1	0	69.8475	9.97818	1	0	69.8475	57.5363	57.5363	26.2786	0.783536	58.2759	9.97818	0	3.8466	1	0
DATA	283	4	28	unmapped	0		0	GACACGGTTGTGATCAATCCTACCACATATGCTACAACGCATGCATAAAAGTATGGTTTT	165	0	CUST_179815_PI248252247	CUST_179815_PI248252247	CUST_179815_PI248252247	Unknown	10561.3	234.5	9.45363	1	9.453634e+000	9.413139e+000	0	0	66	7.363636e+001	72	1.113364e+001	1.241677e+001	39	5.584615e+001	54	9.794033e+000	8.524950e+000	0	0	0	0	0	0	0	0	3.72185	7.39545	0	0.192476	1	0	69.9145	9.79403	1	0	69.9145	57.5363	57.5363	36.0924	0.785652	55.8462	9.79403	0	13.5717	1	0
DATA	284	4	29	unmapped	0		0	AGTCTTCTTTGGTGAAGGACTACCACAATCATTCTTCCAATCGATGCCGTCCCTCAATGA	167	0	CUST_24542_PI248252247	CUST_24542_PI248252247	CUST_24542_PI248252247	Unknown	10586.8	234.333	0	1	6.173563e+002	6.244340e+001	1	0	64	5.563594e+002	543	7.345042e+001	7.746585e+001	35	5.065714e+001	50	5.785087e+000	5.189100e+000	0	0	0	0	0	0	0	0	486.384	49.1961	1	5.37344e-154	1	1	69.975	5.78509	1	0	69.975	47.5395	47.5395	518.815	0.78785	50.6571	5.78509	0	496.214	0	0
DATA	285	4	30	unmapped	0		0	GTGAGGGTTTCGAGGTCAAGGTGTCGGAGGCCCTGCACGCCGGTATTCCTGTTGTTGCCT	169	0	CUST_79185_PI248252247	CUST_79185_PI248252247	CUST_79185_PI248252247	Unknown	10612.4	234	0	1	1.284425e+004	1.284459e+003	0	0	65	1.021880e+004	10102	1.315418e+003	1.628636e+003	37	5.124324e+001	50	5.932048e+000	7.413000e+000	0	0	0	0	0	0	0	0	10148.8	1014.9	1	4.94066e-324	1	1	70.0446	5.93205	1	0	70.0446	48.5334	48.5334	10181.3	0.79014	51.2432	5.93205	0	10158.6	0	0
DATA	286	4	31	unmapped	0		0	GGGGCATTATACTCCCAATTAGCGGTTGACGAAGATCGGTCAAAGGATGAAGGCATTAAA	171	0	CUST_129601_PI248252247	CUST_129601_PI248252247	CUST_129601_PI248252247	Unknown	10637.4	234.573	0	1	3.240363e+002	3.371748e+001	0	0	64	3.269063e+002	315.5	5.267231e+001	5.263230e+001	28	5.607143e+001	55.5	9.854229e+000	9.822225e+000	0	0	0	0	0	0	0	0	256.783	26.7194	1	1.59671e-118	1	1	70.1235	9.85423	1	0	70.1235	57.5363	57.5363	289.362	0.79245	56.0714	9.85423	0	266.61	0	0
DATA	287	4	32	unmapped	0		0	CCGAAAACACTACTTTAACCTCCTCTCGCACCGATTCATACGGCAGAATGATAGAAACAG	173	0	CUST_129891_PI248252247	CUST_129891_PI248252247	CUST_129891_PI248252247	Unknown	10662.6	234.573	0	1	3.102396e+001	9.796875e+000	5	0	59	9.486441e+001	89	2.849529e+001	2.928135e+001	28	5.514286e+001	54.5	1.348171e+001	1.241677e+001	0	0	0	0	0	0	0	0	24.6587	7.78683	1	1.48386e-014	1	0	70.2057	13.4817	1	0	70.2057	57.5363	57.5363	57.3204	0.794828	55.1429	13.4817	0	34.5012	0	0
DATA	288	4	33	unmapped	0		0	TGTACTAGTACGTGCATTAACGATAGTATTAACTGGAAGCCAGAACAGCGCAATTACACT	175	0	CUST_46978_PI248252247	CUST_46978_PI248252247	CUST_46978_PI248252247	Unknown	10688.1	234.5	0	1	9.599298e+002	9.643898e+001	0	1	63	8.356190e+002	788	1.434545e+002	1.608621e+002	30	5.590000e+001	55	9.802709e+000	1.056353e+001	0	0	0	0	0	0	0	0	765.334	76.889	1	2.55002e-179	1	1	70.2851	9.80271	1	0	70.2851	56.9804	56.9804	798.075	0.797281	55.9	9.80271	0	775.193	0	0
DATA	289	4	34	unmapped	0		0	TGGCCGGCCCTATAATAATCGATATGCATGGTTTCTCATTTTCTCCAAGGAGACTGGGAA	177	0	CUST_213454_PI248252247	CUST_213454_PI248252247	CUST_213454_PI248252247	Unknown	10713.5	234.648	0	1	1.800592e+003	1.802959e+002	0	0	66	1.510394e+003	1468.5	2.434398e+002	2.652001e+002	31	5.270968e+001	51	7.625368e+000	8.154300e+000	0	0	0	0	0	0	0	0	1440.03	144.192	1	1.06887e-214	1	1	70.3672	7.62537	1	0	70.3672	57.5363	57.5363	1472.85	0.799752	52.7097	7.62537	0	1449.91	0	0
DATA	290	4	35	unmapped	0		0	CAGCTGGACACACTTTATTAAAAATACTTTCAACTTTCCTATACCAAATGTTCGGTTCAG	179	0	CUST_43572_PI248252247	CUST_43572_PI248252247	CUST_43572_PI248252247	Unknown	10738.9	234.614	0	0	1.333981e+002	1.620850e+001	1	0	63	1.774603e+002	171	2.832292e+001	3.076395e+001	25	4.944000e+001	49	5.694149e+000	5.189100e+000	0	0	0	0	0	0	0	0	107.018	13.0031	1	1.7967e-071	1	1	70.4428	5.69415	1	0	70.4428	65	65	139.916	0.802242	49.44	5.69415	0	116.923	0	0
DATA	291	4	36	unmapped	0		0	CAATCCATCGAACTGACCAACTCAGCTGCTCCACACGGCGTGTCTGTGACGGTCCATACA	181	0	CUST_186741_PI248252247	CUST_186741_PI248252247	CUST_186741_PI248252247	Unknown	10764.4	235.309	0	1	2.552692e+003	2.554341e+002	0	0	65	2.124785e+003	2119	2.829375e+002	3.432219e+002	29	5.275862e+001	52	7.194518e+000	8.154300e+000	0	0	0	0	0	0	0	0	2054.27	205.56	1	1.35836e-234	1	1	70.515	7.19452	1	0	70.515	46.5243	46.5243	2087.24	0.804746	52.7586	7.19452	0	2064.19	0	0
DATA	292	4	37	unmapped	0		0	GTTCTCGTCGTGCATGTCCTTTACTTAGTTTAGGTTAAGAAGGTATGCTGTGCAATGGAG	183	0	CUST_175390_PI248252247	CUST_175390_PI248252247	CUST_175390_PI248252247	Unknown	10789.5	235	9.20113	0	9.201127e+000	9.168190e+000	1	0	61	7.522951e+001	74	1.284055e+001	1.408470e+001	30	5.450000e+001	54.5	7.079597e+000	5.745075e+000	0	0	0	0	0	0	0	0	4.6463	7.40068	0	0.104369	1	0	70.5832	7.0796	1	0	70.5832	65	65	37.6855	0.807213	54.5	7.0796	0	14.5988	1	0
DATA	293	4	38	unmapped	0		0	GATAACGCAAATAATAAGGAAGAATGGAAGAATGTAACGGTAGGGGGATGTATGTGTCAA	185	0	CUST_84428_PI248252247	CUST_84428_PI248252247	CUST_84428_PI248252247	Unknown	10815	235	9.17281	1	9.172805e+000	9.121939e+000	0	0	69	6.972464e+001	69	1.096637e+001	1.111950e+001	32	5.187500e+001	53	7.905694e+000	9.080925e+000	0	0	0	0	0	0	0	0	-0.91857	7.38608	0	0.746955	1	0	70.6432	7.90569	1	0	70.6432	54.9904	54.9904	32.1806	0.809705	51.875	7.90569	0	9.05548	1	0
DATA	294	4	39	unmapped	0		0	CGAACCATTTGGACATGGCGTCCATCGATGCGCTTGCCAAGGCGATCAAGGAGTTTGAGG	187	0	CUST_23321_PI248252247	CUST_23321_PI248252247	CUST_23321_PI248252247	Unknown	10840.7	235.377	0	1	1.565212e+004	1.565239e+003	0	0	65	1.278329e+004	12745	1.510620e+003	1.757622e+003	29	5.524138e+001	50	1.310577e+001	1.482600e+001	0	0	0	0	0	0	0	0	12712.6	1271.28	1	0	1	1	70.7043	13.1058	1	0	70.7043	46.8651	46.8651	12745.7	0.812196	55.2414	13.1058	0	12722.6	0	0
DATA	295	4	40	unmapped	0		0	TTGTACTTTACACCATTTACGCTTCATCATAGCCTCATCTCCATGTGTCATTCGCACATG	189	0	CUST_43359_PI248252247	CUST_43359_PI248252247	CUST_43359_PI248252247	Unknown	10865.9	235.386	0	1	6.188464e+002	6.254532e+001	0	0	64	5.748750e+002	554.5	1.157192e+002	1.273183e+002	30	5.340000e+001	51	9.467185e+000	1.000755e+001	0	0	0	0	0	0	0	0	504.124	50.9506	1	5.39215e-156	1	1	70.7514	9.46718	1	0	70.7514	57.259	57.259	537.331	0.814618	53.4	9.46718	0	514.141	0	0
DATA	296	4	41	unmapped	0		0	AGAACATGATGGACCTCGTCAAAGCCAAATACGAGATCGAGTTCGCAGACATTTTCAAAA	191	0	CUST_98708_PI248252247	CUST_98708_PI248252247	CUST_98708_PI248252247	Unknown	10891.4	235.427	0	1	3.036225e+001	9.536364e+000	1	1	62	9.559677e+001	91	1.466954e+001	1.445535e+001	28	5.053571e+001	50	6.624769e+000	7.413000e+000	0	0	0	0	0	0	0	0	24.807	7.79154	1	1.11043e-014	1	0	70.7898	6.62477	1	0	70.7898	57.5363	57.5363	58.0528	0.817034	50.5357	6.62477	0	34.8386	0	0
DATA	297	4	42	unmapped	0		0	TGTAAGCTGGACATCCTCGTATTCAGTATCAAACTCTTCCCGGAAACCTTTGCTTTCGCT	193	0	CUST_58985_PI248252247	CUST_58985_PI248252247	CUST_58985_PI248252247	Unknown	10916.6	235.427	0	0	3.463317e+001	9.656630e+000	0	0	64	9.918750e+001	100	1.596611e+001	1.816185e+001	33	5.175758e+001	52	6.339511e+000	6.671700e+000	0	0	0	0	0	0	0	0	28.3778	7.91247	1	9.36373e-018	1	0	70.8097	6.33951	1	0	70.8097	65	65	61.6435	0.819382	51.7576	6.33951	0	38.4107	0	0
DATA	298	4	43	unmapped	0		0	TAAACCAATTGTTATCCCATCCGCCTCAAACATATTTTTGAGCTCGTACCACATGCCGGG	195	0	CUST_46848_PI248252247	CUST_46848_PI248252247	CUST_46848_PI248252247	Unknown	10942.1	235.5	9.03864	0	9.038644e+000	8.995181e+000	1	0	63	7.368254e+001	72	1.189039e+001	1.037820e+001	37	5.318919e+001	55	7.798995e+000	8.154300e+000	0	0	0	0	0	0	0	0	2.84371	7.39155	0	0.318689	1	0	70.8388	7.799	1	0	70.8388	65	65	36.1385	0.821723	53.1892	7.799	0	12.8911	1	0
DATA	299	4	44	unmapped	0		0	GCCAAATCCATCCCATGCAGAAAGTTCCAAATATTGAAACGTAATACCGGTGTATCAAAG	197	0	CUST_76772_PI248252247	CUST_76772_PI248252247	CUST_76772_PI248252247	Unknown	10967.5	235.5	0	1	1.073115e+001	9.027583e+000	0	0	68	7.972059e+001	80	1.292209e+001	1.260210e+001	33	5.224242e+001	51	8.269032e+000	8.154300e+000	0	0	0	0	0	0	0	0	8.84258	7.43882	1	0.00228353	1	0	70.878	8.26903	1	0	70.878	57.5363	57.5363	42.1766	0.82401	52.2424	8.26903	0	18.92	1	0
DATA	300	4	45	unmapped	0		0	AACAAGAAGTGATGGGTACAAATGTGACGGAGGTTTTAGCAAGCCATCTCACGGTATTTG	199	0	CUST_131550_PI248252247	CUST_131550_PI248252247	CUST_131550_PI248252247	Unknown	10993.1	235.577	0	1	2.678818e+003	2.680309e+002	0	0	63	2.284302e+003	2241	4.001000e+002	4.110508e+002	25	5.192000e+001	52	6.855168e+000	5.930400e+000	0	0	0	0	0	0	0	0	2213.43	221.466	1	8.98094e-239	1	1	70.873	6.85517	1	0	70.873	50.1463	50.1463	2246.76	0.826271	51.92	6.85517	0	2223.5	0	0
DATA	301	4	46	unmapped	0		0	CGTTGGCAAGGAATAGTGAATGTCATTAAATATGGCCTTCCACAAGCAGAAAAACAGAAC	201	0	CUST_59905_PI248252247	CUST_59905_PI248252247	CUST_59905_PI248252247	Unknown	11018.3	235.5	0	1	2.312845e+001	9.210576e+000	0	0	66	9.003030e+001	89	1.456864e+001	1.593795e+001	32	5.075000e+001	49.5	6.951445e+000	7.598325e+000	0	0	0	0	0	0	0	0	19.1609	7.63057	1	4.64513e-010	1	0	70.8694	6.95144	1	0	70.8694	57.5363	57.5363	52.4863	0.828457	50.75	6.95144	0	29.226	0	0
DATA	302	4	47	unmapped	0		0	TCAGCGATTCCAGAGCATGATTATGACGACCCCGAGGAGCAACTCTATCCTATTCATACC	203	0	CUST_50757_PI248252247	CUST_50757_PI248252247	CUST_50757_PI248252247	Unknown	11043.8	235.26	0	1	3.862676e+003	3.863699e+002	0	0	64	3.279297e+003	3153	5.039497e+002	6.058274e+002	32	5.490625e+001	54.5	8.781797e+000	6.857025e+000	0	0	0	0	0	0	0	0	3208.42	320.927	1	1.43966e-259	1	1	70.8745	8.7818	1	0	70.8745	48.5334	48.5334	3241.75	0.830622	54.9063	8.7818	0	3218.5	0	0
DATA	303	4	48	unmapped	0		0	CTGATATCTTCCATGAGTGCGACATTATGGAAGATGCCGCCATCGCATATGGTTTCAACA	205	0	CUST_131599_PI248252247	CUST_131599_PI248252247	CUST_131599_PI248252247	Unknown	11068.9	235.5	0	1	1.503453e+003	1.506068e+002	0	2	62	1.322823e+003	1324.5	1.195888e+002	1.278742e+002	35	5.394286e+001	53	7.016547e+000	8.524950e+000	0	0	0	0	0	0	0	0	1251.94	125.412	1	7.34566e-207	1	1	70.8844	7.01655	1	0	70.8844	49.8279	49.8279	1285.28	0.832708	53.9429	7.01655	0	1262.03	0	0
DATA	304	4	49	unmapped	0		0	AACAAGTCTTCAGTAGCAAGTCTGACTGGCGTGTACGCGCTATCTCCGCTAGCAACCTTC	207	0	CUST_145457_PI248252247	CUST_145457_PI248252247	CUST_145457_PI248252247	Unknown	11094.4	235.709	0	1	3.325120e+003	3.326297e+002	0	0	65	2.846692e+003	2818	4.217859e+002	4.432974e+002	27	5.296296e+001	52	7.526780e+000	7.042350e+000	0	0	0	0	0	0	0	0	2775.79	277.677	1	1.87079e-251	1	1	70.901	7.52678	1	0	70.901	50.4627	50.4627	2809.15	0.834794	52.963	7.52678	0	2785.92	0	0
DATA	305	4	50	unmapped	0		0	CACTACCTTAATAAAGTAAAAGATAAATCAGCCCTCTTCCCCTCTTGTTCTCTTTTCATT	209	0	CUST_130910_PI248252247	CUST_130910_PI248252247	CUST_130910_PI248252247	Unknown	11120.4	236.265	0	1	1.034230e+003	1.037989e+002	1	0	64	9.363906e+002	903.5	1.595373e+002	1.645686e+002	40	5.317500e+001	53	7.217811e+000	8.154300e+000	0	0	0	0	0	0	0	0	865.518	86.8664	1	3.35315e-186	1	1	70.8725	7.21781	1	0	70.8725	46.5243	46.5243	898.847	0.836872	53.175	7.21781	0	875.632	0	0
DATA	306	4	51	unmapped	0		0	CTGGCGGTCAATGTGCAGTTTCTTTCGCATCTGCTGAGCGGTCTTCCAGACCACTAGTAA	211	0	CUST_33306_PI248252247	CUST_33306_PI248252247	CUST_33306_PI248252247	Unknown	11145.1	236.271	8.85429	1	8.854288e+000	8.824167e+000	1	0	65	7.576923e+001	74	1.242826e+001	1.260210e+001	30	4.843333e+001	47	5.001264e+000	4.262475e+000	0	0	0	0	0	0	0	0	4.85199	7.402	0	0.0900479	1	0	70.9172	5.00126	1	0	70.9172	43.7019	43.7019	38.2252	0.838833	48.4333	5.00126	0	15.0353	1	0
DATA	307	4	52	unmapped	0		0	ATACGATAATCCACATAAATGGCGCTGGCTTTCTCAGAGAAATTTGGCGGGAGGCGAAAT	213	0	CUST_58595_PI248252247	CUST_58595_PI248252247	CUST_58595_PI248252247	Unknown	11170.5	235.648	8.83313	0	8.833125e+000	8.784209e+000	5	0	61	7.113115e+001	70	1.017755e+001	1.260210e+001	30	5.476667e+001	54	7.641463e+000	9.080925e+000	0	0	0	0	0	0	0	0	0.285024	7.38613	0	0.920236	1	0	70.8461	7.64146	1	0	70.8461	65	65	33.5871	0.840842	54.7667	7.64146	0	10.4311	1	0
DATA	308	4	53	unmapped	0		0	AGAAGCAGGGTACGTTGCCTTGAAACAGCTGCATAATAACTAATAATAAACTCCTATAGA	215	0	CUST_198506_PI248252247	CUST_198506_PI248252247	CUST_198506_PI248252247	Unknown	11196	236	8.8124	1	8.812400e+000	8.763533e+000	1	0	68	6.617647e+001	65	1.192757e+001	1.149015e+001	28	5.453571e+001	55	5.614018e+000	4.818450e+000	0	0	0	0	0	0	0	0	-4.6511	7.38608	0	0.104015	1	0	70.8276	5.61402	1	0	70.8276	54.9904	54.9904	28.6325	0.84282	54.5357	5.61402	0	5.50881	1	0
DATA	309	4	54	unmapped	0		0	AGTACGATGGCTGATAATGTATGAAGAATCGCAGGGAACCGGAATCTGGAAGCCCGCACC	217	0	CUST_195092_PI248252247	CUST_195092_PI248252247	CUST_195092_PI248252247	Unknown	11221.5	236	8.79171	0	8.791714e+000	8.742961e+000	1	0	61	6.759016e+001	67	1.073837e+001	1.111950e+001	26	5.123077e+001	52.5	4.393702e+000	3.521175e+000	0	0	0	0	0	0	0	0	-3.21997	7.38608	0	0.259118	1	0	70.8101	4.3937	1	0	70.8101	65	65	30.0462	0.844803	51.2308	4.3937	0	6.96211	1	0
DATA	310	4	55		0		0		219	1	RC1	RC1	RC1		11246.6	236.404	8.77154	1	8.771541e+000	8.722900e+000	1	0	63	6.115873e+001	60	9.654025e+000	1.037820e+001	32	5.178125e+001	50	9.445034e+000	8.524950e+000	0	0	0	0	0	0	0	0	-9.62171	7.38608	0	0.000937224	1	0	70.7804	9.44503	1	0	70.7804	57.8122	57.8122	23.6147	0.846746	51.7813	9.44503	0	0.571817	1	0
DATA	311	4	56	unmapped	0		0	TTTTTCTTGGCTTTCAAGTTTTTAAGCGCGGTGGGTGTCCCATGGTCTCTGATAGCATTA	221	0	CUST_38931_PI248252247	CUST_38931_PI248252247	CUST_38931_PI248252247	Unknown	11272.1	236.588	0	1	1.361807e+001	8.808313e+000	0	0	63	8.231746e+001	82	1.321879e+001	1.371405e+001	38	5.131579e+001	49	6.770785e+000	6.671700e+000	0	0	0	0	0	0	0	0	11.5582	7.47597	1	8.18528e-005	1	0	70.7593	6.77078	1	0	70.7593	46.5243	46.5243	44.7735	0.84874	51.3158	6.77078	0	21.7786	1	0
DATA	312	4	57	unmapped	0		0	TTGATGTTCTTGCGATTCACCCAACACAGGTCTGTCGTTAAGATCGAGCTTGGCAAGAAT	223	0	CUST_17011_PI248252247	CUST_17011_PI248252247	CUST_17011_PI248252247	Unknown	11297.6	236.351	0	1	1.062487e+002	1.372064e+001	0	0	64	1.611094e+002	156	2.714986e+001	3.243187e+001	34	5.185294e+001	51.5	6.814122e+000	7.413000e+000	0	0	0	0	0	0	0	0	90.3948	11.6733	1	6.26108e-063	1	1	70.7146	6.81412	1	0	70.7146	49.8279	49.8279	123.565	0.850785	51.8529	6.81412	0	100.626	0	0
DATA	313	4	58	unmapped	0		0	CATAGTGTCATGGATCTCGATGGACTTGCGCATGAAAGGTTTGATGGTGTCTTCCATATG	225	0	CUST_162472_PI248252247	CUST_162472_PI248252247	CUST_162472_PI248252247	Unknown	11323	236.455	8.70875	0	8.708749e+000	8.660457e+000	1	1	60	7.028333e+001	69	1.069150e+001	1.037820e+001	28	5.475000e+001	54	8.942719e+000	1.037820e+001	0	0	0	0	0	0	0	0	-0.426297	7.38608	0	0.88095	1	0	70.7096	8.94272	1	0	70.7096	65	65	32.7393	0.852851	54.75	8.94272	0	9.85849	1	0
DATA	314	4	59	unmapped	0		0	TAGCGGCTATACTGCTCGTTTACAGCGCCTTTGCCCATGGGAGCCGAGTACACAGGGAAT	227	0	CUST_121468_PI248252247	CUST_121468_PI248252247	CUST_121468_PI248252247	Unknown	11348.4	236.42	0	1	2.074882e+002	2.247539e+001	0	0	64	2.480938e+002	249.5	4.245921e+001	5.244697e+001	27	5.385185e+001	51	9.011547e+000	9.636900e+000	0	0	0	0	0	0	0	0	177.399	19.2161	1	2.83905e-098	1	1	70.6944	9.01155	1	0	70.6944	51.0895	51.0895	210.55	0.854985	53.8519	9.01155	0	187.733	0	0
DATA	315	4	60	unmapped	0		0	ACGAGCATCTTCGACAAATACACCTGTTCCAGACGTGTGGATCAAGATGGGTGCCTTGCC	229	0	CUST_206091_PI248252247	CUST_206091_PI248252247	CUST_206091_PI248252247	Unknown	11373.7	236.5	0	0	6.368093e+001	1.071454e+001	1	0	65	1.252615e+002	126	2.150892e+001	2.372160e+001	34	4.982353e+001	49	5.407462e+000	4.818450e+000	0	0	0	0	0	0	0	0	54.5857	9.18423	1	1.14684e-039	1	1	70.6758	5.40746	1	0	70.6758	65	65	87.7175	0.857175	49.8235	5.40746	0	64.9684	0	0
DATA	316	4	61	unmapped	0		0	ATAACCATCGACGGTCATAATATTCGCGATATGGGCTTGAATGCTATCCGAAGTCGGCTT	231	0	CUST_29773_PI248252247	CUST_29773_PI248252247	CUST_29773_PI248252247	Unknown	11399.4	236.603	0	1	1.740526e+003	1.742646e+002	0	0	64	1.566656e+003	1522.5	2.611905e+002	2.729837e+002	25	5.304000e+001	54	5.919459e+000	6.671700e+000	0	0	0	0	0	0	0	0	1495.99	149.781	1	7.83513e-217	1	1	70.6688	5.91946	1	0	70.6688	50.1463	50.1463	1529.11	0.859503	53.04	5.91946	0	1506.44	0	0
DATA	317	4	62	unmapped	0		0	TGGGATACCGGTTATAATAGAACCAGGTCTGGACGCACGACACTCCGTAGAGCACCGCAG	233	0	CUST_85052_PI248252247	CUST_85052_PI248252247	CUST_85052_PI248252247	Unknown	11424.4	236.192	0	1	1.707316e+002	1.910306e+001	1	0	63	2.178095e+002	209	3.835860e+001	4.114215e+001	34	5.335294e+001	53	7.567404e+000	7.783650e+000	0	0	0	0	0	0	0	0	147.156	16.4652	1	3.34139e-088	1	1	70.6531	7.5674	1	0	70.6531	50.1463	50.1463	180.266	0.861916	53.3529	7.5674	0	157.67	0	0
DATA	318	4	63	unmapped	0		0	CCGTCCTCGGTGACCTTGAATTGATTTTTTCTTCTTTCTGCTCTCTACTTTGCTGTAAAC	235	0	CUST_143069_PI248252247	CUST_143069_PI248252247	CUST_143069_PI248252247	Unknown	11450	236.6	0	1	1.492281e+004	1.492306e+003	0	0	64	1.297072e+004	12640.5	2.147230e+003	2.731690e+003	32	5.337500e+001	53	7.425979e+000	8.339625e+000	0	0	0	0	0	0	0	0	12900.1	1290.03	1	0	1	1	70.631	7.42598	1	0	70.631	50.4627	50.4627	12933.2	0.864454	53.375	7.42598	0	12910.7	0	0
DATA	319	4	64	unmapped	0		0	GGCAATCTCAGATTAATGTGTTGCTCGGCACCTTACGAGAAATCAAAGTCTTTGGGTTCT	237	0	CUST_169041_PI248252247	CUST_169041_PI248252247	CUST_169041_PI248252247	Unknown	11475.6	236.74	0	1	1.194337e+004	1.194368e+003	0	0	66	1.042741e+004	10066.5	1.432227e+003	1.557842e+003	30	5.186667e+001	48	8.912345e+000	8.710275e+000	0	0	0	0	0	0	0	0	10356.8	1035.71	1	0	1	1	70.5858	8.91234	1	0	70.5858	49.5074	49.5074	10389.9	0.867161	51.8667	8.91234	0	10367.4	0	0
DATA	320	4	65	unmapped	0		0	CACGATCTTGAACTCGAGGACACGATCAATACCAAGACCATAGACAGGTGACAAAACACT	239	0	CUST_91055_PI248252247	CUST_91055_PI248252247	CUST_91055_PI248252247	Unknown	11500.9	237.052	0	1	5.052118e+001	9.879216e+000	4	1	61	1.144754e+002	114	1.466357e+001	1.260210e+001	25	5.148000e+001	51	6.886702e+000	4.447800e+000	0	0	0	0	0	0	0	0	43.9537	8.59496	1	3.49695e-031	1	1	70.5217	6.8867	1	0	70.5217	48.2044	48.2044	76.9314	0.870005	51.48	6.8867	0	54.5953	0	0
DATA	321	4	66	unmapped	0		0	AACGTCACGCGACTGTATTCACCTTTAAGAAAATTTTCTTTGTGAATAGATGGATCATAG	241	0	CUST_64214_PI248252247	CUST_64214_PI248252247	CUST_64214_PI248252247	Unknown	11526.4	236.573	8.50601	1	8.506009e+000	8.458841e+000	6	1	57	6.566667e+001	67	7.625927e+000	7.413000e+000	29	5.248276e+001	53	5.895644e+000	6.671700e+000	0	0	0	0	0	0	0	0	-4.78319	7.38608	0	0.0946487	1	0	70.4499	5.89564	1	0	70.4499	57.5363	57.5363	28.1227	0.873179	52.4828	5.89564	0	5.88806	1	0
DATA	322	4	67	unmapped	0		0	TTGATATCTTTCTGGGATGCATTCAACGGCAAATGGAATATTTGATGTGGGGTAGGCCGG	243	0	CUST_77782_PI248252247	CUST_77782_PI248252247	CUST_77782_PI248252247	Unknown	11551.5	236.648	8.47416	1	8.474165e+000	8.427173e+000	4	0	62	6.787097e+001	68	9.870446e+000	9.451575e+000	35	4.931429e+001	49	6.698426e+000	7.413000e+000	0	0	0	0	0	0	0	0	-2.50253	7.38608	0	0.379998	1	0	70.3735	6.69843	1	0	70.3735	57.5363	57.5363	30.327	0.87646	49.3143	6.69843	0	8.19325	1	0
DATA	323	4	68	unmapped	0		0	AAATTTGGTTCAGGAATTACCAGATAATAGAAAAAGACCCTCTCAACCAAATGGCCTCCC	245	0	CUST_53427_PI248252247	CUST_53427_PI248252247	CUST_53427_PI248252247	Unknown	11577.1	236.8	0	1	1.017414e+003	1.020870e+002	0	0	66	9.656667e+002	930.5	1.559283e+002	1.858810e+002	34	4.914706e+001	48	8.183992e+000	9.822225e+000	0	0	0	0	0	0	0	0	895.383	89.8424	1	4.24125e-188	1	1	70.2841	8.18399	1	0	70.2841	46.8651	46.8651	928.123	0.880057	49.1471	8.18399	0	906.096	0	0
DATA	324	4	69	unmapped	0		0	TTTGCAGAGCTTGCACAGCTGATCAAGACATGAGTGTTTTGGTTGAGCAACAAGGAGAAA	247	0	CUST_29390_PI248252247	CUST_29390_PI248252247	CUST_29390_PI248252247	Unknown	11602.4	237.027	0	1	6.777998e+003	6.778513e+002	0	0	63	6.061286e+003	6000	9.026318e+002	1.094529e+003	28	4.871429e+001	47	8.250060e+000	7.783650e+000	0	0	0	0	0	0	0	0	5991.1	599.156	1	1.49112e-294	1	1	70.1842	8.25006	1	0	70.1842	48.5334	48.5334	6023.74	0.883904	48.7143	8.25006	0	6001.83	0	0
DATA	325	4	70	unmapped	0		0	GGTGCCGTTGCGGAGTTGGAGAGCTTGGTCAAGGCCAAGGCCATCTAAACTTACCTTACA	249	0	CUST_132237_PI248252247	CUST_132237_PI248252247	CUST_132237_PI248252247	Unknown	11627.6	237.071	0	1	2.682052e+005	2.682052e+004	0	1	61	2.382542e+005	237403	1.589193e+004	1.980422e+004	28	5.675000e+001	55.5	9.532109e+000	7.783650e+000	0	0	1	0	0	0	0	0	238184	23818.4	1	0	1	1	70.0754	9.53211	1	0	70.0754	53.2255	53.2255	238217	0.888067	56.75	9.53211	0	238195	0	0
DATA	326	4	71	unmapped	0		0	ACACGGAATAGGGGCTCACACAGAATAAGTACACGATAGACATTTAAACAAAAATAACTG	251	0	CUST_18448_PI248252247	CUST_18448_PI248252247	CUST_18448_PI248252247	Unknown	11653.4	237.427	0	1	5.166987e+002	5.232820e+001	0	0	64	5.311875e+002	535.5	6.958400e+001	6.931155e+001	30	5.533333e+001	54	8.251785e+000	7.598325e+000	0	0	0	0	0	0	0	0	461.232	46.7108	1	4.91341e-151	1	1	69.9556	8.25178	1	0	69.9556	57.5363	57.5363	493.644	0.892651	55.3333	8.25178	0	471.965	0	0
DATA	327	4	72	unmapped	0		0	AAGCCCTACAGAGAGATTATTCTTCGTACAGTATACAAGCATCCGATGGAAGGGATGACC	253	0	CUST_87382_PI248252247	CUST_87382_PI248252247	CUST_87382_PI248252247	Unknown	11678.5	237.352	0	0	1.008529e+001	8.290532e+000	1	0	65	7.887692e+001	79	1.270643e+001	1.334340e+001	34	5.370588e+001	54.5	7.013102e+000	5.930400e+000	0	0	0	0	0	0	0	0	9.05227	7.44134	1	0.00180641	1	0	69.8247	7.0131	1	0	69.8247	65	65	41.3329	0.897571	53.7059	7.0131	0	19.7807	1	0
DATA	328	4	73	unmapped	0		0	TAGACGAATTGGCCAACTGTGAGATCAGAAGGAACAAGGTACTTCTTCTTGTCGATGGTG	255	0	CUST_124007_PI248252247	CUST_124007_PI248252247	CUST_124007_PI248252247	Unknown	11704	237.455	0	1	4.066748e+002	4.148195e+001	0	0	62	4.369032e+002	427	7.461172e+001	7.653923e+001	28	5.485714e+001	52	1.013507e+001	1.037820e+001	0	0	0	0	0	0	0	0	367.218	37.4572	1	2.41981e-138	1	1	69.6857	10.1351	1	0	69.6857	55.8519	55.8519	399.359	0.902976	54.8571	10.1351	0	377.939	0	0
DATA	329	4	74	unmapped	0		0	GAACAGCTTCAACTTCTTGAGGCTCGCTCTGCTTGATTAAGGTGTCGAAGATGACAATGT	257	0	CUST_27996_PI248252247	CUST_27996_PI248252247	CUST_27996_PI248252247	Unknown	11729.6	237.682	0	1	7.512089e+001	1.106692e+001	1	0	64	1.378125e+002	139	2.452720e+001	2.761342e+001	28	5.150000e+001	51.5	7.705217e+000	8.339625e+000	0	0	0	0	0	0	0	0	68.2738	10.0582	1	1.77907e-049	1	1	69.5387	7.70522	1	0	69.5387	45.4864	45.4864	100.269	0.908852	51.5	7.70522	0	78.9842	0	0
DATA	330	4	75	unmapped	0		0	CCTCATTAAAGGTGCTCGCTTCCAAATACAACTGTGACAAACAGATTTGCCGCAAGTGTT	259	0	CUST_55635_PI248252247	CUST_55635_PI248252247	CUST_55635_PI248252247	Unknown	11754.6	237.427	0	1	9.616276e+004	9.616279e+003	0	2	62	8.807922e+004	87966.9	7.694256e+003	8.454795e+003	33	5.503030e+001	53	1.215135e+001	1.260210e+001	0	0	1	0	0	0	0	0	88009.8	8800.99	1	0	1	1	69.3845	12.1513	1	0	69.3845	57.5363	57.5363	88041.7	0.915217	55.0303	12.1513	0	88020.5	0	0
DATA	331	4	76	unmapped	0		0	TCTTCTTTTGAAGAGACTGCAGGTTCAAGCCATTGCACTAGTGCAGTTGCAGTTTCTGAT	261	0	CUST_218195_PI248252247	CUST_218195_PI248252247	CUST_218195_PI248252247	Unknown	11780.3	237.5	0	1	8.700928e+001	1.182551e+001	0	0	66	1.494697e+002	150	2.603797e+001	2.891070e+001	27	5.348148e+001	49	1.361665e+001	1.111950e+001	0	0	0	0	0	0	0	0	80.2467	10.9064	1	4.32389e-057	1	1	69.223	13.6166	1	0	69.223	57.5363	57.5363	111.926	0.922277	53.4815	13.6166	0	90.9303	0	0
DATA	332	4	77		66	Structural	0		1	1	DarkCorner	DarkCorner	DarkCorner		11805.5	237.5	7.98791	0	7.987914e+000	7.943618e+000	1	0	67	5.934328e+001	59	8.701362e+000	9.266250e+000	33	5.169697e+001	51	8.156611e+000	7.413000e+000	0	0	0	0	0	0	0	0	-9.71655	7.38608	0	0.00083787	1	0	69.0598	8.15661	1	0	69.0598	65	65	21.7993	0.929813	51.697	8.15661	0	0.953757	0	0
DATA	333	4	78		66	Structural	0		1	1	DarkCorner	DarkCorner	DarkCorner		11831.3	237.674	7.91651	1	7.916514e+000	7.872615e+000	3	0	63	6.009524e+001	61	7.680546e+000	7.413000e+000	43	4.941860e+001	49	5.896862e+000	5.559750e+000	0	0	0	0	0	0	0	0	-8.7999	7.38608	0	0.00239395	1	0	68.8951	5.89686	1	0	68.8951	52.3208	52.3208	22.5512	0.938199	49.4186	5.89686	0	1.86352	0	0
DATA	334	4	79		66	Structural	0		1	1	DarkCorner	DarkCorner	DarkCorner		11856.6	237.795	7.84193	1	7.841926e+000	7.798440e+000	0	0	65	6.158462e+001	63	8.616649e+000	1.037820e+001	32	4.925000e+001	50	3.767433e+000	3.150525e+000	0	0	0	0	0	0	0	0	-7.15478	7.38608	0	0.0130055	1	0	68.7394	3.76743	1	0	68.7394	51.4001	51.4001	24.0406	0.947123	49.25	3.76743	0	3.51194	0	0
DATA	335	4	80		66	Structural	0		1	1	DarkCorner	DarkCorner	DarkCorner		11881.6	237.905	7.7627	1	7.762697e+000	7.719651e+000	0	0	64	6.070313e+001	60	7.961574e+000	8.154300e+000	34	5.105882e+001	51	6.362490e+000	7.968975e+000	0	0	0	0	0	0	0	0	-7.87871	7.38608	0	0.00637026	1	0	68.5818	6.36249	1	0	68.5818	54.4085	54.4085	23.1591	0.956789	51.0588	6.36249	0	2.79358	0	0
DATA	336	4	81		66	Structural	0		1	1	DarkCorner	DarkCorner	DarkCorner		11907.2	237.662	7.67582	1	7.675819e+000	7.633254e+000	1	0	64	6.051563e+001	58	7.719265e+000	8.154300e+000	43	5.206977e+001	54	5.799817e+000	6.301050e+000	0	0	0	0	0	0	0	0	-7.85557	7.38608	0	0.00652222	1	0	68.3712	5.79982	1	0	68.3712	49.5074	49.5074	22.9716	0.967619	52.0698	5.79982	0	2.77922	0	0
DATA	337	4	82		66	Structural	0		1	1	DarkCorner	DarkCorner	DarkCorner		11932.6	237.25	7.58337	1	7.583370e+000	7.541318e+000	1	0	64	6.121875e+001	62	7.899103e+000	9.080925e+000	43	5.088372e+001	51	7.913850e+000	7.042350e+000	0	0	0	0	0	0	0	0	-6.97434	7.38608	0	0.0154181	1	0	68.1931	7.91385	1	0	68.1931	51.4001	51.4001	23.6748	0.979415	50.8837	7.91385	0	3.66055	0	0
DATA	338	4	83		66	Structural	0		1	1	DarkCorner	DarkCorner	DarkCorner		11957.9	237.614	7.48781	0	7.487809e+000	7.446287e+000	1	0	63	5.787302e+001	56	9.940942e+000	1.037820e+001	33	4.942424e+001	50	5.232293e+000	5.189100e+000	0	0	0	0	0	0	0	0	-10.1102	7.38608	0	0.000521923	1	0	67.9832	5.23229	1	0	67.9832	65	65	20.329	0.991914	49.4242	5.23229	0	0.492387	0	0
DATA	339	4	84		66	Structural	0		1	1	DarkCorner	DarkCorner	DarkCorner		11983.4	238.444	7.38734	0	7.387345e+000	7.346380e+000	1	2	61	6.032787e+001	61	7.157097e+000	5.930400e+000	32	5.034375e+001	50.5	5.221601e+000	5.374425e+000	0	0	0	0	0	0	0	0	-7.4746	7.38608	0	0.00954629	1	0	67.8025	5.2216	1	0	67.8025	65	65	22.7839	1.0054	50.3438	5.2216	0	3.12789	0	0
DATA	340	4	85		66	Structural	0		1	1	DarkCorner	DarkCorner	DarkCorner		12007.6	238.371	7.28384	1	7.283840e+000	7.243449e+000	5	0	59	5.893220e+001	59	6.761617e+000	6.671700e+000	348	5.054885e+001	49	7.356733e+000	8.154300e+000	0	0	0	0	0	0	0	0	-8.68058	7.38608	0	0.00272939	1	0	67.6128	7.35673	1	0	67.6128	47.2035	47.2035	21.3882	1.01969	50.5489	7.35673	0	1.91389	0	0
DATA	341	5	1		66	Structural	0		1	1	DarkCorner	DarkCorner	DarkCorner		9861.14	239.392	8.7292	1	8.729199e+000	8.680794e+000	1	0	64	5.932813e+001	59	9.613243e+000	9.822225e+000	445	5.130562e+001	51	6.839280e+000	6.671700e+000	0	0	0	0	0	0	0	0	-10.4756	7.38608	0	0.000332373	1	0	69.8038	6.83928	1	0	69.8038	40.2912	40.2912	21.7841	0.850853	51.3056	6.83928	0	3.40089	0	0
DATA	342	5	2		66	Structural	0		1	1	DarkCorner	DarkCorner	DarkCorner		9888.09	240.065	8.85217	0	8.852171e+000	8.803083e+000	0	0	67	5.702985e+001	57	7.961974e+000	7.413000e+000	47	5.080851e+001	51	6.340478e+000	6.671700e+000	0	0	0	0	0	0	0	0	-12.8003	7.38608	0	1.46457e-005	1	0	69.8301	6.34048	1	0	69.8301	65	65	19.4859	0.839033	50.8085	6.34048	0	0.868502	0	0
DATA	343	5	3		66	Structural	0		1	1	DarkCorner	DarkCorner	DarkCorner		9913.5	240.352	8.95796	0	8.957964e+000	8.908290e+000	2	0	64	5.659375e+001	55.5	6.918388e+000	6.301050e+000	40	4.997500e+001	50	5.474826e+000	5.189100e+000	0	0	0	0	0	0	0	0	-13.2475	7.38608	0	7.66461e-006	1	0	69.8413	5.47483	1	0	69.8413	65	65	19.0498	0.829124	49.975	5.47483	0	0.219427	0	0
DATA	344	5	4		66	Structural	0		1	1	DarkCorner	DarkCorner	DarkCorner		9938.91	240.386	9.05437	0	9.054368e+000	9.004159e+000	1	1	62	5.556452e+001	56.5	7.166912e+000	5.930400e+000	33	5.178788e+001	51	7.144743e+000	7.413000e+000	0	0	0	0	0	0	0	0	-14.2996	7.38608	0	1.58211e-006	1	0	69.8641	7.14474	1	0	69.8641	65	65	18.0205	0.820296	51.7879	7.14474	0	-1.01605	0	0
DATA	345	5	5		66	Structural	0		1	1	DarkCorner	DarkCorner	DarkCorner		9964.42	240	9.14168	0	9.141676e+000	9.090982e+000	2	0	61	5.740984e+001	57	8.963588e+000	8.154300e+000	42	5.078571e+001	49.5	7.958844e+000	7.968975e+000	0	0	0	0	0	0	0	0	-12.4517	7.38608	0	2.4016e-005	1	0	69.8616	7.95884	1	0	69.8616	65	65	19.8658	0.812462	50.7857	7.95884	0	0.630309	0	0
DATA	346	5	6		66	Structural	0		1	1	DarkCorner	DarkCorner	DarkCorner		9990.04	240.279	9.22176	0	9.221757e+000	9.170619e+000	0	0	65	6.064615e+001	60	1.034322e+001	1.111950e+001	44	4.850000e+001	48	5.970859e+000	5.930400e+000	0	0	0	0	0	0	0	0	-9.22513	7.38608	0	0.00148465	1	0	69.8713	5.97086	1	0	69.8713	65	65	23.1022	0.805407	48.5	5.97086	0	3.66676	0	0
DATA	347	5	7		66	Structural	0		1	1	DarkCorner	DarkCorner	DarkCorner		10015.1	240.5	9.29191	0	9.291906e+000	9.240380e+000	2	0	62	5.991935e+001	60	6.869506e+000	6.857025e+000	64	5.193750e+001	52	7.521134e+000	7.413000e+000	0	0	0	0	0	0	0	0	-9.94272	7.38608	0	0.000639393	1	0	69.8621	7.52113	1	0	69.8621	65	65	22.3754	0.799326	51.9375	7.52113	0	2.74951	0	0
DATA	348	5	8		66	Structural	0		1	1	DarkCorner	DarkCorner	DarkCorner		10041.8	241.17	9.35857	0	9.358570e+000	9.306674e+000	1	0	65	5.755385e+001	57	7.802305e+000	8.154300e+000	54	5.103704e+001	50	7.158483e+000	7.968975e+000	0	0	0	0	0	0	0	0	-12.2949	7.38608	0	2.99153e-005	1	0	69.8487	7.15848	1	0	69.8487	65	65	20.0098	0.793633	51.037	7.15848	0	0.183261	0	0
DATA	349	5	9		66	Structural	0		1	1	DarkCorner	DarkCorner	DarkCorner		10065.9	240.5	9.40987	1	9.409873e+000	9.357693e+000	2	0	62	5.980645e+001	58.5	8.235944e+000	7.968975e+000	32	5.253125e+001	52	7.011439e+000	5.003775e+000	0	0	0	0	0	0	0	0	-10.0358	7.38608	0	0.000571358	1	0	69.8422	7.01144	1	0	69.8422	56.9804	56.9804	22.2625	0.789306	52.5313	7.01144	0	2.26869	0	0
DATA	350	5	10	unmapped	0		0	CTATACTGGGATACGTATGATTATACGCATAATGAAGTGACGATCACATCCGGGCAAGAT	263	0	CUST_197975_PI248252247	CUST_197975_PI248252247	CUST_197975_PI248252247	Unknown	10091.4	240.573	0	1	7.184317e+001	1.183551e+001	1	0	63	1.262698e+002	124	2.101551e+001	2.335095e+001	37	5.551351e+001	54	6.850067e+000	7.413000e+000	0	0	0	0	0	0	0	0	56.4176	9.29428	1	4.71986e-041	1	1	69.8523	6.85007	1	0	69.8523	57.5363	57.5363	88.7258	0.785288	55.5135	6.85007	0	68.554	0	0
DATA	351	5	11	unmapped	0		0	CGCAAGCTTGGCAAGAGCACCAAGCGCGCTAACGCAAAGAATGTAGCACAAAGTGCAGGT	265	0	CUST_179115_PI248252247	CUST_179115_PI248252247	CUST_179115_PI248252247	Unknown	10116.3	240.878	0	1	7.003495e+002	7.066907e+001	0	3	62	6.174677e+002	608.5	6.054905e+001	5.948932e+001	24	5.241667e+001	52.5	8.702407e+000	6.115725e+000	0	0	0	0	0	0	0	0	547.635	55.2593	1	1.29123e-160	1	1	69.8329	8.70241	1	0	69.8329	48.8603	48.8603	579.924	0.781945	52.4167	8.70241	0	559.581	0	0
DATA	352	5	12	unmapped	0		0	TGTATATGCTGATTATTATGATTACGAACGGCGAGATCATGTCTGAGTAAAGCAGGGTCA	267	0	CUST_86933_PI248252247	CUST_86933_PI248252247	CUST_86933_PI248252247	Unknown	10142	240.545	9.53272	1	9.532721e+000	9.479859e+000	0	0	62	6.522581e+001	65.5	9.822055e+000	1.111950e+001	33	5.327273e+001	53	9.142185e+000	9.636900e+000	0	0	0	0	0	0	0	0	-4.59197	7.38608	0	0.108443	1	0	69.8178	9.14218	1	0	69.8178	55.8519	55.8519	27.6818	0.779134	53.2727	9.14218	0	7.17275	1	0
DATA	353	5	13	unmapped	0		0	TGAGGTTATCGGCATTAAAGATGAATGGAAAGATAGACTTGCCTTGGCAGCAGAAGATTA	269	0	CUST_20132_PI248252247	CUST_20132_PI248252247	CUST_20132_PI248252247	Unknown	10167.3	241.38	0	1	5.813232e+002	5.890480e+001	0	0	64	5.213594e+002	511.5	7.510318e+001	7.301805e+001	31	5.148387e+001	52	6.206829e+000	5.559750e+000	0	0	0	0	0	0	0	0	451.572	45.7572	1	7.4368e-150	1	1	69.7877	6.20683	1	0	69.7877	47.5395	47.5395	483.815	0.7768	51.4839	6.20683	0	463.138	0	0
DATA	354	5	14	unmapped	0		0	AGTATGTCAGCGTTTTGTTAACGACTCGAAACGTGTGTTGTATTCGGTGTTGCTCCTTGC	271	0	CUST_109807_PI248252247	CUST_109807_PI248252247	CUST_109807_PI248252247	Unknown	10192.6	240.596	9.58263	0	9.582634e+000	9.535165e+000	1	0	63	7.231746e+001	72	1.021672e+001	9.266250e+000	25	5.412000e+001	53	8.105142e+000	8.154300e+000	0	0	0	0	0	0	0	0	2.54817	7.39047	0	0.371395	1	0	69.7693	8.10514	1	0	69.7693	65	65	34.7735	0.775076	54.12	8.10514	0	13.9456	1	0
DATA	355	5	15	unmapped	0		0	CACCATTGGTCTTCGCAACATGAACAATGGTGATGGCAGCGGTGCGCCATATAACTATCA	273	0	CUST_22062_PI248252247	CUST_22062_PI248252247	CUST_22062_PI248252247	Unknown	10218.4	241.092	0	1	4.820095e+002	4.913723e+001	0	0	64	4.427031e+002	428	5.975789e+001	6.356647e+001	31	5.403226e+001	55	6.068959e+000	7.042350e+000	0	0	0	0	0	0	0	0	372.928	38.0172	1	3.35485e-139	1	1	69.7746	6.06896	1	0	69.7746	49.1849	49.1849	405.159	0.773695	54.0323	6.06896	0	384.173	0	0
DATA	356	5	16	unmapped	0		0	CGGGCATGATTTTGTGATACATGCATTATGCGTAATTGTTAATGTAGTCTGTATTTGACT	275	0	CUST_174901_PI248252247	CUST_174901_PI248252247	CUST_174901_PI248252247	Unknown	10243.9	241.052	0	1	3.831884e+002	3.949282e+001	0	0	69	3.658986e+002	355	6.386800e+001	7.042350e+001	34	5.238235e+001	51	6.252344e+000	7.413000e+000	0	0	0	0	0	0	0	0	296.124	30.5197	1	2.111e-126	1	1	69.7744	6.25234	1	0	69.7744	47.8731	47.8731	328.355	0.77279	52.3824	6.25234	0	307.22	0	0
DATA	357	5	17	unmapped	0		0	TTTGCGACAACGTTTCCGGGTTGGACCCATGCAAAGACCAACTGAGAGACCTTCCCGAGG	277	0	CUST_145788_PI248252247	CUST_145788_PI248252247	CUST_145788_PI248252247	Unknown	10269	241	0	1	1.044371e+001	9.620802e+000	0	0	69	7.782609e+001	78	1.177355e+001	1.408470e+001	37	5.154054e+001	50	7.410933e+000	7.413000e+000	0	0	0	0	0	0	0	0	8.0655	7.42999	1	0.0052567	1	0	69.7606	7.41093	1	0	69.7606	54.9904	54.9904	40.2821	0.772283	51.5405	7.41093	0	19.0075	1	0
DATA	358	5	18	unmapped	0		0	AAGACTTGGAGAGCTGTAATACCAAACAGTAGCGAGGCTACAACGAGCCCAATGAATAAG	279	0	CUST_81884_PI248252247	CUST_81884_PI248252247	CUST_81884_PI248252247	Unknown	10294.5	241	9.61928	0	9.619277e+000	9.566197e+000	0	0	62	7.030645e+001	69	1.059630e+001	1.297275e+001	31	5.170968e+001	50	8.626291e+000	7.783650e+000	0	0	0	0	0	0	0	0	0.546046	7.38628	0	0.847876	1	0	69.7604	8.62629	1	0	69.7604	65	65	32.7625	0.772123	51.7097	8.62629	0	11.3495	1	0
DATA	359	5	19	unmapped	0		0	GAAGAGATGAAGATGTGTTTGTCCATCTAGCTGCTCGGGGTTCCCAACTCTTATGTAGTT	281	0	CUST_196142_PI248252247	CUST_196142_PI248252247	CUST_196142_PI248252247	Unknown	10319.6	241.404	0	1	1.743876e+002	1.988923e+001	0	0	64	2.044375e+002	197	4.100324e+001	4.132748e+001	24	5.241667e+001	52.5	6.807392e+000	7.598325e+000	0	0	0	0	0	0	0	0	134.675	15.3599	1	1.75052e-083	1	1	69.7624	6.80739	1	0	69.7624	57.8122	57.8122	166.894	0.772275	52.4167	6.80739	0	145.346	0	0
DATA	360	5	20	unmapped	0		0	AACATCAAGAAAATTGAATAATTGGCTTTGCCAACATGCACAGTATGGTAAGCCATCCGG	283	0	CUST_161890_PI248252247	CUST_161890_PI248252247	CUST_161890_PI248252247	Unknown	10345.1	241.313	0	1	3.999920e+002	4.112535e+001	2	0	63	3.788413e+002	374	3.786743e+001	3.669435e+001	31	5.129032e+001	51	5.568923e+000	4.447800e+000	0	0	0	0	0	0	0	0	309.095	31.7797	1	8.90501e-129	1	1	69.7467	5.56892	1	0	69.7467	45.835	45.835	341.297	0.772752	51.2903	5.56892	0	319.622	0	0
DATA	361	5	21	unmapped	0		0	CGCCCGGCAAGGATTTCATATATTGAGTATTAAACACAATATTTCAAGTTTTACACTCTG	285	0	CUST_102039_PI248252247	CUST_102039_PI248252247	CUST_102039_PI248252247	Unknown	10370.6	241.545	0	1	5.789680e+002	5.867897e+001	0	0	64	5.175469e+002	515	7.587582e+001	8.265495e+001	32	4.875000e+001	48	5.983849e+000	4.818450e+000	0	0	0	0	0	0	0	0	447.829	45.3879	1	2.16435e-149	1	1	69.7183	5.98385	1	0	69.7183	49.8279	49.8279	480.003	0.773495	48.75	5.98385	0	458.202	0	0
DATA	362	5	22	unmapped	0		0	GGTCGAACATCAGATCGCAAAACTTCTTGTACAATTATCAAAAAGTCAAGACGATGAAAT	287	0	CUST_58664_PI248252247	CUST_58664_PI248252247	CUST_58664_PI248252247	Unknown	10396	241.455	0	1	8.556267e+002	8.609249e+001	0	0	62	7.323871e+002	706	1.264471e+002	1.349166e+002	25	5.228000e+001	52	7.214107e+000	7.413000e+000	0	0	0	0	0	0	0	0	662.681	66.6785	1	2.87433e-171	1	1	69.7056	7.21411	1	0	69.7056	55.8519	55.8519	694.843	0.774498	52.28	7.21411	0	672.925	0	0
DATA	363	5	23	unmapped	0		0	TAGAAATGCAGGTCATGAGATCGTTTTGTTGTTGCCCCGAGGTTCGGTTGCATTGATCAA	289	0	CUST_153276_PI248252247	CUST_153276_PI248252247	CUST_153276_PI248252247	Unknown	10421.5	241.5	0	1	2.985723e+001	9.978599e+000	0	0	68	9.288235e+001	93	1.373255e+001	1.445535e+001	33	5.657576e+001	56	1.070931e+001	1.111950e+001	0	0	0	0	0	0	0	0	23.1612	7.74071	1	2.70311e-013	1	0	69.7212	10.7093	1	0	69.7212	57.5363	57.5363	55.3384	0.775731	56.5758	10.7093	0	33.3056	0	0
DATA	364	5	24	unmapped	0		0	CTCAGAATATTACTTATACTGCCTCATATCAATCAGCGCTGTTATTCTTCCTCCTCCCTA	291	0	CUST_148205_PI248252247	CUST_148205_PI248252247	CUST_148205_PI248252247	Unknown	10446.7	241.5	0	1	1.114435e+002	1.464661e+001	2	0	64	1.563125e+002	157.5	2.169110e+001	2.094172e+001	33	5.212121e+001	50	7.708589e+000	7.413000e+000	0	0	0	0	0	0	0	0	86.6084	11.3826	1	8.21524e-061	1	1	69.7041	7.70859	1	0	69.7041	57.5363	57.5363	118.769	0.777151	52.1212	7.70859	0	96.628	0	0
DATA	365	5	25	unmapped	0		0	GTTTCGGTGTTATAGAAGTAAGGCAGGCCTTTCGACTTTGATATGCGGACTTCCCATGTA	293	0	CUST_9139_PI248252247	CUST_9139_PI248252247	CUST_9139_PI248252247	Unknown	10472.5	241.679	0	1	5.189160e+002	5.275116e+001	0	0	65	4.738615e+002	469	7.832422e+001	8.895600e+001	25	5.132000e+001	53	7.197916e+000	7.413000e+000	0	0	0	0	0	0	0	0	404.128	41.0822	1	1.13542e-143	1	1	69.7339	7.19792	1	0	69.7339	50.1463	50.1463	436.318	0.778792	51.32	7.19792	0	414.07	0	0
DATA	366	5	26	unmapped	0		0	GAGGACTTGCTTTTCTCTCTTCGATTTCTCTTCATTACCCTTTTAATTGACAAACGACCT	295	0	CUST_91236_PI248252247	CUST_91236_PI248252247	CUST_91236_PI248252247	Unknown	10497.7	241.945	0	1	4.391957e+002	4.492737e+001	0	0	65	4.125846e+002	409	5.903598e+001	6.894090e+001	28	5.071429e+001	50	5.669000e+000	5.374425e+000	0	0	0	0	0	0	0	0	342.818	35.0685	1	1.60048e-134	1	1	69.7662	5.669	1	0	69.7662	48.8603	48.8603	375.041	0.78056	50.7143	5.669	0	352.693	0	0
DATA	367	5	27	unmapped	0		0	GAGACAGGCGTGTGGGACAAGAGATTAAGTCCGGATTTTTCGGTATCTGTGAAATTCAGT	297	0	CUST_162208_PI248252247	CUST_162208_PI248252247	CUST_162208_PI248252247	Unknown	10523	241.545	0	1	1.576544e+002	1.837524e+001	0	0	62	1.931935e+002	191	3.379002e+001	3.687967e+001	30	5.353333e+001	52	7.147381e+000	7.042350e+000	0	0	0	0	0	0	0	0	123.362	14.3783	1	7.43032e-079	1	1	69.8319	7.14738	1	0	69.8319	55.8519	55.8519	155.65	0.782482	53.5333	7.14738	0	133.211	0	0
DATA	368	5	28	unmapped	0		0	GGTCGTGTGGAGGTGCGGGTCTTTCCTTCGAGATAGCGTTTTTCTGCAAAGAAATCTCCG	299	0	CUST_110967_PI248252247	CUST_110967_PI248252247	CUST_110967_PI248252247	Unknown	10548.5	241.977	0	1	1.151414e+002	1.487311e+001	1	0	61	1.602459e+002	160	2.350862e+001	2.075640e+001	32	5.825000e+001	56	9.648667e+000	1.000755e+001	0	0	0	0	0	0	0	0	90.3329	11.6685	1	6.77184e-063	1	1	69.913	9.64867	1	0	69.913	51.0895	51.0895	122.702	0.784539	58.25	9.64867	0	100.171	0	0
DATA	369	5	29	unmapped	0		0	GCCATTGGCATTGATATGATCAATACAAAACAGCAACTCTATTTCGGCTCAATCTTAAAA	301	0	CUST_176729_PI248252247	CUST_176729_PI248252247	CUST_176729_PI248252247	Unknown	10574	241.845	0	1	7.260916e+003	7.261523e+002	0	0	66	5.782197e+003	5594	8.791562e+002	1.097865e+003	34	5.217647e+001	50.5	7.537665e+000	7.413000e+000	0	0	0	0	0	0	0	0	5712.24	571.272	1	6.97837e-292	1	1	69.9563	7.53767	1	0	69.9563	46.8651	46.8651	5744.65	0.786711	52.1765	7.53767	0	5722.04	0	0
DATA	370	5	30	unmapped	0		0	CGATTGACTATTCTCAGAAGATAGCGAGGTATAGCTTTGCGCAAAGACAGCAAGCACATA	303	0	CUST_174880_PI248252247	CUST_174880_PI248252247	CUST_174880_PI248252247	Unknown	10599.4	241.573	9.41401	1	9.414009e+000	9.361805e+000	0	0	64	6.543750e+001	64	1.218362e+001	1.427002e+001	32	5.178125e+001	52.5	6.519125e+000	6.857025e+000	0	0	0	0	0	0	0	0	-4.5822	7.38608	0	0.109189	1	0	70.0197	6.51913	1	0	70.0197	57.5363	57.5363	27.8935	0.788959	51.7813	6.51913	0	5.20132	1	0
DATA	371	5	31	unmapped	0		0	TGTCGGCGGACTGTTCCTTCCTGTTCATATTTCTGTTTTACTCTCAGCGTATTTGTCGTA	305	0	CUST_169670_PI248252247	CUST_169670_PI248252247	CUST_169670_PI248252247	Unknown	10625.4	241.705	0	1	8.998602e+003	8.999086e+002	0	0	65	7.191015e+003	6951	1.274490e+003	1.397351e+003	32	5.268750e+001	51.5	5.855450e+000	6.671700e+000	0	0	0	0	0	0	0	0	7120.93	712.131	1	3.12522e-304	1	1	70.0865	5.85545	1	0	70.0865	50.4627	50.4627	7153.47	0.791337	52.6875	5.85545	0	7130.7	0	0
DATA	372	5	32	unmapped	0		0	CGACAGCCAACTATGGAATCATACAGTAGCACCATTGATACTAGAAGTACAGAAATTTCG	307	0	CUST_212055_PI248252247	CUST_212055_PI248252247	CUST_212055_PI248252247	Unknown	10650	242	0	1	1.785687e+001	9.476217e+000	3	0	66	8.433333e+001	80	2.242892e+001	2.316562e+001	34	5.358824e+001	52.5	1.093262e+001	1.093418e+001	0	0	0	0	0	0	0	0	14.1721	7.52082	1	1.92303e-006	1	0	70.1612	10.9326	1	0	70.1612	54.9904	54.9904	46.7893	0.793652	53.5882	10.9326	0	23.9504	0	0
DATA	373	5	33	unmapped	0		0	AGCGTGTTAATATCGGGCGGAGGAGCATTGAGGTTGTCCGCGATTGCAAGCTATAGATGG	309	0	CUST_181199_PI248252247	CUST_181199_PI248252247	CUST_181199_PI248252247	Unknown	10675.9	242.352	0	1	1.686621e+002	1.924942e+001	3	2	60	2.045167e+002	201.5	2.449939e+001	2.316562e+001	36	5.347222e+001	53	9.287430e+000	7.968975e+000	0	0	0	0	0	0	0	0	134.277	15.3251	1	2.51195e-083	1	1	70.2395	9.28743	1	0	70.2395	46.8651	46.8651	166.973	0.796131	53.4722	9.28743	0	144.065	0	0
DATA	374	5	34	unmapped	0		0	GTGATGCGCTTAAAGCTGGACCGATTCACTTATGGCACTAATTGGGTAAAATGCTTTGAC	311	0	CUST_127367_PI248252247	CUST_127367_PI248252247	CUST_127367_PI248252247	Unknown	10701.3	242.431	0	1	2.911389e+003	2.912858e+002	0	0	66	2.395348e+003	2290	4.283539e+002	5.163154e+002	34	5.294118e+001	51	8.689740e+000	1.093418e+001	0	0	0	0	0	0	0	0	2325.03	232.621	1	1.57741e-241	1	1	70.3145	8.68974	1	0	70.3145	47.5395	47.5395	2357.8	0.798599	52.9412	8.68974	0	2334.84	0	0
DATA	375	5	35	unmapped	0		0	ATCGAGAAATATGCACGATATATCATGTCTAATGTCGAGGTCCAAAGTCGTCTGTCCGAG	313	0	CUST_8183_PI248252247	CUST_8183_PI248252247	CUST_8183_PI248252247	Unknown	10726.7	242.627	0	1	1.037090e+003	1.041180e+002	0	0	65	9.012000e+002	854	1.628663e+002	1.682751e+002	31	5.003226e+001	49	6.161622e+000	5.559750e+000	0	0	0	0	0	0	0	0	830.811	83.4087	1	6.53151e-184	1	1	70.3893	6.16162	1	0	70.3893	49.1849	49.1849	863.656	0.801098	50.0323	6.16162	0	840.631	0	0
DATA	376	5	36	unmapped	0		0	AACACCCCAGGTGATGGCATAGTGCTTGAGCACTAGATCAAGCTCTTCTAGCTCATCCAA	315	0	CUST_60036_PI248252247	CUST_60036_PI248252247	CUST_60036_PI248252247	Unknown	10751.5	242.352	0	1	1.213448e+001	9.271783e+000	0	0	66	8.021212e+001	79.5	1.261320e+001	1.130482e+001	21	5.195238e+001	52	4.565919e+000	3.706500e+000	0	0	0	0	0	0	0	0	9.75042	7.45016	1	0.000804856	1	0	70.4617	4.56592	1	0	70.4617	57.5363	57.5363	42.6681	0.80353	51.9524	4.56592	0	19.5963	1	0
DATA	377	5	37	unmapped	0		0	AGAGTGCATAGTACTCACCTGATGCTTATCGTGGACATGCTCGGACCTTCCTTAAAAGTT	317	0	CUST_113835_PI248252247	CUST_113835_PI248252247	CUST_113835_PI248252247	Unknown	10777.3	243.357	0	1	2.459816e+003	2.461522e+002	0	0	64	2.053328e+003	2011.5	3.627110e+002	4.646098e+002	30	5.583333e+001	55	8.362821e+000	9.822225e+000	0	0	0	0	0	0	0	0	1982.8	198.417	1	1.30738e-232	1	1	70.5303	8.36282	1	0	70.5303	46.8651	46.8651	2015.78	0.806076	55.8333	8.36282	0	1992.66	0	0
DATA	378	5	38	unmapped	0		0	TTCGGATTATGCAGCATATGATATACGTTGGCAAGGACGATTGTACCTTTTGGAATGAAG	319	0	CUST_52028_PI248252247	CUST_52028_PI248252247	CUST_52028_PI248252247	Unknown	10802.4	242.427	9.18613	1	9.186127e+000	9.135187e+000	1	0	63	6.355556e+001	63	7.621654e+000	7.413000e+000	34	5.341176e+001	53	8.220881e+000	7.227675e+000	0	0	0	0	0	0	0	0	-7.03809	7.38608	0	0.0145236	1	0	70.5936	8.22088	1	0	70.5936	57.5363	57.5363	26.0116	0.808531	53.4118	8.22088	0	2.85294	1	0
DATA	379	5	39	unmapped	0		0	AAGAATTCCTCGCGGATGAGATTTCCAAGACAGTAAATGTCAGCCTTGAACGGATTGGTG	321	0	CUST_56778_PI248252247	CUST_56778_PI248252247	CUST_56778_PI248252247	Unknown	10827.7	242.5	0	0	1.350846e+001	9.207135e+000	0	0	66	8.160606e+001	82	1.455375e+001	1.352873e+001	28	4.857143e+001	46.5	8.234654e+000	7.598325e+000	0	0	0	0	0	0	0	0	10.9552	7.46688	1	0.000180765	1	0	70.6509	8.23465	1	0	70.6509	65	65	44.0621	0.810989	48.5714	8.23465	0	20.8674	1	0
DATA	380	5	40	unmapped	0		0	CTTGTCAGTTACTTCATGGTGTAATCATCCGCTGCTTAGCATTGCTAAATAGTAATTAAT	323	0	CUST_153531_PI248252247	CUST_153531_PI248252247	CUST_153531_PI248252247	Unknown	10853.5	243.38	0	1	3.555545e+004	3.555557e+003	0	0	64	2.899469e+004	28422.3	4.783003e+003	5.741305e+003	26	5.507692e+001	51	1.154096e+001	1.130482e+001	0	0	1	0	0	0	0	0	28924	2892.41	1	0	1	1	70.7031	11.541	1	0	70.7031	47.5395	47.5395	28957.1	0.813489	55.0769	11.541	0	28933.9	0	0
DATA	381	5	41	unmapped	0		0	TCAAGGATGGGCGTGAGATCTAGGCGAGCAATGAGGATGTCGTTACCCATATCGGCCTGA	325	0	CUST_102398_PI248252247	CUST_102398_PI248252247	CUST_102398_PI248252247	Unknown	10878.5	242.5	0	1	2.526678e+001	9.399146e+000	2	0	66	9.136364e+001	90.5	1.254731e+001	1.408470e+001	33	5.266667e+001	52	7.696049e+000	7.413000e+000	0	0	0	0	0	0	0	0	20.6141	7.66835	1	3.29912e-011	1	0	70.7496	7.69605	1	0	70.7496	57.5363	57.5363	53.8196	0.815856	52.6667	7.69605	0	30.568	0	0
DATA	382	5	42	unmapped	0		0	GTAGAACTTGAACACATGTTATATTTTGTAAGATGGATACCTTCCGGTCCCGTTTATTAA	327	0	CUST_38039_PI248252247	CUST_38039_PI248252247	CUST_38039_PI248252247	Unknown	10904.3	243.38	0	1	2.709224e+004	2.709239e+003	0	0	65	2.223992e+004	21772.2	2.525047e+003	3.082866e+003	30	5.243333e+001	52.5	6.393333e+000	5.745075e+000	0	0	1	0	0	0	0	0	22169.1	2216.93	1	0	1	1	70.7834	6.39333	1	0	70.7834	47.5395	47.5395	22202.4	0.818284	52.4333	6.39333	0	22179.1	0	0
DATA	383	5	43	unmapped	0		0	GAGCAAAGGACCACTAGGTCCGATGTTGATGAACCATTGGCACTATGAAAAGGGCTCCTA	329	0	CUST_18697_PI248252247	CUST_18697_PI248252247	CUST_18697_PI248252247	Unknown	10929.6	243.265	0	1	6.232462e+002	6.297120e+001	0	0	65	5.822462e+002	580	6.901314e+001	7.338870e+001	33	5.206061e+001	53	7.833978e+000	8.895600e+000	0	0	0	0	0	0	0	0	511.443	51.6749	1	8.46095e-157	1	1	70.8031	7.83398	1	0	70.8031	46.5243	46.5243	544.702	0.820611	52.0606	7.83398	0	521.408	0	0
DATA	384	5	44	unmapped	0		0	GAGTGGATCATGAGGCCATCATGATGGTCATACCCATGCGCCCAAAATTACATGCATTTA	331	0	CUST_184505_PI248252247	CUST_184505_PI248252247	CUST_184505_PI248252247	Unknown	10955.2	243.408	0	1	4.798122e+002	4.881349e+001	0	0	64	4.656875e+002	454	6.508721e+001	6.727298e+001	33	5.448485e+001	56	7.790704e+000	8.154300e+000	0	0	0	0	0	0	0	0	394.846	40.1695	1	2.23083e-142	1	1	70.8413	7.7907	1	0	70.8413	46.5243	46.5243	428.144	0.822918	54.4848	7.7907	0	404.836	0	0
DATA	385	5	45	unmapped	0		0	CGTTAGACCATTACAAACAAAAAGATCTAGATGTACTAGTCGTGTTGTAGTTTTCGTTTG	333	0	CUST_110787_PI248252247	CUST_110787_PI248252247	CUST_110787_PI248252247	Unknown	10980.6	243.167	0	1	1.932475e+004	1.932496e+003	0	0	64	1.601705e+004	15444.5	2.249029e+003	2.845665e+003	28	5.210714e+001	49.5	8.512906e+000	7.042350e+000	0	0	0	0	0	0	0	0	15946.2	1594.63	1	0	1	1	70.8713	8.51291	1	0	70.8713	46.1809	46.1809	15979.5	0.825168	52.1071	8.51291	0	15956.2	0	0
DATA	386	5	46	unmapped	0		0	TGGGCACGCGCACGCCAGATACGGAGAAGCCGTGATACTAATTAGAACTTTGATATTTTA	335	0	CUST_177018_PI248252247	CUST_177018_PI248252247	CUST_177018_PI248252247	Unknown	11005.8	243.42	0	1	1.367940e+003	1.370850e+002	0	0	65	1.202646e+003	1183	1.705116e+002	2.157183e+002	28	5.235714e+001	51	8.274075e+000	8.339625e+000	0	0	0	0	0	0	0	0	1131.77	113.418	1	3.27606e-201	1	1	70.8774	8.27408	1	0	70.8774	46.1809	46.1809	1165.1	0.827353	52.3571	8.27408	0	1141.79	0	0
DATA	387	5	47	unmapped	0		0	AGCGAGTTTATTGACATCACCTTCGCAGTTGCGTATCAGTAACAGTTGTTTTGTTCCGCC	337	0	CUST_184344_PI248252247	CUST_184344_PI248252247	CUST_184344_PI248252247	Unknown	11031	242.681	0	1	6.266042e+001	1.088804e+001	1	0	64	1.228594e+002	120	1.813868e+001	1.704990e+001	37	5.221622e+001	51	8.141578e+000	8.154300e+000	0	0	0	0	0	0	0	0	51.9767	9.03161	1	1.18113e-037	1	1	70.8827	8.14158	1	0	70.8827	58.0869	58.0869	85.3154	0.829498	52.2162	8.14158	0	62.0083	0	0
DATA	388	5	48	unmapped	0		0	TGGATCATTAACGTCGAATACGCAAGGTGGATGTATTTTCTTTCATTTTCCCCACATTTT	339	0	CUST_45380_PI248252247	CUST_45380_PI248252247	CUST_45380_PI248252247	Unknown	11056.9	242.817	0	1	4.520307e+003	4.521179e+002	0	0	66	3.830197e+003	3719	7.304239e+002	9.349646e+002	33	5.503030e+001	54	8.751731e+000	7.413000e+000	0	0	0	0	0	0	0	0	3759.31	376.004	1	1.91257e-268	1	1	70.8827	8.75173	1	0	70.8827	46.8651	46.8651	3792.65	0.83165	55.0303	8.75173	0	3769.35	0	0
DATA	389	5	49	unmapped	0		0	AATCCAATCTGAGTCTTAAAATCTTCACGTTTCCTCTGATCTCTGAACTCGCGCATATGT	341	0	CUST_42525_PI248252247	CUST_42525_PI248252247	CUST_42525_PI248252247	Unknown	11082.1	242.591	0	1	1.451467e+001	8.977401e+000	1	0	63	8.300000e+001	83	1.141307e+001	1.111950e+001	27	5.281481e+001	51	5.980976e+000	5.559750e+000	0	0	0	0	0	0	0	0	12.101	7.48455	1	3.91438e-005	1	0	70.899	5.98098	1	0	70.899	45.1352	45.1352	45.456	0.83371	52.8148	5.98098	0	22.1705	1	0
DATA	390	5	50	unmapped	0		0	TGGGAGTTTATGGATTGCCAAACTTGATTTAGCGCCATGTCAGACCATTGCTTGTTAACC	343	0	CUST_33949_PI248252247	CUST_33949_PI248252247	CUST_33949_PI248252247	Unknown	11106.3	243.951	8.88817	0	8.888166e+000	8.838878e+000	1	0	64	6.628125e+001	64.5	1.115329e+001	1.093418e+001	35	5.308571e+001	53	7.716946e+000	8.154300e+000	0	0	0	0	0	0	0	0	-4.62749	7.38608	0	0.105766	1	0	70.9087	7.71695	1	0	70.9087	65	65	28.7373	0.835635	53.0857	7.71695	0	5.45943	1	0
DATA	391	5	51	unmapped	0		0	ACTTTGGCAAAGTATCTGAGCCAGTGACCAAAGCTCGTTTGACAGCCATAGATACCAAGA	345	0	CUST_41386_PI248252247	CUST_41386_PI248252247	CUST_41386_PI248252247	Unknown	11132.3	243.313	0	1	4.127061e+002	4.220198e+001	0	0	64	4.166406e+002	412.5	5.449723e+001	5.355892e+001	31	5.035484e+001	51	5.516934e+000	5.189100e+000	0	0	0	0	0	0	0	0	345.719	35.3521	1	5.44934e-135	1	1	70.9219	5.51693	1	0	70.9219	50.7771	50.7771	379.097	0.837687	50.3548	5.51693	0	355.846	0	0
DATA	392	5	52	unmapped	0		0	ACATTTGACGCTATTGAGAGCCTTGATAAATCATGACCAATCTCGGACTTCATGAAAGCG	347	0	CUST_5713_PI248252247	CUST_5713_PI248252247	CUST_5713_PI248252247	Unknown	11158	243.455	8.84534	0	8.845345e+000	8.796295e+000	2	0	60	6.123333e+001	61	8.082974e+000	9.636900e+000	34	5.170588e+001	51	7.081899e+000	6.301050e+000	0	0	0	0	0	0	0	0	-9.64823	7.38608	0	0.000908378	1	0	70.8816	7.0819	1	0	70.8816	65	65	23.6893	0.839681	51.7059	7.0819	0	0.465592	1	0
DATA	393	5	53	unmapped	0		0	AAACGGTCTTGATCACTGGCTCGCCATTCAATTTGAGGTACTTTTTTACGGTATTCCAAT	349	0	CUST_125327_PI248252247	CUST_125327_PI248252247	CUST_125327_PI248252247	Unknown	11183.6	243.5	0	1	7.911934e+003	7.912420e+002	0	0	66	6.729909e+003	6395	1.321879e+003	1.611957e+003	31	5.341935e+001	54	7.051119e+000	7.413000e+000	0	0	0	0	0	0	0	0	6659.05	665.946	1	1.78575e-300	1	1	70.8563	7.05112	1	0	70.8563	51.7088	51.7088	6692.37	0.841647	53.4194	7.05112	0	6669.17	0	0
DATA	394	5	54	unmapped	0		0	ACTTTTCAGCAACAACAATCACATTCAAGTTGAGAGCCTACTCACTGCAGCATTAGTACA	351	0	CUST_189924_PI248252247	CUST_189924_PI248252247	CUST_189924_PI248252247	Unknown	11208.6	243.427	8.80471	0	8.804715e+000	8.755890e+000	1	0	63	6.817460e+001	66	9.857926e+000	1.037820e+001	25	5.296000e+001	53	3.888873e+000	3.706500e+000	0	0	0	0	0	0	0	0	-2.6716	7.38608	0	0.348749	1	0	70.8462	3.88887	1	0	70.8462	65	65	30.6306	0.843556	52.96	3.88887	0	7.47619	1	0
DATA	395	5	55	unmapped	0		0	GCTATCGAGGTGGAGAGATTACCATGAAAAGCCATAGCATCAAATTTGATGATTAGAACC	353	0	CUST_28549_PI248252247	CUST_28549_PI248252247	CUST_28549_PI248252247	Unknown	11234.3	243.456	0	1	9.668693e+003	9.669087e+002	0	0	65	8.245846e+003	8019	1.351716e+003	1.716109e+003	31	5.270968e+001	52	7.699323e+000	5.930400e+000	0	0	0	0	0	0	0	0	8175.04	817.538	1	5.768e-312	1	1	70.8024	7.69932	1	0	70.8024	50.4627	50.4627	8208.3	0.845517	52.7097	7.69932	0	8185.19	0	0
DATA	396	5	56	unmapped	0		0	ACTTGATCTCGGCGCGGATAGACAATGCCATAGATGAAGGCCCAGACACCTATGCAGTAA	355	0	CUST_86525_PI248252247	CUST_86525_PI248252247	CUST_86525_PI248252247	Unknown	11259.5	243.5	8.76429	0	8.764289e+000	8.719214e+000	2	1	65	7.289231e+001	71	1.217980e+001	1.111950e+001	28	5.235714e+001	54	7.684589e+000	7.413000e+000	0	0	0	0	0	0	0	0	2.10108	7.38907	0	0.46088	1	0	70.7912	7.68459	1	0	70.7912	65	65	35.3483	0.847446	52.3571	7.68459	0	12.2825	1	0
DATA	397	5	57	unmapped	0		0	ACCCCGCTGCTCGCCGCAATCGGAAAGCGGGAAGCGCTTTCACCCAACACTTCATCTTCA	357	0	CUST_162122_PI248252247	CUST_162122_PI248252247	CUST_162122_PI248252247	Unknown	11284.9	243.5	0	1	5.679986e+001	1.038624e+001	0	0	64	1.190000e+002	120	1.602775e+001	1.890315e+001	40	5.145000e+001	49.5	6.834865e+000	7.413000e+000	0	0	0	0	0	0	0	0	48.2466	8.82222	1	1.07023e-034	1	1	70.7534	6.83487	1	0	70.7534	56.9804	56.9804	81.456	0.849414	51.45	6.83487	0	58.4419	0	0
DATA	398	5	58	unmapped	0		0	TAGTTACTCCACCGCTCCAGAAAAATGATAACATAGCACCCCGCATTTGTGAATAAATTA	359	0	CUST_14101_PI248252247	CUST_14101_PI248252247	CUST_14101_PI248252247	Unknown	11310.4	243.684	0	1	1.122068e+003	1.125417e+002	0	0	65	1.026092e+003	995	1.756688e+002	2.016336e+002	30	5.393333e+001	54	7.869335e+000	7.227675e+000	0	0	0	0	0	0	0	0	955.345	95.8196	1	1.00078e-191	1	1	70.7476	7.86934	1	0	70.7476	50.7771	50.7771	988.548	0.851414	53.9333	7.86934	0	965.59	0	0
DATA	399	5	59	unmapped	0		0	ATCTCCCTGGTTGATCCAGACCTTTTTCCTCATCTTGCCTCGAATATGGGCTAATCTCTT	361	0	CUST_43290_PI248252247	CUST_43290_PI248252247	CUST_43290_PI248252247	Unknown	11336.1	243.56	0	1	2.663249e+002	2.800320e+001	0	0	63	2.980476e+002	292	5.170338e+001	5.448555e+001	23	5.465217e+001	53	7.940739e+000	8.524950e+000	0	0	0	0	0	0	0	0	227.308	23.9007	1	8.22018e-112	1	1	70.7397	7.94074	1	0	70.7397	48.8603	48.8603	260.504	0.853498	54.6522	7.94074	0	237.608	0	0
DATA	400	5	60	unmapped	0		0	CAGGGTACTTCATTCCTAAGGGGTCGATTGTCTTGGCCAATATACATTTCATGATGAACG	363	0	CUST_53794_PI248252247	CUST_53794_PI248252247	CUST_53794_PI248252247	Unknown	11360.6	243.457	0	1	4.827628e+002	4.904214e+001	0	0	64	4.837500e+002	476	1.025067e+002	1.160134e+002	28	4.928571e+001	50	4.336385e+000	3.706500e+000	0	0	0	0	0	0	0	0	413.026	41.9578	1	6.95738e-145	1	1	70.7238	4.33638	1	0	70.7238	51.0895	51.0895	446.206	0.855547	49.2857	4.33638	0	423.375	0	0
DATA	401	5	61	unmapped	0		0	AGGAATTACCGCCTGACCCATGTCATCATGGGTATGACGACAATTCCAAGGCTGTTTTTT	365	0	CUST_12802_PI248252247	CUST_12802_PI248252247	CUST_12802_PI248252247	Unknown	11387	243.792	0	1	6.425841e+001	1.074383e+001	0	0	65	1.258308e+002	128	1.859735e+001	1.927380e+001	33	5.036364e+001	50	5.605902e+000	5.930400e+000	0	0	0	0	0	0	0	0	55.1216	9.21619	1	4.48505e-040	1	1	70.7091	5.6059	1	0	70.7091	46.8651	46.8651	88.2868	0.857812	50.3636	5.6059	0	65.5277	0	0
DATA	402	5	62	unmapped	0		0	CAAAACTTACCGCAAGTAAGCTGATAAGAAACAAAAGCAATTAGCCACTCGTTTTTCTTT	367	0	CUST_40576_PI248252247	CUST_40576_PI248252247	CUST_40576_PI248252247	Unknown	11411.9	243.614	0	1	1.451241e+003	1.453780e+002	1	0	63	1.318873e+003	1267	2.190310e+002	2.134944e+002	26	5.703846e+001	56.5	9.083967e+000	8.895600e+000	0	0	0	0	0	0	0	0	1248.19	125.037	1	1.08116e-206	1	1	70.6828	9.08397	1	0	70.6828	57.259	57.259	1281.33	0.860084	57.0385	9.08397	0	1258.65	0	0
DATA	403	5	63	unmapped	0		0	ATCTCCCCGTTAATATGGTTCGTTATCGAAATTCTCGTTTTCCTTGTGTACTATTACGTT	369	0	CUST_156597_PI248252247	CUST_156597_PI248252247	CUST_156597_PI248252247	Unknown	11437.5	244	0	1	2.031685e+002	2.204791e+001	2	0	60	2.459000e+002	247	3.920035e+001	3.669435e+001	32	5.331250e+001	53	6.087732e+000	6.115725e+000	0	0	0	0	0	0	0	0	175.231	19.0162	1	1.31797e-097	1	1	70.6686	6.08773	1	0	70.6686	54.1152	54.1152	208.356	0.862493	53.3125	6.08773	0	185.752	0	0
DATA	404	5	64	unmapped	0		0	CCGTCGATGTACTCATGTCAGCAAAGAAATCAAGTAGTTTTGTTAACATGGCAAATAATA	371	0	CUST_120727_PI248252247	CUST_120727_PI248252247	CUST_120727_PI248252247	Unknown	11462.6	244.027	0	1	1.635522e+004	1.635545e+003	0	0	63	1.421825e+004	13786	2.240890e+003	2.931471e+003	25	5.132000e+001	49	6.920501e+000	8.154300e+000	0	0	0	0	0	0	0	0	14147.6	1414.78	1	0	1	1	70.643	6.9205	1	0	70.643	48.5334	48.5334	14180.7	0.865021	51.32	6.9205	0	14158.2	0	0
DATA	405	5	65	unmapped	0		0	GGAATGTTTCTTATATTCTGACGGGTTATTCGAAGGGTATGCAGTTCTGTTGTCGACGTA	373	0	CUST_177049_PI248252247	CUST_177049_PI248252247	CUST_177049_PI248252247	Unknown	11488.1	244.065	0	1	2.232706e+002	2.389447e+001	0	0	67	2.643284e+002	265	4.382589e+001	4.410735e+001	28	5.507143e+001	53	9.595248e+000	1.130482e+001	0	0	0	0	0	0	0	0	193.746	20.7347	1	4.56348e-103	1	1	70.5827	9.59525	1	0	70.5827	54.4085	54.4085	226.784	0.867762	55.0714	9.59525	0	204.355	0	0
DATA	406	5	66	unmapped	0		0	TGCGCGCCAAATGACTTGAGGCTGCTGTCGATGCTACCTCAGCACTATGCTTCCCTACCA	375	0	CUST_204841_PI248252247	CUST_204841_PI248252247	CUST_204841_PI248252247	Unknown	11513.4	244.26	0	1	1.006609e+003	1.010178e+002	0	0	66	9.469242e+002	923.5	1.203984e+002	1.187933e+002	32	5.371875e+001	53.5	6.526543e+000	6.115725e+000	0	0	0	0	0	0	0	0	876.409	87.9516	1	6.69606e-187	1	1	70.5148	6.52654	1	0	70.5148	49.5074	49.5074	909.38	0.870655	53.7188	6.52654	0	887.045	0	0
DATA	407	5	67	unmapped	0		0	GTAGTGGACAGGCTAGTGAGAGATATCAGCACGAAGCCGAGGGTGACGAGGTTCCAGATC	377	0	CUST_95146_PI248252247	CUST_95146_PI248252247	CUST_95146_PI248252247	Unknown	11539.1	244.289	0	1	1.817490e+003	1.819454e+002	0	0	66	1.658606e+003	1612.5	2.771332e+002	2.820646e+002	35	5.171429e+001	53	6.350412e+000	5.559750e+000	0	0	0	0	0	0	0	0	1588.16	158.988	1	3.51365e-220	1	1	70.4435	6.35041	1	0	70.4435	49.1849	49.1849	1621.06	0.873822	51.7143	6.35041	0	1598.83	0	0
DATA	408	5	68	unmapped	0		0	TTTCAGTGATCCAGAGAAGATCGGGAAACATAGTGGCAAACCTAAGCATCGTCGAGAGAT	379	0	CUST_88613_PI248252247	CUST_88613_PI248252247	CUST_88613_PI248252247	Unknown	11564.4	244.513	0	1	5.276445e+002	5.343211e+001	0	0	65	5.331846e+002	541	9.677211e+001	1.074885e+002	34	5.114706e+001	51.5	8.985282e+000	1.000755e+001	0	0	0	0	0	0	0	0	462.828	46.8685	1	3.15334e-151	1	1	70.3566	8.98528	1	0	70.3566	49.8279	49.8279	495.641	0.877159	51.1471	8.98528	0	473.51	0	0
DATA	409	5	69	unmapped	0		0	TCCGAAATAATCGATTTCAAGAGATAATACGAGCTGCGTGGACGAAATACAGCTTCCCTG	381	0	CUST_45570_PI248252247	CUST_45570_PI248252247	CUST_45570_PI248252247	Unknown	11589.6	244.427	8.43243	0	8.432434e+000	8.385673e+000	0	0	64	6.804688e+001	67	1.124677e+001	1.149015e+001	30	5.066667e+001	50.5	7.940873e+000	7.783650e+000	0	0	0	0	0	0	0	0	-2.21627	7.38608	0	0.436728	1	0	70.2631	7.94087	1	1	70.2631	65	65	30.5029	0.880797	50.6667	7.94087	0	8.4822	1	0
DATA	410	5	70	unmapped	0		0	TTTCATTGAGGCTGAATGAAATTGACGCAGTTGAGTTAACAATAGCAATAGGCTATGAGT	383	0	CUST_117966_PI248252247	CUST_117966_PI248252247	CUST_117966_PI248252247	Unknown	11615.1	244.5	8.3946	1	8.394601e+000	8.348050e+000	1	6	57	6.812281e+001	67	1.067887e+001	1.186080e+001	25	5.316000e+001	55	1.139327e+001	8.895600e+000	0	0	0	0	0	0	0	0	-2.03761	7.38608	0	0.474505	1	0	70.1604	11.3933	1	0	70.1604	56.9804	56.9804	30.5788	0.884767	53.16	11.3933	0	8.67315	1	0
DATA	411	5	71	unmapped	0		0	CCTTTTCCCCTGGTGTAATGTCTTGCCCACTTGTTTGTCATAGATGGACTACAATAGATT	385	0	CUST_125576_PI248252247	CUST_125576_PI248252247	CUST_125576_PI248252247	Unknown	11640.7	244.4	0	1	2.630002e+004	2.630015e+003	0	0	65	2.345378e+004	22625	3.917949e+003	4.347267e+003	33	5.784848e+001	55	1.109651e+001	1.260210e+001	0	0	1	0	0	0	0	0	23383.7	2338.39	1	0	1	1	70.0469	11.0965	1	0	70.0469	50.7771	50.7771	23416.2	0.889115	57.8485	11.0965	0	23394.5	0	0
DATA	412	5	72	unmapped	0		0	ATGGGTGTGGTGGAAATGCTCGTGTGTGTGTATGTAGAAGGTGTAGATACGTGCTACGAC	387	0	CUST_192700_PI248252247	CUST_192700_PI248252247	CUST_192700_PI248252247	Unknown	11666.1	244.289	0	1	1.176284e+004	1.176313e+003	0	0	65	1.058369e+004	9905	2.404921e+003	2.919981e+003	34	5.344118e+001	54	6.747350e+000	5.745075e+000	0	0	0	0	0	0	0	0	10513.8	1051.4	1	0	1	1	69.9179	6.74735	1	0	69.9179	51.4001	51.4001	10546.1	0.893813	53.4412	6.74735	0	10524.5	0	0
DATA	413	5	73	unmapped	0		0	CAAACGGAAGTGGGTACGGATGACGTCTCCAAAGGGATCGGGTGGATTTTTCAAGTTGCC	389	0	CUST_11352_PI248252247	CUST_11352_PI248252247	CUST_11352_PI248252247	Unknown	11691.3	244.537	0	1	2.675833e+001	8.642157e+000	0	0	66	9.383333e+001	92.5	1.512876e+001	1.649393e+001	29	5.165517e+001	50	6.945069e+000	5.930400e+000	0	0	0	0	0	0	0	0	24.0511	7.7678	1	4.84536e-014	1	0	69.7822	6.94507	1	0	69.7822	51.4001	51.4001	56.2893	0.898827	51.6552	6.94507	0	34.7573	0	0
DATA	414	5	74	unmapped	0		0	CTCGCAACAGATGGATTTGAGCGTATTGCAGAAGACGCACGTGCCATTTTCAATTCAAAA	391	0	CUST_121691_PI248252247	CUST_121691_PI248252247	CUST_121691_PI248252247	Unknown	11716.4	244.74	0	1	8.249545e+003	8.249949e+002	0	0	66	7.529470e+003	7344	1.157511e+003	1.259098e+003	24	5.387500e+001	52	8.911705e+000	8.524950e+000	0	0	0	0	0	0	0	0	7459.83	746.02	1	7.76452e-307	1	1	69.638	8.9117	1	0	69.638	49.5074	49.5074	7491.93	0.904272	53.875	8.9117	0	7470.53	0	0
DATA	415	5	75	unmapped	0		0	TCCTACAGCCGAAGCACCAGACCATACAAGTATCGGCGTGGGTTTAGTGACAGGATTAGA	393	0	CUST_218379_PI248252247	CUST_218379_PI248252247	CUST_218379_PI248252247	Unknown	11742	244.545	0	1	2.522826e+002	2.650071e+001	0	0	62	2.991613e+002	296.5	4.899689e+001	5.633880e+001	27	5.051852e+001	49	8.554668e+000	7.042350e+000	0	0	0	0	0	0	0	0	229.675	24.1259	1	2.21676e-112	1	1	69.4862	8.55467	1	0	69.4862	55.8519	55.8519	261.617	0.910388	50.5185	8.55467	0	240.358	0	0
DATA	416	5	76	unmapped	0		0	CCTCACCGGGTCTCCAAGACCAAGTCTACCTTTGTTGCTCGTCGCCCATCGACTTTCTAA	395	0	CUST_149685_PI248252247	CUST_149685_PI248252247	CUST_149685_PI248252247	Unknown	11767.5	244.648	0	1	1.887836e+005	1.887836e+004	0	3	63	1.731791e+005	169790	1.622014e+004	2.013097e+004	32	5.368750e+001	51	1.361554e+001	1.278742e+001	0	0	1	0	0	0	0	0	173110	17311	1	0	1	1	69.3244	13.6155	1	0	69.3244	57.5363	57.5363	173142	0.916975	53.6875	13.6155	0	173120	0	0
DATA	417	5	77	unmapped	0		0	TCACATTTCCCCTTGAAGGACTCTTCACTTAGAAGATTTACATCACATTATCTACATTGC	397	0	CUST_135355_PI248252247	CUST_135355_PI248252247	CUST_135355_PI248252247	Unknown	11793.1	244.924	0	1	2.592833e+003	2.594064e+002	0	0	67	2.465284e+003	2416	3.835897e+002	4.981536e+002	25	4.908000e+001	49	8.553362e+000	9.636900e+000	0	0	0	0	0	0	0	0	2396.12	239.726	1	3.24375e-243	1	1	69.1641	8.55336	1	0	69.1641	49.5074	49.5074	2427.74	0.924132	49.08	8.55336	0	2406.77	0	0
DATA	418	5	78		66	Structural	0		1	1	DarkCorner	DarkCorner	DarkCorner		11818	244.898	7.97071	1	7.970707e+000	7.926507e+000	2	1	64	5.928125e+001	59	6.876389e+000	7.413000e+000	39	5.174359e+001	51	8.653317e+000	8.154300e+000	0	0	0	0	0	0	0	0	-9.71695	7.38608	0	0.000837473	1	0	68.9982	8.65332	1	0	68.9982	54.4085	54.4085	21.7373	0.93182	51.7436	8.65332	0	0.921794	0	0
DATA	419	5	79		66	Structural	0		1	1	DarkCorner	DarkCorner	DarkCorner		11844.4	245.292	7.89649	0	7.896493e+000	7.852705e+000	0	0	65	5.910769e+001	60	9.735764e+000	1.111950e+001	44	4.879545e+001	48.5	5.324710e+000	4.633125e+000	0	0	0	0	0	0	0	0	-9.73432	7.38608	0	0.000820393	1	0	68.842	5.32471	1	0	68.842	65	65	21.5637	0.940578	48.7955	5.32471	0	0.910821	0	0
DATA	420	5	80		66	Structural	0		1	1	DarkCorner	DarkCorner	DarkCorner		11869.5	244.632	7.81848	1	7.818478e+000	7.775122e+000	1	0	64	5.871875e+001	58	9.839133e+000	9.636900e+000	27	4.877778e+001	49	5.672697e+000	4.818450e+000	0	0	0	0	0	0	0	0	-9.96559	7.38608	0	0.000621999	1	0	68.6843	5.6727	1	0	68.6843	46.5243	46.5243	21.1748	0.949963	48.7778	5.6727	0	0.687696	0	0
DATA	421	5	81		66	Structural	0		1	1	DarkCorner	DarkCorner	DarkCorner		11894.1	244.619	7.7388	1	7.738802e+000	7.695888e+000	0	0	64	6.170313e+001	60.5	1.011628e+001	1.037820e+001	33	5.233333e+001	54	4.621057e+000	4.447800e+000	0	0	0	0	0	0	0	0	-6.78	7.38608	0	0.0184549	1	0	68.4831	4.62106	1	0	68.4831	44.0646	44.0646	24.1591	0.959744	52.3333	4.62106	0	3.83481	0	0
DATA	422	5	82		66	Structural	0		1	1	DarkCorner	DarkCorner	DarkCorner		11919.7	245.634	7.65303	0	7.653034e+000	7.610596e+000	1	0	64	5.884375e+001	57.5	8.788916e+000	6.857025e+000	41	5.160976e+001	52	6.284417e+000	5.930400e+000	0	0	0	0	0	0	0	0	-9.4559	7.38608	0	0.00113789	1	0	68.2996	6.28442	1	0	68.2996	65	65	21.2998	0.970499	51.6098	6.28442	0	1.14372	0	0
DATA	423	5	83		66	Structural	0		1	1	DarkCorner	DarkCorner	DarkCorner		11946	244.853	7.55391	1	7.553910e+000	7.512022e+000	1	0	65	5.956923e+001	58	8.321601e+000	9.636900e+000	34	4.935294e+001	50	4.984110e+000	4.447800e+000	0	0	0	0	0	0	0	0	-8.52965	7.38608	0	0.00321591	1	0	68.0989	4.98411	1	0	68.0989	46.8651	46.8651	22.0252	0.983235	49.3529	4.98411	0	2.05908	0	0
DATA	424	5	84		66	Structural	0		1	1	DarkCorner	DarkCorner	DarkCorner		11970.9	245.99	7.46017	1	7.460167e+000	7.418798e+000	0	0	67	5.974627e+001	60	8.830634e+000	8.154300e+000	37	5.056757e+001	51	5.790512e+000	5.930400e+000	0	0	0	0	0	0	0	0	-8.16238	7.38608	0	0.00475204	1	0	67.9087	5.79051	1	0	67.9087	54.9904	54.9904	22.2023	0.99559	50.5676	5.79051	0	2.4081	0	0
DATA	425	5	85		66	Structural	0		1	1	DarkCorner	DarkCorner	DarkCorner		11996.1	245.291	7.35411	1	7.354113e+000	7.313333e+000	1	0	65	5.972308e+001	61	7.882948e+000	6.671700e+000	47	5.051064e+001	49	7.216745e+000	7.042350e+000	0	0	0	0	0	0	0	0	-8.00706	7.38608	0	0.00558432	1	0	67.7301	7.21674	1	0	67.7301	52.6241	52.6241	22.1791	1.00995	50.5106	7.21674	0	2.57556	0	0
DATA	426	6	1		66	Structural	0		1	1	DarkCorner	DarkCorner	DarkCorner		9875.42	247.427	8.80985	0	8.809847e+000	8.760994e+000	2	0	62	5.616129e+001	56	6.799695e+000	7.042350e+000	67	5.113433e+001	51	6.089971e+000	5.930400e+000	0	0	0	0	0	0	0	0	-13.6484	7.38608	0	4.23887e-006	1	0	69.8097	6.08997	1	0	69.8097	65	65	18.6173	0.843064	51.1343	6.08997	0	0.0508915	0	0
DATA	427	6	2		66	Structural	0		1	1	DarkCorner	DarkCorner	DarkCorner		9901.48	247.867	8.92251	0	8.922508e+000	8.873030e+000	6	1	57	5.729825e+001	57	6.724064e+000	5.189100e+000	41	5.051220e+001	51	7.807439e+000	7.413000e+000	0	0	0	0	0	0	0	0	-12.5488	7.38608	0	2.09449e-005	1	0	69.847	7.80744	1	0	69.847	65	65	19.7542	0.832419	50.5122	7.80744	0	0.965965	0	0
DATA	428	6	3		66	Structural	0		1	1	DarkCorner	DarkCorner	DarkCorner		9925.94	246.813	9.01708	0	9.017079e+000	8.967077e+000	4	0	62	5.611290e+001	54	7.901245e+000	8.524950e+000	41	5.014634e+001	50	5.676975e+000	6.671700e+000	0	0	0	0	0	0	0	0	-13.7352	7.38608	0	3.72325e-006	1	0	69.8481	5.67698	1	0	69.8481	65	65	18.5689	0.823689	50.1463	5.67698	0	-0.411794	0	0
DATA	429	6	4		66	Structural	0		1	1	DarkCorner	DarkCorner	DarkCorner		9950.62	247.123	9.10653	1	9.106527e+000	9.056029e+000	1	0	63	5.758730e+001	57	8.984996e+000	8.154300e+000	38	5.189474e+001	49.5	9.494777e+000	1.019287e+001	0	0	0	0	0	0	0	0	-12.2784	7.38608	0	3.06079e-005	1	0	69.8657	9.49478	1	0	69.8657	50.4627	50.4627	20.0433	0.815598	51.8947	9.49478	0	0.862573	0	0
DATA	430	6	5		66	Structural	0		1	1	DarkCorner	DarkCorner	DarkCorner		9976.07	246.859	9.18931	0	9.189314e+000	9.138357e+000	1	0	65	5.958462e+001	58	7.623755e+000	8.154300e+000	39	4.966667e+001	48	7.001253e+000	5.930400e+000	0	0	0	0	0	0	0	0	-10.2824	7.38608	0	0.000422527	1	0	69.867	7.00125	1	0	69.867	65	65	22.0406	0.80825	49.6667	7.00125	0	2.66281	0	0
DATA	431	6	6		66	Structural	0		1	1	DarkCorner	DarkCorner	DarkCorner		10001.1	248.4	9.26505	1	9.265047e+000	9.213670e+000	2	0	62	5.880645e+001	58	8.693013e+000	8.154300e+000	53	5.049057e+001	49	7.337005e+000	6.671700e+000	0	0	0	0	0	0	0	0	-11.0668	7.38608	0	0.000156449	1	0	69.8733	7.337	1	0	69.8733	39.8942	39.8942	21.2625	0.801644	50.4906	7.337	0	1.68208	0	0
DATA	432	6	7		66	Structural	0		1	1	DarkCorner	DarkCorner	DarkCorner		10027.7	247.642	9.33349	1	9.333491e+000	9.281734e+000	0	0	66	5.993939e+001	58.5	9.067064e+000	9.451575e+000	58	5.205172e+001	51	7.375689e+000	7.968975e+000	0	0	0	0	0	0	0	0	-9.9226	7.38608	0	0.000655076	1	0	69.862	7.37569	1	0	69.862	54.4085	54.4085	22.3954	0.795765	52.0517	7.37569	0	2.62295	0	0
DATA	433	6	8		66	Structural	0		1	1	DarkCorner	DarkCorner	DarkCorner		10053.4	247.573	9.39248	1	9.392476e+000	9.340392e+000	0	0	64	6.217188e+001	61	1.061229e+001	1.186080e+001	32	5.221875e+001	51	7.338517e+000	7.598325e+000	0	0	0	0	0	0	0	0	-7.67944	7.38608	0	0.00779145	1	0	69.8513	7.33852	1	0	69.8513	57.5363	57.5363	24.6279	0.790768	52.2188	7.33852	0	4.66974	0	0
DATA	434	6	9	unmapped	0		0	GGGGAGAGTGGGCTTGAATCTTATATTAGACAAGTCATGAGTAATAGCAGGCCAATGTTG	262	0	CUST_125606_PI248252247	CUST_125606_PI248252247	CUST_125606_PI248252247	Unknown	10078.6	248.092	0	1	9.417311e+003	9.417779e+002	0	0	64	7.476563e+003	7109.5	1.480529e+003	1.802286e+003	34	5.532353e+001	53.5	6.686579e+000	7.413000e+000	0	0	0	0	0	0	0	0	7406.72	740.709	1	1.95178e-306	1	1	69.8455	6.68658	1	0	69.8455	49.1849	49.1849	7439.02	0.7865	55.3235	6.68658	0	7418.88	0	0
DATA	435	6	10	unmapped	0		0	AAGAAAAGGAAGCTCGTCGAAAGCGGCGACAAATGCGCCTGGCTAAGGCTGGTATGGCTG	264	0	CUST_188100_PI248252247	CUST_188100_PI248252247	CUST_188100_PI248252247	Unknown	10104	248	0	1	2.673254e+003	2.674919e+002	0	0	69	2.162696e+003	2126	2.433943e+002	2.386986e+002	28	5.496429e+001	54.5	6.161302e+000	5.374425e+000	0	0	0	0	0	0	0	0	2092.86	209.416	1	1.23227e-235	1	1	69.84	6.1613	1	0	69.84	54.9904	54.9904	2125.15	0.782887	54.9643	6.1613	0	2104.84	0	0
DATA	436	6	11	unmapped	0		0	CCATTATTGTCCGCTCAGTCGTCGTATATTATACTTCTCTCTATTCCCTGGCTTGGTTCT	266	0	CUST_127130_PI248252247	CUST_127130_PI248252247	CUST_127130_PI248252247	Unknown	10129.6	248.092	0	1	2.337314e+004	2.337334e+003	0	0	64	1.829686e+004	17638	3.275066e+003	3.831409e+003	29	5.686207e+001	54	1.265962e+001	1.334340e+001	0	0	0	0	0	0	0	0	18227	1822.72	1	0	1	1	69.8274	12.6596	1	0	69.8274	49.1849	49.1849	18259.3	0.779828	56.8621	12.6596	0	18238.8	0	0
DATA	437	6	12	unmapped	0		0	GAACTATGTGATGCCCTCCTGTAACGACTTGAAGAACATGATTTGATTTGATTTTCTTTT	268	0	CUST_163592_PI248252247	CUST_163592_PI248252247	CUST_163592_PI248252247	Unknown	10155.2	248.303	0	1	1.203583e+004	1.203620e+003	0	0	65	9.425477e+003	9014	1.827741e+003	2.256517e+003	33	5.278788e+001	52	8.388078e+000	6.671700e+000	0	0	0	0	0	0	0	0	9355.67	935.597	1	1.5983e-319	1	1	69.8024	8.38808	1	0	69.8024	48.5334	48.5334	9387.93	0.777319	52.7879	8.38808	0	9367.28	0	0
DATA	438	6	13	unmapped	0		0	AATCAACGATGGAGTCGTCGACAAAAGCAAGTACCGAGCGTTGGTACCCGGTCCCGAAAA	270	0	CUST_163671_PI248252247	CUST_163671_PI248252247	CUST_163671_PI248252247	Unknown	10180.3	248.2	0	1	7.012364e+003	7.013011e+002	0	0	65	5.507000e+003	5287	6.516090e+002	8.161713e+002	26	5.069231e+001	51	5.304860e+000	4.818450e+000	0	0	0	0	0	0	0	0	5437.23	543.773	1	4.05523e-289	1	1	69.7738	5.30486	1	0	69.7738	50.7771	50.7771	5469.46	0.775377	50.6923	5.30486	0	5448.65	0	0
DATA	439	6	14	unmapped	0		0	ATCAGAAAGATTACGTGCGAGAAGGAGATATGGCCCAATATCTATATTCACGAAAGCAAA	272	0	CUST_144028_PI248252247	CUST_144028_PI248252247	CUST_144028_PI248252247	Unknown	10205.5	248.352	0	1	2.088644e+003	2.090823e+002	0	0	66	1.686121e+003	1608	2.972317e+002	3.374768e+002	25	5.276000e+001	55	5.577335e+000	5.189100e+000	0	0	0	0	0	0	0	0	1616.35	161.804	1	3.63473e-221	1	1	69.7694	5.57734	1	0	69.7694	57.5363	57.5363	1648.58	0.773876	52.76	5.57734	0	1627.61	0	0
DATA	440	6	15	unmapped	0		0	TTCCCTGAAGATGACGGATCGGCTCTTGAATCCGATTACGATGAAAGGGACATTACAGAA	274	0	CUST_81086_PI248252247	CUST_81086_PI248252247	CUST_81086_PI248252247	Unknown	10231.2	248.372	0	1	1.045921e+002	1.416838e+001	1	0	64	1.506094e+002	152	1.928452e+001	2.075640e+001	33	5.278788e+001	51	5.475842e+000	6.671700e+000	0	0	0	0	0	0	0	0	80.8283	10.9493	1	1.93547e-057	1	1	69.781	5.47584	1	0	69.781	52.0157	52.0157	113.065	0.772796	52.7879	5.47584	0	91.9507	0	0
DATA	441	6	16	unmapped	0		0	TAAGTGAGGAAATCGGGCAGATCAAAGAACTGGCATCGTGCAAAGAGTTCAGGTTTCATA	276	0	CUST_108052_PI248252247	CUST_108052_PI248252247	CUST_108052_PI248252247	Unknown	10257	248.409	9.61925	1	9.619253e+000	9.602055e+000	0	0	64	7.618750e+001	77	1.536526e+001	1.445535e+001	33	5.269697e+001	52	7.609553e+000	7.413000e+000	0	0	0	0	0	0	0	0	6.42672	7.41399	0	0.0253518	1	0	69.7608	7.60955	1	0	69.7608	45.4864	45.4864	38.6435	0.772125	52.697	7.60955	0	17.3814	1	0
DATA	442	6	17	unmapped	0		0	AAGTTATTTGTTCCTTGAAATTTTGGTTACATGGCCATGCCATACACGCCTCACTTTTTT	278	0	CUST_65108_PI248252247	CUST_65108_PI248252247	CUST_65108_PI248252247	Unknown	10282	248.863	0	1	3.152667e+003	3.154119e+002	0	0	66	2.503061e+003	2487	3.325496e+002	4.043791e+002	38	5.165789e+001	49.5	7.850895e+000	7.968975e+000	0	0	0	0	0	0	0	0	2433.3	243.442	1	4.45186e-244	1	1	69.7601	7.8509	1	0	69.7601	46.8651	46.8651	2465.52	0.771823	51.6579	7.8509	0	2444.11	0	0
DATA	443	6	18	unmapped	0		0	ATTGACCCCGTCATTATTACGCTTTTCTCTGAAAAGGGATTCTTGACCAAATTCGTAAAG	280	0	CUST_124187_PI248252247	CUST_124187_PI248252247	CUST_124187_PI248252247	Unknown	10307.1	248.707	0	1	5.252815e+003	5.253687e+002	0	0	66	4.124303e+003	3987	6.361217e+002	7.970828e+002	31	5.025806e+001	50	7.080338e+000	6.301050e+000	0	0	0	0	0	0	0	0	4054.54	405.521	1	1.11301e-272	1	1	69.7664	7.08034	1	0	69.7664	50.7771	50.7771	4086.76	0.771879	50.2581	7.08034	0	4065.22	0	0
DATA	444	6	19	unmapped	0		0	ACGAATGTGCTGCCCAGTATAACTAGGTATCCCAACTTCCTCTTAGTCGATTTCTACGAG	282	0	CUST_74825_PI248252247	CUST_74825_PI248252247	CUST_74825_PI248252247	Unknown	10332.5	248.769	0	1	5.692025e+003	5.692828e+002	0	0	66	4.465364e+003	4350.5	6.383937e+002	7.642803e+002	30	5.140000e+001	51	5.863975e+000	5.745075e+000	0	0	0	0	0	0	0	0	4395.6	439.622	1	3.32542e-277	1	1	69.7642	5.86398	1	0	69.7642	49.8279	49.8279	4427.82	0.772238	51.4	5.86398	0	4406.15	0	0
DATA	445	6	20	unmapped	0		0	AATGGGTTTCAGAGCGTTTATTAGTATTGTCCCGATTCCCAATCGATAAGAGTGCCGTAG	284	0	CUST_140279_PI248252247	CUST_140279_PI248252247	CUST_140279_PI248252247	Unknown	10357.9	248.5	9.60969	0	9.609686e+000	9.556398e+000	0	0	64	6.193750e+001	61.5	8.956464e+000	9.822225e+000	34	5.073529e+001	50	5.100854e+000	5.003775e+000	0	0	0	0	0	0	0	0	-7.79922	7.38608	0	0.00690617	1	0	69.7367	5.10085	1	0	69.7367	65	65	24.3935	0.772894	50.7353	5.10085	0	2.60326	1	0
DATA	446	6	21	unmapped	0		0	TCGATGCCGTGTACATAGGCACTCCACATACATATCATTATCCGAATGCTCTTGAAGCAA	286	0	CUST_10889_PI248252247	CUST_10889_PI248252247	CUST_10889_PI248252247	Unknown	10383.6	248.933	0	1	3.482288e+002	3.610737e+001	2	0	62	3.391774e+002	338	4.691448e+001	4.132748e+001	28	5.082143e+001	48.5	6.566207e+000	6.671700e+000	0	0	0	0	0	0	0	0	269.462	27.9401	1	3.49021e-121	1	1	69.7158	6.56621	1	0	69.7158	49.1849	49.1849	301.633	0.773806	50.8214	6.56621	0	279.718	0	0
DATA	447	6	22	unmapped	0		0	AGGGGATGAGTGGCGTTGACGAGAACATAATCAAAATCAACTGTTTATTGAAGTCAAATG	288	0	CUST_103888_PI248252247	CUST_103888_PI248252247	CUST_103888_PI248252247	Unknown	10408.6	249.092	0	1	3.846395e+004	3.846406e+003	0	0	65	2.987674e+004	28824.8	3.855605e+003	4.290440e+003	24	5.483333e+001	53.5	8.605694e+000	6.486375e+000	0	0	1	0	0	0	0	0	29807	2980.71	1	0	1	1	69.7061	8.60569	1	0	69.7061	49.1849	49.1849	29839.2	0.774934	54.8333	8.60569	0	29817.2	0	0
DATA	448	6	23	unmapped	0		0	AGTGTCAAGACGAGCGCAGGTAGCTAGACGTTGCTAGGCTAGGGTTTAGTTTGTGTGTTG	290	0	CUST_94521_PI248252247	CUST_94521_PI248252247	CUST_94521_PI248252247	Unknown	10434.6	249.099	0	1	2.673958e+002	2.838174e+001	1	0	62	2.772903e+002	279.5	4.409096e+001	4.855515e+001	25	5.264000e+001	51	8.336066e+000	8.895600e+000	0	0	0	0	0	0	0	0	207.588	22.0336	1	7.76475e-107	1	1	69.7027	8.33607	1	0	69.7027	47.8731	47.8731	239.746	0.776331	52.64	8.33607	0	217.602	0	0
DATA	449	6	24	unmapped	0		0	CCTCGCGAACATCAAAGAAGAGTTCCAAAACAAAACGCAAAATGGAGAGGAAAGTCGGAT	292	0	CUST_23871_PI248252247	CUST_23871_PI248252247	CUST_23871_PI248252247	Unknown	10459.7	249.38	0	1	3.076597e+002	3.219791e+001	3	1	60	3.090333e+002	310.5	3.424189e+001	3.502642e+001	32	5.218750e+001	52.5	7.350390e+000	7.968975e+000	0	0	0	0	0	0	0	0	239.318	25.0457	1	1.21352e-114	1	1	69.7151	7.35039	1	0	69.7151	47.5395	47.5395	271.489	0.777867	52.1875	7.35039	0	249.238	0	0
DATA	450	6	25	unmapped	0		0	TATGGCCTCAAAAGTTTGCGTCAAATAGAACGCCAACTAGGGCAGAATATGGGAAACGTG	294	0	CUST_201815_PI248252247	CUST_201815_PI248252247	CUST_201815_PI248252247	Unknown	10484.9	248.614	0	1	6.960892e+001	1.175656e+001	0	3	61	1.240164e+002	124	1.399463e+001	1.630860e+001	25	5.044000e+001	50	5.075103e+000	5.189100e+000	0	0	0	0	0	0	0	0	54.2664	9.16529	1	2.01077e-039	1	1	69.75	5.0751	1	0	69.75	57.259	57.259	86.4724	0.77959	50.44	5.0751	0	64.1264	0	0
DATA	451	6	26	unmapped	0		0	GGATACTATATCTATTGGATACACTTAGGCTGTTATAGGTATCCAGCGCGAGTGATTGTA	296	0	CUST_106981_PI248252247	CUST_106981_PI248252247	CUST_106981_PI248252247	Unknown	10510.5	249.329	0	1	4.717770e+001	1.056344e+001	0	0	66	1.066667e+002	104	1.717541e+001	1.816185e+001	23	4.939130e+001	48	4.915089e+000	4.077150e+000	0	0	0	0	0	0	0	0	36.8684	8.25512	1	3.68293e-025	1	0	69.7982	4.91509	1	0	69.7982	47.2035	47.2035	69.1227	0.78148	49.3913	4.91509	0	46.6744	0	0
DATA	452	6	27	unmapped	0		0	CGCGCGTCGGCTACGTTCCATCTGTCACACAAAGCTTGCTCAATACGCAAGAAAAACAAG	298	0	CUST_141679_PI248252247	CUST_141679_PI248252247	CUST_141679_PI248252247	Unknown	10535.7	249.113	0	1	4.041913e+003	4.043012e+002	0	0	66	3.236621e+003	3100	4.891938e+002	5.776580e+002	26	5.257692e+001	51.5	6.888675e+000	7.042350e+000	0	0	0	0	0	0	0	0	3166.75	316.761	1	7.77423e-259	1	1	69.8735	6.88868	1	0	69.8735	49.1849	49.1849	3199.08	0.783477	52.5769	6.88868	0	3176.54	0	0
DATA	453	6	28	unmapped	0		0	TTCCAAAGGAAAAGTTTGCTGTGTTTGCAGGAAAGAGCGATGTCCTTTTGCAAGGACTAT	300	0	CUST_91576_PI248252247	CUST_91576_PI248252247	CUST_91576_PI248252247	Unknown	10561.3	249.219	0	1	3.422084e+003	3.423375e+002	0	0	64	2.758391e+003	2723	4.182770e+002	4.647951e+002	33	5.412121e+001	54	7.736915e+000	7.413000e+000	0	0	0	0	0	0	0	0	2688.45	268.946	1	1.15592e-249	1	1	69.9408	7.73691	1	0	69.9408	48.2044	48.2044	2720.85	0.785618	54.1212	7.73691	0	2698.22	0	0
DATA	454	6	29	unmapped	0		0	GTGCAAGGAAGAGATGTGGTACGGTCAAACGACGAGCACGTTCTGTGGCACACCTGAGTT	302	0	CUST_61193_PI248252247	CUST_61193_PI248252247	CUST_61193_PI248252247	Unknown	10587.3	248.778	0	1	5.570989e+003	5.571778e+002	0	0	64	4.459328e+003	4391	7.530623e+002	9.095751e+002	34	5.282353e+001	52	6.779964e+000	7.227675e+000	0	0	0	0	0	0	0	0	4389.34	438.996	1	3.9965e-277	1	1	69.9883	6.77996	1	0	69.9883	47.2035	47.2035	4421.78	0.787892	52.8235	6.77996	0	4399.08	0	0
DATA	455	6	30	unmapped	0		0	CGTTCCTTTGCACGCCTTTGCGATCTACAATAGGTGTCTCCAACGGTACGACAGTATCCT	304	0	CUST_144200_PI248252247	CUST_144200_PI248252247	CUST_144200_PI248252247	Unknown	10611.9	249.386	0	1	1.134429e+002	1.469952e+001	0	0	64	1.596875e+002	158.5	2.669931e+001	2.983733e+001	32	5.184375e+001	50.5	5.143799e+000	6.115725e+000	0	0	0	0	0	0	0	0	89.6351	11.6146	1	1.6446e-062	1	1	70.0524	5.1438	1	0	70.0524	57.259	57.259	122.144	0.790134	51.8438	5.1438	0	99.3586	0	0
DATA	456	6	31	unmapped	0		0	AACCCATACCATAATACCCAGTACTAGAGTGCTAAGGAACGGCAGAGAGTTTAACACTAG	306	0	CUST_129401_PI248252247	CUST_129401_PI248252247	CUST_129401_PI248252247	Unknown	10637.4	249.427	9.37176	1	9.371757e+000	9.319788e+000	0	0	64	6.212500e+001	62	7.763365e+000	8.524950e+000	28	5.417857e+001	54	7.693449e+000	9.636900e+000	0	0	0	0	0	0	0	0	-7.99858	7.38608	0	0.00563342	1	0	70.1236	7.69345	1	0	70.1236	57.5363	57.5363	24.581	0.792516	54.1786	7.69345	0	1.72348	1	0
DATA	457	6	32	unmapped	0		0	AAAGACAGACATCAGTAGCGATGTACAGGTTGGGGAACAAAGCGCGGAGCTTTTTGATAG	308	0	CUST_107762_PI248252247	CUST_107762_PI248252247	CUST_107762_PI248252247	Unknown	10663.1	248.983	0	1	7.010000e+001	1.163897e+001	2	0	67	1.259254e+002	126	2.623225e+001	2.409225e+001	39	5.535897e+001	55	8.496089e+000	8.154300e+000	0	0	0	0	0	0	0	0	55.7265	9.25249	1	1.56282e-040	1	1	70.1988	8.49609	1	0	70.1988	44.0646	44.0646	88.3814	0.794958	55.359	8.49609	0	65.4591	0	0
DATA	458	6	33	unmapped	0		0	AGAGAAGCATTCATCAGTTCGCTCAAGTCAAGTGAAGGTGATGGTGTGAGACACCTGATT	310	0	CUST_166032_PI248252247	CUST_166032_PI248252247	CUST_166032_PI248252247	Unknown	10688.5	250	0	1	7.254853e+003	7.255445e+002	0	0	62	5.855548e+003	5698	9.172943e+002	1.102684e+003	35	5.291429e+001	53	7.301778e+000	7.042350e+000	0	0	0	0	0	0	0	0	5785.27	578.574	1	1.35534e-292	1	1	70.2767	7.30178	1	0	70.2767	48.5334	48.5334	5818	0.797435	52.9143	7.30178	0	5795.01	0	0
DATA	459	6	34	unmapped	0		0	CTACTTAAGTACTTAGTTGGACTCGAGTAAACACTGACCCTCCTCATTTTAATATCTCTC	312	0	CUST_117266_PI248252247	CUST_117266_PI248252247	CUST_117266_PI248252247	Unknown	10713.5	249.5	0	0	4.443640e+001	1.024760e+001	1	0	67	1.058955e+002	103	1.468057e+001	1.667925e+001	37	4.972973e+001	48	7.515350e+000	8.895600e+000	0	0	0	0	0	0	0	0	35.5436	8.19681	1	5.19491e-024	1	0	70.3519	7.51535	1	0	70.3519	65	65	68.3515	0.799876	49.7297	7.51535	0	45.3067	0	0
DATA	460	6	35	unmapped	0		0	TGCAAAAACCAATACTTGATGTATCTATGGAGGAACTCGATCGGATACTTACTATCAATG	314	0	CUST_213424_PI248252247	CUST_213424_PI248252247	CUST_213424_PI248252247	Unknown	10739.1	249.958	0	1	1.426172e+003	1.429139e+002	0	0	69	1.214783e+003	1200	2.062780e+002	2.298030e+002	24	5.137500e+001	51	7.125048e+000	7.783650e+000	0	0	0	0	0	0	0	0	1144.36	114.674	1	7.87309e-202	1	1	70.4255	7.12505	1	0	70.4255	46.8651	46.8651	1177.24	0.802398	51.375	7.12505	0	1154.14	0	0
DATA	461	6	36	unmapped	0		0	TTCTTGAACCAGCCTGGGTGGTACTTCCTAAGCCAGAACTGCGAGACGATACCAGTGATG	316	0	CUST_114626_PI248252247	CUST_114626_PI248252247	CUST_114626_PI248252247	Unknown	10764.4	249.573	9.22766	0	9.227660e+000	9.180004e+000	3	0	61	7.254098e+001	71	9.420852e+000	9.636900e+000	26	5.323077e+001	52	6.531816e+000	6.301050e+000	0	0	0	0	0	0	0	0	2.04425	7.38891	0	0.473072	1	0	70.4967	6.53182	1	0	70.4967	65	65	34.997	0.804892	53.2308	6.53182	0	11.8511	1	0
DATA	462	6	37	unmapped	0		0	GTGTTTTCATTTGAAGAGTATGAAGAAGCGCTCAAATATCTAGGCAGCCAGCAGCACGTT	318	0	CUST_109546_PI248252247	CUST_109546_PI248252247	CUST_109546_PI248252247	Unknown	10789.8	250.31	0	1	6.825711e+002	6.886740e+001	1	0	63	6.216667e+002	598	9.496230e+001	9.599835e+001	29	5.810345e+001	58	8.747836e+000	8.895600e+000	0	0	0	0	0	0	0	0	551.104	55.6031	1	5.73402e-161	1	1	70.563	8.74784	1	0	70.563	46.8651	46.8651	584.123	0.807394	58.1034	8.74784	0	560.929	0	0
DATA	463	6	38	unmapped	0		0	AAGGTCACAACTTGGCAGACTCGGGCTCCGAATTAAGAGTAGGATAGTCATTGAGAATAG	320	0	CUST_52147_PI248252247	CUST_52147_PI248252247	CUST_52147_PI248252247	Unknown	10815	250.192	0	1	1.050357e+001	9.180521e+000	3	0	62	7.912903e+001	79.5	1.173266e+001	1.389937e+001	39	5.210256e+001	53	8.309142e+000	8.895600e+000	0	0	0	0	0	0	0	0	8.50638	7.4349	1	0.0032977	1	0	70.6227	8.30914	1	0	70.6227	48.2044	48.2044	41.585	0.809856	52.1026	8.30914	0	18.3542	1	0
DATA	464	6	39	unmapped	0		0	TGATGCCATCAAGTTCAAATGTCAAATGCCGAGTAGATACCGTTTGCAATAAACATCAAC	322	0	CUST_60140_PI248252247	CUST_60140_PI248252247	CUST_60140_PI248252247	Unknown	10840.5	249.648	0	1	8.314272e+002	8.363843e+001	0	0	66	7.460606e+002	725	1.669214e+002	1.860663e+002	27	4.796296e+001	49	5.827531e+000	5.559750e+000	0	0	0	0	0	0	0	0	675.382	67.9409	1	2.49708e-172	1	1	70.6787	5.82753	1	0	70.6787	57.5363	57.5363	708.517	0.812316	47.963	5.82753	0	685.256	0	0
DATA	465	6	40	unmapped	0		0	GCTGGTATATGCGACCTCGTTGTCGACAGTGAACATGGCATATTTTTGTTTATCGGTTGC	324	0	CUST_10608_PI248252247	CUST_10608_PI248252247	CUST_10608_PI248252247	Unknown	10865.6	249.596	0	1	1.460367e+001	9.182679e+000	0	0	64	8.262500e+001	83.5	1.264095e+001	1.260210e+001	37	5.178378e+001	51	6.604439e+000	5.189100e+000	0	0	0	0	0	0	0	0	11.8979	7.48129	1	5.17273e-005	1	0	70.7271	6.60444	1	0	70.7271	57.8122	57.8122	45.081	0.814718	51.7838	6.60444	0	21.7929	1	0
DATA	466	6	41	unmapped	0		0	CGGTCGTCTATAAGCTCACAACTGCCGGACTTGAGGCTATGCCGCTGCATGCCGATATGA	326	0	CUST_19101_PI248252247	CUST_19101_PI248252247	CUST_19101_PI248252247	Unknown	10891.4	249.573	0	1	1.454526e+003	1.457332e+002	0	3	61	1.259328e+003	1219	2.035868e+002	1.971858e+002	32	5.256250e+001	52	7.504569e+000	5.745075e+000	0	0	0	0	0	0	0	0	1188.56	119.085	1	5.94902e-204	1	1	70.7672	7.50457	1	0	70.7672	57.5363	57.5363	1221.78	0.817146	52.5625	7.50457	0	1198.47	0	0
DATA	467	6	42	unmapped	0		0	GTGTGAATGAAAATATGCGTGACTCTGCTCGCGTTATTGGTGGCATGTGTCAAGGTATCT	328	0	CUST_114086_PI248252247	CUST_114086_PI248252247	CUST_114086_PI248252247	Unknown	10916.5	250	0	1	1.571933e+003	1.574515e+002	0	1	61	1.358951e+003	1330	2.336394e+002	2.527833e+002	32	5.250000e+001	52	7.886289e+000	9.822225e+000	0	0	0	0	0	0	0	0	1288.16	129.027	1	1.85887e-208	1	1	70.7934	7.88629	1	0	70.7934	54.1152	54.1152	1321.41	0.819474	52.5	7.88629	0	1298.07	0	0
DATA	468	6	43	unmapped	0		0	TAACCGCCGGTGGTGCTGGTGCTAATTCAACCACGGGCACGCCATCCAAACAACCATTCA	330	0	CUST_33449_PI248252247	CUST_33449_PI248252247	CUST_33449_PI248252247	Unknown	10942.3	250.189	0	1	3.267081e+003	3.268317e+002	0	0	65	2.755785e+003	2693	3.582540e+002	3.706500e+002	30	5.543333e+001	56	8.194545e+000	1.000755e+001	0	0	0	0	0	0	0	0	2684.96	268.598	1	1.36672e-249	1	1	70.8242	8.19455	1	0	70.8242	48.2044	48.2044	2718.24	0.821822	55.4333	8.19455	0	2694.89	0	0
DATA	469	6	44	unmapped	0		0	ATGCTCATGCTACCATCGTCAGTGCTGAAGGGTGCAGTGAGGAGCTCGGTTCGTCGGTTA	332	0	CUST_57562_PI248252247	CUST_57562_PI248252247	CUST_57562_PI248252247	Unknown	10967.5	250	0	1	3.961646e+001	9.799530e+000	0	0	62	1.035161e+002	102	1.834706e+001	1.742055e+001	28	5.564286e+001	55	8.866142e+000	8.524950e+000	0	0	0	0	0	0	0	0	32.6463	8.07539	1	1.75138e-021	1	0	70.8698	8.86614	1	0	70.8698	54.1152	54.1152	65.9721	0.824059	55.6429	8.86614	0	42.6163	0	0
DATA	470	6	45	unmapped	0		0	TGATGACGAGCTGGCTGCAGCCATCGAAGCGATGTAGAATAATTAAAAGTTATATCCTTT	334	0	CUST_184946_PI248252247	CUST_184946_PI248252247	CUST_184946_PI248252247	Unknown	10993.2	250.356	0	1	1.924686e+004	1.924707e+003	0	0	64	1.597463e+004	15737.5	1.695881e+003	1.834903e+003	23	5.134783e+001	50	5.597148e+000	6.671700e+000	0	0	0	0	0	0	0	0	15903.8	1590.39	1	0	1	1	70.8728	5.59715	1	0	70.8728	48.5334	48.5334	15937.1	0.826304	51.3478	5.59715	0	15913.7	0	0
DATA	471	6	46	unmapped	0		0	AACAAGGACCAATTTGCATTGTTCAAAAGTAGATGCCTTGACTGCTTCAAGGGAGCCATC	336	0	CUST_171540_PI248252247	CUST_171540_PI248252247	CUST_171540_PI248252247	Unknown	11018.3	250.118	0	1	1.534327e+001	9.046720e+000	3	0	62	8.358065e+001	84	1.427200e+001	1.204613e+001	25	5.232000e+001	51	6.388271e+000	6.671700e+000	0	0	0	0	0	0	0	0	12.711	7.49465	1	1.66384e-005	1	0	70.8697	6.38827	1	0	70.8697	45.835	45.835	46.0366	0.828439	52.32	6.38827	0	22.6768	0	0
DATA	472	6	47	unmapped	0		0	CGAGTCGGGTGCATGTCTGATGGATGCTTTCTCTTAATATATCTTTATGTAGTCTTTGAA	338	0	CUST_165741_PI248252247	CUST_165741_PI248252247	CUST_165741_PI248252247	Unknown	11044	250.405	0	1	5.851812e+002	5.918996e+001	0	0	65	5.569077e+002	542	9.783639e+001	1.097124e+002	37	5.454054e+001	57	8.658954e+000	7.413000e+000	0	0	0	0	0	0	0	0	486.037	49.1617	1	5.88929e-154	1	1	70.8704	8.65895	1	0	70.8704	49.8279	49.8279	519.364	0.830576	54.5405	8.65895	0	496.008	0	0
DATA	473	6	48	unmapped	0		0	CGGTGTCATTCGTGGAGAAATAACCGCAGCATTGGAAATAGGACTGAATAGCAATCTGGT	340	0	CUST_52167_PI248252247	CUST_52167_PI248252247	CUST_52167_PI248252247	Unknown	11069	250.455	0	0	7.334265e+001	1.151023e+001	1	0	61	1.319672e+002	133	2.000914e+001	1.779120e+001	31	5.322581e+001	52	6.550876e+000	6.671700e+000	0	0	0	0	0	0	0	0	61.0661	9.58357	1	1.82023e-044	1	1	70.9011	6.55088	1	0	70.9011	65	65	94.4232	0.832613	53.2258	6.55088	0	71.0773	0	0
DATA	474	6	49	unmapped	0		0	GCCAGTCAGGGCACGTGAAAATCACGAAGCAGCAGCACTTTGTCGGCACACTGTGTAGTA	342	0	CUST_188780_PI248252247	CUST_188780_PI248252247	CUST_188780_PI248252247	Unknown	11094.5	250.5	0	1	3.605700e+001	9.555723e+000	3	0	65	1.010154e+002	100	1.603657e+001	1.482600e+001	23	5.456522e+001	52	7.709652e+000	8.524950e+000	0	0	0	0	0	0	0	0	30.0949	7.97566	1	2.98259e-019	1	0	70.9205	7.70965	1	0	70.9205	57.5363	57.5363	63.4714	0.834648	54.5652	7.70965	0	40.1406	0	0
DATA	475	6	50	unmapped	0		0	CCTTGCCTTTTGTGTTATCGCGAGCGAGAGCGACCCCACCGCGACCTTTGCTCTCGAACC	344	0	CUST_125614_PI248252247	CUST_125614_PI248252247	CUST_125614_PI248252247	Unknown	11119.7	250.5	0	1	6.789309e+001	1.113720e+001	1	0	65	1.276923e+002	124	1.917349e+001	1.779120e+001	32	5.134375e+001	52	7.200400e+000	6.301050e+000	0	0	0	0	0	0	0	0	56.8006	9.31757	1	2.43851e-041	1	1	70.8918	7.2004	1	0	70.8918	57.5363	57.5363	90.1483	0.836618	51.3438	7.2004	0	66.8376	0	0
DATA	476	6	51	unmapped	0		0	CTCCTCGGGTGCGACACGGAGTTCATTATAGAAGGTGTGGTGCCAGATCTTCTCCATATC	346	0	CUST_95600_PI248252247	CUST_95600_PI248252247	CUST_95600_PI248252247	Unknown	11145.4	250.588	0	1	9.652018e+002	9.692121e+001	0	0	64	8.803281e+002	855	1.424224e+002	1.819892e+002	27	5.003704e+001	50	5.011383e+000	5.930400e+000	0	0	0	0	0	0	0	0	809.412	81.2775	1	1.88211e-182	1	1	70.9159	5.01138	1	0	70.9159	50.7771	50.7771	842.784	0.838594	50.037	5.01138	0	819.498	0	0
DATA	477	6	52	unmapped	0		0	CATGGAATACATGTATTGTATACAATGGGATTTTTTCAGTATCATTTGCCCATCTCAACG	348	0	CUST_93132_PI248252247	CUST_93132_PI248252247	CUST_93132_PI248252247	Unknown	11170.6	250.513	0	1	8.163031e+002	8.210194e+001	1	0	64	7.569844e+002	750.5	9.472408e+001	1.011875e+002	30	5.226667e+001	53	5.632010e+000	5.189100e+000	0	0	0	0	0	0	0	0	686.113	69.0077	1	3.28264e-173	1	1	70.8712	5.63201	1	0	70.8712	49.8279	49.8279	719.44	0.840513	52.2667	5.63201	0	696.185	0	0
DATA	478	6	53	unmapped	0		0	TTGAAGTCGTGCCAAGGCTTCATGCTCATGTGCTGTTTTGTTTTCTTCTTTTGTTATGGT	350	0	CUST_100538_PI248252247	CUST_100538_PI248252247	CUST_100538_PI248252247	Unknown	11196.4	250.818	0	1	7.638897e+003	7.639400e+002	0	0	65	6.506185e+003	6132	1.213601e+003	1.481859e+003	25	5.208000e+001	52	5.506965e+000	4.447800e+000	0	0	0	0	0	0	0	0	6435.33	643.576	1	1.46657e-298	1	1	70.85	5.50697	1	0	70.85	49.8279	49.8279	6468.64	0.842443	52.08	5.50697	0	6445.42	0	0
DATA	479	6	54	unmapped	0		0	TAGATGTATATATCTTTCACAAAAATATGGTGAAGGGCTAAAGGATCAGAGACCCAAAGT	352	0	CUST_202195_PI248252247	CUST_202195_PI248252247	CUST_202195_PI248252247	Unknown	11221.4	250.573	8.79669	1	8.796695e+000	8.747915e+000	0	0	64	6.228125e+001	60	9.655114e+000	1.111950e+001	28	5.235714e+001	52	7.051211e+000	4.633125e+000	0	0	0	0	0	0	0	0	-8.55564	7.38608	0	0.00312681	1	0	70.8369	7.05121	1	0	70.8369	57.5363	57.5363	24.7373	0.844325	52.3571	7.05121	0	1.55592	1	0
DATA	480	6	55	unmapped	0		0	GACTCCGCAGCCTTTCTGTCGATGATCCAGAAATTGAATTGGAAATGGAAGAAATCACTG	354	0	CUST_23741_PI248252247	CUST_23741_PI248252247	CUST_23741_PI248252247	Unknown	11246.8	250.825	0	1	1.585954e+004	1.585978e+003	0	0	65	1.349145e+004	13029	2.110989e+003	2.490768e+003	29	5.100000e+001	49	8.404931e+000	6.671700e+000	0	0	0	0	0	0	0	0	13420.6	1342.09	1	0	1	1	70.797	8.40493	1	0	70.797	50.7771	50.7771	13453.9	0.84622	51	8.40493	0	13430.8	0	0
DATA	481	6	56	unmapped	0		0	AATTGAATAGCTTAATCTCCAAGTCGCCGGCGGAATCTGAGTTTCCGGGTCAAATGTGAT	356	0	CUST_92127_PI248252247	CUST_92127_PI248252247	CUST_92127_PI248252247	Unknown	11272.2	251.224	0	1	4.683655e+002	4.763933e+001	0	0	66	4.680000e+002	458	6.831601e+001	7.542727e+001	33	5.139394e+001	49	7.228154e+000	7.413000e+000	0	0	0	0	0	0	0	0	397.227	40.4036	1	1.03238e-142	1	1	70.7727	7.22815	1	0	70.7727	46.1809	46.1809	430.456	0.848114	51.3939	7.22815	0	407.364	0	0
DATA	482	6	57	unmapped	0		0	GAGTTAGCTTGGTACAAAAAGATCTTCCAACTTCAATGAACTCGAAATTTGGTCATCTAT	358	0	CUST_131660_PI248252247	CUST_131660_PI248252247	CUST_131660_PI248252247	Unknown	11297.7	251.222	0	1	4.424961e+003	4.425814e+002	0	0	64	3.832250e+003	3734.5	6.696345e+002	7.646509e+002	31	5.225806e+001	52	8.582804e+000	9.266250e+000	0	0	0	0	0	0	0	0	3761.5	376.222	1	1.77444e-268	1	1	70.7503	8.5828	1	0	70.7503	47.2035	47.2035	3794.71	0.850064	52.2581	8.5828	0	3771.67	0	0
DATA	483	6	58	unmapped	0		0	CGGCTGCACCTGGGAGATGATATAAACGAGGTTCGTGCTGTCGGTAAGATCGCCGTAGTG	360	0	CUST_216125_PI248252247	CUST_216125_PI248252247	CUST_216125_PI248252247	Unknown	11323	251	0	0	1.066759e+002	1.374568e+001	0	0	69	1.616377e+002	163	2.500763e+001	2.446290e+001	25	5.324000e+001	53	7.001666e+000	5.930400e+000	0	0	0	0	0	0	0	0	90.8922	11.7119	1	3.33853e-063	1	1	70.7455	7.00167	1	0	70.7455	65	65	124.094	0.852041	53.24	7.00167	0	101.117	0	0
DATA	484	6	59	unmapped	0		0	TGACGTTCGCGGCGCTCATCTTGCTGCTCCTTGGTGGCTGCACTGTCTGCTTTGGACGGA	362	0	CUST_20834_PI248252247	CUST_20834_PI248252247	CUST_20834_PI248252247	Unknown	11348.3	250.974	0	1	2.196226e+003	2.197928e+002	0	0	65	1.946446e+003	1896	2.896601e+002	3.009678e+002	28	5.560714e+001	53.5	9.429423e+000	1.204613e+001	0	0	0	0	0	0	0	0	1875.72	187.717	1	1.6823e-229	1	1	70.7302	9.42942	1	0	70.7302	49.1849	49.1849	1908.9	0.854063	55.6071	9.42942	0	1885.99	0	0
DATA	485	6	60	unmapped	0		0	TTGGCTGCGAAGATGTCCATGCGCTTGGGAGCAAGGTATCCAGAGTACTGGTTAACCCCT	364	0	CUST_178486_PI248252247	CUST_178486_PI248252247	CUST_178486_PI248252247	Unknown	11373.8	250.971	0	1	2.065998e+001	8.870746e+000	1	0	65	8.840000e+001	89	1.210475e+001	1.111950e+001	36	5.061111e+001	50	5.915006e+000	5.189100e+000	0	0	0	0	0	0	0	0	17.6886	7.59493	1	6.19871e-009	1	0	70.7114	5.91501	1	0	70.7114	46.8651	46.8651	50.856	0.856178	50.6111	5.91501	0	28.0123	0	0
DATA	486	6	61	unmapped	0		0	ATCACCAAACTTGTATAATAATGACTCTGACCGGATCTCAGTTCAGTTCTTTGTTCTCTG	366	0	CUST_207442_PI248252247	CUST_207442_PI248252247	CUST_207442_PI248252247	Unknown	11399.6	251.208	0	1	2.610376e+003	2.611793e+002	0	0	65	2.311415e+003	2211	4.414762e+002	4.803624e+002	29	5.268966e+001	51	8.880570e+000	9.636900e+000	0	0	0	0	0	0	0	0	2240.72	224.193	1	1.84945e-239	1	1	70.7004	8.88057	1	0	70.7004	49.8279	49.8279	2273.87	0.858388	52.6897	8.88057	0	2251.1	0	0
DATA	487	6	62	unmapped	0		0	GTGACATATGAGCGTACGAAGTACCGCAAGCTTTTCAGGCAAAAGAAGTTGGCAGAACAA	368	0	CUST_216014_PI248252247	CUST_216014_PI248252247	CUST_216014_PI248252247	Unknown	11424.4	251.397	0	1	3.299985e+004	3.299996e+003	0	0	64	2.847125e+004	27770.7	3.700076e+003	4.178562e+003	29	5.434483e+001	53	7.417527e+000	6.671700e+000	0	0	1	0	0	0	0	0	28400.6	2840.07	1	0	1	1	70.679	7.41753	1	0	70.679	50.1463	50.1463	28433.7	0.860627	54.3448	7.41753	0	28411	0	0
DATA	488	6	63	unmapped	0		0	TATTCGCCATATCAAAAAGCCCCTTCGAGTCCCAGTATTGTACCCAAGCTTTGGCATCTT	370	0	CUST_49828_PI248252247	CUST_49828_PI248252247	CUST_49828_PI248252247	Unknown	11450	251.455	0	1	6.017246e+001	1.046163e+001	0	0	62	1.225968e+002	123	1.848212e+001	1.742055e+001	30	5.543333e+001	57	7.054875e+000	7.783650e+000	0	0	0	0	0	0	0	0	51.9329	9.02909	1	1.278e-037	1	1	70.6639	7.05488	1	0	70.6639	55.8519	55.8519	85.0528	0.863067	55.4333	7.05488	0	62.4418	0	0
DATA	489	6	64	unmapped	0		0	TTCGGACAGCAGCGGGTCTGTTTATCTAGTATCCATCATTATCAGCTGCAGGGCTAGGTA	372	0	CUST_139559_PI248252247	CUST_139559_PI248252247	CUST_139559_PI248252247	Unknown	11475.4	251.427	8.57996	1	8.579965e+000	8.532932e+000	2	0	62	7.145161e+001	70	1.101516e+001	1.056353e+001	24	5.191667e+001	49	7.529170e+000	7.598325e+000	0	0	0	0	0	0	0	0	0.83526	7.38655	0	0.769213	1	0	70.6164	7.52917	1	0	70.6164	57.5363	57.5363	33.9076	0.865652	51.9167	7.52917	0	11.3852	1	0
DATA	490	6	65	unmapped	0		0	CCAGAATACAAGAATACATTGTTCAAGAAATGTCATCGTTGTCGTAGTAGAGATGAATGT	374	0	CUST_193000_PI248252247	CUST_193000_PI248252247	CUST_193000_PI248252247	Unknown	11500.6	251.427	8.55299	1	8.552987e+000	8.505558e+000	1	0	63	7.047619e+001	68	1.224331e+001	1.260210e+001	30	5.646667e+001	55.5	9.346706e+000	8.524950e+000	0	0	0	0	0	0	0	0	-0.067681	7.38608	0	0.981029	1	0	70.5439	9.34671	1	0	70.5439	57.5363	57.5363	32.9322	0.868383	56.4667	9.34671	0	10.5021	1	0
DATA	491	6	66	unmapped	0		0	TGTTTGTCTTCTTCCGCCGGAGACCGGTGCACCAGACAGAAACTAGGTCCGTAGTGGATG	376	0	CUST_119007_PI248252247	CUST_119007_PI248252247	CUST_119007_PI248252247	Unknown	11526.3	251.5	0	1	1.314760e+001	8.577730e+000	2	1	63	8.193651e+001	80	1.179102e+001	1.149015e+001	33	5.203030e+001	53	6.691809e+000	5.930400e+000	0	0	0	0	0	0	0	0	11.4565	7.4744	1	9.37496e-005	1	0	70.48	6.69181	1	0	70.48	57.5363	57.5363	44.3925	0.871373	52.0303	6.69181	0	22.0613	1	0
DATA	492	6	67	unmapped	0		0	TCGAGCGATTTGACCTTTGCATGTTCCATCATGTTACACCATTATTTTTTGACCATTTGC	378	0	CUST_121296_PI248252247	CUST_121296_PI248252247	CUST_121296_PI248252247	Unknown	11551.9	251.709	0	1	1.274346e+003	1.277141e+002	0	0	65	1.184892e+003	1148	2.208015e+002	2.349921e+002	34	4.944118e+001	49.5	6.946511e+000	8.339625e+000	0	0	0	0	0	0	0	0	1114.49	111.694	1	2.37946e-200	1	1	70.4006	6.94651	1	0	70.4006	49.8279	49.8279	1147.35	0.87456	49.4412	6.94651	0	1125.12	0	0
DATA	493	6	68	unmapped	0		0	TAATGTGCTTTTTCTTGTCTTTATGGAAGCGAGCAATACCCTTGATAGCCATGTTGTTCG	380	0	CUST_29499_PI248252247	CUST_29499_PI248252247	CUST_29499_PI248252247	Unknown	11577.4	252.177	0	1	2.295113e+001	8.720317e+000	1	0	63	9.046032e+001	90	1.484525e+001	1.408470e+001	34	4.970588e+001	49	6.132523e+000	7.413000e+000	0	0	0	0	0	0	0	0	20.1499	7.656	1	7.7441e-011	1	0	70.3104	6.13252	1	0	70.3104	44.0646	44.0646	52.9163	0.87795	49.7059	6.13252	0	30.7927	0	0
DATA	494	6	69	unmapped	0		0	AGAATGTCCTTTACACCTCCTGCGAAGAGTCACCCTTCTTCTTGGTTTGTGTTGGCAAAA	382	0	CUST_152736_PI248252247	CUST_152736_PI248252247	CUST_152736_PI248252247	Unknown	11602.6	251.818	0	1	3.082184e+002	3.193998e+001	0	0	64	3.419688e+002	357	4.948688e+001	5.133502e+001	24	5.275000e+001	52.5	6.173224e+000	6.301050e+000	0	0	0	0	0	0	0	0	271.755	28.1614	1	1.18746e-121	1	1	70.2136	6.17322	1	0	70.2136	50.1463	50.1463	304.425	0.881697	52.75	6.17322	0	282.415	0	0
DATA	495	6	70	unmapped	0		0	GATAATGTTTCCGCCTCTAATAACGACAACGATAAAGAAGCACAGAAAACAATACAACGG	384	0	CUST_193140_PI248252247	CUST_193140_PI248252247	CUST_193140_PI248252247	Unknown	11627.8	251.527	0	1	1.298533e+003	1.301208e+002	0	0	64	1.220297e+003	1189.5	1.821275e+002	2.207221e+002	26	5.903846e+001	56.5	1.085350e+001	1.241677e+001	0	0	0	0	0	0	1	0	1150.19	115.256	1	4.08711e-202	1	1	70.1044	10.8535	1	0	70.1044	48.5334	48.5334	1182.75	0.885763	59.0385	10.8535	0	1160.86	0	0
DATA	496	6	71	unmapped	0		0	GTTTCTTTAATGATGCATTGACACTGATGTGCAGTGACTTCGTGTTGTTGCCGATGTAGG	386	0	CUST_170121_PI248252247	CUST_170121_PI248252247	CUST_170121_PI248252247	Unknown	11653.4	251.573	0	1	5.047012e+001	9.711627e+000	5	3	56	1.149107e+002	114.5	1.147690e+001	9.822225e+000	29	5.527586e+001	55	7.887135e+000	6.671700e+000	0	0	0	0	0	0	0	0	44.928	8.6452	1	5.44698e-032	1	1	69.9827	7.88713	1	0	69.9827	57.5363	57.5363	77.3667	0.89019	55.2759	7.88713	0	55.5987	0	0
DATA	497	6	72	unmapped	0		0	GTTGTAAAGGTTCCTACGGACAGGATTCCATTTTGTTCACATCTTATGTCATACACTTTC	388	0	CUST_186958_PI248252247	CUST_186958_PI248252247	CUST_186958_PI248252247	Unknown	11678.5	251.648	0	1	1.225693e+002	1.477672e+001	3	0	63	1.795397e+002	175	2.855376e+001	2.594550e+001	37	5.316216e+001	53	6.422675e+000	5.930400e+000	0	0	0	0	0	0	0	0	109.688	13.2238	1	9.66126e-073	1	1	69.8512	6.42267	1	0	69.8512	57.5363	57.5363	141.996	0.89491	53.1622	6.42267	0	120.353	0	0
DATA	498	6	73	unmapped	0		0	ACTCAAGGTCCTTAAACAGCGCATTAGAGATAATCTAAATCCTGGCCAATCTCTTGGCCA	390	0	CUST_193121_PI248252247	CUST_193121_PI248252247	CUST_193121_PI248252247	Unknown	11704	251.681	0	1	1.268339e+003	1.270991e+002	0	0	65	1.211400e+003	1190	1.850778e+002	1.845837e+002	29	5.189655e+001	50	7.325810e+000	5.930400e+000	0	0	0	0	0	0	0	0	1141.69	114.408	1	1.06373e-201	1	1	69.7113	7.32581	1	0	69.7113	58.0869	58.0869	1173.86	0.900145	51.8966	7.32581	0	1152.35	0	0
DATA	499	6	74	unmapped	0		0	CTCGAGTTCGAACTCGTGCGGTGTAACAACTGTTTGCCCGGGTGGAGAAAGTTTTGGAGT	392	0	CUST_126049_PI248252247	CUST_126049_PI248252247	CUST_126049_PI248252247	Unknown	11729.5	252	8.19973	1	8.199725e+000	8.154255e+000	1	0	61	6.742623e+001	68	9.278037e+000	9.636900e+000	23	4.917391e+001	49	4.569187e+000	4.077150e+000	0	0	0	0	0	0	0	0	-2.13677	7.38608	0	0.453317	1	0	69.563	4.56919	1	0	69.563	54.1152	54.1152	29.8822	0.905794	49.1739	4.56919	0	8.50727	1	0
DATA	500	6	75	unmapped	0		0	ATCAAAGTTGAAAAGGAAACACAAGGCGAGATTTACGTCAAATTCGACTCAGTAGAGTCG	394	0	CUST_139369_PI248252247	CUST_139369_PI248252247	CUST_139369_PI248252247	Unknown	11754.5	252	0	1	1.228336e+003	1.231003e+002	0	1	61	1.189525e+003	1149	1.879566e+002	1.882902e+002	21	5.076190e+001	51	6.495420e+000	3.706500e+000	0	0	0	0	0	0	0	0	1120.12	112.255	1	1.24351e-200	1	1	69.4077	6.49542	1	0	69.4077	54.1152	54.1152	1151.98	0.911898	50.7619	6.49542	0	1130.75	0	0
DATA	501	6	76	unmapped	0		0	ATTCTTGCATTGCTAATGCACTGAGGAAATGCTCCGCCGCTTCCTTGTGTGCGCCCATGT	396	0	CUST_55908_PI248252247	CUST_55908_PI248252247	CUST_55908_PI248252247	Unknown	11780.4	252.069	0	1	6.193665e+001	1.014827e+001	3	2	59	1.261525e+002	126	1.780722e+001	1.853250e+001	24	5.454167e+001	54	1.342606e+001	1.130482e+001	0	0	0	0	0	0	0	0	56.906	9.32401	1	2.03381e-041	1	1	69.2465	13.4261	1	0	69.2465	53.8203	53.8203	88.6085	0.918778	54.5417	13.4261	0	67.5222	0	0
DATA	502	6	77	unmapped	0		0	ATTGCTCTTCTTATCAAACAAGATTATCAAAGTAGCCATGGCTAGGCGACGCGCTCCGTA	398	0	CUST_29870_PI248252247	CUST_29870_PI248252247	CUST_29870_PI248252247	Unknown	11805.5	252.352	8.02078	1	8.020777e+000	7.976299e+000	0	0	66	6.601515e+001	64	1.209894e+001	1.278742e+001	29	5.372414e+001	54	9.388049e+000	9.636900e+000	0	0	0	0	0	0	0	0	-3.07029	7.38608	0	0.281809	1	0	69.0854	9.38805	1	0	69.0854	57.5363	57.5363	28.4712	0.926003	53.7241	9.38805	0	7.53282	1	0
DATA	503	6	78		66	Structural	0		1	1	DarkCorner	DarkCorner	DarkCorner		11830.1	253.077	7.95559	1	7.955588e+000	7.911472e+000	0	0	67	5.983582e+001	59	9.982708e+000	1.186080e+001	42	5.007143e+001	50	7.642605e+000	7.598325e+000	0	0	0	0	0	0	0	0	-9.08434	7.38608	0	0.00174219	1	0	68.9202	7.6426	1	0	68.9202	46.1809	46.1809	22.2918	0.933591	50.0714	7.6426	0	1.50041	0	0
DATA	504	6	79		66	Structural	0		1	1	DarkCorner	DarkCorner	DarkCorner		11856.4	252.427	7.87761	0	7.877615e+000	7.833931e+000	4	0	60	5.620000e+001	56	7.485126e+000	6.115725e+000	33	5.015152e+001	49	5.979764e+000	5.930400e+000	0	0	0	0	0	0	0	0	-12.5634	7.38608	0	2.05159e-005	1	0	68.7634	5.97976	1	0	68.7634	65	65	18.656	0.942832	50.1515	5.97976	0	-1.96444	0	0
DATA	505	6	80		66	Structural	0		1	1	DarkCorner	DarkCorner	DarkCorner		11882.4	252.511	7.79673	0	7.796729e+000	7.753494e+000	0	0	66	5.950000e+001	58	9.619292e+000	9.636900e+000	30	5.013333e+001	49	5.876507e+000	6.301050e+000	0	0	0	0	0	0	0	0	-9.09689	7.38608	0	0.00171766	1	0	68.5969	5.87651	1	0	68.5969	65	65	21.956	0.952613	50.1333	5.87651	0	1.50533	0	0
DATA	506	6	81		66	Structural	0		1	1	DarkCorner	DarkCorner	DarkCorner		11907.2	252.115	7.71356	1	7.713557e+000	7.670783e+000	2	0	64	6.043750e+001	60.5	9.636035e+000	1.037820e+001	36	5.191667e+001	53	5.416245e+000	4.633125e+000	0	0	0	0	0	0	0	0	-7.95075	7.38608	0	0.00591757	1	0	68.3882	5.41625	1	0	68.3882	49.5074	49.5074	22.8935	0.962885	51.9167	5.41625	0	2.61171	0	0
DATA	507	6	82		66	Structural	0		1	1	DarkCorner	DarkCorner	DarkCorner		11933	252.061	7.62212	1	7.622125e+000	7.579858e+000	1	1	67	5.949254e+001	60	7.945597e+000	7.413000e+000	46	4.989130e+001	51	5.850843e+000	5.745075e+000	0	0	0	0	0	0	0	0	-8.71143	7.38608	0	0.00263874	1	0	68.204	5.85084	1	0	68.204	51.7088	51.7088	21.9485	0.974435	49.8913	5.85084	0	1.8456	0	0
DATA	508	6	83		66	Structural	0		1	1	DarkCorner	DarkCorner	DarkCorner		11957.9	252.618	7.52995	1	7.529954e+000	7.488198e+000	1	0	64	6.054688e+001	60.5	1.022125e+001	1.037820e+001	32	4.850000e+001	49	5.418011e+000	4.633125e+000	0	0	0	0	0	0	0	0	-7.44727	7.38608	0	0.00980566	1	0	67.9941	5.41801	1	0	67.9941	46.5243	46.5243	23.0029	0.986363	48.5	5.41801	0	3.07369	0	0
DATA	509	6	84		66	Structural	0		1	1	DarkCorner	DarkCorner	DarkCorner		11983.4	252.573	7.42789	0	7.427891e+000	7.386701e+000	1	0	63	5.993651e+001	59	8.990807e+000	9.266250e+000	32	5.062500e+001	50.5	6.519202e+000	6.857025e+000	0	0	0	0	0	0	0	0	-7.89137	7.38608	0	0.00628851	1	0	67.8279	6.5192	1	0	67.8279	65	65	22.3925	0.999916	50.625	6.5192	0	2.65034	0	0
DATA	510	6	85		66	Structural	0		1	1	DarkCorner	DarkCorner	DarkCorner		12008.8	252.481	7.32031	1	7.320310e+000	7.279717e+000	0	0	64	5.951563e+001	59	1.015904e+001	1.186080e+001	396	5.038131e+001	50	6.715073e+000	6.857025e+000	0	0	0	0	0	0	0	0	-8.10826	7.38608	0	0.00502822	1	0	67.6239	6.71507	1	0	67.6239	51.0895	51.0895	21.9716	1.01461	50.3813	6.71507	0	2.42059	0	0
DATA	511	7	1		66	Structural	0		1	1	DarkCorner	DarkCorner	DarkCorner		9862.58	254.573	8.76426	0	8.764259e+000	8.715659e+000	2	0	62	5.609677e+001	57	7.840019e+000	8.154300e+000	387	5.029974e+001	51	6.105979e+000	5.930400e+000	0	0	0	0	0	0	0	0	-13.7583	7.38608	0	3.59659e-006	1	0	69.855	6.10598	1	0	69.855	65	65	18.5528	0.847449	50.2997	6.10598	0	0.0416279	0	0
DATA	512	7	2		66	Structural	0		1	1	DarkCorner	DarkCorner	DarkCorner		9888.13	255.333	8.8794	0	8.879397e+000	8.830158e+000	0	0	65	5.827692e+001	57	9.145538e+000	9.636900e+000	36	5.086111e+001	50	7.298347e+000	7.598325e+000	0	0	0	0	0	0	0	0	-11.6033	7.38608	0	7.70541e-005	1	0	69.8802	7.29835	1	0	69.8802	65	65	20.7329	0.836461	50.8611	7.29835	0	1.99939	0	0
DATA	513	7	3		66	Structural	0		1	1	DarkCorner	DarkCorner	DarkCorner		9913.43	254.143	8.981	0	8.980997e+000	8.931195e+000	1	0	62	5.596774e+001	55	8.651670e+000	8.895600e+000	50	4.984000e+001	50	6.112416e+000	6.301050e+000	0	0	0	0	0	0	0	0	-13.9289	7.38608	0	2.78234e-006	1	0	69.8966	6.11242	1	0	69.8966	65	65	18.4237	0.826998	49.84	6.11242	0	-0.510423	0	0
DATA	514	7	4		66	Structural	0		1	1	DarkCorner	DarkCorner	DarkCorner		9938.63	254.596	9.07613	0	9.076127e+000	9.025797e+000	0	0	64	5.781250e+001	57	8.445671e+000	9.266250e+000	44	5.056818e+001	49.5	6.051706e+000	6.115725e+000	0	0	0	0	0	0	0	0	-12.0974	7.38608	0	3.93383e-005	1	0	69.9099	6.05171	1	0	69.9099	65	65	20.2685	0.81833	50.5682	6.05171	0	1.12684	0	0
DATA	515	7	5		66	Structural	0		1	1	DarkCorner	DarkCorner	DarkCorner		9964.5	255	9.16463	0	9.164628e+000	9.113807e+000	0	0	62	5.754839e+001	58	7.535006e+000	7.968975e+000	39	5.035897e+001	48	8.070372e+000	7.783650e+000	0	0	0	0	0	0	0	0	-12.3654	7.38608	0	2.7108e-005	1	0	69.9138	8.07037	1	0	69.9138	65	65	20.0044	0.810427	50.359	8.07037	0	0.655236	0	0
DATA	516	7	6		66	Structural	0		1	1	DarkCorner	DarkCorner	DarkCorner		9988.81	255.357	9.23966	0	9.239664e+000	9.188428e+000	0	0	65	5.926154e+001	59	9.849297e+000	1.111950e+001	33	4.839394e+001	48	5.249639e+000	4.447800e+000	0	0	0	0	0	0	0	0	-10.6591	7.38608	0	0.000263892	1	0	69.9206	5.24964	1	0	69.9206	65	65	21.7175	0.803846	48.3939	5.24964	0	2.17813	0	0
DATA	517	7	7		66	Structural	0		1	1	DarkCorner	DarkCorner	DarkCorner		10014.6	255.409	9.31062	1	9.310617e+000	9.258987e+000	0	0	64	5.998438e+001	59	8.920268e+000	1.056353e+001	45	5.211111e+001	53	6.882858e+000	5.189100e+000	0	0	0	0	0	0	0	0	-9.93449	7.38608	0	0.000645767	1	0	69.9189	6.88286	1	0	69.9189	51.7088	51.7088	22.4404	0.79772	52.1111	6.88286	0	2.70618	0	0
DATA	518	7	8		66	Structural	0		1	1	DarkCorner	DarkCorner	DarkCorner		10040.5	255.352	9.37325	0	9.373253e+000	9.321276e+000	0	0	66	5.848485e+001	58	9.376308e+000	1.019287e+001	40	5.242500e+001	51.5	8.107886e+000	8.339625e+000	0	0	0	0	0	0	0	0	-11.4233	7.38608	0	9.7978e-005	1	0	69.9081	8.10789	1	0	69.9081	65	65	20.9408	0.792389	52.425	8.10789	0	1.01753	0	0
DATA	519	7	9	unmapped	0		0	TGATTCATATGTAGATCCACTGTCAGCGTCTTAGTTAATACGGACTCACTTTTACTTACT	400	0	CUST_61874_PI248252247	CUST_61874_PI248252247	CUST_61874_PI248252247	Unknown	10066	255.7	0	1	2.619941e+004	2.619958e+003	0	0	66	2.070997e+004	19898.8	3.542254e+003	4.249596e+003	26	5.180769e+001	51.5	6.829461e+000	4.818450e+000	0	0	1	0	0	0	0	0	20640.1	2064.02	1	0	1	1	69.8972	6.82946	1	0	69.8972	50.1463	50.1463	20672.4	0.787807	51.8077	6.82946	0	20652.3	0	0
DATA	520	7	10	unmapped	0		0	TATTTATATGCACATCGTCCATCGAATGTATCCGTAGCAGAATATCTATTGACCGGCTTA	402	0	CUST_170671_PI248252247	CUST_170671_PI248252247	CUST_170671_PI248252247	Unknown	10091.4	255.64	0	1	4.140324e+002	4.246169e+001	0	0	64	3.944844e+002	375	7.457158e+001	7.802182e+001	27	5.411111e+001	54	5.833150e+000	4.818450e+000	0	0	0	0	0	0	0	0	324.581	33.2879	1	1.73233e-131	1	1	69.9032	5.83315	1	0	69.9032	48.8603	48.8603	356.94	0.783951	54.1111	5.83315	0	336.657	0	0
DATA	521	7	11	unmapped	0		0	AGTCGCAAGGGTTTGCCGCTGCATCGAAGACCTATCCTTACACCGATCCTCATGACTCCT	404	0	CUST_29909_PI248252247	CUST_29909_PI248252247	CUST_29909_PI248252247	Unknown	10116.6	255.427	0	1	7.094902e+004	7.094908e+003	0	0	65	5.546185e+004	53748.4	7.293363e+003	7.351996e+003	23	5.643478e+001	56	7.402862e+000	5.930400e+000	0	0	1	0	0	0	0	0	55392	5539.2	1	0	1	1	69.8949	7.40286	1	0	69.8949	57.5363	57.5363	55424.3	0.780729	56.4348	7.40286	0	55403.8	0	0
DATA	522	7	12	unmapped	0		0	AAGGGTGTTAGCAAAACAAATGTAACAGTAGAATGGGAATTGTAAAGGCAGTCATCCATG	406	0	CUST_164062_PI248252247	CUST_164062_PI248252247	CUST_164062_PI248252247	Unknown	10142	255.455	0	1	5.919737e+001	1.118783e+001	1	0	61	1.159344e+002	115	1.822441e+001	1.779120e+001	32	5.425000e+001	53	9.794666e+000	1.074885e+001	0	0	0	0	0	0	0	0	46.057	8.7044	1	6.42132e-033	1	1	69.8774	9.79467	1	0	69.8774	55.8519	55.8519	78.3904	0.778024	54.25	9.79467	0	57.7709	0	0
DATA	523	7	13	unmapped	0		0	TAGGCAGGGGGTGTGCCTCTGTGTTAAACACATATTTATCCAATGGCAATACACTAGCGT	408	0	CUST_1210_PI248252247	CUST_1210_PI248252247	CUST_1210_PI248252247	Unknown	10167.5	255.5	0	1	3.931976e+001	1.030016e+001	0	0	68	1.003529e+002	97.5	1.725036e+001	1.890315e+001	27	5.429630e+001	53	7.950882e+000	7.783650e+000	0	0	0	0	0	0	0	0	30.5058	7.99126	1	1.30482e-019	1	0	69.8472	7.95088	1	0	69.8472	57.5363	57.5363	62.8089	0.775838	54.2963	7.95088	0	42.0266	0	0
DATA	524	7	14	unmapped	0		0	AGTACAATATACCATATCATCATTACCAGATATACATCCTGCCTTTTTCCCCCTTTTAAC	410	0	CUST_185056_PI248252247	CUST_185056_PI248252247	CUST_185056_PI248252247	Unknown	10193.3	255.605	0	1	2.372970e+004	2.372989e+003	0	0	65	1.843949e+004	17757	2.832185e+003	3.226879e+003	24	5.287500e+001	52	7.713977e+000	7.227675e+000	0	0	0	0	0	0	0	0	18369.7	1836.98	1	0	1	1	69.822	7.71398	1	0	69.822	49.5074	49.5074	18401.9	0.774122	52.875	7.71398	0	18381	0	0
DATA	525	7	15	unmapped	0		0	CTACACGGACGACCTCATCCATGTCCTTGGTTTCGAGACGGCGTGTTGCGAGTTCTTTGA	412	0	CUST_157709_PI248252247	CUST_157709_PI248252247	CUST_157709_PI248252247	Unknown	10218.3	255.5	9.60944	0	9.609444e+000	9.568322e+000	0	1	65	7.355385e+001	74	1.123893e+001	1.111950e+001	23	5.256522e+001	53	4.251482e+000	4.077150e+000	0	0	0	0	0	0	0	0	3.72805	7.39548	0	0.19174	1	0	69.8258	4.25148	1	1	69.8258	65	65	36.0098	0.772913	52.5652	4.25148	0	14.9181	1	0
DATA	526	7	16	unmapped	0		0	GGATTGCCCATTCCTCGAGGTATCGCTGGATATGGGGTAAAGCATAATTGGTGTTCCCCT	414	0	CUST_69004_PI248252247	CUST_69004_PI248252247	CUST_69004_PI248252247	Unknown	10243.6	255.573	9.61964	0	9.619638e+000	9.566354e+000	1	0	63	7.009524e+001	71	1.213063e+001	1.408470e+001	31	5.280645e+001	52	6.665430e+000	7.413000e+000	0	0	0	0	0	0	0	0	0.259503	7.38612	0	0.927357	1	0	69.8357	6.66543	1	0	69.8357	65	65	32.5512	0.772094	52.8065	6.66543	0	11.3126	1	0
DATA	527	7	17	unmapped	0		0	TGCGTCTCCTACTAACCGCTGGACTATCGAGATGGTAGACGAAATAGCATGGGGCGTAGG	416	0	CUST_24391_PI248252247	CUST_24391_PI248252247	CUST_24391_PI248252247	Unknown	10269	256.197	0	1	3.931676e+002	4.046518e+001	0	0	66	3.731970e+002	374.5	5.656806e+001	5.578282e+001	30	4.983333e+001	49.5	6.395491e+000	6.115725e+000	0	0	0	0	0	0	0	0	303.381	31.2243	1	9.62711e-128	1	1	69.8158	6.39549	1	0	69.8158	46.8651	46.8651	335.653	0.771633	49.8333	6.39549	0	314.267	0	0
DATA	528	7	18	unmapped	0		0	GAAAAAGAAAAGTACGGATGCATTCCACATCGCGATTGAAATAGTATTCGGCGTTCACGT	418	0	CUST_174471_PI248252247	CUST_174471_PI248252247	CUST_174471_PI248252247	Unknown	10294.4	255.573	9.62612	1	9.626118e+000	9.572738e+000	1	0	63	6.906349e+001	71	1.044629e+001	8.154300e+000	34	5.132353e+001	51	7.000955e+000	7.598325e+000	0	0	0	0	0	0	0	0	-0.745411	7.38608	0	0.793436	1	0	69.8089	7.00095	1	0	69.8089	57.5363	57.5363	31.5195	0.771574	51.3235	7.00095	0	10.0006	1	0
DATA	529	7	19	unmapped	0		0	ATAACCCGCAACGTTGACTAAAAACTCAAATGCCTCTTTAGCAGGCAGACCAACGATAAC	420	0	CUST_92915_PI248252247	CUST_92915_PI248252247	CUST_92915_PI248252247	Unknown	10319.6	255.573	0	1	1.514743e+001	9.688905e+000	2	0	62	8.150000e+001	80.5	1.141720e+001	1.093418e+001	30	5.153333e+001	51	7.001149e+000	6.486375e+000	0	0	0	0	0	0	0	0	11.691	7.47803	1	6.84814e-005	1	0	69.809	7.00115	1	0	69.809	57.5363	57.5363	43.956	0.771814	51.5333	7.00115	0	22.3056	1	0
DATA	530	7	20	unmapped	0		0	CGACTTGAACTTGGCGGCGGAGAAGAGCGCGTTGGAGTATTTGAACGCGAGCGAGGATGC	422	0	CUST_190820_PI248252247	CUST_190820_PI248252247	CUST_190820_PI248252247	Unknown	10345.1	256.288	0	1	1.900070e+003	1.902475e+002	0	0	66	1.537303e+003	1525	2.221618e+002	2.542659e+002	28	5.175000e+001	52	5.089022e+000	3.891825e+000	0	0	0	0	0	0	0	0	1467.5	146.936	1	9.34862e-216	1	1	69.8051	5.08902	1	0	69.8051	47.8731	47.8731	1499.76	0.772339	51.75	5.08902	0	1477.98	0	0
DATA	531	7	21	unmapped	0		0	TTTATGTGAATTCTATTGTCCTATCCTTGAGTGTACACTTCCACTTGGTCTTCACGCGGG	424	0	CUST_190794_PI248252247	CUST_190794_PI248252247	CUST_190794_PI248252247	Unknown	10370.6	256.101	9.60633	1	9.606327e+000	9.566995e+000	1	0	63	7.376190e+001	74	9.699874e+000	9.636900e+000	28	5.078571e+001	51	5.101613e+000	5.930400e+000	0	0	0	0	0	0	0	0	3.99133	7.39686	0	0.162424	1	0	69.7706	5.10161	1	0	69.7706	46.5243	46.5243	36.2179	0.773164	50.7857	5.10161	0	14.3115	1	0
DATA	532	7	22	unmapped	0		0	ACCGATATTACTACCCAGCGATCCATGTCAGATGCGGACACAAGCAGTCACTCATCCACC	426	0	CUST_89792_PI248252247	CUST_89792_PI248252247	CUST_89792_PI248252247	Unknown	10396	256	0	1	7.338584e+001	1.203600e+001	0	0	69	1.265797e+002	125	2.145063e+001	2.223900e+001	26	4.992308e+001	49.5	6.234889e+000	6.115725e+000	0	0	0	0	0	0	0	0	56.8173	9.3186	1	2.36918e-041	1	1	69.7624	6.23489	1	0	69.7624	54.9904	54.9904	89.0357	0.774227	49.9231	6.23489	0	67.0121	0	0
DATA	533	7	23	unmapped	0		0	TACAGAGCTCGAGATAGAGGGTGTAGTGGAAGGAGAATCATAACGAGCTAGGGATACGCG	428	0	CUST_33209_PI248252247	CUST_33209_PI248252247	CUST_33209_PI248252247	Unknown	10421.5	256	9.57715	1	9.577149e+000	9.524041e+000	3	2	57	6.678947e+001	66	7.612811e+000	6.671700e+000	28	5.439286e+001	54	8.416647e+000	7.413000e+000	0	0	0	0	0	0	0	0	-2.97064	7.38608	0	0.297652	1	0	69.7601	8.41665	1	0	69.7601	54.1152	54.1152	29.2455	0.775519	54.3929	8.41665	0	7.10817	1	0
DATA	534	7	24	unmapped	0		0	TACCCGTGATAAGGAGATTTTACTTCAATTTCGGTGGCATCCAATTCCCCACAGTTATTG	430	0	CUST_75828_PI248252247	CUST_75828_PI248252247	CUST_75828_PI248252247	Unknown	10446.6	256.427	0	1	3.671305e+002	3.792378e+001	0	0	64	3.550000e+002	346	5.912886e+001	7.728052e+001	24	5.204167e+001	51.5	7.854543e+000	9.080925e+000	0	0	0	0	0	0	0	0	285.255	29.4663	1	2.47813e-124	1	1	69.7446	7.85454	1	0	69.7446	57.5363	57.5363	317.456	0.776986	52.0417	7.85454	0	295.209	0	0
DATA	535	7	25	unmapped	0		0	AAGTACAACGCATCCGACCATCCTATCGCCTTTCACTAAAGCCTACGATTTGGGTAAAGT	432	0	CUST_89843_PI248252247	CUST_89843_PI248252247	CUST_89843_PI248252247	Unknown	10472.4	256.36	0	1	2.488182e+003	2.489989e+002	1	0	63	2.007270e+003	1934	3.133941e+002	3.662022e+002	26	5.269231e+001	53	6.751410e+000	7.042350e+000	0	0	0	0	0	0	0	0	1937.5	193.891	1	2.57475e-231	1	1	69.7679	6.75141	1	0	69.7679	48.8603	48.8603	1969.73	0.778682	52.6923	6.75141	0	1947.37	0	0
DATA	536	7	26	unmapped	0		0	AGCTTCGCCCAACGTCCGCTCACCGCTCATCATTACAACACTGGCAATATCGTTGATCGT	434	0	CUST_38882_PI248252247	CUST_38882_PI248252247	CUST_38882_PI248252247	Unknown	10497.9	256.506	0	1	9.833124e+003	9.833580e+002	0	0	62	7.744790e+003	7501.5	1.331365e+003	1.631231e+003	25	5.044000e+001	50	4.388242e+000	4.447800e+000	0	0	0	0	0	0	0	0	7674.99	767.535	1	1.98208e-308	1	1	69.7965	4.38824	1	0	69.7965	50.4627	50.4627	7707.25	0.780524	50.44	4.38824	0	7684.79	0	0
DATA	537	7	27	unmapped	0		0	TTCCGGTGTCTCCCGACCTCAGATTAAGAAATACGTCGAGGAGAAATACAAGGTTGAGAT	436	0	CUST_142175_PI248252247	CUST_142175_PI248252247	CUST_142175_PI248252247	Unknown	10523.3	256.58	0	1	8.301562e+002	8.355053e+001	0	0	65	7.194462e+002	711	1.054587e+002	9.414510e+001	26	5.088462e+001	51	6.482758e+000	5.745075e+000	0	0	0	0	0	0	0	0	649.591	65.3776	1	3.74678e-170	1	1	69.8556	6.48276	1	0	69.8556	51.0895	51.0895	681.902	0.782492	50.8846	6.48276	0	659.356	0	0
DATA	538	7	28	unmapped	0		0	GAGGTGATGGGCTACGAGAGCTGGATGGAGAGGAAGCCGAAGATGATAATATGGATGCTT	438	0	CUST_188417_PI248252247	CUST_188417_PI248252247	CUST_188417_PI248252247	Unknown	10548.4	256.427	9.46678	0	9.466776e+000	9.436115e+000	1	0	63	7.496825e+001	75	1.296517e+001	1.260210e+001	27	5.225926e+001	51	6.143117e+000	5.559750e+000	0	0	0	0	0	0	0	0	5.03344	7.40321	0	0.0787824	1	0	69.9348	6.14312	1	0	69.9348	65	65	37.4243	0.784561	52.2593	6.14312	0	14.7908	1	0
DATA	539	7	29	unmapped	0		0	GTTAAACAGAGCGTAGTATCACGATTGTAATTAGTTAGTGTTGTGCTATAAAGCCCTTCT	440	0	CUST_65157_PI248252247	CUST_65157_PI248252247	CUST_65157_PI248252247	Unknown	10574.3	256.338	0	1	4.735921e+003	4.736851e+002	0	0	66	3.796197e+003	3659	5.802370e+002	6.126844e+002	33	5.263636e+001	51	8.684822e+000	8.154300e+000	0	0	0	0	0	0	0	0	3726.22	372.695	1	5.98384e-268	1	1	69.9783	8.68482	1	0	69.9783	48.5334	48.5334	3758.65	0.786799	52.6364	8.68482	0	3735.93	0	0
DATA	540	7	30	unmapped	0		0	CTGCTATGGGTTACTTCCGTACGTATATCTCTCATTCCACAAAACATTATCCCTTGACAA	442	0	CUST_177773_PI248252247	CUST_177773_PI248252247	CUST_177773_PI248252247	Unknown	10599.3	256.5	0	1	1.498379e+001	9.479883e+000	3	0	63	8.185714e+001	83	1.487784e+001	1.482600e+001	26	5.192308e+001	52	4.922788e+000	5.189100e+000	0	0	0	0	0	0	0	0	11.823	7.48011	1	5.72801e-005	1	0	70.0342	4.92279	1	0	70.0342	57.5363	57.5363	44.3131	0.789051	51.9231	4.92279	0	21.5155	1	0
DATA	541	7	31	unmapped	0		0	TGCTACTACTACTGGAGGAAACACACCCCCTACGAAGGACGACGACGGCTTCCAGGTTGT	444	0	CUST_192148_PI248252247	CUST_192148_PI248252247	CUST_192148_PI248252247	Unknown	10624.5	256.5	0	1	4.835403e+004	4.835412e+003	0	0	66	3.833666e+004	37396.1	4.661994e+003	5.078915e+003	25	5.272000e+001	52	6.579767e+000	8.895600e+000	0	0	1	0	0	0	0	0	38266.6	3826.66	1	0	1	1	70.092	6.57977	1	0	70.092	57.5363	57.5363	38299.1	0.791383	52.72	6.57977	0	38276.2	0	0
DATA	542	7	32	unmapped	0		0	CTGCTATTCTAAACGGCGCAAATTGGGTGTGACAGCTCACATGTCCGCATCCATCTTATT	446	0	CUST_160991_PI248252247	CUST_160991_PI248252247	CUST_160991_PI248252247	Unknown	10650	256.545	0	1	2.497115e+001	9.633913e+000	2	0	60	8.998333e+001	90.5	1.224536e+001	1.204613e+001	40	5.432500e+001	54.5	7.068846e+000	8.524950e+000	0	0	0	0	0	0	0	0	19.8222	7.64744	1	1.40803e-010	1	0	70.1611	7.06885	1	0	70.1611	55.8519	55.8519	52.4393	0.793804	54.325	7.06885	0	29.4979	0	0
DATA	543	7	33	unmapped	0		0	AGGCTTCTTGATACCGTTACGGTGAGCCTTCTTGTTCTGGTTGTGATTGGTATGGTTCTT	448	0	CUST_75714_PI248252247	CUST_75714_PI248252247	CUST_75714_PI248252247	Unknown	10675.9	257.329	0	1	2.028476e+003	2.030596e+002	0	0	65	1.685538e+003	1652	2.110015e+002	2.468529e+002	32	5.278125e+001	53.5	6.297641e+000	5.559750e+000	0	0	0	0	0	0	0	0	1615.31	161.7	1	3.9502e-221	1	1	70.2295	6.29764	1	0	70.2295	46.8651	46.8651	1647.99	0.796316	52.7813	6.29764	0	1624.98	0	0
DATA	544	7	34	unmapped	0		0	AATAATAAATGAGCGGATGGGCGATCAGACCGAGGGGTACGTATAGGTAAGTACAACAAC	450	0	CUST_58282_PI248252247	CUST_58282_PI248252247	CUST_58282_PI248252247	Unknown	10700.6	256.573	9.29895	1	9.298951e+000	9.256355e+000	1	0	63	7.355556e+001	73	1.266285e+001	1.334340e+001	38	4.997368e+001	48	7.542624e+000	9.636900e+000	0	0	0	0	0	0	0	0	3.25382	7.39324	0	0.254169	1	0	70.3017	7.54262	1	0	70.3017	57.5363	57.5363	36.0116	0.798721	49.9737	7.54262	0	12.9459	1	0
DATA	545	7	35	unmapped	0		0	CAACCAGACCAGCCAAATTCCTCCCCACTCAGTGACGACTTTCGCCGCTACACCTACCGT	452	0	CUST_172310_PI248252247	CUST_172310_PI248252247	CUST_172310_PI248252247	Unknown	10726.6	257.092	0	1	5.762277e+003	5.763014e+002	0	0	64	4.687641e+003	4539	6.724810e+002	7.394467e+002	30	5.006667e+001	49	7.011977e+000	7.783650e+000	0	0	0	0	0	0	0	0	4617.27	461.786	1	5.82986e-280	1	1	70.3736	7.01198	1	0	70.3736	49.1849	49.1849	4650.1	0.801292	50.0667	7.01198	0	4626.97	0	0
DATA	546	7	36	unmapped	0		0	CTTTTATTTTGGTTTCTTTAACCTTACTTCGCGGGAACGAATAGCTGTGTCGTGAATTTG	454	0	CUST_13322_PI248252247	CUST_13322_PI248252247	CUST_13322_PI248252247	Unknown	10751.5	256.648	9.24085	0	9.240854e+000	9.189611e+000	2	0	64	6.867188e+001	69	9.460116e+000	9.822225e+000	28	5.417857e+001	53.5	6.446668e+000	6.301050e+000	0	0	0	0	0	0	0	0	-1.77208	7.38608	0	0.533864	1	0	70.444	6.44667	1	0	70.444	65	65	31.1279	0.803742	54.1786	6.44667	0	7.95641	1	0
DATA	547	7	37	unmapped	0		0	TACTTCGTTACCGATTCAACTCGCGGAGATGTATCTAGGTCTACCACAAGAGCAGATCAT	456	0	CUST_124297_PI248252247	CUST_124297_PI248252247	CUST_124297_PI248252247	Unknown	10777.3	257.343	0	1	5.109166e+003	5.109987e+002	0	0	64	4.190016e+003	4066.5	6.867424e+002	7.631683e+002	26	5.738462e+001	55.5	8.409884e+000	8.710275e+000	0	0	0	0	0	0	0	0	4119.5	412.017	1	1.43212e-273	1	1	70.5117	8.40988	1	0	70.5117	46.8651	46.8651	4152.47	0.806297	57.3846	8.40988	0	4129.25	0	0
DATA	548	7	38	unmapped	0		0	TCTCGCGTTTGACCTATAATCGCAATAGTCCTGTGTTCAAGTTACACCCTGTGGTTTCTA	458	0	CUST_10538_PI248252247	CUST_10538_PI248252247	CUST_10538_PI248252247	Unknown	10802.5	257.557	0	1	2.608700e+002	2.763935e+001	3	0	61	2.815574e+002	279	4.322018e+001	3.558240e+001	30	5.370000e+001	53	9.556186e+000	1.019287e+001	0	0	0	0	0	0	0	0	210.984	22.3539	1	1.00432e-107	1	1	70.5734	9.55619	1	0	70.5734	46.1809	46.1809	244.013	0.808771	53.7	9.55619	0	220.75	0	0
DATA	549	7	39	unmapped	0		0	CAAAGAAGAATGGCATTGGCTCGATATACACTATCCGACTCGGTAGGGGTTTCAGTATCT	460	0	CUST_142731_PI248252247	CUST_142731_PI248252247	CUST_142731_PI248252247	Unknown	10828.1	256.809	9.15541	1	9.155412e+000	9.104642e+000	0	0	66	7.057576e+001	70	1.133417e+001	1.464068e+001	43	5.053488e+001	51	7.660501e+000	6.671700e+000	0	0	0	0	0	0	0	0	-0.0538937	7.38608	0	0.984893	1	0	70.6297	7.6605	1	0	70.6297	46.5243	46.5243	33.0318	0.811243	50.5349	7.6605	0	9.73758	1	0
DATA	550	7	40	unmapped	0		0	CCTCTTCGAGGCTGGCTTCTGGGTTGTGATACCTATCGAGCAAACTTAGCGCAAAGTAGC	462	0	CUST_146203_PI248252247	CUST_146203_PI248252247	CUST_146203_PI248252247	Unknown	10853.4	257.958	0	1	2.000325e+002	2.196646e+001	0	0	65	2.334462e+002	232	3.894509e+001	3.780630e+001	25	5.024000e+001	51	6.691288e+000	6.671700e+000	0	0	0	0	0	0	0	0	162.766	17.874	1	1.28719e-093	1	1	70.6805	6.69129	1	0	70.6805	47.5395	47.5395	195.902	0.813696	50.24	6.69129	0	172.57	0	0
DATA	551	7	41	unmapped	0		0	ATTAGAACAAACGCATAATTCTATCAATGACAGACCATTGCTTCACTCATATCTTTCAGA	464	0	CUST_81544_PI248252247	CUST_81544_PI248252247	CUST_81544_PI248252247	Unknown	10879.2	257.61	0	1	1.387579e+003	1.390527e+002	0	0	65	1.203185e+003	1139	1.956502e+002	1.845837e+002	43	5.304651e+001	53	7.289763e+000	7.783650e+000	0	0	0	0	0	0	0	0	1132.46	113.486	1	3.02899e-201	1	1	70.7272	7.28976	1	0	70.7272	49.8279	49.8279	1165.64	0.816139	53.0465	7.28976	0	1142.28	0	0
DATA	552	7	42	unmapped	0		0	GGCGTTCCGGGGGCACGGTTTCCGTGATCAGCTAGATTTCTAATTTGTTTTGTTTATTTT	466	0	CUST_213054_PI248252247	CUST_213054_PI248252247	CUST_213054_PI248252247	Unknown	10904	257.455	0	1	5.418948e+001	1.052655e+001	1	1	60	1.151167e+002	114.5	1.559019e+001	1.649393e+001	35	5.368571e+001	53	8.362280e+000	8.895600e+000	0	0	0	0	0	0	0	0	44.3508	8.61534	1	1.63632e-031	1	1	70.7659	8.36228	1	0	70.7659	55.8519	55.8519	77.5727	0.818439	53.6857	8.36228	0	54.1971	0	0
DATA	553	7	43	unmapped	0		0	GCTCGTCTCCAATGCTCCAAAGAAACGTGAGCCTGCGGTACCAACTCACCGCAAGACACA	468	0	CUST_84101_PI248252247	CUST_84101_PI248252247	CUST_84101_PI248252247	Unknown	10929.6	257.671	0	1	5.047804e+002	5.127388e+001	0	0	65	4.851077e+002	478	5.730705e+001	6.301050e+001	30	5.193333e+001	50	8.119510e+000	8.154300e+000	0	0	0	0	0	0	0	0	414.316	42.0848	1	4.66474e-145	1	1	70.7918	8.11951	1	0	70.7918	51.4001	51.4001	447.564	0.820784	51.9333	8.11951	0	424.17	0	0
DATA	554	7	44	unmapped	0		0	TACAGACGTCCCTCCGCTTCTGCGGCCTCATTGGTCCAAAGTATTGTTGGATGATGTTGA	470	0	CUST_133376_PI248252247	CUST_133376_PI248252247	CUST_133376_PI248252247	Unknown	10955.1	258.333	0	1	3.505483e+003	3.506631e+002	0	0	65	2.956092e+003	2881	4.558040e+002	4.899993e+002	27	5.644444e+001	57	7.207546e+000	7.413000e+000	0	0	0	0	0	0	0	0	2885.26	288.621	1	1.27448e-253	1	1	70.8318	7.20755	1	0	70.8318	47.8731	47.8731	2918.55	0.823071	56.4444	7.20755	0	2895.14	0	0
DATA	555	7	45	unmapped	0		0	GTTGGATGGGCGCTCCCGGCGGTGATGATCGTGTAATAAACATGGTCAAGACCGCACTAG	472	0	CUST_67775_PI248252247	CUST_67775_PI248252247	CUST_67775_PI248252247	Unknown	10980.3	257.5	0	1	6.243672e+002	6.307492e+001	0	0	66	5.861364e+002	568.5	1.007313e+002	9.729563e+001	27	5.229630e+001	52	5.947299e+000	6.301050e+000	0	0	0	0	0	0	0	0	515.267	52.0534	1	3.2485e-157	1	1	70.869	5.9473	1	0	70.869	57.5363	57.5363	548.592	0.825263	52.2963	5.9473	0	525.183	0	0
DATA	556	7	46		66	Structural	0		474	-1	(-)3xSLv1	NegativeControl	NegativeControl		11005.5	257.5	8.97648	1	8.976480e+000	8.926703e+000	1	0	67	6.925373e+001	69	1.163764e+001	1.149015e+001	24	5.412500e+001	53.5	9.003924e+000	8.339625e+000	0	0	0	0	0	0	0	0	-1.61819	7.38608	0	0.569922	1	0	70.8719	9.00392	1	0	70.8719	57.5363	57.5363	31.7097	0.827414	54.125	9.00392	0	8.29883	1	0
DATA	557	7	47	unmapped	0		0	CTGGCACAATAGACAGCACGGCGGAGTAGGTCACGGGCACCTGGAGAACCGTGATGTGGA	476	0	CUST_2399_PI248252247	CUST_2399_PI248252247	CUST_2399_PI248252247	Unknown	11030.9	257.5	0	1	3.580974e+001	9.597013e+000	0	0	64	1.005938e+002	98.5	1.675095e+001	1.908847e+001	29	5.465517e+001	54	6.720310e+000	5.930400e+000	0	0	0	0	0	0	0	0	29.7054	7.96105	1	6.52698e-019	1	0	70.8884	6.72031	1	0	70.8884	56.9804	56.9804	63.0498	0.829534	54.6552	6.72031	0	39.6422	0	0
DATA	558	7	48	unmapped	0		0	CCGGGGAGGAGGGAGGGGGGGGATTCGATGCCAAGACGACCGGCTCAGAATGTAGTATAC	478	0	CUST_187969_PI248252247	CUST_187969_PI248252247	CUST_187969_PI248252247	Unknown	11056.4	257.675	0	1	3.471010e+003	3.472146e+002	0	0	65	2.957431e+003	2912	3.429881e+002	3.943716e+002	26	5.584615e+001	57.5	8.210687e+000	8.524950e+000	0	0	0	0	0	0	0	0	2886.53	288.748	1	1.20402e-253	1	1	70.8977	8.21069	1	0	70.8977	50.7771	50.7771	2919.89	0.831612	55.8462	8.21069	0	2896.49	0	0
DATA	559	7	49	unmapped	0		0	GAAAACCCTAGGATTGCCACCAGAGGCTGGTACAGGTGTCGAGGCATTTTTGAGGGCCGT	480	0	CUST_164352_PI248252247	CUST_164352_PI248252247	CUST_164352_PI248252247	Unknown	11081.8	257.644	0	1	9.971456e+003	9.971849e+002	0	0	64	8.383469e+003	8248	9.998595e+002	1.117695e+003	26	5.100000e+001	50	5.713143e+000	4.077150e+000	0	0	0	0	0	0	0	0	8312.55	831.288	1	6.70669e-313	1	1	70.9141	5.71314	1	0	70.9141	48.5334	48.5334	8345.92	0.833635	51	5.71314	0	8322.54	0	0
DATA	560	7	50	unmapped	0		0	GATCCTCAAAATGTCCCTCCTCAAATGTATTGTTAATGGGGAGACACTCCAAAATGGTAA	482	0	CUST_69374_PI248252247	CUST_69374_PI248252247	CUST_69374_PI248252247	Unknown	11107.3	258.222	0	1	9.144119e+003	9.144547e+002	0	0	64	7.711969e+003	7507	9.708143e+002	1.253168e+003	25	5.588000e+001	53	1.036549e+001	8.154300e+000	0	0	0	0	0	0	0	0	7641.05	764.141	1	3.51109e-308	1	1	70.9189	10.3655	1	0	70.9189	47.2035	47.2035	7674.42	0.835624	55.88	10.3655	0	7651.05	0	0
DATA	561	7	51	unmapped	0		0	AGTCTTCGAGCTTCGTTCCTTCCTCCACCCAGACTGCCAACACTTTCATTGCTACTCCCA	484	0	CUST_149149_PI248252247	CUST_149149_PI248252247	CUST_149149_PI248252247	Unknown	11132.7	257.8	0	1	1.066904e+004	1.066940e+003	0	0	65	9.007000e+003	8575	1.519272e+003	1.892539e+003	28	4.982143e+001	50	5.284874e+000	5.189100e+000	0	0	0	0	0	0	0	0	8936.06	893.637	1	5.94908e-317	1	1	70.9363	5.28487	1	0	70.9363	50.7771	50.7771	8969.46	0.83757	49.8214	5.28487	0	8946.11	0	0
DATA	562	7	52	unmapped	0		0	CCTTAACGGTTTCCTCGATAGGATATTTTGAATCTACACGAGCGCATTCAAATAGATCCA	486	0	CUST_180018_PI248252247	CUST_180018_PI248252247	CUST_180018_PI248252247	Unknown	11157.9	257.614	0	1	3.214847e+001	9.367457e+000	1	2	61	9.790164e+001	96	1.438831e+001	1.408470e+001	28	5.178571e+001	52.5	5.079787e+000	4.633125e+000	0	0	0	0	0	0	0	0	26.9876	7.86368	1	1.50089e-016	1	0	70.914	5.07979	1	0	70.914	57.259	57.259	60.3576	0.839468	51.7857	5.07979	0	37.0392	0	0
DATA	563	7	53	unmapped	0		0	GAAAATAGCTACTACTCTCAGTGCTTGCCCAAATCGACATCTCCTACTACAACAGTTTCT	488	0	CUST_11452_PI248252247	CUST_11452_PI248252247	CUST_11452_PI248252247	Unknown	11183.5	258	0	1	8.899465e+001	1.250064e+001	1	0	61	1.457541e+002	144	2.186828e+001	2.149770e+001	31	5.132258e+001	52	5.758397e+000	4.818450e+000	0	0	0	0	0	0	0	0	74.8769	10.5176	1	8.85523e-054	1	1	70.8772	5.7584	1	0	70.8772	54.1152	54.1152	108.21	0.841364	51.3226	5.7584	0	84.9219	0	0
DATA	564	7	54	unmapped	0		0	TGGACATGTTTATTGGCGAGGGTGGACTACAGGCGTTGGCTGATTGTCTGAGATGCTGAA	490	0	CUST_113586_PI248252247	CUST_113586_PI248252247	CUST_113586_PI248252247	Unknown	11208.6	258.149	0	1	2.249975e+003	2.251679e+002	0	0	64	1.968063e+003	1897.5	3.210947e+002	3.674995e+002	25	5.164000e+001	52	5.422791e+000	4.447800e+000	0	0	0	0	0	0	0	0	1897.19	189.863	1	3.87448e-230	1	1	70.8681	5.42279	1	0	70.8681	48.5334	48.5334	1930.52	0.843207	51.64	5.42279	0	1907.27	0	0
DATA	565	7	55	unmapped	0		0	TTGTTGTAGCCTTGGAAACAAGTTCAAACTCTTTCTAGCTGTGTGCACGTGCTAACGCAT	492	0	CUST_209904_PI248252247	CUST_209904_PI248252247	CUST_209904_PI248252247	Unknown	11234.1	258.065	0	1	1.369627e+002	1.624739e+001	3	0	64	1.865781e+002	188.5	2.749534e+001	3.057862e+001	34	5.376471e+001	51.5	9.670508e+000	8.339625e+000	0	0	0	0	0	0	0	0	115.744	13.7303	1	1.58836e-075	1	1	70.834	9.67051	1	0	70.834	54.4085	54.4085	149.034	0.845078	53.7647	9.67051	0	125.825	0	0
DATA	566	7	56	unmapped	0		0	TACAAGACGTCCCAATGTGAAGTAAAAGGCGATGTAAATGAATGTGTTTGGGGATGCCCG	494	0	CUST_149236_PI248252247	CUST_149236_PI248252247	CUST_149236_PI248252247	Unknown	11259.5	258.352	0	0	3.228485e+001	9.299353e+000	0	0	66	9.816667e+001	97	1.394890e+001	1.464068e+001	29	5.403448e+001	53	7.233270e+000	6.671700e+000	0	0	0	0	0	0	0	0	27.3432	7.87596	1	7.39518e-017	1	0	70.8235	7.23327	1	0	70.8235	65	65	60.6227	0.846936	54.0345	7.23327	0	37.4587	0	0
DATA	567	7	57	unmapped	0		0	TACAAAATGATTCTCATGCTGGAAATAGCCCCTGCAAACACAATCGCGCAACCGAGTAGT	496	0	CUST_208975_PI248252247	CUST_208975_PI248252247	CUST_208975_PI248252247	Unknown	11284.9	258.386	8.75015	1	8.750145e+000	8.701623e+000	0	0	64	6.809375e+001	67.5	9.660456e+000	1.056353e+001	28	5.257143e+001	51.5	7.861903e+000	6.857025e+000	0	0	0	0	0	0	0	0	-2.69626	7.38608	0	0.344335	1	0	70.79	7.8619	1	0	70.79	57.259	57.259	30.5498	0.848816	52.5714	7.8619	0	7.43755	1	0
DATA	568	7	58	unmapped	0		0	GTTATTTATGAACGACAATGCTTCGACGACTCTAATGACAACTTGAACACTGGGTTGAAT	498	0	CUST_107362_PI248252247	CUST_107362_PI248252247	CUST_107362_PI248252247	Unknown	11310.4	258.26	0	1	3.340176e+004	3.340187e+003	0	0	66	2.848705e+004	27684.5	4.118420e+003	5.245844e+003	24	5.400000e+001	54.5	8.861249e+000	8.895600e+000	0	0	1	0	0	0	0	0	28416.3	2841.64	1	0	1	1	70.7846	8.86125	1	0	70.7846	49.5074	49.5074	28449.5	0.850741	54	8.86125	0	28426.4	0	0
DATA	569	7	59	unmapped	0		0	TTGGGCAGTTCCTTGCACCCCAAGAATGCACAGCAGAGACAATACCCCGTTTCCTCCAGG	500	0	CUST_175271_PI248252247	CUST_175271_PI248252247	CUST_175271_PI248252247	Unknown	11335.6	258.026	0	1	8.998319e+003	8.998736e+002	0	0	65	7.743569e+003	7602	1.046869e+003	1.243160e+003	25	4.968000e+001	50	5.543164e+000	5.189100e+000	0	0	0	0	0	0	0	0	7672.79	767.315	1	2.0568e-308	1	1	70.7767	5.54316	1	0	70.7767	49.1849	49.1849	7706.03	0.852692	49.68	5.54316	0	7683.03	0	0
DATA	570	7	60	unmapped	0		0	TATACTTCTGTTGCAACATCTTGTTTCTTTTATCCATCACGCACTTGCGGTATTCTGGAT	502	0	CUST_150706_PI248252247	CUST_150706_PI248252247	CUST_150706_PI248252247	Unknown	11361.1	258.5	0	1	6.712190e+003	6.712746e+002	0	0	64	5.807609e+003	5733	8.152904e+002	9.299608e+002	35	5.468571e+001	53	8.959948e+000	8.895600e+000	0	0	0	0	0	0	0	0	5736.86	573.733	1	4.00741e-292	1	1	70.7537	8.95995	1	0	70.7537	49.8279	49.8279	5770.07	0.854692	54.6857	8.95995	0	5747.14	0	0
DATA	571	7	61	unmapped	0		0	TTGGCACACTATTTCATCCCTGATTTGATGATGTGTTTGAATTTTTTCTCTGGGAGACCA	504	0	CUST_153016_PI248252247	CUST_153016_PI248252247	CUST_153016_PI248252247	Unknown	11386.5	258.456	0	1	2.523161e+002	2.666365e+001	0	0	64	2.869219e+002	279.5	5.396480e+001	5.430022e+001	33	5.260606e+001	52	6.918903e+000	8.154300e+000	0	0	0	0	0	0	0	0	216.181	22.8451	1	4.66364e-109	1	1	70.7406	6.9189	1	0	70.7406	50.4627	50.4627	249.378	0.856787	52.6061	6.9189	0	226.522	0	0
DATA	572	7	62	unmapped	0		0	ACCCTGATAACATTTTCGGTTTTAACTTTCTGGACGTGAAGCCGAACCAGCAAAGCCAGA	506	0	CUST_185852_PI248252247	CUST_185852_PI248252247	CUST_185852_PI248252247	Unknown	11411.9	258.5	0	0	3.198821e+002	3.312377e+001	0	0	64	3.454844e+002	339	4.859420e+001	5.763607e+001	29	5.472414e+001	53	9.815791e+000	1.037820e+001	0	0	0	0	0	0	0	0	274.769	28.4523	1	2.91837e-122	1	1	70.7153	9.81579	1	0	70.7153	65	65	307.94	0.85897	54.7241	9.81579	0	285.16	0	0
DATA	573	7	63	unmapped	0		0	CGTATGTCTATGGAATTTGGTAGTCGAGTTGGTGAAAGAAACGAGACAGGGTTTATGCAC	508	0	CUST_178994_PI248252247	CUST_178994_PI248252247	CUST_178994_PI248252247	Unknown	11437.4	258.573	0	1	2.628736e+001	8.969543e+000	0	0	64	9.334375e+001	90.5	1.538420e+001	1.501132e+001	31	5.445161e+001	53	6.922614e+000	7.042350e+000	0	0	0	0	0	0	0	0	22.6408	7.7253	1	7.32165e-013	1	0	70.7029	6.92261	1	0	70.7029	57.5363	57.5363	55.7998	0.861281	54.4516	6.92261	0	33.1008	0	0
DATA	574	7	64	unmapped	0		0	GAATATCCTAGTCGCCCATACCCTAATCGATTCTAGGCAGGATATCTACCGTGGATAGTT	510	0	CUST_64014_PI248252247	CUST_64014_PI248252247	CUST_64014_PI248252247	Unknown	11462.6	258.763	0	1	1.101954e+004	1.101987e+003	0	0	64	9.588125e+003	9356	1.379179e+003	1.595834e+003	26	5.450000e+001	55	9.386160e+000	9.266250e+000	0	0	0	0	0	0	0	0	9517.45	951.774	1	1.75047e-320	1	1	70.6753	9.38616	1	0	70.6753	49.1849	49.1849	9550.58	0.863688	54.5	9.38616	0	9527.97	0	0
DATA	575	7	65	unmapped	0		0	CGTATCTATCATGTAATGATTTTCTTATACTCGATAAACGTGTTGGAACTGCTTTCACGG	512	0	CUST_196173_PI248252247	CUST_196173_PI248252247	CUST_196173_PI248252247	Unknown	11488.2	258.533	0	1	3.537912e+004	3.537922e+003	0	0	64	3.072055e+004	29898	3.995635e+003	4.832073e+003	32	5.712500e+001	57	9.989511e+000	9.636900e+000	0	0	1	0	0	0	0	0	30649.9	3065	1	0	1	1	70.6044	9.98951	1	0	70.6044	49.5074	49.5074	30683	0.866329	57.125	9.98951	0	30660.5	0	0
DATA	576	7	66	unmapped	0		0	ATGAAATTGACCCTAAATCGATCCCCAAGGATGCATTCGTGGTCTATCAAGGTCACCATG	514	0	CUST_209515_PI248252247	CUST_209515_PI248252247	CUST_209515_PI248252247	Unknown	11513.6	258.763	0	1	1.647972e+004	1.647994e+003	0	0	64	1.439305e+004	14108.5	1.857764e+003	2.236687e+003	29	5.420690e+001	55	6.991726e+000	6.671700e+000	0	0	0	0	0	0	0	0	14322.5	1432.27	1	0	1	1	70.5474	6.99173	1	0	70.5474	49.1849	49.1849	14355.5	0.869099	54.2069	6.99173	0	14333.1	0	0
DATA	577	7	67	unmapped	0		0	TGTCCTGATAAGACCTGAGAAATGTACTCCTCAATCACCTGAATCCGTTCATGAAGCATA	516	0	CUST_88582_PI248252247	CUST_88582_PI248252247	CUST_88582_PI248252247	Unknown	11538.7	259.104	0	1	2.098233e+001	8.726136e+000	0	0	65	8.876923e+001	87	1.452021e+001	1.482600e+001	31	5.141935e+001	52	7.172978e+000	7.042350e+000	0	0	0	0	0	0	0	0	18.2969	7.60933	1	2.15014e-009	1	0	70.4723	7.17298	1	0	70.4723	49.1849	49.1849	51.2252	0.872016	51.4194	7.17298	0	28.8948	0	0
DATA	578	7	68	unmapped	0		0	GAAGTATGGGGATGTTGTCCGTGTTGGTCCGAATGAGTTATCTTTCCGCAAGTAATAAAA	518	0	CUST_163262_PI248252247	CUST_163262_PI248252247	CUST_163262_PI248252247	Unknown	11564.4	259.333	0	1	1.111054e+003	1.114254e+002	1	0	63	1.042857e+003	1009	2.097538e+002	1.964445e+002	27	5.077778e+001	52	5.322906e+000	5.930400e+000	0	0	0	0	0	0	0	0	972.47	97.5271	1	1.014e-192	1	1	70.3867	5.32291	1	0	70.3867	48.2044	48.2044	1005.31	0.875268	50.7778	5.32291	0	983.088	0	0
DATA	579	7	69	unmapped	0		0	ATGAAGCAAGTTGGAAAGCCAACCGGGGTGAGCAGCCGTGGCCGTGTTAGGAGAGCCACC	520	0	CUST_28580_PI248252247	CUST_28580_PI248252247	CUST_28580_PI248252247	Unknown	11589.8	258.808	0	1	2.486103e+002	2.624319e+001	0	1	64	2.887813e+002	283	4.073081e+001	3.131992e+001	27	5.192593e+001	52	6.855239e+000	6.671700e+000	0	0	0	0	0	0	0	0	218.488	23.0635	1	1.22149e-109	1	1	70.2936	6.85524	1	0	70.2936	47.8731	47.8731	251.237	0.878836	51.9259	6.85524	0	229.126	0	0
DATA	580	7	70	unmapped	0		0	TTTCTATCTGGACTCTAGACTTTGCTTCACAACTCTGGACCATTTGTATCAGTAATATGT	522	0	CUST_85362_PI248252247	CUST_85362_PI248252247	CUST_85362_PI248252247	Unknown	11615.4	259.208	0	1	1.104625e+004	1.104657e+003	0	0	65	9.819846e+003	9288	1.900922e+003	2.278756e+003	26	5.442308e+001	54.5	8.434088e+000	8.524950e+000	0	0	0	0	0	0	0	0	9749.66	974.994	1	7.80624e-322	1	1	70.1895	8.43409	1	0	70.1895	49.1849	49.1849	9782.3	0.882621	54.4231	8.43409	0	9760.3	0	0
DATA	581	7	71	unmapped	0		0	ATCTATCACGGTCCATCTCACAAGGCCACCTGGAAGCAATGTTCCTAATATAATCTCAGG	524	0	CUST_201156_PI248252247	CUST_201156_PI248252247	CUST_201156_PI248252247	Unknown	11640.9	259.071	0	1	1.469451e+001	8.457588e+000	1	0	66	8.310606e+001	82	1.265778e+001	1.223145e+001	31	5.432258e+001	51	8.761229e+000	9.266250e+000	0	0	0	0	0	0	0	0	13.031	7.50015	1	1.05049e-005	1	0	70.075	8.76123	1	0	70.075	46.8651	46.8651	45.5621	0.886795	54.3226	8.76123	0	23.6859	0	0
DATA	582	7	72	unmapped	0		0	AGCGTTAGACCCGGTCGGGGGACCATTCAATCCCAATGGGAAGCATATACAGCGGGCGGA	526	0	CUST_198534_PI248252247	CUST_198534_PI248252247	CUST_198534_PI248252247	Unknown	11665.3	259.321	8.33528	1	8.335277e+000	8.289056e+000	2	1	61	6.747541e+001	66	8.993714e+000	9.636900e+000	30	5.253333e+001	51.5	7.417283e+000	7.042350e+000	0	0	0	0	0	0	0	0	-2.46994	7.38608	0	0.386214	1	0	69.9454	7.41728	1	0	69.9454	41.8414	41.8414	29.9314	0.891064	52.5333	7.41728	0	8.17324	1	0
DATA	583	7	73	unmapped	0		0	TCTGCGGACGTTGATGTTCAAGGGAAATGTGCCATAGAGATCTACTGCCTCGCTTCTAGG	528	0	CUST_94166_PI248252247	CUST_94166_PI248252247	CUST_94166_PI248252247	Unknown	11691.5	259.547	0	1	4.008050e+002	4.091925e+001	0	0	64	4.289688e+002	437.5	6.177968e+001	7.023817e+001	33	5.300000e+001	52	7.558108e+000	6.671700e+000	0	0	0	0	0	0	0	0	359.16	36.6676	1	4.14065e-137	1	1	69.8086	7.55811	1	0	69.8086	49.1849	49.1849	391.425	0.896097	53	7.55811	0	369.799	0	0
DATA	584	7	74	unmapped	0		0	TTGAGTATTACCGCTGGAGAAGTCGTTCCAAGATCATAATCCTTGTTCCGACTGATAACA	530	0	CUST_188537_PI248252247	CUST_188537_PI248252247	CUST_188537_PI248252247	Unknown	11716.6	259.427	0	1	9.931978e+001	1.287582e+001	6	0	58	1.591897e+002	158.5	1.928317e+001	1.779120e+001	25	5.104000e+001	51	5.208007e+000	2.223900e+000	0	0	0	0	0	0	0	0	89.5264	11.6062	1	1.88925e-062	1	1	69.6633	5.20801	1	0	69.6633	57.5363	57.5363	121.646	0.901395	51.04	5.20801	0	100.154	0	0
DATA	585	7	75	unmapped	0		0	CTTCCACTCCCTACGTTTACAAGGCATCCTAGACAAGCAGCGGAGCAAAGGAATCGTTTA	532	0	CUST_203831_PI248252247	CUST_203831_PI248252247	CUST_203831_PI248252247	Unknown	11742	259.455	0	0	1.567757e+002	1.766544e+001	0	0	62	2.117419e+002	202	3.864888e+001	4.132748e+001	30	5.066667e+001	50	8.044417e+000	5.559750e+000	0	0	0	0	0	0	0	0	142.232	16.0266	1	2.19381e-086	1	1	69.5102	8.04442	1	0	69.5102	65	65	174.198	0.907231	50.6667	8.04442	0	152.846	0	0
DATA	586	7	76	unmapped	0		0	AGATATCCAAAACGTATGGAAACCAAACGATGAAGTATATGGGGCGTCTAGCAGTTACAG	534	0	CUST_38427_PI248252247	CUST_38427_PI248252247	CUST_38427_PI248252247	Unknown	11767.5	259.5	8.12951	1	8.129514e+000	8.084433e+000	3	0	65	6.536923e+001	65	8.715233e+000	8.154300e+000	27	5.196296e+001	51	6.980641e+000	5.559750e+000	0	0	0	0	0	0	0	0	-3.98137	7.38608	0	0.163467	1	0	69.3506	6.98064	1	0	69.3506	57.5363	57.5363	27.8252	0.913617	51.963	6.98064	0	6.61749	1	0
DATA	587	7	77	unmapped	0		0	TAATGATAGTTAGTGAAGCAAGCTTTCATGAAGCATTGCCCTCTGCGAAGTTGAGCAGAT	536	0	CUST_53404_PI248252247	CUST_53404_PI248252247	CUST_53404_PI248252247	Unknown	11792.7	259.5	0	1	2.077881e+002	2.227425e+001	0	1	65	2.604615e+002	266	3.586610e+001	3.335850e+001	27	5.492593e+001	57	9.722796e+000	8.895600e+000	0	0	0	0	0	0	0	0	191.27	20.5036	1	2.29205e-102	1	1	69.1915	9.7228	1	0	69.1915	57.5363	57.5363	222.918	0.920506	54.9259	9.7228	0	201.858	0	0
DATA	588	7	78	unmapped	0		0	TTTTGTGAGTCGTGGCGATTAGGACATTCCCATCTCATATGACCCTTCATACCACACTCA	538	0	CUST_202771_PI248252247	CUST_202771_PI248252247	CUST_202771_PI248252247	Unknown	11818.3	259.5	0	1	1.261707e+001	8.057055e+000	2	0	64	8.073438e+001	81.5	1.129017e+001	1.130482e+001	29	5.068966e+001	52	8.168334e+000	8.895600e+000	0	0	0	0	0	0	0	0	11.7108	7.47834	1	6.66738e-005	1	0	69.0235	8.16833	1	1	69.0235	57.5363	57.5363	43.1904	0.928173	50.6897	8.16833	0	22.2861	1	0
DATA	589	7	79		66	Structural	0		1	1	DarkCorner	DarkCorner	DarkCorner		11843.4	259.333	7.93178	1	7.931783e+000	7.887799e+000	1	1	62	5.983871e+001	58.5	8.491449e+000	8.895600e+000	34	4.879412e+001	49	4.778610e+000	4.262475e+000	0	0	0	0	0	0	0	0	-9.02795	7.38608	0	0.00185657	1	0	68.8667	4.77861	1	0	68.8667	51.0895	51.0895	22.2947	0.936393	48.7941	4.77861	0	1.54846	0	0
DATA	590	7	80		66	Structural	0		1	1	DarkCorner	DarkCorner	DarkCorner		11868.8	259.487	7.85636	1	7.856364e+000	7.812798e+000	0	0	64	6.131250e+001	61	9.424512e+000	9.636900e+000	33	5.048485e+001	50	6.442637e+000	6.671700e+000	0	0	0	0	0	0	0	0	-7.3954	7.38608	0	0.0103153	1	0	68.7079	6.44264	1	0	68.7079	49.8279	49.8279	23.7685	0.945382	50.4848	6.44264	0	3.18515	0	0
DATA	591	7	81		66	Structural	0		1	1	DarkCorner	DarkCorner	DarkCorner		11893.7	259.548	7.77738	0	7.777376e+000	7.734248e+000	0	0	64	5.914063e+001	58	9.971176e+000	1.074885e+001	39	4.992308e+001	51	5.498251e+000	5.930400e+000	0	0	0	0	0	0	0	0	-9.35471	7.38608	0	0.0012794	1	0	68.4953	5.49825	1	0	68.4953	65	65	21.5966	0.954983	49.9231	5.49825	0	1.17782	0	0
DATA	592	7	82		66	Structural	0		1	1	DarkCorner	DarkCorner	DarkCorner		11919.5	260.254	7.69161	1	7.691611e+000	7.648959e+000	0	0	67	5.905970e+001	60	9.857900e+000	9.636900e+000	35	5.154286e+001	53	4.901037e+000	4.447800e+000	0	0	0	0	0	0	0	0	-9.25688	7.38608	0	0.00143169	1	0	68.3166	4.90104	1	0	68.3166	47.5395	47.5395	21.5157	0.965632	51.5429	4.90104	0	1.26859	0	0
DATA	593	7	83		66	Structural	0		1	1	DarkCorner	DarkCorner	DarkCorner		11946.1	259.467	7.59308	1	7.593076e+000	7.550970e+000	0	0	63	6.006349e+001	57	1.014551e+001	1.037820e+001	40	4.805000e+001	47	5.620247e+000	5.003775e+000	0	0	0	0	0	0	0	0	-8.04674	7.38608	0	0.00535991	1	0	68.1102	5.62025	1	0	68.1102	48.8603	48.8603	22.5195	0.978163	48.05	5.62025	0	2.46433	0	0
DATA	594	7	84		66	Structural	0		1	1	DarkCorner	DarkCorner	DarkCorner		11970.5	260	7.5006	0	7.500600e+000	7.459007e+000	0	0	62	5.958065e+001	59	8.989153e+000	1.037820e+001	30	5.040000e+001	50	5.991949e+000	5.559750e+000	0	0	0	0	0	0	0	0	-8.35404	7.38608	0	0.00388203	1	0	67.9347	5.99195	1	0	67.9347	65	65	22.0366	0.990223	50.4	5.99195	0	2.15428	0	0
DATA	595	7	85		66	Structural	0		1	1	DarkCorner	DarkCorner	DarkCorner		11996	260	7.39666	0	7.396657e+000	7.355640e+000	0	0	69	5.721739e+001	58	8.078420e+000	8.154300e+000	37	4.967568e+001	49	4.509583e+000	3.706500e+000	0	0	0	0	0	0	0	0	-10.5229	7.38608	0	0.000313274	1	0	67.7403	4.50958	1	0	67.7403	65	65	19.6734	1.00414	49.6757	4.50958	0	-0.0201487	0	0
DATA	596	8	1		66	Structural	0		1	1	DarkCorner	DarkCorner	DarkCorner		9875.5	262	8.83578	0	8.835777e+000	8.786780e+000	0	0	62	5.745161e+001	56.5	7.621534e+000	8.524950e+000	45	5.204444e+001	52	7.236133e+000	6.671700e+000	0	0	0	0	0	0	0	0	-12.4044	7.38608	0	2.56675e-005	1	0	69.856	7.23613	1	0	69.856	65	65	19.9076	0.84059	52.0444	7.23613	0	1.23021	0	0
DATA	597	8	2		66	Structural	0		1	1	DarkCorner	DarkCorner	DarkCorner		9900.5	262	8.94204	0	8.942042e+000	8.892456e+000	2	0	60	5.523333e+001	54	7.781697e+000	8.154300e+000	39	5.125641e+001	50	8.119884e+000	7.042350e+000	0	0	0	0	0	0	0	0	-14.6633	7.38608	0	9.01512e-007	1	0	69.8966	8.11988	1	0	69.8966	65	65	17.6893	0.830601	51.2564	8.11988	0	-1.19752	0	0
DATA	598	8	3		66	Structural	0		1	1	DarkCorner	DarkCorner	DarkCorner		9926.38	263.448	9.045	0	9.044997e+000	8.994840e+000	0	0	64	5.812500e+001	59	8.564415e+000	8.524950e+000	53	5.066038e+001	50	6.414957e+000	6.671700e+000	0	0	0	0	0	0	0	0	-11.7681	7.38608	0	6.17061e-005	1	0	69.8931	6.41496	1	0	69.8931	65	65	20.581	0.821146	50.6604	6.41496	0	1.47142	0	0
DATA	599	8	4		66	Structural	0		1	1	DarkCorner	DarkCorner	DarkCorner		9951.39	262.318	9.13189	1	9.131888e+000	9.081249e+000	0	0	65	6.049231e+001	60	9.332609e+000	1.111950e+001	36	5.138889e+001	48.5	9.550700e+000	9.636900e+000	0	0	0	0	0	0	0	0	-9.4257	7.38608	0	0.00117851	1	0	69.918	9.5507	1	0	69.918	52.3208	52.3208	22.9483	0.813333	51.3889	9.5507	0	3.64728	0	0
DATA	600	8	5		66	Structural	0		1	1	DarkCorner	DarkCorner	DarkCorner		9977	262.455	9.21414	0	9.214138e+000	9.163043e+000	2	1	59	5.632203e+001	57	5.633767e+000	5.559750e+000	36	4.891667e+001	48	6.460318e+000	5.374425e+000	0	0	0	0	0	0	0	0	-13.5939	7.38608	0	4.5974e-006	1	0	69.9159	6.46032	1	0	69.9159	65	65	18.778	0.806073	48.9167	6.46032	0	-0.723896	0	0
DATA	601	8	6		66	Structural	0		1	1	DarkCorner	DarkCorner	DarkCorner		10002.4	262.427	9.2871	0	9.287103e+000	9.235603e+000	0	0	64	5.890625e+001	61.5	8.717286e+000	9.636900e+000	39	5.087179e+001	49	6.346070e+000	6.671700e+000	0	0	0	0	0	0	0	0	-11.0179	7.38608	0	0.000166698	1	0	69.9242	6.34607	1	0	69.9242	65	65	21.3623	0.79974	50.8718	6.34607	0	1.66706	0	0
DATA	602	8	7		66	Structural	0		1	1	DarkCorner	DarkCorner	DarkCorner		10027.6	262.427	9.35139	0	9.351385e+000	9.299529e+000	2	0	62	5.601613e+001	55.5	8.009199e+000	7.413000e+000	30	5.426667e+001	55	7.556378e+000	6.671700e+000	0	0	0	0	0	0	0	0	-13.9035	7.38608	0	2.891e-006	1	0	69.9196	7.55638	1	0	69.9196	65	65	18.4721	0.794242	54.2667	7.55638	0	-1.4098	0	0
DATA	603	8	8	unmapped	0		0	ACGAGAGCCTATTCGTTGTAAAGAATGCGGCCACCGTATCATGTACAAGAAGAGGACAAA	399	0	CUST_147662_PI248252247	CUST_147662_PI248252247	CUST_147662_PI248252247	Unknown	10053.4	262.667	0	1	8.666506e+003	8.667011e+002	1	0	63	6.910556e+003	6791	9.965312e+002	1.042638e+003	27	5.137037e+001	49	7.786320e+000	8.154300e+000	0	0	0	0	0	0	0	0	6840.65	684.105	1	5.55233e-302	1	1	69.9026	7.78632	1	0	69.9026	50.1463	50.1463	6873.01	0.789321	51.3704	7.78632	0	6852.94	0	0
DATA	604	8	9	unmapped	0		0	ATGACCGAATCAGCCACCTTACGGAAGACGGCGGGATCAGTTTCGCCGCGGAGACCGTAG	401	0	CUST_139059_PI248252247	CUST_139059_PI248252247	CUST_139059_PI248252247	Unknown	10078.5	262.5	0	1	1.473302e+002	1.747955e+001	0	0	68	1.855882e+002	178.5	2.981447e+001	3.113460e+001	29	5.168966e+001	51	6.153416e+000	5.930400e+000	0	0	0	0	0	0	0	0	115.691	13.7259	1	1.67749e-075	1	1	69.8969	6.15342	1	0	69.8969	57.5363	57.5363	148.044	0.785252	51.6897	6.15342	0	127.798	0	0
DATA	605	8	10	unmapped	0		0	TAACAACAAGATTGATATACACAGTAGCGAGTACCCCTCTCGCGTCTGGCTCTACATCTT	403	0	CUST_74331_PI248252247	CUST_74331_PI248252247	CUST_74331_PI248252247	Unknown	10103.9	262.5	0	1	3.079799e+003	3.081247e+002	0	1	63	2.477508e+003	2469	2.747788e+002	3.258013e+002	30	5.426667e+001	55	6.034003e+000	5.003775e+000	0	0	0	0	0	0	0	0	2407.61	240.874	1	1.75031e-243	1	1	69.8996	6.034	1	0	69.8996	56.9804	56.9804	2439.96	0.781742	54.2667	6.034	0	2419.54	0	0
DATA	606	8	11	unmapped	0		0	GACAAGCTATCCGGTTCATCAGCAACTATATGGATCAAAGTATGAGGACGAGCTGAAGAA	405	0	CUST_124756_PI248252247	CUST_124756_PI248252247	CUST_124756_PI248252247	Unknown	10129.3	262.84	0	1	2.568440e+004	2.568458e+003	0	0	66	2.007275e+004	19841.3	2.646660e+003	3.390087e+003	27	5.707407e+001	56	7.048873e+000	5.559750e+000	0	0	1	0	0	0	0	0	20002.9	2000.3	1	0	1	1	69.8854	7.04887	1	0	69.8854	49.1849	49.1849	20035.2	0.778794	57.0741	7.04887	0	20014.6	0	0
DATA	607	8	12	unmapped	0		0	CCAATCTTCCATCTCATGTACTACATACAGCTGTTGGTCTTAATCCTCTTATTTTTGCTG	407	0	CUST_173141_PI248252247	CUST_173141_PI248252247	CUST_173141_PI248252247	Unknown	10154.9	262.987	0	1	1.986710e+002	2.202740e+001	2	0	65	2.241077e+002	229	4.010031e+001	4.077150e+001	32	5.384375e+001	52.5	7.927532e+000	7.042350e+000	0	0	0	0	0	0	0	0	154.246	17.1018	1	1.00626e-090	1	1	69.862	7.92753	1	0	69.862	48.5334	48.5334	186.564	0.776387	53.8438	7.92753	0	165.806	0	0
DATA	608	8	13	unmapped	0		0	GTACATAACACATTTTTTTTACACCTCTTGTCTCCTATTTGACGAATTATGATTGGGACG	409	0	CUST_95621_PI248252247	CUST_95621_PI248252247	CUST_95621_PI248252247	Unknown	10180.3	262.627	0	1	9.526369e+003	9.526846e+002	0	0	65	7.448323e+003	7031	1.266740e+003	1.689423e+003	28	5.464286e+001	55	7.509077e+000	6.857025e+000	0	0	0	0	0	0	0	0	7378.49	737.886	1	3.19404e-306	1	1	69.833	7.50908	1	0	69.833	51.0895	51.0895	7410.78	0.774533	54.6429	7.50908	0	7389.86	0	0
DATA	609	8	14	unmapped	0		0	GCGTAGATACAACGGCGAAGCAATCCTTGTCCACCGCGGTAACTGTACCTTCCTTGAAAA	411	0	CUST_81365_PI248252247	CUST_81365_PI248252247	CUST_81365_PI248252247	Unknown	10205.5	262.648	0	1	1.570378e+003	1.573281e+002	0	0	66	1.283924e+003	1273	1.456499e+002	1.482600e+002	24	5.166667e+001	52.5	5.813527e+000	6.115725e+000	0	0	0	0	0	0	0	0	1214.1	121.635	1	3.83787e-205	1	1	69.8212	5.81353	1	0	69.8212	57.5363	57.5363	1246.38	0.773128	51.6667	5.81353	0	1225.31	0	0
DATA	610	8	15	unmapped	0		0	AAACAAACCCATTCGCGCATCGCCGTCGCTGTGCGCCGTAACGACCGGACTCCTGCCGAC	413	0	CUST_126891_PI248252247	CUST_126891_PI248252247	CUST_126891_PI248252247	Unknown	10231.3	262.4	0	1	3.579371e+003	3.580649e+002	0	0	65	2.833615e+003	2824	3.032807e+002	3.269133e+002	26	5.334615e+001	52.5	4.782822e+000	4.262475e+000	0	0	0	0	0	0	0	0	2763.78	276.477	1	3.27238e-251	1	1	69.8314	4.78282	1	0	69.8314	50.7771	50.7771	2796.07	0.772142	53.3462	4.78282	0	2774.85	0	0
DATA	611	8	16	unmapped	0		0	ATTATCGATTATCTGAGCGACCCACTGCAAAAGTGCTTACGCGCGAGAACCCATATGTGC	415	0	CUST_134455_PI248252247	CUST_134455_PI248252247	CUST_134455_PI248252247	Unknown	10256.5	262.821	0	1	3.425851e+002	3.557089e+001	1	0	63	3.341429e+002	335	6.267192e+001	7.042350e+001	24	4.958333e+001	51	4.915960e+000	4.262475e+000	0	0	0	0	0	0	0	0	264.322	27.4448	1	4.03942e-120	1	1	69.8208	4.91596	1	0	69.8208	49.1849	49.1849	296.599	0.771551	49.5833	4.91596	0	275.234	0	0
DATA	612	8	17	unmapped	0		0	ACAAGCGATATAGTGCCTTTGAAGAACTACACAAGAAGCTGAAAACAACTCTTCCCTCAC	417	0	CUST_39184_PI248252247	CUST_39184_PI248252247	CUST_39184_PI248252247	Unknown	10281.6	263.065	0	1	9.875717e+001	1.375591e+001	2	0	62	1.459839e+002	144	2.153114e+001	1.945913e+001	32	5.125000e+001	50.5	7.215575e+000	7.598325e+000	0	0	0	0	0	0	0	0	76.1745	10.6104	1	1.35543e-054	1	1	69.8094	7.21557	1	0	69.8094	49.1849	49.1849	108.44	0.771331	51.25	7.21557	0	86.9352	0	0
DATA	613	8	18	unmapped	0		0	TTCTTCATATTTTTTCTTCATTCTTCGAAGTTAGCTGGCTGGGCTCGTTCGACTGAGAAA	419	0	CUST_87502_PI248252247	CUST_87502_PI248252247	CUST_87502_PI248252247	Unknown	10306.9	263.314	0	1	8.739855e+002	8.792141e+001	0	0	65	7.440462e+002	727	1.194965e+002	1.423296e+002	37	5.124324e+001	51	6.941843e+000	5.930400e+000	0	0	0	0	0	0	0	0	674.231	67.8265	1	3.10977e-172	1	1	69.8147	6.94184	1	0	69.8147	46.8651	46.8651	706.502	0.771445	51.2432	6.94184	0	684.861	0	0
DATA	614	8	19		0		0		421	1	RC2	RC2	RC2		10332.5	263.352	9.62231	0	9.622307e+000	9.568948e+000	1	0	65	6.072308e+001	60	7.682178e+000	1.037820e+001	30	5.326667e+001	52.5	6.694997e+000	6.857025e+000	0	0	0	0	0	0	0	0	-9.08665	7.38608	0	0.00173767	1	0	69.8097	6.695	1	0	69.8097	65	65	23.1791	0.77188	53.2667	6.695	0	1.40679	1	0
DATA	615	8	20	unmapped	0		0	CATCCTCAAAGTCGACGTTGTTCTGGACAACCTCGAGAGGCTTCTTGACGTCGAAGGTCT	423	0	CUST_182477_PI248252247	CUST_182477_PI248252247	CUST_182477_PI248252247	Unknown	10357.9	263.386	0	1	1.379080e+002	1.678038e+001	2	0	62	1.763387e+002	174.5	2.672872e+001	2.520420e+001	28	5.178571e+001	52.5	4.825527e+000	5.189100e+000	0	0	0	0	0	0	0	0	106.547	12.9645	1	3.02494e-071	1	1	69.7914	4.82553	1	0	69.7914	57.259	57.259	138.795	0.772597	51.7857	4.82553	0	116.897	0	0
DATA	616	8	21	unmapped	0		0	TAATATCAAAGCTCGTTGACCACACAACATAAATAAGATCCAGAGTCGCTACGGGCGGCA	425	0	CUST_39505_PI248252247	CUST_39505_PI248252247	CUST_39505_PI248252247	Unknown	10383.3	263.431	9.6013	1	9.601302e+000	9.548060e+000	1	0	65	6.783077e+001	68	1.265352e+001	1.334340e+001	28	5.050000e+001	51	6.070573e+000	6.671700e+000	0	0	0	0	0	0	0	0	-1.94284	7.38608	0	0.495261	1	0	69.7736	6.07057	1	0	69.7736	45.835	45.835	30.2868	0.773569	50.5	6.07057	0	8.26836	1	0
DATA	617	8	22	unmapped	0		0	TTTACACCGCCGGGGACGGTCATACCTGCTGAGCCGTCGATTGTGAGGGAACAGGGTACG	427	0	CUST_100050_PI248252247	CUST_100050_PI248252247	CUST_100050_PI248252247	Unknown	10408.6	263.5	0	1	3.061200e+003	3.062684e+002	0	0	66	2.441485e+003	2433.5	2.943660e+002	3.456311e+002	24	5.225000e+001	51	6.326274e+000	7.413000e+000	0	0	0	0	0	0	0	0	2371.74	237.289	1	1.21315e-242	1	1	69.7462	6.32627	1	0	69.7462	48.5334	48.5334	2403.94	0.774774	52.25	6.32627	0	2381.81	0	0
DATA	618	8	23	unmapped	0		0	CTGTGTAATCATAGCGCTGGTTCAGCAGGAGAAACCTCTTCGTAGAATAAATATTGAGAT	429	0	CUST_201_PI248252247	CUST_201_PI248252247	CUST_201_PI248252247	Unknown	10434.3	263.84	0	1	4.805265e+003	4.806207e+002	0	0	65	3.799631e+003	3599	5.920070e+002	6.745830e+002	24	5.420833e+001	54.5	7.835145e+000	7.783650e+000	0	0	0	0	0	0	0	0	3729.88	373.062	1	5.27114e-268	1	1	69.7469	7.83514	1	0	69.7469	49.1849	49.1849	3762.09	0.776208	54.2083	7.83514	0	3739.84	0	0
DATA	619	8	24	unmapped	0		0	AGTTGTTGCAGGGGCGAGGGTTACGGTTCCTTTAGCAGCGAGGGAGACAAAAGTAAGTTT	431	0	CUST_22241_PI248252247	CUST_22241_PI248252247	CUST_22241_PI248252247	Unknown	10459.5	263.5	9.549	1	9.548996e+000	9.500084e+000	0	0	68	7.191176e+001	72	9.634725e+000	1.074885e+001	29	5.458621e+001	55	8.445274e+000	7.413000e+000	0	0	0	0	0	0	0	0	2.15488	7.38922	0	0.449507	1	0	69.7569	8.44527	1	0	69.7569	57.5363	57.5363	34.3678	0.777806	54.5862	8.44527	0	12.0166	1	0
DATA	620	8	25	unmapped	0		0	AACATTGCTTCGCTGACAGCGAGTGAAATTCGAGATATCATTCTCGGACAAGAGATTGCT	433	0	CUST_156831_PI248252247	CUST_156831_PI248252247	CUST_156831_PI248252247	Unknown	10484.9	263.5	0	1	1.677814e+003	1.680487e+002	0	1	63	1.377778e+003	1361	1.255842e+002	1.408470e+002	30	5.290000e+001	52.5	8.235122e+000	8.154300e+000	0	0	0	0	0	0	0	0	1307.99	131.008	1	2.59225e-209	1	1	69.785	8.23512	1	0	69.785	56.9804	56.9804	1340.23	0.779581	52.9	8.23512	0	1317.78	0	0
DATA	621	8	26	unmapped	0		0	GTACTAACACATACAAGGACGAAAAAGAATAGTCAAACGAAAGCCCTTTATGCACGTGCG	435	0	CUST_125488_PI248252247	CUST_125488_PI248252247	CUST_125488_PI248252247	Unknown	10510.4	263.573	9.50367	1	9.503666e+000	9.450965e+000	3	2	59	6.400000e+001	64	8.335632e+000	6.671700e+000	25	5.100000e+001	51	6.184658e+000	5.930400e+000	0	0	0	0	0	0	0	0	-5.82266	7.38608	0	0.0424248	1	0	69.8227	6.18466	1	0	69.8227	57.5363	57.5363	26.456	0.781516	51	6.18466	0	3.90672	1	0
DATA	622	8	27	unmapped	0		0	GAGACGCAAGACCAACAATGGCACCATCGACGCTCAGGGCAATCTCTTGATCCATCCCAT	437	0	CUST_123726_PI248252247	CUST_123726_PI248252247	CUST_123726_PI248252247	Unknown	10535.6	263.733	0	1	7.581788e+002	7.640162e+001	2	0	63	6.639683e+002	665	8.883384e+001	8.117235e+001	24	5.408333e+001	53.5	8.219366e+000	9.080925e+000	0	0	0	0	0	0	0	0	594.073	59.8647	1	3.67702e-165	1	1	69.8956	8.21937	1	0	69.8956	48.8603	48.8603	626.424	0.783552	54.0833	8.21937	0	603.783	0	0
DATA	623	8	28	unmapped	0		0	AGACGTTGTTATTGCTAATGCAGCTATCAATAACTATTATGGGTCAGCCCTGGAAACGCC	439	0	CUST_47137_PI248252247	CUST_47137_PI248252247	CUST_47137_PI248252247	Unknown	10561.2	263.519	0	1	1.954004e+003	1.956264e+002	0	0	65	1.605292e+003	1580	2.656284e+002	2.905896e+002	29	5.055172e+001	50	6.663259e+000	5.930400e+000	0	0	0	0	0	0	0	0	1535.32	153.71	1	2.75831e-218	1	1	69.9695	6.66326	1	0	69.9695	49.8279	49.8279	1567.75	0.785732	50.5517	6.66326	0	1545.02	0	0
DATA	624	8	29	unmapped	0		0	GTATATCTTATTCGTTGATCATCAGTCATCGCTGCTATCGTTATCCAACGTGCCTTTGAT	441	0	CUST_131580_PI248252247	CUST_131580_PI248252247	CUST_131580_PI248252247	Unknown	10586.5	263.648	0	1	2.273860e+002	2.459480e+001	0	0	66	2.491818e+002	248.5	5.070151e+001	4.799917e+001	30	5.180000e+001	51.5	6.093524e+000	6.671700e+000	0	0	0	0	0	0	0	0	179.176	19.3803	1	8.17287e-099	1	1	70.0055	6.09352	1	0	70.0055	57.5363	57.5363	211.638	0.787983	51.8	6.09352	0	188.829	0	0
DATA	625	8	30	unmapped	0		0	TTTCCGTATCCAAATACATTTCTGGCAGTACCATATCACACAGATACATCATACTCATCC	443	0	CUST_145052_PI248252247	CUST_145052_PI248252247	CUST_145052_PI248252247	Unknown	10611.6	263.596	0	1	5.775664e+002	5.850792e+001	2	1	61	5.265082e+002	517	7.582032e+001	6.449310e+001	26	5.300000e+001	52.5	5.946427e+000	6.301050e+000	0	0	0	0	0	0	0	0	456.447	46.2384	1	1.87421e-150	1	1	70.0616	5.94643	1	0	70.0616	57.8122	57.8122	488.964	0.790293	53	5.94643	0	466.08	0	0
DATA	626	8	31	unmapped	0		0	TCCATAGAAAACCTCGTCGTCAACTTCATCAGGCTTTCGTGGCAAACAGTGCAAGAACTT	445	0	CUST_30800_PI248252247	CUST_30800_PI248252247	CUST_30800_PI248252247	Unknown	10637.5	263.648	0	0	7.351112e+001	1.186799e+001	1	0	65	1.284000e+002	129	2.111782e+001	2.149770e+001	24	5.287500e+001	52	7.385724e+000	7.783650e+000	0	0	0	0	0	0	0	0	58.2749	9.40818	1	1.96065e-042	1	1	70.1251	7.38572	1	0	70.1251	65	65	90.856	0.792736	52.875	7.38572	0	67.8983	0	0
DATA	627	8	32	unmapped	0		0	GTGGCGTGGCGTGCATTTCAAGCTACGATGATCTAAATTGTATAAATCACATGCTGCTAT	447	0	CUST_14051_PI248252247	CUST_14051_PI248252247	CUST_14051_PI248252247	Unknown	10663.2	263.88	0	1	1.810423e+004	1.810447e+003	0	0	66	1.446694e+004	13621.5	2.931105e+003	3.504866e+003	40	5.515000e+001	55	7.515966e+000	8.339625e+000	0	0	0	0	0	0	0	0	14396.7	1439.69	1	0	1	1	70.1938	7.51597	1	0	70.1938	47.8731	47.8731	14429.4	0.795214	55.15	7.51597	0	14406.4	0	0
DATA	628	8	33	unmapped	0		0	CATATTAAGAACCACGAGATGGACGATGAGGTCCAGAAATTCGAGGAGTCAAATTCTCTA	449	0	CUST_134465_PI248252247	CUST_134465_PI248252247	CUST_134465_PI248252247	Unknown	10688.1	264.324	0	1	5.962530e+002	6.034002e+001	0	0	65	5.458769e+002	533	7.377532e+001	7.338870e+001	27	5.188889e+001	52	8.078144e+000	8.895600e+000	0	0	0	0	0	0	0	0	475.608	48.131	1	9.54643e-153	1	1	70.2684	8.07814	1	0	70.2684	47.8731	47.8731	508.333	0.797662	51.8889	8.07814	0	485.242	0	0
DATA	629	8	34	unmapped	0		0	CACTGTGGTCGACGTGGGGATAACGACAACGGTGCTAGACGTAGACGACCATGTCGAGGA	451	0	CUST_181586_PI248252247	CUST_181586_PI248252247	CUST_181586_PI248252247	Unknown	10713.7	264.506	0	1	2.586067e+002	2.745863e+001	2	0	63	2.772698e+002	272	3.900629e+001	3.076395e+001	36	4.930556e+001	48.5	6.910941e+000	6.857025e+000	0	0	0	0	0	0	0	0	206.932	21.9719	1	1.15651e-106	1	1	70.3377	6.91094	1	0	70.3377	51.7088	51.7088	239.726	0.800181	49.3056	6.91094	0	216.576	0	0
DATA	630	8	35	unmapped	0		0	TGCAGCGCATTCACACAGACAACTAGGACCGGGAATGTCCTTTAGTTTAAGTTTTGTTTT	453	0	CUST_110156_PI248252247	CUST_110156_PI248252247	CUST_110156_PI248252247	Unknown	10738.6	264.404	9.25347	1	9.253466e+000	9.202153e+000	1	0	63	6.236508e+001	61	8.491555e+000	8.154300e+000	22	5.131818e+001	51	7.338005e+000	7.227675e+000	0	0	0	0	0	0	0	0	-8.04376	7.38608	0	0.00537649	1	0	70.4088	7.33801	1	0	70.4088	57.8122	57.8122	24.8211	0.802647	51.3182	7.33801	0	1.62056	1	0
DATA	631	8	36	unmapped	0		0	TTTCTTGTTGTACATCGAGAATCCCATTTGGAAAGGCGTTTAGTAATGCACCCTCCGGTC	455	0	CUST_114577_PI248252247	CUST_114577_PI248252247	CUST_114577_PI248252247	Unknown	10764.4	264.427	0	0	1.450329e+001	9.286964e+000	0	0	64	8.215625e+001	79	1.398777e+001	1.556730e+001	29	5.558621e+001	56	7.599423e+000	6.671700e+000	0	0	0	0	0	0	0	0	11.678	7.47783	1	6.96924e-005	1	0	70.4783	7.59942	1	0	70.4783	65	65	44.6123	0.805196	55.5862	7.59942	0	21.3633	1	0
DATA	632	8	37	unmapped	0		0	CACCCTCTTCATACGTATAAAGCTATGGTCACACAAACATGAACTTAGATATTAAGCAAT	457	0	CUST_21812_PI248252247	CUST_21812_PI248252247	CUST_21812_PI248252247	Unknown	10789.9	265.095	0	1	1.240020e+004	1.240054e+003	0	0	66	1.008639e+004	9788	1.577751e+003	1.972229e+003	23	5.730435e+001	57	8.761666e+000	8.154300e+000	0	0	0	0	0	0	0	0	10015.9	1001.61	1	2.47033e-323	1	1	70.5431	8.76167	1	0	70.5431	47.8731	47.8731	10048.8	0.807717	57.3043	8.76167	0	10025.6	0	0
DATA	633	8	38	unmapped	0		0	CATATAATCCCTAGCAGAAACTGTTCAGTCATTACGCCTACGACCATAGGGCCTAAGAAG	459	0	CUST_4310_PI248252247	CUST_4310_PI248252247	CUST_4310_PI248252247	Unknown	10815	264.455	9.1677	0	9.167701e+000	9.116863e+000	1	0	61	6.136066e+001	61	9.103173e+000	9.636900e+000	43	5.320930e+001	52	8.862866e+000	1.037820e+001	0	0	0	0	0	0	0	0	-9.2415	7.38608	0	0.00145713	1	0	70.6022	8.86287	1	0	70.6022	65	65	23.8167	0.810156	53.2093	8.86287	0	0.487448	1	0
DATA	634	8	39	unmapped	0		0	GTAGCATAAGGGGAAGTTAGGAGGTTTGAAGCTGTATATTAAATGACCAGTCTGTTATGT	461	0	CUST_81062_PI248252247	CUST_81062_PI248252247	CUST_81062_PI248252247	Unknown	10841.1	264.586	0	1	1.853847e+001	9.275699e+000	3	0	61	8.572131e+001	86	1.072401e+001	1.186080e+001	35	5.171429e+001	51	6.041871e+000	4.818450e+000	0	0	0	0	0	0	0	0	15.0658	7.53817	1	4.79038e-007	1	0	70.6555	6.04187	1	0	70.6555	47.5395	47.5395	48.1773	0.812679	51.7143	6.04187	0	24.8134	0	0
DATA	635	8	40	unmapped	0		0	ACAAGGAATTCTCCTCAAACAGCTCGCTCGTACGACCCATCCTGCTTACGATCTATCAAG	463	0	CUST_155181_PI248252247	CUST_155181_PI248252247	CUST_155181_PI248252247	Unknown	10866	265.386	0	1	2.181409e+003	2.183290e+002	0	0	65	1.848708e+003	1812	3.139305e+002	3.825108e+002	36	5.175000e+001	51	6.375735e+000	6.301050e+000	0	0	0	0	0	0	0	0	1778	177.954	1	1.66813e-226	1	1	70.7045	6.37574	1	0	70.7045	46.8651	46.8651	1811.16	0.815071	51.75	6.37574	0	1787.77	0	0
DATA	636	8	41	unmapped	0		0	TCCTGTGCTTGGAGCTGTAAAGCAGTCTGAACGTCTGCAGCACTGCACTTAGATTGGAGG	465	0	CUST_59893_PI248252247	CUST_59893_PI248252247	CUST_59893_PI248252247	Unknown	10891.3	264.5	0	0	6.730364e+001	1.126696e+001	2	1	63	1.257619e+002	126	2.097211e+001	1.742055e+001	36	5.241667e+001	51.5	7.758406e+000	8.524950e+000	0	0	0	0	0	0	0	0	55.0153	9.20983	1	5.40177e-040	1	1	70.7466	7.75841	1	0	70.7466	65	65	88.2179	0.817419	52.4167	7.75841	0	64.804	0	0
DATA	637	8	42	unmapped	0		0	TGACACACTGCGAAGGCGATTTGATAGTCTCAAATACGATATCAAGAAAATTGAAGAAGT	467	0	CUST_193171_PI248252247	CUST_193171_PI248252247	CUST_193171_PI248252247	Unknown	10917.3	265.247	0	1	1.488226e+003	1.490950e+002	0	0	64	1.290859e+003	1274	2.028542e+002	2.218340e+002	27	5.355556e+001	52	9.031285e+000	1.111950e+001	0	0	0	0	0	0	0	0	1220.08	122.232	1	2.03714e-205	1	1	70.7765	9.03128	1	0	70.7765	47.5395	47.5395	1253.32	0.819824	53.5556	9.03128	0	1229.88	0	0
DATA	638	8	43	unmapped	0		0	TGACATCTCTGATGAATTCTCGTTTGATCACATGCTTGAATTCTCTAAGCTTGCCGCCGC	469	0	CUST_64717_PI248252247	CUST_64717_PI248252247	CUST_64717_PI248252247	Unknown	10942.6	264.64	0	1	1.499112e+004	1.499139e+003	0	0	64	1.239477e+004	12260	1.947074e+003	2.400700e+003	22	5.550000e+001	56	8.900241e+000	1.223145e+001	0	0	0	0	0	0	0	0	12324	1232.42	1	0	1	1	70.8073	8.90024	1	0	70.8073	48.8603	48.8603	12357.2	0.822084	55.5	8.90024	0	12333.8	0	0
DATA	639	8	44	unmapped	0		0	ACCCATAGATTTCATCCACATGAGCTTCTACGCCGAGGTTGTCAAATTTTTTCTTGTAAC	471	0	CUST_58512_PI248252247	CUST_58512_PI248252247	CUST_58512_PI248252247	Unknown	10967.4	264.573	0	1	8.902798e+001	1.263156e+001	0	0	64	1.442344e+002	144.5	2.902585e+001	3.131992e+001	28	5.407143e+001	53	7.532294e+000	8.154300e+000	0	0	0	0	0	0	0	0	73.3824	10.4117	1	7.90933e-053	1	1	70.852	7.53229	1	0	70.852	57.5363	57.5363	106.69	0.824262	54.0714	7.53229	0	83.2356	0	0
DATA	640	8	45	unmapped	0		0	ACTGGGTCAGCACACAGTCATGACGAGGCTGAACTGCAGCACTGTGTTTCGTCTAGCTAG	473	0	CUST_180983_PI248252247	CUST_180983_PI248252247	CUST_180983_PI248252247	Unknown	10992.6	264.573	8.98724	1	8.987241e+000	8.942126e+000	2	0	62	7.327419e+001	73	1.062347e+001	1.074885e+001	20	5.375000e+001	54.5	5.910517e+000	6.301050e+000	0	0	0	0	0	0	0	0	2.40143	7.38998	0	0.399489	1	0	70.8728	5.91052	1	1	70.8728	57.5363	57.5363	35.7302	0.826423	53.75	5.91052	0	12.2716	1	0
DATA	641	8	46	unmapped	0		0	GAAGGATTCCCTTGGAATGGTATATACAAATTACTAGGAGTGTATATCGATCATTGGTAT	475	0	CUST_107972_PI248252247	CUST_107972_PI248252247	CUST_107972_PI248252247	Unknown	11018.5	264.853	0	1	5.899120e+003	5.899794e+002	0	0	64	4.958891e+003	4713	8.511568e+002	1.045974e+003	28	5.307143e+001	53	5.956189e+000	6.115725e+000	0	0	0	0	0	0	0	0	4888.02	488.858	1	3.74408e-283	1	1	70.8733	5.95619	1	0	70.8733	49.8279	49.8279	4921.35	0.828601	53.0714	5.95619	0	4897.89	0	0
DATA	642	8	47	unmapped	0		0	CAAACAATTTTAACATACACCCACACTAGTTTGCAGTAACACAGTGAATACACGTGATAA	477	0	CUST_216565_PI248252247	CUST_216565_PI248252247	CUST_216565_PI248252247	Unknown	11043.9	264.987	0	1	2.120815e+003	2.122678e+002	0	0	67	1.832582e+003	1783	3.304722e+002	3.884412e+002	27	5.422222e+001	53	7.627548e+000	7.413000e+000	0	0	0	0	0	0	0	0	1761.7	176.325	1	5.47024e-226	1	1	70.8781	7.62755	1	0	70.8781	47.5395	47.5395	1795.04	0.830673	54.2222	7.62755	0	1771.58	0	0
DATA	643	8	48	unmapped	0		0	TGAGCATGGACATCGTACTCGCAATAACATTTTATTTTCTCTCTTCGCTCCACTGTAACC	479	0	CUST_113276_PI248252247	CUST_113276_PI248252247	CUST_113276_PI248252247	Unknown	11069.4	264.792	0	1	2.786643e+004	2.786657e+003	0	0	65	2.327555e+004	22625	3.670048e+003	4.297543e+003	26	5.219231e+001	50.5	9.389438e+000	1.056353e+001	0	0	1	0	0	0	0	0	23204.6	2320.48	1	0	1	1	70.9154	9.38944	1	0	70.9154	49.1849	49.1849	23238	0.832709	52.1923	9.38944	0	23214.6	0	0
DATA	644	8	49	unmapped	0		0	TACCCATGCGGAGTTTACGACATTTACCACATCACTTAATATTACCATACGTACCGGTAG	481	0	CUST_189474_PI248252247	CUST_189474_PI248252247	CUST_189474_PI248252247	Unknown	11094.7	264.878	0	1	3.460119e+002	3.571482e+001	0	0	65	3.597385e+002	344	5.747208e+001	5.930400e+001	20	5.675000e+001	55	9.019715e+000	8.710275e+000	0	0	0	0	0	0	0	0	288.807	29.8102	1	5.12249e-125	1	1	70.9315	9.01972	1	0	70.9315	48.8603	48.8603	322.194	0.834674	56.75	9.01972	0	298.768	0	0
DATA	645	8	50	unmapped	0		0	CTGGGAGCAGACGAGTTGGAAATGTACTGAGAAAGTTGGTCCAACGCCGATGGAACTGGA	483	0	CUST_124816_PI248252247	CUST_124816_PI248252247	CUST_124816_PI248252247	Unknown	11119.6	265.427	8.8782	1	8.878197e+000	8.860175e+000	1	0	63	7.712698e+001	78	1.364231e+001	1.260210e+001	23	5.143478e+001	50	6.747566e+000	5.930400e+000	0	0	0	0	0	0	0	0	6.21589	7.41219	0	0.0304652	1	0	70.9111	6.74757	1	0	70.9111	57.5363	57.5363	39.583	0.836574	51.4348	6.74757	0	16.1725	1	0
DATA	646	8	51	unmapped	0		0	AATCTCGTTTCTATAGTTCACAGACCACACTCTGTCGGTGCCAGGTATTGATACAGTGAA	485	0	CUST_181636_PI248252247	CUST_181636_PI248252247	CUST_181636_PI248252247	Unknown	11145.4	265.427	0	1	1.086915e+001	8.875471e+000	1	0	63	8.003175e+001	76	1.560910e+001	1.704990e+001	25	5.044000e+001	50	6.096994e+000	5.930400e+000	0	0	0	0	0	0	0	0	9.1138	7.4421	1	0.0016851	1	0	70.9179	6.09699	1	0	70.9179	57.5363	57.5363	42.4877	0.838501	50.44	6.09699	0	19.1031	1	0
DATA	647	8	52	unmapped	0		0	CTACGATCTTGATAACATTCTTTCTGTACTCATTTAGTCCACAGCTGTGATGATCATAGG	487	0	CUST_13431_PI248252247	CUST_13431_PI248252247	CUST_13431_PI248252247	Unknown	11170.6	265.427	8.83832	0	8.838317e+000	8.789306e+000	1	0	63	6.809524e+001	68	9.923440e+000	9.266250e+000	31	5.070968e+001	51	5.299016e+000	4.818450e+000	0	0	0	0	0	0	0	0	-2.80086	7.38608	0	0.326008	1	0	70.8961	5.29902	1	0	70.8961	65	65	30.5512	0.840348	50.7097	5.29902	0	7.19659	1	0
DATA	648	8	53	unmapped	0		0	CGCCATGGAATAAGCTTCGAAAGAATGGAAGCTCGTTTTTTACAAAGATGCATTCATACG	489	0	CUST_12272_PI248252247	CUST_12272_PI248252247	CUST_12272_PI248252247	Unknown	11196	265.455	8.81898	1	8.818984e+000	8.770081e+000	1	0	61	6.186885e+001	61	8.785358e+000	8.154300e+000	28	5.178571e+001	51.5	8.774361e+000	9.080925e+000	0	0	0	0	0	0	0	0	-8.99458	7.38608	0	0.00192749	1	0	70.8634	8.77436	1	0	70.8634	55.8519	55.8519	24.3249	0.842191	51.7857	8.77436	0	1.00515	1	0
DATA	649	8	54	unmapped	0		0	TAAAACTTTAGTTAGTTATTAGGAAGTAGGAGCAAGAAGAGAAAATAGCCCACCCTATGA	491	0	CUST_19942_PI248252247	CUST_19942_PI248252247	CUST_19942_PI248252247	Unknown	11221.4	265.427	8.79988	1	8.799877e+000	8.751079e+000	2	0	62	6.483871e+001	64	9.600535e+000	8.895600e+000	30	5.110000e+001	51.5	5.862505e+000	4.818450e+000	0	0	0	0	0	0	0	0	-6.02059	7.38608	0	0.035979	1	0	70.8593	5.86251	1	0	70.8593	57.5363	57.5363	27.2947	0.844019	51.1	5.86251	0	4.0152	1	0
DATA	650	8	55	unmapped	0		0	TGGTATTCACGATAGTGGCGAGTTACCGTTCCATGAGCGGCCTCGCTCTCGATGACTTGG	493	0	CUST_23952_PI248252247	CUST_23952_PI248252247	CUST_23952_PI248252247	Unknown	11246.6	265.36	0	1	2.408113e+002	2.561552e+001	0	1	63	2.745079e+002	271	4.198843e+001	3.891825e+001	33	5.345455e+001	52	8.204766e+000	9.636900e+000	0	0	0	0	0	0	0	0	203.685	21.6664	1	8.47028e-106	1	1	70.8224	8.20477	1	0	70.8224	48.8603	48.8603	236.964	0.84583	53.4545	8.20477	0	213.729	0	0
DATA	651	8	56	unmapped	0		0	ACTCCGAGTTGAATGGGCTTTTCCAATGCCAATTCCAGGGCGATAATCCCACTACATTTG	495	0	CUST_46939_PI248252247	CUST_46939_PI248252247	CUST_46939_PI248252247	Unknown	11272.3	265.418	0	1	9.705499e+003	9.705890e+002	0	0	66	8.297924e+003	8121	1.112713e+003	1.164768e+003	26	5.161538e+001	50	7.194870e+000	6.671700e+000	0	0	0	0	0	0	0	0	8227.13	822.746	1	2.54219e-312	1	1	70.7934	7.19487	1	0	70.7934	50.7771	50.7771	8260.38	0.847677	51.6154	7.19487	0	8237.2	0	0
DATA	652	8	57	unmapped	0		0	CTTGAAATGGTCTTGTTCTTCAAATCGACGGACTACCAATCCACCCACGATTCTGTACAT	497	0	CUST_97865_PI248252247	CUST_97865_PI248252247	CUST_97865_PI248252247	Unknown	11297.5	265.5	0	1	3.408681e+002	3.517818e+001	4	0	64	3.603594e+002	356.5	5.182644e+001	4.577528e+001	23	5.508696e+001	55	1.048771e+001	1.037820e+001	0	0	0	0	0	0	0	0	289.572	29.8844	1	3.65616e-125	1	1	70.7871	10.4877	1	0	70.7871	57.5363	57.5363	322.815	0.849514	55.087	10.4877	0	299.684	0	0
DATA	653	8	58	unmapped	0		0	AATATCAACATCTTTGCAGATGCACCCGAGACAGAGCAAATGGTTTCCTCAGTAGAAGGA	499	0	CUST_80663_PI248252247	CUST_80663_PI248252247	CUST_80663_PI248252247	Unknown	11323	265.545	8.72353	1	8.723534e+000	8.675160e+000	4	0	58	6.986207e+001	69	9.737697e+000	8.895600e+000	28	5.217857e+001	53	1.068420e+001	1.074885e+001	0	0	0	0	0	0	0	0	-0.920469	7.38608	0	0.746449	1	0	70.7825	10.6842	1	0	70.7825	55.8519	55.8519	32.3181	0.851406	52.1786	10.6842	0	9.24626	1	0
DATA	654	8	59	unmapped	0		0	AAACTCCGAAATGTGTTGCATGTCGCCTCTCCTCCTACACTTTCTGGTATTCCATATGTG	501	0	CUST_217154_PI248252247	CUST_217154_PI248252247	CUST_217154_PI248252247	Unknown	11348.4	265.573	0	1	6.197246e+001	1.064534e+001	1	0	63	1.236508e+002	126	1.636199e+001	1.519665e+001	31	5.187097e+001	52	8.273419e+000	7.413000e+000	0	0	0	0	0	0	0	0	52.8836	9.0841	1	2.33017e-038	1	1	70.7672	8.27342	1	0	70.7672	57.5363	57.5363	86.1068	0.853341	51.871	8.27342	0	63.0991	0	0
DATA	655	8	60	unmapped	0		0	GCCACATTGCCTTTTCACGGATTCCAACCAAGTTTACGGGAATGGCTCCGCGCGGATTCG	503	0	CUST_151206_PI248252247	CUST_151206_PI248252247	CUST_151206_PI248252247	Unknown	11373.6	265.573	0	0	1.097032e+001	8.704825e+000	3	0	61	8.013115e+001	80	1.195056e+001	1.260210e+001	37	5.378378e+001	53	6.936759e+000	8.154300e+000	0	0	0	0	0	0	0	0	9.38317	7.44544	1	0.00123803	1	0	70.748	6.93676	1	0	70.748	65	65	42.5871	0.855324	53.7838	6.93676	0	19.648	1	0
DATA	656	8	61	unmapped	0		0	TTTTTATCACGGACCTATCATGAGCTACCCAAGACAGGTAGACTGTTTATGAGACGCATG	505	0	CUST_104731_PI248252247	CUST_104731_PI248252247	CUST_104731_PI248252247	Unknown	11399.2	265.519	0	1	3.255407e+003	3.256547e+002	0	0	65	2.862015e+003	2772	4.195927e+002	4.803624e+002	32	5.496875e+001	56.5	9.660309e+000	9.822225e+000	0	0	0	0	0	0	0	0	2791.28	279.226	1	9.12596e-252	1	1	70.733	9.66031	1	0	70.733	49.8279	49.8279	2824.47	0.85743	54.9688	9.66031	0	2801.61	0	0
DATA	657	8	62	unmapped	0		0	AATGCTATTCTTCATGACATGTGCCATTGAAATTGGATCAAGTGTGAAGAGTCGGTCATC	507	0	CUST_173290_PI248252247	CUST_173290_PI248252247	CUST_173290_PI248252247	Unknown	11424.3	265.242	8.64028	1	8.640278e+000	8.592365e+000	0	0	64	6.515625e+001	65.5	1.055630e+001	1.130482e+001	35	5.394286e+001	53	8.138300e+000	9.266250e+000	0	0	0	0	0	0	0	0	-5.54983	7.38608	0	0.0529111	1	0	70.7061	8.1383	1	0	70.7061	45.4864	45.4864	27.6123	0.85961	53.9429	8.1383	0	4.82761	1	0
DATA	658	8	63	unmapped	0		0	GCGAGGACGGTAGAGAAACGCATTGTGATTGTTTGTCTTTTTGTTGTAGAGAAAGAAGCC	509	0	CUST_42207_PI248252247	CUST_42207_PI248252247	CUST_42207_PI248252247	Unknown	11450	266	0	1	1.219854e+002	1.490777e+001	2	0	67	1.758358e+002	175	2.812019e+001	2.816940e+001	29	5.351724e+001	55	6.869293e+000	7.413000e+000	0	0	0	0	0	0	0	0	105.139	12.849	1	1.45606e-070	1	1	70.6967	6.86929	1	0	70.6967	54.9904	54.9904	138.292	0.861899	53.5172	6.86929	0	115.587	0	0
DATA	659	8	64	unmapped	0		0	GGCACTACAACTCCGGAAAGGATGTTATTGCCAAGGCACTTTCTAAGTTTCCCTGAATGA	511	0	CUST_217051_PI248252247	CUST_217051_PI248252247	CUST_217051_PI248252247	Unknown	11475.4	265.973	0	1	2.133205e+004	2.133222e+003	0	0	63	1.850925e+004	18176	2.720532e+003	3.365131e+003	29	5.437931e+001	54	1.037653e+001	9.636900e+000	0	0	0	0	0	0	0	0	18438.6	1843.88	1	0	1	1	70.6423	10.3765	1	0	70.6423	48.5334	48.5334	18471.7	0.864362	54.3793	10.3765	0	18449.1	0	0
DATA	660	8	65	unmapped	0		0	TCATAATGACTTGTCCTGTCCAAACATGGATGCCATACGCATCCGGGTTATCTTCTTTCG	513	0	CUST_55075_PI248252247	CUST_55075_PI248252247	CUST_55075_PI248252247	Unknown	11501.1	266.057	0	1	1.018179e+003	1.021737e+002	4	0	63	9.533492e+002	956	1.097755e+002	1.004461e+002	30	5.646667e+001	56	7.309575e+000	7.413000e+000	0	0	0	0	0	0	0	0	882.773	88.5857	1	2.63675e-187	1	1	70.5766	7.30957	1	0	70.5766	46.8651	46.8651	915.805	0.867011	56.4667	7.30957	0	893.283	0	0
DATA	661	8	66	unmapped	0		0	TATCCCAGAACCAATTTGCCCGTGTATTGTTGTCCTGATGGAATAACAGACGCATCCCAA	515	0	CUST_60531_PI248252247	CUST_60531_PI248252247	CUST_60531_PI248252247	Unknown	11526.4	266.404	8.53921	0	8.539209e+000	8.491857e+000	3	2	59	6.655932e+001	66	7.039963e+000	6.301050e+000	26	5.169231e+001	50.5	6.897937e+000	7.598325e+000	0	0	0	0	0	0	0	0	-3.95242	7.38608	0	0.166527	1	0	70.5117	6.89794	1	0	70.5117	65	65	29.0153	0.869784	51.6923	6.89794	0	6.58901	1	0
DATA	662	8	67	unmapped	0		0	TACAAGCTTTTCTTCTGGTTTCTCGCTTGCTTATCGCTGATTTGCAAACGACTGCATGGC	517	0	CUST_36999_PI248252247	CUST_36999_PI248252247	CUST_36999_PI248252247	Unknown	11551.5	266.352	8.50972	1	8.509720e+000	8.494827e+000	4	0	62	7.688710e+001	73.5	1.296161e+001	1.241677e+001	26	5.023077e+001	50	7.151546e+000	6.486375e+000	0	0	0	0	0	0	0	0	6.45901	7.41427	0	0.024639	1	0	70.4281	7.15155	1	0	70.4281	57.5363	57.5363	39.3431	0.872798	50.2308	7.15155	0	17.0192	1	0
DATA	663	8	68	unmapped	0		0	ATTCGAGATGCCGTGCTTTTGGTCTAACTCGATGGAGCGCTGGAGGACCTGATCGCTGAG	519	0	CUST_195752_PI248252247	CUST_195752_PI248252247	CUST_195752_PI248252247	Unknown	11577	266.455	0	1	1.962889e+002	2.136284e+001	0	0	62	2.423065e+002	247	3.890113e+001	3.984487e+001	31	5.406452e+001	53	7.809974e+000	6.301050e+000	0	0	0	0	0	0	0	0	171.967	18.7157	1	1.37614e-096	1	1	70.3399	7.80997	1	0	70.3399	55.8519	55.8519	204.762	0.876089	54.0645	7.80997	0	182.546	0	0
DATA	664	8	69	unmapped	0		0	AGGGCAAGAACGACGACGGCATCAAAAATTTCTTTTATGATGTGTGGGAAGCCTACGTTA	521	0	CUST_124387_PI248252247	CUST_124387_PI248252247	CUST_124387_PI248252247	Unknown	11602.7	266.054	0	1	6.994133e+002	7.044342e+001	0	0	66	6.855606e+002	671.5	1.104005e+002	1.221292e+002	31	5.080645e+001	50	6.534112e+000	5.930400e+000	0	0	0	0	0	0	0	0	615.317	61.9734	1	4.00478e-167	1	1	70.2435	6.53411	1	0	70.2435	48.5334	48.5334	648.017	0.879762	50.8065	6.53411	0	625.918	0	0
DATA	665	8	70	unmapped	0		0	AACCTGTGAAAGTTCCCCAAAGGTCTTCCATTGTATCTCTGGTACAGGCCTCCATTGTAT	523	0	CUST_161961_PI248252247	CUST_161961_PI248252247	CUST_161961_PI248252247	Unknown	11627.6	266.427	8.40653	1	8.406535e+000	8.360198e+000	2	1	61	7.073770e+001	72	1.100591e+001	9.636900e+000	24	5.179167e+001	51	5.571505e+000	5.374425e+000	0	0	0	0	0	0	0	0	0.604028	7.38633	0	0.831954	1	0	70.1337	5.5715	1	0	70.1337	57.5363	57.5363	33.1937	0.883511	51.7917	5.5715	0	11.2074	1	0
DATA	666	8	71	unmapped	0		0	GGATCTTCAACATGCCATCCATGTCTATTATACTTCTGCTTTATCAATAACCGGTGCTCC	525	0	CUST_2770_PI248252247	CUST_2770_PI248252247	CUST_2770_PI248252247	Unknown	11653.3	266.5	0	1	1.505962e+002	1.720491e+001	1	0	65	2.037077e+002	198	3.812181e+001	3.928890e+001	23	5.234783e+001	51	8.020478e+000	7.413000e+000	0	0	0	0	0	0	0	0	133.697	15.2743	1	4.25799e-083	1	1	70.0102	8.02048	1	0	70.0102	57.5363	57.5363	166.164	0.887787	52.3478	8.02048	0	144.301	0	0
DATA	667	8	72	unmapped	0		0	CACGTTCACCGTATCCAGGAGCGTCAACAACAACTAACTTCGGAGCATCCTTATTATTCA	527	0	CUST_193100_PI248252247	CUST_193100_PI248252247	CUST_193100_PI248252247	Unknown	11678.5	266.5	8.3232	1	8.323199e+000	8.277999e+000	2	0	66	7.100000e+001	70.5	1.007968e+001	1.019287e+001	32	5.275000e+001	52.5	7.370385e+000	7.042350e+000	0	0	0	0	0	0	0	0	1.12189	7.38693	0	0.693555	1	0	69.8781	7.37039	1	0	69.8781	57.5363	57.5363	33.456	0.892357	52.75	7.37039	0	11.7199	1	0
DATA	668	8	73	unmapped	0		0	AAGCGAAACAGAAACAGAGTCGGAATAGCTGAGGTCACATTCTATTTTGGGGCCTGCTTT	529	0	CUST_19742_PI248252247	CUST_19742_PI248252247	CUST_19742_PI248252247	Unknown	11703.9	266.5	8.27654	1	8.276544e+000	8.242408e+000	0	0	64	7.368750e+001	74.5	1.050151e+001	1.186080e+001	32	5.259375e+001	50	7.538543e+000	6.486375e+000	0	0	0	0	0	0	0	0	3.94967	7.39663	0	0.166821	1	0	69.7378	7.53854	1	0	69.7378	56.9804	56.9804	36.1435	0.897387	52.5938	7.53854	0	14.5396	1	0
DATA	669	8	74	unmapped	0		0	AGGCTCCGTCGTAAGAGGAGAAAGATGAGGGCTCGTTCCAAGTAATCCTGGAGCGATTAT	531	0	CUST_132937_PI248252247	CUST_132937_PI248252247	CUST_132937_PI248252247	Unknown	11729.4	266.573	0	1	1.247479e+005	1.247479e+004	0	2	62	1.127039e+005	109695	1.286084e+004	1.505916e+004	29	5.355172e+001	52	8.517152e+000	8.895600e+000	0	0	1	0	0	0	0	0	112634	11263.4	1	0	1	1	69.5907	8.51715	1	0	69.5907	57.5363	57.5363	112666	0.902896	53.5517	8.51715	0	112645	0	0
DATA	670	8	75	unmapped	0		0	CATACCGTGATGCCGAATCTATCCTTATGGTATGATTACGATCTAATTGAGACGCTAAAG	533	0	CUST_96935_PI248252247	CUST_96935_PI248252247	CUST_96935_PI248252247	Unknown	11754.7	267.127	0	1	1.143566e+002	1.402971e+001	1	0	65	1.733538e+002	171	2.657738e+001	2.816940e+001	25	5.032000e+001	50	4.687928e+000	3.706500e+000	0	0	0	0	0	0	0	0	103.923	12.7496	1	5.73907e-070	1	1	69.4311	4.68793	1	0	69.4311	47.5395	47.5395	135.81	0.90876	50.32	4.68793	0	114.481	0	0
DATA	671	8	76	unmapped	0		0	AGTTTTGAGGATCCTGATAACTCTTTTACTCGGCCGGCAAGAGCTTTTCTTCTTTGCGCA	535	0	CUST_122397_PI248252247	CUST_122397_PI248252247	CUST_122397_PI248252247	Unknown	11780.4	266.573	0	1	1.065857e+001	8.137845e+000	1	0	63	7.903175e+001	77	1.101021e+001	9.636900e+000	26	5.153846e+001	53	7.870099e+000	8.895600e+000	0	0	0	0	0	0	0	0	9.758	7.45026	1	0.000797637	1	0	69.2737	7.8701	1	0	69.2737	57.5363	57.5363	41.4877	0.915508	51.5385	7.8701	0	20.3115	1	0
DATA	672	8	77	unmapped	0		0	TTCGAGCAAATTTGTTCTTGTTGTTGAGTCTCTCAACCAGAAGACTGGTCTTGGCTCTAA	537	0	CUST_64947_PI248252247	CUST_64947_PI248252247	CUST_64947_PI248252247	Unknown	11805.6	267	0	1	2.797725e+004	2.797737e+003	0	0	63	2.587857e+004	25173.9	3.558372e+003	4.343715e+003	31	5.416129e+001	54	7.501541e+000	6.301050e+000	0	0	1	0	0	0	0	0	25809.4	2580.96	1	0	1	1	69.1187	7.50154	1	0	69.1187	48.5334	48.5334	25841	0.922515	54.1613	7.50154	0	25820	0	0
DATA	673	8	78	unmapped	0		0	TACACCTTCTAGTACGAATCCCATACGATCCGCCAACTTAAGAGAAGCTAAGTTTAACGG	539	0	CUST_37338_PI248252247	CUST_37338_PI248252247	CUST_37338_PI248252247	Unknown	11831.1	266.526	0	1	1.155908e+002	1.402224e+001	2	0	62	1.765000e+002	176.5	3.016661e+001	2.928135e+001	39	5.028205e+001	50	6.754915e+000	4.818450e+000	0	0	0	0	0	0	0	0	107.555	13.0474	1	9.93272e-072	1	1	68.9453	6.75492	1	0	68.9453	49.8279	49.8279	138.956	0.930478	50.2821	6.75492	0	118.088	0	0
DATA	674	8	79		66	Structural	0		1	1	DarkCorner	DarkCorner	DarkCorner		11856.7	266.714	7.90952	0	7.909519e+000	7.865659e+000	1	0	63	5.730159e+001	56	9.008302e+000	9.266250e+000	30	5.250000e+001	51	7.591965e+000	7.783650e+000	0	0	0	0	0	0	0	0	-11.4859	7.38608	0	9.01434e-005	1	0	68.7875	7.59196	1	0	68.7875	65	65	19.7576	0.939029	52.5	7.59196	0	-0.948892	0	0
DATA	675	8	80		66	Structural	0		1	1	DarkCorner	DarkCorner	DarkCorner		11881.5	267	7.83442	0	7.834422e+000	7.790978e+000	1	0	61	5.501639e+001	56	6.696994e+000	7.413000e+000	36	4.905556e+001	48.5	5.031015e+000	5.374425e+000	0	0	0	0	0	0	0	0	-13.593	7.38608	0	4.60333e-006	1	0	68.6094	5.03101	1	0	68.6094	65	65	17.4724	0.94803	49.0556	5.03101	0	-3.07349	0	0
DATA	676	8	81		66	Structural	0		1	1	DarkCorner	DarkCorner	DarkCorner		11907.5	266.453	7.74825	0	7.748246e+000	7.705280e+000	1	0	65	5.900000e+001	59	9.151503e+000	1.037820e+001	33	5.096970e+001	52	4.726817e+000	4.447800e+000	0	0	0	0	0	0	0	0	-9.40557	7.38608	0	0.00120634	1	0	68.4056	4.72682	1	0	68.4056	65	65	21.456	0.958574	50.9697	4.72682	0	1.08862	0	0
DATA	677	8	82		66	Structural	0		1	1	DarkCorner	DarkCorner	DarkCorner		11932.5	267.352	7.66334	0	7.663338e+000	7.620843e+000	5	0	61	5.701639e+001	57	6.445908e+000	5.930400e+000	38	5.021053e+001	50.5	5.705180e+000	5.745075e+000	0	0	0	0	0	0	0	0	-11.1989	7.38608	0	0.000131699	1	0	68.2153	5.70518	1	0	68.2153	65	65	19.4724	0.969195	50.2105	5.70518	0	-0.727017	0	0
DATA	678	8	83		66	Structural	0		1	1	DarkCorner	DarkCorner	DarkCorner		11957.9	267.386	7.5693	0	7.569304e+000	7.527330e+000	2	0	62	5.532258e+001	55	7.698785e+000	7.227675e+000	30	5.016667e+001	50.5	6.292214e+000	7.042350e+000	0	0	0	0	0	0	0	0	-12.6929	7.38608	0	1.70708e-005	1	0	68.0155	6.29221	1	0	68.0155	65	65	17.7786	0.981235	50.1667	6.29221	0	-2.24001	0	0
DATA	679	8	84		66	Structural	0		1	1	DarkCorner	DarkCorner	DarkCorner		11983.8	267.51	7.46792	1	7.467919e+000	7.426507e+000	0	0	66	5.884848e+001	58	7.823520e+000	8.154300e+000	28	4.957143e+001	50	6.784670e+000	6.301050e+000	0	0	0	0	0	0	0	0	-8.99999	7.38608	0	0.00191581	1	0	67.8485	6.78467	1	0	67.8485	54.7002	54.7002	21.3045	0.994556	49.5714	6.78467	0	1.47426	0	0
DATA	680	8	85		66	Structural	0		1	1	DarkCorner	DarkCorner	DarkCorner		12008.6	267.75	7.36518	1	7.365180e+000	7.324338e+000	0	0	66	5.793939e+001	57	9.007482e+000	1.019287e+001	371	4.973046e+001	49	6.201361e+000	6.671700e+000	0	0	0	0	0	0	0	0	-9.70621	7.38608	0	0.00084821	1	0	67.6456	6.20136	1	0	67.6456	52.9257	52.9257	20.3954	1.00843	49.7305	6.20136	0	0.74995	0	0
DATA	681	9	1		66	Structural	0		1	1	DarkCorner	DarkCorner	DarkCorner		9863.31	269.337	8.79321	1	8.793210e+000	8.744449e+000	3	0	62	5.867742e+001	59	6.730830e+000	6.671700e+000	354	4.973446e+001	49	6.487084e+000	6.486375e+000	0	0	0	0	0	0	0	0	-11.2284	7.38608	0	0.000126708	1	0	69.9058	6.48708	1	0	69.9058	54.7002	54.7002	21.1334	0.844659	49.7345	6.48708	0	2.5046	0	0
DATA	682	9	2		66	Structural	0		1	1	DarkCorner	DarkCorner	DarkCorner		9888.11	269.5	8.90261	1	8.902606e+000	8.853239e+000	1	1	62	6.054839e+001	61	7.484799e+000	7.227675e+000	35	5.100000e+001	50	6.516946e+000	5.559750e+000	0	0	0	0	0	0	0	0	-9.37294	7.38608	0	0.00125274	1	0	69.9213	6.51695	1	0	69.9213	56.9804	56.9804	23.0044	0.83428	51	6.51695	0	4.16439	0	0
DATA	683	9	3		66	Structural	0		1	1	DarkCorner	DarkCorner	DarkCorner		9913.24	269.817	9.00477	0	9.004767e+000	8.954833e+000	0	0	66	5.798485e+001	59	7.469924e+000	7.968975e+000	47	4.959574e+001	49	5.962417e+000	6.671700e+000	0	0	0	0	0	0	0	0	-11.9666	7.38608	0	4.70873e-005	1	0	69.9515	5.96242	1	0	69.9515	65	65	20.4408	0.824815	49.5957	5.96242	0	1.39045	0	0
DATA	684	9	4		66	Structural	0		1	1	DarkCorner	DarkCorner	DarkCorner		9938.97	269.532	9.09937	1	9.099369e+000	9.048910e+000	1	0	61	6.054098e+001	61	9.447352e+000	1.111950e+001	30	4.916667e+001	49	4.355601e+000	4.262475e+000	0	0	0	0	0	0	0	0	-9.41458	7.38608	0	0.00119381	1	0	69.9556	4.3556	1	0	69.9556	49.5074	49.5074	22.997	0.81624	49.1667	4.3556	0	3.74063	0	0
DATA	685	9	5		66	Structural	0		1	1	DarkCorner	DarkCorner	DarkCorner		9964.42	269.573	9.18453	0	9.184532e+000	9.133602e+000	1	0	63	5.685714e+001	56	8.243976e+000	8.895600e+000	34	5.058824e+001	48.5	8.030690e+000	7.413000e+000	0	0	0	0	0	0	0	0	-13.1092	7.38608	0	9.37826e-006	1	0	69.9663	8.03069	1	0	69.9663	65	65	19.3131	0.808671	50.5882	8.03069	0	-0.144336	0	0
DATA	686	9	6		66	Structural	0		1	1	DarkCorner	DarkCorner	DarkCorner		9989.23	269.257	9.2589	1	9.258904e+000	9.207561e+000	0	0	64	6.035938e+001	59	9.490793e+000	1.037820e+001	41	5.195122e+001	51	7.017661e+000	8.154300e+000	0	0	0	0	0	0	0	0	-9.61052	7.38608	0	0.000949645	1	0	69.9699	7.01766	1	0	69.9699	46.8651	46.8651	22.8154	0.802175	51.9512	7.01766	0	3.16911	0	0
DATA	687	9	7		66	Structural	0		1	1	DarkCorner	DarkCorner	DarkCorner		10015	269.545	9.32859	1	9.328587e+000	9.276858e+000	1	0	61	5.768852e+001	57	8.001127e+000	7.413000e+000	29	5.200000e+001	51	5.586975e+000	4.447800e+000	0	0	0	0	0	0	0	0	-12.2869	7.38608	0	3.02473e-005	1	0	69.9755	5.58697	1	0	69.9755	55.8519	55.8519	20.1445	0.796183	52	5.58697	0	0.302502	0	0
DATA	688	9	8	unmapped	0		0	TGGTGGATAACGTAAGGAAAACCAAAGCAAGCAGAATAACATATGGAAATGCTAGGGAAG	541	0	CUST_186322_PI248252247	CUST_186322_PI248252247	CUST_186322_PI248252247	Unknown	10040.5	269.648	9.38924	1	9.389243e+000	9.337177e+000	1	0	65	6.636923e+001	66	8.906755e+000	9.636900e+000	29	5.079310e+001	52	6.976385e+000	6.671700e+000	0	0	0	0	0	0	0	0	-3.59809	7.38608	0	0.207589	1	0	69.9673	6.97639	1	0	69.9673	57.5363	57.5363	28.8252	0.79104	50.7931	6.97639	0	8.79578	1	0
DATA	689	9	9	unmapped	0		0	AGGTGTTCATAGTGAAGTCGTTGATGCATCATCTTGCCATGGTAGTGGTGAACTGCTCTT	543	0	CUST_134926_PI248252247	CUST_134926_PI248252247	CUST_134926_PI248252247	Unknown	10065.6	269.573	9.44121	1	9.441213e+000	9.388859e+000	0	0	64	6.778125e+001	68.5	9.889017e+000	1.019287e+001	25	5.044000e+001	50	6.714909e+000	5.930400e+000	0	0	0	0	0	0	0	0	-2.17094	7.38608	0	0.446144	1	0	69.9522	6.71491	1	0	69.9522	57.5363	57.5363	30.2373	0.786686	50.44	6.71491	0	10.0295	1	0
DATA	690	9	10		1028	E1A	0		44	1	(+)E1A_r60_3	E1A_r60_3	E1A_r60_3		10091.4	269.573	9.48739	1	9.487391e+000	9.434781e+000	3	0	61	5.970492e+001	60	7.825906e+000	7.413000e+000	31	5.219355e+001	51	5.294144e+000	5.189100e+000	0	0	0	0	0	0	0	0	-10.2495	7.38608	0	0.000440043	1	0	69.9544	5.29414	1	0	69.9544	57.5363	57.5363	22.1609	0.782856	52.1935	5.29414	0	1.77397	1	0
DATA	691	9	11	unmapped	0		0	ATTATCATCAGCGAGAAAATTATTCAGGTCAAACTTCTCCGGGGCATCGAAGTTGTCCGG	545	0	CUST_176061_PI248252247	CUST_176061_PI248252247	CUST_176061_PI248252247	Unknown	10116.5	270	9.52569	1	9.525689e+000	9.472866e+000	2	1	59	6.859322e+001	69	1.014909e+001	9.636900e+000	25	5.652000e+001	56	7.048168e+000	4.447800e+000	0	0	0	0	0	0	0	0	-1.35573	7.38608	0	0.634003	1	0	69.9489	7.04817	1	1	69.9489	54.1152	54.1152	31.0492	0.779709	56.52	7.04817	0	10.4899	1	0
DATA	692	9	12	unmapped	0		0	CATTCATTCATGCATCGATTACGGTAATTATGAAGGGGTATGATTACTGTCCGTAGCTAC	547	0	CUST_11028_PI248252247	CUST_11028_PI248252247	CUST_11028_PI248252247	Unknown	10142	270	9.55766	1	9.557659e+000	9.504659e+000	1	0	68	6.788235e+001	66.5	9.394392e+000	9.636900e+000	31	5.551613e+001	53	7.775478e+000	8.154300e+000	0	0	0	0	0	0	0	0	-2.04983	7.38608	0	0.471866	1	0	69.9322	7.77548	1	0	69.9322	54.9904	54.9904	30.3384	0.777101	55.5161	7.77548	0	9.61192	1	0
DATA	693	9	13	unmapped	0		0	GACGCATTTACAACGCCTCCGATTTCACGCGGAGCCATAGCAGCTGTTCCTAAGATGTGA	549	0	CUST_210284_PI248252247	CUST_210284_PI248252247	CUST_210284_PI248252247	Unknown	10167.5	270.352	9.58358	1	9.583584e+000	9.530440e+000	1	0	65	6.204615e+001	61	8.548448e+000	8.154300e+000	25	5.472000e+001	55	6.895167e+000	6.671700e+000	0	0	0	0	0	0	0	0	-7.86044	7.38608	0	0.00648995	1	0	69.9066	6.89517	1	0	69.9066	57.5363	57.5363	24.5022	0.774999	54.72	6.89517	0	3.6109	1	0
DATA	694	9	14	unmapped	0		0	GCTGCGAGGATTTGTTGCACGGCCATCATCGAAGTCGGTAATAACTTTCCACTTTTCAAT	551	0	CUST_152535_PI248252247	CUST_152535_PI248252247	CUST_152535_PI248252247	Unknown	10192.6	270.427	0	1	1.674818e+002	1.927956e+001	1	0	63	1.994127e+002	201	2.974224e+001	3.335850e+001	23	5.165217e+001	51	7.912066e+000	7.413000e+000	0	0	0	0	0	0	0	0	129.534	14.9112	1	2.00373e-081	1	1	69.8787	7.91207	1	0	69.8787	57.5363	57.5363	161.869	0.773421	51.6522	7.91207	0	140.822	0	0
DATA	695	9	15	unmapped	0		0	GGTGGTACGGTCGGCGACATTGAATCTGTCCCTTTTGTCGAAGCCATGCGTCAATTCCAG	553	0	CUST_139439_PI248252247	CUST_139439_PI248252247	CUST_139439_PI248252247	Unknown	10218.5	270.118	0	1	9.536070e+002	9.583912e+001	0	0	64	8.063125e+002	781	1.207395e+002	1.451095e+002	27	5.255556e+001	53	5.056096e+000	5.559750e+000	0	0	0	0	0	0	0	0	736.435	74.013	1	3.62259e-177	1	1	69.8774	5.0561	1	0	69.8774	49.8279	49.8279	768.769	0.772263	52.5556	5.0561	0	747.569	0	0
DATA	696	9	16	unmapped	0		0	AGAGATTGATTCGATGTATCCGCGCTACAATGCATCGTGTTGCGTCTATCTAAGCTGTAT	555	0	CUST_150007_PI248252247	CUST_150007_PI248252247	CUST_150007_PI248252247	Unknown	10243.7	270.438	0	1	7.423102e+002	7.484580e+001	0	0	65	6.426000e+002	633	1.054462e+002	1.215732e+002	27	5.385185e+001	52	7.188151e+000	5.930400e+000	0	0	0	0	0	0	0	0	572.712	57.7455	1	4.08146e-163	1	1	69.8881	7.18815	1	0	69.8881	50.7771	50.7771	605.056	0.771526	53.8519	7.18815	0	583.708	0	0
DATA	697	9	17	unmapped	0		0	TCACGTAGTCGCAGCCGCAGCCCTAAACGGAAACAGCGTCGTTCACGCTCCCGCTCAAGA	557	0	CUST_108844_PI248252247	CUST_108844_PI248252247	CUST_108844_PI248252247	Unknown	10268.9	270.494	0	1	8.520956e+002	8.574615e+001	2	0	60	7.269833e+002	717	6.307206e+001	6.727298e+001	25	5.192000e+001	52	7.538346e+000	8.154300e+000	0	0	0	0	0	0	0	0	657.114	66.1252	1	8.51334e-171	1	1	69.8695	7.53835	1	0	69.8695	49.5074	49.5074	689.439	0.771174	51.92	7.53835	0	667.95	0	0
DATA	698	9	18	unmapped	0		0	ATACACCTCGCCTGTCACGGAATACAAAGTCAGACCAATCCGATGGAAAATGCATTCATA	559	0	CUST_61195_PI248252247	CUST_61195_PI248252247	CUST_61195_PI248252247	Unknown	10294.6	270.671	0	1	6.379957e+002	6.451449e+001	0	0	64	5.618594e+002	535.5	9.117015e+001	9.914887e+001	28	5.192857e+001	51	7.755183e+000	7.598325e+000	0	0	0	0	0	0	0	0	492.001	49.7515	1	1.22951e-154	1	1	69.858	7.75518	1	0	69.858	50.1463	50.1463	524.315	0.771167	51.9286	7.75518	0	502.686	0	0
DATA	699	9	19	unmapped	0		0	GTGTACAAAGTTAATTGAGATTCCTTTTCTGCCAAAGCGACCAGTTCGACCAATGCGGTG	561	0	CUST_103479_PI248252247	CUST_103479_PI248252247	CUST_103479_PI248252247	Unknown	10319.7	270.5	0	1	3.890778e+001	1.033424e+001	2	0	64	9.987500e+001	100.5	1.381683e+001	1.223145e+001	36	5.516667e+001	54	6.967270e+000	7.598325e+000	0	0	0	0	0	0	0	0	30.0168	7.97272	1	3.4899e-019	1	0	69.8582	6.96727	1	0	69.8582	57.5363	57.5363	62.331	0.771486	55.1667	6.96727	0	40.5723	0	0
DATA	700	9	20	unmapped	0		0	CGTCTTTGGGCTTTTATCTATTTCCATTAGCATACACAGTTCTGTCTCCCAAGTACTTTT	563	0	CUST_99899_PI248252247	CUST_99899_PI248252247	CUST_99899_PI248252247	Unknown	10345.3	270.816	0	1	5.624401e+003	5.625215e+002	0	0	65	4.412462e+003	4173	8.084341e+002	9.510879e+002	21	5.285714e+001	52	5.867587e+000	4.447800e+000	0	0	0	0	0	0	0	0	4342.61	434.323	1	1.58981e-276	1	1	69.856	5.86759	1	0	69.856	49.5074	49.5074	4374.92	0.772101	52.8571	5.86759	0	4353.03	0	0
DATA	701	9	21	unmapped	0		0	GATGAAAATGCAATGGACGAAAACTAGACTCTTTGTCCTTGAAACAAGAGTATGTACAGC	565	0	CUST_58481_PI248252247	CUST_58481_PI248252247	CUST_58481_PI248252247	Unknown	10370.6	270.853	0	1	7.629066e+002	7.688673e+001	0	0	65	6.595385e+002	654	9.266203e+001	9.636900e+001	25	5.072000e+001	52	5.443038e+000	5.930400e+000	0	0	0	0	0	0	0	0	589.711	59.4318	1	9.48782e-165	1	1	69.8279	5.44304	1	0	69.8279	48.8603	48.8603	621.994	0.772979	50.72	5.44304	0	599.982	0	0
DATA	702	9	22	unmapped	0		0	AAATCTCAACATCTCTAGGGATTCTCACCGCTGATGCACTGCATTCATGATCCATGACGT	567	0	CUST_114407_PI248252247	CUST_114407_PI248252247	CUST_114407_PI248252247	Unknown	10396	270.545	0	1	1.218874e+001	9.618970e+000	0	0	62	7.924194e+001	80	1.295982e+001	1.482600e+001	33	5.324242e+001	51	7.512616e+000	7.413000e+000	0	0	0	0	0	0	0	0	9.43538	7.4461	1	0.00116535	1	0	69.8066	7.51262	1	1	69.8066	55.8519	55.8519	41.6979	0.774106	53.2424	7.51262	0	19.5701	1	0
DATA	703	9	23	unmapped	0		0	GGGAGATTACATTGTACAATTGACAAGGTCAATGGGGTTGTTGAGACAACACGACCATCT	569	0	CUST_10188_PI248252247	CUST_10188_PI248252247	CUST_10188_PI248252247	Unknown	10421.6	270.816	0	1	1.878796e+004	1.878820e+003	0	0	64	1.463914e+004	13919.5	2.232300e+003	2.542844e+003	26	5.311538e+001	52.5	6.426986e+000	6.486375e+000	0	0	0	0	0	0	0	0	14569.3	1456.95	1	0	1	1	69.7991	6.42699	1	0	69.7991	49.5074	49.5074	14601.6	0.775462	53.1154	6.42699	0	14579.4	0	0
DATA	704	9	24	unmapped	0		0	ATTCTACACCTCGGACCTGCAACCATAATGTCAAAAGCCGACTTCTTGCGTGAATACAAG	571	0	CUST_77692_PI248252247	CUST_77692_PI248252247	CUST_77692_PI248252247	Unknown	10446.6	270.573	0	1	1.854737e+002	2.084158e+001	0	0	64	2.138906e+002	216.5	3.583743e+001	4.021553e+001	23	5.508696e+001	55	7.005926e+000	7.042350e+000	0	0	0	0	0	0	0	0	144.109	16.1935	1	4.3821e-087	1	1	69.7812	7.00593	1	0	69.7812	57.5363	57.5363	176.347	0.77698	55.087	7.00593	0	153.998	0	0
DATA	705	9	25	unmapped	0		0	ATTTACGGACATTTATTCCACGAACGTTGGTGTATACTGATAATCCCGTGGAATTTCATT	573	0	CUST_117396_PI248252247	CUST_117396_PI248252247	CUST_117396_PI248252247	Unknown	10472.4	270.573	0	1	8.280573e+004	8.280578e+003	0	0	64	6.455305e+004	63766.7	7.577185e+003	8.978669e+003	25	5.532000e+001	55	9.236341e+000	8.154300e+000	0	0	1	0	0	0	0	0	64483.2	6448.33	1	0	1	1	69.8031	9.23634	1	0	69.8031	57.5363	57.5363	64515.5	0.778729	55.32	9.23634	0	64493.1	0	0
DATA	706	9	26	unmapped	0		0	GTGGGCAATCTCGGCAGCATAGCTTTTGTTGTGCATGAGCAGAAGCTCAAGTTCCCTGGC	575	0	CUST_99959_PI248252247	CUST_99959_PI248252247	CUST_99959_PI248252247	Unknown	10497.7	270.781	0	1	6.313525e+002	6.384035e+001	0	0	64	5.626719e+002	554.5	8.699882e+001	9.581302e+001	34	5.194118e+001	52	8.067673e+000	7.227675e+000	0	0	0	0	0	0	0	0	492.835	49.8339	1	9.89283e-155	1	1	69.8372	8.06767	1	0	69.8372	48.2044	48.2044	525.128	0.780601	51.9412	8.06767	0	502.575	0	0
DATA	707	9	27	unmapped	0		0	CTACTCACTTTTAACGCCATGTCTGACGACGAGCATCACGAGCAGAACTTCGACCAGGCC	577	0	CUST_28719_PI248252247	CUST_28719_PI248252247	CUST_28719_PI248252247	Unknown	10523	270.797	0	1	1.011057e+004	1.011101e+003	0	0	65	7.982462e+003	7865	1.124109e+003	1.326927e+003	25	5.120000e+001	50	6.538348e+000	5.930400e+000	0	0	0	0	0	0	0	0	7912.58	791.293	1	3.88302e-310	1	1	69.88	6.53835	1	0	69.88	46.8651	46.8651	7944.92	0.782605	51.2	6.53835	0	7922.27	0	0
DATA	708	9	28	unmapped	0		0	TCATTCCTGGTTGCGGGCTCACGATGCTACCAGCAGATTAATTCACAACATGAATTTGTT	579	0	CUST_116908_PI248252247	CUST_116908_PI248252247	CUST_116908_PI248252247	Unknown	10548.7	271.095	0	1	2.520604e+003	2.522360e+002	0	0	66	2.048045e+003	1965	2.998693e+002	3.304345e+002	24	5.083333e+001	50.5	6.722232e+000	4.818450e+000	0	0	0	0	0	0	0	0	1978.09	197.947	1	1.77647e-232	1	1	69.9559	6.72223	1	0	69.9559	48.8603	48.8603	2010.5	0.784768	50.8333	6.72223	0	1987.76	0	0
DATA	709	9	29	unmapped	0		0	TCTTTTTGATCAATCTATTCCGGAACAATGGTGGAGGCGGATGTTTCATCGCGCAGTTAA	581	0	CUST_88612_PI248252247	CUST_88612_PI248252247	CUST_88612_PI248252247	Unknown	10573.7	271.077	0	1	7.399962e+001	1.195188e+001	3	0	63	1.282381e+002	128	1.906924e+001	1.779120e+001	27	4.966667e+001	50	5.804508e+000	4.818450e+000	0	0	0	0	0	0	0	0	58.2351	9.40571	1	2.0976e-042	1	1	70.003	5.80451	1	0	70.003	49.8279	49.8279	90.6941	0.786965	49.6667	5.80451	0	67.8737	0	0
DATA	710	9	30	unmapped	0		0	TCCACCGTTTTTCATGCCGTACACTATTTACTCTAATACATATCACTCACATTTCACATG	583	0	CUST_28592_PI248252247	CUST_28592_PI248252247	CUST_28592_PI248252247	Unknown	10599.6	271.114	0	1	1.112701e+004	1.112741e+003	0	0	65	8.852938e+003	8496	1.619192e+003	1.885867e+003	20	5.420000e+001	53	4.979960e+000	4.633125e+000	0	0	0	0	0	0	0	0	8782.89	878.32	1	5.53441e-316	1	1	70.048	4.97996	1	0	70.048	50.1463	50.1463	8815.39	0.78933	54.2	4.97996	0	8792.49	0	0
DATA	711	9	31	unmapped	0		0	ACATTATCGAATGCATGGCCAACTCGGACAACGTTATCCGCGCCGGCCTCACGCCCAAGC	585	0	CUST_19435_PI248252247	CUST_19435_PI248252247	CUST_19435_PI248252247	Unknown	10624.9	270.567	0	1	3.227107e+003	3.228455e+002	1	0	62	2.624968e+003	2595	2.696102e+002	2.785435e+002	21	5.361905e+001	53	6.576292e+000	3.706500e+000	0	0	0	0	0	0	0	0	2554.87	255.594	1	8.27347e-247	1	1	70.0985	6.57629	1	0	70.0985	45.835	45.835	2587.42	0.79169	53.619	6.57629	0	2564.45	0	0
DATA	712	9	32	unmapped	0		0	TAATATTTGCCTCTCGTGCCGTCTTCTCGTCGACCAGTTGACGACCAGAGAAAATCAACC	587	0	CUST_87593_PI248252247	CUST_87593_PI248252247	CUST_87593_PI248252247	Unknown	10650	271.455	0	1	3.212128e+002	3.344076e+001	0	0	62	3.252419e+002	322	4.741988e+001	5.615348e+001	41	5.187805e+001	51	5.710495e+000	5.189100e+000	0	0	0	0	0	0	0	0	255.081	26.5559	1	3.71521e-118	1	1	70.1611	5.7105	1	0	70.1611	55.8519	55.8519	287.698	0.794118	51.878	5.7105	0	264.652	0	0
DATA	713	9	33	unmapped	0		0	CCCATCTTTTCTTTATCGGCCTTTTTCTTCGCAACGTTGCGCTCTTGCTCCTCTCTTCTC	589	0	CUST_41965_PI248252247	CUST_41965_PI248252247	CUST_41965_PI248252247	Unknown	10675.4	271.427	0	0	8.360902e+001	1.248503e+001	1	0	63	1.368254e+002	139	1.932201e+001	2.001510e+001	34	5.235294e+001	53.5	9.412700e+000	1.111950e+001	0	0	0	0	0	0	0	0	66.6025	9.94551	1	2.40966e-048	1	1	70.2229	9.4127	1	0	70.2229	65	65	99.2814	0.796595	52.3529	9.4127	0	76.1715	0	0
DATA	714	9	34	unmapped	0		0	AAGTATATCCGTATCATCTTTTTCATTACCCGAGCACTAATGGGGATTGTGTCCCAAGTT	591	0	CUST_130650_PI248252247	CUST_130650_PI248252247	CUST_130650_PI248252247	Unknown	10700.8	271.72	0	1	4.376389e+003	4.377365e+002	0	0	65	3.567477e+003	3453	6.464046e+002	7.835541e+002	33	4.951515e+001	48	7.941667e+000	8.895600e+000	0	0	0	0	0	0	0	0	3497.19	349.797	1	2.14085e-264	1	1	70.2903	7.94167	1	0	70.2903	49.1849	49.1849	3529.93	0.799103	49.5152	7.94167	0	3506.76	0	0
DATA	715	9	35	unmapped	0		0	GAATCGACTTCCTAAGTAAGACTATGTACCTCGAGGATAGAACAGTAAGACTGCAGCTGT	593	0	CUST_37658_PI248252247	CUST_37658_PI248252247	CUST_37658_PI248252247	Unknown	10726.4	271.835	0	1	1.294115e+003	1.297391e+002	0	0	65	1.107769e+003	1083	1.983221e+002	2.364747e+002	21	5.100000e+001	49	7.589466e+000	8.895600e+000	0	0	0	0	0	0	0	0	1037.41	104.004	1	2.44427e-196	1	1	70.3583	7.58947	1	0	70.3583	50.1463	50.1463	1070.23	0.801637	51	7.58947	0	1047	0	0
DATA	716	9	36	unmapped	0		0	ATTTCCGAGATACACACAGCGGGCTTCGCCTCCGCTGCTAACAAATCTTACCTCTCTCAT	595	0	CUST_76752_PI248252247	CUST_76752_PI248252247	CUST_76752_PI248252247	Unknown	10751.8	271.785	0	1	9.874838e+002	9.917462e+001	0	0	64	8.645156e+002	880.5	8.708398e+001	8.395222e+001	32	5.278125e+001	52	7.782256e+000	7.598325e+000	0	0	0	0	0	0	0	0	794.089	79.7517	1	2.20649e-181	1	1	70.4267	7.78226	1	0	70.4267	50.1463	50.1463	826.972	0.804154	52.7813	7.78226	0	803.695	0	0
DATA	717	9	37	unmapped	0		0	CGGCTCCAACAGAGGATCTGGCTCGGGCTCCTTGACACCAAATCGCTTGCAGAGCAGCTT	597	0	CUST_52264_PI248252247	CUST_52264_PI248252247	CUST_52264_PI248252247	Unknown	10776.9	271.5	0	1	1.838410e+001	9.339461e+000	2	0	62	8.532258e+001	86.5	1.219752e+001	1.130482e+001	25	5.600000e+001	54	7.041543e+000	5.930400e+000	0	0	0	0	0	0	0	0	14.8291	7.53347	1	6.95615e-007	1	0	70.4934	7.04154	1	0	70.4934	56.9804	56.9804	47.7786	0.806628	56	7.04154	0	24.4594	0	0
DATA	718	9	38	unmapped	0		0	AACTACGACGGCTGCTCACGTTTTCTATTAACATACGTTATCATGTCTGGTCTCAGCGGA	599	0	CUST_101378_PI248252247	CUST_101378_PI248252247	CUST_101378_PI248252247	Unknown	10802.4	271.573	0	1	5.357300e+002	5.434514e+001	2	0	62	5.040323e+002	502.5	8.621380e+001	6.986753e+001	28	5.589286e+001	56.5	1.024998e+001	1.334340e+001	0	0	0	0	0	0	0	0	433.478	43.9725	1	1.41376e-147	1	1	70.5545	10.25	1	0	70.5545	57.5363	57.5363	466.488	0.809135	55.8929	10.25	0	443.128	0	0
DATA	719	9	39	unmapped	0		0	TGCGTCACGGAATAATCGGGATTGACGTGAATAGGCCCATGCTCGAACAAAAGACCAGGA	601	0	CUST_138632_PI248252247	CUST_138632_PI248252247	CUST_138632_PI248252247	Unknown	10827.9	272.233	0	1	1.305143e+001	9.193390e+000	2	0	64	8.120313e+001	82.5	1.025420e+001	1.000755e+001	38	5.242105e+001	52	7.961501e+000	8.710275e+000	0	0	0	0	0	0	0	0	10.593	7.46165	1	0.000286862	1	0	70.6102	7.9615	1	0	70.6102	47.5395	47.5395	43.6591	0.811632	52.4211	7.9615	0	20.2593	1	0
DATA	720	9	40	unmapped	0		0	ATGTAAATGACTGTCACAGCGTTTTTGGGTTGTCCATCTCTGGTGACTTGGCCAATCCAT	603	0	CUST_97446_PI248252247	CUST_97446_PI248252247	CUST_97446_PI248252247	Unknown	10853.4	271.573	9.12381	0	9.123812e+000	9.083865e+000	1	0	63	7.423810e+001	75	1.133324e+001	1.149015e+001	28	5.192857e+001	51.5	6.710570e+000	6.671700e+000	0	0	0	0	0	0	0	0	3.57927	7.39475	0	0.209961	1	0	70.6588	6.71057	1	0	70.6588	65	65	36.6941	0.814053	51.9286	6.71057	0	13.2683	1	0
DATA	721	9	41	unmapped	0		0	TTGTACATCCCGTGTAACTGGAAATGGACACTGTTTTTTCTATCGATGACTGATGGTTCG	605	0	CUST_56881_PI248252247	CUST_56881_PI248252247	CUST_56881_PI248252247	Unknown	10879.3	272.38	0	1	1.893102e+004	1.893124e+003	0	0	64	1.552825e+004	14896.5	2.707926e+003	3.243188e+003	38	5.152632e+001	50.5	7.180066e+000	6.857025e+000	0	0	0	0	0	0	0	0	15457.5	1545.77	1	0	1	1	70.7072	7.18007	1	0	70.7072	47.5395	47.5395	15490.7	0.816519	51.5263	7.18007	0	15467.2	0	0
DATA	722	9	42	unmapped	0		0	GTGCCAGCGGGGTTCTCTGCAAAGACAACAGCCATGCCAAGCGCAAGATGCCAATCGATG	607	0	CUST_153286_PI248252247	CUST_153286_PI248252247	CUST_153286_PI248252247	Unknown	10904.6	272.078	0	1	1.334774e+002	1.610976e+001	0	0	64	1.800469e+002	175.5	3.096154e+001	3.558240e+001	40	5.255000e+001	50.5	7.421210e+000	5.930400e+000	0	0	0	0	0	0	0	0	109.298	13.1914	1	1.47619e-072	1	1	70.7492	7.42121	1	0	70.7492	49.1849	49.1849	142.503	0.818848	52.55	7.42121	0	119.027	0	0
DATA	723	9	43	unmapped	0		0	ATGAAGCTCATGGACATCGATACAGACTCCCTTGGCATACCCGACACCGACTACGACGCG	609	0	CUST_43840_PI248252247	CUST_43840_PI248252247	CUST_43840_PI248252247	Unknown	10929.9	272.099	0	1	1.646747e+003	1.649201e+002	0	0	67	1.422985e+003	1381	2.295411e+002	2.601963e+002	22	5.486364e+001	53	8.001758e+000	7.968975e+000	0	0	0	0	0	0	0	0	1352.2	135.422	1	3.5685e-211	1	1	70.7829	8.00176	1	0	70.7829	46.8651	46.8651	1385.44	0.821136	54.8636	8.00176	0	1361.95	0	0
DATA	724	9	44	unmapped	0		0	CCTCCGGACTTCTTATAAGTCCAAAAGAACCATCCCGCGGTATACTGTTCGTAGAGTTGC	611	0	CUST_167451_PI248252247	CUST_167451_PI248252247	CUST_167451_PI248252247	Unknown	10954.5	272	0	0	9.541800e+000	9.021827e+000	0	0	62	7.867742e+001	78	1.380992e+001	1.519665e+001	29	5.275862e+001	51	8.244718e+000	8.154300e+000	0	0	0	0	0	0	0	0	7.85584	7.42774	1	0.00652046	1	0	70.8216	8.24472	1	0	70.8216	65	65	41.1334	0.823308	52.7586	8.24472	0	17.6322	1	0
DATA	725	9	45	unmapped	0		0	ATTATCGAGTTTGAGCTATGGGCTGAAGACGCTACAACCTACGTGAACGAGTCTTGTTAC	613	0	CUST_123537_PI248252247	CUST_123537_PI248252247	CUST_123537_PI248252247	Unknown	10980.4	271.974	0	1	9.579186e+002	9.620877e+001	0	0	61	8.616721e+002	838	1.549336e+002	1.964445e+002	27	5.262963e+001	53	7.169101e+000	6.671700e+000	0	0	0	0	0	0	0	0	790.807	79.4249	1	3.76126e-181	1	1	70.8649	7.1691	1	0	70.8649	49.1849	49.1849	824.128	0.825547	52.6296	7.1691	0	800.621	0	0
DATA	726	9	46	unmapped	0		0	CCGTGTATCATCGTCATCTGCGGACTCGAGCTCGCGTCCTCAGCAAGACAATCCATTCAA	615	0	CUST_157598_PI248252247	CUST_157598_PI248252247	CUST_157598_PI248252247	Unknown	11005.6	272.026	0	1	7.743081e+002	7.794336e+001	0	0	65	7.117385e+002	690	9.649859e+001	1.275036e+002	25	5.524000e+001	54	7.864901e+000	7.413000e+000	0	0	0	0	0	0	0	0	640.87	64.5112	1	2.13304e-169	1	1	70.8686	7.8649	1	0	70.8686	49.1849	49.1849	674.194	0.827668	55.24	7.8649	0	650.686	0	0
DATA	727	9	47	unmapped	0		0	CTTGCGAGTTGTTTGAGTTTGAGCTTTGTGCTAATACGCTTAATGGATATGGATACCTTC	617	0	CUST_116027_PI248252247	CUST_116027_PI248252247	CUST_116027_PI248252247	Unknown	11031.3	271.905	0	1	5.730058e+003	5.730750e+002	0	0	66	4.825515e+003	4570	9.660865e+002	1.092120e+003	26	5.480769e+001	54.5	6.387608e+000	6.486375e+000	0	0	0	0	0	0	0	0	4754.62	475.52	1	1.32866e-281	1	1	70.8913	6.38761	1	0	70.8913	48.8603	48.8603	4787.97	0.829769	54.8077	6.38761	0	4764.47	0	0
DATA	728	9	48	unmapped	0		0	CCATGTGCAGTCTAGGGGACAACCTTTTATTACATTCAGTATTACGACCTAATTTACGCT	619	0	CUST_140151_PI248252247	CUST_140151_PI248252247	CUST_140151_PI248252247	Unknown	11056.6	271.768	0	1	2.481550e+003	2.483138e+002	0	0	65	2.135015e+003	2042	3.888323e+002	4.210584e+002	24	5.470833e+001	53	1.060139e+001	9.080925e+000	0	0	0	0	0	0	0	0	2064.12	206.544	1	7.33011e-235	1	1	70.8965	10.6014	1	0	70.8965	46.8651	46.8651	2097.47	0.831786	54.7083	10.6014	0	2073.98	0	0
DATA	729	9	49	unmapped	0		0	AGGTGAGAAGAAAGAATGAGTGCAAGATGGTTGTTTCGTCTGACGTTTCTTCTGTATAGG	621	0	CUST_66778_PI248252247	CUST_66778_PI248252247	CUST_66778_PI248252247	Unknown	11081.6	272.427	0	1	9.679137e+000	8.911645e+000	2	0	62	7.900000e+001	79	1.146913e+001	1.074885e+001	24	5.325000e+001	50.5	1.038917e+001	8.339625e+000	0	0	0	0	0	0	0	0	8.06993	7.43003	1	0.00523262	1	0	70.9301	10.3892	1	0	70.9301	57.5363	57.5363	41.456	0.833744	53.25	10.3892	0	17.97	1	0
DATA	730	9	50	unmapped	0		0	AGAAGGAGCGTGAGGCTAAGCAGCAGTAGAGGTCCCAGTCTTTTCTTTCTTTCTTTTCTG	623	0	CUST_33332_PI248252247	CUST_33332_PI248252247	CUST_33332_PI248252247	Unknown	11107.1	272.5	0	1	7.753417e+003	7.753921e+002	0	0	64	6.550344e+003	6178	1.236508e+003	1.147718e+003	22	5.481818e+001	52.5	1.079081e+001	7.968975e+000	0	0	0	0	0	0	0	0	6479.41	647.983	1	6.08036e-299	1	1	70.9354	10.7908	1	0	70.9354	56.9804	56.9804	6512.8	0.835684	54.8182	10.7908	0	6489.33	0	0
DATA	731	9	51	unmapped	0		0	TGACTTGCCACCTAGAGACTTTTTGAACGCAATGATACGCTCCCTTATTTTACGTTCGCG	625	0	CUST_60933_PI248252247	CUST_60933_PI248252247	CUST_60933_PI248252247	Unknown	11132.7	272.103	0	1	7.330631e+001	1.146742e+001	0	0	65	1.323538e+002	135	2.513801e+001	2.816940e+001	28	5.121429e+001	50.5	6.214423e+000	6.115725e+000	0	0	0	0	0	0	0	0	61.3999	9.60488	1	1.04851e-044	1	1	70.954	6.21442	1	0	70.954	49.8279	49.8279	94.8098	0.83758	51.2143	6.21442	0	71.3676	0	0
DATA	732	9	52	unmapped	0		0	TTGATCTCAAATCACTGACGGATGATGTGCTCTATGAGGCCTATCGAACTGAGAAGCTCA	627	0	CUST_172161_PI248252247	CUST_172161_PI248252247	CUST_172161_PI248252247	Unknown	11157.9	272.395	0	1	6.927089e+003	6.927648e+002	0	0	64	5.885688e+003	5743	9.208830e+002	1.170883e+003	30	5.253333e+001	53	7.084385e+000	7.227675e+000	0	0	0	0	0	0	0	0	5814.74	581.521	1	7.03674e-293	1	1	70.943	7.08438	1	0	70.943	49.1849	49.1849	5848.14	0.839421	52.5333	7.08438	0	5824.73	0	0
DATA	733	9	53	unmapped	0		0	CGACTTGGGTGCAAGAACGTCGTTGTATGCTCGCACGATGGCAGGGAGTTCCCAAAAGTC	629	0	CUST_43479_PI248252247	CUST_43479_PI248252247	CUST_43479_PI248252247	Unknown	11183.3	272.4	0	1	2.933621e+003	2.934934e+002	0	0	65	2.538785e+003	2478	4.188901e+002	4.603473e+002	32	5.162500e+001	51	8.720573e+000	8.339625e+000	0	0	0	0	0	0	0	0	2467.88	246.899	1	7.21132e-245	1	1	70.8997	8.72057	1	0	70.8997	50.7771	50.7771	2501.24	0.841242	51.625	8.72057	0	2477.86	0	0
DATA	734	9	54	unmapped	0		0	TATACGGAAGACAGTGAAGGGGTAACAGTTCAAGCCAAACATGATCAAGTCCAGAATTTG	631	0	CUST_122097_PI248252247	CUST_122097_PI248252247	CUST_122097_PI248252247	Unknown	11208.3	272.244	8.8104	1	8.810399e+000	8.761543e+000	1	0	63	6.814286e+001	68	8.829673e+000	7.783650e+000	30	5.216667e+001	51	8.905958e+000	7.783650e+000	0	0	0	0	0	0	0	0	-2.74705	7.38608	0	0.335354	1	0	70.8899	8.90596	1	0	70.8899	51.4001	51.4001	30.5989	0.843011	52.1667	8.90596	0	7.25324	1	0
DATA	735	9	55	unmapped	0		0	AAATGAGGAAATTCTTCTCCAGTTCTGGCGGACGCAGATGATCTGGCGGCGCGTTCACCG	633	0	CUST_150478_PI248252247	CUST_150478_PI248252247	CUST_150478_PI248252247	Unknown	11234	272.382	0	1	1.118093e+001	8.813977e+000	0	1	64	8.031250e+001	79.5	1.079811e+001	1.056353e+001	36	5.313889e+001	52	7.091858e+000	5.559750e+000	0	0	0	0	0	0	0	0	9.44589	7.44623	1	0.00115121	1	0	70.8666	7.09186	1	0	70.8666	49.1849	49.1849	42.7685	0.844821	53.1389	7.09186	0	19.465	1	0
DATA	736	9	56	unmapped	0		0	AATTTCTTGGAACGAAACAGGCAAGCCGCCCTCAAGTGCCGTCAACGTAAGAAGGCTTGG	635	0	CUST_195242_PI248252247	CUST_195242_PI248252247	CUST_195242_PI248252247	Unknown	11259.5	272.648	0	1	4.953612e+002	5.029851e+001	0	0	66	4.902273e+002	477.5	7.063836e+001	8.135768e+001	30	5.420000e+001	51.5	7.685185e+000	7.783650e+000	0	0	0	0	0	0	0	0	419.378	42.5833	1	9.82724e-146	1	1	70.8488	7.68519	1	0	70.8488	57.5363	57.5363	452.683	0.846612	54.2	7.68519	0	429.426	0	0
DATA	737	9	57	unmapped	0		0	GCAATCATGACGGAGGAGGCGCCTGTCTCCATTCTGAAGCGCTTAGCATCTTCAAGTCCT	637	0	CUST_174351_PI248252247	CUST_174351_PI248252247	CUST_174351_PI248252247	Unknown	11284.9	272.614	0	1	2.173770e+001	8.973062e+000	1	0	63	8.926984e+001	88	1.292934e+001	1.260210e+001	21	5.319048e+001	51	6.645442e+000	5.930400e+000	0	0	0	0	0	0	0	0	18.4425	7.61285	1	1.66468e-009	1	0	70.8273	6.64544	1	0	70.8273	57.259	57.259	51.7258	0.848411	53.1905	6.64544	0	28.5207	0	0
DATA	738	9	58	unmapped	0		0	AAGTACTTGTGAGAGGCAGAAGGACCTACTCCATGCACGACAATTTAACCATATAATTTC	639	0	CUST_158718_PI248252247	CUST_158718_PI248252247	CUST_158718_PI248252247	Unknown	11310.5	272.857	0	1	5.260511e+002	5.331756e+001	0	0	64	5.180938e+002	512.5	7.678680e+001	7.561260e+001	25	5.136000e+001	51	1.007836e+001	9.636900e+000	0	0	0	0	0	0	0	0	447.271	45.3329	1	2.5396e-149	1	1	70.8227	10.0784	1	0	70.8227	43.7019	43.7019	480.55	0.850243	51.36	10.0784	0	457.401	0	0
DATA	739	9	59	unmapped	0		0	CGAGATAGGTCGTGTTGACGATCGAGAACAGGAACATGAGCACGCTCATAATAATGAAGT	641	0	CUST_164854_PI248252247	CUST_164854_PI248252247	CUST_164854_PI248252247	Unknown	11335.1	272.828	0	1	1.374127e+001	8.776864e+000	1	0	65	8.252308e+001	83	1.141012e+001	1.111950e+001	29	5.113793e+001	52	8.505142e+000	7.413000e+000	0	0	0	0	0	0	0	0	11.7082	7.4783	1	6.69101e-005	1	0	70.8149	8.50514	1	0	70.8149	45.4864	45.4864	44.9791	0.852047	51.1379	8.50514	0	21.8901	1	0
DATA	740	9	60	unmapped	0		0	TTAGCAATCTCTCGTAACCCCACACCAGCTTCGACGCGCTCAAAGACCTTGACACCTCCG	642	0	CUST_203591_PI248252247	CUST_203591_PI248252247	CUST_203591_PI248252247	Unknown	11361	272.934	0	1	3.505379e+001	9.332238e+000	0	1	68	1.007206e+002	101	1.484733e+001	1.501132e+001	37	5.208108e+001	53	7.146788e+000	6.671700e+000	0	0	0	0	0	0	0	0	29.9357	7.96967	1	4.10801e-019	1	0	70.7849	7.14679	1	0	70.7849	46.8651	46.8651	63.1766	0.853993	52.0811	7.14679	0	40.155	0	0
DATA	741	9	61	unmapped	0		0	TCAATCATCTAGCAATCATGTGCCGACAGATTGTTGAAGGAACTCAATGGAGTCGTTGCG	644	0	CUST_136176_PI248252247	CUST_136176_PI248252247	CUST_136176_PI248252247	Unknown	11386.5	272.75	0	1	2.166452e+002	2.331962e+001	3	1	63	2.562222e+002	250	4.079866e+001	3.335850e+001	37	5.335135e+001	53	6.892896e+000	7.413000e+000	0	0	0	0	0	0	0	0	185.448	19.9615	1	1.10448e-100	1	1	70.7747	6.8929	1	0	70.7747	46.8651	46.8651	218.678	0.855997	53.3514	6.8929	0	195.73	0	0
DATA	742	9	62	unmapped	0		0	TACCTTTGATAGGAACATTTGCATATGTATTGTACTAGTTACATGAATTGACCTACATCG	646	0	CUST_51487_PI248252247	CUST_51487_PI248252247	CUST_51487_PI248252247	Unknown	11411.6	273.404	0	1	7.626338e+001	1.150058e+001	0	0	64	1.361875e+002	139.5	2.310286e+001	2.538952e+001	32	5.434375e+001	53	1.006306e+001	1.130482e+001	0	0	0	0	0	0	0	0	65.4356	9.86774	1	1.52318e-047	1	1	70.7519	10.0631	1	0	70.7519	57.8122	57.8122	98.6435	0.858021	54.3438	10.0631	0	75.7666	0	0
DATA	743	9	63	unmapped	0		0	GTAGAGTGCAAACGATACATGGATGCTTTCGCAAACATCGGTGAGATAATATCGATCGTC	648	0	CUST_202877_PI248252247	CUST_202877_PI248252247	CUST_202877_PI248252247	Unknown	11437.4	273.427	8.63394	1	8.633944e+000	8.599080e+000	2	0	62	7.480645e+001	75	1.021224e+001	9.451575e+000	32	5.340625e+001	53	6.772141e+000	7.598325e+000	0	0	0	0	0	0	0	0	4.06822	7.39727	0	0.154542	1	0	70.7382	6.77214	1	1	70.7382	57.5363	57.5363	37.2625	0.86024	53.4063	6.77214	0	14.468	1	0
DATA	744	9	64	unmapped	0		0	CGGCAAACGAAGATTCCATTTCTCTCGCTTTAGCTAATAAGCTTTGTGATGCGTATGTGC	650	0	CUST_3940_PI248252247	CUST_3940_PI248252247	CUST_3940_PI248252247	Unknown	11462.6	273.427	0	0	5.969912e+001	1.043878e+001	2	0	62	1.221935e+002	120.5	1.853560e+001	1.742055e+001	28	5.182143e+001	51	9.471413e+000	1.130482e+001	0	0	0	0	0	0	0	0	51.4928	9.00385	1	2.82299e-037	1	1	70.7008	9.47141	1	0	70.7008	65	65	84.6495	0.862538	51.8214	9.47141	0	61.9406	0	0
DATA	745	9	65	unmapped	0		0	GCAAGTACCCCGGTTGCCAACGTCGGTGTACGGTGGTTGTGTGGCACCGACTATAAGTAG	652	0	CUST_183070_PI248252247	CUST_183070_PI248252247	CUST_183070_PI248252247	Unknown	11488.1	273.5	0	1	2.365039e+002	2.514456e+001	0	0	64	2.752188e+002	274.5	4.270291e+001	4.262475e+001	34	5.691176e+001	54	1.051224e+001	9.822225e+000	0	0	0	0	0	0	0	0	204.58	21.7505	1	4.87768e-106	1	1	70.6383	10.5122	1	0	70.6383	56.9804	56.9804	237.675	0.865019	56.9118	10.5122	0	215.057	0	0
DATA	746	9	66	unmapped	0		0	AAACGAGACTGCACTGCAGACCTGGTTGCAAAGTGGAAGCGCAGCAGAGCTGGTGATAGG	654	0	CUST_123527_PI248252247	CUST_123527_PI248252247	CUST_123527_PI248252247	Unknown	11513.5	273.568	0	1	8.159172e+002	8.203458e+001	1	0	65	7.785231e+002	757	1.175418e+002	1.149015e+002	30	5.290000e+001	54.5	6.989401e+000	7.227675e+000	0	0	0	0	0	0	0	0	707.944	71.1787	1	5.82281e-175	1	1	70.579	6.9894	1	0	70.579	49.1849	49.1849	740.979	0.867667	52.9	6.9894	0	718.457	0	0
DATA	747	9	67	unmapped	0		0	TCTTGTGACACCTTATCATAGGTTTGGCATTCCGTAGTTGAATGTACGAACAGTTTCTCA	656	0	CUST_166551_PI248252247	CUST_166551_PI248252247	CUST_166551_PI248252247	Unknown	11539.2	273.519	0	1	2.528375e+003	2.529798e+002	0	0	65	2.271615e+003	2190	4.188462e+002	5.152035e+002	24	5.208333e+001	52	6.433044e+000	5.930400e+000	0	0	0	0	0	0	0	0	2201.11	220.235	1	1.84432e-238	1	1	70.502	6.43304	1	0	70.502	49.8279	49.8279	2234.07	0.870564	52.0833	6.43304	0	2211.65	0	0
DATA	748	9	68	unmapped	0		0	CAGGAATTGCAAAGTATGAACATTGCTCCTCGGTTGTATACCGTCTCAACTGGTCGTGTA	658	0	CUST_53974_PI248252247	CUST_53974_PI248252247	CUST_53974_PI248252247	Unknown	11564.4	273.64	0	1	1.631084e+004	1.631106e+003	0	0	64	1.431986e+004	13834.5	2.156986e+003	2.599183e+003	22	5.572727e+001	56	8.072185e+000	5.745075e+000	0	0	0	0	0	0	0	0	14249.4	1424.96	1	0	1	1	70.4146	8.07219	1	0	70.4146	48.8603	48.8603	14282.3	0.873618	55.7273	8.07219	0	14260	0	0
DATA	749	9	69	unmapped	0		0	AAGTTCCTTAACAAGATTCTACCTATTACCGAGTGGACTTAGCGCCCAGGGACTCGATAA	660	0	CUST_40096_PI248252247	CUST_40096_PI248252247	CUST_40096_PI248252247	Unknown	11589.6	273.573	8.4694	1	8.469402e+000	8.422436e+000	2	0	62	6.880645e+001	68	1.049877e+001	1.093418e+001	33	5.160606e+001	51	6.542837e+000	5.189100e+000	0	0	0	0	0	0	0	0	-1.51804	7.38608	0	0.594005	1	0	70.3245	6.54284	1	1	70.3245	57.5363	57.5363	31.2625	0.876953	51.6061	6.54284	0	9.05682	1	0
DATA	750	9	70	unmapped	0		0	CTGAACGCATCGACATAGCCTTTCATAGAGTACCGGTTCGATGCCCTTCTCGCGCATCTT	662	0	CUST_19102_PI248252247	CUST_19102_PI248252247	CUST_19102_PI248252247	Unknown	11615.1	273.307	0	1	1.395634e+002	1.628260e+001	2	0	64	1.931250e+002	193	3.147662e+001	2.372160e+001	20	4.825000e+001	48.5	4.643898e+000	4.633125e+000	0	0	0	0	0	0	0	0	122.906	14.3392	1	1.16166e-078	1	1	70.2189	4.6439	1	0	70.2189	48.8603	48.8603	155.581	0.880647	48.25	4.6439	0	133.493	0	0
DATA	751	9	71	unmapped	0		0	TCTACAGAAGCTCACGATTGCCATTGCGCATCAACACCAAAGGATATTTCGACGAACGTT	664	0	CUST_70624_PI248252247	CUST_70624_PI248252247	CUST_70624_PI248252247	Unknown	11640.7	273.5	0	1	2.998766e+003	2.999928e+002	0	0	66	2.722924e+003	2587	4.561936e+002	5.020454e+002	31	5.183871e+001	50	7.611819e+000	7.783650e+000	0	0	0	0	0	0	0	0	2652.82	265.385	1	6.46025e-249	1	1	70.1036	7.61182	1	0	70.1036	50.4627	50.4627	2685.38	0.884637	51.8387	7.61182	0	2663.41	0	0
DATA	752	9	72	unmapped	0		0	TATAACCCGTACAACCCAGCCTATGTACCACCGATCGGGGAGGCGGTACCACAGTATGCA	666	0	CUST_16491_PI248252247	CUST_16491_PI248252247	CUST_16491_PI248252247	Unknown	11665.9	273.397	0	1	2.383549e+003	2.384997e+002	0	0	64	2.188813e+003	2106	3.052192e+002	3.460018e+002	25	5.212000e+001	52	6.553116e+000	8.154300e+000	0	0	0	0	0	0	0	0	2118.84	212.013	1	2.50952e-236	1	1	69.9732	6.55312	1	0	69.9732	48.5334	48.5334	2151.27	0.888943	52.12	6.55312	0	2129.43	0	0
DATA	753	9	73	unmapped	0		0	GAAATCACCGTTGTGCCGCAGTCTCTCCAGTACTAACACCACCCTTGTATGCATACAACG	668	0	CUST_102058_PI248252247	CUST_102058_PI248252247	CUST_102058_PI248252247	Unknown	11691.4	274.297	0	1	1.009861e+003	1.013238e+002	0	0	65	9.722000e+002	943	1.709165e+002	1.786533e+002	26	5.184615e+001	50	8.102801e+000	6.857025e+000	0	0	0	0	0	0	0	0	902.365	90.5382	1	1.5591e-188	1	1	69.8353	8.1028	1	0	69.8353	47.8731	47.8731	934.656	0.893554	51.8462	8.1028	0	912.938	0	0
DATA	754	9	74	unmapped	0		0	TGGATGTTATTCGTCCATATCTTATCGGAGTTACGGCAAGGGTGATTATCGATTTCAGCG	670	0	CUST_171920_PI248252247	CUST_171920_PI248252247	CUST_171920_PI248252247	Unknown	11716.5	274	0	1	9.517692e+002	9.553110e+001	0	0	62	9.250484e+002	896.5	1.463057e+002	1.621594e+002	29	5.500000e+001	51	9.079018e+000	8.154300e+000	0	0	0	0	0	0	0	0	855.358	85.8541	1	1.53485e-185	1	1	69.6903	9.07902	1	0	69.6903	54.1152	54.1152	887.504	0.898703	55	9.07902	0	865.921	0	0
DATA	755	9	75	unmapped	0		0	TAACTGGCTTGAAATCCTTCAACTGCTTCTCAACCTCATCAACAATGGCCTTGTTCTTGA	672	0	CUST_9938_PI248252247	CUST_9938_PI248252247	CUST_9938_PI248252247	Unknown	11742	274	0	1	8.491190e+002	8.530376e+001	0	0	69	8.374493e+002	816	1.421339e+002	1.519665e+002	30	5.393333e+001	52.5	8.157642e+000	8.154300e+000	0	0	0	0	0	0	0	0	767.915	77.1459	1	1.65299e-179	1	1	69.5345	8.15764	1	0	69.5345	54.9904	54.9904	799.905	0.904367	53.9333	8.15764	0	778.463	0	0
DATA	756	9	76	unmapped	0		0	CACTGTGAACACATTACTCGTTGGTGCACTGTGCCCAAAAAGTGAGCCGCCTTGCGGGCT	674	0	CUST_101720_PI248252247	CUST_101720_PI248252247	CUST_101720_PI248252247	Unknown	11767.3	273.961	0	1	3.341934e+001	8.773507e+000	1	1	63	9.980952e+001	99	1.477668e+001	1.297275e+001	31	5.096774e+001	50	7.035547e+000	7.783650e+000	0	0	0	0	0	0	0	0	30.4284	7.98831	1	1.52461e-019	1	0	69.3811	7.03555	1	0	69.3811	49.1849	49.1849	62.2655	0.910503	50.9677	7.03555	0	40.9668	0	0
DATA	757	9	77	unmapped	0		0	ATATCGATACACCGACCCTAGTTGTTTCTCATGGACGCTTCTAGTTCTGTCTCCTTTTTT	676	0	CUST_103429_PI248252247	CUST_103429_PI248252247	CUST_103429_PI248252247	Unknown	11792.6	274.427	0	1	6.431082e+004	6.431087e+003	0	0	64	5.904995e+004	56029	1.005194e+004	1.266355e+004	31	5.312903e+001	53	7.050967e+000	7.413000e+000	0	0	1	0	0	0	0	0	58980.7	5898.08	1	0	1	1	69.2249	7.05097	1	0	69.2249	57.5363	57.5363	59012.4	0.91712	53.129	7.05097	0	58991.3	0	0
DATA	758	9	78		130	HybridizationNegative	0		678	1	(+)eQC-40	EQC	EQC		11818.4	274.427	8.03291	0	8.032913e+000	7.988368e+000	1	0	63	6.433333e+001	65	1.036900e+001	1.074885e+001	28	5.185714e+001	52	6.867607e+000	4.818450e+000	0	0	0	0	0	0	0	0	-4.71602	7.38608	0	0.0993228	1	0	69.0494	6.86761	1	0	69.0494	65	65	26.7893	0.924604	51.8571	6.86761	0	5.79377	1	0
DATA	759	9	79	unmapped	0		0	GCCGCATCCAGTAACTATGAAGCCGCATACGACTAACACGGGGATATTTGGCATTATCGG	680	0	CUST_162883_PI248252247	CUST_162883_PI248252247	CUST_162883_PI248252247	Unknown	11844	274.363	0	1	1.590244e+002	1.776505e+001	0	0	65	2.172154e+002	211	4.400728e+001	4.596060e+001	31	5.054839e+001	50	6.459302e+000	5.189100e+000	0	0	0	0	0	0	0	0	148.324	16.5697	1	1.26228e-088	1	1	68.8914	6.4593	1	0	68.8914	50.1463	50.1463	179.671	0.932712	50.5484	6.4593	0	158.836	0	0
DATA	760	9	80		66	Structural	0		1	1	DarkCorner	DarkCorner	DarkCorner		11868	274.75	7.8936	1	7.893596e+000	7.849823e+000	0	0	65	6.158462e+001	60	9.280174e+000	8.895600e+000	38	4.992105e+001	49.5	5.658677e+000	5.745075e+000	0	0	0	0	0	0	0	0	-7.1469	7.38608	0	0.0131034	1	0	68.7315	5.65868	1	0	68.7315	46.1809	46.1809	24.0406	0.940923	49.9211	5.65868	0	3.35872	0	0
DATA	761	9	81		66	Structural	0		1	1	DarkCorner	DarkCorner	DarkCorner		11894.4	274.298	7.8103	1	7.810303e+000	7.766993e+000	2	1	62	5.817742e+001	58	8.060273e+000	7.968975e+000	39	4.820513e+001	50	5.800088e+000	5.930400e+000	0	0	0	0	0	0	0	0	-10.3348	7.38608	0	0.000396028	1	0	68.5122	5.80009	1	0	68.5122	51.7088	51.7088	20.6334	0.950957	48.2051	5.80009	0	0.129239	0	0
DATA	762	9	82		66	Structural	0		1	1	DarkCorner	DarkCorner	DarkCorner		11919.5	274.444	7.7268	1	7.726802e+000	7.683955e+000	0	0	64	6.065625e+001	59	8.983616e+000	8.524950e+000	27	5.122222e+001	51	4.774398e+000	5.189100e+000	0	0	0	0	0	0	0	0	-7.67607	7.38608	0	0.00781777	1	0	68.3323	4.7744	1	0	68.3323	44.4243	44.4243	23.1123	0.961234	51.2222	4.7744	0	2.7788	0	0
DATA	763	9	83		66	Structural	0		1	1	DarkCorner	DarkCorner	DarkCorner		11945.1	274.365	7.63511	1	7.635112e+000	7.592773e+000	0	0	65	5.973846e+001	59	9.057588e+000	1.111950e+001	33	4.963636e+001	51	6.269062e+000	6.671700e+000	0	0	0	0	0	0	0	0	-8.38468	7.38608	0	0.00375737	1	0	68.1231	6.26906	1	0	68.1231	44.7812	44.7812	22.1945	0.972778	49.6364	6.26906	0	2.04208	0	0
DATA	764	9	84		66	Structural	0		1	1	DarkCorner	DarkCorner	DarkCorner		11970.7	274.091	7.53764	0	7.537642e+000	7.495844e+000	1	0	63	5.511111e+001	53	9.728759e+000	1.111950e+001	32	5.062500e+001	49.5	6.251451e+000	6.301050e+000	0	0	0	0	0	0	0	0	-12.8495	7.38608	0	1.36475e-005	1	0	67.9606	6.25145	1	0	67.9606	65	65	17.5671	0.985357	50.625	6.25145	0	-2.39929	0	0
DATA	765	9	85		66	Structural	0		1	1	DarkCorner	DarkCorner	DarkCorner		11996	274.545	7.43685	1	7.436852e+000	7.395612e+000	1	0	61	5.754098e+001	57	8.541221e+000	1.037820e+001	38	4.921053e+001	50	6.477228e+000	5.559750e+000	0	0	0	0	0	0	0	0	-10.2106	7.38608	0	0.00046158	1	0	67.7516	6.47723	1	0	67.7516	55.8519	55.8519	19.997	0.998711	49.2105	6.47723	0	0.215774	0	0
DATA	766	10	1		66	Structural	0		1	1	DarkCorner	DarkCorner	DarkCorner		9875.42	276.573	8.85919	0	8.859188e+000	8.810062e+000	1	0	63	5.798413e+001	59	7.675878e+000	7.413000e+000	41	5.163415e+001	51	7.123047e+000	5.189100e+000	0	0	0	0	0	0	0	0	-11.9235	7.38608	0	4.99512e-005	1	0	69.9076	7.12305	1	0	69.9076	65	65	20.4401	0.838369	51.6341	7.12305	0	1.65393	0	0
DATA	767	10	2		66	Structural	0		1	1	DarkCorner	DarkCorner	DarkCorner		9901.57	276.493	8.96873	0	8.968734e+000	8.919000e+000	0	0	66	5.768182e+001	56	9.311959e+000	9.451575e+000	43	5.055814e+001	50	6.659409e+000	6.671700e+000	0	0	0	0	0	0	0	0	-12.2572	7.38608	0	3.15284e-005	1	0	69.939	6.65941	1	0	69.939	65	65	20.1378	0.828129	50.5581	6.65941	0	1.13351	0	0
DATA	768	10	3		66	Structural	0		1	1	DarkCorner	DarkCorner	DarkCorner		9926.21	277.887	9.06522	1	9.065222e+000	9.014953e+000	0	0	66	5.906061e+001	57.5	1.082004e+001	1.260210e+001	27	5.070370e+001	51	7.543794e+000	8.154300e+000	0	0	0	0	0	0	0	0	-10.8858	7.38608	0	0.000197649	1	0	69.9464	7.54379	1	0	69.9464	40.6843	40.6843	21.5166	0.819314	50.7037	7.54379	0	2.30053	0	0
DATA	769	10	4		66	Structural	0		1	1	DarkCorner	DarkCorner	DarkCorner		9951.5	276.648	9.15186	1	9.151856e+000	9.101107e+000	2	0	64	5.820313e+001	58	7.290306e+000	6.671700e+000	28	4.810714e+001	48	7.036094e+000	6.115725e+000	0	0	0	0	0	0	0	0	-11.7669	7.38608	0	6.18054e-005	1	0	69.97	7.03609	1	0	69.97	57.5363	57.5363	20.6591	0.811558	48.1071	7.03609	0	1.25032	0	0
DATA	770	10	5		66	Structural	0		1	1	DarkCorner	DarkCorner	DarkCorner		9977.25	277.368	9.23387	0	9.233867e+000	9.182663e+000	3	0	62	5.629032e+001	55	6.869718e+000	7.413000e+000	33	5.293939e+001	52	7.262659e+000	8.154300e+000	0	0	0	0	0	0	0	0	-13.6744	7.38608	0	4.07746e-006	1	0	69.9647	7.26266	1	0	69.9647	65	65	18.7463	0.804351	52.9394	7.26266	0	-0.868435	0	0
DATA	771	10	6		66	Structural	0		1	1	DarkCorner	DarkCorner	DarkCorner		10002.5	277	9.30462	0	9.304617e+000	9.253020e+000	1	1	60	6.028333e+001	60	7.791981e+000	8.154300e+000	42	5.226190e+001	51	7.139924e+000	7.413000e+000	0	0	0	0	0	0	0	0	-9.69051	7.38608	0	0.000864123	1	0	69.9738	7.13992	1	0	69.9738	65	65	22.7393	0.798234	52.2619	7.13992	0	2.93537	0	0
DATA	772	10	7	unmapped	0		0	CGAGTGCTTGTCAAAACAAAAGATGACTTCCTTAGAGGGTTCACGGGCACACCATTCATT	540	0	CUST_91115_PI248252247	CUST_91115_PI248252247	CUST_91115_PI248252247	Unknown	10027.5	277	9.36722	0	9.367216e+000	9.315272e+000	1	0	61	6.563934e+001	65	9.199697e+000	8.895600e+000	32	4.975000e+001	49	6.525385e+000	5.930400e+000	0	0	0	0	0	0	0	0	-4.33047	7.38608	0	0.12986	1	0	69.9698	6.52538	1	0	69.9698	65	65	28.0953	0.7929	49.75	6.52538	0	8.10611	1	0
DATA	773	10	8	unmapped	0		0	CCACGACACATCTTACACGAGTCTGAGGACGGTAAGACGTACGTGGTCGAGGCAGAGCTT	542	0	CUST_195579_PI248252247	CUST_195579_PI248252247	CUST_195579_PI248252247	Unknown	10053.3	277.301	0	1	2.442930e+002	2.616531e+001	1	1	62	2.624839e+002	264	2.969006e+001	2.631615e+001	28	5.021429e+001	50	6.106203e+000	6.115725e+000	0	0	0	0	0	0	0	0	192.529	20.6211	1	1.00609e-102	1	1	69.9546	6.1062	1	0	69.9546	48.2044	48.2044	224.94	0.788108	50.2143	6.1062	0	204.762	0	0
DATA	774	10	9	unmapped	0		0	CACTAAGCTATATTCACTGTTCGTTGCACCGCTCACTATGGGAGACAGATATGTCAAATA	544	0	CUST_198766_PI248252247	CUST_198766_PI248252247	CUST_198766_PI248252247	Unknown	10078.2	277.145	9.47153	1	9.471527e+000	9.419564e+000	1	0	65	7.075385e+001	71	1.109481e+001	9.636900e+000	37	5.178378e+001	51	5.593325e+000	5.930400e+000	0	0	0	0	0	0	0	0	0.805409	7.38652	0	0.777237	1	0	69.9484	5.59333	1	0	69.9484	49.5074	49.5074	33.2098	0.784168	51.7838	5.59333	0	12.858	1	0
DATA	775	10	10		66	Structural	0		474	-1	(-)3xSLv1	NegativeControl	NegativeControl		10103.9	277.386	9.51344	0	9.513438e+000	9.460683e+000	1	1	62	6.177419e+001	61.5	7.732027e+000	7.042350e+000	33	5.336364e+001	53	5.349172e+000	4.447800e+000	0	0	0	0	0	0	0	0	-8.18635	7.38608	0	0.00463425	1	0	69.9605	5.34917	1	0	69.9605	65	65	24.2302	0.780713	53.3636	5.34917	0	3.70105	1	0
DATA	776	10	11	unmapped	0		0	GGATGTGCTCGTCGCCTTCCTGTCGCTTCTAGACATGATATTACGCTTTATATATAAGCT	546	0	CUST_100398_PI248252247	CUST_100398_PI248252247	CUST_100398_PI248252247	Unknown	10129.4	277.598	0	1	2.503138e+004	2.503156e+003	0	0	64	1.954111e+004	18863	3.699237e+003	4.255803e+003	26	5.800000e+001	58	7.332121e+000	6.301050e+000	0	0	0	0	0	0	0	0	19471.2	1947.13	1	0	1	1	69.9405	7.33212	1	0	69.9405	51.4001	51.4001	19503.6	0.77787	58	7.33212	0	19482.9	0	0
DATA	777	10	12	unmapped	0		0	TCCAAGGCTCCATTTCCCAGGGACTAGGAATGGCATAGGGAGCATTCAAGGCGGTGCACT	548	0	CUST_10099_PI248252247	CUST_10099_PI248252247	CUST_10099_PI248252247	Unknown	10154.6	277.427	0	1	2.198830e+002	2.396181e+001	2	0	62	2.404677e+002	244.5	3.259021e+001	2.983733e+001	29	5.427586e+001	52	7.372229e+000	6.671700e+000	0	0	0	0	0	0	0	0	170.546	18.5853	1	3.86807e-096	1	1	69.9215	7.37223	1	0	69.9215	57.5363	57.5363	202.924	0.775623	54.2759	7.37223	0	182.062	0	0
DATA	778	10	13	unmapped	0		0	ATTGTCCAGAAGATCCTTCTCGACGAGACGGGGCTGACATACATCTGCCACACATACGAG	550	0	CUST_9770_PI248252247	CUST_9770_PI248252247	CUST_9770_PI248252247	Unknown	10180.1	277.5	0	1	1.657002e+003	1.659749e+002	0	0	64	1.352125e+003	1343.5	1.790276e+002	2.207221e+002	30	5.203333e+001	52	8.335563e+000	1.019287e+001	0	0	0	0	0	0	0	0	1282.23	128.436	1	3.3679e-208	1	1	69.8923	8.33556	1	0	69.8923	56.9804	56.9804	1314.58	0.773827	52.0333	8.33556	0	1293.56	0	0
DATA	779	10	14	unmapped	0		0	TCTCTTTCGAGACCAAAATTCGATTTGCTAGCGTGGACAGATTAGCATCGGCCATGACTA	552	0	CUST_68025_PI248252247	CUST_68025_PI248252247	CUST_68025_PI248252247	Unknown	10205.6	277.127	0	1	2.386876e+001	9.854529e+000	1	0	64	8.831250e+001	87.5	1.533113e+001	1.667925e+001	29	5.251724e+001	53	6.858887e+000	6.671700e+000	0	0	0	0	0	0	0	0	18.4389	7.61276	1	1.67514e-009	1	0	69.8736	6.85889	1	0	69.8736	47.8731	47.8731	50.7685	0.772514	52.5172	6.85889	0	29.5945	0	0
DATA	780	10	15	unmapped	0		0	GGTTTGCATGAAGTTACAGTCTGATTAATAAATAATTTGAGTAGAGATCGAAAAGGGAGG	554	0	CUST_157779_PI248252247	CUST_157779_PI248252247	CUST_157779_PI248252247	Unknown	10230.9	277.5	9.62564	0	9.625640e+000	9.572263e+000	2	0	62	6.382258e+001	63	9.334449e+000	8.524950e+000	29	5.196552e+001	52	5.506378e+000	5.189100e+000	0	0	0	0	0	0	0	0	-6.05964	7.38608	0	0.0348122	1	0	69.8822	5.50638	1	0	69.8822	65	65	26.2786	0.771613	51.9655	5.50638	0	4.95342	1	0
DATA	781	10	16	unmapped	0		0	TCAAAGACCAGTGCTAGGTCATATGCATCCAAATGCAGAAGCTCCTATCGTGCAAACACA	556	0	CUST_88319_PI248252247	CUST_88319_PI248252247	CUST_88319_PI248252247	Unknown	10256.6	277.402	0	1	1.696555e+002	1.948274e+001	3	0	61	2.007049e+002	205	2.553452e+001	2.594550e+001	28	5.528571e+001	54.5	8.822770e+000	9.636900e+000	0	0	0	0	0	0	0	0	130.823	15.0234	1	6.01021e-082	1	1	69.8818	8.82277	1	0	69.8818	51.0895	51.0895	163.161	0.771111	55.2857	8.82277	0	141.69	0	0
DATA	782	10	17	unmapped	0		0	TATCCATCCCTTTGTATCTTGCGTTAGCTATGTTTCATCCGACTAATATACTATGCTAAA	558	0	CUST_10288_PI248252247	CUST_10288_PI248252247	CUST_10288_PI248252247	Unknown	10281.6	277.886	0	1	6.329784e+003	6.330509e+002	0	0	65	4.949923e+003	4818	8.086432e+002	9.666552e+002	24	5.225000e+001	51	8.823142e+000	1.074885e+001	0	0	0	0	0	0	0	0	4880.06	488.062	1	4.6197e-283	1	1	69.8627	8.82314	1	0	69.8627	50.1463	50.1463	4912.38	0.770968	52.25	8.82314	0	4890.77	0	0
DATA	783	10	18	unmapped	0		0	CGCTGGGATTACGATATACTGTATACCCTCTTTTCAACTATAATGAATATTCATACGACA	560	0	CUST_187159_PI248252247	CUST_187159_PI248252247	CUST_187159_PI248252247	Unknown	10307.1	277.735	0	1	1.775051e+003	1.777633e+002	0	0	66	1.438727e+003	1400.5	1.986221e+002	2.316563e+002	36	5.369444e+001	52.5	6.827756e+000	6.115725e+000	0	0	0	0	0	0	0	0	1368.86	137.085	1	7.35822e-212	1	1	69.8636	6.82776	1	0	69.8636	51.4001	51.4001	1401.18	0.771168	53.6944	6.82776	0	1379.44	0	0
DATA	784	10	19	unmapped	0		0	CAAAGGGATCGCCTTGTTGAAAGAATCTAAATGTACAATGTACAATATGTGTCATGACCA	562	0	CUST_78370_PI248252247	CUST_78370_PI248252247	CUST_78370_PI248252247	Unknown	10332.5	277.769	0	1	1.062349e+004	1.062392e+003	0	0	66	8.267712e+003	8068	1.157484e+003	1.400501e+003	30	5.430000e+001	54.5	7.451683e+000	7.227675e+000	0	0	0	0	0	0	0	0	8197.86	819.819	1	4.02634e-312	1	1	69.856	7.45168	1	0	69.856	49.8279	49.8279	8230.17	0.771673	54.3	7.45168	0	8208.29	0	0
DATA	785	10	20	unmapped	0		0	AGAGGGTGATGAGGGTGATGAGAAAAACGCCACGGATTCGGACTCATCTGACGACGGGTC	564	0	CUST_145243_PI248252247	CUST_145243_PI248252247	CUST_145243_PI248252247	Unknown	10357.6	277.74	0	1	5.652329e+003	5.653138e+002	0	0	66	4.435955e+003	4329.5	7.113868e+002	7.855927e+002	19	5.289474e+001	53	5.353034e+000	4.077150e+000	0	0	0	0	0	0	0	0	4366.11	436.673	1	7.92459e-277	1	1	69.8467	5.35303	1	0	69.8467	49.5074	49.5074	4398.41	0.772444	52.8947	5.35303	0	4376.41	0	0
DATA	786	10	21	unmapped	0		0	TCAGGCGACTTTCGGTAGATGCCTAGGAATGTTGCTGGTGTTGTGTCGCACATGACGTCG	566	0	CUST_90118_PI248252247	CUST_90118_PI248252247	CUST_90118_PI248252247	Unknown	10383.2	277.818	0	1	2.572071e+001	9.889383e+000	0	0	65	8.972308e+001	90	1.307372e+001	1.556730e+001	29	5.175862e+001	52	6.947020e+000	5.189100e+000	0	0	0	0	0	0	0	0	19.8947	7.64932	1	1.23412e-010	1	0	69.8284	6.94702	1	0	69.8284	46.1809	46.1809	52.1791	0.773488	51.7586	6.94702	0	30.0582	0	0
DATA	787	10	22	unmapped	0		0	GTCGAGGGACAAGCTTCGCCCAACGTCCGCTCACCGCTCATCATTACAACACTGGCAATA	568	0	CUST_38891_PI248252247	CUST_38891_PI248252247	CUST_38891_PI248252247	Unknown	10408.7	278.095	0	1	8.163197e+003	8.163754e+002	0	0	66	6.394348e+003	6186.5	9.350766e+002	1.177926e+003	32	5.290625e+001	51.5	6.736321e+000	5.559750e+000	0	0	0	0	0	0	0	0	6324.55	632.498	1	1.37766e-297	1	1	69.7994	6.73632	1	0	69.7994	48.8603	48.8603	6356.8	0.774764	52.9063	6.73632	0	6334.57	0	0
DATA	788	10	23	unmapped	0		0	CTTTTTCCTCTCATCATCTATTTTATCATATATAGCTTAGCACCAGGCATACGGACGACA	570	0	CUST_136025_PI248252247	CUST_136025_PI248252247	CUST_136025_PI248252247	Unknown	10434	278.026	0	1	1.332682e+003	1.336075e+002	0	0	69	1.104261e+003	1074	1.781685e+002	2.031162e+002	26	5.573077e+001	57	7.113692e+000	6.486375e+000	0	0	0	0	0	0	0	0	1034.47	103.71	1	3.52459e-196	1	1	69.7921	7.11369	1	0	69.7921	46.8651	46.8651	1066.72	0.776231	55.7308	7.11369	0	1044.37	0	0
DATA	789	10	24	unmapped	0		0	GTTCTTCTAGTTGGCGACGGCCTGGGAATGGGTCGTCGGTGGCTAAGGCTAGCTTTACAA	572	0	CUST_32638_PI248252247	CUST_32638_PI248252247	CUST_32638_PI248252247	Unknown	10459.5	278.352	0	1	1.017958e+001	9.549268e+000	0	0	66	7.771212e+001	78.5	1.298729e+001	1.445535e+001	37	5.500000e+001	54	7.494442e+000	8.154300e+000	0	0	0	0	0	0	0	0	7.91873	7.42841	1	0.00611504	1	0	69.7934	7.49444	1	0	69.7934	57.5363	57.5363	40.1681	0.777903	55	7.49444	0	17.7115	1	0
DATA	790	10	25	unmapped	0		0	CGAGGACGATGTTGGCTGTTCCTATTTATCCATTACATATATACACATATACATATACCT	574	0	CUST_16601_PI248252247	CUST_16601_PI248252247	CUST_16601_PI248252247	Unknown	10484.6	278.404	0	1	4.013297e+003	4.014415e+002	0	0	64	3.199031e+003	3028	6.134270e+002	6.908916e+002	29	5.700000e+001	57	9.483068e+000	8.895600e+000	0	0	0	0	0	0	0	0	3129.21	313.008	1	3.61945e-258	1	1	69.821	9.48307	1	0	69.821	57.8122	57.8122	3161.49	0.779711	57	9.48307	0	3138.93	0	0
DATA	791	10	26	unmapped	0		0	TGCAATAACTTAATGGCAGAAATTGTTAGTTCGCAGGAACAGGCGACGCAATCGTGGAAG	576	0	CUST_7463_PI248252247	CUST_7463_PI248252247	CUST_7463_PI248252247	Unknown	10510.4	278.427	0	1	4.956532e+001	1.066974e+001	0	0	64	1.085938e+002	108	1.989075e+001	2.038575e+001	30	5.340000e+001	52.5	8.045560e+000	8.339625e+000	0	0	0	0	0	0	0	0	38.7458	8.34065	1	8.86844e-027	1	1	69.848	8.04556	1	0	69.848	57.5363	57.5363	71.0498	0.781711	53.4	8.04556	0	48.3956	0	0
DATA	792	10	27	unmapped	0		0	GCCTCAAAGTACCTAACGACGTTGATCTCTACCGAGCGCTTGAAGCAGAGGGTCTCCAAG	578	0	CUST_14680_PI248252247	CUST_14680_PI248252247	CUST_14680_PI248252247	Unknown	10535.6	278.218	0	1	6.997642e+002	7.060811e+001	0	0	65	6.183846e+002	624	9.387420e+001	1.015581e+002	29	5.200000e+001	51	5.542047e+000	5.189100e+000	0	0	0	0	0	0	0	0	548.464	55.3415	1	1.0631e-160	1	1	69.921	5.54205	1	0	69.921	50.1463	50.1463	580.841	0.783783	52	5.54205	0	558.098	0	0
DATA	793	10	28	unmapped	0		0	GAAAGGAGGCATTATCGCCTGAAATTCAACTCATTTTGTCAAACCCAAGGAAATTGTAAA	580	0	CUST_15790_PI248252247	CUST_15790_PI248252247	CUST_15790_PI248252247	Unknown	10561.1	278.645	0	1	6.006681e+003	6.007416e+002	0	0	64	4.791281e+003	4708.5	6.575703e+002	7.991214e+002	31	5.183871e+001	51	6.335597e+000	4.818450e+000	0	0	0	0	0	0	0	0	4721.29	472.187	1	3.29279e-281	1	1	69.9921	6.3356	1	0	69.9921	49.1849	49.1849	4753.74	0.786006	51.8387	6.3356	0	4730.9	0	0
DATA	794	10	29	unmapped	0		0	TCTGTATCGTGTTCATAAGCACTCGTGTCCGACGTCGTATAGTCCTCCAAGTCGCGCTCT	582	0	CUST_162121_PI248252247	CUST_162121_PI248252247	CUST_162121_PI248252247	Unknown	10586.5	278.5	9.42191	1	9.421910e+000	9.411759e+000	4	1	63	7.703175e+001	75	1.109485e+001	8.524950e+000	24	5.208333e+001	51.5	7.198530e+000	6.301050e+000	0	0	0	0	0	0	0	0	7.00927	7.41926	0	0.014922	1	0	70.0225	7.19853	1	0	70.0225	57.5363	57.5363	39.4877	0.788297	52.0833	7.19853	0	16.5751	1	0
DATA	795	10	30	unmapped	0		0	ATTTTATGGCTTCGTCGACCTTTCTCGTGGATTAACTCACAGATGTTTGTTCAGCGCCAG	584	0	CUST_190620_PI248252247	CUST_190620_PI248252247	CUST_190620_PI248252247	Unknown	10612.2	278.036	0	1	2.449006e+003	2.450787e+002	0	0	65	2.006462e+003	1938	3.319445e+002	4.284714e+002	22	5.550000e+001	53.5	7.664078e+000	7.042350e+000	0	0	0	0	0	0	0	0	1936.39	193.78	1	2.77269e-231	1	1	70.072	7.66408	1	0	70.072	50.4627	50.4627	1968.92	0.790684	55.5	7.66408	0	1945.93	0	0
DATA	796	10	31	unmapped	0		0	AATTAGTCTTGACTCGATTTTGCACCGTCTTGGTGGTTACAAGCGCTTTCGACACGTTCT	586	0	CUST_82952_PI248252247	CUST_82952_PI248252247	CUST_82952_PI248252247	Unknown	10636.6	277.537	9.36607	0	9.366065e+000	9.314128e+000	1	0	63	6.106349e+001	61	8.866161e+000	8.154300e+000	33	5.033333e+001	50	4.694855e+000	5.189100e+000	0	0	0	0	0	0	0	0	-9.06512	7.38608	0	0.00178043	1	0	70.1286	4.69486	1	0	70.1286	65	65	23.5195	0.792997	50.3333	4.69486	0	0.467373	1	0
DATA	797	10	32	unmapped	0		0	TGCCGCCACTGGAAACCATATACGGGCCCAAGATCGCCTTCACGTCTGTGCCCAAGCCCA	588	0	CUST_108300_PI248252247	CUST_108300_PI248252247	CUST_108300_PI248252247	Unknown	10662.8	278.169	0	1	2.783278e+001	9.692308e+000	2	1	63	9.233333e+001	93	1.291536e+001	1.223145e+001	46	5.300000e+001	51	8.991354e+000	9.266250e+000	0	0	0	0	0	0	0	0	22.1427	7.71085	1	1.88759e-012	1	0	70.1906	8.99135	1	0	70.1906	50.7771	50.7771	54.7893	0.795564	53	8.99135	0	31.6639	0	0
DATA	798	10	33	unmapped	0		0	GTATCATGTACAATAATCTGGGCTCTTATTAGTGGCGGGTTTTCTGTAATACTGCCCATT	590	0	CUST_209334_PI248252247	CUST_209334_PI248252247	CUST_209334_PI248252247	Unknown	10688.6	278.825	0	1	1.253928e+003	1.257338e+002	0	1	64	1.071047e+003	1087.5	1.808675e+002	1.947766e+002	28	5.142857e+001	51.5	8.816771e+000	9.266250e+000	0	0	0	0	0	0	0	0	1000.79	100.351	1	2.50982e-194	1	1	70.2584	8.81677	1	0	70.2584	50.4627	50.4627	1033.5	0.798123	51.4286	8.81677	0	1010.31	0	0
DATA	799	10	34	unmapped	0		0	GTGAGACCGAAGAAGAACCAGGTGTTAAGATTACTATCGATACAGCGGTAGATTATAAGT	592	0	CUST_51608_PI248252247	CUST_51608_PI248252247	CUST_51608_PI248252247	Unknown	10713.6	279.092	0	1	5.129001e+003	5.129830e+002	0	0	64	4.176641e+003	4112	6.612374e+002	7.931910e+002	27	5.007407e+001	50	7.819728e+000	9.636900e+000	0	0	0	0	0	0	0	0	4106.32	410.698	1	2.16576e-273	1	1	70.3247	7.81973	1	0	70.3247	49.1849	49.1849	4139.1	0.800607	50.0741	7.81973	0	4115.85	0	0
DATA	800	10	35	unmapped	0		0	AATATGAAAGAAGTACTAATCAAGACATCAAAGACCTGATATGCAGATGGTGTGTCCTAG	594	0	CUST_137360_PI248252247	CUST_137360_PI248252247	CUST_137360_PI248252247	Unknown	10738.6	278.573	9.24857	1	9.248566e+000	9.198342e+000	0	0	64	7.151563e+001	71.5	1.141705e+001	1.204613e+001	24	5.112500e+001	50.5	9.114310e+000	8.710275e+000	0	0	0	0	0	0	0	0	1.12231	7.38693	0	0.693444	1	0	70.3933	9.11431	1	0	70.3933	57.5363	57.5363	33.9716	0.803072	51.125	9.11431	0	10.6735	1	0
DATA	801	10	36	unmapped	0		0	TTCTTGAACCGATGCGACTACCTTGACTCCGCTCTTGCATGGACGGGTGTGAAAAACAGT	596	0	CUST_34998_PI248252247	CUST_34998_PI248252247	CUST_34998_PI248252247	Unknown	10764.3	279	0	1	1.163904e+004	1.163940e+003	0	0	65	9.447323e+003	9073	1.645257e+003	2.011888e+003	30	5.473333e+001	54	6.496330e+000	6.301050e+000	0	0	0	0	0	0	0	0	9376.86	937.715	1	1.19381e-319	1	1	70.4609	6.49633	1	0	70.4609	49.1849	49.1849	9409.78	0.805639	54.7333	6.49633	0	9386.43	0	0
DATA	802	10	37	unmapped	0		0	TGATCTGCCCCTACTACTAGTATCACTTATCCGAATCATATCTACATCATGGCCTCTGAA	598	0	CUST_184652_PI248252247	CUST_184652_PI248252247	CUST_184652_PI248252247	Unknown	10789.5	279	0	1	4.229030e+001	1.007079e+001	2	0	60	1.047000e+002	106	1.769832e+001	2.038575e+001	30	5.763333e+001	59	1.080065e+001	1.408470e+001	0	0	0	0	0	0	0	0	34.1757	8.13842	1	8.07565e-023	1	0	70.5243	10.8006	1	0	70.5243	54.1152	54.1152	67.156	0.808122	57.6333	10.8006	0	43.765	0	0
DATA	803	10	38	unmapped	0		0	TTAAGGAGGAGAATCTGTTCAAGACGCTTGCAGCCGAAGAGCAGCAAGCTGAGACAGACG	600	0	CUST_18158_PI248252247	CUST_18158_PI248252247	CUST_18158_PI248252247	Unknown	10815.3	279.219	0	1	6.570928e+003	6.571559e+002	0	0	64	5.397281e+003	5232	7.263308e+002	8.076463e+002	33	5.721212e+001	58	8.887342e+000	1.037820e+001	0	0	0	0	0	0	0	0	5326.7	532.721	1	5.73534e-288	1	1	70.5824	8.88734	1	0	70.5824	48.2044	48.2044	5359.74	0.810646	57.2121	8.88734	0	5336.31	0	0
DATA	804	10	39	unmapped	0		0	CCGGGTAATACGGCCTATCGTGCGGTCGATGCTGTGTTTGATTTGTGATTCGTCATTCTA	602	0	CUST_102688_PI248252247	CUST_102688_PI248252247	CUST_102688_PI248252247	Unknown	10840.6	279.411	0	1	8.569624e+003	8.570105e+002	0	0	64	7.038516e+003	6638.5	1.269335e+003	1.312286e+003	33	5.254545e+001	52	6.987001e+000	8.154300e+000	0	0	0	0	0	0	0	0	6967.88	696.827	1	5.15336e-303	1	1	70.6348	6.987	1	0	70.6348	47.5395	47.5395	7000.97	0.813091	52.5455	6.987	0	6977.51	0	0
DATA	805	10	40	unmapped	0		0	TTTGTTGGATGATGACCGAGATCGTTTCGAACACGGATGGGTCCGCGAGCATGTAGGCGC	604	0	CUST_192382_PI248252247	CUST_192382_PI248252247	CUST_192382_PI248252247	Unknown	10865.9	279.608	0	1	1.067709e+003	1.071543e+002	0	0	64	9.414063e+002	905.5	1.420400e+002	1.834717e+002	28	5.185714e+001	50	6.258116e+000	5.189100e+000	0	0	0	0	0	0	0	0	870.723	87.385	1	1.54894e-186	1	1	70.6836	6.25812	1	0	70.6836	49.1849	49.1849	903.862	0.815506	51.8571	6.25812	0	880.369	0	0
DATA	806	10	41	unmapped	0		0	ACTGTGCCTGCATCGCAAGAGGCAAGAGAGATGGCCGAAGAACCAAAGAAGACCACTGAT	606	0	CUST_163911_PI248252247	CUST_163911_PI248252247	CUST_163911_PI248252247	Unknown	10891.4	279.427	0	1	1.824795e+003	1.827028e+002	0	1	63	1.563175e+003	1569	1.955487e+002	2.179422e+002	36	5.269444e+001	52	6.479945e+000	5.189100e+000	0	0	0	0	0	0	0	0	1492.45	149.427	1	1.06353e-216	1	1	70.7281	6.47994	1	0	70.7281	57.5363	57.5363	1525.63	0.817871	52.6944	6.47994	0	1502.12	0	0
DATA	807	10	42	unmapped	0		0	TATTCATTCCATCATTGCATTCCACATACACTGCATACATTCACTTGTCTTCATCAGCTT	608	0	CUST_126252_PI248252247	CUST_126252_PI248252247	CUST_126252_PI248252247	Unknown	10917.4	279.5	0	1	3.018400e+003	3.019743e+002	0	0	66	2.546576e+003	2431	4.423422e+002	4.440387e+002	29	5.462069e+001	53	8.780717e+000	1.111950e+001	0	0	0	0	0	0	0	0	2475.81	247.691	1	4.76882e-245	1	1	70.7651	8.78072	1	0	70.7651	48.5334	48.5334	2509.03	0.820239	54.6207	8.78072	0	2485.5	0	0
DATA	808	10	43	unmapped	0		0	CTGATAAAAGCTTCTCCTCTCCTTAGTCTTATGTTTGGCCTCCTGAAACTTCCGTAGTAT	610	0	CUST_48617_PI248252247	CUST_48617_PI248252247	CUST_48617_PI248252247	Unknown	10942	279.455	0	0	1.744274e+001	9.148613e+000	0	0	62	8.514516e+001	85	1.288772e+001	1.297275e+001	27	5.403704e+001	52	9.048933e+000	1.074885e+001	0	0	0	0	0	0	0	0	14.3454	7.5241	1	1.47455e-006	1	0	70.7997	9.04893	1	0	70.7997	65	65	47.6012	0.822431	54.037	9.04893	0	24.0545	0	0
DATA	809	10	44	unmapped	0		0	CGAAGTTGTGATGACGATTGTTAATTGTTGTACCATGGTCTTAACGATGTTGTTCAATTA	612	0	CUST_214345_PI248252247	CUST_214345_PI248252247	CUST_214345_PI248252247	Unknown	10967.7	279.84	0	1	5.377722e+003	5.378468e+002	0	0	65	4.505723e+003	4400	7.766800e+002	8.198778e+002	28	5.067857e+001	49	8.322453e+000	7.783650e+000	0	0	0	0	0	0	0	0	4434.89	443.55	1	1.05527e-277	1	1	70.8366	8.32245	1	0	70.8366	49.1849	49.1849	4468.18	0.824677	50.6786	8.32245	0	4444.62	0	0
DATA	810	10	45	unmapped	0		0	TAAAAAGAAGATAAAACAGCAACCATGTCAGAAGCGGCAGCAAATGGAGCCCGGATTACA	614	0	CUST_52768_PI248252247	CUST_52768_PI248252247	CUST_52768_PI248252247	Unknown	10992.8	279.351	0	1	7.905868e+001	1.192939e+001	4	2	59	1.362373e+002	133	1.693735e+001	1.445535e+001	28	5.500000e+001	54.5	7.606040e+000	7.598325e+000	0	0	0	0	0	0	0	0	65.3645	9.86303	1	1.7055e-047	1	1	70.8728	7.60604	1	0	70.8728	48.8603	48.8603	98.6933	0.826784	55	7.60604	0	75.1355	0	0
DATA	811	10	46	unmapped	0		0	TGTGGATCGCTATATTTAATGGGGAGGTTGACGCGGAAACCCTCCCAGAGCCTCTGCACC	616	0	CUST_166121_PI248252247	CUST_166121_PI248252247	CUST_166121_PI248252247	Unknown	11018.3	279.5	8.96046	1	8.960460e+000	8.935544e+000	1	0	65	7.638462e+001	78	1.077423e+001	1.111950e+001	28	5.310714e+001	52.5	5.717674e+000	6.115725e+000	0	0	0	0	0	0	0	0	5.51127	7.40661	0	0.0545566	1	0	70.8733	5.71767	1	0	70.8733	57.5363	57.5363	38.8406	0.828893	53.1071	5.71767	0	15.2832	1	0
DATA	812	10	47	unmapped	0		0	TGGGAGTTGTGACACTTCATGGGCAGCTTATATAAATTATGACATTCCCAATTTGAACAA	618	0	CUST_4321_PI248252247	CUST_4321_PI248252247	CUST_4321_PI248252247	Unknown	11043.5	279.5	8.93871	0	8.938707e+000	8.889139e+000	1	0	67	6.913433e+001	68	1.214171e+001	1.074885e+001	29	5.317241e+001	53	9.487093e+000	8.154300e+000	0	0	0	0	0	0	0	0	-1.75587	7.38608	0	0.537606	1	0	70.8902	9.48709	1	0	70.8902	65	65	31.5903	0.830911	53.1724	9.48709	0	8.03903	1	0
DATA	813	10	48	unmapped	0		0	TTGTATCTTGAATACACTAAAACATTCTCGTCCGCGAGCGGGTCAACCTCATTGAAGTCG	620	0	CUST_3881_PI248252247	CUST_3881_PI248252247	CUST_3881_PI248252247	Unknown	11069	279.545	0	0	6.399124e+001	1.093565e+001	0	0	62	1.242097e+002	124.5	2.162053e+001	2.020042e+001	31	5.309677e+001	52	1.035489e+001	8.524950e+000	0	0	0	0	0	0	0	0	53.2983	9.10831	1	1.11409e-038	1	1	70.9113	10.3549	1	0	70.9113	65	65	86.6657	0.8329	53.0968	10.3549	0	63.1252	0	0
DATA	814	10	49	unmapped	0		0	TACTACTGACCTTGTACAACAGATTGACTGCACAACATAATCAATAGTAATGTTTGCTTG	622	0	CUST_106342_PI248252247	CUST_106342_PI248252247	CUST_106342_PI248252247	Unknown	11094.4	279.573	0	1	1.690445e+005	1.690445e+004	0	4	60	1.411946e+005	141024	5.549152e+003	7.288065e+003	23	5.339130e+001	55	1.324503e+001	1.074885e+001	0	0	1	0	0	0	0	0	141124	14112.4	1	0	1	1	70.9389	13.245	1	0	70.9389	57.5363	57.5363	141157	0.834831	53.3913	13.245	0	141134	0	0
DATA	815	10	50	unmapped	0		0	GCATTTATATTCGTAGAGCTACATATTGGATTTCAAGGAACGGATAGAAATGGGTTACAT	624	0	CUST_61374_PI248252247	CUST_61374_PI248252247	CUST_61374_PI248252247	Unknown	11119.6	279.573	0	0	2.266947e+002	2.432761e+001	0	0	64	2.606094e+002	254	5.693734e+001	6.467842e+001	22	4.772727e+001	50	9.725675e+000	7.598325e+000	0	0	0	0	0	0	0	0	189.674	20.3548	1	6.55473e-102	1	1	70.9349	9.72567	1	0	70.9349	65	65	223.065	0.836696	47.7273	9.72567	0	199.561	0	0
DATA	816	10	51	unmapped	0		0	GGCTTCGGTCCAACAACTGACTACTACCCTCGCCAGATCAAATCGTTAGGCCGTGTCTCG	626	0	CUST_165261_PI248252247	CUST_165261_PI248252247	CUST_165261_PI248252247	Unknown	11145.5	279.789	0	1	3.232497e+003	3.233697e+002	0	0	66	2.781636e+003	2669	4.212070e+002	4.927792e+002	26	5.192308e+001	53	8.192304e+000	7.783650e+000	0	0	0	0	0	0	0	0	2710.69	271.17	1	3.99418e-250	1	1	70.9458	8.1923	1	0	70.9458	49.8279	49.8279	2744.09	0.838575	51.9231	8.1923	0	2720.61	0	0
DATA	817	10	52	unmapped	0		0	TGCTTTCGTAAGCCTCAAGCGCTTTTGAAGGATGTTCATCGTCGTTGAGCTTGCTAAGTT	628	0	CUST_194613_PI248252247	CUST_194613_PI248252247	CUST_194613_PI248252247	Unknown	11170.5	279.648	0	0	2.363518e+001	9.101546e+000	0	1	65	9.078462e+001	92	1.335512e+001	1.408470e+001	31	5.132258e+001	51	7.368343e+000	6.671700e+000	0	0	0	0	0	0	0	0	19.8618	7.64847	1	1.31024e-010	1	0	70.9228	7.36834	1	0	70.9228	65	65	53.2406	0.840348	51.3226	7.36834	0	29.7922	0	0
DATA	818	10	53	unmapped	0		0	ATAGCACTCCGGATCATAGGAGGGCAAATTGGGCGATTGTGGGGGCTCAGTCTGACCAAG	630	0	CUST_126942_PI248252247	CUST_126942_PI248252247	CUST_126942_PI248252247	Unknown	11196	280	0	1	1.538236e+001	8.904564e+000	3	0	66	8.383333e+001	83.5	1.013081e+001	8.154300e+000	34	5.094118e+001	51	9.679535e+000	1.149015e+001	0	0	0	0	0	0	0	0	12.954	7.49881	1	1.17425e-005	1	0	70.8794	9.67954	1	0	70.8794	54.9904	54.9904	46.2893	0.842132	50.9412	9.67954	0	22.8741	0	0
DATA	819	10	54	unmapped	0		0	TGCGGCAAGTAGGAGCGAATTCGCATCACTTCCCACATCTGTAATATGTTTAAGTATATA	632	0	CUST_191101_PI248252247	CUST_191101_PI248252247	CUST_191101_PI248252247	Unknown	11221.3	280.219	0	1	3.554961e+002	3.661123e+001	0	0	64	3.708750e+002	372.5	5.438210e+001	5.837737e+001	32	5.118750e+001	51.5	6.990489e+000	7.042350e+000	0	0	0	0	0	0	0	0	299.995	30.8954	1	4.02926e-127	1	1	70.8798	6.99049	1	0	70.8798	48.2044	48.2044	333.331	0.843878	51.1875	6.99049	0	309.954	0	0
DATA	820	10	55	unmapped	0		0	GACCAAATTTAAATTGCCGATACTGCTTCAACACAGCCAGGCGTGTAAGTTTGTAGTACC	634	0	CUST_129491_PI248252247	CUST_129491_PI248252247	CUST_129491_PI248252247	Unknown	11246.8	280.183	0	1	1.167933e+002	1.458413e+001	0	0	66	1.696212e+002	163	2.794597e+001	3.280252e+001	27	5.300000e+001	52	5.737863e+000	3.706500e+000	0	0	0	0	0	0	0	0	98.7638	12.3328	1	2.24175e-067	1	1	70.8574	5.73786	1	0	70.8574	47.2035	47.2035	132.077	0.845629	53	5.73786	0	108.746	0	0
DATA	821	10	56	unmapped	0		0	CTGCCTACTACCTGTATAACGTCTCTGCTTAGTAGTGTTGAAATCTTATTGCATATATTC	636	0	CUST_10329_PI248252247	CUST_10329_PI248252247	CUST_10329_PI248252247	Unknown	11272.5	280.231	0	1	1.741525e+003	1.743705e+002	0	0	66	1.546591e+003	1475.5	2.994714e+002	3.100487e+002	27	5.314815e+001	51	7.828467e+000	7.042350e+000	0	0	0	0	0	0	0	0	1475.77	147.762	1	4.52886e-216	1	1	70.821	7.82847	1	0	70.821	49.8279	49.8279	1509.05	0.847401	53.1481	7.82847	0	1485.77	0	0
DATA	822	10	57	unmapped	0		0	TGCTCGATATTTAGAGTGTTCTGTGTAGTTGTAGTAGCCAATCTAAAGAAACACCAGCAA	638	0	CUST_177228_PI248252247	CUST_177228_PI248252247	CUST_177228_PI248252247	Unknown	11297.5	280.352	0	1	4.939275e+004	4.939283e+003	0	0	66	4.201192e+004	40754.7	6.266594e+003	7.108705e+003	25	5.120000e+001	50	6.589132e+000	5.189100e+000	0	0	1	0	0	0	0	0	41941.1	4194.12	1	0	1	1	70.8148	6.58913	1	0	70.8148	57.5363	57.5363	41974.4	0.849135	51.2	6.58913	0	41951.1	0	0
DATA	823	10	58	unmapped	0		0	GGGTGAAGACTGTTCTGTCCAGAGAAGCTGCTCGCCTCCAAGGACGAGATCATACTGAGC	640	0	CUST_24121_PI248252247	CUST_24121_PI248252247	CUST_24121_PI248252247	Unknown	11323	280.455	0	1	5.341612e+001	1.019191e+001	0	0	62	1.162742e+002	114.5	1.962782e+001	2.112705e+001	21	4.971429e+001	52	8.521402e+000	8.154300e+000	0	0	0	0	0	0	0	0	45.4535	8.67262	1	2.00914e-032	1	1	70.8207	8.5214	1	0	70.8207	55.8519	55.8519	78.7302	0.850932	49.7143	8.5214	0	55.5618	0	0
DATA	824	10	59		66	Structural	0		474	-1	(-)3xSLv1	NegativeControl	NegativeControl		11347.6	280.316	8.71016	1	8.710155e+000	8.661855e+000	0	0	65	6.160000e+001	61	8.679718e+000	9.636900e+000	33	5.284848e+001	53	7.754520e+000	7.413000e+000	0	0	0	0	0	0	0	0	-9.20521	7.38608	0	0.0015188	1	0	70.8052	7.75452	1	0	70.8052	50.4627	50.4627	24.056	0.852713	52.8485	7.75452	0	0.950866	1	0
DATA	825	10	60	unmapped	0		0	CAACGTTGTCTGGGCCGGGAACGAGAAGTTGGCAGGATAACGAGAGAACAATGTTGGGAT	643	0	CUST_100880_PI248252247	CUST_100880_PI248252247	CUST_100880_PI248252247	Unknown	11373.5	280.552	0	1	2.621547e+001	9.031165e+000	2	0	63	9.319048e+001	91	1.474499e+001	1.260210e+001	34	5.208824e+001	51	6.331105e+000	6.486375e+000	0	0	0	0	0	0	0	0	22.4048	7.71842	1	1.14771e-012	1	0	70.7856	6.3311	1	0	70.7856	46.5243	46.5243	55.6465	0.854642	52.0882	6.3311	0	32.6106	0	0
DATA	826	10	61	unmapped	0		0	AAGAAGGATTTCGAATTCAAGAACCCGCATCACCACAGAATGCAAACCTCACTCCAGTAA	645	0	CUST_50277_PI248252247	CUST_50277_PI248252247	CUST_50277_PI248252247	Unknown	11399	280.8	0	1	4.514898e+001	9.732928e+000	0	0	66	1.094394e+002	109	1.650000e+001	1.630860e+001	32	5.240625e+001	53	7.188070e+000	8.154300e+000	0	0	0	0	0	0	0	0	38.6754	8.33739	1	1.01929e-026	1	1	70.764	7.18807	1	0	70.764	45.835	45.835	71.8954	0.856616	52.4063	7.18807	0	48.9325	0	0
DATA	827	10	62	unmapped	0		0	AATACCGACGAGAACGACAATAGCAAGACGATCCAGGATCCTCTGGCACCAGCACGCTCC	647	0	CUST_34889_PI248252247	CUST_34889_PI248252247	CUST_34889_PI248252247	Unknown	11424.6	280.26	0	1	8.185480e+001	1.187361e+001	3	0	63	1.410317e+002	141	2.108123e+001	2.335095e+001	32	5.328125e+001	53	7.642134e+000	8.895600e+000	0	0	0	0	0	0	0	0	70.291	10.1962	1	8.08207e-051	1	1	70.7408	7.64213	1	0	70.7408	49.5074	49.5074	103.488	0.858728	53.2813	7.64213	0	80.6078	0	0
DATA	828	10	63	unmapped	0		0	GAACCGCATCGAGAACCTGGACGAACTTGAGACCCTGGCGTTAGATCTGTTCCGCGGCAA	649	0	CUST_190360_PI248252247	CUST_190360_PI248252247	CUST_190360_PI248252247	Unknown	11449.8	280.581	0	1	6.168534e+002	6.227913e+001	1	0	64	6.017656e+002	594	8.225526e+001	8.321092e+001	29	5.141379e+001	51	7.134009e+000	6.671700e+000	0	0	0	0	0	0	0	0	531.043	53.6154	1	6.73854e-159	1	1	70.7231	7.13401	1	0	70.7231	49.1849	49.1849	564.222	0.860889	51.4138	7.13401	0	541.423	0	0
DATA	829	10	64	unmapped	0		0	TTGGCTTCTGGGATTCGAAATACGACGCGATCGCGCTGCCCGTACACTCACCATGTCCTA	651	0	CUST_186769_PI248252247	CUST_186769_PI248252247	CUST_186769_PI248252247	Unknown	11475.4	280.466	0	1	2.596012e+002	2.733376e+001	0	0	64	2.947656e+002	288.5	4.525545e+001	4.429267e+001	27	5.388889e+001	51	1.103607e+001	1.149015e+001	0	0	0	0	0	0	0	0	224.102	23.596	1	4.95333e-111	1	1	70.6639	11.0361	1	0	70.6639	49.1849	49.1849	257.222	0.863254	53.8889	11.0361	0	234.513	0	0
DATA	830	10	65	unmapped	0		0	ATGTGCGTGCTAAAATGAGGTATGTGACATGTACGAGGGGGAAAGAGATAAGAAAATGCG	653	0	CUST_137060_PI248252247	CUST_137060_PI248252247	CUST_137060_PI248252247	Unknown	11500.6	280.573	8.57929	1	8.579294e+000	8.531720e+000	2	0	62	6.950000e+001	68.5	1.120707e+001	9.636900e+000	30	5.376667e+001	54	6.328280e+000	5.189100e+000	0	0	0	0	0	0	0	0	-1.11014	7.38608	0	0.696602	1	0	70.6101	6.32828	1	0	70.6101	57.5363	57.5363	31.956	0.86572	53.7667	6.32828	0	9.33989	1	0
DATA	831	10	66	unmapped	0		0	TTTACGCACAACCTTTCGATGATCATCTAGCTAGCACACGCATACTTTTCTTCTCTCTAT	655	0	CUST_34449_PI248252247	CUST_34449_PI248252247	CUST_34449_PI248252247	Unknown	11526.4	280.573	0	1	1.574566e+002	1.789576e+001	1	0	63	2.072857e+002	206	3.670125e+001	3.521175e+001	26	5.180769e+001	52.5	6.974349e+000	7.783650e+000	0	0	0	0	0	0	0	0	136.744	15.5417	1	2.71919e-084	1	1	70.5418	6.97435	1	0	70.5418	57.5363	57.5363	169.742	0.868455	51.8077	6.97435	0	147.226	0	0
DATA	832	10	67	unmapped	0		0	TGTTTTCGAACGCAATGATAATTGTATTCCTACATTTCACATTAGTTGCGTACACTTTCG	657	0	CUST_73317_PI248252247	CUST_73317_PI248252247	CUST_73317_PI248252247	Unknown	11551.5	280.648	0	1	2.656570e+001	8.883444e+000	0	0	66	9.360606e+001	92	1.648764e+001	1.482600e+001	26	5.588462e+001	54	8.737629e+000	8.339625e+000	0	0	0	0	0	0	0	0	23.1471	7.74029	1	2.77709e-013	1	0	70.4589	8.73763	1	0	70.4589	57.5363	57.5363	56.0621	0.871316	55.8846	8.73763	0	33.6479	0	0
DATA	833	10	68	unmapped	0		0	TATCATGGACGCACTGGCATCATCTATAACGTTACACCTCATGCTGTCGGCGTCATTGTC	659	0	CUST_118129_PI248252247	CUST_118129_PI248252247	CUST_118129_PI248252247	Unknown	11577.2	281.053	0	1	3.520640e+004	3.520650e+003	0	0	66	3.085678e+004	30525.6	3.896762e+003	5.002554e+003	33	5.493939e+001	52	1.050577e+001	1.111950e+001	0	0	1	0	0	0	0	0	30786.4	3078.65	1	0	1	1	70.3714	10.5058	1	0	70.3714	47.8731	47.8731	30819.2	0.874455	54.9394	10.5058	0	30796.9	0	0
DATA	834	10	69	unmapped	0		0	ATATGTATTATTTTGTATTTGCTTCAACTATACATCCATTTTCCTAATTTCCCATTGAAT	661	0	CUST_115556_PI248252247	CUST_115556_PI248252247	CUST_115556_PI248252247	Unknown	11602.9	281.014	0	1	7.702251e+001	1.140636e+001	1	0	66	1.378939e+002	136.5	2.579990e+001	2.390692e+001	34	5.138235e+001	50.5	7.487423e+000	5.003775e+000	0	0	0	0	0	0	0	0	67.62	10.0139	1	4.90696e-049	1	1	70.2739	7.48742	1	0	70.2739	46.8651	46.8651	100.35	0.877926	51.3824	7.48742	0	78.1576	0	0
DATA	835	10	70	unmapped	0		0	CAACCAGTTTTGTATATTTTCATAACTCAAGCTCTGCTGCCACACGACTTGCGTGGTCTT	663	0	CUST_171570_PI248252247	CUST_171570_PI248252247	CUST_171570_PI248252247	Unknown	11627.5	280.788	8.42514	1	8.425135e+000	8.401511e+000	0	0	66	7.565152e+001	74	1.356635e+001	1.464068e+001	23	5.113043e+001	51	5.971937e+000	5.189100e+000	0	0	0	0	0	0	0	0	5.48794	7.40644	0	0.0555732	1	0	70.1636	5.97194	1	0	70.1636	46.5243	46.5243	38.1075	0.88156	51.1304	5.97194	0	16.0308	1	0
DATA	836	10	71		1028	E1A	0		665	1	(+)E1A_r60_a20	E1A_r60_a20	E1A_r60_a20		11653.4	281.04	0	1	2.041432e+002	2.205201e+001	0	0	64	2.508438e+002	253	3.816140e+001	3.743565e+001	23	5.295652e+001	52	7.606685e+000	8.154300e+000	0	0	0	0	0	0	0	0	180.805	19.531	1	2.63665e-099	1	1	70.0386	7.60669	1	0	70.0386	49.1849	49.1849	213.3	0.885678	52.9565	7.60669	0	191.347	0	1
DATA	837	10	72	unmapped	0		0	TTGAAGATATAGACCGTGGAAAGGCTCGAGTTTGGGGACTCACAAACGCTTATCGTTTTC	667	0	CUST_85822_PI248252247	CUST_85822_PI248252247	CUST_85822_PI248252247	Unknown	11678.6	280.908	0	1	1.018273e+004	1.018307e+003	0	0	64	9.133531e+003	8740.5	1.506646e+003	1.793390e+003	26	5.223077e+001	52	8.228281e+000	7.227675e+000	0	0	0	0	0	0	0	0	9063.63	906.393	1	9.55813e-318	1	1	69.9054	8.22828	1	0	69.9054	49.1849	49.1849	9095.99	0.890098	52.2308	8.22828	0	9074.16	0	0
DATA	838	10	73	unmapped	0		0	TCACTCAGAAGCGTGCCATGACATGGTGTCAATCCAAGGGAAACATTCCATACTTTGAGA	669	0	CUST_115867_PI248252247	CUST_115867_PI248252247	CUST_115867_PI248252247	Unknown	11704.1	281.526	0	1	7.686099e+003	7.686542e+002	0	0	64	6.947891e+003	6767	1.043457e+003	1.160690e+003	27	5.185185e+001	51	7.784124e+000	6.301050e+000	0	0	0	0	0	0	0	0	6878.13	687.852	1	2.74424e-302	1	1	69.7647	7.78412	1	0	69.7647	50.1463	50.1463	6910.35	0.894879	51.8519	7.78412	0	6888.65	0	0
DATA	839	10	74	unmapped	0		0	TTAGTCCATCATGAATACATCCTCTCCACTGGCCTCCTCCCTCGGCACGCCGATATCCGT	671	0	CUST_155571_PI248252247	CUST_155571_PI248252247	CUST_155571_PI248252247	Unknown	11729.2	281.413	0	1	3.025845e+002	3.135132e+001	0	0	64	3.419844e+002	342	3.267079e+001	3.576772e+001	32	5.453125e+001	51	9.304818e+000	8.895600e+000	0	0	0	0	0	0	0	0	272.366	28.2203	1	8.92557e-122	1	1	69.6187	9.30482	1	0	69.6187	50.4627	50.4627	304.44	0.900131	54.5313	9.30482	0	282.881	0	0
DATA	840	10	75	unmapped	0		0	CGATAAGCAAGAAAAGCGTGCACTACTAATGGATGGAGGAATGGATATGGTCTGATAGAA	673	0	CUST_63093_PI248252247	CUST_63093_PI248252247	CUST_63093_PI248252247	Unknown	11754.6	281.525	0	1	1.124696e+002	1.389130e+001	1	0	64	1.713438e+002	164.5	3.301814e+001	3.632370e+001	28	5.107143e+001	51	6.749094e+000	5.745075e+000	0	0	0	0	0	0	0	0	101.888	12.5843	1	5.86472e-069	1	1	69.4558	6.74909	1	0	69.4558	50.7771	50.7771	133.8	0.905915	51.0714	6.74909	0	112.382	0	0
DATA	841	10	76	unmapped	0		0	TACCGCCGGCCAAGCGGTCAGGATCCACCAAGAGTACTGCTTATGATCTCCAGCATTGCA	675	0	CUST_82981_PI248252247	CUST_82981_PI248252247	CUST_82981_PI248252247	Unknown	11780.1	281.5	0	1	4.399460e+002	4.473338e+001	1	0	63	4.706508e+002	463	6.522249e+001	6.782895e+001	34	4.944118e+001	49	7.127374e+000	7.413000e+000	0	0	0	0	0	0	0	0	401.353	40.8093	1	2.74582e-143	1	1	69.2977	7.12737	1	0	69.2977	56.9804	56.9804	433.107	0.912278	49.4412	7.12737	0	411.837	0	0
DATA	842	10	77	unmapped	0		0	GTTTGGCACTTTATGGGCGATGCTGATTACTTGGCTTTGCACGGGCCGGCCACATTACCC	677	0	CUST_170_PI248252247	CUST_170_PI248252247	CUST_170_PI248252247	Unknown	11805.5	281.5	0	1	5.480490e+001	9.726296e+000	0	0	68	1.195147e+002	120.5	2.458460e+001	2.631615e+001	28	5.382143e+001	54	7.195953e+000	7.042350e+000	0	0	0	0	0	0	0	0	50.3773	8.94052	1	2.13297e-036	1	1	69.1374	7.19595	1	0	69.1374	57.5363	57.5363	81.9707	0.919211	53.8214	7.19595	0	60.8527	0	0
DATA	843	10	78	unmapped	0		0	TTTATACTGTTTATAGGTAGATAAGAAATACCAGAGGGTAGGATGTTGATGGGGCAAAAA	679	0	CUST_215285_PI248252247	CUST_215285_PI248252247	CUST_215285_PI248252247	Unknown	11830.6	281.63	0	1	1.517961e+003	1.520052e+002	0	0	64	1.475625e+003	1416.5	2.694184e+002	3.146819e+002	32	5.109375e+001	50.5	8.239791e+000	6.671700e+000	0	0	0	0	0	0	0	0	1406.65	140.859	1	2.19726e-213	1	1	68.9706	8.23979	1	0	68.9706	50.7771	50.7771	1438.08	0.926674	51.0938	8.23979	0	1417.12	0	0
DATA	844	10	79	unmapped	0		0	CATCGTCGAAAGTGTAGCGGCCTAAGCCGTTACAATGTGGTCACGATCAGCACGAGTGTG	681	0	CUST_209014_PI248252247	CUST_209014_PI248252247	CUST_209014_PI248252247	Unknown	11856	281.123	7.9429	1	7.942897e+000	7.898851e+000	1	1	64	6.306250e+001	63	7.857612e+000	7.413000e+000	26	5.230769e+001	53	6.822136e+000	7.227675e+000	0	0	0	0	0	0	0	0	-5.74919	7.38608	0	0.0450571	1	0	68.8117	6.82214	1	0	68.8117	46.8651	46.8651	25.5185	0.935083	52.3077	6.82214	0	4.71978	1	0
DATA	845	10	80		66	Structural	0		1	1	DarkCorner	DarkCorner	DarkCorner		11881.4	281.463	7.86762	1	7.867618e+000	7.823990e+000	2	1	61	6.186885e+001	62	8.143454e+000	8.154300e+000	43	4.848837e+001	49	6.177425e+000	5.930400e+000	0	0	0	0	0	0	0	0	-6.75337	7.38608	0	0.0189098	1	0	68.6222	6.17742	1	0	68.6222	51.4001	51.4001	24.3249	0.94403	48.4884	6.17742	0	3.69045	0	0
DATA	846	10	81		66	Structural	0		1	1	DarkCorner	DarkCorner	DarkCorner		11907.4	281.615	7.78462	1	7.784618e+000	7.741450e+000	0	0	64	5.931250e+001	60.5	8.984775e+000	1.000755e+001	31	4.948387e+001	50	6.806227e+000	5.930400e+000	0	0	0	0	0	0	0	0	-9.11066	7.38608	0	0.0016911	1	0	68.4232	6.80623	1	0	68.4232	45.1352	45.1352	21.7685	0.954095	49.4839	6.80623	0	1.3086	0	0
DATA	847	10	82		66	Structural	0		1	1	DarkCorner	DarkCorner	DarkCorner		11932.5	281.648	7.6987	0	7.698701e+000	7.656009e+000	0	0	66	5.892424e+001	57	8.105669e+000	7.413000e+000	32	5.231250e+001	53	6.166703e+000	6.115725e+000	0	0	0	0	0	0	0	0	-9.30284	7.38608	0	0.00135816	1	0	68.2271	6.1667	1	0	68.2271	65	65	21.3802	0.964743	52.3125	6.1667	0	1.09442	0	0
DATA	848	10	83		66	Structural	0		1	1	DarkCorner	DarkCorner	DarkCorner		11957.9	281.614	7.60587	1	7.605869e+000	7.563693e+000	2	0	62	5.690323e+001	56	8.091099e+000	7.783650e+000	32	5.018750e+001	50.5	6.659640e+000	7.042350e+000	0	0	0	0	0	0	0	0	-11.139	7.38608	0	0.000142431	1	0	68.0422	6.65964	1	0	68.0422	57.259	57.259	19.3592	0.976518	50.1875	6.65964	0	-0.745107	0	0
DATA	849	10	84		66	Structural	0		1	1	DarkCorner	DarkCorner	DarkCorner		11983.5	282	7.50756	0	7.507557e+000	7.465925e+000	0	1	61	5.722951e+001	57	8.353429e+000	6.671700e+000	28	4.996429e+001	50	4.887491e+000	4.447800e+000	0	0	0	0	0	0	0	0	-10.6293	7.38608	0	0.000274013	1	0	67.8588	4.88749	1	0	67.8588	65	65	19.6855	0.989305	49.9643	4.88749	0	-0.233687	0	0
DATA	850	10	85		66	Structural	0		1	1	DarkCorner	DarkCorner	DarkCorner		12008.6	281.897	7.40388	1	7.403883e+000	7.362826e+000	2	0	62	5.780645e+001	58	7.249282e+000	7.227675e+000	370	4.983514e+001	49	7.187942e+000	6.671700e+000	0	0	0	0	0	0	0	0	-9.86093	7.38608	0	0.000705419	1	0	67.6674	7.18794	1	0	67.6674	50.4627	50.4627	20.2625	1.00316	49.8351	7.18794	0	0.532701	0	0
DATA	851	11	1		66	Structural	0		1	1	DarkCorner	DarkCorner	DarkCorner		9862.5	284	8.81318	0	8.813175e+000	8.764304e+000	0	0	62	5.667742e+001	57	7.632489e+000	9.451575e+000	388	4.954381e+001	49	6.686454e+000	6.671700e+000	0	0	0	0	0	0	0	0	-13.2874	7.38608	0	7.23011e-006	1	0	69.9648	6.68645	1	0	69.9648	65	65	19.1334	0.842746	49.5438	6.68645	0	0.401622	0	0
DATA	852	11	2		66	Structural	0		1	1	DarkCorner	DarkCorner	DarkCorner		9888	284	8.92428	0	8.924279e+000	8.874791e+000	5	0	64	5.506250e+001	55	7.003117e+000	7.413000e+000	42	5.114286e+001	50.5	6.751952e+000	6.486375e+000	0	0	0	0	0	0	0	0	-14.8996	7.38608	0	6.22703e-007	1	0	69.9621	6.75195	1	0	69.9621	65	65	17.5185	0.832254	51.1429	6.75195	0	-1.42899	0	0
DATA	853	11	3		66	Structural	0		1	1	DarkCorner	DarkCorner	DarkCorner		9913.93	284.184	9.02806	0	9.028057e+000	8.977994e+000	0	0	66	5.745455e+001	57	1.055124e+001	1.019287e+001	29	5.017241e+001	48	5.952604e+000	5.930400e+000	0	0	0	0	0	0	0	0	-12.5502	7.38608	0	2.09034e-005	1	0	70.0047	5.9526	1	0	70.0047	65	65	19.9105	0.822687	50.1724	5.9526	0	0.747341	0	0
DATA	854	11	4		66	Structural	0		1	1	DarkCorner	DarkCorner	DarkCorner		9938.5	283.859	9.11705	0	9.117049e+000	9.066492e+000	3	0	61	5.763934e+001	57	8.097392e+000	8.154300e+000	18	4.938889e+001	49.5	3.790683e+000	2.223900e+000	0	0	0	0	0	0	0	0	-12.3616	7.38608	0	2.72504e-005	1	0	70.001	3.79068	1	0	70.001	65	65	20.0953	0.814657	49.3889	3.79068	0	0.736191	0	0
DATA	855	11	5		66	Structural	0		1	1	DarkCorner	DarkCorner	DarkCorner		9964.42	284.427	9.2032	0	9.203204e+000	9.152169e+000	4	0	60	5.821667e+001	58	8.097063e+000	7.413000e+000	29	5.093103e+001	51	7.050486e+000	5.930400e+000	0	0	0	0	0	0	0	0	-11.802	7.38608	0	5.89337e-005	1	0	70.0187	7.05049	1	0	70.0187	65	65	20.6727	0.80703	50.931	7.05049	0	1.10496	0	0
DATA	856	11	6		66	Structural	0		1	1	DarkCorner	DarkCorner	DarkCorner		9988.49	284.735	9.27495	1	9.274949e+000	9.223517e+000	4	0	62	5.750000e+001	57	7.158052e+000	6.486375e+000	41	5.290244e+001	52	6.967083e+000	6.671700e+000	0	0	0	0	0	0	0	0	-12.5191	7.38608	0	2.18403e-005	1	0	70.0191	6.96708	1	0	70.0191	51.7088	51.7088	19.956	0.800788	52.9024	6.96708	0	0.200743	0	0
DATA	857	11	7	unmapped	0		0	CTGCGCCTTAGCCCTTGTTCGAACTATGTCTCCAATTAATCTATTATTGTTATACCCACA	683	0	CUST_182786_PI248252247	CUST_182786_PI248252247	CUST_182786_PI248252247	Unknown	10015.2	284.494	0	1	3.476864e+003	3.478106e+002	0	0	64	2.833328e+003	2699.5	5.078934e+002	6.126844e+002	38	5.013158e+001	51	7.389441e+000	6.486375e+000	0	0	0	0	0	0	0	0	2763.3	276.429	1	3.34691e-251	1	1	70.0267	7.38944	1	0	70.0267	50.4627	50.4627	2795.78	0.794768	50.1316	7.38944	0	2775.83	0	0
DATA	858	11	8	unmapped	0		0	ATCAAGCTCTTCGGATTCTGACTCCAATAGCTCATCTTCGTCTTCATCCGATGATGACGA	685	0	CUST_199076_PI248252247	CUST_199076_PI248252247	CUST_199076_PI248252247	Unknown	10040.5	285	0	1	5.366653e+003	5.367468e+002	1	0	61	4.308410e+003	4244	5.231867e+002	5.077905e+002	32	5.068750e+001	51	5.827839e+000	5.374425e+000	0	0	0	0	0	0	0	0	4238.39	423.903	1	3.64928e-275	1	1	70.0242	5.82784	1	0	70.0242	48.5334	48.5334	4270.87	0.789763	50.6875	5.82784	0	4250.72	0	0
DATA	859	11	9	unmapped	0		0	GAGGGAGGAAAATGGGGAGTAATATCTGACTATATATACTTCATGGATATAAGAAGCAGG	687	0	CUST_123207_PI248252247	CUST_123207_PI248252247	CUST_123207_PI248252247	Unknown	10065.7	284.5	9.45489	1	9.454886e+000	9.402557e+000	0	0	66	7.034848e+001	69.5	1.072666e+001	1.111950e+001	30	5.176667e+001	52.5	5.709540e+000	5.559750e+000	0	0	0	0	0	0	0	0	0.341374	7.38616	0	0.904537	1	0	70.0071	5.70954	1	0	70.0071	57.5363	57.5363	32.8045	0.785548	51.7667	5.70954	0	12.4865	1	0
DATA	860	11	10	unmapped	0		0	ATGAAGTCGCAGTACCCCTGAACTTGGCAAGGCGAGCGGCATCGACAGCCAGGACCGTCT	689	0	CUST_6554_PI248252247	CUST_6554_PI248252247	CUST_6554_PI248252247	Unknown	10091.3	284.5	0	1	5.101974e+002	5.188696e+001	0	0	66	4.689091e+002	479	7.958174e+001	6.838492e+001	33	5.360606e+001	53	5.857364e+000	5.930400e+000	0	0	0	0	0	0	0	0	398.903	40.5684	1	6.01834e-143	1	1	70.0058	5.85736	1	0	70.0058	57.5363	57.5363	431.365	0.781861	53.6061	5.85736	0	410.869	0	0
DATA	861	11	11	unmapped	0		0	GAATGTCATAAACACCAGGGCCAATCTGGTTGGAGTATCCGTAGTGTTTGAAGGTGTTGA	691	0	CUST_102678_PI248252247	CUST_102678_PI248252247	CUST_102678_PI248252247	Unknown	10116.6	284.573	0	1	9.241390e+001	1.324168e+001	0	0	64	1.419844e+002	139.5	2.570806e+001	2.891070e+001	27	5.588889e+001	56	5.800088e+000	4.818450e+000	0	0	0	0	0	0	0	0	71.9743	10.313	1	6.40026e-052	1	1	70.01	5.80009	1	0	70.01	57.5363	57.5363	104.44	0.778826	55.8889	5.80009	0	83.774	0	0
DATA	862	11	12	unmapped	0		0	GGTTTGGAGTCTGCACATATCGAGATCAACAATAAGAGCACATAACTCCGTGGACAGTGA	693	0	CUST_33708_PI248252247	CUST_33708_PI248252247	CUST_33708_PI248252247	Unknown	10141.4	285.274	0	1	8.091016e+003	8.091575e+002	0	1	64	6.351438e+003	6140	1.050022e+003	1.057650e+003	28	5.750000e+001	58.5	9.647491e+000	9.080925e+000	0	0	0	0	0	0	0	0	6281.45	628.188	1	3.32859e-297	1	1	69.9923	9.64749	1	0	69.9923	47.8731	47.8731	6313.89	0.776348	57.5	9.64749	0	6293.06	0	0
DATA	863	11	13	unmapped	0		0	TGATGGCTGTCAACGATGACTTTTATGAGGATTTGACACCGGAAACAACCAAGAAAATCC	695	0	CUST_116717_PI248252247	CUST_116717_PI248252247	CUST_116717_PI248252247	Unknown	10167.4	284.74	0	1	3.437921e+004	3.437934e+003	0	0	64	2.669119e+004	26213.6	3.443629e+003	3.942375e+003	26	5.261538e+001	52	9.256682e+000	8.895600e+000	0	0	1	0	0	0	0	0	26621.2	2662.13	1	0	1	1	69.9659	9.25668	1	0	69.9659	49.5074	49.5074	26653.6	0.774341	52.6154	9.25668	0	26632.6	0	0
DATA	864	11	14	unmapped	0		0	GATGAATTGAAGAAAAATGTCAAGGATATCAAAGCCGCTGGGTCATAGTACAGATTAAGA	697	0	CUST_30908_PI248252247	CUST_30908_PI248252247	CUST_30908_PI248252247	Unknown	10192.6	284.573	0	1	3.349943e+001	1.012694e+001	0	0	64	9.582813e+001	95.5	1.385360e+001	1.519665e+001	28	5.221429e+001	52.5	7.728529e+000	9.266250e+000	0	0	0	0	0	0	0	0	25.8904	7.8267	1	1.3204e-015	1	0	69.9378	7.72853	1	0	69.9378	57.5363	57.5363	58.2841	0.772859	52.2143	7.72853	0	37.1348	0	0
DATA	865	11	15	unmapped	0		0	CCCCTGCCACTCGCCGGGAATAATGGTGTCTATAATGTGAGCTATCATGTTGTCCTAGTT	699	0	CUST_177864_PI248252247	CUST_177864_PI248252247	CUST_177864_PI248252247	Unknown	10218.4	284.342	0	1	2.331280e+001	9.849938e+000	0	0	64	8.792188e+001	86	1.319368e+001	1.352873e+001	27	5.129630e+001	51	6.758555e+000	7.042350e+000	0	0	0	0	0	0	0	0	17.9926	7.60207	1	3.65998e-009	1	0	69.9293	6.75855	1	0	69.9293	49.1849	49.1849	50.3779	0.771789	51.2963	6.75855	0	29.0762	0	0
DATA	866	11	16	unmapped	0		0	AGCACTATAGCTAAGCGATCGTACCAACGCTATGAACATCTGGTAAATTAATCTAAACAC	701	0	CUST_111636_PI248252247	CUST_111636_PI248252247	CUST_111636_PI248252247	Unknown	10243.6	284.738	0	1	1.047416e+001	9.635332e+000	0	0	65	7.801538e+001	77	1.116005e+001	1.260210e+001	32	5.478125e+001	54	7.597684e+000	7.783650e+000	0	0	0	0	0	0	0	0	8.07696	7.43011	1	0.00519458	1	0	69.9384	7.59768	1	0	69.9384	50.4627	50.4627	40.4714	0.771132	54.7813	7.59768	0	19.021	1	0
DATA	867	11	17	unmapped	0		0	CCAACTGCTTGTGCAGGCTCGAGACGAATATCCGTTAAAGGAGCCCCCATCCACCAATGA	703	0	CUST_173470_PI248252247	CUST_173470_PI248252247	CUST_173470_PI248252247	Unknown	10268.9	285.137	0	1	2.527700e+003	2.529515e+002	2	0	64	2.018406e+003	1976	2.289063e+002	2.235019e+002	29	5.472414e+001	56	9.953092e+000	9.636900e+000	0	0	0	0	0	0	0	0	1948.48	194.988	1	1.24242e-231	1	1	69.9259	9.95309	1	0	69.9259	46.8651	46.8651	1980.86	0.770851	54.7241	9.95309	0	1959.27	0	0
DATA	868	11	18	unmapped	0		0	GCCTATAGATTTCTATAAGGCCCGATTAATTTATTCTTGGAAATTTGTATTATACATTTG	705	0	CUST_14391_PI248252247	CUST_14391_PI248252247	CUST_14391_PI248252247	Unknown	10294.4	285.224	0	1	1.037126e+003	1.041542e+002	1	0	64	8.694531e+002	863.5	1.068480e+002	1.145308e+002	26	5.569231e+001	55.5	8.033775e+000	8.524950e+000	0	0	0	0	0	0	0	0	799.545	80.295	1	9.13447e-182	1	1	69.9077	8.03377	1	0	69.9077	48.8603	48.8603	831.909	0.770924	55.6923	8.03377	0	810.176	0	0
DATA	869	11	19	unmapped	0		0	ATATATCTGGGGTCAACCTATCCAACGAATACAGTCGTCCGAGAATGAGAGCTTTGACCT	707	0	CUST_117697_PI248252247	CUST_117697_PI248252247	CUST_117697_PI248252247	Unknown	10319.8	285.375	0	1	2.891966e+003	2.893551e+002	0	0	65	2.300523e+003	2237	3.651445e+002	4.403322e+002	32	5.575000e+001	56	6.450806e+000	7.598325e+000	0	0	0	0	0	0	0	0	2230.61	223.184	1	3.31207e-239	1	1	69.9086	6.45081	1	0	69.9086	50.4627	50.4627	2262.98	0.771314	55.75	6.45081	0	2241.11	0	0
DATA	870	11	20	unmapped	0		0	CAGAGAGTTGATCAGCCATTGTAGATTAGGTGAGTGAGAGAAGTGTACGACTGAAAGTTG	709	0	CUST_40525_PI248252247	CUST_40525_PI248252247	CUST_40525_PI248252247	Unknown	10345.4	285.427	0	1	2.391356e+002	2.575642e+001	0	0	64	2.545156e+002	249	4.346646e+001	4.318072e+001	21	5.552381e+001	54	9.405419e+000	8.895600e+000	0	0	0	0	0	0	0	0	184.614	19.8841	1	1.94199e-100	1	1	69.9019	9.40542	1	0	69.9019	57.5363	57.5363	216.972	0.772004	55.5238	9.40542	0	194.977	0	0
DATA	871	11	21	unmapped	0		0	TTGTCCGCAAAATCAGGTTAGGGGGTGTAAAAGGGGCTTAGAAATGTCCTTTAAAAGGCG	711	0	CUST_99609_PI248252247	CUST_99609_PI248252247	CUST_99609_PI248252247	Unknown	10370.6	285.427	0	1	6.797371e+002	6.864210e+001	1	0	63	5.952857e+002	584	1.172561e+002	1.408470e+002	31	5.525806e+001	53	8.567254e+000	1.000755e+001	0	0	0	0	0	0	0	0	525.399	53.0565	1	2.6602e-158	1	1	69.8866	8.56725	1	0	69.8866	57.5363	57.5363	557.742	0.772945	55.2581	8.56725	0	535.626	0	0
DATA	872	11	22	unmapped	0		0	GGAGCTGAATTGTGACGCCAGCAAAGGCGAAGAAGTCGAATTTGAGGAGACAAGAATCAT	713	0	CUST_41192_PI248252247	CUST_41192_PI248252247	CUST_41192_PI248252247	Unknown	10396	285.455	0	1	1.405080e+001	9.643995e+000	0	0	62	8.074194e+001	78	1.248072e+001	1.315807e+001	37	5.394595e+001	52	7.706224e+000	6.671700e+000	0	0	0	0	0	0	0	0	10.8772	7.46574	1	0.000199848	1	0	69.8647	7.70622	1	0	69.8647	55.8519	55.8519	43.1979	0.774134	53.9459	7.70622	0	20.964	1	0
DATA	873	11	23	unmapped	0		0	ACCTTTGGGGCCTCATTATTTGGATCAATTATCGGTTTCGCTATCCTCAAGCCACTGTCT	715	0	CUST_33029_PI248252247	CUST_33029_PI248252247	CUST_33029_PI248252247	Unknown	10421.4	285.427	0	0	1.789635e+001	9.690485e+000	0	0	64	8.371875e+001	81	1.504751e+001	1.667925e+001	26	5.553846e+001	57	7.403949e+000	6.486375e+000	0	0	0	0	0	0	0	0	13.8793	7.51535	1	2.99828e-006	1	0	69.8394	7.40395	1	0	69.8394	65	65	46.1748	0.775539	55.5385	7.40395	0	23.8282	0	0
DATA	874	11	24	unmapped	0		0	CGACGGCGTGCGATGCGTTGGAAGATGCCCCTGAACCGATAGGCGACAAAGACTCCAAGG	717	0	CUST_197326_PI248252247	CUST_197326_PI248252247	CUST_197326_PI248252247	Unknown	10446.7	285.5	0	0	1.167464e+001	9.575744e+000	2	0	64	7.889063e+001	78	1.238037e+001	1.427002e+001	34	5.273529e+001	53	6.454075e+000	6.486375e+000	0	0	0	0	0	0	0	0	9.07271	7.44159	1	0.00176525	1	0	69.8179	6.45407	1	0	69.8179	65	65	41.3466	0.77713	52.7353	6.45407	0	18.8923	1	0
DATA	875	11	25	unmapped	0		0	CAAGCATTTCCAGGGATTTTTGATAAGTCAAGCTGCTATTTGAAAACATCCGGTCTGCAT	719	0	CUST_96795_PI248252247	CUST_96795_PI248252247	CUST_96795_PI248252247	Unknown	10472.3	285.5	9.53534	0	9.535335e+000	9.487885e+000	1	0	65	7.233846e+001	71	1.268769e+001	1.260210e+001	29	5.541379e+001	54	7.889945e+000	8.895600e+000	0	0	0	0	0	0	0	0	2.49908	7.39031	0	0.380652	1	0	69.8394	7.88994	1	0	69.8394	65	65	34.7945	0.77892	55.4138	7.88994	0	12.236	1	0
DATA	876	11	26	unmapped	0		0	GTGCATAGCCGAACATCTCACGCACTACACGAGCACTCTCGCCAATATATTTGTCCACGA	721	0	CUST_129961_PI248252247	CUST_129961_PI248252247	CUST_129961_PI248252247	Unknown	10497.5	285.5	0	1	9.936820e+001	1.371928e+001	0	0	68	1.474559e+002	149	2.381047e+001	2.631615e+001	29	5.489655e+001	56	7.654806e+000	7.413000e+000	0	0	0	0	0	0	0	0	77.5894	10.7124	1	1.7957e-055	1	1	69.8665	7.65481	1	0	69.8665	57.5363	57.5363	109.912	0.780827	54.8966	7.65481	0	87.2562	0	0
DATA	877	11	27	unmapped	0		0	GCTCATAGCTAACGTATAAAAGAGCTGCTTAGAGTACGAAGCATATGTAATTAAAAGGAT	723	0	CUST_551_PI248252247	CUST_551_PI248252247	CUST_551_PI248252247	Unknown	10523	285.545	9.48694	1	9.486942e+000	9.434334e+000	1	0	61	6.165574e+001	61	7.999761e+000	8.895600e+000	34	5.241176e+001	51.5	7.835883e+000	7.598325e+000	0	0	0	0	0	0	0	0	-8.25024	7.38608	0	0.00433315	1	0	69.906	7.83588	1	0	69.906	55.8519	55.8519	24.1117	0.782894	52.4118	7.83588	0	1.36205	1	0
DATA	878	11	28	unmapped	0		0	ATAACAATACTCCTGTGATGAACAGATATCTTGGTAATATCAATAGTCAAGTCCCTGTTA	725	0	CUST_95343_PI248252247	CUST_95343_PI248252247	CUST_95343_PI248252247	Unknown	10548.4	285.573	9.46067	1	9.460668e+000	9.408206e+000	0	0	64	6.914063e+001	68	9.783152e+000	1.037820e+001	27	5.074074e+001	51	3.878864e+000	3.706500e+000	0	0	0	0	0	0	0	0	-0.836893	7.38608	0	0.768775	1	0	69.9775	3.87886	1	0	69.9775	57.5363	57.5363	31.5966	0.785068	50.7407	3.87886	0	8.75823	1	0
DATA	879	11	29	unmapped	0		0	CTTGTGACCAACTACAAAACCGCTCGGAGTTGGGTTTCATGTCGTTTTCTACATCTTGTA	727	0	CUST_153486_PI248252247	CUST_153486_PI248252247	CUST_153486_PI248252247	Unknown	10574.4	285.36	0	1	9.566529e+003	9.566989e+002	0	0	64	7.602531e+003	7395.5	1.080039e+003	1.137525e+003	30	5.273333e+001	51	8.581991e+000	7.042350e+000	0	0	0	0	0	0	0	0	7532.5	753.286	1	2.22336e-307	1	1	70.0299	8.58199	1	0	70.0299	48.8603	48.8603	7564.99	0.787381	52.7333	8.58199	0	7542.06	0	0
DATA	880	11	30	unmapped	0		0	ATCAGGATTTTCTGGGCTTTTCCGTGGTCTGTCCCCCTCATTAATTCGGAGTATACCAGC	729	0	CUST_208194_PI248252247	CUST_208194_PI248252247	CUST_208194_PI248252247	Unknown	10599.5	285.147	0	1	6.353719e+003	6.354408e+002	0	0	64	5.087594e+003	4973.5	9.111615e+002	1.019102e+003	20	5.600000e+001	55	5.311358e+000	5.559750e+000	0	0	0	0	0	0	0	0	5017.53	501.808	1	1.28319e-284	1	1	70.0609	5.31136	1	0	70.0609	49.8279	49.8279	5050.05	0.7897	56	5.31136	0	5027.05	0	0
DATA	881	11	31	unmapped	0		0	GGTGGTGGCACTAGCCTGGTCACTACCAAGAGTGAGAGTGTTAACGTTGGTAGGATCATC	731	0	CUST_12641_PI248252247	CUST_12641_PI248252247	CUST_12641_PI248252247	Unknown	10624.5	285.648	9.3768	0	9.376800e+000	9.326090e+000	0	0	66	7.133333e+001	71.5	1.127193e+001	1.334340e+001	34	5.158824e+001	51	6.537156e+000	5.745075e+000	0	0	0	0	0	0	0	0	1.22742	7.3871	0	0.666414	1	0	70.1059	6.53716	1	0	70.1059	65	65	33.7893	0.79209	51.5882	6.53716	0	10.7146	1	0
DATA	882	11	32	unmapped	0		0	TAGACAAGTCCATTCTTCAAGCTCATACTAAAACCATGAACACAGATGTTCCAGCGACCC	733	0	CUST_60341_PI248252247	CUST_60341_PI248252247	CUST_60341_PI248252247	Unknown	10650	286	9.34748	0	9.347479e+000	9.319180e+000	0	0	69	7.542029e+001	73	1.196736e+001	1.408470e+001	46	5.015217e+001	49.5	6.246661e+000	5.930400e+000	0	0	0	0	0	0	0	0	5.25924	7.40478	0	0.0664098	1	0	70.161	6.24666	1	0	70.161	65	65	37.8763	0.794574	50.1522	6.24666	0	14.7298	1	0
DATA	883	11	33	unmapped	0		0	TCCAATCGCATGGGCACAAAAGCTTGATGTGCTATGCTTGATATTCGTCTAAGCTGTGAA	735	0	CUST_159590_PI248252247	CUST_159590_PI248252247	CUST_159590_PI248252247	Unknown	10675.9	285.341	9.31786	1	9.317862e+000	9.266192e+000	1	0	64	6.462500e+001	66	9.274474e+000	1.037820e+001	40	5.207500e+001	51	9.616726e+000	1.019287e+001	0	0	0	0	0	0	0	0	-5.59424	7.38608	0	0.0510678	1	0	70.2192	9.61673	1	0	70.2192	36.5637	36.5637	27.081	0.7971	52.075	9.61673	0	3.87366	1	0
DATA	884	11	34	unmapped	0		0	ATGACACCGAAGACATTCACTTCAAAGACTGCTCTGACTCCGTTCCAAATCGAGCTCTAT	737	0	CUST_109437_PI248252247	CUST_109437_PI248252247	CUST_109437_PI248252247	Unknown	10700.5	286	9.28917	0	9.289170e+000	9.260683e+000	0	0	62	7.550000e+001	76	1.431696e+001	1.464068e+001	24	5.120833e+001	51.5	8.459516e+000	1.000755e+001	0	0	0	0	0	0	0	0	5.21809	7.40449	0	0.0685356	1	0	70.2819	8.45952	1	0	70.2819	65	65	37.956	0.799562	51.2083	8.45952	0	14.6868	1	0
DATA	885	11	35	unmapped	0		0	GCAGCAGAAGAGGACGAGTAAATGCACTTTCTTTCCTACTCTTTCTGCTTTTCCCTATTT	739	0	CUST_116496_PI248252247	CUST_116496_PI248252247	CUST_116496_PI248252247	Unknown	10726.4	286.404	0	1	1.457423e+005	1.457423e+004	0	0	64	1.169781e+005	114270	1.356669e+004	1.468268e+004	23	4.921739e+001	51	7.242278e+000	6.671700e+000	0	0	1	0	0	0	0	0	116908	11690.8	1	0	1	1	70.3439	7.24228	1	0	70.3439	57.8122	57.8122	116941	0.802154	49.2174	7.24228	0	116917	0	0
[truncated: 20,542,244 more chars]
