# Supplementary material for: Transcriptome sequencing and comparative transcriptome analysis of the scleroglucan producer Sclerotium rolfsii
Source: BMC Genomics. 2010 May 26;11:329. doi: 10.1186/1471-2164-11-329 (PMC2887420; doi:10.1186/1471-2164-11-329)
Supplement: Additional file 13 — 251706710006_4. Raw data for experiment EPSmin17_37 h, Sample C. [file 1471-2164-11-329-S13.ZIP › Additional File 13_251706710006_4 (EPSmin17_37h_Sample C).txt]

TYPE	text	text	text	text	integer	float	float	text	text	text	integer	integer	integer	integer	float	float	float	float	float	float	text	text	text	text	text	text	text	text	text	text	integer	integer	text	integer	integer	integer	float	float	float	float	float	integer	integer	float	integer	float	float	float	float	text	integer	integer	float	float	integer	float	float	float	float	float	float	float	integer	integer	integer	float	float	integer	float	float	integer	float	integer	text	integer	float	float	integer	float	float	float	float	integer	integer	float	float	integer	integer	integer	integer	integer	float	integer	integer	float	integer	integer	integer	integer	float	float	integer	integer	integer	integer	integer	integer	integer	float	float	integer	float	integer	integer	float	integer	float	integer	float	float	float	integer	text	integer	integer	float	float	float	float	float	float	float	text	integer	integer	integer	integer	integer
FEPARAMS	Protocol_Name	Protocol_date	Scan_Date	Scan_ScannerName	Scan_NumChannels	Scan_MicronsPerPixelX	Scan_MicronsPerPixelY	Scan_OriginalGUID	Grid_Name	Grid_Date	Grid_NumSubGridRows	Grid_NumSubGridCols	Grid_NumRows	Grid_NumCols	Grid_RowSpacing	Grid_ColSpacing	Grid_OffsetX	Grid_OffsetY	Grid_NomSpotWidth	Grid_NomSpotHeight	FeatureExtractor_Barcode	FeatureExtractor_ScanFileName	FeatureExtractor_ArrayName	FeatureExtractor_DesignFileName	FeatureExtractor_PrintingFileName	FeatureExtractor_PatternName	FeatureExtractor_ExtractionTime	FeatureExtractor_UserName	FeatureExtractor_ComputerName	FeatureExtractor_ScanFileGUID	FeatureExtractor_IsXDRExtraction	Scan_NumScanPass	GridPlacement_Version	GridPlacement_ArrayFormat	GridPlacement_placementMode	GridPlacement_ptsPerSide	GridPlacement_minPeakSpacing	GridPlacement_blocksizeAllowance	GridPlacement_initialFilterWidth	GridPlacement_coarseFilterWidth	GridPlacement_fineFilterWidth	GridPlacement_lineHalfWidth	GridPlacement_halfDepth	GridPlacement_maximumSlope	GridPlacement_gridWithChannel	GridPlacement_relativeStartProjectionRow	GridPlacement_relativeSizeProjectionRow	GridPlacement_relativeStartProjectionCol	GridPlacement_relativeSizeProjectionCol	SpotAnalysis_Version	SpotAnalysis_weakthresh	SpotAnalysis_MinimumNumPixels	SpotAnalysis_RegionOfInterestMultiplier	SpotAnalysis_convergence_factor	SpotAnalysis_max_em_iter	SpotAnalysis_max_reject_ratio	SpotAnalysis_kmeans_rad_reject_factor	SpotAnalysis_kmeans_cen_reject_factor	SpotAnalysis_kmeans_moi_reject_factor	SpotAnalysis_isspot_factor	SpotAnalysis_isweakspot_factor	SpotAnalysis_BackgroundThreshold	SpotAnalysis_ROIType	SpotAnalysis_UseNominalDiameterFromGT	SpotAnalysis_RejectMethod	SpotAnalysis_StatBoundFeat	SpotAnalysis_StatBoundBG	SpotAnalysis_SpotStatsMethod	SpotAnalysis_CookiePercentage	SpotAnalysis_ExclusionZonePercentage	SpotAnalysis_EstimateLocalRadius	SpotAnalysis_LocalBGRadius	SpotAnalysis_SignalMethod	OutlierFlagger_Version	OutlierFlagger_NonUnifOLOn	OutlierFlagger_FeatATerm	OutlierFlagger_BGATerm	OutlierFlagger_OLAutoComputeABC	OutlierFlagger_FeatBCoeff	OutlierFlagger_BGBCoeff	OutlierFlagger_FeatCCoeff	OutlierFlagger_BGCCoeff	OutlierFlagger_PopnOLOn	OutlierFlagger_MinPopulation	OutlierFlagger_IQRatio	OutlierFlagger_BackgroundIQRatio	OutlierFlagger_UseQtest	BGSubtractor_MultiplicativeDetrendOn	BGSubtractor_MultDetrendWinFilter	BGSubtractor_MultDetrendIncrement	BGSubtractor_MultDetrendWindow	BGSubtractor_MultDetrendNeighborhoodSize	BGSubtractor_MultHighPassFilter	BGSubtractor_PolynomialMultiplicativeDetrend	BGSubtractor_NegCtrlThresholdMultDetrendFactor	BGSubtractor_PolynomialMultiplicativeDetrendDegree	BGSubtractor_TestMultDetrendOnCVs	BGSubtractor_MultDetrendOnReplicates	BGSubtractor_BGSubMethod	BGSubtractor_MaxPVal	BGSubtractor_WellAboveMulti	BGSubtractor_BackgroundCorrectionOn	BGSubtractor_CalculateSurfaceMetricsOn	BGSubtractor_SpatialDetrendOn	BGSubtractor_DetrendLowPassFilter	BGSubtractor_DetrendLowPassPercentage	BGSubtractor_DetrendLowPassWindow	BGSubtractor_DetrendLowPassIncrement	BGSubtractor_NegCtrlSpreadCoeff	BGSubtractor_NegCtrlSpreadRobustOn	BGSubtractor_AdditiveDetrendFeatureSet	BGSubtractor_DetrendNeighborhoodSize	BGSubtractor_ErrModelSignificance	BGSubtractor_RobustNCStats	BGSubtractor_RobustNCOutlierFactor	BGSubtractor_ErrorModel	BGSubtractor_MultErrorGreen	BGSubtractor_AutoEstimateAddErrorGreen	BGSubtractor_MultNcAutoEstimate	BGSubtractor_MultRMSAutoEstimate	BGSubtractor_MultResidualsRMSAutoEstimate	BGSubtractor_UseSurrogates	BGSubtractor_Version	QCMetrics_UseSpikeIns	QCMetrics_minReplicatePopulation	QCMetrics_differentialExpressionPValue	QCMetrics_MaxEdgeDefectThreshold	QCMetrics_MaxEdgeNotFoundThreshold	QCMetrics_MaxLocalBGNonUnifThreshold	QCMetrics_MinNegCtrlSDev	QCMetrics_MinReproducibility	QCMetrics_PercentileValueForSignal	FeatureExtractor_Version	FeatureExtractor_SingleTextFileOutput	FeatureExtractor_JPEGDownSampleFactor	FeatureExtractor_ColorMode	FeatureExtractor_QCReportType	FeatureExtractor_OutputQCReportGraphText
DATA	GE1-v5_95_Feb07 (Read Only)	07-Feb-2007 17:05	08-15-2007 19:15:16	Agilent Technologies Scanner G2505B US45103052	1	5	5	021e679d-c6ea-4aa3-9e83-41ffe6f603e5	017067_D_F_20070615	15-Jun-2007 00:00	1	1	532	85	73.3235	63.5	0	36.6617	65	65	251706710006_1_4	D:\Arraydata01\XDR\\US45103052_251706710006_S01_H.tif	US45103052_251706710006_S01_H	017067_D_F_20070615.xml		Agilent-017067	16-Aug-2007 08:16:31	Administrator	AGILENT01	021e679d-c6ea-4aa3-9e83-41ffe6f603e5	1	1	9.5.3.1	0	0	5	7	0.666667	6	5	3	6	3	0.015	0	0.25	0.25	0.25	0.25	9.5.3.1	10	15	0.6	0.001	5	0.75	0.45	1.5	2.5	0.5	3	10	1	1	3	1.42	1.42	1	0.7	1.2	0	100	1	9.5.3.1	1	0.04	0.09	1	20	3	1	1	1	10	1.42	1.42	1	1	1	2	3	0.2	1	1	5	4	1	1	7	0.01	13	0	1	1	1	1	10	10	3	1	2	0.2	1	0	5	0	0.1	1	0	0	1	1	9.5.3.1	1	5	0.01	0.1	0.72	0.02	100	50	75	9.5.3.1	1	4	0	0	0
*
TYPE	float	float	float	integer	integer	float	float	float	integer	float	float	float	integer	float	float	integer	integer	integer	integer	integer	float	float	float	integer	float	float	float	float	float	integer	integer	float	float	float	float	float	integer	float	float	float	float	integer	float	float	float	float	float	integer	float	float	float	float	float	float	float	integer	float	integer	float	float	float	float	integer	float	float	float	float	text	float	float	float	float	float	float	float	float	float	float	float	float	float	float	float	float	float	float	float	float	float	float	float	integer	integer	integer	float	integer	float
STATS	gDarkOffsetAverage	gDarkOffsetMedian	gDarkOffsetStdDev	gDarkOffsetNumPts	gSaturationValue	gAvgSig2BkgeQC	gAvgSig2BkgNegCtrl	gRatioSig2BkgeQC_NegCtrl	gNumSatFeat	gLocalBGInlierNetAve	gLocalBGInlierAve	gLocalBGInlierSDev	gLocalBGInlierNum	gGlobalBGInlierAve	gGlobalBGInlierSDev	gGlobalBGInlierNum	gNumFeatureNonUnifOL	gNumPopnOL	gNumNonUnifBGOL	gNumPopnBGOL	gOffsetUsed	gGlobalFeatInlierAve	gGlobalFeatInlierSDev	gGlobalFeatInlierNum	AnyColorPrcntFeatNonUnifOL	AnyColorPrcntBGNonUnifOL	AnyColorPrcntFeatPopnOL	AnyColorPrcntBGPopnOL	TotalPrcntFeatOL	gNumNegBGSubFeat	gNonCtrlNumNegFeatBGSubSig	gSpatialDetrendRMSFit	gSpatialDetrendRMSFilteredMinusFit	gSpatialDetrendSurfaceArea	gSpatialDetrendVolume	gSpatialDetrendAveFit	gNonCtrlNumSatFeat	gNonCtrl99PrcntNetSig	gNonCtrl50PrcntNetSig	gNonCtrl1PrcntNetSig	gNonCtrlMedPrcntCVBGSubSig	gCtrleQCNumSatFeat	gCtrleQC99PrcntNetSig	gCtrleQC50PrcntNetSig	gCtrleQC1PrcntNetSig	geQCMedPrcntCVBGSubSig	geQCSig2BkgLow2	gNegCtrlNumInliers	gNegCtrlAveNetSig	gNegCtrlSDevNetSig	gNegCtrlAveBGSubSig	gNegCtrlSDevBGSubSig	gAveNumPixOLLo	gAveNumPixOLHi	gPixCVofHighSignalFeat	gNumHighSignalFeat	AddErrorEstimateGreen	TotalNumFeatures	ROIHeight	ROIWidth	CentroidDiffX	CentroidDiffY	NumFoundFeat	MaxNonUnifEdges	MaxSpotNotFoundEdges	gMultDetrendRMSFit	gMultDetrendSurfaceAverage	eQCLowSigName2	eQCOneColorLogLowSignal	eQCOneColorLogLowSignalError	eQCOneColorLogHighSignal	eQCOneColorLinFitLogLowConc	eQCOneColorLinFitLogLowSignal	eQCOneColorLinFitLogHighConc	eQCOneColorLinFitLogHighSignal	eQCOneColorLinFitSlope	eQCOneColorLinFitIntercept	eQCOneColorLinFitRSQ	eQCOneColorSpikeDetectionLimit	gNonCtrl50PrcntBGSubSig	gCtrleQC50PrcntBGSubSig	gMedPrcntCVProcSignal	geQCMedPrcntCVProcSignal	gOutlierFlagger_Auto_FeatB_Term	gOutlierFlagger_Auto_FeatC_Term	gOutlierFlagger_Auto_BgndB_Term	gOutlierFlagger_Auto_BgndC_Term	OutlierFlagger_FeatChiSq	OutlierFlagger_BgndChiSq	gXDRLowPMTSlope	gXDRLowPMTIntercept	GriddingStatus	NumGeneNonUnifOL	TotalNumberOfReplicatedGenes	gPercentileIntensityProcessedSignal	gNonCtrlNumWellAboveBG	gNegCtrlSpread
DATA	37.682	38	6.6255	1000	617571	244.62	2.07335	117.983	0	15.5283	53.2103	2.17808	43952	53.2103	2.17808	43952	14	106	62	1254	37.682	6273.3	21283.3	45101	0.0309598	0.137107	0.23441	2.77311	0.0273954	5490	4530	2.42257	7.62017	1.00012	6.71076	77.0448	0	110045	328.803	26.9954	-1	0	87267.5	400.175	24.6513	15.3744	0.73524	139	28.1672	4.75691	-10.9901	4.50291	0.354157	0.718443	0.112707	7321	7.62017	45220	4.44363	7.61885	0.7745	1.10898	40207	0	0.1	0.14767	1.00781	(+)E1A_r60_3	0.671146	0.268168	5.79069	2.32159	0.767183	7.31999	5.82524	1.01193	-1.58212	0.993896	1.26446	290.368	357.318	-1	3.51297	1252.26	76.6339	154.5	40.9524	1.94485	2.48922	9.47588	-312.322	0	12	43803	3421.12	30559	23.2576
*
TYPE	integer	integer	integer	text	integer	text	integer	text	integer	integer	text	text	text	text	float	float	float	boolean	float	float	integer	integer	integer	float	float	float	float	integer	float	float	float	float	integer	boolean	boolean	boolean	boolean	boolean	boolean	boolean	float	float	boolean	float	integer	boolean	float	float	integer	boolean	float	float	float	float	float	float	float	boolean	float	boolean	boolean
FEATURES	FeatureNum	Row	Col	chr_coord	SubTypeMask	SubTypeName	Start	Sequence	ProbeUID	ControlType	ProbeName	GeneName	SystematicName	Description	PositionX	PositionY	gSurrogateUsed	gIsFound	gProcessedSignal	gProcessedSigError	gNumPixOLHi	gNumPixOLLo	gNumPix	gMeanSignal	gMedianSignal	gPixSDev	gPixNormIQR	gBGNumPix	gBGMeanSignal	gBGMedianSignal	gBGPixSDev	gBGPixNormIQR	gNumSatPix	gIsSaturated	gIsLowPMTScaledUp	gIsFeatNonUnifOL	gIsBGNonUnifOL	gIsFeatPopnOL	gIsBGPopnOL	IsManualFlag	gBGSubSignal	gBGSubSigError	gIsPosAndSignif	gPValFeatEqBG	gNumBGUsed	gIsWellAboveBG	gBGUsed	gBGSDUsed	ErrorModel	gSpatialDetrendIsInFilteredSet	gSpatialDetrendSurfaceValue	SpotExtentX	SpotExtentY	gNetSignal	gMultDetrendSignal	gProcessedBackground	gProcessedBkngError	IsUsedBGAdjust	gInterpolatedNegCtrlSub	gIsInNegCtrlRange	gIsUsedInMD
DATA	1	1	1		260	BrightCorner	0		0	1	GE_BrightCorner	GE_BrightCorner	GE_BrightCorner		9858.3	202.542	0	1	1.098611e+003	1.102687e+002	1	1	63	9.595714e+002	953	9.556736e+001	9.711030e+001	702	5.633476e+001	55.5	8.496734e+000	8.895600e+000	0	0	0	0	0	0	0	0	883.804	88.7083	1	1.92958e-196	1	1	75.7678	8.49673	1	0	75.7678	56.419	56.419	921.889	0.804474	56.3348	8.49673	0	903.421	0	0
DATA	2	1	2		66	Structural	0		1	1	DarkCorner	DarkCorner	DarkCorner		9883.45	202.134	0	1	3.302141e+001	1.011665e+001	0	0	63	1.020952e+002	100	1.674641e+001	1.853250e+001	516	5.594961e+001	56	7.932322e+000	8.154300e+000	0	0	0	0	0	1	0	0	26.314	8.06172	1	1.80762e-015	1	0	75.7813	7.93232	1	0	75.7813	51.0895	51.0895	64.4132	0.796876	55.9496	7.93232	0	45.6907	0	0
DATA	3	1	3		66	Structural	0		1	1	DarkCorner	DarkCorner	DarkCorner		9909.15	202.087	0	1	2.678798e+001	1.001284e+001	1	0	65	9.695385e+001	96	1.715047e+001	1.630860e+001	524	5.597328e+001	56	8.254743e+000	8.339625e+000	0	0	0	0	0	1	0	0	21.158	7.90845	1	3.19039e-011	1	0	75.7959	8.25474	1	0	75.7959	46.8651	46.8651	59.2718	0.789831	55.9733	8.25474	0	40.2899	0	0
DATA	4	1	4		66	Structural	0		1	1	DarkCorner	DarkCorner	DarkCorner		9934.05	202.16	0	1	3.084952e+001	1.020137e+001	0	0	66	1.000000e+002	100	1.527693e+001	1.816185e+001	514	5.603696e+001	56	7.790670e+000	7.413000e+000	0	0	0	0	0	1	0	0	24.1757	7.99448	1	1.13353e-013	1	0	75.8243	7.79067	1	0	75.8243	50.4627	50.4627	62.318	0.783667	56.037	7.79067	0	43.0875	0	0
DATA	5	1	5		66	Structural	0		1	1	DarkCorner	DarkCorner	DarkCorner		9959.77	201.871	0	1	2.611906e+001	1.013746e+001	1	0	65	9.616923e+001	94	1.692407e+001	1.482600e+001	541	5.619039e+001	56	7.845663e+000	7.413000e+000	0	0	0	0	0	1	0	0	20.3193	7.88643	1	1.44983e-010	1	0	75.8499	7.84566	1	0	75.8499	46.5243	46.5243	58.4872	0.777949	56.1904	7.84566	0	39.0081	0	0
DATA	6	1	6		66	Structural	0		1	1	DarkCorner	DarkCorner	DarkCorner		9984.99	202.2	0	1	2.630005e+001	1.020347e+001	2	0	63	9.617460e+001	95	1.281196e+001	1.223145e+001	538	5.635130e+001	56	7.897222e+000	8.895600e+000	0	0	0	0	0	1	0	0	20.3283	7.88666	1	1.42657e-010	1	0	75.8463	7.89722	1	0	75.8463	48.2044	48.2044	58.4926	0.772939	56.3513	7.89722	0	38.7679	0	0
DATA	7	1	7		66	Structural	0		1	1	DarkCorner	DarkCorner	DarkCorner		10010.3	202.521	0	1	2.950069e+001	1.034544e+001	0	0	67	9.853731e+001	96	1.813278e+001	1.704990e+001	529	5.601512e+001	55	8.163560e+000	8.895600e+000	0	0	0	0	0	1	0	0	22.6707	7.95026	1	1.95405e-012	1	0	75.8666	8.16356	1	0	75.8666	48.8603	48.8603	60.8553	0.76848	56.0151	8.16356	0	40.8886	0	0
DATA	8	1	8		66	Structural	0		1	1	DarkCorner	DarkCorner	DarkCorner		10036.1	202.044	0	1	2.786701e+001	1.035033e+001	0	0	67	9.719403e+001	97	1.890105e+001	2.038575e+001	546	5.655861e+001	56	8.468249e+000	9.636900e+000	0	0	0	0	0	1	0	0	21.303	7.91235	1	2.44899e-011	1	0	75.891	8.46825	1	0	75.891	46.8651	46.8651	59.512	0.764454	56.5586	8.46825	0	39.3105	0	0
DATA	9	1	9		66	Structural	0		1	1	DarkCorner	DarkCorner	DarkCorner		10061	202.55	0	1	2.894765e+001	1.042233e+001	1	0	60	9.795000e+001	96	1.388869e+001	1.482600e+001	528	5.664394e+001	56	8.456503e+000	8.895600e+000	0	0	0	0	0	1	0	0	22.0316	7.93227	1	6.41704e-012	1	0	75.9184	8.4565	1	0	75.9184	51.0895	51.0895	60.268	0.761084	56.6439	8.4565	0	39.8349	0	0
DATA	10	1	10		66	Structural	0		1	1	DarkCorner	DarkCorner	DarkCorner		10086.5	202.447	0	1	3.042434e+001	1.050224e+001	3	0	62	9.901613e+001	97.5	1.471866e+001	1.408470e+001	543	5.588029e+001	56	8.319632e+000	8.895600e+000	0	0	0	0	0	1	0	0	23.0642	7.96157	1	9.33888e-013	1	0	75.952	8.31963	1	0	75.952	48.2044	48.2044	61.3341	0.758083	55.8803	8.31963	0	40.6743	0	0
DATA	11	1	11		66	Structural	0		1	1	DarkCorner	DarkCorner	DarkCorner		10111.8	202.924	0	1	2.629039e+001	1.042246e+001	2	0	64	9.585938e+001	92	1.497391e+001	1.519665e+001	518	5.634170e+001	56	8.159735e+000	8.154300e+000	0	0	0	0	0	1	0	0	19.864	7.87482	1	3.2604e-010	1	0	75.9953	8.15973	1	0	75.9953	49.1849	49.1849	58.1774	0.755563	56.3417	8.15973	0	37.2905	0	0
DATA	12	1	12	unmapped	0		0	TCCGTCTCTTGGTCGATGGACAACTCGCAGGCGTTGCCTTCCCGTATCCGGTTGTTTTTA	3	0	CUST_145487_PI248252247	CUST_145487_PI248252247	CUST_145487_PI248252247	Unknown	10137.5	203.439	0	1	1.021511e+003	1.026506e+002	0	0	66	8.456818e+002	828.5	1.234742e+002	1.393644e+002	516	5.682558e+001	56	8.130764e+000	8.154300e+000	0	0	0	0	0	0	0	0	769.646	77.3409	1	3.6311e-188	1	1	76.0358	8.13076	1	0	76.0358	51.0895	51.0895	808	0.753439	56.8256	8.13076	0	786.887	0	0
DATA	13	1	13	unmapped	0		0	AACTCTTGCGTCTTCTACCAGATCGTGAGATAGTGAGAAGGCTTGAGGATAAATGGTCTA	5	0	CUST_115026_PI248252247	CUST_115026_PI248252247	CUST_115026_PI248252247	Unknown	10163.2	203.354	0	1	6.677057e+002	6.753576e+001	0	0	65	5.779846e+002	576	7.605148e+001	7.264740e+001	513	5.716959e+001	57	7.730349e+000	8.154300e+000	0	0	0	0	0	0	0	0	501.902	50.7653	1	1.26655e-162	1	1	76.0829	7.73035	1	0	76.0829	51.0895	51.0895	540.303	0.751681	57.1696	7.73035	0	518.974	0	0
DATA	14	1	14	unmapped	0		0	CGCAGGTGTACGTTTTTTAATGCCCGCACGCACCAGCTCAATTACGTCCGCCCAAGGCAA	7	0	CUST_50917_PI248252247	CUST_50917_PI248252247	CUST_50917_PI248252247	Unknown	10188.4	203.427	0	1	4.904749e+001	1.127816e+001	4	0	60	1.129333e+002	111.5	1.279415e+001	1.389937e+001	514	5.808949e+001	58	8.381019e+000	8.154300e+000	0	0	0	0	0	0	0	0	36.8016	8.46231	1	1.35184e-024	1	0	76.1317	8.38102	1	0	76.1317	57.5363	57.5363	75.2513	0.750327	58.0895	8.38102	0	53.7137	0	0
DATA	15	1	15	unmapped	0		0	AAGAAGACTTTAACTGGGATGACGATGAGGAAGACGAGAATGAGACATCAACTCCGGATG	9	0	CUST_73881_PI248252247	CUST_73881_PI248252247	CUST_73881_PI248252247	Unknown	10213.6	203.316	0	1	3.159861e+003	3.161497e+002	0	0	65	2.443846e+003	2340	4.131055e+002	4.403322e+002	512	5.735352e+001	57	8.293894e+000	8.895600e+000	0	0	0	0	0	0	0	0	2367.68	236.891	1	1.84006e-255	1	1	76.1667	8.29389	1	0	76.1667	50.7771	50.7771	2406.16	0.749299	57.3535	8.29389	0	2384.42	0	0
DATA	16	1	16	unmapped	0		0	TGCTTGTAGGTTAGCTAAAAAGTGGCGTTTGTGGTAATGTAGTTAAGAATGAGGATTTGG	11	0	CUST_143799_PI248252247	CUST_143799_PI248252247	CUST_143799_PI248252247	Unknown	10239.2	203.407	0	1	8.979833e+002	9.037344e+001	0	0	64	7.484375e+002	709	1.331109e+002	1.601208e+002	519	5.615800e+001	55	8.373409e+000	8.154300e+000	0	0	0	0	0	0	0	0	672.225	67.653	1	4.49472e-180	1	1	76.2124	8.37341	1	0	76.2124	52.3208	52.3208	710.755	0.748594	56.158	8.37341	0	688.812	0	0
DATA	17	1	17	unmapped	0		0	TGATGGTGACGATTCAGGTGATTCTGATAACAATCAAAGCCGACAAAGGACAGGTTCCGT	13	0	CUST_6854_PI248252247	CUST_6854_PI248252247	CUST_6854_PI248252247	Unknown	10264.3	203.625	0	1	5.561958e+002	5.654434e+001	0	0	65	4.924154e+002	485	8.209710e+001	8.599080e+001	506	5.678063e+001	56	7.728903e+000	8.154300e+000	0	0	0	0	0	0	0	0	416.153	42.3072	1	1.85295e-151	1	1	76.2628	7.7289	1	0	76.2628	51.0895	51.0895	454.733	0.748212	56.7806	7.7289	0	432.593	0	0
DATA	18	1	18	unmapped	0		0	TCAGGACCTTGTCCCAAGGCGATCATGCACTTCCTTGTCAACAACACTTCACAGCAGGTC	15	0	CUST_73480_PI248252247	CUST_73480_PI248252247	CUST_73480_PI248252247	Unknown	10289.5	203.711	0	1	8.831494e+003	8.832081e+002	0	0	66	6.683121e+003	6552.5	7.543271e+002	9.047566e+002	506	5.747431e+001	57	7.805579e+000	8.154300e+000	0	0	0	0	0	0	0	0	6606.81	660.725	1	5.86092e-317	1	1	76.3072	7.80558	1	0	76.3072	49.1849	49.1849	6645.44	0.748097	57.4743	7.80558	0	6623.11	0	0
DATA	19	1	19	unmapped	0		0	ACCGGGGGAAAAGGTGGAAAAGAAAAATCTTGCTAGTTGAGATTCATATCACGCGCAATT	17	0	CUST_67637_PI248252247	CUST_67637_PI248252247	CUST_67637_PI248252247	Unknown	10315.5	203.824	0	1	9.757398e+002	9.810400e+001	0	0	66	8.064545e+002	787	1.451677e+002	1.428856e+002	498	5.685743e+001	56	8.338039e+000	8.895600e+000	0	0	0	0	0	0	0	0	730.102	73.4067	1	5.1844e-185	1	1	76.353	8.33804	1	0	76.353	48.8603	48.8603	768.773	0.748254	56.8574	8.33804	0	746.246	0	0
DATA	20	1	20	unmapped	0		0	GCTTTATAGGACAGTAGCCCAAGTTCAAGATCGAAGAAATAGCGATATTCGTGGGAAATA	19	0	CUST_116796_PI248252247	CUST_116796_PI248252247	CUST_116796_PI248252247	Unknown	10340.5	204.303	0	1	3.325157e+002	3.477439e+001	2	1	62	3.253548e+002	324	3.673168e+001	3.317318e+001	494	5.646964e+001	56	7.916789e+000	8.154300e+000	0	0	0	0	0	0	0	0	248.951	26.0353	1	5.01409e-121	1	1	76.4034	7.91679	1	0	76.4034	48.5334	48.5334	287.673	0.748691	56.4696	7.91679	0	264.96	0	0
DATA	21	1	21	unmapped	0		0	CTTTTTCACTTTACCTTCATCTTCGCCGTGTTTTCACGGAAAAGCTCTGCTTATCCGTCA	21	0	CUST_6964_PI248252247	CUST_6964_PI248252247	CUST_6964_PI248252247	Unknown	10366	203.797	0	1	2.236991e+002	2.457328e+001	2	0	63	2.440635e+002	239	3.109811e+001	2.928135e+001	514	5.643191e+001	56	7.382625e+000	6.671700e+000	0	0	0	0	0	0	0	0	167.61	18.4119	1	5.55659e-098	1	1	76.4539	7.38262	1	0	76.4539	49.5074	49.5074	206.381	0.749263	56.4319	7.38262	0	183.493	0	0
DATA	22	1	22	unmapped	0		0	GAAGACACCTATGACTTTAATCAGTTCTTCAAGTAGAAACAGAAACTGCCAGTCTTTGTA	23	0	CUST_109294_PI248252247	CUST_109294_PI248252247	CUST_109294_PI248252247	Unknown	10391.4	204.092	0	1	2.259210e+003	2.261493e+002	0	0	64	1.771219e+003	1739.5	2.537603e+002	2.557485e+002	507	5.576529e+001	55	7.622915e+000	7.413000e+000	0	0	0	0	0	0	0	0	1694.71	169.643	1	1.99579e-235	1	1	76.5052	7.62291	1	0	76.5052	49.1849	49.1849	1733.54	0.750135	55.7653	7.62291	0	1710.47	0	0
DATA	23	1	23	unmapped	0		0	CTACCATTCACCTCGCGTGCATTCGATCAGTCTCTCTTCAAAGCAACAATGTCTACTACA	25	0	CUST_195933_PI248252247	CUST_195933_PI248252247	CUST_195933_PI248252247	Unknown	10417.1	204.108	0	1	5.930655e+002	6.016785e+001	0	0	67	5.220597e+002	507	8.162328e+001	9.599835e+001	507	5.548126e+001	55	7.580734e+000	8.154300e+000	0	0	0	0	0	0	0	0	445.507	45.1977	1	1.61668e-155	1	1	76.553	7.58073	1	0	76.553	47.5395	47.5395	484.378	0.751193	55.4813	7.58073	0	461.137	0	0
DATA	24	1	24	unmapped	0		0	TCTAGGTGCCTCGTAACTGTCTCTCTTACATACTCTCCTTTTTATTACCTACGGACCATA	27	0	CUST_126757_PI248252247	CUST_126757_PI248252247	CUST_126757_PI248252247	Unknown	10442.4	204.156	0	1	1.359447e+004	1.359485e+003	0	0	63	1.030543e+004	9691	1.742578e+003	2.131237e+003	503	5.666600e+001	56	7.987277e+000	8.154300e+000	0	0	0	0	0	0	0	0	10228.8	1022.91	1	0	1	1	76.6161	7.98728	1	0	76.6161	49.5074	49.5074	10267.7	0.752424	56.666	7.98728	0	10244.3	0	0
DATA	25	1	25	unmapped	0		0	AGGATTATGGACAACGTACACTGACCCCGCATTTTTGTAAGATATACAGATTGACAATTT	29	0	CUST_24912_PI248252247	CUST_24912_PI248252247	CUST_24912_PI248252247	Unknown	10467.7	204.284	0	1	8.949785e+003	8.950356e+002	0	0	64	6.823344e+003	6483	1.062845e+003	1.305800e+003	499	5.585571e+001	56	7.410458e+000	7.413000e+000	0	0	0	0	0	0	0	0	6746.66	674.709	1	3.25576e-318	1	1	76.6841	7.41046	1	0	76.6841	47.5395	47.5395	6785.66	0.753835	55.8557	7.41046	0	6762.09	0	0
DATA	26	1	26	unmapped	0		0	GTCTCGTACGAAAGCTCCCCTTGTAAATAAGGATCGCCACCGAAAGCCTCCCAGTTGCGT	31	0	CUST_2440_PI248252247	CUST_2440_PI248252247	CUST_2440_PI248252247	Unknown	10492.9	204.386	0	1	4.940665e+001	1.123254e+001	0	0	64	1.140781e+002	114	1.859536e+001	1.871782e+001	507	5.554832e+001	55	8.052393e+000	8.154300e+000	0	0	0	0	0	0	0	0	37.3218	8.48505	1	4.75016e-025	1	0	76.7564	8.05239	1	0	76.7564	57.259	57.259	76.3961	0.7554	55.5483	8.05239	0	52.6673	0	0
DATA	27	1	27	unmapped	0		0	GTTGCCACAATTCGAGTTATCCAGACCTTGCGTAGGATGTGAATAGCCAAAGGGAAGTAT	33	0	CUST_99459_PI248252247	CUST_99459_PI248252247	CUST_99459_PI248252247	Unknown	10518.5	204.067	0	1	2.827377e+001	1.045479e+001	1	0	61	9.827869e+001	100	1.521417e+001	1.482600e+001	518	5.549421e+001	55	8.142764e+000	8.154300e+000	0	0	0	0	0	0	0	0	21.4055	7.91511	1	2.03082e-011	1	0	76.8732	8.14276	1	0	76.8732	48.8603	48.8603	60.5967	0.75708	55.4942	8.14276	0	36.7157	0	0
DATA	28	1	28	unmapped	0		0	AGAGAGGCGATGCAAGATGTTAATTATTGGAAGTGAAGATTATGAGAAACGAGTGTCGTA	35	0	CUST_171030_PI248252247	CUST_171030_PI248252247	CUST_171030_PI248252247	Unknown	10543.6	204.31	0	1	4.198406e+001	1.088297e+001	1	0	64	1.088125e+002	107.5	1.630062e+001	1.871782e+001	507	5.550888e+001	55	8.085843e+000	8.154300e+000	0	0	0	0	0	0	0	0	31.8634	8.25953	1	2.85658e-020	1	0	76.9491	8.08584	1	0	76.9491	51.4001	51.4001	71.1305	0.758941	55.5089	8.08584	0	47.0987	0	0
DATA	29	1	29	unmapped	0		0	TCATCGAAAGCAAAACTATTCGTGCTTGTGCCAGGACCAGCGATGGTCGAGTGGGGTGCA	37	0	CUST_37428_PI248252247	CUST_37428_PI248252247	CUST_37428_PI248252247	Unknown	10569.1	204.5	0	1	1.487153e+002	1.792888e+001	0	0	64	1.901719e+002	191.5	3.601788e+001	3.725032e+001	513	5.546004e+001	55	7.867734e+000	8.154300e+000	0	0	0	0	0	0	0	0	113.164	13.6429	1	7.61988e-076	1	1	77.0077	7.86773	1	0	77.0077	56.9804	56.9804	152.49	0.760945	55.46	7.86773	0	128.31	0	0
DATA	30	1	30	unmapped	0		0	TTCTCCTTTCTCCTATTCCTTTTTCTTTACTCTACCACTACTATACAGTTCCGCATTGCG	39	0	CUST_14971_PI248252247	CUST_14971_PI248252247	CUST_14971_PI248252247	Unknown	10594.9	203.797	0	1	9.727114e+002	9.778255e+001	0	0	66	8.191970e+002	784.5	1.397027e+002	1.525225e+002	534	5.538764e+001	55	7.925634e+000	8.154300e+000	0	0	0	0	0	0	0	0	742.144	74.6046	1	5.44898e-186	1	1	77.0526	7.92563	1	0	77.0526	46.5243	46.5243	781.515	0.762965	55.3876	7.92563	0	757.199	0	0
DATA	31	1	31	unmapped	0		0	GCGTCCAGCTCATGATGGTCTTCGCATCCTGATATCACCAGATGGCACTGTTGTTGACAA	41	0	CUST_205621_PI248252247	CUST_205621_PI248252247	CUST_205621_PI248252247	Unknown	10620.4	204.237	0	1	1.615453e+004	1.615484e+003	0	0	64	1.243895e+004	12082	1.909191e+003	2.422383e+003	513	5.575244e+001	56	7.981859e+000	8.154300e+000	0	0	0	0	0	0	0	0	12361.9	1236.21	1	0	1	1	77.0644	7.98186	1	0	77.0644	49.1849	49.1849	12401.3	0.765227	55.7524	7.98186	0	12376.8	0	0
DATA	32	1	32	unmapped	0		0	TATGTACATGTAGTAACCTCCGTTTCTCATATTTTCTCTTTCTACTGTCTTAAGCGATAG	43	0	CUST_165271_PI248252247	CUST_165271_PI248252247	CUST_165271_PI248252247	Unknown	10645.6	204.093	0	1	8.718855e+002	8.775206e+001	2	0	62	7.462903e+002	722.5	1.000019e+002	1.011875e+002	520	5.533462e+001	55	7.955049e+000	7.598325e+000	0	0	0	0	0	0	0	0	669.152	67.3477	1	8.44445e-180	1	1	77.138	7.95505	1	0	77.138	49.1849	49.1849	708.608	0.767477	55.3346	7.95505	0	684.02	0	0
DATA	33	1	33	unmapped	0		0	AAGCTAATGCAAACGACTGATCTGACCTCATCAACGGAATAGCTCATAAGCTCTTAAATA	45	0	CUST_176319_PI248252247	CUST_176319_PI248252247	CUST_176319_PI248252247	Unknown	10670.8	205.323	0	1	2.764887e+003	2.766657e+002	0	0	65	2.206169e+003	2159	3.210046e+002	3.973368e+002	490	5.568367e+001	55	7.865949e+000	8.154300e+000	0	0	0	0	0	0	0	0	2129	213.036	1	4.28205e-249	1	1	77.1689	7.86595	1	0	77.1689	45.4864	45.4864	2168.49	0.770014	55.6837	7.86595	0	2143.76	0	0
DATA	34	1	34	unmapped	0		0	CATTGAAGTAATCTTCATTCCCAGCATTTGCCGTTGTAGATTTCGTGGATGAATCTGGTA	47	0	CUST_157408_PI248252247	CUST_157408_PI248252247	CUST_157408_PI248252247	Unknown	10696.2	204.743	0	1	3.494760e+001	1.046652e+001	1	1	62	1.041290e+002	102	1.445228e+001	1.371405e+001	506	5.681225e+001	56	7.892491e+000	8.154300e+000	0	0	0	0	0	0	0	0	26.9928	8.08413	1	4.76927e-016	1	0	77.1362	7.89249	1	0	77.1362	48.8603	48.8603	66.447	0.772379	56.8123	7.89249	0	41.6004	0	0
DATA	35	1	35	unmapped	0		0	AAGAAGCAAATACACCACCGAATATAAACCAAACAAGACGGGATGGTCCACGATGAAACT	49	0	CUST_153550_PI248252247	CUST_153550_PI248252247	CUST_153550_PI248252247	Unknown	10721.6	204.857	0	1	7.120726e+001	1.214105e+001	2	0	61	1.323279e+002	131	2.389123e+001	2.742810e+001	520	5.590577e+001	56	7.932322e+000	8.154300e+000	0	0	0	0	0	0	0	0	55.1792	9.40821	1	6.01816e-040	1	1	77.1487	7.93232	1	0	77.1487	47.2035	47.2035	94.6459	0.774909	55.9058	7.93232	0	69.6785	0	0
DATA	36	1	36	unmapped	0		0	GCACACCAGCTGAACTGTTCTTGGATTCGTGAGAGGGTGTAATGCTTGAGGTAGATTTTT	51	0	CUST_30198_PI248252247	CUST_30198_PI248252247	CUST_30198_PI248252247	Unknown	10746.9	204.593	0	1	4.094399e+001	1.062246e+001	0	0	64	1.089844e+002	110.5	1.851425e+001	1.927380e+001	536	5.558209e+001	56	7.382271e+000	8.154300e+000	0	0	0	0	0	0	0	0	31.8314	8.25829	1	3.0471e-020	1	0	77.153	7.38227	1	0	77.153	56.9804	56.9804	71.3024	0.777437	55.5821	7.38227	0	46.2225	0	0
DATA	37	1	37	unmapped	0		0	ATTGCACAGCCAGACTATATACCTACGTTTAACGATATTTTGAGCGTTCGCCTGCAGACG	53	0	CUST_38562_PI248252247	CUST_38562_PI248252247	CUST_38562_PI248252247	Unknown	10772.4	204.573	0	1	6.035130e+002	6.113674e+001	1	1	62	5.479355e+002	524	8.958005e+001	8.710275e+001	535	5.586168e+001	55	8.275201e+000	8.154300e+000	0	0	0	0	0	0	0	0	470.791	47.6918	1	8.29321e-159	1	1	77.1447	8.2752	1	0	77.1447	57.5363	57.5363	510.253	0.780084	55.8617	8.2752	0	485.062	0	0
DATA	38	1	38	unmapped	0		0	CGCGGCAAGACGATCGTTTCTCCCAGACATGGCGGATTTCGTTCAAAGGTTCTCTAGGGG	55	0	CUST_84552_PI248252247	CUST_84552_PI248252247	CUST_84552_PI248252247	Unknown	10797.6	205.486	0	1	7.168949e+001	1.208861e+001	1	0	64	1.332031e+002	131	2.000887e+001	2.168302e+001	505	5.602178e+001	56	8.042886e+000	8.154300e+000	0	0	0	0	0	0	0	0	56.1245	9.46396	1	1.09961e-040	1	1	77.0787	8.04289	1	0	77.0787	47.2035	47.2035	95.5211	0.782883	56.0218	8.04289	0	70.2144	0	0
DATA	39	1	39	unmapped	0		0	CATCGGGTAATCCAAATACATTCAACAAAAGGCTACGATAATTGAGCATAAAACGAACGT	57	0	CUST_101734_PI248252247	CUST_101734_PI248252247	CUST_101734_PI248252247	Unknown	10823.3	205.12	0	1	2.485380e+003	2.487272e+002	0	0	65	2.029523e+003	1993	3.349269e+002	3.380328e+002	523	5.586042e+001	56	7.285214e+000	7.413000e+000	0	0	0	0	0	0	0	0	1952.48	195.397	1	6.56919e-244	1	1	77.0441	7.28521	1	0	77.0441	48.8603	48.8603	1991.84	0.785586	55.8604	7.28521	0	1966.43	0	0
DATA	40	1	40	unmapped	0		0	TGGAATTTTCGTTTTGTTTTGCGCATTTGAAGGATGGCTGCAGTCTCTTCTTGGGAGAGC	59	0	CUST_139508_PI248252247	CUST_139508_PI248252247	CUST_139508_PI248252247	Unknown	10848.5	205.352	0	1	9.897948e+001	1.383473e+001	0	0	66	1.550606e+002	154	2.745507e+001	2.705745e+001	522	5.622031e+001	56	7.660711e+000	7.413000e+000	0	0	0	0	0	0	0	0	78.0308	10.9067	1	3.18079e-056	1	1	77.0298	7.66071	1	0	77.0298	57.5363	57.5363	117.379	0.788353	56.2203	7.66071	0	91.8715	0	0
DATA	41	1	41	unmapped	0		0	ATAACGCCAGTTTTATCGGACGGGTGAACCGAGTCAACTAATATCCTAATATGACCACTT	61	0	CUST_63443_PI248252247	CUST_63443_PI248252247	CUST_63443_PI248252247	Unknown	10874.3	204.909	0	1	4.335019e+001	1.056262e+001	0	0	65	1.113077e+002	111	1.580044e+001	1.853250e+001	539	5.509833e+001	55	7.586403e+000	7.413000e+000	0	0	0	0	0	0	0	0	34.2955	8.35636	1	2.11398e-022	1	0	77.0122	7.5864	1	0	77.0122	49.1849	49.1849	73.6257	0.791126	55.0983	7.5864	0	48.0269	0	0
DATA	42	1	42	unmapped	0		0	ATGAGCAGATATCCTATCGCTGCATGTACAGCATACAGAAGGCCTCGTGTAATATCATGG	63	0	CUST_215434_PI248252247	CUST_215434_PI248252247	CUST_215434_PI248252247	Unknown	10899.4	205.427	0	1	6.917482e+001	1.183051e+001	0	0	64	1.319375e+002	125.5	2.126244e+001	2.613082e+001	524	5.563931e+001	55	7.591989e+000	6.671700e+000	0	0	0	0	0	0	0	0	54.9238	9.39326	1	9.54665e-040	1	1	77.0137	7.59199	1	0	77.0137	57.5363	57.5363	94.2555	0.793986	55.6393	7.59199	0	68.563	0	0
DATA	43	1	43	unmapped	0		0	TTTTCCTTGATTTGCAACAGCTTGTTTGATGCCACGGTAGCTGCACATCCCTCCCGAATC	65	0	CUST_56658_PI248252247	CUST_56658_PI248252247	CUST_56658_PI248252247	Unknown	10924.9	205.338	0	1	3.607993e+002	3.732581e+001	0	0	65	3.644923e+002	357	5.827578e+001	6.152790e+001	523	5.586616e+001	56	7.164278e+000	6.671700e+000	0	0	0	0	0	0	0	0	287.492	29.742	1	1.63521e-129	1	1	76.9999	7.16428	1	0	76.9999	47.8731	47.8731	326.81	0.796821	55.8662	7.16428	0	301.033	0	0
DATA	44	1	44	unmapped	0		0	TACGAGTATTGCAACGATGCACCCGGCTGGTTTTCAGGTGGAATGCCAGGCACAACCGCA	67	0	CUST_78948_PI248252247	CUST_78948_PI248252247	CUST_78948_PI248252247	Unknown	10950	205.455	0	1	7.978316e+001	1.242816e+001	1	0	61	1.408197e+002	141	2.152325e+001	1.853250e+001	527	5.595636e+001	55	7.851037e+000	8.154300e+000	0	0	0	0	0	0	0	0	63.7998	9.93837	1	1.8119e-046	1	1	77.0198	7.85104	1	0	77.0198	55.8519	55.8519	103.138	0.799666	55.9564	7.85104	0	77.2786	0	0
DATA	45	1	45	unmapped	0		0	TCAACTGTGGTATGTATGCGTCACATTACCATGTAATAGAATTCATGTTGCGTAATGCCA	69	0	CUST_29579_PI248252247	CUST_29579_PI248252247	CUST_29579_PI248252247	Unknown	10975.6	205.295	0	1	2.871930e+003	2.873499e+002	0	0	65	2.381862e+003	2304	3.519977e+002	4.158693e+002	525	5.644381e+001	56	7.853330e+000	8.895600e+000	0	0	0	0	0	0	0	0	2304.85	230.611	1	7.52221e-254	1	1	77.0112	7.85333	1	0	77.0112	50.4627	50.4627	2344.18	0.802544	56.4438	7.85333	0	2318.24	0	0
DATA	46	1	46	unmapped	0		0	ATTTTTATTGACGAAATCGACGCTGTTGGTACCAAGCGTTACGATTCGACTTCTGGAGGC	71	0	CUST_1071_PI248252247	CUST_1071_PI248252247	CUST_1071_PI248252247	Unknown	11000.9	205.09	0	1	2.976989e+003	2.978492e+002	0	1	66	2.474636e+003	2453	2.058299e+002	1.882902e+002	528	5.617045e+001	56	8.171624e+000	8.895600e+000	0	0	0	0	0	0	0	0	2397.64	239.885	1	3.24551e-256	1	1	76.9934	8.17162	1	0	76.9934	46.5243	46.5243	2436.95	0.805392	56.1705	8.17162	0	2410.95	0	0
DATA	47	1	47	unmapped	0		0	GAACAAGACGTTTCGGAAGATAATTTGATTTTACGTTATTGACAATCTGGCTTTCAAGTC	73	0	CUST_130292_PI248252247	CUST_130292_PI248252247	CUST_130292_PI248252247	Unknown	11026.3	205.5	0	1	6.142528e+003	6.143251e+002	0	1	65	5.042354e+003	4904	7.868579e+002	9.332967e+002	518	5.607722e+001	56	7.732585e+000	8.524950e+000	0	0	0	0	0	0	0	0	4965.38	496.596	1	7.67068e-300	1	1	76.9761	7.73258	1	0	76.9761	57.5363	57.5363	5004.67	0.808361	56.0772	7.73258	0	4978.59	0	0
DATA	48	1	48	unmapped	0		0	CCTGGCTATTCCCCCCGATGTCTTGAAATCCCGCATTCAATCGGCTCCTGAAGGCACTTA	75	0	CUST_87713_PI248252247	CUST_87713_PI248252247	CUST_87713_PI248252247	Unknown	11051.6	205.573	0	1	2.320775e+004	2.320794e+003	0	0	64	1.890478e+004	17571	3.451943e+003	3.716322e+003	504	5.626190e+001	56	7.634211e+000	7.413000e+000	0	0	0	0	0	0	0	0	18827.8	1882.79	1	0	1	1	77.0205	7.63421	1	0	77.0205	57.5363	57.5363	18867.1	0.81127	56.2619	7.63421	0	18841	0	0
DATA	49	1	49	unmapped	0		0	AATACTGGGACCCTTCCGCTGAAAACCTCGTCGACCAAGTCTCCACGAAGGCGCCTTATG	77	0	CUST_107424_PI248252247	CUST_107424_PI248252247	CUST_107424_PI248252247	Unknown	11077.1	205.5	0	1	1.516771e+003	1.519656e+002	0	0	64	1.312016e+003	1272	2.020290e+002	2.527833e+002	525	5.544952e+001	55	7.591165e+000	8.154300e+000	0	0	0	0	0	0	0	0	1234.97	123.732	1	1.8036e-216	1	1	77.0489	7.59117	1	0	77.0489	49.8279	49.8279	1274.33	0.814208	55.4495	7.59117	0	1248.13	0	0
DATA	50	1	50	unmapped	0		0	ATCCGGTTATTACAGTTCCATTAGGTTTTCAGCCAGACAATCTTCCCACACCAGATGCAA	79	0	CUST_70093_PI248252247	CUST_70093_PI248252247	CUST_70093_PI248252247	Unknown	11102.5	205.907	0	1	1.476785e+003	1.479726e+002	0	0	63	1.283937e+003	1255	1.940869e+002	1.886608e+002	521	5.513244e+001	55	8.036678e+000	8.895600e+000	0	0	0	0	0	0	0	0	1206.83	120.923	1	4.32837e-215	1	1	77.1067	8.03668	1	0	77.1067	48.8603	48.8603	1246.25	0.8172	55.1324	8.03668	0	1219.99	0	0
DATA	51	1	51	unmapped	0		0	CCCGAGCCTCGGACGACACGGACAGGTCTTCCGTTCTGGACATTTTTGAGCAATGCGCTG	81	0	CUST_208668_PI248252247	CUST_208668_PI248252247	CUST_208668_PI248252247	Unknown	11127.7	205.6	0	1	6.925909e+001	1.158908e+001	0	0	65	1.339385e+002	128	2.308603e+001	2.372160e+001	529	5.548015e+001	55	7.537286e+000	8.154300e+000	0	0	0	0	0	0	0	0	56.7988	9.5041	1	3.29692e-041	1	1	77.1397	7.53729	1	0	77.1397	51.0895	51.0895	96.2565	0.820091	55.4802	7.53729	0	69.9462	0	0
DATA	52	1	52	unmapped	0		0	AACCTTCGCCTCGCATGTCCATCAGGAGAATCGAGGGAACGCATGGACCCATGGAAGTAT	83	0	CUST_163615_PI248252247	CUST_163615_PI248252247	CUST_163615_PI248252247	Unknown	11153.4	205.573	0	0	1.020277e+002	1.377701e+001	1	0	63	1.611587e+002	156	2.601377e+001	2.705745e+001	529	5.539319e+001	55	7.597873e+000	7.413000e+000	0	0	0	0	0	0	0	0	83.9786	11.3398	1	5.88778e-060	1	1	77.1802	7.59787	1	0	77.1802	65	65	123.477	0.823096	55.3932	7.59787	0	97.119	0	0
DATA	53	1	53	unmapped	0		0	ACTGTCACATTCATCACCGGCCTTGTGTATATATTCAAATCGATTTTTGTATATAATGCC	85	0	CUST_170831_PI248252247	CUST_170831_PI248252247	CUST_170831_PI248252247	Unknown	11178.7	205.905	0	1	1.466841e+004	1.466870e+003	0	0	66	1.219494e+004	11496.5	1.983973e+003	2.373643e+003	522	5.490421e+001	54	7.565861e+000	8.154300e+000	0	0	0	0	0	0	0	0	12117.7	1211.8	1	0	1	1	77.2121	7.56586	1	0	77.2121	48.8603	48.8603	12157.3	0.82611	54.9042	7.56586	0	12130.9	0	0
DATA	54	1	54	unmapped	0		0	ATTGTTTTGCGCAGAATCTTAGCCGTAGGTGGCTCCATATCCACATCCATCAGACTATCA	87	0	CUST_177319_PI248252247	CUST_177319_PI248252247	CUST_177319_PI248252247	Unknown	11204	205.878	0	1	8.292065e+001	1.237865e+001	1	0	66	1.460000e+002	146	2.195730e+001	1.964445e+001	523	5.544359e+001	55	7.765121e+000	8.154300e+000	0	0	0	0	0	0	0	0	68.7494	10.2631	1	5.32662e-050	1	1	77.2506	7.76512	1	0	77.2506	46.8651	46.8651	108.318	0.829099	55.4436	7.76512	0	81.8763	0	0
DATA	55	1	55	unmapped	0		0	ATGCAGTCTATCCTTTCCAAGACACCCGTCCGTCCTCCGTGCACGTGCTGCTGTCCAGCC	89	0	CUST_32748_PI248252247	CUST_32748_PI248252247	CUST_32748_PI248252247	Unknown	11229.5	206.052	0	1	1.754935e+003	1.757322e+002	0	0	62	1.537677e+003	1491	2.473884e+002	2.320269e+002	500	5.543000e+001	55	6.665280e+000	6.671700e+000	0	0	0	0	0	0	0	0	1460.39	146.238	1	1.63868e-226	1	1	77.2886	6.66528	1	0	77.2886	49.5074	49.5074	1500	0.832161	55.43	6.66528	0	1473.52	0	0
DATA	56	1	56	unmapped	0		0	CACAAACTTGCATGGGTGTACACTGAAAGGTCCCATATGAGCTGAAGCGACATAGACGGG	91	0	CUST_141250_PI248252247	CUST_141250_PI248252247	CUST_141250_PI248252247	Unknown	11254.6	206.427	0	1	3.335755e+001	9.714240e+000	1	0	63	1.051905e+002	104	1.412257e+001	1.556730e+001	513	5.566667e+001	56	7.351392e+000	6.671700e+000	0	0	0	0	0	0	0	0	27.8609	8.11353	1	8.58904e-017	1	0	77.3296	7.35139	1	0	77.3296	57.5363	57.5363	67.5085	0.83522	55.6667	7.35139	0	40.9976	0	0
DATA	57	1	57	unmapped	0		0	CCGCCTAAAGATCCGAGCTTTATGCTGAGGTATCTCTCCTTATATGATTTACTCATTTCT	93	0	CUST_196332_PI248252247	CUST_196332_PI248252247	CUST_196332_PI248252247	Unknown	11280.6	206.325	0	1	1.247982e+004	1.248015e+003	0	0	64	1.054011e+004	10203.5	1.644410e+003	1.944615e+003	519	5.597110e+001	56	7.814768e+000	8.154300e+000	0	0	0	0	0	0	0	0	10462.7	1046.3	1	0	1	1	77.3915	7.81477	1	0	77.3915	49.8279	49.8279	10502.4	0.838371	55.9711	7.81477	0	10475.9	0	0
DATA	58	1	58	unmapped	0		0	TTTTGCACGCTCAGTAGCTTCACGAGCCCAATAGAAGGAAGTGTATGACTGGATGAGAAT	95	0	CUST_112490_PI248252247	CUST_112490_PI248252247	CUST_112490_PI248252247	Unknown	11305.6	206.427	0	1	3.867919e+001	9.847295e+000	1	0	63	1.100159e+002	107	1.644590e+001	1.556730e+001	510	5.532157e+001	55	7.812295e+000	7.413000e+000	0	0	0	0	0	0	0	0	32.5471	8.28614	1	7.19959e-021	1	0	77.4687	7.81229	1	0	77.4687	57.5363	57.5363	72.3339	0.841464	55.3216	7.81229	0	45.7756	0	0
DATA	59	1	59	unmapped	0		0	CTGATGAGATTTGTTGTGAATATGTAGAACCAGGGCAGGTGCAAAGTTCATAGCGGTGTA	97	0	CUST_99379_PI248252247	CUST_99379_PI248252247	CUST_99379_PI248252247	Unknown	11331	206.455	0	0	2.948430e+001	9.491327e+000	0	0	62	1.024516e+002	102	1.864305e+001	1.908847e+001	507	5.502564e+001	55	7.556463e+000	8.154300e+000	0	0	0	0	0	0	0	0	24.9037	8.01679	1	2.80093e-014	1	0	77.5479	7.55646	1	0	77.5479	65	65	64.7696	0.844644	55.0256	7.55646	0	38.1938	0	0
DATA	60	1	60	unmapped	0		0	AACTTGGAGCCATCTAGAAGTGTGCCAACATAATGGATTGTGACTGTGTCGCCTTTCTTC	99	0	CUST_99789_PI248252247	CUST_99789_PI248252247	CUST_99789_PI248252247	Unknown	11356.5	206.5	0	1	9.838259e+002	9.879223e+001	0	0	68	9.118235e+002	876	1.658365e+002	1.623447e+002	520	5.588462e+001	55	8.009758e+000	8.154300e+000	0	0	0	0	0	0	0	0	834.175	83.7648	1	5.54049e-193	1	1	77.6485	8.00976	1	0	77.6485	57.5363	57.5363	874.142	0.847889	55.8846	8.00976	0	847.552	0	0
DATA	61	1	61	unmapped	0		0	TCATTAACTGTGCAAATTCATCATCCAACCCGTAAACCTCTTTGTAGCGCTTGTATAGCT	101	0	CUST_70113_PI248252247	CUST_70113_PI248252247	CUST_70113_PI248252247	Unknown	11381.7	206.5	0	0	5.016786e+001	1.026260e+001	1	0	65	1.204615e+002	120	1.681803e+001	1.704990e+001	512	5.554688e+001	55	7.736218e+000	8.154300e+000	0	0	0	0	0	0	0	0	42.7003	8.735	1	1.06226e-029	1	1	77.7612	7.73622	1	0	77.7612	65	65	82.7795	0.851148	55.5469	7.73622	0	56.1819	0	0
DATA	62	1	62	unmapped	0		0	TTCCAACGATGATCCAAATAACAGTCATTTAGGTAATTAGAGAAGGACAGTGGTCTCTAC	103	0	CUST_204540_PI248252247	CUST_204540_PI248252247	CUST_204540_PI248252247	Unknown	11407.3	206.315	0	1	3.082341e+001	9.435040e+000	0	0	65	1.042154e+002	105	1.524948e+001	1.334340e+001	506	5.510277e+001	55	7.515615e+000	7.413000e+000	0	0	0	0	0	0	0	0	26.3396	8.06255	1	1.71904e-015	1	0	77.8758	7.51561	1	0	77.8758	48.2044	48.2044	66.5334	0.854533	55.1028	7.51561	0	39.933	0	0
DATA	63	1	63	unmapped	0		0	CAGATTCAAAACAGAAAGTATCTTATCCAGACAAACCCGAGTACAGCCTATCGAATGATA	105	0	CUST_93221_PI248252247	CUST_93221_PI248252247	CUST_93221_PI248252247	Unknown	11432.7	206.727	0	1	5.445214e+002	5.517169e+001	1	0	63	5.451746e+002	542	7.717649e+001	7.931910e+001	512	5.514063e+001	55	7.700595e+000	7.598325e+000	0	0	0	0	0	0	0	0	467.193	47.3366	1	2.37723e-158	1	1	77.9818	7.7006	1	0	77.9818	49.8279	49.8279	507.493	0.857988	55.1406	7.7006	0	480.888	0	0
DATA	64	1	64	unmapped	0		0	AACAAAGAGCTAGAGAGCATTTCGAGCTTGTTCTTTCTGAAAAGGCTCTGGAGGGCTCAT	107	0	CUST_14621_PI248252247	CUST_14621_PI248252247	CUST_14621_PI248252247	Unknown	11458.2	206.533	0	1	1.021260e+003	1.025083e+002	0	0	66	9.579242e+002	937	1.431636e+002	1.606768e+002	518	5.545367e+001	55.5	7.467841e+000	7.413000e+000	0	0	0	0	0	0	0	0	879.841	88.3135	1	3.58395e-196	1	1	78.083	7.46784	1	0	78.083	49.5074	49.5074	920.242	0.861525	55.4537	7.46784	0	893.644	0	0
DATA	65	1	65	unmapped	0		0	GAGCGAGTCCTTCTTCAAGTACTATATTCCCCGGCAGAACGCGGATTCTCTTATATCATT	109	0	CUST_15250_PI248252247	CUST_15250_PI248252247	CUST_15250_PI248252247	Unknown	11483.6	206.973	0	1	2.931143e+003	2.932466e+002	0	0	63	2.614111e+003	2586	3.685787e+002	4.299540e+002	512	5.500781e+001	54	7.142657e+000	7.413000e+000	0	0	0	0	0	0	0	0	2535.93	253.708	1	1.41633e-259	1	1	78.1773	7.14266	1	0	78.1773	48.5334	48.5334	2576.43	0.865169	55.0078	7.14266	0	2549.84	0	0
DATA	66	1	66	unmapped	0		0	AGATCAGGATCTTCGATCTCGGTCGCAAGCGTGCGTCTGTGGATGATTTCCCCTTCTGCG	111	0	CUST_152096_PI248252247	CUST_152096_PI248252247	CUST_152096_PI248252247	Unknown	11508.9	206.648	0	1	1.982903e+004	1.982923e+003	0	0	65	1.730762e+004	17176	1.910181e+003	2.049695e+003	527	5.500380e+001	54	7.596276e+000	7.413000e+000	0	0	0	0	0	0	0	0	17229.4	1722.95	1	0	1	1	78.2647	7.59628	1	0	78.2647	47.8731	47.8731	17269.9	0.868895	55.0038	7.59628	0	17243.4	0	0
DATA	67	1	67	unmapped	0		0	GGCCTTACCGAGTCTTCTGGCACCAGTTTTAGACAACACTATAGATAAGGTAATATCATT	113	0	CUST_68142_PI248252247	CUST_68142_PI248252247	CUST_68142_PI248252247	Unknown	11534.3	207.12	0	1	2.132493e+003	2.134279e+002	0	0	65	1.939569e+003	1877	3.196408e+002	3.610131e+002	509	5.583497e+001	55	7.968212e+000	8.154300e+000	0	0	0	0	0	0	0	0	1861.21	186.277	1	4.85136e-241	1	1	78.3631	7.96821	1	0	78.3631	48.8603	48.8603	1901.89	0.872784	55.835	7.96821	0	1875.32	0	0
DATA	68	1	68	unmapped	0		0	TGTATGGACTACATATATGCGTTATGTGTACCGATTCAGTTATTTTCCGTCTTTGTACCT	115	0	CUST_212874_PI248252247	CUST_212874_PI248252247	CUST_212874_PI248252247	Unknown	11559.5	207	0	1	8.185813e+002	8.231823e+001	1	0	61	7.961639e+002	767	1.316839e+002	1.275036e+002	510	5.510980e+001	55	7.852502e+000	8.154300e+000	0	0	0	0	0	0	0	0	717.696	72.173	1	5.48859e-184	1	1	78.4675	7.8525	1	0	78.4675	54.1152	54.1152	758.482	0.876757	55.1098	7.8525	0	731.939	0	0
DATA	69	1	69	unmapped	0		0	TGTCGAGCGAAGGGCGCAAGATGCCAAGCGCGAATTTGATAACGCGACACGGTTGGTCAA	117	0	CUST_149595_PI248252247	CUST_149595_PI248252247	CUST_149595_PI248252247	Unknown	11585	207.319	0	1	3.161766e+003	3.162949e+002	0	0	65	2.863892e+003	2775	2.568385e+002	2.809527e+002	505	5.532673e+001	55	7.439050e+000	7.413000e+000	0	0	0	0	0	0	0	0	2785.32	278.637	1	3.39085e-265	1	1	78.5693	7.43905	1	0	78.5693	58.0869	58.0869	2826.21	0.880939	55.3267	7.43905	0	2799.69	0	0
DATA	70	1	70	unmapped	0		0	GACTATGTAAGAATAGGGGAAGATTGTATTTCTTAGCCAACGCCAACTGAGAGCGGGAAA	119	0	CUST_185326_PI248252247	CUST_185326_PI248252247	CUST_185326_PI248252247	Unknown	11610.5	207.352	0	1	3.036754e+001	9.127477e+000	0	0	66	1.055758e+002	105	1.795470e+001	2.168302e+001	508	5.584252e+001	56	7.687358e+000	7.413000e+000	0	0	0	0	0	0	0	0	26.8842	8.08051	1	5.90503e-016	1	0	78.6915	7.68736	1	0	78.6915	57.5363	57.5363	67.8938	0.885295	55.8425	7.68736	0	41.4036	0	0
DATA	71	1	71	unmapped	0		0	TTCATCAATGCGCCACATTCCTTTGACGAATGCTTCTCGGTCAAGCGAGTCACGTGCGTG	121	0	CUST_18778_PI248252247	CUST_18778_PI248252247	CUST_18778_PI248252247	Unknown	11635.6	207.427	0	1	4.072779e+001	9.483357e+000	0	0	64	1.150781e+002	113	1.811104e+001	1.890315e+001	503	5.482306e+001	54	7.395117e+000	6.671700e+000	0	0	0	0	0	0	0	0	36.2381	8.43795	1	4.20341e-024	1	0	78.84	7.39512	1	0	78.84	57.5363	57.5363	77.3961	0.889764	54.8231	7.39512	0	50.939	0	0
DATA	72	1	72	unmapped	0		0	GATTAAAAGAGGTAAGCACGTGAATGAGTAATTGGAAATAAGTGCCCGAGAGAGAAAGCC	123	0	CUST_108204_PI248252247	CUST_108204_PI248252247	CUST_108204_PI248252247	Unknown	11661.2	207.043	0	1	3.367506e+001	9.159845e+000	0	0	66	1.090303e+002	107.5	1.520321e+001	1.742055e+001	520	5.611346e+001	56	7.987744e+000	7.413000e+000	0	0	0	0	0	0	0	0	30.1243	8.19401	1	9.42001e-019	1	0	78.906	7.98774	1	0	78.906	46.8651	46.8651	71.3483	0.894557	56.1135	7.98774	0	44.9335	0	0
DATA	73	1	73	unmapped	0		0	AAGAAATCTAAGAAGGTGTCTTGGATCACTTCTGTCCACACGCTGAGGTTGTTGAAAGGC	125	0	CUST_109737_PI248252247	CUST_109737_PI248252247	CUST_109737_PI248252247	Unknown	11686.5	207.5	0	0	9.314970e+001	1.259123e+001	2	0	66	1.628333e+002	162.5	2.524013e+001	2.131237e+001	513	5.515205e+001	55	7.698689e+000	7.413000e+000	0	0	0	0	0	0	0	0	83.7864	11.3256	1	7.71939e-060	1	1	79.0469	7.69869	1	0	79.0469	65	65	125.151	0.899481	55.152	7.69869	0	98.775	0	0
DATA	74	1	74	unmapped	0		0	GATGATTATTGTCCATGTAGATAAACATCACCACTTCGACCCAACCAACCAATATAAAAG	127	0	CUST_125056_PI248252247	CUST_125056_PI248252247	CUST_125056_PI248252247	Unknown	11711.9	207.5	0	1	3.387596e+001	9.078648e+000	0	0	64	1.098125e+002	107	1.726716e+001	1.945913e+001	515	5.483301e+001	54	7.108886e+000	7.783650e+000	0	0	0	0	0	0	0	0	30.6473	8.21338	1	3.29829e-019	1	0	79.1652	7.10889	1	0	79.1652	56.9804	56.9804	72.1305	0.904692	54.833	7.10889	0	45.8012	0	0
DATA	75	1	75		66	Structural	0		1	1	DarkCorner	DarkCorner	DarkCorner		11737.4	207.037	0	1	2.349441e+001	8.695132e+000	1	0	64	1.006406e+002	100	1.759182e+001	1.779120e+001	522	5.500575e+001	54	7.706340e+000	8.154300e+000	0	0	0	0	0	1	0	0	21.3853	7.91456	1	2.10722e-011	1	0	79.2553	7.70634	1	0	79.2553	50.4627	50.4627	62.9586	0.910229	55.0057	7.70634	0	36.6849	0	0
DATA	76	1	76		66	Structural	0		1	1	DarkCorner	DarkCorner	DarkCorner		11762.8	207.039	0	1	2.635049e+001	8.726131e+000	0	0	66	1.034242e+002	102	1.771228e+001	1.704990e+001	525	5.501333e+001	54	7.403953e+000	7.413000e+000	0	0	0	0	0	1	0	0	24.1376	7.99333	1	1.21921e-013	1	0	79.2866	7.40395	1	0	79.2866	49.1849	49.1849	65.7422	0.916022	55.0133	7.40395	0	39.5242	0	0
DATA	77	1	77		66	Structural	0		1	1	DarkCorner	DarkCorner	DarkCorner		11788.3	207.123	0	1	2.636610e+001	8.674019e+000	2	0	64	1.037031e+002	102	1.532472e+001	1.704990e+001	528	5.411364e+001	53	7.040299e+000	7.413000e+000	0	0	0	0	0	1	0	0	24.3132	7.99865	1	8.71405e-014	1	0	79.3899	7.0403	1	0	79.3899	45.835	45.835	66.0211	0.922138	54.1136	7.0403	0	39.8625	0	0
DATA	78	1	78		66	Structural	0		1	1	DarkCorner	DarkCorner	DarkCorner		11813.6	207.2	0	1	2.637252e+001	8.619886e+000	0	0	65	1.040000e+002	105	1.615259e+001	1.779120e+001	521	5.490019e+001	54	7.355899e+000	7.413000e+000	0	0	0	0	0	1	0	0	24.4882	8.00398	1	6.23085e-014	1	0	79.5118	7.3559	1	0	79.5118	49.1849	49.1849	66.318	0.928548	54.9002	7.3559	0	40.2225	0	0
DATA	79	1	79		66	Structural	0		1	1	DarkCorner	DarkCorner	DarkCorner		11839	207.213	0	1	2.315562e+001	8.469239e+000	1	1	64	1.012813e+002	100.5	1.384778e+001	1.334340e+001	531	5.533522e+001	55	7.789486e+000	7.413000e+000	0	0	0	0	0	1	0	0	21.6595	7.92202	1	1.27471e-011	1	0	79.6218	7.78949	1	0	79.6218	48.5334	48.5334	63.5992	0.935387	55.3352	7.78949	0	37.5723	0	0
DATA	80	1	80		66	Structural	0		1	1	DarkCorner	DarkCorner	DarkCorner		11864.3	207.296	0	1	2.460233e+001	8.450667e+000	1	0	63	1.028254e+002	100	1.274760e+001	1.408470e+001	521	5.533013e+001	55	7.999425e+000	8.154300e+000	0	0	0	0	0	1	0	0	23.189	7.96519	1	7.38231e-013	1	0	79.6364	7.99943	1	0	79.6364	51.0895	51.0895	65.1434	0.942552	55.3301	7.99943	0	39.1879	0	0
DATA	81	1	81		66	Structural	0		1	1	DarkCorner	DarkCorner	DarkCorner		11889.8	207.465	0	1	2.275589e+001	8.336037e+000	2	0	65	1.013692e+002	100	1.344499e+001	1.334340e+001	536	5.560261e+001	56	7.707304e+000	8.154300e+000	0	0	0	0	0	1	0	0	21.623	7.92102	1	1.36313e-011	1	0	79.7463	7.7073	1	0	79.7463	47.5395	47.5395	63.6872	0.950214	55.6026	7.7073	0	37.8076	0	0
DATA	82	1	82		66	Structural	0		1	1	DarkCorner	DarkCorner	DarkCorner		11915.1	207.89	0	1	2.063898e+001	8.215797e+000	2	0	65	9.970769e+001	97	1.511593e+001	1.408470e+001	524	5.579008e+001	55	7.471157e+000	8.154300e+000	0	0	0	0	0	1	0	0	19.7769	7.87263	1	3.80373e-010	1	0	79.9308	7.47116	1	0	79.9308	46.8651	46.8651	62.0257	0.958231	55.7901	7.47116	0	36.2233	0	0
DATA	83	1	83		66	Structural	0		1	1	DarkCorner	DarkCorner	DarkCorner		11940.7	207.897	0	1	3.706444e+001	8.708938e+000	2	0	64	1.158594e+002	116	1.541167e+001	1.556730e+001	527	5.671537e+001	56	8.234596e+000	8.524950e+000	0	0	0	0	0	1	0	0	35.8384	8.42086	1	9.40547e-024	1	0	80.021	8.2346	1	0	80.021	45.835	45.835	78.1774	0.966922	56.7154	8.2346	0	52.4611	0	0
DATA	84	1	84		260	BrightCorner	0		0	1	GE_BrightCorner	GE_BrightCorner	GE_BrightCorner		11966.2	208.527	0	1	9.146211e+002	9.179474e+001	4	0	63	9.727937e+002	963	9.325877e+001	7.857780e+001	502	5.636454e+001	56	7.980551e+000	7.968975e+000	0	0	0	0	0	0	0	0	892.683	89.593	1	4.86634e-197	1	1	80.1102	7.98055	1	0	80.1102	48.8603	48.8603	935.112	0.976015	56.3645	7.98055	0	909.48	0	0
DATA	85	1	85		260	BrightCorner	0		0	1	GE_BrightCorner	GE_BrightCorner	GE_BrightCorner		11991.5	208.5	0	1	8.211886e+002	8.248194e+001	1	0	67	8.896567e+002	883	1.341722e+002	1.156428e+002	528	5.630492e+001	56	8.308783e+000	8.154300e+000	0	0	0	0	0	0	0	0	809.458	81.3037	1	3.49201e-191	1	1	80.1986	8.30878	1	0	80.1986	49.1849	49.1849	851.975	0.985715	56.3049	8.30878	0	826.437	0	0
DATA	86	2	1		260	BrightCorner	0		0	1	GE_BrightCorner	GE_BrightCorner	GE_BrightCorner		9870.95	209.919	0	1	1.222863e+003	1.226565e+002	2	1	64	1.054359e+003	1047	1.124104e+002	9.729563e+001	210	5.611905e+001	56	8.566102e+000	9.636900e+000	0	0	0	0	0	0	0	0	978.594	98.1557	1	1.54066e-202	1	1	75.7651	8.5661	1	0	75.7651	46.8651	46.8651	1016.68	0.800248	56.119	8.5661	0	998.004	0	0
DATA	87	2	2		66	Structural	0		1	1	DarkCorner	DarkCorner	DarkCorner		9895.86	209.052	0	1	1.683598e+001	9.753592e+000	2	0	64	8.914063e+001	88.5	1.400325e+001	1.130482e+001	221	5.589593e+001	56	7.931126e+000	8.154300e+000	0	0	0	0	0	1	0	0	13.3539	7.7363	1	1.13455e-005	1	0	75.7868	7.93113	1	0	75.7868	48.8603	48.8603	51.4586	0.793174	55.8959	7.93113	0	32.5404	0	0
DATA	88	2	3		66	Structural	0		1	1	DarkCorner	DarkCorner	DarkCorner		9921.53	209.387	0	1	1.213554e+001	9.763847e+000	2	0	62	8.535484e+001	88	1.300453e+001	1.167547e+001	208	5.516827e+001	55	7.586255e+000	7.413000e+000	0	0	0	0	0	0	0	0	9.54517	7.67972	1	0.00141802	1	0	75.8097	7.58625	1	0	75.8097	49.5074	49.5074	47.6728	0.786547	55.1683	7.58625	0	28.4938	0	0
DATA	89	2	4		66	Structural	0		1	1	DarkCorner	DarkCorner	DarkCorner		9946.71	209.113	0	1	1.296709e+001	9.846301e+000	1	0	65	8.595385e+001	85	1.446162e+001	1.482600e+001	223	5.500000e+001	54	7.591484e+000	6.671700e+000	0	0	0	0	0	1	0	0	10.1236	7.68712	1	0.000733557	1	0	75.8303	7.59148	1	0	75.8303	44.7812	44.7812	48.2718	0.780712	55	7.59148	0	28.8473	0	0
DATA	90	2	5		66	Structural	0		1	1	DarkCorner	DarkCorner	DarkCorner		9972.04	209.756	9.87183	1	9.871831e+000	9.857622e+000	1	0	64	8.189063e+001	81.5	1.372533e+001	1.427002e+001	219	5.519178e+001	55	7.212993e+000	6.671700e+000	0	0	0	0	0	0	0	0	6.04332	7.6441	0	0.0410861	1	0	75.8473	7.21299	1	0	75.8473	49.5074	49.5074	44.2086	0.77545	55.1918	7.21299	0	24.5321	0	0
DATA	91	2	6		66	Structural	0		1	1	DarkCorner	DarkCorner	DarkCorner		9997.49	209.533	0	1	1.467548e+001	9.995093e+000	0	0	66	8.716667e+001	86	1.329729e+001	1.241677e+001	229	5.515721e+001	55	7.810345e+000	8.154300e+000	0	0	0	0	0	1	0	0	11.311	7.70366	1	0.000173952	1	0	75.8556	7.81035	1	0	75.8556	47.8731	47.8731	49.4847	0.770744	55.1572	7.81035	0	29.568	0	0
DATA	92	2	7		66	Structural	0		1	1	DarkCorner	DarkCorner	DarkCorner		10023.1	209.76	0	1	1.371923e+001	1.003483e+001	0	0	66	8.639394e+001	85.5	1.399877e+001	1.371405e+001	237	5.593671e+001	55	7.923375e+000	8.154300e+000	0	0	0	0	0	1	0	0	10.5167	7.6924	1	0.00046128	1	0	75.8772	7.92338	1	0	75.8772	47.8731	47.8731	48.7119	0.76657	55.9367	7.92338	0	28.5536	0	0
DATA	93	2	8		66	Structural	0		1	1	DarkCorner	DarkCorner	DarkCorner		10047.9	209.753	0	1	1.485970e+001	1.009693e+001	0	0	66	8.724242e+001	86.5	1.270622e+001	1.686457e+001	226	5.650442e+001	56	8.832892e+000	8.895600e+000	0	0	0	0	0	1	0	0	11.3381	7.70406	1	0.000168119	1	0	75.9043	8.83289	1	0	75.9043	47.5395	47.5395	49.5604	0.76301	56.5044	8.83289	0	29.174	0	0
DATA	94	2	9		66	Structural	0		1	1	DarkCorner	DarkCorner	DarkCorner		10073.5	209.843	10.0749	1	1.007487e+001	1.007151e+001	5	0	60	8.296667e+001	83	1.161379e+001	1.186080e+001	220	5.685000e+001	56	8.586931e+000	8.895600e+000	0	0	0	0	0	0	0	0	7.03348	7.65256	0	0.0177377	1	0	75.9332	8.58693	1	0	75.9332	47.5395	47.5395	45.2847	0.759823	56.85	8.58693	0	24.6662	0	0
DATA	95	2	10		66	Structural	0		1	1	DarkCorner	DarkCorner	DarkCorner		10099.4	210.427	0	1	1.157350e+001	1.013134e+001	3	0	61	8.473770e+001	83	1.225820e+001	1.037820e+001	204	5.485784e+001	54	8.508147e+000	9.080925e+000	0	0	0	0	0	0	0	0	8.76224	7.67038	1	0.00330772	1	0	75.9755	8.50815	1	0	75.9755	57.5363	57.5363	47.0557	0.757095	54.8578	8.50815	0	26.2025	0	0
DATA	96	2	11	unmapped	0		0	TTCAACGGGATATCCATGTCTAACAAGACCGCATGCAATATATCACAGCAGAATGCACTA	2	0	CUST_197606_PI248252247	CUST_197606_PI248252247	CUST_197606_PI248252247	Unknown	10124.6	210.244	0	1	4.291213e+001	1.096941e+001	0	1	64	1.084063e+002	106	1.605024e+001	1.742055e+001	210	5.693810e+001	56	8.294864e+000	8.710275e+000	0	0	0	0	0	0	0	0	32.3913	8.28004	1	9.85717e-021	1	0	76.0149	8.29486	1	0	76.0149	50.4627	50.4627	70.7242	0.754829	56.9381	8.29486	0	49.6542	0	0
DATA	97	2	12	unmapped	0		0	AGGTGGATGCTTTCGTCGTAACTGTTACGCGGGTGAGAACTATATTCACCACCGCTGCCA	4	0	CUST_186542_PI248252247	CUST_186542_PI248252247	CUST_186542_PI248252247	Unknown	10150.1	210.5	0	1	2.303961e+001	1.037924e+001	3	2	59	9.340678e+001	93	1.080728e+001	1.037820e+001	215	5.632093e+001	56	8.217503e+000	8.154300e+000	0	0	0	0	0	0	0	0	17.3479	7.81515	1	2.43702e-008	1	0	76.0589	8.2175	1	0	76.0589	56.9804	56.9804	55.7248	0.752959	56.3209	8.2175	0	34.4352	0	0
DATA	98	2	13	unmapped	0		0	TCAACATATGCGGCGGCATGTGCAGCTTCGAATATCACTGTCAACTCGACATTGACTACA	6	0	CUST_133687_PI248252247	CUST_133687_PI248252247	CUST_133687_PI248252247	Unknown	10175.5	210.5	0	1	7.102165e+004	7.102172e+003	0	0	68	5.344585e+004	52591.5	6.042425e+003	7.535496e+003	214	5.778037e+001	58	7.611049e+000	7.968975e+000	0	0	1	0	0	0	0	0	53369.7	5336.98	1	0	1	1	76.1069	7.61105	1	0	76.1069	57.5363	57.5363	53408.2	0.751457	57.7804	7.61105	0	53386.7	0	0
DATA	99	2	14	unmapped	0		0	AAAGAAAATGCTATCAAACGGGCAGCTGCTGCTCAAAAGAAAAAGGAAGAGCTTGAGCTT	8	0	CUST_216705_PI248252247	CUST_216705_PI248252247	CUST_216705_PI248252247	Unknown	10200.9	210.239	0	1	6.274809e+003	6.275631e+002	0	1	65	4.784046e+003	4697	5.216614e+002	6.167616e+002	214	5.857009e+001	58	9.057057e+000	1.037820e+001	0	0	0	0	0	0	0	0	4707.9	470.851	1	1.19121e-296	1	1	76.1505	9.05706	1	0	76.1505	46.8651	46.8651	4746.36	0.750285	58.5701	9.05706	0	4724.66	0	0
DATA	100	2	15	unmapped	0		0	GATTTGACAACAACGTGACCAATATCTCGAACTTACATTCTCGCTCTCTCAATGTTGCAG	10	0	CUST_42345_PI248252247	CUST_42345_PI248252247	CUST_42345_PI248252247	Unknown	10226.5	210.176	0	1	8.409344e+002	8.470588e+001	0	1	65	7.064308e+002	703	9.394130e+001	9.414510e+001	217	5.546544e+001	54	8.471628e+000	8.895600e+000	0	0	0	0	0	0	0	0	630.242	63.4832	1	3.21361e-176	1	1	76.1886	8.47163	1	0	76.1886	48.8603	48.8603	668.749	0.749455	55.4654	8.47163	0	646.838	0	0
DATA	101	2	16	unmapped	0		0	TATGGGACACCGGGTACATCGACCTTTTCTACTATCCCCCCTCATGTCTCAATGGCCCAT	12	0	CUST_196268_PI248252247	CUST_196268_PI248252247	CUST_196268_PI248252247	Unknown	10251.8	210.253	0	1	6.004289e+003	6.005151e+002	0	0	65	4.573154e+003	4431	6.395685e+002	6.197268e+002	214	5.600467e+001	55	7.755354e+000	8.154300e+000	0	0	0	0	0	0	0	0	4496.92	449.756	1	6.66351e-294	1	1	76.2382	7.75535	1	0	76.2382	48.8603	48.8603	4535.47	0.748951	56.0047	7.75535	0	4513.36	0	0
DATA	102	2	17	unmapped	0		0	TGCTGGGGTCACGTCCGAAAATCCCTTTGACAGTCTCCTGGACGCGGGGCATACGGCTCA	14	0	CUST_132967_PI248252247	CUST_132967_PI248252247	CUST_132967_PI248252247	Unknown	10277	210.545	0	1	4.603415e+002	4.714569e+001	1	0	61	4.209672e+002	412	6.174922e+001	6.597570e+001	210	5.871429e+001	58	8.009222e+000	8.154300e+000	0	0	0	0	0	0	0	0	344.684	35.3007	1	2.939e-140	1	1	76.2833	8.00922	1	0	76.2833	55.8519	55.8519	383.285	0.748757	58.7143	8.00922	0	360.979	0	0
DATA	103	2	18	unmapped	0		0	TGAGAAACGAGAGCGGAGCCGTCTGCGCTGCCTTGCTGTGATAGATCTATGCTAATATCT	16	0	CUST_11169_PI248252247	CUST_11169_PI248252247	CUST_11169_PI248252247	Unknown	10302.5	210.648	0	1	6.989068e+001	1.234518e+001	0	0	66	1.286667e+002	128	1.869046e+001	1.704990e+001	214	5.672430e+001	56	7.774019e+000	7.413000e+000	0	0	0	0	0	0	0	0	52.3354	9.24429	1	1.08198e-037	1	1	76.3313	7.77402	1	0	76.3313	57.5363	57.5363	90.9847	0.748818	56.7243	7.77402	0	68.4866	0	0
DATA	104	2	19	unmapped	0		0	ACATCGTTCTTGTCCTGATCATTGATATCATGTTTGGGAGTGCAGCTAACACGGTCACGA	18	0	CUST_197272_PI248252247	CUST_197272_PI248252247	CUST_197272_PI248252247	Unknown	10327.7	210.757	0	1	1.651176e+003	1.654307e+002	0	0	64	1.313328e+003	1298	1.799769e+002	1.947766e+002	212	5.581604e+001	54	8.351810e+000	9.080925e+000	0	0	0	0	0	0	0	0	1236.95	123.929	1	1.44582e-216	1	1	76.3796	8.35181	1	0	76.3796	48.8603	48.8603	1275.65	0.749132	55.816	8.35181	0	1252.96	0	0
DATA	105	2	20	unmapped	0		0	ATTACCTGCAAACAGTATACTGACTTATCTCCTCAGTAGCTCTGTATCTGGTTTCTGCGT	20	0	CUST_156537_PI248252247	CUST_156537_PI248252247	CUST_156537_PI248252247	Unknown	10353.4	211	0	1	8.938332e+002	8.995937e+001	0	0	65	7.465385e+002	749	1.171690e+002	1.297275e+002	204	5.574510e+001	55	7.579056e+000	7.413000e+000	0	0	0	0	0	0	0	0	670.113	67.4431	1	6.93185e-180	1	1	76.4258	7.57906	1	0	76.4258	48.5334	48.5334	708.856	0.749707	55.7451	7.57906	0	685.986	0	0
DATA	106	2	21	unmapped	0		0	ATTGAAATTCGCAACGTGAATACTGGAAGGCTAGTTCAAGTCATCGAAGGGCAGGATATA	22	0	CUST_188779_PI248252247	CUST_188779_PI248252247	CUST_188779_PI248252247	Unknown	10378.7	211.077	0	1	1.363332e+003	1.367107e+002	0	0	66	1.099636e+003	1076	1.627259e+002	1.666072e+002	205	5.628293e+001	56	8.115463e+000	8.154300e+000	0	0	0	0	0	0	0	0	1023.15	102.599	1	3.32764e-205	1	1	76.4821	8.11546	1	0	76.4821	49.1849	49.1849	1061.95	0.750481	56.2829	8.11546	0	1038.91	0	0
DATA	107	2	22	unmapped	0		0	TGCATTCCAAATGCTGTATCAGTCACAAAACATGGCCAAGCCTTCCGATCCTGTCAAAAC	24	0	CUST_74950_PI248252247	CUST_74950_PI248252247	CUST_74950_PI248252247	Unknown	10404	211.319	0	1	1.091504e+003	1.096204e+002	0	0	65	8.967692e+002	903	1.311844e+002	1.482600e+002	206	5.432039e+001	54.5	7.074811e+000	7.413000e+000	0	0	0	0	0	0	0	0	820.241	82.3773	1	5.64143e-192	1	1	76.5283	7.07481	1	0	76.5283	58.0869	58.0869	859.087	0.751478	54.3204	7.07481	0	835.864	0	0
DATA	108	2	23	unmapped	0		0	ATCACGACCTAGCGATGCGTACGGCAATACAGCTGCAAATATAGGCGTATATATCTGTTA	26	0	CUST_172042_PI248252247	CUST_172042_PI248252247	CUST_172042_PI248252247	Unknown	10429.5	211.352	0	1	2.145105e+005	2.145105e+004	0	2	64	1.615284e+005	159205	1.413543e+004	1.263175e+004	198	5.648485e+001	56	7.943792e+000	8.154300e+000	0	0	1	0	0	0	0	0	161452	16145.2	1	0	1	1	76.5812	7.94379	1	0	76.5812	57.5363	57.5363	161491	0.752652	56.4848	7.94379	0	161467	0	0
DATA	109	2	24	unmapped	0		0	GAGGACAAGGTAAATAATAAATGAGCGGATGGGTGATCAGATTGAGAGGTACGTATAGGT	28	0	CUST_111817_PI248252247	CUST_111817_PI248252247	CUST_111817_PI248252247	Unknown	10454.6	211.427	0	1	1.315881e+001	1.019179e+001	0	1	63	8.658730e+001	85	1.226145e+001	1.260210e+001	200	5.751000e+001	57.5	7.537504e+000	6.671700e+000	0	0	0	0	0	0	0	0	9.92159	7.68449	1	0.000926339	1	0	76.6657	7.5375	1	0	76.6657	57.5363	57.5363	48.9053	0.753989	57.51	7.5375	0	25.3487	0	0
DATA	110	2	25	unmapped	0		0	CAGAAATCCATTGGGACTCGGCTTCTTCAGCACGCTGTCTGCTTTCCTCTTCCAGCCTAG	30	0	CUST_148656_PI248252247	CUST_148656_PI248252247	CUST_148656_PI248252247	Unknown	10480.4	211.427	0	1	1.688168e+002	1.966513e+001	0	0	64	2.042656e+002	201	3.411849e+001	3.484110e+001	206	5.630097e+001	56	8.231806e+000	8.710275e+000	0	0	0	0	0	0	0	0	127.545	14.8575	1	1.79246e-082	1	1	76.7205	8.23181	1	0	76.7205	57.5363	57.5363	166.584	0.755524	56.301	8.23181	0	142.864	0	0
DATA	111	2	26	unmapped	0		0	TGTACACTGGCATCATTGAACTTGCCGTAACTCTGACCATTTATATCAGCCATCTTTCAT	32	0	CUST_189874_PI248252247	CUST_189874_PI248252247	CUST_189874_PI248252247	Unknown	10506	211.553	0	1	1.175512e+003	1.179811e+002	0	0	61	9.669180e+002	933	1.318658e+002	1.363992e+002	209	5.557416e+001	55	8.212649e+000	8.895600e+000	0	0	0	0	0	0	0	0	890.118	89.3374	1	7.23494e-197	1	1	76.8	8.21265	1	0	76.8	49.1849	49.1849	929.236	0.757218	55.5742	8.21265	0	905.357	0	0
DATA	112	2	27	unmapped	0		0	CTATCAAGCGTTTTGTGCGCCAATTATCAAGCACCTGTTTGGTGCTCGTCAGATTAGGTA	34	0	CUST_79897_PI248252247	CUST_79897_PI248252247	CUST_79897_PI248252247	Unknown	10531	211.455	0	1	3.515711e+001	1.063780e+001	0	0	62	1.036129e+002	102.5	1.567326e+001	1.612328e+001	200	5.488500e+001	55	8.240223e+000	8.895600e+000	0	0	0	0	0	0	0	0	26.6834	8.07385	1	8.76125e-016	1	0	76.9295	8.24022	1	0	76.9295	55.8519	55.8519	65.9309	0.758977	54.885	8.24022	0	41.9039	0	0
DATA	113	2	28	unmapped	0		0	TTGCGCTTGCCCCAGCATGCCTGCCTTGAAGGAAGTCTGTACGCAGGCCGCACACGATTT	36	0	CUST_49746_PI248252247	CUST_49746_PI248252247	CUST_49746_PI248252247	Unknown	10556.5	211.5	0	1	3.638232e+002	3.773541e+001	2	0	66	3.538030e+002	347	4.823380e+001	5.689477e+001	209	5.553110e+001	55	8.016224e+000	8.154300e+000	0	0	0	0	0	0	0	0	276.841	28.7137	1	2.77456e-127	1	1	76.9618	8.01622	1	0	76.9618	57.5363	57.5363	316.121	0.760922	55.5311	8.01622	0	291.945	0	0
DATA	114	2	29	unmapped	0		0	AAACGATGCCTAGACTCTAGGAGGTAGTTTATGTTTGGTTTCCTAGAGACGAGCAGTGTG	38	0	CUST_122077_PI248252247	CUST_122077_PI248252247	CUST_122077_PI248252247	Unknown	10582.4	210.841	0	1	2.525102e+003	2.527077e+002	0	0	64	2.003469e+003	2003.5	2.911822e+002	2.768755e+002	228	5.474123e+001	54	8.053164e+000	8.895600e+000	0	0	0	0	0	0	0	0	1926.45	192.796	1	4.18351e-243	1	1	77.0165	8.05316	1	0	77.0165	47.2035	47.2035	1965.79	0.76292	54.7412	8.05316	0	1941.47	0	0
DATA	115	2	30	unmapped	0		0	TGCAATTCACTTTGTTCATGGCTAAATCTATCGGCCCCATTGCTTTGATTGGGTTGACAC	40	0	CUST_84601_PI248252247	CUST_84601_PI248252247	CUST_84601_PI248252247	Unknown	10607.7	211.182	0	1	2.221218e+003	2.223450e+002	0	0	65	1.776569e+003	1763	2.347461e+002	2.572311e+002	207	5.578744e+001	56	7.419028e+000	7.413000e+000	0	0	0	0	0	0	0	0	1699.49	170.12	1	1.35318e-235	1	1	77.075	7.41903	1	0	77.075	49.5074	49.5074	1738.89	0.765118	55.7874	7.41903	0	1714.43	0	0
DATA	116	2	31	unmapped	0		0	CTTCCGTTTGATAGAAGAGAGGAGTATGTATCAAATACATATCGACATAATCGACTTTCA	42	0	CUST_45807_PI248252247	CUST_45807_PI248252247	CUST_45807_PI248252247	Unknown	10632.6	211.573	0	0	2.124722e+001	1.015485e+001	1	0	63	9.339683e+001	91	1.739905e+001	1.890315e+001	204	5.506373e+001	55	8.141656e+000	7.413000e+000	0	0	0	0	0	0	0	0	16.3048	7.79265	1	1.32866e-007	1	0	77.0921	8.14166	1	0	77.0921	65	65	55.7148	0.767383	55.0637	8.14166	0	31.1218	0	0
DATA	117	2	32		1028	E1A	0		44	1	(+)E1A_r60_3	E1A_r60_3	E1A_r60_3		10658	211.545	0	1	1.430892e+001	1.000277e+001	1	0	61	8.816393e+001	86	1.447778e+001	1.408470e+001	214	5.584112e+001	56	8.167437e+000	8.154300e+000	0	0	0	0	0	1	0	0	11.0139	7.69936	1	0.000252017	1	0	77.15	8.16744	1	0	77.15	55.8519	55.8519	50.4819	0.769722	55.8411	8.16744	0	25.7585	0	0
DATA	118	2	33	unmapped	0		0	ACTTATCTGGGTAGCGAAACGACTGATAGCGAGACATCGACCGGAAGGCCCACCACAAGC	46	0	CUST_146838_PI248252247	CUST_146838_PI248252247	CUST_146838_PI248252247	Unknown	10683.5	211.648	0	1	7.430773e+002	7.496017e+001	0	2	64	6.509375e+002	642.5	9.358552e+001	9.303315e+001	211	5.663981e+001	56	8.435928e+000	8.895600e+000	0	0	0	0	0	0	0	0	573.781	57.8819	1	1.29935e-170	1	1	77.156	8.43593	1	0	77.156	57.5363	57.5363	613.255	0.772169	56.6398	8.43593	0	588.404	0	0
DATA	119	2	34	unmapped	0		0	ATTCATTCATTCGATCGGTAATCCTCATGAAAGCCATCGCTGGCTCATCACAAGACTAGG	48	0	CUST_73154_PI248252247	CUST_73154_PI248252247	CUST_73154_PI248252247	Unknown	10708.5	212	0	1	3.486105e+001	1.043607e+001	1	0	61	1.041475e+002	104	1.727314e+001	1.704990e+001	204	5.527451e+001	55	7.509806e+000	7.413000e+000	0	0	0	0	0	0	0	0	27.006	8.08457	1	4.64685e-016	1	0	77.1415	7.50981	1	0	77.1415	54.1152	54.1152	66.4655	0.774676	55.2745	7.50981	0	41.491	0	0
DATA	120	2	35	unmapped	0		0	GAAAATGATTCAATAGCTCAATTAGTCTCTAATTCAGGTTCGGCTTCCTGCTTACAAGCG	50	0	CUST_218125_PI248252247	CUST_218125_PI248252247	CUST_218125_PI248252247	Unknown	10734.1	212.329	0	1	2.528941e+001	1.012432e+001	1	0	64	9.679688e+001	94	1.617678e+001	1.575262e+001	207	5.549275e+001	55	7.560673e+000	8.154300e+000	0	0	0	0	0	0	0	0	19.6575	7.86964	1	4.69625e-010	1	0	77.1394	7.56067	1	0	77.1394	47.8731	47.8731	59.1149	0.7773	55.4928	7.56067	0	34.0186	0	0
DATA	121	2	36	unmapped	0		0	AGGAAACTATTATATCGTGCCGTGGCAAGTTATTTGCACTAAGCCCGGAAAATCAATGGA	52	0	CUST_214334_PI248252247	CUST_214334_PI248252247	CUST_214334_PI248252247	Unknown	10759.6	212.729	0	1	2.013774e+003	2.016142e+002	0	0	64	1.647859e+003	1621	2.156805e+002	2.123824e+002	205	5.513171e+001	54	7.720435e+000	8.895600e+000	0	0	0	0	0	0	0	0	1570.72	157.257	1	7.10799e-231	1	1	77.139	7.72044	1	0	77.139	47.5395	47.5395	1610.18	0.779988	55.1317	7.72044	0	1584.96	0	0
DATA	122	2	37	unmapped	0		0	TCTTCAGTTGACTGTGTAGAAGCATCAATCTGAATGTCAGACTGGCTGGAATCAGCCTTG	54	0	CUST_169791_PI248252247	CUST_169791_PI248252247	CUST_169791_PI248252247	Unknown	10784.9	212.386	0	0	1.353734e+001	9.830842e+000	1	0	63	8.769841e+001	85	1.320879e+001	1.371405e+001	200	5.619000e+001	56	7.987044e+000	7.413000e+000	0	0	0	0	0	0	0	0	10.5941	7.69346	1	0.000420415	1	0	77.1043	7.98704	1	0	77.1043	65	65	50.0164	0.782584	56.19	7.98704	0	24.6969	0	0
DATA	123	2	38	unmapped	0		0	CCGAGTTTCGGGAATACAATAACTTGTTCGAGCACTGTCAATCACGCTCCAACATCATTG	56	0	CUST_72403_PI248252247	CUST_72403_PI248252247	CUST_72403_PI248252247	Unknown	10810.4	212.427	0	1	3.004689e+001	1.015801e+001	0	1	63	1.006667e+002	103	1.451918e+001	1.445535e+001	215	5.622326e+001	56	8.262991e+000	9.266250e+000	0	0	0	0	0	0	0	0	23.596	7.97714	1	3.41913e-013	1	0	77.0707	8.26299	1	0	77.0707	57.5363	57.5363	62.9847	0.785305	56.2233	8.26299	0	37.5594	0	0
DATA	124	2	39	unmapped	0		0	AAAGGTTGAAGCTAAAGGTCCCACTCCTACAAACCCCGCGAAGAAGTTGTAGAGATTACT	58	0	CUST_160931_PI248252247	CUST_160931_PI248252247	CUST_160931_PI248252247	Unknown	10836.1	213.206	0	1	5.837308e+003	5.838109e+002	0	0	66	4.677939e+003	4496.5	8.947056e+002	1.030222e+003	188	5.540957e+001	56	6.534754e+000	6.671700e+000	0	0	0	0	0	0	0	0	4600.91	460.154	1	2.84167e-295	1	1	77.0289	6.53475	1	0	77.0289	46.5243	46.5243	4640.26	0.78819	55.4096	6.53475	0	4614.72	0	0
DATA	125	2	40	unmapped	0		0	GAGAAGTTCGACGGTAATCTCCGCCAAGTGCTGCATGAATGGTGCTAGCAATAGACGAGG	60	0	CUST_165994_PI248252247	CUST_165994_PI248252247	CUST_165994_PI248252247	Unknown	10860.7	212.667	0	1	1.894872e+001	9.820682e+000	0	0	66	9.198485e+001	94	1.351067e+001	1.408470e+001	214	5.493458e+001	55	8.207715e+000	8.154300e+000	0	0	0	0	0	0	0	0	14.9845	7.7661	1	1.03996e-006	1	0	77.0004	8.20772	1	0	77.0004	48.8603	48.8603	54.3028	0.790791	54.9346	8.20772	0	28.6806	0	0
DATA	126	2	41	unmapped	0		0	GCGAAAGGGGCTGGGCAGAGAAGATAAGAAGGATAAGAAGCAGCAGCCGCAATCCAAGTT	62	0	CUST_83902_PI248252247	CUST_83902_PI248252247	CUST_83902_PI248252247	Unknown	10887	213.258	0	1	6.408644e+003	6.409363e+002	0	0	65	5.164077e+003	4873	7.966459e+002	8.539776e+002	199	5.613065e+001	56	8.548319e+000	9.266250e+000	0	0	0	0	0	0	0	0	5087.1	508.767	1	2.71277e-301	1	1	76.9762	8.54832	1	0	76.9762	45.835	45.835	5126.39	0.793787	56.1307	8.54832	0	5100.67	0	0
DATA	127	2	42	unmapped	0		0	AATATATCAGGGGAATGGGATTTGGCTTCGTCACCTGGCCAGGTGAGAATCAACGTACAA	64	0	CUST_91531_PI248252247	CUST_91531_PI248252247	CUST_91531_PI248252247	Unknown	10912.4	213.232	0	1	1.650510e+003	1.653280e+002	1	1	63	1.391794e+003	1339	1.909956e+002	1.957032e+002	200	5.434500e+001	54	6.873295e+000	6.671700e+000	0	0	0	0	0	0	0	0	1314.8	131.701	1	3.19638e-220	1	1	76.9939	6.8733	1	0	76.9939	46.8651	46.8651	1354.11	0.796602	54.345	6.8733	0	1328.3	0	0
DATA	128	2	43	unmapped	0		0	TTGCAATAACAACCGCTTTCTTCAACAACCTCTGGTCAACATATTACAAACGTACCATGG	66	0	CUST_92218_PI248252247	CUST_92218_PI248252247	CUST_92218_PI248252247	Unknown	10938	213.125	0	1	5.270036e+002	5.355543e+001	3	0	64	4.983125e+002	493	6.839959e+001	6.634635e+001	194	5.607732e+001	56	7.398305e+000	7.413000e+000	0	0	0	0	0	0	0	0	421.309	42.8145	1	3.42523e-152	1	1	77.0031	7.39831	1	0	77.0031	45.4864	45.4864	460.63	0.799443	56.0773	7.39831	0	434.737	0	0
DATA	129	2	44	unmapped	0		0	CTGCGAAAAAGTCTCTGAATGCACTGGTCGAGAGGTTCAATCTTTGAATCTAGTCGCACG	68	0	CUST_92027_PI248252247	CUST_92027_PI248252247	CUST_92027_PI248252247	Unknown	10963.3	213.286	0	1	1.388964e+003	1.392208e+002	0	0	64	1.191391e+003	1139	2.145811e+002	2.572311e+002	192	5.610417e+001	56	8.346525e+000	8.895600e+000	0	0	0	0	0	0	0	0	1114.38	111.698	1	2.56196e-210	1	1	77.0083	8.34653	1	0	77.0083	47.2035	47.2035	1153.71	0.802312	56.1042	8.34653	0	1127.73	0	0
DATA	130	2	45	unmapped	0		0	ACTCACCTTGCCTTCTATTCGCATCATATGTCATGCTATGCTTGTTTGGTAATAACTCCA	70	0	CUST_189593_PI248252247	CUST_189593_PI248252247	CUST_189593_PI248252247	Unknown	10988.4	212.873	0	1	1.410953e+004	1.410985e+003	0	0	65	1.143631e+004	10929	1.848346e+003	1.954808e+003	196	5.729082e+001	57	7.806120e+000	7.413000e+000	0	0	0	0	0	0	0	0	11359.3	1135.96	1	0	1	1	77.0056	7.80612	1	0	77.0056	47.5395	47.5395	11398.6	0.80508	57.2908	7.80612	0	11372.6	0	0
DATA	131	2	46	unmapped	0		0	CAGTCTGTACGACCTCAAGAAGCGATTTGATCGTGAGCTTGATGGTCTCTTCTTTACTCA	72	0	CUST_44501_PI248252247	CUST_44501_PI248252247	CUST_44501_PI248252247	Unknown	11013.5	212.526	0	1	1.015398e+002	1.385899e+001	1	2	63	1.590159e+002	161	1.942935e+001	1.779120e+001	217	5.592166e+001	56	8.127932e+000	9.636900e+000	0	0	0	0	0	0	0	0	82.0322	11.1964	1	9.34368e-059	1	1	76.9837	8.12793	1	0	76.9837	50.4627	50.4627	121.334	0.807881	55.9217	8.12793	0	95.2234	0	0
DATA	132	2	47	unmapped	0		0	CTTCGTTCGTCGTTGTGCTGGATGATGGACGGGTGGATCGATTGATATGTTCATTATTTT	74	0	CUST_172050_PI248252247	CUST_172050_PI248252247	CUST_172050_PI248252247	Unknown	11038.9	212.614	0	1	2.775353e+005	2.775353e+004	0	0	64	2.250985e+005	216652	2.694200e+004	3.212640e+004	206	5.617476e+001	56	7.336414e+000	7.413000e+000	0	0	1	0	0	0	0	0	225021	22502.1	1	0	1	1	77.0032	7.33641	1	0	77.0032	57.259	57.259	225061	0.810785	56.1748	7.33641	0	225035	0	0
DATA	133	2	48	unmapped	0		0	GGTAGGAACACAAGTGCTATAGGGTGGTTTTTCACAAGGGCTACATCCAGTCGTTGGTGT	76	0	CUST_97166_PI248252247	CUST_97166_PI248252247	CUST_97166_PI248252247	Unknown	11064.5	212.648	0	1	2.856802e+001	9.790761e+000	1	0	65	1.002769e+002	104	1.824273e+001	1.779120e+001	211	5.612322e+001	55	8.568157e+000	8.895600e+000	0	0	0	0	0	0	0	0	23.2461	7.96686	1	6.62771e-013	1	0	77.0308	8.56816	1	0	77.0308	57.5363	57.5363	62.5949	0.813712	56.1232	8.56816	0	36.3545	0	0
DATA	134	2	49	unmapped	0		0	TGAATGATACCCTATGTATCGTTACAACCTTGATCATGCCTATCGCATCTACTGATGAAA	78	0	CUST_150795_PI248252247	CUST_150795_PI248252247	CUST_150795_PI248252247	Unknown	11089.8	213.292	0	1	5.198940e+003	5.199777e+002	0	0	65	4.323046e+003	4154	6.117368e+002	6.997872e+002	200	5.382500e+001	55	7.598887e+000	8.154300e+000	0	0	0	0	0	0	0	0	4245.97	424.665	1	1.84045e-290	1	1	77.0772	7.59889	1	0	77.0772	47.2035	47.2035	4285.36	0.816699	53.825	7.59889	0	4259.06	0	0
DATA	135	2	50		0		0		80	1	ETG02_36680	ETG02_36680	ETG02_36680		11115.1	213.386	0	1	9.417549e+000	9.344834e+000	3	0	61	8.483607e+001	83	1.390705e+001	1.186080e+001	201	5.499005e+001	54	8.101845e+000	8.895600e+000	0	0	0	0	0	0	0	0	7.71876	7.65916	1	0.00941161	1	0	77.1173	8.10185	1	0	77.1173	57.259	57.259	47.1541	0.819615	54.99	8.10185	0	20.796	1	0
DATA	136	2	51	unmapped	0		0	CTATCAGCAACTTTCTGCTGATCCTAACTCACTGGCTAACCTTGATCAAGATCTTCCGAA	82	0	CUST_24342_PI248252247	CUST_24342_PI248252247	CUST_24342_PI248252247	Unknown	11140.4	213.027	0	1	1.687669e+003	1.690210e+002	0	1	62	1.465258e+003	1431.5	1.807938e+002	1.693870e+002	217	5.463594e+001	54	7.868785e+000	7.413000e+000	0	0	0	0	0	0	0	0	1388.1	139.019	1	1.80056e-223	1	1	77.1601	7.86878	1	0	77.1601	48.5334	48.5334	1427.58	0.822494	54.6359	7.86878	0	1401.17	0	0
DATA	137	2	52	unmapped	0		0	GTCGAATATATACGAACGGATGTAACGGCTCTTGTCTTAGTATCAAGCACTATTGAGCAG	84	0	CUST_89373_PI248252247	CUST_89373_PI248252247	CUST_89373_PI248252247	Unknown	11165.9	213.386	0	1	5.455029e+004	5.455036e+003	0	0	66	4.510799e+004	43248.3	6.832796e+003	8.833266e+003	199	5.542714e+001	55	7.862034e+000	8.154300e+000	0	0	1	0	0	0	0	0	45030.8	4503.09	1	0	1	1	77.1918	7.86203	1	0	77.1918	57.259	57.259	45070.3	0.825491	55.4271	7.86203	0	45043.9	0	0
DATA	138	2	53	unmapped	0		0	GAACAACTACGATTATTTATAGGTTTGATGTTGAAACGAAGGGTGCTCCAGGCAGCCAGA	86	0	CUST_190930_PI248252247	CUST_190930_PI248252247	CUST_190930_PI248252247	Unknown	11191.4	213.427	0	1	4.089641e+001	1.006611e+001	0	0	64	1.111094e+002	109.5	1.635433e+001	1.890315e+001	200	5.498000e+001	54	7.749184e+000	8.154300e+000	0	0	0	0	0	0	0	0	33.8814	8.33945	1	4.87614e-022	1	0	77.228	7.74918	1	0	77.228	57.5363	57.5363	73.4274	0.828469	54.98	7.74918	0	46.934	0	0
DATA	139	2	54	unmapped	0		0	CATAAATATGAAAGAAGGGTATGACTGCTATCCCCACGTCACCAGGCCTGAACTGACTTT	88	0	CUST_32960_PI248252247	CUST_32960_PI248252247	CUST_32960_PI248252247	Unknown	11216.2	213.123	0	1	2.376940e+001	9.469231e+000	1	0	65	9.703077e+001	98	1.446328e+001	1.260210e+001	205	5.435122e+001	53	7.178642e+000	7.413000e+000	0	0	0	0	0	0	0	0	19.7606	7.87222	1	3.91472e-010	1	0	77.2701	7.17864	1	0	77.2701	47.8731	47.8731	59.3488	0.831347	54.3512	7.17864	0	32.8226	0	0
DATA	140	2	55	unmapped	0		0	AGGATATCTGTAATATATATGTGTAATATGATCACTGATAATCAACCATATAAAAGTGAT	90	0	CUST_26159_PI248252247	CUST_26159_PI248252247	CUST_26159_PI248252247	Unknown	11241.8	213.4	0	1	7.480087e+001	1.180489e+001	4	0	61	1.397213e+002	142	1.724252e+001	1.704990e+001	207	5.587440e+001	56	6.834640e+000	6.671700e+000	0	0	0	0	0	0	0	0	62.4135	9.84995	1	1.88313e-045	1	1	77.3078	6.83464	1	0	77.3078	49.1849	49.1849	102.039	0.834396	55.8744	6.83464	0	75.4783	0	0
DATA	141	2	56		1028	E1A	0		92	1	(+)E1A_r60_a97	E1A_r60_a97	E1A_r60_a97		11267.4	213.675	0	1	2.085256e+003	2.087240e+002	1	0	63	1.823730e+003	1794	2.501613e+002	2.650147e+002	209	5.549761e+001	55	7.560095e+000	7.413000e+000	0	0	0	0	0	0	0	0	1746.37	174.804	1	3.1709e-237	1	1	77.3563	7.5601	1	0	77.3563	49.8279	49.8279	1786.05	0.837486	55.4976	7.5601	0	1759.46	0	1
DATA	142	2	57	unmapped	0		0	ATTTCATCTGTGGCAATGTCTACTAAACAGCCCAACGGATTACTCGTAAAGGATCTGCTC	94	0	CUST_200037_PI248252247	CUST_200037_PI248252247	CUST_200037_PI248252247	Unknown	11292.9	213.5	0	0	6.367940e+001	1.107878e+001	0	0	64	1.309531e+002	131	1.912733e+001	2.112705e+001	206	5.500485e+001	54.5	8.094863e+000	7.968975e+000	0	0	0	0	0	0	0	0	53.5251	9.31216	1	1.21556e-038	1	1	77.428	8.09486	1	0	77.428	65	65	93.2711	0.84054	55.0049	8.09486	0	66.6576	0	0
DATA	143	2	58	unmapped	0		0	CGTGCTCAAGCTCCAACGCCCTTCACAATCAAGGAATGTTCTAAATGTATGAATTACATT	96	0	CUST_174040_PI248252247	CUST_174040_PI248252247	CUST_174040_PI248252247	Unknown	11318.4	213.734	0	1	7.151619e+003	7.152190e+002	0	0	66	6.111212e+003	5843.5	1.125767e+003	1.256133e+003	200	5.460500e+001	54	7.702312e+000	8.154300e+000	0	0	0	0	0	0	0	0	6033.71	603.419	1	1.60733e-311	1	1	77.5067	7.70231	1	0	77.5067	50.7771	50.7771	6073.53	0.843684	54.605	7.70231	0	6046.9	0	0
DATA	144	2	59	unmapped	0		0	TTATTATTTCTGGATTATATGCAGGCAATACATCACTAGCCCTTAATTATTCTATCCAAT	98	0	CUST_28916_PI248252247	CUST_28916_PI248252247	CUST_28916_PI248252247	Unknown	11343.8	213.608	0	1	2.851620e+003	2.853040e+002	0	0	64	2.492406e+003	2398.5	3.723581e+002	3.949276e+002	211	5.581991e+001	55	8.627519e+000	9.266250e+000	0	0	0	0	0	0	0	0	2414.81	241.601	1	1.21277e-256	1	1	77.596	8.62752	1	0	77.596	49.1849	49.1849	2454.72	0.84682	55.8199	8.62752	0	2428.08	0	0
DATA	145	2	60	unmapped	0		0	GCGCGTACGGTAGTCGTCTCACGGGTGCCGGATGGGGCGGATGCACAGTCTCCCTTGTGG	100	0	CUST_127422_PI248252247	CUST_127422_PI248252247	CUST_127422_PI248252247	Unknown	11368.8	213.519	0	1	2.609445e+004	2.609461e+003	0	0	65	2.225717e+004	21434.8	3.079855e+003	3.856432e+003	214	5.642056e+001	56	8.256495e+000	8.895600e+000	0	0	1	0	0	0	0	0	22179.5	2217.96	1	0	1	1	77.704	8.2565	1	0	77.704	49.8279	49.8279	22219.5	0.849969	56.4206	8.2565	0	22192.8	0	0
DATA	146	2	61	unmapped	0		0	GCTTTCACAACTGCTTCCACCTCTCAAGAAACCTCGTGTAGATATGTTCAATGGGCTTTC	102	0	CUST_166631_PI248252247	CUST_166631_PI248252247	CUST_166631_PI248252247	Unknown	11394.5	213.648	0	1	2.960272e+001	9.408256e+000	3	0	63	1.030794e+002	103	1.333719e+001	1.297275e+001	206	5.538350e+001	55	7.642214e+000	7.413000e+000	0	0	0	0	0	0	0	0	25.2595	8.02792	1	1.40822e-014	1	0	77.8198	7.64221	1	0	77.8198	57.5363	57.5363	65.3974	0.853284	55.3835	7.64221	0	38.7312	0	0
DATA	147	2	62	unmapped	0		0	TGAATAATAGTATCAAAAAGTTAGAAGAAACGGTTAAGAGACCGCACAGAAAAGAACAGT	104	0	CUST_170040_PI248252247	CUST_170040_PI248252247	CUST_170040_PI248252247	Unknown	11419.4	213.164	0	1	1.097429e+001	8.964015e+000	0	1	64	8.732813e+001	85	1.336788e+001	1.204613e+001	217	5.470507e+001	55	7.693529e+000	7.413000e+000	0	0	0	0	0	0	0	0	9.39979	7.67793	1	0.00166615	1	0	77.9283	7.69353	1	0	77.9283	48.5334	48.5334	49.6461	0.856528	54.7051	7.69353	0	22.9823	1	0
DATA	148	2	63	unmapped	0		0	CTCAAGTAGCTACACGATTCCTGTTTACTCGATAGGAAATTTACAAAGTGATCTATGTAA	106	0	CUST_182677_PI248252247	CUST_182677_PI248252247	CUST_182677_PI248252247	Unknown	11445.4	213.606	0	1	2.354372e+001	9.167476e+000	0	0	64	9.828125e+001	98.5	1.674692e+001	1.890315e+001	220	5.495909e+001	55	7.996184e+000	8.339625e+000	0	0	0	0	0	0	0	0	20.2491	7.88462	1	1.64365e-010	1	0	78.0321	7.99618	1	0	78.0321	45.1352	45.1352	60.5992	0.860065	54.9591	7.99618	0	33.9336	0	0
DATA	149	2	64	unmapped	0		0	AGCGGCTAGGTAAGCTCCGAAGCAGGCGAACACGTATTGACAAGCCAATTAGGGTCGACA	108	0	CUST_24422_PI248252247	CUST_24422_PI248252247	CUST_24422_PI248252247	Unknown	11470.6	213.827	0	1	3.967312e+001	9.675012e+000	1	0	64	1.123906e+002	110.5	1.531429e+001	1.630860e+001	210	5.530476e+001	55	6.331548e+000	6.671700e+000	0	0	0	0	0	0	0	0	34.2599	8.3549	1	2.27127e-022	1	0	78.1307	6.33155	1	0	78.1307	48.5334	48.5334	74.7086	0.863555	55.3048	6.33155	0	48.0474	0	0
DATA	150	2	65	unmapped	0		0	TATTTAAATCACTAACCGCCGCAGGCCCCGCATAAGTATCCGTCCAGTCACTGCTCAGGC	110	0	CUST_107182_PI248252247	CUST_107182_PI248252247	CUST_107182_PI248252247	Unknown	11496.1	214.386	0	0	4.500946e+001	9.872668e+000	1	0	63	1.172540e+002	120	1.579503e+001	1.556730e+001	202	5.451980e+001	54	7.749955e+000	8.154300e+000	0	0	0	0	0	0	0	0	39.0327	8.56169	1	1.53838e-026	1	1	78.2213	7.74995	1	0	78.2213	65	65	79.572	0.867211	54.5198	7.74995	0	52.9164	0	0
DATA	151	2	66	unmapped	0		0	TATTTCTTGTTATCGCACTTGGATGCAAAAGGTTTTTTACCGAGTACATTTACAATCCTG	112	0	CUST_38379_PI248252247	CUST_38379_PI248252247	CUST_38379_PI248252247	Unknown	11521.5	214.352	0	0	1.913448e+001	8.956084e+000	0	0	66	9.498485e+001	95	1.577388e+001	1.779120e+001	204	5.535784e+001	54	7.364165e+000	8.154300e+000	0	0	0	0	0	0	0	0	16.6651	7.80027	1	7.44514e-008	1	0	78.3197	7.36416	1	0	78.3197	65	65	57.3028	0.870947	55.3578	7.36416	0	30.6627	0	0
DATA	152	2	67	unmapped	0		0	ATGCTCTTACAAAGACTGGGAGCGCTGCCGGCATTCGTGAAGGATTTCCCTTTCTTTAGG	114	0	CUST_136990_PI248252247	CUST_136990_PI248252247	CUST_136990_PI248252247	Unknown	11546.9	214.375	0	1	2.744397e+003	2.745779e+002	0	0	64	2.479250e+003	2350.5	3.549180e+002	4.116068e+002	196	5.621429e+001	56	8.382216e+000	8.154300e+000	0	0	0	0	0	0	0	0	2400.85	240.206	1	2.69942e-256	1	1	78.4032	8.38222	1	0	78.4032	50.1463	50.1463	2441.57	0.874817	56.2143	8.38222	0	2414.95	0	0
DATA	153	2	68	unmapped	0		0	AGAGGACCAAGGCCACCACAGAGGCATAAAGGGGATGATATTTTTTGAAAACCTTTTACC	116	0	CUST_37799_PI248252247	CUST_37799_PI248252247	CUST_37799_PI248252247	Unknown	11572.4	214.427	0	1	7.845379e+004	7.845384e+003	0	0	64	6.902725e+004	67113.3	1.024503e+004	1.209086e+004	205	5.415122e+001	54	7.601700e+000	8.154300e+000	0	0	1	0	0	0	0	0	68948.7	6894.88	1	0	1	1	78.5109	7.6017	1	0	78.5109	57.5363	57.5363	68989.6	0.878845	54.1512	7.6017	0	68963	0	0
DATA	154	2	69	unmapped	0		0	GTACAGCGTTAGGGTTGGCGTCATTGTGCCAGAAATCATTTCTTCATCTTTTTGCAAGTC	118	0	CUST_216464_PI248252247	CUST_216464_PI248252247	CUST_216464_PI248252247	Unknown	11597.6	214.237	0	1	3.962642e+002	4.055527e+001	2	0	62	4.285161e+002	423.5	5.197785e+001	4.911112e+001	209	5.623445e+001	56	7.726550e+000	8.154300e+000	0	0	0	0	0	0	0	0	349.897	35.8098	1	3.77842e-141	1	1	78.6195	7.72655	1	0	78.6195	49.1849	49.1849	390.834	0.882988	56.2344	7.72655	0	364.266	0	0
DATA	155	2	70	unmapped	0		0	ATTTATTCGAAGCACAAGTAAGACCGCTGAACGTAGTTTGACGACTCGAGCGTGTCTCTT	120	0	CUST_158669_PI248252247	CUST_158669_PI248252247	CUST_158669_PI248252247	Unknown	11623.4	214.333	0	1	1.098593e+003	1.101943e+002	0	0	64	1.053688e+003	1021.5	1.451427e+002	1.528931e+002	203	5.507882e+001	54	7.529065e+000	7.042350e+000	0	0	0	0	0	0	0	0	974.903	97.7877	1	2.59369e-202	1	1	78.7844	7.52907	1	0	78.7844	50.1463	50.1463	1016.01	0.887411	55.0788	7.52907	0	989.469	0	0
DATA	156	2	71	unmapped	0		0	CATTTAATACTACTGGTATTAGTCACGAGAAGGTATCTGAATTCATAATCCAGAACTGCT	122	0	CUST_128022_PI248252247	CUST_128022_PI248252247	CUST_128022_PI248252247	Unknown	11647.8	213.983	0	1	1.478640e+001	8.671824e+000	1	0	64	9.206250e+001	93	1.308686e+001	1.186080e+001	214	5.523832e+001	55.5	7.620964e+000	7.413000e+000	0	0	0	0	0	0	0	0	13.1863	7.73342	1	1.43559e-005	1	0	78.8762	7.62096	1	0	78.8762	44.0646	44.0646	54.3805	0.891787	55.2383	7.62096	0	27.882	0	0
DATA	157	2	72	unmapped	0		0	ACAAGCTCTCTTTATCAATCGCATCGCTTCTCCGCAACACCTTGTCCAGCATGCGTACGA	124	0	CUST_4741_PI248252247	CUST_4741_PI248252247	CUST_4741_PI248252247	Unknown	11673.6	214.26	0	1	5.426051e+001	1.008332e+001	3	0	63	1.276508e+002	130	1.700964e+001	1.556730e+001	216	5.503241e+001	54	8.153405e+000	7.413000e+000	0	0	0	0	0	0	0	0	48.6503	9.04077	1	1.07053e-034	1	1	79.0005	8.15341	1	0	79.0005	49.5074	49.5074	89.9688	0.896607	55.0324	8.15341	0	63.509	0	0
DATA	158	2	73	unmapped	0		0	CAACCCGACTCGCGGCGCGTGGATTCATAAAACATGATAGTAATTATATATTGTCCTTTA	126	0	CUST_190660_PI248252247	CUST_190660_PI248252247	CUST_190660_PI248252247	Unknown	11699.4	214.573	0	1	4.389204e+004	4.389212e+003	0	0	66	3.965563e+004	38306.6	4.283630e+003	4.683563e+003	213	5.506573e+001	55	7.826865e+000	8.154300e+000	0	0	1	0	0	0	0	0	39576.5	3957.66	1	0	1	1	79.0947	7.82686	1	0	79.0947	57.5363	57.5363	39617.9	0.901679	55.0657	7.82686	0	39591.5	0	0
DATA	159	2	74	unmapped	0		0	TTTAATAAACTCTTCTTGTTCCGGTGTGGGTTCATCGCCGTCTTCGGAGAGGTAAGATGA	128	0	CUST_34851_PI248252247	CUST_34851_PI248252247	CUST_34851_PI248252247	Unknown	11724.6	214.463	0	1	2.810436e+001	8.860097e+000	0	0	64	1.047031e+002	105	1.826322e+001	2.094172e+001	220	5.461364e+001	54.5	7.300516e+000	8.154300e+000	0	0	0	0	0	0	0	0	25.4875	8.03512	1	9.05119e-015	1	0	79.2156	7.30052	1	0	79.2156	46.5243	46.5243	67.0211	0.906888	54.6136	7.30052	0	40.6542	0	0
DATA	160	2	75		66	Structural	0		1	1	DarkCorner	DarkCorner	DarkCorner		11749.4	214.083	0	1	1.367224e+001	8.463594e+000	1	0	63	9.174603e+001	89	1.409412e+001	1.223145e+001	219	5.634247e+001	55	8.530925e+000	8.895600e+000	0	0	0	0	0	1	0	0	12.4736	7.72159	1	3.8206e-005	1	0	79.2724	8.53092	1	0	79.2724	48.2044	48.2044	54.064	0.91233	56.3425	8.53092	0	27.7528	0	0
DATA	161	2	76		66	Structural	0		1	1	DarkCorner	DarkCorner	DarkCorner		11775.2	214.316	0	1	1.446872e+001	8.423964e+000	1	0	64	9.259375e+001	91.5	1.517697e+001	1.371405e+001	219	5.390868e+001	54	6.201573e+000	6.301050e+000	0	0	0	0	0	1	0	0	13.2856	7.73512	1	1.24905e-005	1	0	79.3082	6.20157	1	0	79.3082	49.5074	49.5074	54.9117	0.918228	53.9087	6.20157	0	28.6571	0	0
DATA	162	2	77		66	Structural	0		1	1	DarkCorner	DarkCorner	DarkCorner		11800.4	214.8	8.28217	1	8.282171e+000	8.280538e+000	0	0	65	8.655385e+001	86	1.250004e+001	1.186080e+001	214	5.424766e+001	53	7.587943e+000	7.968975e+000	0	0	0	0	0	1	0	0	7.1462	7.65361	0	0.0160286	1	0	79.4076	7.58794	1	0	79.4076	47.2035	47.2035	48.8718	0.924289	54.2477	7.58794	0	22.6744	0	0
DATA	163	2	78		66	Structural	0		1	1	DarkCorner	DarkCorner	DarkCorner		11825.8	214.552	0	1	1.291257e+001	8.287594e+000	1	0	64	9.162500e+001	91.5	1.393579e+001	1.427002e+001	216	5.407407e+001	53	7.300467e+000	7.413000e+000	0	0	0	0	0	1	0	0	12.0195	7.71438	1	6.99152e-005	1	0	79.6055	7.30047	1	0	79.6055	46.1809	46.1809	53.943	0.930835	54.0741	7.30047	0	27.8142	0	0
DATA	164	2	79		66	Structural	0		1	1	DarkCorner	DarkCorner	DarkCorner		11851.3	215.162	8.16403	1	8.164029e+000	8.151027e+000	1	0	65	8.552308e+001	85	1.248012e+001	1.186080e+001	201	5.548259e+001	54	8.740763e+000	1.037820e+001	0	0	0	0	0	0	0	0	5.89309	7.64292	0	0.0463031	1	0	79.63	8.74076	1	0	79.63	48.5334	48.5334	47.8411	0.937664	55.4826	8.74076	0	21.7776	0	0
DATA	165	2	80		66	Structural	0		1	1	DarkCorner	DarkCorner	DarkCorner		11876.5	214.742	0	1	9.126316e+000	8.115249e+000	1	0	66	8.827273e+001	89.5	1.358454e+001	1.408470e+001	220	5.514545e+001	55	7.931598e+000	8.154300e+000	0	0	0	0	0	1	0	0	8.62427	7.66882	1	0.00381915	1	0	79.6485	7.9316	1	0	79.6485	43.3362	43.3362	50.5907	0.944989	55.1455	7.9316	0	24.6055	0	0
DATA	166	2	81		66	Structural	0		1	1	DarkCorner	DarkCorner	DarkCorner		11902.5	215.439	8.03422	1	8.034224e+000	7.998538e+000	4	0	61	8.104918e+001	78	9.647843e+000	9.636900e+000	208	5.536538e+001	55	7.711661e+000	7.413000e+000	0	0	0	0	0	0	0	0	1.19865	7.62111	0	0.683189	1	0	79.8505	7.71166	1	0	79.8505	51.4001	51.4001	43.3672	0.952813	55.3654	7.71166	0	17.4568	0	0
DATA	167	2	82		66	Structural	0		1	1	DarkCorner	DarkCorner	DarkCorner		11927.6	215.054	7.96562	1	7.965625e+000	7.935503e+000	2	0	62	8.300000e+001	84	1.176547e+001	1.241677e+001	218	5.548624e+001	56	7.299536e+000	7.413000e+000	0	0	0	0	0	0	0	0	3.024	7.62617	0	0.303977	1	0	79.976	7.29954	1	0	79.976	49.1849	49.1849	45.318	0.961019	55.4862	7.29954	0	19.4936	0	0
DATA	168	2	83		66	Structural	0		1	1	DarkCorner	DarkCorner	DarkCorner		11953.8	214.222	0	1	1.688476e+001	8.033515e+000	0	0	64	9.648438e+001	94	1.942261e+001	2.279497e+001	242	5.697934e+001	57	8.413311e+000	8.895600e+000	0	0	0	0	0	1	0	0	16.3819	7.79427	1	1.1744e-007	1	0	80.1025	8.41331	1	0	80.1025	40.6843	40.6843	58.8024	0.970219	56.9793	8.41331	0	33.0758	0	0
DATA	169	2	84		66	Structural	0		1	1	DarkCorner	DarkCorner	DarkCorner		11978.5	215.5	0	1	1.822788e+001	7.994022e+000	2	0	66	9.800000e+001	96	1.896312e+001	1.853250e+001	208	5.480288e+001	54	8.004503e+000	8.154300e+000	0	0	0	0	0	1	0	0	17.8455	7.82634	1	1.06334e-008	1	0	80.1545	8.0045	1	0	80.1545	57.5363	57.5363	60.318	0.979024	54.8029	8.0045	0	34.6698	0	0
DATA	170	2	85		260	BrightCorner	0		0	1	GE_BrightCorner	GE_BrightCorner	GE_BrightCorner		12004.2	215.687	0	1	7.824426e+002	7.862271e+001	2	0	63	8.540794e+002	846	1.002682e+002	1.045233e+002	550	5.538182e+001	55	7.617665e+000	7.968975e+000	0	0	0	0	0	0	0	0	773.837	77.758	1	1.71879e-188	1	1	80.2425	7.61766	1	0	80.2425	51.0895	51.0895	816.397	0.989001	55.3818	7.61766	0	790.845	0	0
DATA	171	3	1		66	Structural	0		1	1	DarkCorner	DarkCorner	DarkCorner		9857.78	216.784	0	1	1.864154e+001	9.659558e+000	0	0	65	9.073846e+001	90	1.404154e+001	1.334340e+001	394	5.686041e+001	56	8.168911e+000	7.968975e+000	0	0	0	0	0	1	0	0	14.9876	7.76616	1	1.03508e-006	1	0	75.7509	8.16891	1	0	75.7509	48.2044	48.2044	53.0565	0.803987	56.8604	8.16891	0	34.4505	0	0
DATA	172	3	2		66	Structural	0		1	1	DarkCorner	DarkCorner	DarkCorner		9883.45	216.74	9.61237	1	9.612372e+000	9.583979e+000	0	0	66	8.009091e+001	78	1.142834e+001	1.315807e+001	52	5.371154e+001	54	6.568900e+000	6.115725e+000	0	0	0	0	0	0	0	0	4.33717	7.6325	0	0.141195	1	0	75.7537	6.5689	1	0	75.7537	48.2044	48.2044	42.4089	0.796382	53.7115	6.5689	0	23.5396	0	0
DATA	173	3	3		66	Structural	0		1	1	DarkCorner	DarkCorner	DarkCorner		9908.64	217.325	9.69467	1	9.694672e+000	9.650509e+000	0	0	65	7.610769e+001	76	1.061709e+001	1.186080e+001	59	5.216949e+001	53	7.397932e+000	6.671700e+000	0	0	0	0	0	0	0	0	0.333629	7.62024	0	0.909535	1	0	75.7741	7.39793	1	0	75.7741	50.7771	50.7771	38.4257	0.789621	52.1695	7.39793	0	19.2959	0	0
DATA	174	3	4		66	Structural	0		1	1	DarkCorner	DarkCorner	DarkCorner		9933.56	217.264	9.76913	1	9.769131e+000	9.724536e+000	0	0	66	7.510606e+001	75	1.212769e+001	1.241677e+001	49	5.422449e+001	55	7.802952e+000	6.671700e+000	0	0	0	0	0	0	0	0	-0.69044	7.62017	0	0.81411	1	0	75.7965	7.80295	1	0	75.7965	48.5334	48.5334	37.4241	0.783603	54.2245	7.80295	0	18.0472	0	0
DATA	175	3	5		66	Structural	0		1	1	DarkCorner	DarkCorner	DarkCorner		9959.2	217.689	9.83892	1	9.838921e+000	9.798129e+000	0	0	65	7.803077e+001	80	1.265031e+001	1.334340e+001	60	5.388333e+001	52.5	7.463111e+000	7.598325e+000	0	0	0	0	0	0	0	0	2.21122	7.62338	0	0.451854	1	0	75.8195	7.46311	1	0	75.8195	49.1849	49.1849	40.3488	0.778044	53.8833	7.46311	0	20.7169	0	0
DATA	176	3	6		66	Structural	0		1	1	DarkCorner	DarkCorner	DarkCorner		9985.11	217.656	9.90253	1	9.902533e+000	9.857328e+000	0	0	65	7.415385e+001	73	1.128083e+001	1.186080e+001	67	5.532836e+001	55	6.843241e+000	6.671700e+000	0	0	0	0	0	0	0	0	-1.67227	7.62017	0	0.569214	1	0	75.8261	6.84324	1	0	75.8261	54.7002	54.7002	36.4718	0.773046	55.3284	6.84324	0	16.5915	0	0
DATA	177	3	7		66	Structural	0		1	1	DarkCorner	DarkCorner	DarkCorner		10010.3	217.775	9.95791	1	9.957912e+000	9.912455e+000	0	0	64	7.407813e+001	72	1.103286e+001	1.204613e+001	61	5.321311e+001	52	6.834020e+000	7.413000e+000	0	0	0	0	0	0	0	0	-1.7658	7.62017	0	0.547836	1	0	75.8439	6.83402	1	0	75.8439	50.7771	50.7771	36.3961	0.768747	53.2131	6.83402	0	16.277	0	0
DATA	178	3	8		66	Structural	0		1	1	DarkCorner	DarkCorner	DarkCorner		10035.8	217.657	10.0079	1	1.000788e+001	9.962191e+000	1	0	64	7.464063e+001	74.5	1.046592e+001	1.111950e+001	70	5.475714e+001	55	6.914458e+000	7.783650e+000	0	0	0	0	0	0	0	0	-1.22595	7.62017	0	0.676383	1	0	75.8666	6.91446	1	0	75.8666	47.2035	47.2035	36.9586	0.764909	54.7571	6.91446	0	16.6042	0	0
DATA	179	3	9		66	Structural	0		1	1	DarkCorner	DarkCorner	DarkCorner		10061	217.831	10.051	1	1.005104e+001	1.000534e+001	0	0	66	7.634848e+001	76.5	1.162556e+001	1.260210e+001	58	5.443103e+001	54	8.829997e+000	1.019287e+001	0	0	0	0	0	0	0	0	0.455048	7.62031	0	0.876842	1	0	75.8934	8.83	1	0	75.8934	46.8651	46.8651	38.6665	0.761624	54.431	8.83	0	18.0816	0	0
DATA	180	3	10		66	Structural	0		1	1	DarkCorner	DarkCorner	DarkCorner		10086.4	217.776	10.089	1	1.008899e+001	1.004293e+001	0	0	65	7.553846e+001	75	1.148379e+001	1.334340e+001	51	5.280392e+001	53	7.421643e+000	7.042350e+000	0	0	0	0	0	0	0	0	-0.384185	7.62017	0	0.8959	1	0	75.9226	7.42164	1	0	75.9226	49.5074	49.5074	37.8565	0.758759	52.8039	7.42164	0	17.0454	0	0
DATA	181	3	11	unmapped	0		0	ACACTGGCTGGAACTTATCTGGGTAGCGAAACGACTGATAGCGAGACATCGACCGGAAGG	130	0	CUST_146847_PI248252247	CUST_146847_PI248252247	CUST_146847_PI248252247	Unknown	10111.8	217.695	0	1	7.406109e+002	7.474327e+001	0	0	64	6.361094e+002	594.5	1.012746e+002	1.180520e+002	47	5.308511e+001	52	6.419501e+000	7.042350e+000	0	0	0	0	0	0	0	0	560.142	56.5302	1	3.55067e-169	1	1	75.9671	6.4195	1	0	75.9671	51.0895	51.0895	598.427	0.756325	53.0851	6.4195	0	577.395	0	0
DATA	182	3	12	unmapped	0		0	CATATATCGATTCGTTCAATGAAGCTTTTAAAGCTTGAACTCGCCAACTTTGGCCCTGAA	132	0	CUST_12591_PI248252247	CUST_12591_PI248252247	CUST_12591_PI248252247	Unknown	10137.3	217.532	0	1	5.186425e+001	1.135609e+001	1	0	64	1.151250e+002	112	1.508442e+001	1.797652e+001	53	5.398113e+001	54	6.706743e+000	5.930400e+000	0	0	0	0	0	0	0	0	39.1202	8.56568	1	1.29154e-026	1	1	76.0048	6.70674	1	0	76.0048	50.4627	50.4627	77.443	0.754281	53.9811	6.70674	0	56.1922	0	0
DATA	183	3	13	unmapped	0		0	ATGTAACGCCCAAGGTAGAGTTAGTCTCTAACTACAATTAAGCATGGATGGCCTTGCCCT	134	0	CUST_105022_PI248252247	CUST_105022_PI248252247	CUST_105022_PI248252247	Unknown	10162.6	217.573	0	1	1.392906e+001	1.021977e+001	3	1	60	8.653333e+001	84.5	1.108590e+001	1.111950e+001	58	5.715517e+001	56	6.301773e+000	5.930400e+000	0	0	0	0	0	0	0	0	10.4838	7.69195	1	0.000479822	1	0	76.0496	6.30177	1	0	76.0496	57.5363	57.5363	48.8513	0.752654	57.1552	6.30177	0	27.3873	0	0
DATA	184	3	14	unmapped	0		0	TCAAAAGACTCTACCATTGAACATTCAGCATAGGGCAAGATGGGTACTATAGGAATCACA	136	0	CUST_199471_PI248252247	CUST_199471_PI248252247	CUST_199471_PI248252247	Unknown	10188.4	217.63	0	1	3.690066e+003	3.691460e+002	0	0	64	2.848672e+003	2777	4.961701e+002	5.085318e+002	56	5.748214e+001	57	7.862433e+000	7.598325e+000	0	0	0	0	0	0	0	0	2772.58	277.362	1	6.38547e-265	1	1	76.0966	7.86243	1	0	76.0966	50.7771	50.7771	2810.99	0.751362	57.4821	7.86243	0	2789.31	0	0
DATA	185	3	15	unmapped	0		0	CAGCAAAATGGTAATTGTATCCAGTACCAGAGCAAGGACGTGAAATTTCAACATCTTCAT	138	0	CUST_102169_PI248252247	CUST_102169_PI248252247	CUST_102169_PI248252247	Unknown	10213.8	217.806	0	1	3.224248e+002	3.380364e+001	1	0	64	3.180938e+002	311	4.717065e+001	4.966710e+001	57	5.554386e+001	55	8.722037e+000	8.895600e+000	0	0	0	0	0	0	0	0	241.961	25.3677	1	2.36834e-119	1	1	76.1328	8.72204	1	0	76.1328	47.5395	47.5395	280.412	0.750442	55.5439	8.72204	0	258.527	0	0
DATA	186	3	16	unmapped	0		0	ATCATCAGAAACATCATTGCTCAGATCACCAACAAAAAGACGGAACCAAGAAGGATTCCA	140	0	CUST_113296_PI248252247	CUST_113296_PI248252247	CUST_113296_PI248252247	Unknown	10239	218	0	1	5.913087e+001	1.175743e+001	1	0	68	1.205147e+002	122	1.739145e+001	1.853250e+001	47	5.465957e+001	53	7.367014e+000	6.671700e+000	0	0	0	0	0	0	0	0	44.339	8.81626	1	4.28638e-031	1	1	76.1757	7.36701	1	0	76.1757	54.9904	54.9904	82.8327	0.749846	54.6596	7.36701	0	60.7466	0	0
DATA	187	3	17	unmapped	0		0	GAAACTCAGTTCATTTGGTCCGACTCGAATAACCTCACCGTAAATCTTATGCAGTGCGAT	142	0	CUST_153861_PI248252247	CUST_153861_PI248252247	CUST_153861_PI248252247	Unknown	10264.5	218.352	10.2128	1	1.021283e+001	1.016972e+001	0	0	66	7.822727e+001	78	1.175362e+001	1.093418e+001	43	5.716279e+001	57	7.834388e+000	8.154300e+000	0	0	0	0	0	0	0	0	2.00385	7.62281	0	0.495303	1	0	76.2234	7.83439	1	0	76.2234	57.5363	57.5363	40.5453	0.749559	57.1628	7.83439	0	18.2582	1	0
DATA	188	3	18	unmapped	0		0	TGATCGATGATGGTGGCCCATGTACGTTTATATCTTGTTGTGTTCTTTTGTACAACGCTT	144	0	CUST_132036_PI248252247	CUST_132036_PI248252247	CUST_132036_PI248252247	Unknown	10289.6	218.427	0	1	5.657226e+004	5.657235e+003	0	0	66	4.247872e+004	40855.6	6.974207e+003	8.476775e+003	43	5.965116e+001	59	1.002825e+001	9.266250e+000	0	0	1	0	0	0	1	0	42402.5	4240.25	1	0	1	1	76.2657	10.0283	1	0	76.2657	57.5363	57.5363	42441	0.749527	59.6512	10.0283	0	42418.6	0	0
DATA	189	3	19	unmapped	0		0	CCGTCGAGTCAATAACGGCAGCTTCCGACTTTGGAACATATGCGCATGGTGGCGAGGCGT	146	0	CUST_87232_PI248252247	CUST_87232_PI248252247	CUST_87232_PI248252247	Unknown	10315.1	218.5	0	1	4.151662e+003	4.152906e+002	0	0	64	3.189047e+003	3070.5	4.514536e+002	4.944471e+002	43	5.441860e+001	54	6.558283e+000	6.301050e+000	0	0	0	0	0	0	0	0	3112.74	311.367	1	7.41957e-272	1	1	76.3095	6.55828	1	0	76.3095	49.8279	49.8279	3151.36	0.749757	54.4186	6.55828	0	3128.7	0	0
DATA	190	3	20	unmapped	0		0	GGATGCACATCATCCATGGATAAATCTGAGCAAAAGAACTCAAGTGAGAGTGAGTGGCGA	148	0	CUST_203891_PI248252247	CUST_203891_PI248252247	CUST_203891_PI248252247	Unknown	10340.5	218.795	0	1	3.340166e+002	3.491176e+001	0	0	66	3.269545e+002	331	4.744890e+001	4.911112e+001	45	5.184444e+001	52	5.563499e+000	5.189100e+000	0	0	0	0	0	0	0	0	250.598	26.1927	1	2.0533e-121	1	1	76.3567	5.5635	1	0	76.3567	50.1463	50.1463	289.273	0.750255	51.8444	5.5635	0	266.418	0	0
DATA	191	3	21	unmapped	0		0	ACTCTTGCGATCTGTGATGAGTTATAATTGGCCAACCCACGCCCAACTTCTACTATCTCT	150	0	CUST_195502_PI248252247	CUST_195502_PI248252247	CUST_195502_PI248252247	Unknown	10365.9	218.5	0	1	2.066884e+001	1.035621e+001	0	0	64	9.192188e+001	89	1.487867e+001	1.538197e+001	50	5.314000e+001	54.5	5.955652e+000	6.301050e+000	0	0	0	0	0	0	0	0	15.5205	7.77662	1	4.5672e-007	1	0	76.4013	5.95565	1	0	76.4013	56.9804	56.9804	54.2399	0.750914	53.14	5.95565	0	31.2085	0	0
DATA	192	3	22	unmapped	0		0	CGACCATGTATTATCATATTGGGTGTTGCGTTGCCAATACTACTTACGACTTTTGGATGA	152	0	CUST_13217_PI248252247	CUST_13217_PI248252247	CUST_13217_PI248252247	Unknown	10391.6	218.74	0	1	2.420708e+004	2.420729e+003	0	0	66	1.827676e+004	17616.5	3.314946e+003	3.766360e+003	39	5.312821e+001	53	7.384833e+000	6.671700e+000	0	0	0	0	0	0	0	0	18200.3	1820.05	1	0	1	1	76.4542	7.38483	1	0	76.4542	49.5074	49.5074	18239.1	0.751859	53.1282	7.38483	0	18215.9	0	0
DATA	193	3	23	unmapped	0		0	AGACTCGACAATATCTGGTATAGTGTCACGGGCAGCATTGTAGCTGGTGTCGTGGGTGGC	154	0	CUST_10628_PI248252247	CUST_10628_PI248252247	CUST_10628_PI248252247	Unknown	10416.9	218.544	0	1	1.030099e+004	1.030149e+003	0	0	64	7.832484e+003	7499.5	1.202511e+003	1.477226e+003	49	5.297959e+001	53	7.295803e+000	7.413000e+000	0	0	0	0	0	0	0	0	7755.98	775.636	1	0	1	1	76.5006	7.2958	1	0	76.5006	50.4627	50.4627	7794.8	0.752936	52.9796	7.2958	0	7771.42	0	0
DATA	194	3	24	unmapped	0		0	CCGTGGATATTTCGCCATTTTATTTCCCTGTCAATGCATCTAGCTTTAATTTCGCTGTTG	156	0	CUST_34419_PI248252247	CUST_34419_PI248252247	CUST_34419_PI248252247	Unknown	10442.1	218.5	0	1	6.744957e+003	6.745714e+002	0	0	64	5.163656e+003	4885	9.942956e+002	1.168103e+003	49	5.667347e+001	56	9.836979e+000	9.636900e+000	0	0	0	0	0	0	0	0	5087.1	508.767	1	2.71317e-301	1	1	76.5611	9.83698	1	0	76.5611	56.9804	56.9804	5125.97	0.754207	56.6735	9.83698	0	5102.43	0	0
DATA	195	3	25	unmapped	0		0	CCTTTCTGCTTGTTCCACTCTCTAGCGCTTCATAACTACGATTATCTTGTTCAATGCATT	158	0	CUST_89063_PI248252247	CUST_89063_PI248252247	CUST_89063_PI248252247	Unknown	10467.5	218.5	0	1	4.917572e+004	4.917582e+003	0	0	66	3.723684e+004	35596.5	6.715190e+003	8.025453e+003	62	5.791935e+001	58	9.147782e+000	8.895600e+000	0	0	1	0	0	0	0	0	37160.2	3716.03	1	0	1	1	76.6264	9.14778	1	0	76.6264	57.5363	57.5363	37199.2	0.755662	57.9194	9.14778	0	37175.4	0	0
DATA	196	3	26	unmapped	0		0	CACGACGACCAAAAATCAGTATCGATAAACATGTCTGTCGTCATGAGCTGATCGAATCCG	160	0	CUST_113656_PI248252247	CUST_113656_PI248252247	CUST_113656_PI248252247	Unknown	10492.9	218.593	10.1087	1	1.010866e+001	1.006738e+001	2	0	62	7.906452e+001	78.5	1.245697e+001	1.149015e+001	53	5.184906e+001	52	6.475980e+000	6.671700e+000	0	0	0	0	0	0	0	0	2.37068	7.62386	0	0.419979	1	0	76.6938	6.47598	1	1	76.6938	56.9804	56.9804	41.3825	0.757283	51.8491	6.47598	0	17.5162	1	0
DATA	197	3	27	unmapped	0		0	CGAAGAAGAGATGGCTCGACACCTCCCCGTCGCAGAAGAGAAGATTCACCAAACGTTATC	162	0	CUST_119986_PI248252247	CUST_119986_PI248252247	CUST_119986_PI248252247	Unknown	10518.5	218.769	0	1	1.308698e+004	1.308736e+003	0	0	66	1.001086e+004	9669	1.312836e+003	1.412732e+003	46	5.563043e+001	55.5	7.543529e+000	7.968975e+000	0	0	0	0	0	0	0	0	9934.08	993.437	1	0	1	1	76.7825	7.54353	1	0	76.7825	49.8279	49.8279	9973.18	0.759081	55.6304	7.54353	0	9949.16	0	0
DATA	198	3	28	unmapped	0		0	AGAAGATAAGGGTGACGATGCTGCTCCCGAAGAGTAGATGCGGCCGCAGTTATTTTAACT	164	0	CUST_163142_PI248252247	CUST_163142_PI248252247	CUST_163142_PI248252247	Unknown	10543.5	218.648	0	1	1.105356e+005	1.105357e+004	0	0	66	8.418607e+004	81554.5	1.262873e+004	1.257028e+004	48	5.547917e+001	56.5	7.582145e+000	7.227675e+000	0	0	1	0	0	0	0	0	84109.2	8410.92	1	0	1	1	76.865	7.58214	1	0	76.865	57.5363	57.5363	84148.4	0.760924	55.4792	7.58214	0	84124.2	0	0
DATA	199	3	29	unmapped	0		0	TTAAAAGGGCACTGAAGGAATAAGGCTTTGCACTTTACTATAACTCCGTATGCAACATTG	166	0	CUST_72964_PI248252247	CUST_72964_PI248252247	CUST_72964_PI248252247	Unknown	10569.3	218.75	0	1	1.029667e+003	1.034499e+002	1	0	63	8.625556e+002	827	1.611210e+002	1.541904e+002	54	5.511111e+001	54	9.577227e+000	1.019287e+001	0	0	0	0	0	0	0	0	785.619	78.9306	1	2.14459e-189	1	1	76.9366	9.57723	1	0	76.9366	47.5395	47.5395	824.874	0.762984	55.1111	9.57723	0	800.555	0	0
DATA	200	3	30	unmapped	0		0	GTAAGTTAATGCGGCAAGTAGGAGCGAATTCGCATCACTTCCCACATCTGTAATATGTTT	168	0	CUST_191110_PI248252247	CUST_191110_PI248252247	CUST_191110_PI248252247	Unknown	10594.5	219	0	1	4.314640e+002	4.428094e+001	0	0	62	4.070806e+002	414.5	6.076434e+001	6.801427e+001	55	5.467273e+001	55	9.463486e+000	1.000755e+001	0	0	0	0	0	0	0	0	330.123	33.8804	1	1.06797e-137	1	1	76.9577	9.46349	1	0	76.9577	54.1152	54.1152	369.399	0.765123	54.6727	9.46349	0	344.938	0	0
DATA	201	3	31	unmapped	0		0	AGCTCCCGAGTCGAAGAATGGTTTTCTTAACGTCTCCTATGCAATAACGAATTCCATTGT	170	0	CUST_72713_PI248252247	CUST_72713_PI248252247	CUST_72713_PI248252247	Unknown	10619.6	219.404	0	1	1.940833e+002	2.180114e+001	0	2	62	2.259355e+002	227	3.090645e+001	2.946667e+001	42	5.523810e+001	55	8.371874e+000	7.227675e+000	0	0	0	0	0	0	0	0	148.936	16.7298	1	3.1974e-091	1	1	76.9995	8.37187	1	0	76.9995	57.8122	57.8122	188.253	0.767382	55.2381	8.37187	0	163.653	0	0
DATA	202	3	32	unmapped	0		0	GTACCGCATGGTAGCGCATGATGTATAAAATTGCCTGTTTTGTGGAAAAGTTCTCTATTG	172	0	CUST_69634_PI248252247	CUST_69634_PI248252247	CUST_69634_PI248252247	Unknown	10645.7	218.778	0	1	9.276119e+003	9.276647e+002	0	0	64	7.216563e+003	6947	1.192157e+003	1.391049e+003	55	5.350909e+001	53	8.799985e+000	9.266250e+000	0	0	0	0	0	0	0	0	7139.51	713.991	1	1.31916e-321	1	1	77.0549	8.79998	1	0	77.0549	47.2035	47.2035	7178.88	0.769665	53.5091	8.79998	0	7154.15	0	0
DATA	203	3	33	unmapped	0		0	ATGATGACTTCCGGCTCGGCTGTTCACTACAAGTCCATGTTCGATGCTGGCTCCCAGATC	174	0	CUST_140140_PI248252247	CUST_140140_PI248252247	CUST_140140_PI248252247	Unknown	10670.5	219.5	0	1	4.714836e+005	4.714836e+004	0	1	63	3.641148e+005	357374	3.074373e+004	3.128697e+004	48	5.808333e+001	58.5	8.404237e+000	7.968975e+000	0	0	1	0	0	0	0	0	364038	36403.8	1	0	1	1	77.0973	8.40424	1	0	77.0973	57.5363	57.5363	364077	0.772111	58.0833	8.40424	0	364052	0	0
DATA	204	3	34	unmapped	0		0	TTCTGGTACTTCCTGAGGCAATTGAAGAAGGTCAAGAAGGCTAGTGGCGAGATCATCGGC	176	0	CUST_14880_PI248252247	CUST_14880_PI248252247	CUST_14880_PI248252247	Unknown	10696.3	219.5	0	1	2.699830e+004	2.699848e+003	0	0	66	2.099031e+004	20345.1	3.286505e+003	3.426183e+003	42	5.278571e+001	54	6.912469e+000	7.413000e+000	0	0	1	0	0	0	0	0	20913.3	2091.34	1	0	1	1	77.0402	6.91247	1	0	77.0402	50.4627	50.4627	20952.6	0.774614	52.7857	6.91247	0	20927.6	0	0
DATA	205	3	35	unmapped	0		0	CAGCTCTGTGGCTGTCACGACTGCTGCTTCAGCCACAGGCTCTTCTGGCTCTAGCTCTGG	178	0	CUST_117766_PI248252247	CUST_117766_PI248252247	CUST_117766_PI248252247	Unknown	10721.8	219.639	0	1	7.136818e+003	7.137491e+002	0	0	65	5.623692e+003	5543	6.094652e+002	5.411490e+002	55	5.307273e+001	52	8.723859e+000	1.000755e+001	0	0	0	0	0	0	0	0	5546.63	554.716	1	1.78019e-306	1	1	77.0587	8.72386	1	0	77.0587	47.8731	47.8731	5586.01	0.777186	53.0727	8.72386	0	5560.9	0	0
DATA	206	3	36	unmapped	0		0	TCAAATGCCAATATGAAGCTCGTCCTATTAGACGTCTTACTCCCGGATAAACTGGACATT	180	0	CUST_84361_PI248252247	CUST_84361_PI248252247	CUST_84361_PI248252247	Unknown	10746.9	219.493	0	1	5.244870e+003	5.245780e+002	0	0	62	4.166629e+003	4091.5	5.449966e+002	6.864438e+002	54	5.468519e+001	54.5	6.979280e+000	7.598325e+000	0	0	0	0	0	0	0	0	4089.55	409.026	1	3.26806e-288	1	1	77.0749	6.97928	1	0	77.0749	48.5334	48.5334	4128.95	0.779725	54.6852	6.97928	0	4103.72	0	0
DATA	207	3	37	unmapped	0		0	CTGGGAAGAGCGAAGTAGCAACATCTCTTAACTAATAGGCATACTCCTTTAATAGTTTTA	182	0	CUST_98068_PI248252247	CUST_98068_PI248252247	CUST_98068_PI248252247	Unknown	10772.5	219.769	0	1	2.571930e+003	2.573774e+002	0	0	66	2.089439e+003	1991	4.032400e+002	4.142014e+002	48	5.370833e+001	52	7.884697e+000	8.524950e+000	0	0	0	0	0	0	0	0	2012.34	201.379	1	1.01871e-245	1	1	77.0949	7.8847	1	0	77.0949	49.8279	49.8279	2051.76	0.782426	53.7083	7.8847	0	2026.42	0	0
DATA	208	3	38	unmapped	0		0	AATAGTCTTGCTTTCTTGTAGATCATTGGCTGTGGAGAGGCATTGAGGAACAATCCTCCG	184	0	CUST_118187_PI248252247	CUST_118187_PI248252247	CUST_118187_PI248252247	Unknown	10797.7	219.84	0	1	2.541905e+003	2.543758e+002	0	0	65	2.072692e+003	1954	4.223756e+002	5.003775e+002	43	5.439535e+001	53	6.966380e+000	6.671700e+000	0	0	0	0	0	0	0	0	1995.65	199.711	1	3.21407e-245	1	1	77.038	6.96638	1	0	77.038	49.1849	49.1849	2035.01	0.785102	54.3953	6.96638	0	2009.57	0	0
DATA	209	3	39	unmapped	0		0	GAATATTGACCTAGTCAACATACATACCGGAAACCATTTGAATACGTTTACGGCTGAACA	186	0	CUST_87393_PI248252247	CUST_87393_PI248252247	CUST_87393_PI248252247	Unknown	10823.3	220.4	0	1	6.897990e+003	6.898668e+002	0	0	65	5.512108e+003	5404	8.834221e+002	1.084522e+003	51	5.445098e+001	54	7.516153e+000	8.895600e+000	0	0	0	0	0	0	0	0	5435.11	543.565	1	2.93565e-305	1	1	76.9947	7.51615	1	0	76.9947	46.5243	46.5243	5474.43	0.787927	54.451	7.51615	0	5448.87	0	0
DATA	210	3	40	unmapped	0		0	ACTATCACAAGTCCCAAGTCCGCTAGACATCGACAACTATATCGCATGCTCTATCATGTT	188	0	CUST_146357_PI248252247	CUST_146357_PI248252247	CUST_146357_PI248252247	Unknown	10848.7	220.222	0	1	7.317876e+003	7.318511e+002	0	0	64	5.862906e+003	5711	9.043793e+002	1.003535e+003	43	5.462791e+001	56	7.250692e+000	6.671700e+000	0	0	0	0	0	0	0	0	5785.94	578.645	1	5.23588e-309	1	1	76.9627	7.25069	1	0	76.9627	47.2035	47.2035	5825.22	0.790659	54.6279	7.25069	0	5799.58	0	0
DATA	211	3	41	unmapped	0		0	CCTATTAGAATCCGTATCCCACTCCTCACCACGACAGAGCAGACCCAGCGAAAGAAAGGC	190	0	CUST_77107_PI248252247	CUST_77107_PI248252247	CUST_77107_PI248252247	Unknown	10874.5	219.232	0	1	1.471147e+001	9.717390e+000	0	0	66	8.862121e+001	87.5	1.436638e+001	1.538197e+001	72	5.384722e+001	53	8.025768e+000	9.266250e+000	0	0	0	0	0	0	0	0	11.6709	7.70903	1	0.000110005	1	0	76.9503	8.02577	1	0	76.9503	47.2035	47.2035	50.9392	0.793323	53.8472	8.02577	0	25.2042	0	0
DATA	212	3	42	unmapped	0		0	AACACAAGATATGCGAAGGAACTAGGTATGTGGGATATTCAATTAGGCGATCAGAGGGTC	192	0	CUST_90366_PI248252247	CUST_90366_PI248252247	CUST_90366_PI248252247	Unknown	10899.4	219.573	9.61546	0	9.615460e+000	9.584037e+000	1	0	63	8.085714e+001	79	1.280733e+001	1.371405e+001	61	5.481967e+001	54	7.399343e+000	8.154300e+000	0	0	0	0	0	0	0	0	3.89111	7.6301	0	0.186487	1	0	76.966	7.39934	1	1	76.966	65	65	43.1751	0.796126	54.8197	7.39934	0	17.3489	1	0
DATA	213	3	43	unmapped	0		0	TGTAGTTGTTGGTCCTTCAAATTATTTCCCACCATCATCTTCAACACCAGAAACAGCTCG	194	0	CUST_96667_PI248252247	CUST_96667_PI248252247	CUST_96667_PI248252247	Unknown	10925.2	220.048	0	1	4.110597e+001	1.038465e+001	0	0	66	1.098030e+002	109	2.095286e+001	2.335095e+001	58	5.205172e+001	52	5.912883e+000	5.930400e+000	0	0	0	0	0	0	0	0	32.846	8.29793	1	3.94003e-021	1	0	76.957	5.91288	1	0	76.957	45.4864	45.4864	72.121	0.799057	52.0517	5.91288	0	46.2037	0	0
DATA	214	3	44	unmapped	0		0	CCTTCCGACTATCCTCCAGACGCTTTCAATGAAGTTACACATCAAATTTCACTACGTCGA	196	0	CUST_8274_PI248252247	CUST_8274_PI248252247	CUST_8274_PI248252247	Unknown	10950.5	220.179	0	1	3.609577e+003	3.610827e+002	0	0	64	2.971531e+003	2805	4.781904e+002	4.553435e+002	50	5.484000e+001	54.5	8.678757e+000	8.524950e+000	0	0	0	0	0	0	0	0	2894.54	289.554	1	1.68073e-267	1	1	76.9915	8.67876	1	0	76.9915	49.1849	49.1849	2933.85	0.801906	54.84	8.67876	0	2907.85	0	0
DATA	215	3	45		0		0		198	1	RC5	RC5	RC5		10975.5	220.352	9.51261	0	9.512611e+000	9.471497e+000	0	0	66	7.865152e+001	76	1.107942e+001	1.260210e+001	44	5.529545e+001	55	7.943345e+000	9.080925e+000	0	0	0	0	0	0	0	0	1.68338	7.62203	0	0.566654	1	0	76.9681	7.94334	1	0	76.9681	65	65	40.9695	0.804733	55.2955	7.94334	0	14.8927	1	0
DATA	216	3	46	unmapped	0		0	CATGTCCCTCCTTTCCTGGAATCAGCAATAGGCTGTGTGTGCGTGTAGACAATACGAGGA	200	0	CUST_201716_PI248252247	CUST_201716_PI248252247	CUST_201716_PI248252247	Unknown	11000.9	220.284	0	1	7.355193e+003	7.355798e+002	0	0	66	6.016848e+003	5760	1.113837e+003	1.381598e+003	53	5.496226e+001	56	7.992694e+000	9.636900e+000	0	0	0	0	0	0	0	0	5939.88	594.037	1	1.39765e-310	1	1	76.9719	7.99269	1	0	76.9719	48.5334	48.5334	5979.17	0.807576	54.9623	7.99269	0	5953.02	0	0
DATA	217	3	47	unmapped	0		0	TGGTCTTTGTAAGGAAGAACGTTTTCCCTGTACCATTTCGCGTCTCCAAAGTGCATGAGA	202	0	CUST_172571_PI248252247	CUST_172571_PI248252247	CUST_172571_PI248252247	Unknown	11026.4	220.427	0	1	1.150912e+002	1.486131e+001	0	0	64	1.702344e+002	170	2.537574e+001	2.946667e+001	47	5.544681e+001	55	6.749585e+000	5.930400e+000	0	0	0	0	0	0	0	0	93.279	12.0448	1	1.98371e-065	1	1	76.9554	6.74958	1	0	76.9554	57.5363	57.5363	132.552	0.810479	55.4468	6.74958	0	106.334	0	0
DATA	218	3	48	unmapped	0		0	ATCGCTCAAAACGTATATCATGGGCAGAATTTACTGTTATTTATTCCACCGCGGCCCTCG	204	0	CUST_120067_PI248252247	CUST_120067_PI248252247	CUST_120067_PI248252247	Unknown	11051.6	220.427	9.41213	1	9.412126e+000	9.369160e+000	7	0	57	7.610526e+001	75	1.007771e+001	8.154300e+000	49	5.763265e+001	56	1.324559e+001	1.556730e+001	0	0	0	0	0	0	0	0	-0.891584	7.62017	0	0.761427	1	0	76.9968	13.2456	1	0	76.9968	57.5363	57.5363	38.4233	0.813325	57.6327	13.2456	0	12.141	1	0
DATA	219	3	49	unmapped	0		0	CGTTGTTATCGTCGTTGATGAAAGAAATGATGTCTCAAAGTTATTGTATTCTGTCGATTG	206	0	CUST_150228_PI248252247	CUST_150228_PI248252247	CUST_150228_PI248252247	Unknown	11077.3	220.5	0	1	1.287627e+004	1.287661e+003	0	0	66	1.058723e+004	10030.5	1.945031e+003	2.363820e+003	52	5.355769e+001	55	8.779239e+000	9.822225e+000	0	0	0	0	0	0	0	0	10510.2	1051.05	1	0	1	1	77.0271	8.77924	1	0	77.0271	50.4627	50.4627	10549.5	0.816246	53.5577	8.77924	0	10523.2	0	0
DATA	220	3	50	unmapped	0		0	GACAGATCACTCAAGGGTGGTCTATAGCTATGTTTCAAGCATGAACCAGTTTACGTTTAA	208	0	CUST_101069_PI248252247	CUST_101069_PI248252247	CUST_101069_PI248252247	Unknown	11102.5	220.5	0	1	1.167609e+002	1.492902e+001	1	0	67	1.727164e+002	174	2.531427e+001	2.409225e+001	50	5.272000e+001	52	9.216312e+000	1.111950e+001	0	0	0	0	0	0	0	0	95.6406	12.2286	1	9.40803e-067	1	1	77.0758	9.21631	1	0	77.0758	57.5363	57.5363	135.034	0.819115	52.72	9.21631	0	108.636	0	0
DATA	221	3	51	unmapped	0		0	CTCCACGTATTCTTCTTCGAATTATACGATGCAATCATTGAGCCGCAGTTCTTGCATCGC	210	0	CUST_65767_PI248252247	CUST_65767_PI248252247	CUST_65767_PI248252247	Unknown	11127.7	220.5	0	1	3.786087e+001	1.001379e+001	0	0	66	1.082424e+002	107.5	1.663181e+001	1.612328e+001	52	5.217308e+001	52.5	6.440439e+000	7.042350e+000	0	0	0	0	0	0	0	0	31.121	8.23117	1	1.27299e-019	1	0	77.1214	6.44044	1	0	77.1214	57.5363	57.5363	70.5604	0.821984	52.1731	6.44044	0	44.1112	0	0
DATA	222	3	52	unmapped	0		0	GATTTAGCGCATATCCGCGCCTTGAACGCATCTCGATTAAGCACATGAGCTGACTTGTCA	212	0	CUST_141693_PI248252247	CUST_141693_PI248252247	CUST_141693_PI248252247	Unknown	11153.3	220.5	9.27983	1	9.279828e+000	9.244391e+000	1	0	65	8.010769e+001	80	1.125017e+001	1.186080e+001	52	5.505769e+001	54	8.456146e+000	7.598325e+000	0	0	0	0	0	0	0	0	2.95115	7.62588	0	0.315729	1	0	77.1565	8.45615	1	0	77.1565	57.5363	57.5363	42.4257	0.82492	55.0577	8.45615	0	15.929	1	0
DATA	223	3	53	unmapped	0		0	AAGTTGAGAATCAGCAGTCGACCATAGAAGTTCTCTGTACAATATTTGATGGAGTTACAA	214	0	CUST_160751_PI248252247	CUST_160751_PI248252247	CUST_160751_PI248252247	Unknown	11178.5	220.782	0	1	5.597158e+003	5.597915e+002	0	0	66	4.710773e+003	4538.5	8.224882e+002	9.325554e+002	44	5.404545e+001	54	7.526556e+000	8.339625e+000	0	0	0	0	0	0	0	0	4633.58	463.421	1	1.07025e-295	1	1	77.1886	7.52656	1	0	77.1886	49.8279	49.8279	4673.09	0.827846	54.0455	7.52656	0	4646.55	0	0
DATA	224	3	54	unmapped	0		0	TGGTCTAGTTCTGGCTCGCTGGATTTTATGACAATCACAGCCAATGAATCGAACCACTGA	216	0	CUST_203107_PI248252247	CUST_203107_PI248252247	CUST_203107_PI248252247	Unknown	11204	220.658	0	1	1.282519e+002	1.576764e+001	2	0	63	1.837778e+002	182	2.530233e+001	2.705745e+001	54	5.433333e+001	52	8.373363e+000	8.154300e+000	0	0	0	0	0	0	0	0	106.548	13.0993	1	1.48395e-072	1	1	77.2296	8.37336	1	0	77.2296	49.5074	49.5074	146.096	0.830772	54.3333	8.37336	0	119.517	0	0
DATA	225	3	55	unmapped	0		0	CATTGTATCTTAGTCCCAATATATTTACGTAGTGTAGACACTGGACTTGAGTCGTAACCA	218	0	CUST_32309_PI248252247	CUST_32309_PI248252247	CUST_32309_PI248252247	Unknown	11229.4	220.64	0	1	2.354759e+002	2.525921e+001	1	0	63	2.735873e+002	263	4.017728e+001	4.114215e+001	48	5.470833e+001	54.5	5.874425e+000	5.559750e+000	0	0	0	0	0	0	0	0	196.321	21.0592	1	3.95265e-107	1	1	77.2659	5.87442	1	0	77.2659	48.8603	48.8603	235.905	0.833722	54.7083	5.87442	0	209.292	0	0
DATA	226	3	56		0		0		220	1	ETG10_13482	ETG10_13482	ETG10_13482		11254.6	220.573	9.14953	1	9.149533e+000	9.118745e+000	1	0	63	8.104762e+001	80	1.194669e+001	1.074885e+001	55	5.456364e+001	55	7.514834e+000	7.783650e+000	0	0	0	0	0	1	0	0	3.74275	7.62936	0	0.203738	1	0	77.3049	7.51483	1	1	77.3049	57.5363	57.5363	43.3656	0.836667	54.5636	7.51483	0	16.7238	1	0
DATA	227	3	57	unmapped	0		0	ATTCATGATAACAATGATGATTACACTGCAGCATTGCTTTTAGCTTTCGTACCTTTCTCG	222	0	CUST_170670_PI248252247	CUST_170670_PI248252247	CUST_170670_PI248252247	Unknown	11279.7	220.787	0	1	1.886703e+001	9.269307e+000	1	0	63	9.320635e+001	96	1.372443e+001	1.408470e+001	54	5.509259e+001	55.5	9.134774e+000	7.968975e+000	0	0	0	0	0	0	0	0	15.842	7.7831	1	2.76534e-007	1	0	77.3644	9.13477	1	0	77.3644	50.4627	50.4627	55.5243	0.839664	55.0926	9.13477	0	28.8552	0	0
DATA	228	3	58	unmapped	0		0	AACTGGAGAGGGAGGATACACATATACTATCGCTCGTTACACGAGAAGTATGGGGATGTT	224	0	CUST_163268_PI248252247	CUST_163268_PI248252247	CUST_163268_PI248252247	Unknown	11305.6	221.08	0	1	2.966864e+002	3.101580e+001	0	0	64	3.274844e+002	315.5	6.241489e+001	6.782895e+001	51	5.264706e+001	51	8.428104e+000	8.524950e+000	0	0	0	0	0	0	0	0	250.043	26.1397	1	2.77162e-121	1	1	77.4409	8.4281	1	0	77.4409	49.1849	49.1849	289.802	0.842787	52.6471	8.4281	0	263.109	0	0
DATA	229	3	59	unmapped	0		0	GAAAGTGAAACCTGTTGTCTGGGATAAAATTTATCCCTTCGAGCGACTGACTGAGGGTCT	226	0	CUST_667_PI248252247	CUST_667_PI248252247	CUST_667_PI248252247	Unknown	11330.6	220.642	0	1	1.131097e+003	1.134680e+002	0	1	63	1.034175e+003	1012	1.397144e+002	1.530785e+002	54	5.644444e+001	55.5	8.841725e+000	9.451575e+000	0	0	0	0	0	0	0	0	956.657	95.9687	1	3.50589e-201	1	1	77.5175	8.84172	1	0	77.5175	45.835	45.835	996.493	0.845778	56.4444	8.84172	0	969.786	0	0
DATA	230	3	60	unmapped	0		0	TGACGATGTATTCCCAGGATTTATTTCATTCCTGAGGAGTAGAGGATTTGGATGGTTGTT	228	0	CUST_125961_PI248252247	CUST_125961_PI248252247	CUST_125961_PI248252247	Unknown	11356.5	221.352	0	1	3.742889e+002	3.848997e+001	0	0	66	3.953939e+002	400	6.159243e+001	6.894090e+001	42	5.219048e+001	52	6.161399e+000	5.003775e+000	0	0	0	0	0	0	0	0	317.778	32.6787	1	1.93793e-135	1	1	77.6157	6.1614	1	0	77.6157	57.5363	57.5363	357.712	0.849018	52.1905	6.1614	0	330.986	0	0
DATA	231	3	61	unmapped	0		0	TACTTGATGCGCGACTTGTGTATGAGTTATATCGCTGAACGATAATAAATGACCCGTTTA	230	0	CUST_127062_PI248252247	CUST_127062_PI248252247	CUST_127062_PI248252247	Unknown	11381.6	221.427	0	1	4.674734e+004	4.674743e+003	0	0	66	3.991406e+004	38444	5.241174e+003	6.462509e+003	50	5.724000e+001	57.5	9.029566e+000	9.636900e+000	0	0	1	0	0	0	0	0	39836.3	3983.64	1	0	1	1	77.7269	9.02957	1	0	77.7269	57.5363	57.5363	39876.4	0.852163	57.24	9.02957	0	39849.6	0	0
DATA	232	3	62	unmapped	0		0	TTTCAATGCTGGGCAACCTAGATGCTATATACCAACACGCTACTTGGCCTGAGATCAAGA	232	0	CUST_119338_PI248252247	CUST_119338_PI248252247	CUST_119338_PI248252247	Unknown	11407.1	221.5	0	1	1.453389e+003	1.456116e+002	0	0	64	1.321109e+003	1264	1.965272e+002	1.995950e+002	37	5.259459e+001	50	7.387901e+000	6.671700e+000	0	0	0	0	0	0	0	0	1243.27	124.56	1	7.15816e-217	1	1	77.8386	7.3879	1	0	77.8386	49.8279	49.8279	1283.43	0.855429	52.5946	7.3879	0	1256.69	0	0
DATA	233	3	63	unmapped	0		0	TTTCTTTGGGATCGCATTTAGAGCTTGAAATCCATGGGACAAGTGCTTAATTGGTCGTCG	234	0	CUST_52629_PI248252247	CUST_52629_PI248252247	CUST_52629_PI248252247	Unknown	11432.6	221.427	0	0	1.407439e+001	8.984504e+000	0	0	64	9.003125e+001	90	1.415444e+001	1.575262e+001	53	5.132075e+001	51	6.465213e+000	6.671700e+000	0	0	0	0	0	0	0	0	12.0864	7.71543	1	6.40233e-005	1	0	77.9449	6.46521	1	0	77.9449	65	65	52.3492	0.858748	51.3208	6.46521	0	25.6105	0	0
DATA	234	3	64	unmapped	0		0	CATACCTTGAGCATAGTGCACGTTACCAATATGCAATACATGTTCTTGTCATATTCGACA	236	0	CUST_194602_PI248252247	CUST_194602_PI248252247	CUST_194602_PI248252247	Unknown	11457.9	221.5	8.87918	1	8.879179e+000	8.845161e+000	0	0	64	8.096875e+001	79	1.413649e+001	1.482600e+001	53	5.518868e+001	56	8.264978e+000	8.895600e+000	0	0	0	0	0	0	0	0	2.92626	7.62579	0	0.319814	1	0	78.0425	8.26498	1	0	78.0425	56.9804	56.9804	43.2867	0.862142	55.1887	8.26498	0	16.5518	1	0
DATA	235	3	65		0		0		238	1	ETG04_27747	ETG04_27747	ETG04_27747		11483.5	221.5	8.843	1	8.843001e+000	8.818251e+000	0	0	68	8.267647e+001	84	1.492013e+001	1.445535e+001	49	5.308163e+001	52	9.128337e+000	6.671700e+000	0	0	0	0	0	1	0	0	4.54122	7.63369	0	0.12356	1	0	78.1352	9.12834	1	0	78.1352	57.5363	57.5363	44.9945	0.865669	53.0816	9.12834	0	18.2683	1	0
DATA	236	3	66	unmapped	0		0	AGACCTATCGGTGGTCCTCTATGAGGCTACAAAAGACCATCCAAACATCACCTACTTGTT	240	0	CUST_38877_PI248252247	CUST_38877_PI248252247	CUST_38877_PI248252247	Unknown	11508.7	221.662	0	1	6.961372e+003	6.961924e+002	0	0	66	6.129409e+003	5920	8.145306e+002	8.578694e+002	48	5.456250e+001	54	8.028954e+000	8.895600e+000	0	0	0	0	0	0	0	0	6051.18	605.166	1	1.07831e-311	1	1	78.2244	8.02895	1	0	78.2244	48.5334	48.5334	6091.73	0.869252	54.5625	8.02895	0	6065.01	0	0
DATA	237	3	67	unmapped	0		0	CCGCGATACCCCAAAGTTCCTGGGCTTGAAGCCTGGCTTGACGCTGGGAAAGTATCACAC	242	0	CUST_28109_PI248252247	CUST_28109_PI248252247	CUST_28109_PI248252247	Unknown	11534.5	221.649	0	1	2.138493e+002	2.309760e+001	1	1	63	2.650159e+002	263	3.077624e+001	3.187590e+001	41	5.465854e+001	53	7.254687e+000	8.895600e+000	0	0	0	0	0	0	0	0	186.698	20.1651	1	3.27562e-104	1	1	78.3175	7.25469	1	0	78.3175	49.8279	49.8279	227.334	0.873037	54.6585	7.25469	0	200.637	0	0
DATA	238	3	68	unmapped	0		0	GGACTGCCTGCGAGTGTGGTCATGAGGTTCTTCTCAATATCTGCTTCAGTTATAGGTTCG	244	0	CUST_89904_PI248252247	CUST_89904_PI248252247	CUST_89904_PI248252247	Unknown	11559.6	221.573	0	1	3.927029e+001	9.536431e+000	2	0	62	1.128548e+002	112	1.467556e+001	1.464068e+001	49	5.526531e+001	54	1.017099e+001	8.895600e+000	0	0	0	0	0	0	0	0	34.4344	8.36207	1	1.59717e-022	1	0	78.4205	10.171	1	0	78.4205	57.5363	57.5363	75.1728	0.876856	55.2653	10.171	0	48.4978	0	0
DATA	239	3	69	unmapped	0		0	GAATGTCGTAACGTCTCTCATCTTGCTCAATGTCCTTATTTCATTATTCTCTTCGGCATA	246	0	CUST_1330_PI248252247	CUST_1330_PI248252247	CUST_1330_PI248252247	Unknown	11584.9	221.614	0	1	2.955346e+002	3.079357e+001	0	0	64	3.388281e+002	331	5.872334e+001	6.616102e+001	49	5.277551e+001	53	7.402886e+000	8.154300e+000	0	0	0	0	0	0	0	0	260.325	27.1248	1	1.17668e-123	1	1	78.5035	7.40289	1	0	78.5035	57.259	57.259	301.146	0.88086	52.7755	7.40289	0	274.496	0	0
DATA	240	3	70	unmapped	0		0	TGGACTGTATTTCCGTCATCCTGACTTTAACACGTTCACCGATTTCTTGTATCCACATCT	248	0	CUST_210974_PI248252247	CUST_210974_PI248252247	CUST_210974_PI248252247	Unknown	11610.4	221.573	0	1	1.722328e+001	8.780358e+000	0	0	64	9.389063e+001	94	1.611675e+001	1.593795e+001	52	5.401923e+001	52	7.820261e+000	7.413000e+000	0	0	0	0	0	0	0	0	15.2436	7.77114	1	7.00163e-007	1	0	78.647	7.82026	1	0	78.647	57.5363	57.5363	56.2086	0.88506	54.0192	7.82026	0	29.5896	0	0
DATA	241	3	71	unmapped	0		0	CAAGAACTTCAAGAAAAAAGATCATGGCCCGCAACAACCTCCGCTACGGCCTGAACAAGG	250	0	CUST_146897_PI248252247	CUST_146897_PI248252247	CUST_146897_PI248252247	Unknown	11635.6	221.829	0	1	8.373820e+003	8.374259e+002	0	0	64	7.526281e+003	7437	7.880428e+002	8.936371e+002	39	5.502564e+001	54	7.593235e+000	7.042350e+000	0	0	0	0	0	0	0	0	7447.51	744.79	1	4.94066e-324	1	1	78.7758	7.59324	1	0	78.7758	49.5074	49.5074	7488.6	0.88938	55.0256	7.59324	0	7462.01	0	0
DATA	242	3	72	unmapped	0		0	AGGAAGGAATCCAGACCACCCAAAGTTCTTTCAAGGTACAGAATGAAGTTTGCACCCTTG	252	0	CUST_116078_PI248252247	CUST_116078_PI248252247	CUST_116078_PI248252247	Unknown	11660.9	221.847	0	1	3.788538e+001	9.328254e+000	0	0	66	1.127273e+002	111.5	1.889204e+001	1.908847e+001	53	5.411321e+001	54	8.601566e+000	9.636900e+000	0	0	0	0	0	0	0	0	33.8672	8.33888	1	5.01823e-022	1	0	78.8601	8.60157	1	0	78.8601	46.8651	46.8651	75.0453	0.893937	54.1132	8.60157	0	48.4965	0	0
DATA	243	3	73	unmapped	0		0	TTAGGAGGGCTGGTTGAATATTCATCGAAGTATCCCATAGAGGTATCTGCAGCAGCACTA	254	0	CUST_27279_PI248252247	CUST_27279_PI248252247	CUST_27279_PI248252247	Unknown	11686.5	222	0	0	2.788605e+001	8.925477e+000	1	1	60	1.040500e+002	103.5	1.285173e+001	1.278742e+001	61	5.677049e+001	56	1.020032e+001	9.636900e+000	0	0	0	0	0	0	0	0	25.0625	8.02174	1	2.06162e-014	1	0	78.9875	10.2003	1	0	78.9875	65	65	66.368	0.898746	56.7705	10.2003	0	39.861	0	0
DATA	244	3	74	unmapped	0		0	ATAATCTATGTACTTGATAAAGCTCCTTGCCCGGTCCCGGTCGCATTACTTTTCGCGTTT	256	0	CUST_112966_PI248252247	CUST_112966_PI248252247	CUST_112966_PI248252247	Unknown	11712	222.333	0	1	3.302378e+003	3.303454e+002	0	0	65	3.063692e+003	2936	4.851211e+002	5.329947e+002	51	5.637255e+001	55	1.003785e+001	9.636900e+000	0	0	0	0	0	0	0	0	2984.59	298.556	1	2.45295e-269	1	1	79.1049	10.0378	1	0	79.1049	49.1849	49.1849	3026.01	0.903769	56.3725	10.0378	0	2999.55	0	0
DATA	245	3	75	unmapped	0		0	GGGAAAATATTGGAACATTGGAAAATTCTGGCCCCAAATCGGAACGTGATGTATCTCAGT	258	0	CUST_57362_PI248252247	CUST_57362_PI248252247	CUST_57362_PI248252247	Unknown	11737.4	222.427	0	1	1.046247e+002	1.340631e+001	1	0	63	1.742698e+002	177	3.131485e+001	3.521175e+001	43	5.165116e+001	52	5.727476e+000	5.189100e+000	0	0	0	0	0	0	0	0	95.1101	12.1871	1	1.85668e-066	1	1	79.1598	5.72748	1	0	79.1598	57.5363	57.5363	136.588	0.90906	51.6512	5.72748	0	110.176	0	0
DATA	246	3	76	unmapped	0		0	CAATGTTTCGTGACAGATTTTTTAGAATTCCTTCATCTGGATAATCTGTCGCTACTGCCA	260	0	CUST_144548_PI248252247	CUST_144548_PI248252247	CUST_144548_PI248252247	Unknown	11762.6	222.427	0	1	1.130893e+001	8.408269e+000	0	0	64	8.954688e+001	88	1.148350e+001	1.037820e+001	48	5.270833e+001	53	5.870802e+000	5.189100e+000	0	0	0	0	0	0	0	0	10.3429	7.69004	1	0.000567158	1	0	79.2039	5.8708	1	0	79.2039	57.5363	57.5363	51.8649	0.914581	52.7083	5.8708	0	25.5084	0	0
DATA	247	3	77		66	Structural	0		1	1	DarkCorner	DarkCorner	DarkCorner		11787.8	221.985	8.31656	1	8.316560e+000	8.282489e+000	1	0	65	8.164615e+001	83	1.317838e+001	1.334340e+001	61	5.362295e+001	53	6.648719e+000	6.671700e+000	0	0	0	0	0	0	0	0	2.3374	7.62376	0	0.426519	1	0	79.3088	6.64872	1	0	79.3088	46.8651	46.8651	43.9642	0.920467	53.623	6.64872	0	17.6713	0	0
DATA	248	3	78		66	Structural	0		1	1	DarkCorner	DarkCorner	DarkCorner		11813.6	222.275	8.26003	1	8.260026e+000	8.222320e+000	1	1	63	7.887302e+001	79	1.054253e+001	9.266250e+000	57	5.170175e+001	50	7.713543e+000	7.413000e+000	0	0	0	0	0	0	0	0	-0.592959	7.62017	0	0.839966	1	0	79.466	7.71354	1	0	79.466	46.5243	46.5243	41.191	0.926767	51.7018	7.71354	0	14.961	0	0
DATA	249	3	79		66	Structural	0		1	1	DarkCorner	DarkCorner	DarkCorner		11838.8	222.534	8.20261	1	8.202613e+000	8.165178e+000	0	0	67	7.962687e+001	78	1.386716e+001	1.260210e+001	52	5.123077e+001	51	7.344774e+000	6.671700e+000	0	0	0	0	0	0	0	0	0.113014	7.62018	0	0.969297	1	0	79.5139	7.34477	1	0	79.5139	48.8603	48.8603	41.9449	0.933253	51.2308	7.34477	0	15.7805	0	0
DATA	250	3	80		66	Structural	0		1	1	DarkCorner	DarkCorner	DarkCorner		11864.4	222.265	8.14075	1	8.140752e+000	8.103590e+000	0	0	66	7.901515e+001	78	1.114588e+001	1.204613e+001	52	5.213462e+001	51.5	7.153852e+000	6.857025e+000	0	0	0	0	0	0	0	0	-0.51163	7.62017	0	0.861675	1	0	79.5268	7.15385	1	0	79.5268	46.8651	46.8651	41.3332	0.940345	52.1346	7.15385	0	15.2448	0	0
DATA	251	3	81		66	Structural	0		1	1	DarkCorner	DarkCorner	DarkCorner		11890	222.365	8.07669	1	8.076687e+000	8.039818e+000	0	1	64	7.448438e+001	74	9.270181e+000	9.822225e+000	64	5.234375e+001	53	7.956666e+000	8.154300e+000	0	0	0	0	0	0	0	0	-5.2183	7.62017	0	0.0771976	1	0	79.7027	7.95667	1	0	79.7027	49.1849	49.1849	36.8024	0.947804	52.3438	7.95667	0	10.791	0	0
DATA	252	3	82		66	Structural	0		1	1	DarkCorner	DarkCorner	DarkCorner		11915.6	222.757	8.01016	1	8.010163e+000	7.973597e+000	1	0	64	7.401563e+001	74	1.171553e+001	1.000755e+001	47	5.478723e+001	55	6.782125e+000	6.671700e+000	0	0	0	0	0	0	0	0	-5.84894	7.62017	0	0.0479397	1	0	79.8646	6.78213	1	0	79.8646	47.5395	47.5395	36.3336	0.955675	54.7872	6.78213	0	10.401	0	0
DATA	253	3	83		66	Structural	0		1	1	DarkCorner	DarkCorner	DarkCorner		11941.1	222.72	7.9404	1	7.940396e+000	7.904149e+000	0	0	66	7.189394e+001	72	9.842027e+000	1.093418e+001	66	5.392424e+001	55	8.192512e+000	8.710275e+000	0	0	0	0	0	0	0	0	-8.06195	7.62017	0	0.00674417	1	0	79.9559	8.19251	1	0	79.9559	51.0895	51.0895	34.2119	0.964072	53.9242	8.19251	0	8.36575	0	0
DATA	254	3	84		66	Structural	0		1	1	DarkCorner	DarkCorner	DarkCorner		11965.8	222.679	0	1	1.042648e+001	7.902687e+000	0	0	65	9.018462e+001	91	1.580239e+001	1.630860e+001	54	5.253704e+001	52	7.798677e+000	8.895600e+000	0	0	0	0	0	1	0	0	10.1424	7.68737	1	0.000717632	1	0	80.0422	7.79868	1	0	80.0422	42.5954	42.5954	52.5026	0.972754	52.537	7.79868	0	26.7446	0	0
DATA	255	3	85		66	Structural	0		1	1	DarkCorner	DarkCorner	DarkCorner		11991.4	222.573	7.79293	1	7.792934e+000	7.777063e+000	2	0	62	8.556452e+001	84	1.547141e+001	1.519665e+001	75	5.112000e+001	49	8.353604e+000	8.895600e+000	0	0	0	0	0	1	0	0	5.43462	7.63953	0	0.0658321	1	0	80.1299	8.3536	1	0	80.1299	57.5363	57.5363	47.8825	0.982315	51.12	8.3536	0	22.2205	0	0
DATA	256	4	1		66	Structural	0		1	1	DarkCorner	DarkCorner	DarkCorner		9870.53	224.611	9.57065	1	9.570654e+000	9.529816e+000	0	0	65	7.761538e+001	77	1.294181e+001	1.186080e+001	43	5.376744e+001	54	7.888621e+000	1.000755e+001	0	0	0	0	0	0	0	0	1.8645	7.62245	0	0.52572	1	0	75.7509	7.88862	1	0	75.7509	48.2044	48.2044	39.9334	0.799853	53.7674	7.88862	0	21.1176	0	0
DATA	257	4	2		66	Structural	0		1	1	DarkCorner	DarkCorner	DarkCorner		9896.19	224.216	9.65681	1	9.656806e+000	9.614679e+000	0	0	65	7.730769e+001	76	8.304598e+000	9.636900e+000	43	5.151163e+001	53	6.755499e+000	6.671700e+000	0	0	0	0	0	0	0	0	1.53713	7.62172	0	0.600794	1	0	75.7706	6.7555	1	0	75.7706	48.5334	48.5334	39.6257	0.792717	51.5116	6.7555	0	20.5524	0	0
DATA	258	4	3		66	Structural	0		1	1	DarkCorner	DarkCorner	DarkCorner		9921.56	224.45	9.7351	1	9.735097e+000	9.690657e+000	1	1	62	7.201613e+001	72	9.760227e+000	1.000755e+001	27	5.111111e+001	52	4.798504e+000	4.818450e+000	0	0	0	0	0	0	0	0	-3.76815	7.62017	0	0.200703	1	0	75.7843	4.7985	1	0	75.7843	50.4627	50.4627	34.3341	0.786342	51.1111	4.7985	0	15.0043	0	0
DATA	259	4	4		66	Structural	0		1	1	DarkCorner	DarkCorner	DarkCorner		9946.68	224.329	9.80578	1	9.805784e+000	9.761022e+000	2	0	64	7.070313e+001	71.5	8.411405e+000	8.154300e+000	38	5.223684e+001	52.5	6.976541e+000	6.301050e+000	0	0	0	0	0	0	0	0	-5.09701	7.62017	0	0.0842475	1	0	75.8001	6.97654	1	0	75.8001	51.7088	51.7088	33.0211	0.780674	52.2368	6.97654	0	13.445	0	0
DATA	260	4	5		66	Structural	0		1	1	DarkCorner	DarkCorner	DarkCorner		9972.04	224.539	9.87047	1	9.870475e+000	9.825417e+000	0	0	62	6.946774e+001	69	8.451826e+000	9.636900e+000	45	5.277778e+001	52	5.632248e+000	4.447800e+000	0	0	0	0	0	0	0	0	-6.35994	7.62017	0	0.0317179	1	0	75.8277	5.63225	1	0	75.8277	49.1849	49.1849	31.7857	0.775557	52.7778	5.63225	0	11.962	0	0
DATA	261	4	6		66	Structural	0		1	1	DarkCorner	DarkCorner	DarkCorner		9997.93	224.722	9.92978	1	9.929784e+000	9.884455e+000	0	0	66	7.486364e+001	74	1.173802e+001	1.223145e+001	44	5.252273e+001	52	6.999962e+000	6.857025e+000	0	0	0	0	0	0	0	0	-0.969861	7.62017	0	0.74121	1	0	75.8335	6.99996	1	0	75.8335	47.8731	47.8731	37.1816	0.770925	52.5227	6.99996	0	17.1097	0	0
DATA	262	4	7		66	Structural	0		1	1	DarkCorner	DarkCorner	DarkCorner		10022.9	225.09	9.98071	1	9.980706e+000	9.935145e+000	0	0	67	7.086567e+001	69	1.308700e+001	1.482600e+001	49	5.328571e+001	52	6.861730e+000	8.154300e+000	0	0	0	0	0	0	0	0	-4.98927	7.62017	0	0.0909437	1	0	75.8549	6.86173	1	0	75.8549	48.2044	48.2044	33.1837	0.766991	53.2857	6.86173	0	12.8746	0	0
DATA	263	4	8		66	Structural	0		1	1	DarkCorner	DarkCorner	DarkCorner		10048.1	224.831	10.0263	1	1.002630e+001	9.980527e+000	1	0	65	7.078462e+001	71	1.024007e+001	1.037820e+001	44	5.422727e+001	53.5	8.231713e+000	9.822225e+000	0	0	0	0	0	0	0	0	-5.09529	7.62017	0	0.0843511	1	0	75.8799	8.23171	1	0	75.8799	46.8651	46.8651	33.1026	0.763504	54.2273	8.23171	0	12.5649	0	0
DATA	264	4	9		66	Structural	0		1	1	DarkCorner	DarkCorner	DarkCorner		10073.6	224.889	10.0664	1	1.006636e+001	1.002041e+001	2	0	61	7.068852e+001	71	9.871746e+000	1.037820e+001	31	5.180645e+001	53	6.764709e+000	6.301050e+000	0	0	0	0	0	0	0	0	-5.21917	7.62017	0	0.0771485	1	0	75.9077	6.76471	1	0	75.9077	48.2044	48.2044	33.0065	0.760465	51.8065	6.76471	0	12.2389	0	0
DATA	265	4	10	unmapped	0		0	ATGTATTGTGGATCCTCCAGCTGCAGGGCCGTTGGCGTAGACTGAATGTGTAGCCTCGTC	129	0	CUST_111287_PI248252247	CUST_111287_PI248252247	CUST_111287_PI248252247	Unknown	10099.4	225.014	0	1	4.544415e+002	4.654327e+001	0	0	65	4.203385e+002	424	6.481109e+001	6.745830e+001	29	5.203448e+001	52	7.272663e+000	6.671700e+000	0	0	0	0	0	0	0	0	344.394	35.2724	1	3.29679e-140	1	1	75.9442	7.27266	1	0	75.9442	48.5334	48.5334	382.656	0.757841	52.0345	7.27266	0	361.659	0	0
DATA	266	4	11	unmapped	0		0	CATAAACGCTTCCTTTCTTTTCTTTTTGGACCAACTCGTTTCTTAACTACATGAAGGATA	131	0	CUST_144109_PI248252247	CUST_144109_PI248252247	CUST_144109_PI248252247	Unknown	10124.6	225.027	0	1	3.367039e+002	3.514790e+001	0	0	63	3.304286e+002	328	5.201697e+001	5.448555e+001	30	5.366667e+001	52	8.218286e+000	7.968975e+000	0	0	0	0	0	0	0	0	254.446	26.5612	1	2.60371e-122	1	1	75.9822	8.21829	1	0	75.9822	48.5334	48.5334	292.747	0.755698	53.6667	8.21829	0	271.531	0	0
DATA	267	4	12	unmapped	0		0	GCGAGTACATTGAAGTAGCACTATTTGTCGAGTGCCTCGCACGCTTGCCATTATAATTTA	133	0	CUST_154891_PI248252247	CUST_154891_PI248252247	CUST_154891_PI248252247	Unknown	10150	225.319	0	1	1.024889e+001	1.015893e+001	0	0	65	8.375385e+001	83	1.373298e+001	1.630860e+001	31	5.393548e+001	55	4.925684e+000	4.077150e+000	0	0	0	0	0	0	0	0	7.72707	7.65925	1	0.00933713	1	0	76.0268	4.92568	1	0	76.0268	58.0869	58.0869	46.0718	0.753943	53.9355	4.92568	0	24.6371	0	0
DATA	268	4	13	unmapped	0		0	CTGGCCAGTGGAGGGACTGAAATGTATTCCAGATTTCTAACAATGTCATTGCTTTGTCCG	135	0	CUST_20831_PI248252247	CUST_20831_PI248252247	CUST_20831_PI248252247	Unknown	10175.5	225.352	10.1724	1	1.017238e+001	1.013316e+001	2	2	62	7.895161e+001	77	1.033287e+001	1.037820e+001	32	5.606250e+001	56	8.381768e+000	7.968975e+000	0	0	0	0	0	0	0	0	2.87872	7.62561	0	0.327711	1	0	76.0729	8.38177	1	0	76.0729	57.5363	57.5363	41.2696	0.75254	56.0625	8.38177	0	19.622	1	0
DATA	269	4	14	unmapped	0		0	CCCATTCATTGAGGGTTTCATCAAATATTTGCATTTTTTTATATTTCCAATGTATTCATT	137	0	CUST_178335_PI248252247	CUST_178335_PI248252247	CUST_178335_PI248252247	Unknown	10200.6	225.427	0	1	4.151723e+001	1.095692e+001	1	0	63	1.073175e+002	110	1.739839e+001	1.816185e+001	33	5.609091e+001	54	7.694818e+000	8.895600e+000	0	0	0	0	0	0	0	0	31.2004	8.23418	1	1.08519e-019	1	0	76.1171	7.69482	1	0	76.1171	57.5363	57.5363	69.6355	0.751505	56.0909	7.69482	0	47.7823	0	0
DATA	270	4	15	unmapped	0		0	CCGAGGCATGCTACAAGACGATGTGGGATACTAGCAGGAAAATAAGATAATTCACAAATA	139	0	CUST_96945_PI248252247	CUST_96945_PI248252247	CUST_96945_PI248252247	Unknown	10226.2	225.366	0	1	4.783080e+001	1.122045e+001	1	0	64	1.120625e+002	112.5	1.454590e+001	1.501132e+001	35	5.282857e+001	51	7.950160e+000	7.413000e+000	0	0	0	0	0	0	0	0	35.9096	8.42389	1	8.14851e-024	1	0	76.1529	7.95016	1	0	76.1529	51.0895	51.0895	74.3805	0.750763	52.8286	7.95016	0	52.3228	0	0
DATA	271	4	16	unmapped	0		0	AGGCGATTCGTGGGGTGCATGATCTAGCGAGGCTTGGGGTGTCGTCTGGACCGTGTGGAA	141	0	CUST_26714_PI248252247	CUST_26714_PI248252247	CUST_26714_PI248252247	Unknown	10251.6	225.26	0	1	2.971110e+003	2.972845e+002	0	0	66	2.305515e+003	2237.5	3.693512e+002	4.268035e+002	27	5.377778e+001	52	7.371115e+000	6.671700e+000	0	0	0	0	0	0	0	0	2229.32	223.062	1	7.46269e-252	1	1	76.199	7.37111	1	0	76.199	49.5074	49.5074	2267.83	0.750331	53.7778	7.37111	0	2245.58	0	0
DATA	272	4	17	unmapped	0		0	AATGTGACAAATGCTTCAAGACATGTATGCGCGTGTTTGGGCATCAGCGCATCAGAATAC	143	0	CUST_64313_PI248252247	CUST_64313_PI248252247	CUST_64313_PI248252247	Unknown	10277	225.455	0	1	1.879618e+001	1.032979e+001	0	1	61	9.034426e+001	90	1.292399e+001	1.334340e+001	28	5.889286e+001	57	9.612258e+000	1.019287e+001	0	0	0	0	0	0	0	0	14.1011	7.74954	1	3.87895e-006	1	0	76.2431	9.61226	1	0	76.2431	55.8519	55.8519	52.6623	0.750213	58.8929	9.61226	0	30.2105	0	0
DATA	273	4	18	unmapped	0		0	CCAGGCGAAGAATTGGAAGCCAGAGGAGGAGGAGATTATCTGAGTCGAGTTCGGTTAGTG	145	0	CUST_165912_PI248252247	CUST_165912_PI248252247	CUST_165912_PI248252247	Unknown	10302.3	225.57	0	1	4.064782e+003	4.066051e+002	0	0	66	3.126318e+003	3037.5	5.197596e+002	4.998215e+002	23	5.582609e+001	56	6.329241e+000	5.189100e+000	0	0	0	0	0	0	0	0	3050.03	305.098	1	1.23002e-270	1	1	76.2877	6.32924	1	0	76.2877	50.7771	50.7771	3088.64	0.750355	55.8261	6.32924	0	3065.99	0	0
DATA	274	4	19	unmapped	0		0	TCTTGAGAAGAAGGGCATGAAGTTTGACTGAGCCCGTAAAGGGTATGCGGATGATCATTT	147	0	CUST_121513_PI248252247	CUST_121513_PI248252247	CUST_121513_PI248252247	Unknown	10327.7	225.5	0	1	1.801190e+001	1.030894e+001	4	0	62	8.985484e+001	90	1.161521e+001	1.130482e+001	25	5.188000e+001	50	5.854628e+000	5.189100e+000	0	0	0	0	0	0	0	0	13.522	7.73922	1	8.9406e-006	1	0	76.3328	5.85463	1	0	76.3328	57.5363	57.5363	52.1728	0.750729	51.88	5.85463	0	29.3453	0	0
DATA	275	4	20	unmapped	0		0	TAAATACTTTTGGGGAAGCTTAAATGAGAAGGTTCATGAGGTTCTCGAAGAATTCCTTGT	149	0	CUST_112457_PI248252247	CUST_112457_PI248252247	CUST_112457_PI248252247	Unknown	10353.5	225.824	0	1	4.389854e+003	4.391025e+002	0	0	66	3.374879e+003	3213.5	6.618043e+002	7.405587e+002	27	5.481481e+001	53	8.124214e+000	6.671700e+000	0	0	0	0	0	0	0	0	3298.5	329.938	1	2.49305e-275	1	1	76.3769	8.12421	1	0	76.3769	48.8603	48.8603	3337.2	0.751392	54.8148	8.12421	0	3314.18	0	0
DATA	276	4	21	unmapped	0		0	TATTAGTTAAGGACACATCCACTTGGTTAAGATCCCTGGAAGTGACAATGATTGAAGACT	151	0	CUST_115756_PI248252247	CUST_115756_PI248252247	CUST_115756_PI248252247	Unknown	10378.6	225.573	10.1771	1	1.017712e+001	1.013067e+001	0	0	64	7.157813e+001	70	1.051198e+001	1.056353e+001	29	5.303448e+001	55	8.600178e+000	9.636900e+000	0	0	0	0	0	0	0	0	-4.85341	7.62017	0	0.0999976	1	0	76.4315	8.60018	1	0	76.4315	57.5363	57.5363	33.8961	0.752189	53.0345	8.60018	0	10.7079	1	0
DATA	277	4	22	unmapped	0		0	AAATGGCTTCAGTAAATCAAAAGTATAATTTCCACTTTTTGGGATGCTGAGGATAAGCCA	153	0	CUST_171630_PI248252247	CUST_171630_PI248252247	CUST_171630_PI248252247	Unknown	10404	225.545	0	1	1.963783e+002	2.209057e+001	1	0	61	2.243934e+002	221	3.415615e+001	3.484110e+001	25	5.460000e+001	54	9.429563e+000	8.154300e+000	0	0	0	0	0	0	0	0	147.917	16.6391	1	7.86303e-091	1	1	76.4769	9.42956	1	0	76.4769	55.8519	55.8519	186.711	0.753222	54.6	9.42956	0	163.35	0	0
DATA	278	4	23	unmapped	0		0	ACAGTCGCCCACCACTACCGGCTCTTGACCCAGGATTATCAAAATACACAAAGACAGATG	155	0	CUST_106501_PI248252247	CUST_106501_PI248252247	CUST_106501_PI248252247	Unknown	10429.4	225.885	0	1	1.447900e+003	1.451418e+002	0	0	64	1.168953e+003	1125	1.821030e+002	2.342508e+002	26	5.676923e+001	56	9.118367e+000	8.524950e+000	0	0	0	0	0	0	0	0	1092.43	109.508	1	3.98014e-209	1	1	76.5245	9.11837	1	0	76.5245	50.1463	50.1463	1131.27	0.754492	56.7692	9.11837	0	1107.74	0	0
DATA	279	4	24	unmapped	0		0	AGGCCAGTGCGGCGATCAGGCAGATATGGAGGAGATGCAGCGCATCATGTCCCAGATGGG	157	0	CUST_192181_PI248252247	CUST_192181_PI248252247	CUST_192181_PI248252247	Unknown	10454.7	226.357	0	1	1.505792e+004	1.505825e+003	0	0	64	1.145964e+004	11176.5	1.489631e+003	1.757993e+003	33	5.893939e+001	57	1.219359e+001	1.408470e+001	0	0	0	0	0	0	0	0	11383	1138.33	1	0	1	1	76.5932	12.1936	1	0	76.5932	46.8651	46.8651	11422	0.755951	58.9394	12.1936	0	11398.3	0	0
DATA	280	4	25	unmapped	0		0	TCAAGTGACTTGTAGGGGTTGATAGGAGATGTGGATTTGTGGAAAGAGAAACTTTGTAAT	159	0	CUST_10308_PI248252247	CUST_10308_PI248252247	CUST_10308_PI248252247	Unknown	10480.5	226	0	0	2.455778e+001	1.035519e+001	1	0	61	9.526230e+001	94	1.330526e+001	1.334340e+001	34	5.952941e+001	57	1.242245e+001	1.408470e+001	0	0	0	0	0	0	1	0	18.6022	7.84394	1	2.94316e-009	1	0	76.6601	12.4225	1	0	76.6601	65	65	57.5803	0.757489	59.5294	12.4225	0	33.719	0	0
DATA	281	4	26	unmapped	0		0	ATCGCTGCCACAGTGATTGTACATGTACTGGTACACATAATAATCATCACAACGTACAAG	161	0	CUST_109044_PI248252247	CUST_109044_PI248252247	CUST_109044_PI248252247	Unknown	10505.5	226	0	1	1.766659e+002	2.031893e+001	3	0	59	2.108475e+002	209	2.855473e+001	2.965200e+001	34	5.620588e+001	54.5	8.779382e+000	9.822225e+000	0	0	0	0	0	0	0	0	134.12	15.4256	1	2.72173e-085	1	1	76.7275	8.77938	1	0	76.7275	54.1152	54.1152	173.165	0.759173	56.2059	8.77938	0	149.151	0	0
DATA	282	4	27	unmapped	0		0	GGCGATGAGGTTTTGGCGAAAAAGTATAAATGTCCGATACCTTCAGTATAATAAATAGAA	163	0	CUST_111637_PI248252247	CUST_111637_PI248252247	CUST_111637_PI248252247	Unknown	10531	226.319	10.0583	1	1.005832e+001	1.001880e+001	2	0	63	7.955556e+001	80	1.242887e+001	1.408470e+001	25	5.608000e+001	55	6.873379e+000	5.189100e+000	0	0	0	0	0	0	0	0	2.72415	7.62504	0	0.354263	1	0	76.8314	6.87338	1	0	76.8314	58.0869	58.0869	41.8736	0.761073	56.08	6.87338	0	17.7033	1	0
DATA	283	4	28	unmapped	0		0	GACACGGTTGTGATCAATCCTACCACATATGCTACAACGCATGCATAAAAGTATGGTTTT	165	0	CUST_179815_PI248252247	CUST_179815_PI248252247	CUST_179815_PI248252247	Unknown	10556.4	226.427	0	1	1.746452e+001	1.013785e+001	0	0	64	9.021875e+001	90	1.531725e+001	1.575262e+001	25	5.464000e+001	55	8.474865e+000	5.930400e+000	0	0	0	0	0	0	0	0	13.3265	7.73582	1	1.17911e-005	1	0	76.8922	8.47486	1	0	76.8922	57.5363	57.5363	52.5367	0.763064	54.64	8.47486	0	28.2179	0	0
DATA	284	4	29	unmapped	0		0	AGTCTTCTTTGGTGAAGGACTACCACAATCATTCTTCCAATCGATGCCGTCCCTCAATGA	167	0	CUST_24542_PI248252247	CUST_24542_PI248252247	CUST_24542_PI248252247	Unknown	10581.6	226.427	0	1	4.624565e+002	4.730590e+001	0	1	63	4.307619e+002	420	6.516424e+001	5.782140e+001	28	5.396429e+001	55.5	9.788437e+000	1.037820e+001	0	0	0	0	0	0	0	0	353.84	36.1952	1	8.16592e-142	1	1	76.9222	9.78844	1	0	76.9222	57.5363	57.5363	393.08	0.765131	53.9643	9.78844	0	368.619	0	0
DATA	285	4	30	unmapped	0		0	GTGAGGGTTTCGAGGTCAAGGTGTCGGAGGCCCTGCACGCCGGTATTCCTGTTGTTGCCT	169	0	CUST_79185_PI248252247	CUST_79185_PI248252247	CUST_79185_PI248252247	Unknown	10607.4	226.427	0	1	6.697767e+004	6.697774e+003	0	0	64	5.147289e+004	49796.1	6.548442e+003	7.860378e+003	35	5.697143e+001	56	9.802418e+000	8.524950e+000	0	0	1	0	0	0	0	0	51395.9	5139.6	1	0	1	1	76.9735	9.80242	1	0	76.9735	57.5363	57.5363	51435.2	0.767359	56.9714	9.80242	0	51410.6	0	0
DATA	286	4	31	unmapped	0		0	GGGGCATTATACTCCCAATTAGCGGTTGACGAAGATCGGTCAAAGGATGAAGGCATTAAA	171	0	CUST_129601_PI248252247	CUST_129601_PI248252247	CUST_129601_PI248252247	Unknown	10632.5	226.5	0	1	2.200202e+002	2.412719e+001	0	0	68	2.463529e+002	243.5	4.623553e+001	4.911112e+001	34	5.323529e+001	53.5	8.738833e+000	7.227675e+000	0	0	0	0	0	0	0	0	169.333	18.5689	1	1.43228e-098	1	1	77.0197	8.73883	1	0	77.0197	57.5363	57.5363	208.671	0.769626	53.2353	8.73883	0	183.935	0	0
DATA	287	4	32	unmapped	0		0	CCGAAAACACTACTTTAACCTCCTCTCGCACCGATTCATACGGCAGAATGATAGAAACAG	173	0	CUST_129891_PI248252247	CUST_129891_PI248252247	CUST_129891_PI248252247	Unknown	10657.9	226.5	0	1	1.487242e+001	9.982189e+000	2	0	62	8.856452e+001	86.5	1.495745e+001	1.334340e+001	31	5.390323e+001	53	8.576537e+000	7.042350e+000	0	0	0	0	0	0	0	0	11.4814	7.70618	1	0.000140206	1	0	77.0831	8.57654	1	0	77.0831	56.9804	56.9804	50.8825	0.771993	53.9032	8.57654	0	26.0166	0	0
DATA	288	4	33	unmapped	0		0	TGTACTAGTACGTGCATTAACGATAGTATTAACTGGAAGCCAGAACAGCGCAATTACACT	175	0	CUST_46978_PI248252247	CUST_46978_PI248252247	CUST_46978_PI248252247	Unknown	10683.5	226.5	0	0	1.181260e+003	1.185351e+002	0	0	68	9.919265e+002	949	1.821214e+002	1.905141e+002	29	5.486207e+001	55	1.269624e+001	9.636900e+000	0	0	0	0	0	0	0	0	914.835	91.8003	1	1.66073e-198	1	1	77.0919	12.6962	1	0	77.0919	65	65	954.244	0.774456	54.8621	12.6962	0	929.251	0	0
DATA	289	4	34	unmapped	0		0	TGGCCGGCCCTATAATAATCGATATGCATGGTTTCTCATTTTCTCCAAGGAGACTGGGAA	177	0	CUST_213454_PI248252247	CUST_213454_PI248252247	CUST_213454_PI248252247	Unknown	10708.6	226.573	0	1	1.254500e+003	1.258328e+002	0	2	62	1.051726e+003	1020.5	1.531639e+002	1.723523e+002	27	5.188889e+001	51	7.212880e+000	8.154300e+000	0	0	0	0	0	0	0	0	974.679	97.7653	1	2.67709e-202	1	1	77.0466	7.21288	1	0	77.0466	57.5363	57.5363	1014.04	0.776946	51.8889	7.21288	0	988.93	0	0
DATA	290	4	35	unmapped	0		0	CAGCTGGACACACTTTATTAAAAATACTTTCAACTTTCCTATACCAAATGTTCGGTTCAG	179	0	CUST_43572_PI248252247	CUST_43572_PI248252247	CUST_43572_PI248252247	Unknown	10734.4	226.573	0	1	7.916569e+001	1.257864e+001	0	0	64	1.387813e+002	137	2.279757e+001	2.483355e+001	31	5.267742e+001	51	7.708814e+000	7.413000e+000	0	0	0	0	0	0	0	0	61.7144	9.8058	1	6.19852e-045	1	1	77.0669	7.70881	1	0	77.0669	57.5363	57.5363	101.099	0.779559	52.6774	7.70881	0	75.8658	0	0
DATA	291	4	36	unmapped	0		0	CAATCCATCGAACTGACCAACTCAGCTGCTCCACACGGCGTGTCTGTGACGGTCCATACA	181	0	CUST_186741_PI248252247	CUST_186741_PI248252247	CUST_186741_PI248252247	Unknown	10759.5	226.905	0	1	9.551996e+002	9.601547e+001	2	0	61	8.242459e+002	811	1.052099e+002	9.414510e+001	30	5.300000e+001	51	7.244499e+000	9.266250e+000	0	0	0	0	0	0	0	0	747.154	75.1029	1	2.15781e-186	1	1	77.0924	7.2445	1	0	77.0924	48.8603	48.8603	786.564	0.782196	53	7.2445	0	761.216	0	0
DATA	292	4	37	unmapped	0		0	GTTCTCGTCGTGCATGTCCTTTACTTAGTTTAGGTTAAGAAGGTATGCTGTGCAATGGAG	183	0	CUST_175390_PI248252247	CUST_175390_PI248252247	CUST_175390_PI248252247	Unknown	10784.9	226.614	0	1	2.489232e+001	1.002346e+001	0	0	64	9.659375e+001	98	1.454137e+001	1.482600e+001	35	5.365714e+001	52	6.561666e+000	7.413000e+000	0	0	0	0	0	0	0	0	19.536	7.86661	1	5.81546e-010	1	0	77.0578	6.56167	1	0	77.0578	57.259	57.259	58.9117	0.78482	53.6571	6.56167	0	33.4572	0	0
DATA	293	4	38	unmapped	0		0	GATAACGCAAATAATAAGGAAGAATGGAAGAATGTAACGGTAGGGGGATGTATGTGTCAA	185	0	CUST_84428_PI248252247	CUST_84428_PI248252247	CUST_84428_PI248252247	Unknown	10810.5	226.648	9.72019	1	9.720187e+000	9.675815e+000	1	0	65	7.664615e+001	77	1.050957e+001	1.111950e+001	29	5.351724e+001	53	6.533544e+000	5.189100e+000	0	0	0	0	0	0	0	0	-0.378751	7.62017	0	0.897364	1	0	77.0249	6.53354	1	0	77.0249	57.5363	57.5363	38.9642	0.787548	53.5172	6.53354	0	13.4038	1	0
DATA	294	4	39	unmapped	0		0	CGAACCATTTGGACATGGCGTCCATCGATGCGCTTGCCAAGGCGATCAAGGAGTTTGAGG	187	0	CUST_23321_PI248252247	CUST_23321_PI248252247	CUST_23321_PI248252247	Unknown	10835.8	227.103	0	1	9.465070e+003	9.465561e+002	0	0	66	7.557697e+003	7437	8.811609e+002	9.377445e+002	31	5.474194e+001	55	7.711324e+000	8.524950e+000	0	0	0	0	0	0	0	0	7480.72	748.111	1	0	1	1	76.9794	7.71132	1	0	76.9794	46.5243	46.5243	7520.01	0.79035	54.7419	7.71132	0	7494.35	0	0
DATA	295	4	40	unmapped	0		0	TTGTACTTTACACCATTTACGCTTCATCATAGCCTCATCTCCATGTGTCATTCGCACATG	189	0	CUST_43359_PI248252247	CUST_43359_PI248252247	CUST_43359_PI248252247	Unknown	10861.3	227.219	0	1	1.650611e+003	1.653405e+002	0	0	64	1.386109e+003	1309	2.306566e+002	2.362894e+002	33	5.521212e+001	56	7.423601e+000	8.154300e+000	0	0	0	0	0	0	0	0	1309.16	131.137	1	5.78445e-220	1	1	76.9526	7.4236	1	0	76.9526	48.2044	48.2044	1348.43	0.793135	55.2121	7.4236	0	1322.67	0	0
DATA	296	4	41	unmapped	0		0	AGAACATGATGGACCTCGTCAAAGCCAAATACGAGATCGAGTTCGCAGACATTTTCAAAA	191	0	CUST_98708_PI248252247	CUST_98708_PI248252247	CUST_98708_PI248252247	Unknown	10886.5	227.352	0	1	2.916124e+001	1.000829e+001	1	0	65	1.001385e+002	99	1.332629e+001	1.408470e+001	41	5.331707e+001	53	6.791314e+000	7.413000e+000	0	0	0	0	0	0	0	0	23.21	7.96581	1	7.09481e-013	1	0	76.9284	6.79131	1	0	76.9284	57.5363	57.5363	62.4565	0.795921	53.3171	6.79131	0	36.602	0	0
DATA	297	4	42	unmapped	0		0	TGTAAGCTGGACATCCTCGTATTCAGTATCAAACTCTTCCCGGAAACCTTTGCTTTCGCT	193	0	CUST_58985_PI248252247	CUST_58985_PI248252247	CUST_58985_PI248252247	Unknown	10911.9	227.386	0	1	5.287226e+001	1.090749e+001	2	0	62	1.191935e+002	124	2.051056e+001	2.131237e+001	29	5.200000e+001	52	6.082763e+000	5.930400e+000	0	0	0	0	0	0	0	0	42.2306	8.71213	1	2.67938e-029	1	1	76.9629	6.08276	1	0	76.9629	57.259	57.259	81.5115	0.79873	52	6.08276	0	55.5692	0	0
DATA	298	4	43	unmapped	0		0	TAAACCAATTGTTATCCCATCCGCCTCAAACATATTTTTGAGCTCGTACCACATGCCGGG	195	0	CUST_46848_PI248252247	CUST_46848_PI248252247	CUST_46848_PI248252247	Unknown	10937.4	227.427	9.55022	1	9.550224e+000	9.514518e+000	1	0	63	8.007937e+001	80	1.163601e+001	1.000755e+001	28	5.114286e+001	52	7.074808e+000	6.857025e+000	0	0	0	0	0	0	0	0	3.10532	7.6265	0	0.291207	1	0	76.974	7.07481	1	0	76.974	57.5363	57.5363	42.3974	0.801564	51.1429	7.07481	0	16.3711	1	0
DATA	299	4	44	unmapped	0		0	GCCAAATCCATCCCATGCAGAAAGTTCCAAATATTGAAACGTAATACCGGTGTATCAAAG	197	0	CUST_76772_PI248252247	CUST_76772_PI248252247	CUST_76772_PI248252247	Unknown	10962.6	227.427	0	1	1.873622e+001	9.657022e+000	1	0	63	9.204762e+001	94	1.337840e+001	1.371405e+001	19	5.200000e+001	51	5.953524e+000	5.189100e+000	0	0	0	0	0	0	0	0	15.0708	7.76777	1	9.12024e-007	1	0	76.9769	5.95352	1	0	76.9769	57.5363	57.5363	54.3656	0.804365	52	5.95352	0	28.2611	0	0
DATA	300	4	45	unmapped	0		0	AACAAGAAGTGATGGGTACAAATGTGACGGAGGTTTTAGCAAGCCATCTCACGGTATTTG	199	0	CUST_131550_PI248252247	CUST_131550_PI248252247	CUST_131550_PI248252247	Unknown	10988.1	227.5	0	1	2.810181e+003	2.811766e+002	1	0	63	2.345413e+003	2249	4.598198e+002	4.803624e+002	29	5.917241e+001	59	1.054266e+001	1.260210e+001	0	0	0	0	0	0	1	0	2268.45	226.973	1	6.76297e-253	1	1	76.9604	10.5427	1	0	76.9604	56.9804	56.9804	2307.73	0.807226	59.1724	10.5427	0	2281.55	0	0
DATA	301	4	46	unmapped	0		0	CGTTGGCAAGGAATAGTGAATGTCATTAAATATGGCCTTCCACAAGCAGAAAAACAGAAC	201	0	CUST_59905_PI248252247	CUST_59905_PI248252247	CUST_59905_PI248252247	Unknown	11013.5	227.5	0	1	3.303406e+001	9.969994e+000	0	0	68	1.037059e+002	104	1.671183e+001	1.945913e+001	37	5.213514e+001	51	6.342809e+000	5.930400e+000	0	0	0	0	0	0	0	0	26.7599	8.07638	1	7.54043e-016	1	0	76.946	6.34281	1	0	76.946	57.5363	57.5363	66.0239	0.810069	52.1351	6.34281	0	39.7733	0	0
DATA	302	4	47	unmapped	0		0	TCAGCGATTCCAGAGCATGATTATGACGACCCCGAGGAGCAACTCTATCCTATTCATACC	203	0	CUST_50757_PI248252247	CUST_50757_PI248252247	CUST_50757_PI248252247	Unknown	11039.1	227.232	0	1	9.051356e+003	9.051842e+002	0	0	66	7.434788e+003	7145.5	1.036755e+003	1.151424e+003	32	5.971875e+001	58.5	1.097573e+001	9.451575e+000	0	0	0	0	0	0	1	0	7357.81	735.82	1	1.97626e-323	1	1	76.9807	10.9757	1	0	76.9807	46.5243	46.5243	7397.11	0.812896	59.7188	10.9757	0	7370.79	0	0
DATA	303	4	48	unmapped	0		0	CTGATATCTTCCATGAGTGCGACATTATGGAAGATGCCGCCATCGCATATGGTTTCAACA	205	0	CUST_131599_PI248252247	CUST_131599_PI248252247	CUST_131599_PI248252247	Unknown	11064.5	227.417	0	1	1.232302e+003	1.235838e+002	0	1	63	1.082302e+003	1065	1.370961e+002	1.278742e+002	30	5.126667e+001	51	1.087526e+001	1.278742e+001	0	0	0	0	0	0	0	0	1005.3	100.818	1	3.76957e-204	1	1	77.0065	10.8753	1	0	77.0065	48.2044	48.2044	1044.62	0.815786	51.2667	10.8753	0	1018.24	0	0
DATA	304	4	49	unmapped	0		0	AACAAGTCTTCAGTAGCAAGTCTGACTGGCGTGTACGCGCTATCTCCGCTAGCAACCTTC	207	0	CUST_145457_PI248252247	CUST_145457_PI248252247	CUST_145457_PI248252247	Unknown	11089.6	227.566	0	1	3.460597e+003	3.461849e+002	0	0	64	2.910016e+003	2809.5	3.927961e+002	4.862928e+002	27	5.340741e+001	55	8.504566e+000	1.149015e+001	0	0	0	0	0	0	0	0	2832.96	283.398	1	3.26712e-266	1	1	77.0584	8.50457	1	0	77.0584	49.8279	49.8279	2872.33	0.818632	53.4074	8.50457	0	2845.9	0	0
DATA	305	4	50	unmapped	0		0	CACTACCTTAATAAAGTAAAAGATAAATCAGCCCTCTTCCCCTCTTGTTCTCTTTTCATT	209	0	CUST_130910_PI248252247	CUST_130910_PI248252247	CUST_130910_PI248252247	Unknown	11115.5	228	0	1	1.722337e+003	1.724832e+002	0	0	62	1.492177e+003	1432.5	2.878866e+002	3.652756e+002	34	5.052941e+001	48.5	7.443668e+000	8.710275e+000	0	0	0	0	0	0	0	0	1415.08	141.713	1	1.26506e-224	1	1	77.093	7.44367	1	0	77.093	48.5334	48.5334	1454.5	0.821607	50.5294	7.44367	0	1428	0	0
DATA	306	4	51	unmapped	0		0	CTGGCGGTCAATGTGCAGTTTCTTTCGCATCTGCTGAGCGGTCTTCCAGACCACTAGTAA	211	0	CUST_33306_PI248252247	CUST_33306_PI248252247	CUST_33306_PI248252247	Unknown	11140.4	228.095	0	1	5.740056e+001	1.088031e+001	1	0	63	1.244603e+002	123	2.117502e+001	1.927380e+001	31	5.100000e+001	51	5.668627e+000	5.559750e+000	0	0	0	0	0	0	0	0	47.3226	8.97002	1	1.34376e-033	1	1	77.1377	5.66863	1	0	77.1377	48.8603	48.8603	86.7783	0.824427	51	5.66863	0	60.2347	0	0
DATA	307	4	52	unmapped	0		0	ATACGATAATCCACATAAATGGCGCTGGCTTTCTCAGAGAAATTTGGCGGGAGGCGAAAT	213	0	CUST_58595_PI248252247	CUST_58595_PI248252247	CUST_58595_PI248252247	Unknown	11165.6	227.596	9.25395	0	9.253948e+000	9.246260e+000	1	0	63	8.377778e+001	83	1.414492e+001	1.408470e+001	22	5.163636e+001	51.5	6.290927e+000	5.003775e+000	0	0	0	0	0	0	0	0	6.60649	7.64876	0	0.0257636	1	0	77.1713	6.29093	1	0	77.1713	65	65	46.0958	0.827227	51.6364	6.29093	0	19.5123	1	0
DATA	308	4	53	unmapped	0		0	AGAAGCAGGGTACGTTGCCTTGAAACAGCTGCATAATAACTAATAATAAACTCCTATAGA	215	0	CUST_198506_PI248252247	CUST_198506_PI248252247	CUST_198506_PI248252247	Unknown	11191.5	227.648	9.22106	1	9.221058e+000	9.180284e+000	0	0	66	7.850000e+001	77	1.211769e+001	1.241677e+001	25	4.980000e+001	50	6.177918e+000	4.447800e+000	0	0	0	0	0	0	0	0	1.29216	7.62127	0	0.659985	1	0	77.2078	6.17792	1	0	77.2078	57.5363	57.5363	40.818	0.830178	49.8	6.17792	0	14.1928	1	0
DATA	309	4	54	unmapped	0		0	AGTACGATGGCTGATAATGTATGAAGAATCGCAGGGAACCGGAATCTGGAAGCCCGCACC	217	0	CUST_195092_PI248252247	CUST_195092_PI248252247	CUST_195092_PI248252247	Unknown	11216.8	227.283	9.18951	1	9.189506e+000	9.171798e+000	0	0	65	8.280000e+001	81	1.353606e+001	1.482600e+001	35	5.325714e+001	52	6.887084e+000	5.559750e+000	0	0	0	0	0	0	0	0	5.55122	7.64036	0	0.060308	1	0	77.2488	6.88708	1	0	77.2488	40.6843	40.6843	45.118	0.833028	53.2571	6.88708	0	18.4602	1	0
DATA	310	4	55		0		0		219	1	RC1	RC1	RC1		11242.1	228.386	9.15611	1	9.156109e+000	9.114312e+000	3	1	60	7.615000e+001	76	1.085002e+001	1.037820e+001	29	5.534483e+001	55	6.645492e+000	8.154300e+000	0	0	0	0	0	0	0	0	-1.1332	7.62017	0	0.699612	1	0	77.2832	6.64549	1	0	77.2832	57.259	57.259	38.468	0.836067	55.3448	6.64549	0	11.7684	1	0
DATA	311	4	56	unmapped	0		0	TTTTTCTTGGCTTTCAAGTTTTTAAGCGCGGTGGGTGTCCCATGGTCTCTGATAGCATTA	221	0	CUST_38931_PI248252247	CUST_38931_PI248252247	CUST_38931_PI248252247	Unknown	11267.5	228.067	0	1	2.043065e+001	9.309629e+000	2	1	59	9.447458e+001	94	1.119630e+001	9.636900e+000	32	5.387500e+001	54.5	7.644311e+000	7.783650e+000	0	0	0	0	0	0	0	0	17.1409	7.81058	1	3.42809e-008	1	0	77.3337	7.64431	1	0	77.3337	48.5334	48.5334	56.7926	0.838978	53.875	7.64431	0	30.0683	0	0
DATA	312	4	57	unmapped	0		0	TTGATGTTCTTGCGATTCACCCAACACAGGTCTGTCGTTAAGATCGAGCTTGGCAAGAAT	223	0	CUST_17011_PI248252247	CUST_17011_PI248252247	CUST_17011_PI248252247	Unknown	11292.6	228.427	0	1	3.723419e+001	9.786598e+000	0	0	64	1.087500e+002	109	1.745016e+001	1.945913e+001	34	5.085294e+001	51	7.504069e+000	7.227675e+000	0	0	0	0	0	0	0	0	31.3494	8.23983	1	8.0417e-020	1	0	77.4006	7.50407	1	0	77.4006	57.5363	57.5363	71.068	0.841951	50.8529	7.50407	0	44.3174	0	0
DATA	313	4	58	unmapped	0		0	CATAGTGTCATGGATCTCGATGGACTTGCGCATGAAAGGTTTGATGGTGTCTTCCATATG	225	0	CUST_162472_PI248252247	CUST_162472_PI248252247	CUST_162472_PI248252247	Unknown	11318.4	228.427	9.05921	1	9.059215e+000	9.061146e+000	0	0	64	8.495313e+001	82	1.276581e+001	1.445535e+001	23	5.213043e+001	51	6.269003e+000	3.706500e+000	0	0	0	0	0	0	0	0	7.47512	7.65675	0	0.0118476	1	0	77.478	6.269	1	0	77.478	57.5363	57.5363	47.2711	0.845009	52.1304	6.269	0	20.5012	1	0
DATA	314	4	59	unmapped	0		0	TAGCGGCTATACTGCTCGTTTACAGCGCCTTTGCCCATGGGAGCCGAGTACACAGGGAAT	227	0	CUST_121468_PI248252247	CUST_121468_PI248252247	CUST_121468_PI248252247	Unknown	11343.4	228.397	0	1	9.118579e+002	9.162748e+001	0	0	64	8.508281e+002	828	1.321965e+002	1.347313e+002	26	5.419231e+001	53	8.231740e+000	7.968975e+000	0	0	0	0	0	0	0	0	773.263	77.7009	1	1.90356e-188	1	1	77.5647	8.23174	1	0	77.5647	50.1463	50.1463	813.146	0.848009	54.1923	8.23174	0	786.362	0	0
DATA	315	4	60	unmapped	0		0	ACGAGCATCTTCGACAAATACACCTGTTCCAGACGTGTGGATCAAGATGGGTGCCTTGCC	229	0	CUST_206091_PI248252247	CUST_206091_PI248252247	CUST_206091_PI248252247	Unknown	11369.1	228.5	0	1	8.564028e+001	1.238933e+001	0	0	64	1.505625e+002	147	2.351013e+001	2.835472e+001	35	5.220000e+001	52	7.403497e+000	5.930400e+000	0	0	0	0	0	0	0	0	72.8925	10.5452	1	7.68466e-053	1	1	77.67	7.4035	1	0	77.67	56.9804	56.9804	112.88	0.851148	52.2	7.4035	0	86.0848	0	0
DATA	316	4	61	unmapped	0		0	ATAACCATCGACGGTCATAATATTCGCGATATGGGCTTGAATGCTATCCGAAGTCGGCTT	231	0	CUST_29773_PI248252247	CUST_29773_PI248252247	CUST_29773_PI248252247	Unknown	11394.4	228.234	0	1	2.573981e+003	2.575526e+002	0	0	65	2.276662e+003	2228	4.094460e+002	4.558995e+002	27	5.492593e+001	53	8.809636e+000	9.266250e+000	0	0	0	0	0	0	0	0	2198.88	220.02	1	4.97348e-251	1	1	77.7846	8.80964	1	0	77.7846	49.8279	49.8279	2238.98	0.854271	54.9259	8.80964	0	2212.18	0	0
DATA	317	4	62	unmapped	0		0	TGGGATACCGGTTATAATAGAACCAGGTCTGGACGCACGACACTCCGTAGAGCACCGCAG	233	0	CUST_85052_PI248252247	CUST_85052_PI248252247	CUST_85052_PI248252247	Unknown	11419.6	228.311	0	1	4.852562e+002	4.933265e+001	0	0	65	4.939846e+002	485	6.535205e+001	6.745830e+001	31	5.245161e+001	51	7.320468e+000	7.042350e+000	0	0	0	0	0	0	0	0	416.093	42.3013	1	1.88996e-151	1	1	77.892	7.32047	1	0	77.892	48.5334	48.5334	456.303	0.85747	52.4516	7.32047	0	429.501	0	0
DATA	318	4	63	unmapped	0		0	CCGTCCTCGGTGACCTTGAATTGATTTTTTCTTCTTTCTGCTCTCTACTTTGCTGTAAAC	235	0	CUST_143069_PI248252247	CUST_143069_PI248252247	CUST_143069_PI248252247	Unknown	11445.3	228.532	0	1	2.774348e+004	2.774362e+003	0	0	65	2.396035e+004	23074.1	3.777840e+003	4.039068e+003	33	5.687879e+001	53	8.855639e+000	9.636900e+000	0	0	1	0	0	0	0	0	23882.4	2388.25	1	0	1	1	77.988	8.85564	1	0	77.988	49.8279	49.8279	23922.7	0.860828	56.8788	8.85564	0	23895.9	0	0
DATA	319	4	64	unmapped	0		0	GGCAATCTCAGATTAATGTGTTGCTCGGCACCTTACGAGAAATCAAAGTCTTTGGGTTCT	237	0	CUST_169041_PI248252247	CUST_169041_PI248252247	CUST_169041_PI248252247	Unknown	11470.7	228.62	0	1	3.622494e+003	3.623567e+002	0	0	64	3.208734e+003	3097	4.539342e+002	5.470794e+002	31	5.345161e+001	52	1.164714e+001	1.297275e+001	0	0	0	0	0	0	0	0	3130.64	313.157	1	3.36253e-272	1	1	78.092	11.6471	1	0	78.092	50.7771	50.7771	3171.05	0.864223	53.4516	11.6471	0	3144.26	0	0
DATA	320	4	65	unmapped	0		0	CACGATCTTGAACTCGAGGACACGATCAATACCAAGACCATAGACAGGTGACAAAACACT	239	0	CUST_91055_PI248252247	CUST_91055_PI248252247	CUST_91055_PI248252247	Unknown	11496	228.545	0	1	7.306679e+001	1.142426e+001	0	0	62	1.415806e+002	139	2.634484e+001	2.816940e+001	25	4.956000e+001	49	7.906116e+000	5.930400e+000	0	0	0	0	0	0	0	0	63.3992	9.9127	1	3.55419e-046	1	1	78.1815	7.90612	1	0	78.1815	55.8519	55.8519	103.899	0.867688	49.56	7.90612	0	77.1145	0	0
DATA	321	4	66	unmapped	0		0	AACGTCACGCGACTGTATTCACCTTTAAGAAAATTTTCTTTGTGAATAGATGGATCATAG	241	0	CUST_64214_PI248252247	CUST_64214_PI248252247	CUST_64214_PI248252247	Unknown	11521.5	228.648	0	0	1.437158e+001	8.862995e+000	0	0	66	9.080303e+001	91	1.406711e+001	1.445535e+001	27	5.014815e+001	50	5.058912e+000	4.818450e+000	0	0	0	0	0	0	0	0	12.522	7.72237	1	3.57889e-005	1	0	78.281	5.05891	1	0	78.281	65	65	53.121	0.871305	50.1481	5.05891	0	26.3512	0	0
DATA	322	4	67	unmapped	0		0	TTGATATCTTTCTGGGATGCATTCAACGGCAAATGGAATATTTGATGTGGGGTAGGCCGG	243	0	CUST_77782_PI248252247	CUST_77782_PI248252247	CUST_77782_PI248252247	Unknown	11546.6	228.581	0	1	1.298464e+001	8.805220e+000	1	1	62	8.972581e+001	88	1.043979e+001	1.186080e+001	27	5.340741e+001	52	7.637253e+000	8.895600e+000	0	0	0	0	0	0	0	0	11.3613	7.7044	1	0.000163265	1	0	78.3645	7.63725	1	0	78.3645	49.5074	49.5074	52.0438	0.874981	53.4074	7.63725	0	25.2939	0	0
DATA	323	4	68	unmapped	0		0	AAATTTGGTTCAGGAATTACCAGATAATAGAAAAAGACCCTCTCAACCAAATGGCCTCCC	245	0	CUST_53427_PI248252247	CUST_53427_PI248252247	CUST_53427_PI248252247	Unknown	11572.2	228.806	0	1	5.161019e+002	5.233341e+001	2	0	63	5.320635e+002	516	7.279132e+001	6.634635e+001	27	4.855556e+001	48	7.159358e+000	7.413000e+000	0	0	0	0	0	0	0	0	453.593	45.9949	1	1.37019e-156	1	1	78.4703	7.15936	1	0	78.4703	47.5395	47.5395	494.381	0.878883	48.5556	7.15936	0	467.654	0	0
DATA	324	4	69	unmapped	0		0	TTTGCAGAGCTTGCACAGCTGATCAAGACATGAGTGTTTTGGTTGAGCAACAAGGAGAAA	247	0	CUST_29390_PI248252247	CUST_29390_PI248252247	CUST_29390_PI248252247	Unknown	11597.6	229.276	0	1	6.754084e+003	6.754636e+002	0	0	64	6.041781e+003	5852.5	8.331044e+002	1.015952e+003	28	5.125000e+001	50	8.457410e+000	1.037820e+001	0	0	0	0	0	0	0	0	5963.2	596.369	1	8.13743e-311	1	1	78.5764	8.45741	1	0	78.5764	49.1849	49.1849	6004.1	0.882904	51.25	8.45741	0	5977.4	0	0
DATA	325	4	70	unmapped	0		0	GGTGCCGTTGCGGAGTTGGAGAGCTTGGTCAAGGCCAAGGCCATCTAAACTTACCTTACA	249	0	CUST_132237_PI248252247	CUST_132237_PI248252247	CUST_132237_PI248252247	Unknown	11623	229.319	0	1	3.218306e+005	3.218306e+004	0	2	63	2.855705e+005	281169	2.042741e+004	2.076081e+004	25	5.604000e+001	57	1.323657e+001	1.037820e+001	0	0	1	0	0	0	0	0	285492	28549.2	1	0	1	1	78.7379	13.2366	1	0	78.7379	58.0869	58.0869	285533	0.887087	56.04	13.2366	0	285506	0	0
DATA	326	4	71	unmapped	0		0	ACACGGAATAGGGGCTCACACAGAATAAGTACACGATAGACATTTAAACAAAAATAACTG	251	0	CUST_18448_PI248252247	CUST_18448_PI248252247	CUST_18448_PI248252247	Unknown	11648.5	229.352	0	1	3.423937e+002	3.529021e+001	0	0	66	3.840455e+002	394.5	5.471308e+001	6.060127e+001	27	5.159259e+001	53	8.858977e+000	7.783650e+000	0	0	0	0	0	0	0	0	305.237	31.4605	1	4.69431e-133	1	1	78.8083	8.85898	1	0	78.8083	57.5363	57.5363	346.363	0.89148	51.5926	8.85898	0	319.728	0	0
DATA	327	4	72	unmapped	0		0	AAGCCCTACAGAGAGATTATTCTTCGTACAGTATACAAGCATCCGATGGAAGGGATGACC	253	0	CUST_87382_PI248252247	CUST_87382_PI248252247	CUST_87382_PI248252247	Unknown	11673.6	229.427	0	1	1.465432e+001	8.629949e+000	0	0	64	9.207813e+001	89.5	1.599931e+001	1.890315e+001	32	5.078125e+001	50	7.294427e+000	7.598325e+000	0	0	0	0	0	0	0	0	13.1303	7.73247	1	1.5524e-005	1	0	78.9478	7.29443	1	0	78.9478	57.5363	57.5363	54.3961	0.896004	50.7813	7.29443	0	27.8002	0	0
DATA	328	4	73	unmapped	0		0	TAGACGAATTGGCCAACTGTGAGATCAGAAGGAACAAGGTACTTCTTCTTGTCGATGGTG	255	0	CUST_124007_PI248252247	CUST_124007_PI248252247	CUST_124007_PI248252247	Unknown	11699.7	229.705	0	1	5.354905e+002	5.421290e+001	3	0	61	5.614918e+002	535	8.483663e+001	9.340380e+001	33	5.772727e+001	56	1.132826e+001	1.037820e+001	0	0	0	0	0	0	0	0	482.444	48.8425	1	2.88979e-160	1	1	79.0478	11.3283	1	0	79.0478	50.1463	50.1463	523.81	0.900939	57.7273	11.3283	0	497.258	0	0
DATA	329	4	74	unmapped	0		0	GAACAGCTTCAACTTCTTGAGGCTCGCTCTGCTTGATTAAGGTGTCGAAGATGACAATGT	257	0	CUST_27996_PI248252247	CUST_27996_PI248252247	CUST_27996_PI248252247	Unknown	11724.5	229.5	0	1	7.200807e+001	1.107292e+001	1	0	67	1.443731e+002	145	2.118092e+001	2.038575e+001	31	5.096774e+001	52	7.096872e+000	7.413000e+000	0	0	0	0	0	0	0	0	65.2316	10.0309	1	1.66269e-047	1	1	79.1415	7.09687	1	0	79.1415	57.5363	57.5363	106.691	0.905893	50.9677	7.09687	0	80.1894	0	0
DATA	330	4	75	unmapped	0		0	CCTCATTAAAGGTGCTCGCTTCCAAATACAACTGTGACAAACAGATTTGCCGCAAGTGTT	259	0	CUST_55635_PI248252247	CUST_55635_PI248252247	CUST_55635_PI248252247	Unknown	11749.9	229.5	0	1	7.688392e+004	7.688396e+003	0	1	64	7.013755e+004	68018.2	6.440742e+003	7.805938e+003	34	5.638235e+001	53	9.871952e+000	1.019287e+001	0	0	1	0	0	0	0	0	70058.4	7005.84	1	0	1	1	79.1794	9.87195	1	0	79.1794	56.9804	56.9804	70099.9	0.911223	56.3824	9.87195	0	70073.4	0	0
DATA	331	4	76	unmapped	0		0	TCTTCTTTTGAAGAGACTGCAGGTTCAAGCCATTGCACTAGTGCAGTTGCAGTTTCTGAT	261	0	CUST_218195_PI248252247	CUST_218195_PI248252247	CUST_218195_PI248252247	Unknown	11775.5	229.5	0	1	1.200999e+002	1.460513e+001	0	0	68	1.893824e+002	189	2.681280e+001	2.835472e+001	33	5.260606e+001	54	6.698598e+000	4.447800e+000	0	0	0	0	0	0	0	0	110.119	13.3914	1	2.37503e-074	1	1	79.2631	6.6986	1	0	79.2631	57.5363	57.5363	151.7	0.916897	52.6061	6.6986	0	125.311	0	0
DATA	332	4	77		66	Structural	0		1	1	DarkCorner	DarkCorner	DarkCorner		11800.6	229.75	8.29597	1	8.295967e+000	8.258202e+000	0	0	65	7.972308e+001	77	1.253309e+001	1.630860e+001	38	5.194737e+001	50	8.661650e+000	9.636900e+000	0	0	0	0	0	0	0	0	0.386667	7.62027	0	0.895231	1	0	79.3364	8.66165	1	0	79.3364	44.7812	44.7812	42.0411	0.922752	51.9474	8.66165	0	15.711	0	0
DATA	333	4	78		66	Structural	0		1	1	DarkCorner	DarkCorner	DarkCorner		11826	229.459	8.23955	1	8.239548e+000	8.201936e+000	1	0	61	7.832787e+001	78	1.012048e+001	8.895600e+000	29	4.775862e+001	48	4.493290e+000	4.447800e+000	0	0	0	0	0	0	0	0	-1.17691	7.62017	0	0.688628	1	0	79.5048	4.49329	1	0	79.5048	48.5334	48.5334	40.6459	0.92907	47.7586	4.49329	0	14.3849	0	0
DATA	334	4	79		66	Structural	0		1	1	DarkCorner	DarkCorner	DarkCorner		11852.1	229.476	8.17923	1	8.179234e+000	8.141896e+000	1	0	61	7.804918e+001	76	1.261933e+001	1.186080e+001	40	5.170000e+001	51	6.461722e+000	5.930400e+000	0	0	0	0	0	0	0	0	-1.47191	7.62017	0	0.616317	1	0	79.5211	6.46172	1	0	79.5211	44.0646	44.0646	40.3672	0.935921	51.7	6.46172	0	14.1789	0	0
DATA	335	4	80		66	Structural	0		1	1	DarkCorner	DarkCorner	DarkCorner		11877	229.848	8.11938	1	8.119381e+000	8.082316e+000	0	0	67	7.941791e+001	79	1.439818e+001	1.556730e+001	40	5.057500e+001	50.5	6.594044e+000	6.857025e+000	0	0	0	0	0	0	0	0	-0.188982	7.62017	0	0.948681	1	0	79.6069	6.59404	1	0	79.6069	46.1809	46.1809	41.7359	0.94282	50.575	6.59404	0	15.6182	0	0
DATA	336	4	81		66	Structural	0		1	1	DarkCorner	DarkCorner	DarkCorner		11902.5	229.574	8.05463	1	8.054634e+000	8.017865e+000	1	0	64	7.050000e+001	71.5	1.037243e+001	1.149015e+001	38	5.100000e+001	50.5	7.811980e+000	7.042350e+000	0	0	0	0	0	0	0	0	-9.30606	7.62017	0	0.00184691	1	0	79.8061	7.81198	1	0	79.8061	46.5243	46.5243	32.818	0.950399	51	7.81198	0	6.78241	0	0
DATA	337	4	82		66	Structural	0		1	1	DarkCorner	DarkCorner	DarkCorner		11927.4	229.824	7.98918	1	7.989184e+000	7.952714e+000	2	0	63	6.950794e+001	70	9.759814e+000	8.895600e+000	35	5.322857e+001	55	7.810572e+000	8.154300e+000	0	0	0	0	0	0	0	0	-10.4014	7.62017	0	0.000529245	1	0	79.9093	7.81057	1	0	79.9093	48.5334	48.5334	31.8259	0.958185	53.2286	7.81057	0	5.87024	0	0
DATA	338	4	83		66	Structural	0		1	1	DarkCorner	DarkCorner	DarkCorner		11953.2	229.743	7.91769	1	7.917687e+000	7.881544e+000	3	0	61	7.726230e+001	76	1.103767e+001	9.636900e+000	44	5.193182e+001	50.5	7.738150e+000	9.822225e+000	0	0	0	0	0	0	0	0	-2.73581	7.62017	0	0.352214	1	0	79.9981	7.73815	1	0	79.9981	46.8651	46.8651	39.5803	0.966837	51.9318	7.73815	0	13.7148	0	0
DATA	339	4	84		66	Structural	0		1	1	DarkCorner	DarkCorner	DarkCorner		11978.2	229.694	0	1	1.241813e+001	7.907667e+000	0	0	64	9.220313e+001	88.5	1.596542e+001	1.779120e+001	34	5.088235e+001	49	6.659533e+000	7.042350e+000	0	0	0	0	0	1	0	0	12.117	7.71591	1	6.1486e-005	1	0	80.0861	6.65953	1	0	80.0861	44.7812	44.7812	54.5211	0.97575	50.8824	6.65953	0	28.7469	0	0
DATA	340	4	85		66	Structural	0		1	1	DarkCorner	DarkCorner	DarkCorner		12003.8	229.636	0	1	2.014989e+001	7.990698e+000	0	0	65	1.000308e+002	100	1.799129e+001	1.853250e+001	377	5.439523e+001	54	7.222179e+000	8.154300e+000	0	0	0	0	0	1	0	0	19.8573	7.87465	1	3.29974e-010	1	0	80.1735	7.22218	1	0	80.1735	45.4864	45.4864	62.3488	0.985477	54.3952	7.22218	0	36.6725	0	0
DATA	341	5	1		66	Structural	0		1	1	DarkCorner	DarkCorner	DarkCorner		9857.54	231.86	0	1	1.281150e+001	9.569897e+000	0	0	65	8.601538e+001	81	1.315828e+001	1.482600e+001	380	5.685263e+001	56	8.181282e+000	8.154300e+000	0	0	0	0	0	1	0	0	10.294	7.68939	1	0.000600859	1	0	75.7214	8.18128	1	0	75.7214	51.4001	51.4001	48.3334	0.803497	56.8526	8.18128	0	29.5794	0	0
DATA	342	5	2		66	Structural	0		1	1	DarkCorner	DarkCorner	DarkCorner		9883.25	231.778	9.61637	1	9.616373e+000	9.572475e+000	2	0	62	7.329032e+001	72.5	9.554652e+000	1.037820e+001	37	5.321622e+001	54	7.937727e+000	8.154300e+000	0	0	0	0	0	0	0	0	-2.44031	7.62017	0	0.406491	1	0	75.7306	7.93773	1	0	75.7306	47.8731	47.8731	35.6083	0.79605	53.2162	7.93773	0	16.591	0	0
DATA	343	5	3		66	Structural	0		1	1	DarkCorner	DarkCorner	DarkCorner		9909.03	232.257	9.6985	1	9.698503e+000	9.654230e+000	0	0	65	7.129231e+001	69	1.074378e+001	1.260210e+001	36	5.113889e+001	50	6.352290e+000	5.559750e+000	0	0	0	0	0	0	0	0	-4.46273	7.62017	0	0.130126	1	0	75.755	6.35229	1	0	75.755	47.8731	47.8731	33.6103	0.789309	51.1389	6.35229	0	14.3279	0	0
DATA	344	5	4		66	Structural	0		1	1	DarkCorner	DarkCorner	DarkCorner		9934.03	231.871	9.7712	1	9.771201e+000	9.726596e+000	2	0	64	7.084375e+001	70	1.038806e+001	9.636900e+000	31	5.454839e+001	55	8.069856e+000	7.783650e+000	0	0	0	0	0	0	0	0	-4.9287	7.62017	0	0.0948944	1	0	75.7724	8.06986	1	0	75.7724	46.8651	46.8651	33.1617	0.783437	54.5484	8.06986	0	13.6349	0	0
DATA	345	5	5		66	Structural	0		1	1	DarkCorner	DarkCorner	DarkCorner		9959.61	231.75	9.83885	1	9.838855e+000	9.793941e+000	4	0	61	6.788525e+001	69	9.334699e+000	7.413000e+000	36	5.111111e+001	50.5	5.726020e+000	4.633125e+000	0	0	0	0	0	0	0	0	-7.90414	7.62017	0	0.00787138	1	0	75.7894	5.72602	1	0	75.7894	47.8731	47.8731	30.2032	0.77805	51.1111	5.72602	0	10.4278	0	0
DATA	346	5	6		66	Structural	0		1	1	DarkCorner	DarkCorner	DarkCorner		9984.89	231.761	9.89913	1	9.899132e+000	9.853943e+000	0	0	66	6.918182e+001	69	1.094730e+001	1.167547e+001	41	5.390244e+001	52	6.905812e+000	6.671700e+000	0	0	0	0	0	0	0	0	-6.62466	7.62017	0	0.0253663	1	0	75.8065	6.90581	1	0	75.8065	47.2035	47.2035	31.4998	0.773312	53.9024	6.90581	0	11.4818	0	0
DATA	347	5	7		66	Structural	0		1	1	DarkCorner	DarkCorner	DarkCorner		10010.2	232.247	9.95305	1	9.953045e+000	9.907611e+000	0	0	64	7.006250e+001	71	1.004573e+001	1.056353e+001	37	5.232432e+001	52	6.055549e+000	6.671700e+000	0	0	0	0	0	0	0	0	-5.7593	7.62017	0	0.0514145	1	0	75.8218	6.05555	1	0	75.8218	51.4001	51.4001	32.3805	0.769123	52.3243	6.05555	0	12.1187	0	0
DATA	348	5	8		66	Structural	0		1	1	DarkCorner	DarkCorner	DarkCorner		10035.4	232.547	10.0005	1	1.000048e+001	9.954826e+000	0	0	64	7.045313e+001	71.5	1.229651e+001	1.297275e+001	43	5.462791e+001	53	7.286724e+000	8.524950e+000	0	0	0	0	0	0	0	0	-5.38546	7.62017	0	0.0682844	1	0	75.8386	7.28672	1	0	75.8386	52.3208	52.3208	32.7711	0.765475	54.6279	7.28672	0	12.2733	0	0
DATA	349	5	9		66	Structural	0		1	1	DarkCorner	DarkCorner	DarkCorner		10061.4	232.427	10.0435	0	1.004354e+001	9.997695e+000	3	1	60	6.631667e+001	66	7.089002e+000	6.857025e+000	34	5.414706e+001	54	9.306669e+000	8.710275e+000	0	0	0	0	0	0	0	0	-9.55244	7.62017	0	0.00140657	1	0	75.8691	9.30667	1	0	75.8691	65	65	28.6347	0.762193	54.1471	9.30667	0	7.90164	0	0
DATA	350	5	10	unmapped	0		0	CTATACTGGGATACGTATGATTATACGCATAATGAAGTGACGATCACATCCGGGCAAGAT	263	0	CUST_197975_PI248252247	CUST_197975_PI248252247	CUST_197975_PI248252247	Unknown	10086.5	232.41	0	1	1.874802e+002	2.126397e+001	2	1	63	2.182857e+002	220	2.648337e+001	2.668680e+001	29	5.355172e+001	52	8.339177e+000	6.671700e+000	0	0	0	0	0	0	0	0	142.388	16.1497	1	1.1418e-088	1	1	75.8973	8.33918	1	0	75.8973	49.8279	49.8279	180.604	0.759485	53.5517	8.33918	0	159.647	0	0
DATA	351	5	11	unmapped	0		0	CGCAAGCTTGGCAAGAGCACCAAGCGCGCTAACGCAAAGAATGTAGCACAAAGTGCAGGT	265	0	CUST_179115_PI248252247	CUST_179115_PI248252247	CUST_179115_PI248252247	Unknown	10111.9	232.5	0	0	4.474702e+002	4.586478e+001	0	0	64	4.147500e+002	414	4.340324e+001	5.189100e+001	28	5.803571e+001	56.5	1.058819e+001	1.000755e+001	0	0	0	0	0	0	0	0	338.814	34.7277	1	3.07185e-139	1	1	75.9362	10.5882	1	0	75.9362	65	65	377.068	0.757176	58.0357	10.5882	0	355.888	0	0
DATA	352	5	12	unmapped	0		0	TGTATATGCTGATTATTATGATTACGAACGGCGAGATCATGTCTGAGTAAAGCAGGGTCA	267	0	CUST_86933_PI248252247	CUST_86933_PI248252247	CUST_86933_PI248252247	Unknown	10137.4	232.427	10.1358	1	1.013585e+001	1.009566e+001	1	0	63	7.861905e+001	78	1.218993e+001	1.149015e+001	28	5.385714e+001	54	5.917421e+000	5.374425e+000	0	0	0	0	0	0	0	0	2.64662	7.62477	0	0.368086	1	0	75.9724	5.91742	1	0	75.9724	57.5363	57.5363	40.937	0.755252	53.8571	5.91742	0	19.539	1	0
DATA	353	5	13	unmapped	0		0	TGAGGTTATCGGCATTAAAGATGAATGGAAAGATAGACTTGCCTTGGCAGCAGAAGATTA	269	0	CUST_20132_PI248252247	CUST_20132_PI248252247	CUST_20132_PI248252247	Unknown	10162.7	232.5	0	1	7.013456e+002	7.085948e+001	1	0	65	6.046462e+002	601	6.909152e+001	6.226920e+001	27	5.485185e+001	55	5.953045e+000	4.447800e+000	0	0	0	0	0	0	0	0	528.629	53.4092	1	1.01616e-165	1	1	76.0176	5.95305	1	0	76.0176	57.5363	57.5363	566.964	0.753735	54.8519	5.95305	0	545.353	0	0
DATA	354	5	14	unmapped	0		0	AGTATGTCAGCGTTTTGTTAACGACTCGAAACGTGTGTTGTATTCGGTGTTGCTCCTTGC	271	0	CUST_109807_PI248252247	CUST_109807_PI248252247	CUST_109807_PI248252247	Unknown	10188.1	232.5	0	1	1.811257e+001	1.028643e+001	2	0	62	8.969355e+001	88	1.313060e+001	1.315807e+001	27	5.777778e+001	56	1.023318e+001	9.636900e+000	0	0	0	0	0	0	0	0	13.6307	7.74112	1	7.657e-006	1	0	76.0628	10.2332	1	0	76.0628	56.9804	56.9804	52.0115	0.752557	57.7778	10.2332	0	30.1905	0	0
DATA	355	5	15	unmapped	0		0	CACCATTGGTCTTCGCAACATGAACAATGGTGATGGCAGCGGTGCGCCATATAACTATCA	273	0	CUST_22062_PI248252247	CUST_22062_PI248252247	CUST_22062_PI248252247	Unknown	10213.3	232.469	0	1	6.090282e+002	6.174069e+001	2	3	60	5.339167e+002	538	4.315337e+001	3.928890e+001	37	5.464865e+001	53	7.215786e+000	6.671700e+000	0	0	0	0	0	0	0	0	457.817	46.4115	1	3.84082e-157	1	1	76.0998	7.21579	1	0	76.0998	51.0895	51.0895	496.235	0.751717	54.6486	7.21579	0	474.21	0	0
DATA	356	5	16	unmapped	0		0	CGGGCATGATTTTGTGATACATGCATTATGCGTAATTGTTAATGTAGTCTGTATTTGACT	275	0	CUST_174901_PI248252247	CUST_174901_PI248252247	CUST_174901_PI248252247	Unknown	10239.6	232.2	0	1	4.245598e+002	4.365118e+001	1	0	64	3.950469e+002	392	5.651645e+001	5.541217e+001	32	5.187500e+001	51	6.776382e+000	6.115725e+000	0	0	0	0	0	0	0	0	318.907	32.7884	1	1.19484e-135	1	1	76.1401	6.77638	1	0	76.1401	50.4627	50.4627	357.365	0.751147	51.875	6.77638	0	335.136	0	0
DATA	357	5	17	unmapped	0		0	TTTGCGACAACGTTTCCGGGTTGGACCCATGCAAAGACCAACTGAGAGACCTTCCCGAGG	277	0	CUST_145788_PI248252247	CUST_145788_PI248252247	CUST_145788_PI248252247	Unknown	10264.4	232.573	0	1	1.021762e+001	1.019859e+001	1	0	63	8.385714e+001	83	1.207351e+001	1.260210e+001	27	5.437037e+001	53	7.815902e+000	8.524950e+000	0	0	0	0	0	0	0	0	7.673	7.6587	1	0.00983148	1	0	76.1841	7.8159	1	0	76.1841	57.5363	57.5363	46.1751	0.750957	54.3704	7.8159	0	23.7499	0	0
DATA	358	5	18	unmapped	0		0	AAGACTTGGAGAGCTGTAATACCAAACAGTAGCGAGGCTACAACGAGCCCAATGAATAAG	279	0	CUST_81884_PI248252247	CUST_81884_PI248252247	CUST_81884_PI248252247	Unknown	10289.6	232.573	10.1933	0	1.019328e+001	1.014687e+001	0	0	64	7.659375e+001	78	1.293171e+001	1.352873e+001	22	5.618182e+001	57.5	4.478907e+000	4.262475e+000	0	0	0	0	0	0	0	0	0.3682	7.62026	0	0.900208	1	0	76.2255	4.47891	1	0	76.2255	65	65	38.9117	0.750996	56.1818	4.47891	0	16.296	1	0
DATA	359	5	19	unmapped	0		0	GAAGAGATGAAGATGTGTTTGTCCATCTAGCTGCTCGGGGTTCCCAACTCTTATGTAGTT	281	0	CUST_196142_PI248252247	CUST_196142_PI248252247	CUST_196142_PI248252247	Unknown	10315.1	232.614	0	1	5.044579e+002	5.145534e+001	0	0	64	4.552656e+002	412.5	9.940302e+001	1.124923e+002	28	5.392857e+001	53.5	6.760060e+000	6.301050e+000	0	0	0	0	0	0	0	0	378.998	38.6583	1	6.77934e-146	1	1	76.2672	6.76006	1	0	76.2672	57.259	57.259	417.584	0.751298	53.9286	6.76006	0	394.779	0	0
DATA	360	5	20	unmapped	0		0	AACATCAAGAAAATTGAATAATTGGCTTTGCCAACATGCACAGTATGGTAAGCCATCCGG	283	0	CUST_161890_PI248252247	CUST_161890_PI248252247	CUST_161890_PI248252247	Unknown	10340.2	232.89	0	1	2.516190e+003	2.518230e+002	0	0	66	1.968136e+003	1930	2.155556e+002	2.340655e+002	30	5.230000e+001	52	7.192669e+000	4.447800e+000	0	0	0	0	0	0	0	0	1891.83	189.336	1	5.10802e-242	1	1	76.3112	7.19267	1	0	76.3112	47.8731	47.8731	1930.45	0.751861	52.3	7.19267	0	1907.46	0	0
DATA	361	5	21	unmapped	0		0	CGCCCGGCAAGGATTTCATATATTGAGTATTAAACACAATATTTCAAGTTTTACACTCTG	285	0	CUST_102039_PI248252247	CUST_102039_PI248252247	CUST_102039_PI248252247	Unknown	10366	233.253	0	1	1.485117e+003	1.488564e+002	0	0	65	1.194169e+003	1164	1.543143e+002	1.682751e+002	34	5.300000e+001	52	8.201995e+000	7.598325e+000	0	0	0	0	0	0	0	0	1117.82	112.041	1	1.67622e-210	1	1	76.3526	8.202	1	0	76.3526	49.1849	49.1849	1156.49	0.752679	53	8.202	0	1133.31	0	0
DATA	362	5	22	unmapped	0		0	GGTCGAACATCAGATCGCAAAACTTCTTGTACAATTATCAAAAAGTCAAGACGATGAAAT	287	0	CUST_58664_PI248252247	CUST_58664_PI248252247	CUST_58664_PI248252247	Unknown	10391.4	233.427	0	1	6.868688e+002	6.942704e+001	1	0	63	5.940794e+002	595	9.298652e+001	9.303315e+001	28	5.639286e+001	55	1.040776e+001	1.000755e+001	0	0	0	0	0	0	0	0	517.675	52.3253	1	1.80495e-164	1	1	76.4043	10.4078	1	0	76.4043	57.5363	57.5363	556.397	0.753674	56.3929	10.4078	0	533.045	0	0
DATA	363	5	23	unmapped	0		0	TAGAAATGCAGGTCATGAGATCGTTTTGTTGTTGCCCCGAGGTTCGGTTGCATTGATCAA	289	0	CUST_153276_PI248252247	CUST_153276_PI248252247	CUST_153276_PI248252247	Unknown	10416.6	233.427	0	0	5.411550e+001	1.145419e+001	0	0	64	1.172969e+002	116	2.017438e+001	2.335095e+001	25	5.308000e+001	54	6.116371e+000	4.447800e+000	0	0	0	0	0	0	0	0	40.848	8.64596	1	4.13315e-028	1	1	76.4489	6.11637	1	0	76.4489	65	65	79.6149	0.754829	53.08	6.11637	0	56.0934	0	0
DATA	364	5	24	unmapped	0		0	CTCAGAATATTACTTATACTGCCTCATATCAATCAGCGCTGTTATTCTTCCTCCTCCCTA	291	0	CUST_148205_PI248252247	CUST_148205_PI248252247	CUST_148205_PI248252247	Unknown	10442	233.455	0	1	1.707603e+002	1.982778e+001	0	0	62	2.056290e+002	205.5	1.917840e+001	2.020042e+001	31	5.261290e+001	51	8.788923e+000	7.783650e+000	0	0	0	0	0	0	0	0	129.125	14.9933	1	3.67005e-083	1	1	76.5037	8.78892	1	0	76.5037	55.8519	55.8519	167.947	0.756179	52.6129	8.78892	0	144.259	0	0
DATA	365	5	25	unmapped	0		0	GTTTCGGTGTTATAGAAGTAAGGCAGGCCTTTCGACTTTGATATGCGGACTTCCCATGTA	293	0	CUST_9139_PI248252247	CUST_9139_PI248252247	CUST_9139_PI248252247	Unknown	10467.6	233.47	0	1	8.400111e+002	8.460100e+001	0	0	64	7.130469e+002	683.5	1.252068e+002	1.332487e+002	39	5.764103e+001	54	1.190198e+001	1.297275e+001	0	0	0	0	0	0	0	0	636.477	64.1023	1	8.29292e-177	1	1	76.5696	11.902	1	0	76.5696	51.4001	51.4001	675.365	0.757701	57.641	11.902	0	651.513	0	0
DATA	366	5	26	unmapped	0		0	GAGGACTTGCTTTTCTCTCTTCGATTTCTCTTCATTACCCTTTTAATTGACAAACGACCT	295	0	CUST_91236_PI248252247	CUST_91236_PI248252247	CUST_91236_PI248252247	Unknown	10493	233.403	0	1	2.931419e+003	2.933136e+002	0	0	65	2.302631e+003	2197	3.865474e+002	4.336605e+002	35	5.460000e+001	53	8.367303e+000	7.413000e+000	0	0	0	0	0	0	0	0	2226	222.73	1	9.16608e-252	1	1	76.6341	8.3673	1	0	76.6341	49.1849	49.1849	2264.95	0.759358	54.6	8.3673	0	2240.94	0	0
DATA	367	5	27	unmapped	0		0	GAGACAGGCGTGTGGGACAAGAGATTAAGTCCGGATTTTTCGGTATCTGTGAAATTCAGT	297	0	CUST_162208_PI248252247	CUST_162208_PI248252247	CUST_162208_PI248252247	Unknown	10518.3	233.5	0	1	1.150879e+002	1.525366e+001	0	0	66	1.643030e+002	163.5	2.692438e+001	3.020797e+001	32	5.443750e+001	54	7.339410e+000	6.671700e+000	0	0	0	0	0	0	0	0	87.6018	11.6107	1	3.86594e-062	1	1	76.7012	7.33941	1	0	76.7012	57.5363	57.5363	126.621	0.761173	54.4375	7.33941	0	102.457	0	0
DATA	368	5	28	unmapped	0		0	GGTCGTGTGGAGGTGCGGGTCTTTCCTTCGAGATAGCGTTTTTCTGCAAAGAAATCTCCG	299	0	CUST_110967_PI248252247	CUST_110967_PI248252247	CUST_110967_PI248252247	Unknown	10543.6	233.607	0	1	1.704324e+002	1.975311e+001	0	0	64	2.068438e+002	210.5	3.495858e+001	3.447045e+001	26	5.846154e+001	55	1.227430e+001	5.930400e+000	0	0	0	0	0	0	0	0	130.059	15.0738	1	1.44898e-083	1	1	76.7846	12.2743	1	0	76.7846	51.7088	51.7088	169.162	0.763113	58.4615	12.2743	0	144.848	0	0
DATA	369	5	29	unmapped	0		0	GCCATTGGCATTGATATGATCAATACAAAACAGCAACTCTATTTCGGCTCAATCTTAAAA	301	0	CUST_176729_PI248252247	CUST_176729_PI248252247	CUST_176729_PI248252247	Unknown	10569.3	233.447	0	1	1.169799e+004	1.169841e+003	0	0	66	9.027682e+003	8753	1.390336e+003	1.579710e+003	27	5.414815e+001	54	8.212110e+000	7.783650e+000	0	0	0	0	0	0	0	0	8950.82	895.115	1	0	1	1	76.8586	8.21211	1	0	76.8586	49.5074	49.5074	8990	0.765159	54.1481	8.21211	0	8965.54	0	0
DATA	370	5	30	unmapped	0		0	CGATTGACTATTCTCAGAAGATAGCGAGGTATAGCTTTGCGCAAAGACAGCAAGCACATA	303	0	CUST_174880_PI248252247	CUST_174880_PI248252247	CUST_174880_PI248252247	Unknown	10594.4	233.573	9.97648	0	9.976481e+000	9.932598e+000	2	0	62	7.827419e+001	79	1.083130e+001	1.019287e+001	33	5.681818e+001	58	9.227860e+000	1.037820e+001	0	0	0	0	0	0	0	0	1.39294	7.62144	0	0.635345	1	0	76.8813	9.22786	1	0	76.8813	65	65	40.5922	0.767316	56.8182	9.22786	0	15.9925	1	0
DATA	371	5	31	unmapped	0		0	TGTCGGCGGACTGTTCCTTCCTGTTCATATTTCTGTTTTACTCTCAGCGTATTTGTCGTA	305	0	CUST_169670_PI248252247	CUST_169670_PI248252247	CUST_169670_PI248252247	Unknown	10620.4	233.47	0	1	3.987866e+004	3.987878e+003	0	0	65	3.076796e+004	29479.8	5.324219e+003	6.848855e+003	29	6.120690e+001	57	1.408489e+001	1.260210e+001	0	0	1	0	0	0	1	0	30691	3069.11	1	0	1	1	76.9233	14.0849	1	0	76.9233	51.4001	51.4001	30730.3	0.769611	61.2069	14.0849	0	30705.5	0	0
DATA	372	5	32	unmapped	0		0	CGACAGCCAACTATGGAATCATACAGTAGCACCATTGATACTAGAAGTACAGAAATTTCG	307	0	CUST_212055_PI248252247	CUST_212055_PI248252247	CUST_212055_PI248252247	Unknown	10645.6	232.955	0	1	1.367784e+001	9.966980e+000	2	0	61	8.754098e+001	88	1.390752e+001	1.408470e+001	41	5.239024e+001	52	7.509587e+000	6.671700e+000	0	0	0	0	0	0	0	0	10.5572	7.69295	1	0.000439488	1	0	76.9838	7.50959	1	0	76.9838	45.835	45.835	49.859	0.771844	52.3902	7.50959	0	24.9944	0	0
DATA	373	5	33	unmapped	0		0	AGCGTGTTAATATCGGGCGGAGGAGCATTGAGGTTGTCCGCGATTGCAAGCTATAGATGG	309	0	CUST_181199_PI248252247	CUST_181199_PI248252247	CUST_181199_PI248252247	Unknown	10670.9	234.239	0	1	4.481168e+002	4.587916e+001	0	0	66	4.240758e+002	421.5	6.212402e+001	6.931155e+001	30	5.630000e+001	54.5	9.458257e+000	9.080925e+000	0	0	0	0	0	0	0	0	347.052	35.5319	1	1.15326e-140	1	1	77.0242	9.45826	1	0	77.0242	46.8651	46.8651	386.394	0.774467	56.3	9.45826	0	361.389	0	0
DATA	374	5	34	unmapped	0		0	GTGATGCGCTTAAAGCTGGACCGATTCACTTATGGCACTAATTGGGTAAAATGCTTTGAC	311	0	CUST_127367_PI248252247	CUST_127367_PI248252247	CUST_127367_PI248252247	Unknown	10696.4	234.208	0	1	5.157228e+003	5.158160e+002	0	0	65	4.083938e+003	3957	6.954757e+002	8.487885e+002	27	5.429630e+001	54	7.655138e+000	8.154300e+000	0	0	0	0	0	0	0	0	4006.96	400.768	1	5.4579e-287	1	1	76.9793	7.65514	1	0	76.9793	49.1849	49.1849	4046.26	0.77696	54.2963	7.65514	0	4021.13	0	0
DATA	375	5	35	unmapped	0		0	ATCGAGAAATATGCACGATATATCATGTCTAATGTCGAGGTCCAAAGTCGTCTGTCCGAG	313	0	CUST_8183_PI248252247	CUST_8183_PI248252247	CUST_8183_PI248252247	Unknown	10721.7	234.284	0	1	8.671911e+002	8.726836e+001	0	0	64	7.529688e+002	739	1.429253e+002	1.682751e+002	32	5.225000e+001	51	7.215575e+000	7.042350e+000	0	0	0	0	0	0	0	0	675.981	68.0262	1	2.08771e-180	1	1	76.9881	7.21557	1	0	76.9881	47.5395	47.5395	715.287	0.779506	52.25	7.21557	0	690.039	0	0
DATA	376	5	36	unmapped	0		0	AACACCCCAGGTGATGGCATAGTGCTTGAGCACTAGATCAAGCTCTTCTAGCTCATCCAA	315	0	CUST_60036_PI248252247	CUST_60036_PI248252247	CUST_60036_PI248252247	Unknown	10746.6	234.427	0	1	1.801605e+001	9.908645e+000	0	0	64	9.109375e+001	90.5	1.266130e+001	1.204613e+001	26	5.288462e+001	52	6.538054e+000	6.857025e+000	0	0	0	0	0	0	0	0	14.09	7.74934	1	3.94277e-006	1	0	77.0038	6.53805	1	0	77.0038	57.5363	57.5363	53.4117	0.782079	52.8846	6.53805	0	28.0493	0	0
DATA	377	5	37	unmapped	0		0	AGAGTGCATAGTACTCACCTGATGCTTATCGTGGACATGCTCGGACCTTCCTTAAAAGTT	317	0	CUST_113835_PI248252247	CUST_113835_PI248252247	CUST_113835_PI248252247	Unknown	10772.4	234.608	0	1	1.928974e+003	1.931416e+002	0	0	64	1.590906e+003	1541	2.816714e+002	2.822500e+002	30	5.170000e+001	51	7.207037e+000	8.710275e+000	0	0	0	0	0	0	0	0	1513.86	151.578	1	1.14907e-228	1	1	77.0432	7.20704	1	0	77.0432	49.1849	49.1849	1553.22	0.784802	51.7	7.20704	0	1527.75	0	0
DATA	378	5	38	unmapped	0		0	TTCGGATTATGCAGCATATGATATACGTTGGCAAGGACGATTGTACCTTTTGGAATGAAG	319	0	CUST_52028_PI248252247	CUST_52028_PI248252247	CUST_52028_PI248252247	Unknown	10797.6	234.427	9.72162	1	9.721621e+000	9.677242e+000	4	0	60	7.265000e+001	72	1.014943e+001	9.822225e+000	29	5.124138e+001	51	4.404990e+000	2.965200e+000	0	0	0	0	0	0	0	0	-4.33949	7.62017	0	0.140984	1	0	76.9895	4.40499	1	0	76.9895	57.5363	57.5363	34.968	0.787432	51.2414	4.40499	0	9.38699	1	0
DATA	379	5	39	unmapped	0		0	AAGAATTCCTCGCGGATGAGATTTCCAAGACAGTAAATGTCAGCCTTGAACGGATTGGTG	321	0	CUST_56778_PI248252247	CUST_56778_PI248252247	CUST_56778_PI248252247	Unknown	10823	234.455	0	0	2.325503e+001	9.920288e+000	2	0	60	9.533333e+001	94.5	1.307950e+001	1.352873e+001	31	5.570968e+001	55	7.086106e+000	8.154300e+000	0	0	0	0	0	0	0	0	18.3751	7.83859	1	4.34006e-009	1	0	76.9582	7.08611	1	0	76.9582	65	65	57.6513	0.790157	55.7097	7.08611	0	31.9676	0	0
DATA	380	5	40	unmapped	0		0	CTTGTCAGTTACTTCATGGTGTAATCATCCGCTGCTTAGCATTGCTAAATAGTAATTAAT	323	0	CUST_153531_PI248252247	CUST_153531_PI248252247	CUST_153531_PI248252247	Unknown	10848.6	234.644	0	1	1.016176e+004	1.016221e+003	0	0	64	8.134750e+003	7701	1.503040e+003	1.902917e+003	22	5.563636e+001	55	8.255131e+000	1.037820e+001	0	0	0	0	0	0	0	0	8057.83	805.819	1	0	1	1	76.9217	8.25513	1	0	76.9217	48.5334	48.5334	8097.07	0.792956	55.6364	8.25513	0	8071.28	0	0
DATA	381	5	41	unmapped	0		0	TCAAGGATGGGCGTGAGATCTAGGCGAGCAATGAGGATGTCGTTACCCATATCGGCCTGA	325	0	CUST_102398_PI248252247	CUST_102398_PI248252247	CUST_102398_PI248252247	Unknown	10873.7	234.5	0	1	5.658689e+001	1.112394e+001	3	0	63	1.219206e+002	123	1.984155e+001	1.853250e+001	42	5.347619e+001	52	7.198367e+000	8.154300e+000	0	0	0	0	0	0	0	0	45.0242	8.85092	1	1.12998e-031	1	1	76.8965	7.19837	1	0	76.8965	57.5363	57.5363	84.2386	0.795664	53.4762	7.19837	0	58.363	0	0
DATA	382	5	42	unmapped	0		0	GTAGAACTTGAACACATGTTATATTTTGTAAGATGGATACCTTCCGGTCCCGTTTATTAA	327	0	CUST_38039_PI248252247	CUST_38039_PI248252247	CUST_38039_PI248252247	Unknown	10899.6	235.016	0	1	2.914859e+004	2.914874e+003	0	0	62	2.335490e+004	22927.3	2.749614e+003	3.427939e+003	29	5.317241e+001	53	6.703245e+000	8.154300e+000	0	0	1	0	0	0	0	0	23278	2327.81	1	0	1	1	76.9155	6.70325	1	0	76.9155	44.0646	44.0646	23317.2	0.798597	53.1724	6.70325	0	23291.2	0	0
DATA	383	5	43	unmapped	0		0	GAGCAAAGGACCACTAGGTCCGATGTTGATGAACCATTGGCACTATGAAAAGGGCTCCTA	329	0	CUST_18697_PI248252247	CUST_18697_PI248252247	CUST_18697_PI248252247	Unknown	10924.9	234.809	0	1	1.901164e+002	2.125714e+001	0	0	66	2.292727e+002	230.5	3.434152e+001	3.854760e+001	28	5.128571e+001	52.5	6.610077e+000	6.115725e+000	0	0	0	0	0	0	0	0	152.35	17.0344	1	1.63467e-092	1	1	76.9226	6.61008	1	0	76.9226	46.5243	46.5243	191.591	0.801352	51.2857	6.61008	0	165.536	0	0
DATA	384	5	44	unmapped	0		0	GAGTGGATCATGAGGCCATCATGATGGTCATACCCATGCGCCCAAAATTACATGCATTTA	331	0	CUST_184505_PI248252247	CUST_184505_PI248252247	CUST_184505_PI248252247	Unknown	10950	234.545	0	1	3.416910e+002	3.545897e+001	1	2	59	3.517119e+002	351	5.135443e+001	4.521930e+001	23	5.139130e+001	53	7.139768e+000	6.671700e+000	0	0	0	0	0	0	0	0	274.747	28.5119	1	7.78471e-127	1	1	76.9644	7.13977	1	0	76.9644	55.8519	55.8519	314.03	0.804082	51.3913	7.13977	0	287.897	0	0
DATA	385	5	45	unmapped	0		0	CGTTAGACCATTACAAACAAAAAGATCTAGATGTACTAGTCGTGTTGTAGTTTTCGTTTG	333	0	CUST_110787_PI248252247	CUST_110787_PI248252247	CUST_110787_PI248252247	Unknown	10975.4	234.573	0	1	1.036346e+005	1.036347e+004	0	0	64	8.370034e+004	81237.1	9.295824e+003	1.144988e+004	25	5.824000e+001	57	1.050111e+001	8.895600e+000	0	0	1	0	0	0	0	0	83623.4	8362.34	1	0	1	1	76.937	10.5011	1	0	76.937	57.5363	57.5363	83662.7	0.806906	58.24	10.5011	0	83636.5	0	0
DATA	386	5	46	unmapped	0		0	TGGGCACGCGCACGCCAGATACGGAGAAGCCGTGATACTAATTAGAACTTTGATATTTTA	335	0	CUST_177018_PI248252247	CUST_177018_PI248252247	CUST_177018_PI248252247	Unknown	11000.6	234.573	0	1	1.622439e+003	1.625166e+002	2	0	62	1.390629e+003	1342	2.096432e+002	1.910701e+002	28	5.414286e+001	53	7.811266e+000	8.524950e+000	0	0	0	0	0	0	0	0	1313.69	131.59	1	3.58976e-220	1	1	76.9354	7.81127	1	0	76.9354	57.5363	57.5363	1352.95	0.809703	54.1429	7.81127	0	1326.67	0	0
DATA	387	5	47	unmapped	0		0	AGCGAGTTTATTGACATCACCTTCGCAGTTGCGTATCAGTAACAGTTGTTTTGTTCCGCC	337	0	CUST_184344_PI248252247	CUST_184344_PI248252247	CUST_184344_PI248252247	Unknown	11026.4	234.573	0	1	2.971286e+001	9.837227e+000	2	0	62	1.010806e+002	101.5	1.136907e+001	1.167547e+001	37	5.348649e+001	53	7.384750e+000	6.671700e+000	0	0	0	0	0	0	0	0	24.144	7.99352	1	1.20437e-013	1	0	76.9366	7.38475	1	0	76.9366	57.5363	57.5363	63.3986	0.812579	53.4865	7.38475	0	37.0481	0	0
DATA	388	5	48	unmapped	0		0	TGGATCATTAACGTCGAATACGCAAGGTGGATGTATTTTCTTTCATTTTCCCCACATTTT	339	0	CUST_45380_PI248252247	CUST_45380_PI248252247	CUST_45380_PI248252247	Unknown	11051.9	234.789	0	1	8.839929e+003	8.840423e+002	0	0	66	7.285455e+003	6957	1.456181e+003	1.541163e+003	32	5.500000e+001	54.5	9.476627e+000	9.080925e+000	0	0	0	0	0	0	0	0	7208.48	720.888	1	3.50787e-322	1	1	76.9751	9.47663	1	0	76.9751	47.2035	47.2035	7247.77	0.815445	55	9.47663	0	7221.36	0	0
DATA	389	5	49	unmapped	0		0	AATCCAATCTGAGTCTTAAAATCTTCACGTTTCCTCTGATCTCTGAACTCGCGCATATGT	341	0	CUST_42525_PI248252247	CUST_42525_PI248252247	CUST_42525_PI248252247	Unknown	11077	235	0	1	1.331987e+001	9.407211e+000	5	0	64	8.790625e+001	88	1.294888e+001	1.223145e+001	27	5.537037e+001	55	7.039166e+000	9.266250e+000	0	0	0	0	0	0	0	0	10.8994	7.69773	1	0.000290181	1	0	77.0069	7.03917	1	0	77.0069	54.9904	54.9904	50.2242	0.818279	55.3704	7.03917	0	23.7469	0	0
DATA	390	5	50	unmapped	0		0	TGGGAGTTTATGGATTGCCAAACTTGATTTAGCGCCATGTCAGACCATTGCTTGTTAACC	343	0	CUST_33949_PI248252247	CUST_33949_PI248252247	CUST_33949_PI248252247	Unknown	11101.6	234.88	9.32406	1	9.324058e+000	9.281495e+000	1	0	63	7.558730e+001	74	1.314023e+001	1.519665e+001	33	5.318182e+001	53	7.152161e+000	8.154300e+000	0	0	0	0	0	0	0	0	-1.46321	7.62017	0	0.6184	1	0	77.0505	7.15216	1	0	77.0505	39.8942	39.8942	37.9053	0.821007	53.1818	7.15216	0	11.3754	1	0
DATA	391	5	51	unmapped	0		0	ACTTTGGCAAAGTATCTGAGCCAGTGACCAAAGCTCGTTTGACAGCCATAGATACCAAGA	345	0	CUST_41386_PI248252247	CUST_41386_PI248252247	CUST_41386_PI248252247	Unknown	11127.5	235.205	0	1	4.254856e+002	4.354209e+001	0	1	65	4.276769e+002	430	5.081834e+001	5.337360e+001	30	5.060000e+001	50.5	6.795536e+000	7.042350e+000	0	0	0	0	0	0	0	0	350.575	35.8761	1	2.89924e-141	1	1	77.1017	6.79554	1	0	77.1017	50.1463	50.1463	389.995	0.823942	50.6	6.79554	0	363.41	0	0
DATA	392	5	52	unmapped	0		0	ACATTTGACGCTATTGAGAGCCTTGATAAATCATGACCAATCTCGGACTTCATGAAAGCG	347	0	CUST_5713_PI248252247	CUST_5713_PI248252247	CUST_5713_PI248252247	Unknown	11153.4	235.427	9.25788	0	9.257881e+000	9.215619e+000	0	0	64	7.654688e+001	76	1.333444e+001	1.445535e+001	26	5.173077e+001	51.5	5.495873e+000	5.745075e+000	0	0	0	0	0	0	0	0	-0.58903	7.62017	0	0.841013	1	0	77.1359	5.49587	1	0	77.1359	65	65	38.8649	0.826876	51.7308	5.49587	0	12.2301	1	0
DATA	393	5	53	unmapped	0		0	AAACGGTCTTGATCACTGGCTCGCCATTCAATTTGAGGTACTTTTTTACGGTATTCCAAT	349	0	CUST_125327_PI248252247	CUST_125327_PI248252247	CUST_125327_PI248252247	Unknown	11178.6	235.295	0	1	5.391895e+003	5.392677e+002	0	0	65	4.550738e+003	4246	9.443063e+002	1.151980e+003	29	4.951724e+001	48	4.306313e+000	3.706500e+000	0	0	0	0	0	0	0	0	4473.57	447.422	1	1.3665e-293	1	1	77.1667	4.30631	1	0	77.1667	50.4627	50.4627	4513.06	0.829684	49.5172	4.30631	0	4486.38	0	0
DATA	394	5	54	unmapped	0		0	ACTTTTCAGCAACAACAATCACATTCAAGTTGAGAGCCTACTCACTGCAGCATTAGTACA	351	0	CUST_189924_PI248252247	CUST_189924_PI248252247	CUST_189924_PI248252247	Unknown	11204	235.455	0	0	1.092556e+001	9.217652e+000	0	0	62	8.630645e+001	87	1.140835e+001	1.093418e+001	33	5.081818e+001	51	5.439753e+000	5.930400e+000	0	0	0	0	0	0	0	0	9.09621	7.67427	1	0.00231961	1	0	77.2102	5.43975	1	0	77.2102	65	65	48.6245	0.832562	50.8182	5.43975	0	21.9092	1	0
DATA	395	5	55	unmapped	0		0	GCTATCGAGGTGGAGAGATTACCATGAAAAGCCATAGCATCAAATTTGATGATTAGAACC	353	0	CUST_28549_PI248252247	CUST_28549_PI248252247	CUST_28549_PI248252247	Unknown	11229.4	235.427	0	1	4.703847e+003	4.704731e+002	0	0	64	4.007000e+003	3826	7.271691e+002	7.931910e+002	28	5.353571e+001	52.5	5.878285e+000	4.633125e+000	0	0	0	0	0	0	0	0	3929.75	393.049	1	7.9981e-286	1	1	77.2466	5.87828	1	0	77.2466	57.5363	57.5363	3969.32	0.835434	53.5357	5.87828	0	3942.57	0	0
DATA	396	5	56	unmapped	0		0	ACTTGATCTCGGCGCGGATAGACAATGCCATAGATGAAGGCCCAGACACCTATGCAGTAA	355	0	CUST_86525_PI248252247	CUST_86525_PI248252247	CUST_86525_PI248252247	Unknown	11254.7	235.5	0	1	1.326021e+001	9.186063e+000	1	0	65	8.840000e+001	87	1.408989e+001	1.482600e+001	30	5.603333e+001	55.5	7.627009e+000	8.895600e+000	0	0	0	0	0	0	0	0	11.1162	7.70083	1	0.00022198	1	0	77.2838	7.62701	1	0	77.2838	57.5363	57.5363	50.718	0.838316	56.0333	7.62701	0	23.939	0	0
DATA	397	5	57	unmapped	0		0	ACCCCGCTGCTCGCCGCAATCGGAAAGCGGGAAGCGCTTTCACCCAACACTTCATCTTCA	357	0	CUST_162122_PI248252247	CUST_162122_PI248252247	CUST_162122_PI248252247	Unknown	11280.3	235.5	0	0	3.973895e+001	9.891399e+000	1	0	65	1.107692e+002	108	1.803362e+001	1.853250e+001	34	5.217647e+001	51.5	7.856557e+000	8.710275e+000	0	0	0	0	0	0	0	0	33.4308	8.32125	1	1.21062e-021	1	0	77.3384	7.85656	1	0	77.3384	65	65	73.0872	0.841261	52.1765	7.85656	0	46.2826	0	0
DATA	398	5	58	unmapped	0		0	TAGTTACTCCACCGCTCCAGAAAAATGATAACATAGCACCCCGCATTTGTGAATAAATTA	359	0	CUST_14101_PI248252247	CUST_14101_PI248252247	CUST_14101_PI248252247	Unknown	11305.5	235.769	0	1	3.257477e+003	3.258728e+002	0	0	66	2.827394e+003	2710.5	4.726127e+002	6.193561e+002	31	5.190323e+001	51	1.015990e+001	8.524950e+000	0	0	0	0	0	0	0	0	2749.98	275.103	1	1.97499e-264	1	1	77.415	10.1599	1	0	77.415	49.8279	49.8279	2789.71	0.844205	51.9032	10.1599	0	2762.88	0	0
DATA	399	5	59	unmapped	0		0	ATCTCCCTGGTTGATCCAGACCTTTTTCCTCATCTTGCCTCGAATATGGGCTAATCTCTT	361	0	CUST_43290_PI248252247	CUST_43290_PI248252247	CUST_43290_PI248252247	Unknown	11331.4	235.662	0	1	3.066926e+002	3.196090e+001	0	0	64	3.373281e+002	330.5	5.144979e+001	4.670190e+001	21	5.238095e+001	51	5.616727e+000	5.189100e+000	0	0	0	0	0	0	0	0	259.839	27.0782	1	1.51568e-123	1	1	77.4889	5.61673	1	0	77.4889	49.8279	49.8279	299.646	0.84723	52.381	5.61673	0	272.802	0	0
DATA	400	5	60	unmapped	0		0	CAGGGTACTTCATTCCTAAGGGGTCGATTGTCTTGGCCAATATACATTTCATGATGAACG	363	0	CUST_53794_PI248252247	CUST_53794_PI248252247	CUST_53794_PI248252247	Unknown	11356.3	235.395	0	1	5.634695e+002	5.705538e+001	0	0	65	5.566308e+002	537	1.053154e+002	1.275036e+002	29	5.024138e+001	50	6.993135e+000	8.154300e+000	0	0	0	0	0	0	0	0	479.046	48.5069	1	7.62701e-160	1	1	77.5849	6.99314	1	0	77.5849	49.5074	49.5074	518.949	0.850172	50.2414	6.99314	0	492.095	0	0
DATA	401	5	61	unmapped	0		0	AGGAATTACCGCCTGACCCATGTCATCATGGGTATGACGACAATTCCAAGGCTGTTTTTT	365	0	CUST_12802_PI248252247	CUST_12802_PI248252247	CUST_12802_PI248252247	Unknown	11381.8	235.579	0	1	4.986011e+001	1.022814e+001	2	0	63	1.202381e+002	120	1.758089e+001	1.630860e+001	31	5.319355e+001	53	6.079580e+000	5.930400e+000	0	0	0	0	0	0	0	0	42.5442	8.72738	1	1.44437e-029	1	1	77.6939	6.07958	1	0	77.6939	49.1849	49.1849	82.5561	0.853271	53.1935	6.07958	0	55.6924	0	0
DATA	402	5	62	unmapped	0		0	CAAAACTTACCGCAAGTAAGCTGATAAGAAACAAAAGCAATTAGCCACTCGTTTTTCTTT	367	0	CUST_40576_PI248252247	CUST_40576_PI248252247	CUST_40576_PI248252247	Unknown	11407.4	235.596	0	1	3.196746e+003	3.197984e+002	0	0	64	2.815578e+003	2687	4.523217e+002	4.829569e+002	25	5.260000e+001	50	7.005950e+000	8.154300e+000	0	0	0	0	0	0	0	0	2737.78	273.884	1	3.64827e-264	1	1	77.8031	7.00595	1	0	77.8031	57.8122	57.8122	2777.9	0.856426	52.6	7.00595	0	2751.03	0	0
DATA	403	5	63	unmapped	0		0	ATCTCCCCGTTAATATGGTTCGTTATCGAAATTCTCGTTTTCCTTGTGTACTATTACGTT	369	0	CUST_156597_PI248252247	CUST_156597_PI248252247	CUST_156597_PI248252247	Unknown	11432.5	236	0	1	2.836390e+002	2.971686e+001	0	0	62	3.217258e+002	314.5	5.629727e+001	5.948932e+001	36	5.533333e+001	53	9.768755e+000	8.895600e+000	0	0	0	0	0	0	0	0	243.822	25.5452	1	8.39989e-120	1	1	77.9041	9.76875	1	0	77.9041	54.1152	54.1152	284.044	0.85962	55.3333	9.76875	0	257.173	0	0
DATA	404	5	64	unmapped	0		0	CCGTCGATGTACTCATGTCAGCAAAGAAATCAAGTAGTTTTGTTAACATGGCAAATAATA	371	0	CUST_120727_PI248252247	CUST_120727_PI248252247	CUST_120727_PI248252247	Unknown	11457.9	236.065	0	1	3.049193e+004	3.049206e+003	0	0	66	2.638969e+004	25452.6	3.924044e+003	4.678294e+003	34	5.861765e+001	57	1.204289e+001	1.149015e+001	0	0	1	0	0	0	0	0	26311.7	2631.18	1	0	1	1	78.0026	12.0429	1	0	78.0026	48.2044	48.2044	26352	0.862906	58.6176	12.0429	0	26325.1	0	0
DATA	405	5	65	unmapped	0		0	GGAATGTTTCTTATATTCTGACGGGTTATTCGAAGGGTATGCAGTTCTGTTGTCGACGTA	373	0	CUST_177049_PI248252247	CUST_177049_PI248252247	CUST_177049_PI248252247	Unknown	11483.5	236.289	0	1	1.775465e+002	1.981413e+001	0	0	66	2.319091e+002	227	3.564126e+001	3.576772e+001	31	5.525806e+001	51	1.266220e+001	1.223145e+001	0	0	0	0	0	0	0	0	153.81	17.1651	1	4.66854e-093	1	1	78.0991	12.6622	1	0	78.0991	49.1849	49.1849	194.227	0.866308	55.2581	12.6622	0	167.367	0	0
DATA	406	5	66	unmapped	0		0	TGCGCGCCAAATGACTTGAGGCTGCTGTCGATGCTACCTCAGCACTATGCTTCCCTACCA	375	0	CUST_204841_PI248252247	CUST_204841_PI248252247	CUST_204841_PI248252247	Unknown	11508.7	236.141	0	1	8.811053e+002	8.854505e+001	0	0	65	8.445231e+002	843	1.037190e+002	1.163841e+002	25	5.244000e+001	51	6.928684e+000	5.930400e+000	0	0	0	0	0	0	0	0	766.338	77.0117	1	6.5715e-188	1	1	78.1849	6.92868	1	0	78.1849	49.8279	49.8279	806.841	0.869746	52.44	6.92868	0	779.995	0	0
DATA	407	5	67	unmapped	0		0	GTAGTGGACAGGCTAGTGAGAGATATCAGCACGAAGCCGAGGGTGACGAGGTTCCAGATC	377	0	CUST_95146_PI248252247	CUST_95146_PI248252247	CUST_95146_PI248252247	Unknown	11534.4	236.147	0	1	9.704884e+002	9.744024e+001	1	0	64	9.258750e+002	915	1.462402e+002	1.528931e+002	30	5.163333e+001	51	5.684118e+000	5.003775e+000	0	0	0	0	0	0	0	0	847.602	85.102	1	6.1397e-194	1	1	78.2731	5.68412	1	0	78.2731	48.8603	48.8603	888.193	0.873377	51.6333	5.68412	0	861.365	0	0
DATA	408	5	68	unmapped	0		0	TTTCAGTGATCCAGAGAAGATCGGGAAACATAGTGGCAAACCTAAGCATCGTCGAGAGAT	379	0	CUST_88613_PI248252247	CUST_88613_PI248252247	CUST_88613_PI248252247	Unknown	11559.4	236.392	0	1	6.064572e+002	6.126494e+001	0	0	64	6.102656e+002	596	9.246745e+001	1.087858e+002	32	5.009375e+001	48	8.417951e+000	6.486375e+000	0	0	0	0	0	0	0	0	531.891	53.7322	1	4.36283e-166	1	1	78.3747	8.41795	1	0	78.3747	49.1849	49.1849	572.584	0.877046	50.0938	8.41795	0	545.775	0	0
DATA	409	5	69	unmapped	0		0	TCCGAAATAATCGATTTCAAGAGATAATACGAGCTGCGTGGACGAAATACAGCTTCCCTG	381	0	CUST_45570_PI248252247	CUST_45570_PI248252247	CUST_45570_PI248252247	Unknown	11584.9	236.5	8.68995	0	8.689945e+000	8.672004e+000	0	0	64	8.385938e+001	83	1.453607e+001	1.519665e+001	26	4.769231e+001	47	7.035733e+000	8.710275e+000	0	0	0	0	0	0	0	0	5.4043	7.63931	0	0.0673358	1	0	78.4551	7.03573	1	0	78.4551	65	65	46.1774	0.880916	47.6923	7.03573	0	19.3938	1	0
DATA	410	5	70	unmapped	0		0	TTTCATTGAGGCTGAATGAAATTGACGCAGTTGAGTTAACAATAGCAATAGGCTATGAGT	383	0	CUST_117966_PI248252247	CUST_117966_PI248252247	CUST_117966_PI248252247	Unknown	11610.3	236.5	8.6504	1	8.650400e+000	8.610912e+000	2	1	63	7.687302e+001	76	1.742495e+001	1.704990e+001	26	5.546154e+001	57	9.278926e+000	8.895600e+000	0	0	0	0	0	0	0	0	-1.72969	7.62017	0	0.556042	1	0	78.6027	9.27893	1	0	78.6027	57.5363	57.5363	39.191	0.884944	55.4615	9.27893	0	12.4378	1	0
DATA	411	5	71	unmapped	0		0	CCTTTTCCCCTGGTGTAATGTCTTGCCCACTTGTTTGTCATAGATGGACTACAATAGATT	385	0	CUST_125576_PI248252247	CUST_125576_PI248252247	CUST_125576_PI248252247	Unknown	11635.7	236.333	0	1	2.747228e+004	2.747241e+003	0	0	66	2.450543e+004	23244.7	4.023831e+003	4.708148e+003	26	5.503846e+001	55.5	1.287938e+001	1.000755e+001	0	0	1	0	0	0	0	0	24426.7	2442.68	1	0	1	1	78.7154	12.8794	1	0	78.7154	48.5334	48.5334	24467.7	0.88914	55.0385	12.8794	0	24441	0	0
DATA	412	5	72	unmapped	0		0	ATGGGTGTGGTGGAAATGCTCGTGTGTGTGTATGTAGAAGGTGTAGATACGTGCTACGAC	387	0	CUST_192700_PI248252247	CUST_192700_PI248252247	CUST_192700_PI248252247	Unknown	11661.3	236.395	0	1	1.618868e+004	1.618890e+003	0	0	65	1.454457e+004	13615	3.220622e+003	4.264699e+003	25	5.144000e+001	51	7.018309e+000	7.413000e+000	0	0	0	0	0	0	0	0	14465.8	1446.6	1	0	1	1	78.8143	7.01831	1	0	78.8143	49.5074	49.5074	14506.9	0.893572	51.44	7.01831	0	14480.2	0	0
DATA	413	5	73	unmapped	0		0	CAAACGGAAGTGGGTACGGATGACGTCTCCAAAGGGATCGGGTGGATTTTTCAAGTTGCC	389	0	CUST_11352_PI248252247	CUST_11352_PI248252247	CUST_11352_PI248252247	Unknown	11686.5	236.648	0	1	4.392438e+001	9.554007e+000	0	0	66	1.183788e+002	117.5	1.801347e+001	1.686457e+001	33	5.342424e+001	53	8.108754e+000	7.413000e+000	0	0	0	0	0	0	0	0	39.4501	8.5808	1	6.6826e-027	1	1	78.9287	8.10875	1	0	78.9287	57.5363	57.5363	80.6968	0.898136	53.4242	8.10875	0	54.0589	0	0
DATA	414	5	74	unmapped	0		0	CTCGCAACAGATGGATTTGAGCGTATTGCAGAAGACGCACGTGCCATTTTCAATTCAAAA	391	0	CUST_121691_PI248252247	CUST_121691_PI248252247	CUST_121691_PI248252247	Unknown	11711.6	237.265	0	1	7.355198e+003	7.355682e+002	0	0	65	6.720015e+003	6548	9.600042e+002	1.151980e+003	29	5.875862e+001	53	1.289423e+001	1.556730e+001	0	0	0	0	0	0	0	0	6640.99	664.142	1	2.87604e-317	1	1	79.0302	12.8942	1	0	79.0302	46.5243	46.5243	6682.33	0.902897	58.7586	12.8942	0	6655.74	0	0
DATA	415	5	75	unmapped	0		0	TCCTACAGCCGAAGCACCAGACCATACAAGTATCGGCGTGGGTTTAGTGACAGGATTAGA	393	0	CUST_218379_PI248252247	CUST_218379_PI248252247	CUST_218379_PI248252247	Unknown	11737.4	236.573	0	1	1.548819e+002	1.761525e+001	1	3	60	2.197333e+002	219	3.008737e+001	2.891070e+001	31	5.474194e+001	52	1.294596e+001	1.408470e+001	0	0	0	0	0	0	0	0	140.65	15.9966	1	5.66317e-088	1	1	79.0836	12.946	1	0	79.0836	57.5363	57.5363	182.051	0.90811	54.7419	12.946	0	155.514	0	0
DATA	416	5	76	unmapped	0		0	CCTCACCGGGTCTCCAAGACCAAGTCTACCTTTGTTGCTCGTCGCCCATCGACTTTCTAA	395	0	CUST_149685_PI248252247	CUST_149685_PI248252247	CUST_149685_PI248252247	Unknown	11762.5	236.648	0	1	1.164637e+005	1.164637e+004	0	1	65	1.064592e+005	102283	1.335342e+004	1.248248e+004	33	5.618182e+001	54	1.367583e+001	1.037820e+001	0	0	1	0	0	0	0	0	106380	10638	1	0	1	1	79.1383	13.6758	1	0	79.1383	57.5363	57.5363	106422	0.913418	56.1818	13.6758	0	106395	0	0
DATA	417	5	77	unmapped	0		0	TCACATTTCCCCTTGAAGGACTCTTCACTTAGAAGATTTACATCACATTATCTACATTGC	397	0	CUST_135355_PI248252247	CUST_135355_PI248252247	CUST_135355_PI248252247	Unknown	11788	237	0	1	2.293711e+003	2.295209e+002	0	0	69	2.187362e+003	2092	3.484912e+002	4.010433e+002	33	5.151515e+001	50	8.178177e+000	6.671700e+000	0	0	0	0	0	0	0	0	2108.13	210.951	1	1.66648e-248	1	1	79.2286	8.17818	1	0	79.2286	51.4001	51.4001	2149.68	0.919093	51.5152	8.17818	0	2123.25	0	0
DATA	418	5	78		66	Structural	0		1	1	DarkCorner	DarkCorner	DarkCorner		11813.8	237.344	8.27431	1	8.274307e+000	8.236535e+000	0	0	65	7.516923e+001	74	1.235866e+001	1.408470e+001	34	4.979412e+001	49	6.713981e+000	6.671700e+000	0	0	0	0	0	0	0	0	-4.22048	7.62017	0	0.152125	1	0	79.3897	6.71398	1	0	79.3897	45.4864	45.4864	37.4872	0.925167	49.7941	6.71398	0	11.1241	0	0
DATA	419	5	79		66	Structural	0		1	1	DarkCorner	DarkCorner	DarkCorner		11838.8	236.492	8.21786	1	8.217858e+000	8.180344e+000	0	0	66	7.874242e+001	78	1.440332e+001	1.612328e+001	36	5.311111e+001	51.5	7.455689e+000	8.339625e+000	0	0	0	0	0	0	0	0	-0.665288	7.62017	0	0.820763	1	0	79.4077	7.45569	1	0	79.4077	45.4864	45.4864	41.0604	0.931522	53.1111	7.45569	0	14.7725	0	0
DATA	420	5	80		66	Structural	0		1	1	DarkCorner	DarkCorner	DarkCorner		11864.3	237.371	8.15934	1	8.159342e+000	8.122096e+000	0	0	65	7.415385e+001	73	1.163941e+001	1.186080e+001	30	5.026667e+001	49.5	5.112077e+000	3.521175e+000	0	0	0	0	0	0	0	0	-5.3065	7.62017	0	0.0723821	1	0	79.4603	5.11208	1	0	79.4603	44.4243	44.4243	36.4718	0.938203	50.2667	5.11208	0	10.2497	0	0
DATA	421	5	81		66	Structural	0		1	1	DarkCorner	DarkCorner	DarkCorner		11889.2	237.779	8.09924	1	8.099243e+000	8.062271e+000	1	0	64	7.256250e+001	71.5	1.087574e+001	1.260210e+001	41	4.953659e+001	50	6.953767e+000	5.930400e+000	0	0	0	0	0	0	0	0	-7.0963	7.62017	0	0.0167662	1	0	79.6588	6.95377	1	0	79.6588	51.7088	51.7088	34.8805	0.945164	49.5366	6.95377	0	8.73067	0	0
DATA	422	5	82		66	Structural	0		1	1	DarkCorner	DarkCorner	DarkCorner		11915.5	237.465	8.03191	1	8.031913e+000	7.995248e+000	2	1	62	7.114516e+001	70	9.933957e+000	1.037820e+001	33	5.045455e+001	52	7.146201e+000	6.671700e+000	0	0	0	0	0	0	0	0	-8.65341	7.62017	0	0.00370542	1	0	79.7986	7.1462	1	0	79.7986	48.2044	48.2044	33.4632	0.953088	50.4545	7.1462	0	7.4006	0	0
DATA	423	5	83		66	Structural	0		1	1	DarkCorner	DarkCorner	DarkCorner		11940.7	237.724	7.96497	1	7.964969e+000	7.928610e+000	2	1	61	7.065574e+001	71	8.611785e+000	8.895600e+000	48	5.100000e+001	51	6.888164e+000	6.857025e+000	0	0	0	0	0	0	0	0	-9.23115	7.62017	0	0.0020043	1	0	79.8869	6.88816	1	0	79.8869	49.5074	49.5074	32.9737	0.961098	51	6.88816	0	6.99443	0	0
DATA	424	5	84		66	Structural	0		1	1	DarkCorner	DarkCorner	DarkCorner		11966	237.77	7.8947	1	7.894696e+000	7.871843e+000	2	0	64	8.439063e+001	83.5	1.519881e+001	1.556730e+001	41	5.165854e+001	51	7.754385e+000	8.154300e+000	0	0	0	0	0	0	0	0	4.41613	7.63296	0	0.134152	1	0	79.9745	7.75439	1	0	79.9745	44.7812	44.7812	46.7086	0.969653	51.6585	7.75439	0	20.8186	0	0
DATA	425	5	85		66	Structural	0		1	1	DarkCorner	DarkCorner	DarkCorner		11990.8	237.442	7.82155	1	7.821553e+000	7.816556e+000	2	0	61	8.683607e+001	83	1.444205e+001	1.556730e+001	52	5.138462e+001	51	6.541433e+000	6.671700e+000	0	0	0	0	0	1	0	0	6.77457	7.65023	0	0.0222873	1	0	80.0615	6.54143	1	0	80.0615	41.0736	41.0736	49.1541	0.978721	51.3846	6.54143	0	23.3596	0	0
DATA	426	6	1		66	Structural	0		1	1	DarkCorner	DarkCorner	DarkCorner		9870.55	238.945	9.57545	1	9.575447e+000	9.531736e+000	2	0	61	7.552459e+001	74	9.912293e+000	9.636900e+000	49	5.475510e+001	54	8.661530e+000	8.895600e+000	0	0	0	0	0	0	0	0	-0.21232	7.62017	0	0.942354	1	0	75.7369	8.66153	1	0	75.7369	48.5334	48.5334	37.8426	0.799453	54.7551	8.66153	0	18.8841	0	0
DATA	427	6	2		66	Structural	0		1	1	DarkCorner	DarkCorner	DarkCorner		9896	239.218	9.65916	1	9.659161e+000	9.615067e+000	1	0	64	7.304688e+001	73	1.057014e+001	1.000755e+001	39	5.287179e+001	53	6.817854e+000	7.413000e+000	0	0	0	0	0	0	0	0	-2.69857	7.62017	0	0.358786	1	0	75.7454	6.81785	1	0	75.7454	48.2044	48.2044	35.3649	0.792524	52.8718	6.81785	0	16.1445	0	0
DATA	428	6	3		66	Structural	0		1	1	DarkCorner	DarkCorner	DarkCorner		9921.63	238.944	9.73624	1	9.736241e+000	9.691796e+000	1	0	63	7.036508e+001	68	1.047162e+001	1.074885e+001	27	5.129630e+001	50	4.383666e+000	4.818450e+000	0	0	0	0	0	0	0	0	-5.40078	7.62017	0	0.067512	1	0	75.7659	4.38367	1	0	75.7659	48.2044	48.2044	32.6831	0.78625	51.2963	4.38367	0	13.2089	0	0
DATA	429	6	4		66	Structural	0		1	1	DarkCorner	DarkCorner	DarkCorner		9946.67	239.392	9.80483	1	9.804833e+000	9.760075e+000	0	0	65	6.796923e+001	66	1.103966e+001	1.260210e+001	33	5.100000e+001	52	5.285594e+000	5.189100e+000	0	0	0	0	0	0	0	0	-7.81331	7.62017	0	0.00859501	1	0	75.7825	5.28559	1	0	75.7825	50.7771	50.7771	30.2872	0.780749	51	5.28559	0	10.5621	0	0
DATA	430	6	5		66	Structural	0		1	1	DarkCorner	DarkCorner	DarkCorner		9972.12	240.052	9.86772	1	9.867717e+000	9.822671e+000	1	0	65	6.804615e+001	68	1.144611e+001	1.037820e+001	30	5.050000e+001	51	5.513307e+000	3.521175e+000	0	0	0	0	0	0	0	0	-7.76236	7.62017	0	0.00902676	1	0	75.8085	5.51331	1	0	75.8085	48.2044	48.2044	30.3642	0.775774	50.5	5.51331	0	10.3863	0	0
DATA	431	6	6		66	Structural	0		1	1	DarkCorner	DarkCorner	DarkCorner		9997.27	239.761	9.92367	1	9.923669e+000	9.878368e+000	0	1	63	7.177778e+001	70	9.272652e+000	1.037820e+001	35	5.180000e+001	51	7.622721e+000	9.266250e+000	0	0	0	0	0	0	0	0	-4.03416	7.62017	0	0.170911	1	0	75.8119	7.62272	1	0	75.8119	46.1809	46.1809	34.0958	0.7714	51.8	7.62272	0	13.8817	0	0
DATA	432	6	7		66	Structural	0		1	1	DarkCorner	DarkCorner	DarkCorner		10022	239.886	9.9726	1	9.972595e+000	9.927071e+000	2	0	65	6.796923e+001	67	1.022553e+001	8.895600e+000	34	5.314706e+001	51	6.527946e+000	7.968975e+000	0	0	0	0	0	0	0	0	-7.86321	7.62017	0	0.00819034	1	0	75.8324	6.52795	1	0	75.8324	49.8279	49.8279	30.2872	0.767615	53.1471	6.52795	0	9.84072	0	0
DATA	433	6	8		66	Structural	0		1	1	DarkCorner	DarkCorner	DarkCorner		10048.5	239.5	10.0189	1	1.001890e+001	9.973162e+000	0	0	68	7.130882e+001	69	1.187529e+001	1.278742e+001	36	5.341667e+001	52	8.167444e+000	9.451575e+000	0	0	0	0	0	0	0	0	-4.54729	7.62017	0	0.123064	1	0	75.8561	8.16744	1	0	75.8561	57.5363	57.5363	33.6268	0.764068	53.4167	8.16744	0	12.9412	0	0
DATA	434	6	9	unmapped	0		0	GGGGAGAGTGGGCTTGAATCTTATATTAGACAAGTCATGAGTAATAGCAGGCCAATGTTG	262	0	CUST_125606_PI248252247	CUST_125606_PI248252247	CUST_125606_PI248252247	Unknown	10073.8	239.659	0	1	3.990223e+003	3.991478e+002	0	0	65	3.113154e+003	2986	6.457289e+002	8.910426e+002	26	5.838462e+001	57	1.123237e+001	9.451575e+000	0	0	0	0	0	0	0	0	3037.27	303.823	1	2.19346e-270	1	1	75.8828	11.2324	1	0	75.8828	51.0895	51.0895	3075.47	0.761178	58.3846	11.2324	0	3054.56	0	0
DATA	435	6	10	unmapped	0		0	AAGAAAAGGAAGCTCGTCGAAAGCGGCGACAAATGCGCCTGGCTAAGGCTGGTATGGCTG	264	0	CUST_188100_PI248252247	CUST_188100_PI248252247	CUST_188100_PI248252247	Unknown	10099.3	239.5	0	1	1.876123e+003	1.878809e+002	0	0	66	1.499303e+003	1517.5	2.148824e+002	2.611229e+002	27	5.459259e+001	53	7.781928e+000	7.042350e+000	0	0	0	0	0	0	0	0	1423.39	142.543	1	5.64443e-225	1	1	75.914	7.78193	1	0	75.914	57.5363	57.5363	1461.62	0.758687	54.5926	7.78193	0	1440.48	0	0
DATA	436	6	11	unmapped	0		0	CCATTATTGTCCGCTCAGTCGTCGTATATTATACTTCTCTCTATTCCCTGGCTTGGTTCT	266	0	CUST_127130_PI248252247	CUST_127130_PI248252247	CUST_127130_PI248252247	Unknown	10124.6	239.573	0	1	4.993223e+004	4.993233e+003	0	0	66	3.785708e+004	36397.2	6.503660e+003	6.627584e+003	29	5.875862e+001	58	9.194933e+000	8.154300e+000	0	0	1	0	0	0	0	0	37781.1	3778.12	1	0	1	1	75.9531	9.19493	1	0	75.9531	57.5363	57.5363	37819.4	0.756648	58.7586	9.19493	0	37798	0	0
DATA	437	6	12	unmapped	0		0	GAACTATGTGATGCCCTCCTGTAACGACTTGAAGAACATGATTTGATTTGATTTTCTTTT	268	0	CUST_163592_PI248252247	CUST_163592_PI248252247	CUST_163592_PI248252247	Unknown	10150.3	239.937	0	1	2.365241e+004	2.365263e+003	0	0	65	1.793329e+004	16941	3.472088e+003	4.364774e+003	28	5.582143e+001	56	5.354497e+000	4.633125e+000	0	0	0	0	0	0	0	0	17857.3	1785.75	1	0	1	1	75.9948	5.3545	1	0	75.9948	49.8279	49.8279	17895.6	0.754988	55.8214	5.3545	0	17874	0	0
DATA	438	6	13	unmapped	0		0	AATCAACGATGGAGTCGTCGACAAAAGCAAGTACCGAGCGTTGGTACCCGGTCCCGAAAA	270	0	CUST_163671_PI248252247	CUST_163671_PI248252247	CUST_163671_PI248252247	Unknown	10175.4	239.57	0	1	6.073503e+003	6.074345e+002	0	0	64	4.653500e+003	4508	6.088673e+002	6.493788e+002	24	5.441667e+001	55.5	5.191269e+000	4.077150e+000	0	0	0	0	0	0	0	0	4577.46	457.81	1	5.7517e-295	1	1	76.039	5.19127	1	0	76.039	50.4627	50.4627	4615.82	0.753677	54.4167	5.19127	0	4594.03	0	0
DATA	439	6	14	unmapped	0		0	ATCAGAAAGATTACGTGCGAGAAGGAGATATGGCCCAATATCTATATTCACGAAAGCAAA	272	0	CUST_144028_PI248252247	CUST_144028_PI248252247	CUST_144028_PI248252247	Unknown	10200.6	239.709	0	1	1.828200e+004	1.828228e+003	0	0	65	1.383760e+004	13427	2.158804e+003	2.576759e+003	29	5.755172e+001	57	9.116650e+000	8.895600e+000	0	0	0	0	0	0	0	0	13761.5	1376.17	1	0	1	1	76.0845	9.11665	1	0	76.0845	50.7771	50.7771	13799.9	0.752736	57.5517	9.11665	0	13777.9	0	0
DATA	440	6	15	unmapped	0		0	TTCCCTGAAGATGACGGATCGGCTCTTGAATCCGATTACGATGAAAGGGACATTACAGAA	274	0	CUST_81086_PI248252247	CUST_81086_PI248252247	CUST_81086_PI248252247	Unknown	10226.3	239.803	0	1	1.624849e+002	1.914858e+001	0	0	65	1.983231e+002	197	3.059826e+001	3.632370e+001	36	5.261111e+001	52	6.668809e+000	5.559750e+000	0	0	0	0	0	0	0	0	122.205	14.4016	1	4.33482e-080	1	1	76.1183	6.66881	1	0	76.1183	48.5334	48.5334	160.641	0.752099	52.6111	6.66881	0	138.443	0	0
DATA	441	6	16	unmapped	0		0	TAAGTGAGGAAATCGGGCAGATCAAAGAACTGGCATCGTGCAAAGAGTTCAGGTTTCATA	276	0	CUST_108052_PI248252247	CUST_108052_PI248252247	CUST_108052_PI248252247	Unknown	10251.7	239.746	0	1	3.099252e+001	1.059969e+001	1	0	63	9.946032e+001	100	1.698655e+001	1.779120e+001	33	5.312121e+001	53	7.569501e+000	8.154300e+000	0	0	0	0	0	0	0	0	23.2989	7.9684	1	5.99971e-013	1	0	76.1615	7.5695	1	0	76.1615	47.2035	47.2035	61.7783	0.751758	53.1212	7.5695	0	39.3813	0	0
DATA	442	6	17	unmapped	0		0	AAGTTATTTGTTCCTTGAAATTTTGGTTACATGGCCATGCCATACACGCCTCACTTTTTT	278	0	CUST_65108_PI248252247	CUST_65108_PI248252247	CUST_65108_PI248252247	Unknown	10277.4	240.36	0	1	5.365116e+003	5.366073e+002	0	0	64	4.109547e+003	4007	6.157938e+002	7.603885e+002	30	5.453333e+001	55.5	6.290295e+000	6.486375e+000	0	0	0	0	0	0	0	0	4033.34	403.406	1	2.20662e-287	1	1	76.2042	6.2903	1	0	76.2042	48.8603	48.8603	4071.86	0.751772	54.5333	6.2903	0	4049.27	0	0
DATA	443	6	18	unmapped	0		0	ATTGACCCCGTCATTATTACGCTTTTCTCTGAAAAGGGATTCTTGACCAAATTCGTAAAG	280	0	CUST_124187_PI248252247	CUST_124187_PI248252247	CUST_124187_PI248252247	Unknown	10302.4	240.295	0	1	1.101164e+004	1.101211e+003	0	0	65	8.356738e+003	8337	1.287870e+003	1.609362e+003	30	5.450000e+001	55	7.619168e+000	7.598325e+000	0	0	0	0	0	0	0	0	8280.49	828.084	1	0	1	1	76.2465	7.61917	1	0	76.2465	50.4627	50.4627	8319.06	0.751976	54.5	7.61917	0	8296.27	0	0
DATA	444	6	19	unmapped	0		0	ACGAATGTGCTGCCCAGTATAACTAGGTATCCCAACTTCCTCTTAGTCGATTTCTACGAG	282	0	CUST_74825_PI248252247	CUST_74825_PI248252247	CUST_74825_PI248252247	Unknown	10327.6	240.237	0	1	9.713739e+003	9.714267e+002	0	0	64	7.385141e+003	7191.5	9.998925e+002	1.192381e+003	27	5.281481e+001	52	6.581074e+000	5.930400e+000	0	0	0	0	0	0	0	0	7308.85	730.925	1	5.43472e-323	1	1	76.288	6.58107	1	0	76.288	49.1849	49.1849	7347.46	0.752424	52.8148	6.58107	0	7324.49	0	0
DATA	445	6	20	unmapped	0		0	AATGGGTTTCAGAGCGTTTATTAGTATTGTCCCGATTCCCAATCGATAAGAGTGCCGTAG	284	0	CUST_140279_PI248252247	CUST_140279_PI248252247	CUST_140279_PI248252247	Unknown	10353.4	240.427	10.1642	1	1.016417e+001	1.011777e+001	0	0	64	7.012500e+001	69.5	1.144968e+001	1.334340e+001	33	5.306061e+001	52	8.459238e+000	8.895600e+000	0	0	0	0	0	0	0	0	-6.20619	7.62017	0	0.0360066	1	0	76.3312	8.45924	1	0	76.3312	57.5363	57.5363	32.443	0.753147	53.0606	8.45924	0	9.28694	1	0
DATA	446	6	21	unmapped	0		0	TCGATGCCGTGTACATAGGCACTCCACATACATATCATTATCCGAATGCTCTTGAAGCAA	286	0	CUST_10889_PI248252247	CUST_10889_PI248252247	CUST_10889_PI248252247	Unknown	10378.6	240.507	0	1	4.173820e+002	4.294417e+001	0	0	66	3.911061e+002	392.5	4.757444e+001	4.540462e+001	31	5.583871e+001	55	9.263177e+000	1.037820e+001	0	0	0	0	0	0	0	0	314.728	32.3822	1	7.22229e-135	1	1	76.3781	9.26318	1	0	76.3781	49.1849	49.1849	353.424	0.754052	55.8387	9.26318	0	330.092	0	0
DATA	447	6	22	unmapped	0		0	AGGGGATGAGTGGCGTTGACGAGAACATAATCAAAATCAACTGTTTATTGAAGTCAAATG	288	0	CUST_103888_PI248252247	CUST_103888_PI248252247	CUST_103888_PI248252247	Unknown	10403.9	240.5	0	1	3.665436e+004	3.665450e+003	0	0	65	2.775595e+004	26684.4	3.564692e+003	4.383267e+003	30	5.593333e+001	56	7.619998e+000	7.227675e+000	0	0	1	0	0	0	0	0	27679.5	2767.96	1	0	1	1	76.4266	7.62	1	0	76.4266	49.8279	49.8279	27718.3	0.75515	55.9333	7.62	0	27694.8	0	0
DATA	448	6	23	unmapped	0		0	AGTGTCAAGACGAGCGCAGGTAGCTAGACGTTGCTAGGCTAGGGTTTAGTTTGTGTGTTG	290	0	CUST_94521_PI248252247	CUST_94521_PI248252247	CUST_94521_PI248252247	Unknown	10429.5	240.633	0	1	4.652052e+002	4.759866e+001	0	0	65	4.283846e+002	422	7.684455e+001	7.857780e+001	24	5.137500e+001	50	7.185810e+000	5.559750e+000	0	0	0	0	0	0	0	0	351.912	36.0068	1	1.7233e-141	1	1	76.4727	7.18581	1	0	76.4727	49.8279	49.8279	390.703	0.756466	51.375	7.18581	0	367.027	0	0
DATA	449	6	24	unmapped	0		0	CCTCGCGAACATCAAAGAAGAGTTCCAAAACAAAACGCAAAATGGAGAGGAAAGTCGGAT	292	0	CUST_23871_PI248252247	CUST_23871_PI248252247	CUST_23871_PI248252247	Unknown	10454.6	240.74	0	1	2.154123e+002	2.377202e+001	0	0	66	2.398030e+002	241.5	4.243954e+001	4.318072e+001	28	5.732143e+001	55.5	1.107902e+001	1.204613e+001	0	0	0	0	0	0	0	0	163.265	18.0173	1	1.79407e-096	1	1	76.5379	11.079	1	0	76.5379	49.5074	49.5074	202.121	0.757919	57.3214	11.079	0	178.282	0	0
DATA	450	6	25	unmapped	0		0	TATGGCCTCAAAAGTTTGCGTCAAATAGAACGCCAACTAGGGCAGAATATGGGAAACGTG	294	0	CUST_201815_PI248252247	CUST_201815_PI248252247	CUST_201815_PI248252247	Unknown	10480.3	240.5	0	1	1.442146e+002	1.756804e+001	0	0	66	1.861364e+002	187.5	2.682472e+001	2.816940e+001	35	5.591429e+001	54	9.040339e+000	8.895600e+000	0	0	0	0	0	0	0	0	109.534	13.3434	1	4.63892e-074	1	1	76.6019	9.04034	1	0	76.6019	57.5363	57.5363	148.454	0.759524	55.9143	9.04034	0	124.455	0	0
DATA	451	6	26	unmapped	0		0	GGATACTATATCTATTGGATACACTTAGGCTGTTATAGGTATCCAGCGCGAGTGATTGTA	296	0	CUST_106981_PI248252247	CUST_106981_PI248252247	CUST_106981_PI248252247	Unknown	10505.2	240.823	0	1	1.336931e+002	1.670117e+001	1	0	65	1.784462e+002	178	2.606184e+001	2.668680e+001	32	5.456250e+001	54	7.682983e+000	5.559750e+000	0	0	0	0	0	0	0	0	101.779	12.7145	1	4.43763e-070	1	1	76.6668	7.68298	1	0	76.6668	50.1463	50.1463	140.764	0.761291	54.5625	7.68298	0	116.609	0	0
DATA	452	6	27	unmapped	0		0	CGCGCGTCGGCTACGTTCCATCTGTCACACAAAGCTTGCTCAATACGCAAGAAAAACAAG	298	0	CUST_141679_PI248252247	CUST_141679_PI248252247	CUST_141679_PI248252247	Unknown	10530.7	240.582	0	1	2.561962e+003	2.563907e+002	0	0	66	2.031939e+003	1936	3.247241e+002	3.843640e+002	29	5.500000e+001	53	7.141428e+000	6.671700e+000	0	0	0	0	0	0	0	0	1955.18	195.667	1	5.42704e-244	1	1	76.7554	7.14143	1	0	76.7554	50.7771	50.7771	1994.26	0.763159	55	7.14143	0	1969.95	0	0
DATA	453	6	28	unmapped	0		0	TTCCAAAGGAAAAGTTTGCTGTGTTTGCAGGAAAGAGCGATGTCCTTTTGCAAGGACTAT	300	0	CUST_91576_PI248252247	CUST_91576_PI248252247	CUST_91576_PI248252247	Unknown	10556.4	240.878	0	1	2.847122e+003	2.848863e+002	0	0	63	2.255556e+003	2161	3.521548e+002	4.014140e+002	27	5.555556e+001	55	7.250111e+000	5.189100e+000	0	0	0	0	0	0	0	0	2178.73	218.006	1	1.7706e-250	1	1	76.8234	7.25011	1	0	76.8234	48.5334	48.5334	2217.87	0.76524	55.5556	7.25011	0	2193.42	0	0
DATA	454	6	29	unmapped	0		0	GTGCAAGGAAGAGATGTGGTACGGTCAAACGACGAGCACGTTCTGTGGCACACCTGAGTT	302	0	CUST_61193_PI248252247	CUST_61193_PI248252247	CUST_61193_PI248252247	Unknown	10582.3	240.532	0	1	7.348192e+003	7.348863e+002	0	0	65	5.715508e+003	5524	1.007307e+003	1.088228e+003	25	5.288000e+001	52	7.143295e+000	7.413000e+000	0	0	0	0	0	0	0	0	5638.65	563.917	1	1.83803e-307	1	1	76.8529	7.1433	1	0	76.8529	49.8279	49.8279	5677.83	0.767353	52.88	7.1433	0	5653.23	0	0
DATA	455	6	30	unmapped	0		0	CGTTCCTTTGCACGCCTTTGCGATCTACAATAGGTGTCTCCAACGGTACGACAGTATCCT	304	0	CUST_144200_PI248252247	CUST_144200_PI248252247	CUST_144200_PI248252247	Unknown	10607.5	241	0	0	1.643716e+002	1.918882e+001	0	0	62	2.034032e+002	199	3.141340e+001	3.057862e+001	29	6.000000e+001	59	9.717436e+000	9.636900e+000	0	0	0	0	0	0	1	0	126.506	14.7684	1	5.13438e-082	1	1	76.8974	9.71744	1	0	76.8974	65	65	165.721	0.769633	60	9.71744	0	140.98	0	0
DATA	456	6	31	unmapped	0		0	AACCCATACCATAATACCCAGTACTAGAGTGCTAAGGAACGGCAGAGAGTTTAACACTAG	306	0	CUST_129401_PI248252247	CUST_129401_PI248252247	CUST_129401_PI248252247	Unknown	10632.5	241.352	9.91638	1	9.916375e+000	9.871108e+000	4	0	62	7.295161e+001	70.5	1.136781e+001	1.186080e+001	36	5.366667e+001	54	7.344580e+000	6.115725e+000	0	0	0	0	0	0	0	0	-3.99128	7.62017	0	0.175473	1	0	76.9429	7.34458	1	0	76.9429	57.5363	57.5363	35.2696	0.771967	53.6667	7.34458	0	10.3928	1	0
DATA	457	6	32	unmapped	0		0	AAAGACAGACATCAGTAGCGATGTACAGGTTGGGGAACAAAGCGCGGAGCTTTTTGATAG	308	0	CUST_107762_PI248252247	CUST_107762_PI248252247	CUST_107762_PI248252247	Unknown	10658.5	241.036	0	1	6.033944e+001	1.154311e+001	0	0	62	1.237419e+002	126	1.687654e+001	1.816185e+001	38	5.139474e+001	50.5	7.313591e+000	6.301050e+000	0	0	0	0	0	0	0	0	46.7251	8.93864	1	4.2264e-033	1	1	77.0169	7.31359	1	0	77.0169	50.4627	50.4627	86.0599	0.77437	51.3947	7.31359	0	61.0528	0	0
DATA	458	6	33	unmapped	0		0	AGAGAAGCATTCATCAGTTCGCTCAAGTCAAGTGAAGGTGATGGTGTGAGACACCTGATT	310	0	CUST_166032_PI248252247	CUST_166032_PI248252247	CUST_166032_PI248252247	Unknown	10683.6	241.74	0	1	6.413156e+003	6.413906e+002	0	0	66	5.059485e+003	4809.5	8.203542e+002	9.501613e+002	29	5.465517e+001	54	9.566593e+000	1.111950e+001	0	0	0	0	0	0	0	0	4982.48	498.306	1	4.77284e-300	1	1	77.0052	9.56659	1	0	77.0052	49.5074	49.5074	5021.8	0.776915	54.6552	9.56659	0	4996.67	0	0
DATA	459	6	34	unmapped	0		0	CTACTTAAGTACTTAGTTGGACTCGAGTAAACACTGACCCTCCTCATTTTAATATCTCTC	312	0	CUST_117266_PI248252247	CUST_117266_PI248252247	CUST_117266_PI248252247	Unknown	10708.6	241.427	0	0	2.399486e+001	1.006767e+001	2	2	60	9.566667e+001	94.5	1.300413e+001	1.074885e+001	27	5.566667e+001	54	7.136041e+000	7.413000e+000	0	0	0	0	0	0	0	0	18.7005	7.84628	1	2.48607e-009	1	0	76.9662	7.13604	1	0	76.9662	65	65	57.9847	0.779354	55.6667	7.13604	0	32.7302	0	0
DATA	460	6	35	unmapped	0		0	TGCAAAAACCAATACTTGATGTATCTATGGAGGAACTCGATCGGATACTTACTATCAATG	314	0	CUST_213424_PI248252247	CUST_213424_PI248252247	CUST_213424_PI248252247	Unknown	10734.2	241.571	0	1	8.412351e+002	8.468604e+001	0	0	64	7.348125e+002	708.5	1.279462e+002	1.289862e+002	25	5.100000e+001	51	4.813176e+000	4.447800e+000	0	0	0	0	0	0	0	0	657.827	66.2226	1	8.84813e-179	1	1	76.9852	4.81318	1	0	76.9852	50.1463	50.1463	697.13	0.781978	51	4.81318	0	671.757	0	0
DATA	461	6	36	unmapped	0		0	TTCTTGAACCAGCCTGGGTGGTACTTCCTAAGCCAGAACTGCGAGACGATACCAGTGATG	316	0	CUST_114626_PI248252247	CUST_114626_PI248252247	CUST_114626_PI248252247	Unknown	10759.5	241.5	0	1	1.049939e+001	9.768888e+000	1	0	67	8.528358e+001	87	1.243018e+001	1.260210e+001	31	5.141935e+001	52	6.391527e+000	5.930400e+000	0	0	0	0	0	0	0	0	8.23772	7.66457	1	0.00566289	1	0	77.0459	6.39153	1	0	77.0459	57.5363	57.5363	47.6016	0.78459	51.4194	6.39153	0	22.1155	1	0
DATA	462	6	37	unmapped	0		0	GTGTTTTCATTTGAAGAGTATGAAGAAGCGCTCAAATATCTAGGCAGCCAGCAGCACGTT	318	0	CUST_109546_PI248252247	CUST_109546_PI248252247	CUST_109546_PI248252247	Unknown	10784.9	242.294	0	1	5.023608e+002	5.115976e+001	0	0	65	4.725692e+002	481	7.400126e+001	7.931910e+001	34	5.517647e+001	53	8.522592e+000	9.266250e+000	0	0	0	0	0	0	0	0	395.557	40.283	1	1.942e-148	1	1	77.0121	8.52259	1	0	77.0121	45.835	45.835	434.887	0.787397	55.1765	8.52259	0	409.285	0	0
DATA	463	6	38	unmapped	0		0	AAGGTCACAACTTGGCAGACTCGGGCTCCGAATTAAGAGTAGGATAGTCATTGAGAATAG	320	0	CUST_52147_PI248252247	CUST_52147_PI248252247	CUST_52147_PI248252247	Unknown	10810.4	242.243	0	1	3.774036e+001	1.035670e+001	1	0	64	1.067969e+002	106	1.852170e+001	1.964445e+001	33	5.036364e+001	51	6.613519e+000	6.671700e+000	0	0	0	0	0	0	0	0	29.8186	8.18282	1	1.73773e-018	1	0	76.9783	6.61352	1	0	76.9783	47.2035	47.2035	69.1149	0.790099	50.3636	6.61352	0	43.4082	0	0
DATA	464	6	39	unmapped	0		0	TGATGCCATCAAGTTCAAATGTCAAATGCCGAGTAGATACCGTTTGCAATAAACATCAAC	322	0	CUST_60140_PI248252247	CUST_60140_PI248252247	CUST_60140_PI248252247	Unknown	10836.1	241.889	0	1	1.692304e+003	1.695032e+002	0	0	67	1.418597e+003	1347	2.444516e+002	2.672387e+002	32	5.387500e+001	54.5	7.589254e+000	9.451575e+000	0	0	0	0	0	0	0	0	1341.66	134.382	1	1.96567e-221	1	1	76.9387	7.58925	1	0	76.9387	46.8651	46.8651	1380.92	0.7928	53.875	7.58925	0	1355.11	0	0
DATA	465	6	40	unmapped	0		0	GCTGGTATATGCGACCTCGTTGTCGACAGTGAACATGGCATATTTTTGTTTATCGGTTGC	324	0	CUST_10608_PI248252247	CUST_10608_PI248252247	CUST_10608_PI248252247	Unknown	10861.1	241.5	9.62366	1	9.623658e+000	9.583613e+000	0	0	64	7.907813e+001	77.5	1.204529e+001	1.278742e+001	34	5.547059e+001	55.5	7.955312e+000	9.266250e+000	0	0	0	0	0	0	0	0	2.17057	7.62326	0	0.460195	1	0	76.9076	7.95531	1	0	76.9076	56.9804	56.9804	41.3961	0.795448	55.4706	7.95531	0	15.5008	1	0
DATA	466	6	41	unmapped	0		0	CGGTCGTCTATAAGCTCACAACTGCCGGACTTGAGGCTATGCCGCTGCATGCCGATATGA	326	0	CUST_19101_PI248252247	CUST_19101_PI248252247	CUST_19101_PI248252247	Unknown	10887.3	242.157	0	1	2.652135e+003	2.653852e+002	0	0	66	2.194379e+003	2161	3.319430e+002	4.056764e+002	42	5.464286e+001	56	7.166390e+000	7.413000e+000	0	0	0	0	0	0	0	0	2117.49	211.886	1	9.04567e-249	1	1	76.8878	7.16639	1	0	76.8878	46.5243	46.5243	2156.7	0.79841	54.6429	7.16639	0	2130.7	0	0
DATA	467	6	42	unmapped	0		0	GTGTGAATGAAAATATGCGTGACTCTGCTCGCGTTATTGGTGGCATGTGTCAAGGTATCT	328	0	CUST_114086_PI248252247	CUST_114086_PI248252247	CUST_114086_PI248252247	Unknown	10911.9	241.614	0	0	7.503013e+002	7.563081e+001	0	0	64	6.779375e+002	655.5	1.320911e+002	1.514105e+002	29	5.206897e+001	53	5.656419e+000	5.930400e+000	0	0	0	0	0	0	0	0	601.009	60.582	1	2.21133e-173	1	1	76.9287	5.65642	1	0	76.9287	65	65	640.255	0.801023	52.069	5.65642	0	614.18	0	0
DATA	468	6	43	unmapped	0		0	TAACCGCCGGTGGTGCTGGTGCTAATTCAACCACGGGCACGCCATCCAAACAACCATTCA	330	0	CUST_33449_PI248252247	CUST_33449_PI248252247	CUST_33449_PI248252247	Unknown	10937.5	242.099	0	1	4.332874e+003	4.333910e+002	1	0	62	3.560226e+003	3493	3.919700e+002	3.713913e+002	25	5.048000e+001	51	7.354817e+000	6.671700e+000	0	0	0	0	0	0	0	0	3483.3	348.413	1	1.34926e-278	1	1	76.9295	7.35482	1	0	76.9295	47.8731	47.8731	3522.54	0.803923	50.48	7.35482	0	3496.38	0	0
DATA	469	6	44	unmapped	0		0	ATGCTCATGCTACCATCGTCAGTGCTGAAGGGTGCAGTGAGGAGCTCGGTTCGTCGGTTA	332	0	CUST_57562_PI248252247	CUST_57562_PI248252247	CUST_57562_PI248252247	Unknown	10962.5	242	0	1	7.140313e+001	1.184155e+001	0	0	62	1.345484e+002	132	2.094073e+001	2.353628e+001	25	5.260000e+001	52	7.023769e+000	7.413000e+000	0	0	0	0	0	0	0	0	57.5979	9.55208	1	7.97791e-042	1	1	76.9505	7.02377	1	0	76.9505	54.1152	54.1152	96.8664	0.806658	52.6	7.02377	0	70.6264	0	0
DATA	470	6	45	unmapped	0		0	TGATGACGAGCTGGCTGCAGCCATCGAAGCGATGTAGAATAATTAAAAGTTATATCCTTT	334	0	CUST_184946_PI248252247	CUST_184946_PI248252247	CUST_184946_PI248252247	Unknown	10988.3	241.945	0	1	1.799822e+004	1.799847e+003	0	0	66	1.464638e+004	14510.5	1.741361e+003	2.022452e+003	27	6.007407e+001	58	1.089081e+001	1.111950e+001	0	0	0	0	0	0	1	0	14569.4	1456.96	1	0	1	1	76.9348	10.8908	1	0	76.9348	47.8731	47.8731	14608.7	0.809494	60.0741	10.8908	0	14582.4	0	0
DATA	471	6	46	unmapped	0		0	AACAAGGACCAATTTGCATTGTTCAAAAGTAGATGCCTTGACTGCTTCAAGGGAGCCATC	336	0	CUST_171540_PI248252247	CUST_171540_PI248252247	CUST_171540_PI248252247	Unknown	11013.3	241.791	9.42476	1	9.424757e+000	9.391909e+000	0	0	65	8.046154e+001	79	1.197403e+001	1.260210e+001	34	5.150000e+001	50	5.478609e+000	5.003775e+000	0	0	0	0	0	0	0	0	3.55002	7.62844	0	0.227864	1	0	76.9115	5.47861	1	0	76.9115	45.835	45.835	42.7795	0.812235	51.5	5.47861	0	16.3968	1	0
DATA	472	6	47	unmapped	0		0	CGAGTCGGGTGCATGTCTGATGGATGCTTTCTCTTAATATATCTTTATGTAGTCTTTGAA	338	0	CUST_165741_PI248252247	CUST_165741_PI248252247	CUST_165741_PI248252247	Unknown	11039.3	242.222	0	1	1.068628e+003	1.072709e+002	0	0	64	9.480781e+002	917.5	1.920605e+002	2.197954e+002	33	5.324242e+001	52	8.004024e+000	7.413000e+000	0	0	0	0	0	0	0	0	871.118	87.4444	1	1.41458e-195	1	1	76.9603	8.00402	1	0	76.9603	47.5395	47.5395	910.396	0.815174	53.2424	8.00402	0	883.942	0	0
DATA	473	6	48	unmapped	0		0	CGGTGTCATTCGTGGAGAAATAACCGCAGCATTGGAAATAGGACTGAATAGCAATCTGGT	340	0	CUST_52167_PI248252247	CUST_52167_PI248252247	CUST_52167_PI248252247	Unknown	11064.4	242.427	0	1	9.291161e+001	1.315711e+001	0	0	64	1.529844e+002	150.5	2.528535e+001	2.613082e+001	25	5.428000e+001	56	5.884443e+000	7.413000e+000	0	0	0	0	0	0	0	0	76.0003	10.7623	1	6.6275e-055	1	1	76.9841	5.88444	1	0	76.9841	57.5363	57.5363	115.302	0.817985	54.28	5.88444	0	88.7853	0	0
DATA	474	6	49	unmapped	0		0	GCCAGTCAGGGCACGTGAAAATCACGAAGCAGCAGCACTTTGTCGGCACACTGTGTAGTA	342	0	CUST_188780_PI248252247	CUST_188780_PI248252247	CUST_188780_PI248252247	Unknown	11089.6	242.427	0	1	1.053583e+002	1.404281e+001	0	0	64	1.635156e+002	160	2.786304e+001	2.854005e+001	28	5.425000e+001	54.5	6.168168e+000	8.524950e+000	0	0	0	0	0	0	0	0	86.4745	11.5259	1	1.81646e-061	1	1	77.0411	6.16817	1	0	77.0411	57.5363	57.5363	125.834	0.820766	54.25	6.16817	0	99.2598	0	0
DATA	475	6	50	unmapped	0		0	CCTTGCCTTTTGTGTTATCGCGAGCGAGAGCGACCCCACCGCGACCTTTGCTCTCGAACC	344	0	CUST_125614_PI248252247	CUST_125614_PI248252247	CUST_125614_PI248252247	Unknown	11115.1	242.5	0	1	4.540480e+001	1.030636e+001	0	0	64	1.144688e+002	110.5	1.562352e+001	1.445535e+001	37	5.213514e+001	52	7.557785e+000	8.895600e+000	0	0	0	0	0	0	0	0	37.3953	8.48829	1	4.09776e-025	1	0	77.0735	7.55779	1	0	77.0735	56.9804	56.9804	76.7867	0.823598	52.1351	7.55779	0	50.1589	0	0
DATA	476	6	51	unmapped	0		0	CTCCTCGGGTGCGACACGGAGTTCATTATAGAAGGTGTGGTGCCAGATCTTCTCCATATC	346	0	CUST_95600_PI248252247	CUST_95600_PI248252247	CUST_95600_PI248252247	Unknown	11140.5	242.455	0	1	1.092594e+003	1.096478e+002	0	0	64	9.800313e+002	1006.5	1.592105e+002	1.764294e+002	28	5.267857e+001	52	8.546403e+000	8.154300e+000	0	0	0	0	0	0	0	0	902.914	90.6124	1	1.01213e-197	1	1	77.117	8.5464	1	0	77.117	50.1463	50.1463	942.349	0.826395	52.6786	8.5464	0	915.673	0	0
DATA	477	6	52	unmapped	0		0	CATGGAATACATGTATTGTATACAATGGGATTTTTTCAGTATCATTTGCCCATCTCAACG	348	0	CUST_93132_PI248252247	CUST_93132_PI248252247	CUST_93132_PI248252247	Unknown	11165.6	242.444	0	1	2.316697e+003	2.318519e+002	0	0	64	1.998109e+003	1976.5	2.733732e+002	3.013384e+002	28	5.089286e+001	49.5	4.637522e+000	3.891825e+000	0	0	0	0	0	0	0	0	1920.96	192.247	1	6.20238e-243	1	1	77.1481	4.63752	1	0	77.1481	48.2044	48.2044	1960.43	0.829181	50.8929	4.63752	0	1933.71	0	0
DATA	478	6	53	unmapped	0		0	TTGAAGTCGTGCCAAGGCTTCATGCTCATGTGCTGTTTTGTTTTCTTCTTTTGTTATGGT	350	0	CUST_100538_PI248252247	CUST_100538_PI248252247	CUST_100538_PI248252247	Unknown	11191.4	242.873	0	1	1.113562e+004	1.113599e+003	0	0	65	9.343077e+003	8760	1.747964e+003	1.743538e+003	23	5.191304e+001	52	6.542956e+000	7.413000e+000	0	0	0	0	0	0	0	0	9265.89	926.62	1	0	1	1	77.1893	6.54296	1	0	77.1893	47.5395	47.5395	9305.39	0.832095	51.913	6.54296	0	9278.63	0	0
DATA	479	6	54	unmapped	0		0	TAGATGTATATATCTTTCACAAAAATATGGTGAAGGGCTAAAGGATCAGAGACCCAAAGT	352	0	CUST_202195_PI248252247	CUST_202195_PI248252247	CUST_202195_PI248252247	Unknown	11216.6	242.573	9.1693	0	9.169300e+000	9.127443e+000	1	0	63	7.166667e+001	70	1.027838e+001	1.000755e+001	33	5.309091e+001	52	8.106185e+000	7.413000e+000	0	0	0	0	0	0	0	0	-5.56237	7.62017	0	0.0598004	1	0	77.229	8.10618	1	0	77.229	65	65	33.9847	0.834864	53.0909	8.10618	0	7.18693	1	0
DATA	480	6	55	unmapped	0		0	GACTCCGCAGCCTTTCTGTCGATGATCCAGAAATTGAATTGGAAATGGAAGAAATCACTG	354	0	CUST_23741_PI248252247	CUST_23741_PI248252247	CUST_23741_PI248252247	Unknown	11242	242.545	0	1	6.180748e+004	6.180755e+003	0	0	65	5.185368e+004	49057	7.685351e+003	9.370638e+003	28	5.667857e+001	55.5	8.322453e+000	9.636900e+000	0	0	1	0	0	0	0	0	51776.4	5177.65	1	0	1	1	77.2618	8.32245	1	0	77.2618	55.8519	55.8519	51816	0.837705	56.6786	8.32245	0	51789.2	0	0
DATA	481	6	56	unmapped	0		0	AATTGAATAGCTTAATCTCCAAGTCGCCGGCGGAATCTGAGTTTCCGGGTCAAATGTGAT	356	0	CUST_92127_PI248252247	CUST_92127_PI248252247	CUST_92127_PI248252247	Unknown	11267.4	243.265	0	1	7.382191e+002	7.437636e+001	0	0	65	6.978923e+002	701	9.298288e+001	8.450820e+001	32	5.368750e+001	53.5	7.916653e+000	8.339625e+000	0	0	0	0	0	0	0	0	620.58	62.5241	1	2.69261e-175	1	1	77.3125	7.91665	1	0	77.3125	46.5243	46.5243	660.21	0.840644	53.6875	7.91665	0	633.347	0	0
DATA	482	6	57	unmapped	0		0	GAGTTAGCTTGGTACAAAAAGATCTTCCAACTTCAATGAACTCGAAATTTGGTCATCTAT	358	0	CUST_131660_PI248252247	CUST_131660_PI248252247	CUST_131660_PI248252247	Unknown	11293	243.224	0	1	9.223923e+003	9.224366e+002	0	0	65	7.858200e+003	7467	1.442271e+003	1.777637e+003	30	5.083333e+001	50.5	7.201931e+000	8.154300e+000	0	0	0	0	0	0	0	0	7780.82	778.12	1	0	1	1	77.3751	7.20193	1	0	77.3751	46.1809	46.1809	7820.52	0.843548	50.8333	7.20193	0	7793.63	0	0
DATA	483	6	58	unmapped	0		0	CGGCTGCACCTGGGAGATGATATAAACGAGGTTCGTGCTGTCGGTAAGATCGCCGTAGTG	360	0	CUST_216125_PI248252247	CUST_216125_PI248252247	CUST_216125_PI248252247	Unknown	11318.5	243	0	1	1.265172e+002	1.552778e+001	2	1	59	1.845424e+002	182	2.704232e+001	2.557485e+001	24	5.012500e+001	50	4.803192e+000	3.891825e+000	0	0	0	0	0	0	0	0	107.09	13.1434	1	7.86703e-073	1	1	77.4524	4.80319	1	0	77.4524	54.1152	54.1152	146.86	0.846446	50.125	4.80319	0	119.958	0	0
DATA	484	6	59	unmapped	0		0	TGACGTTCGCGGCGCTCATCTTGCTGCTCCTTGGTGGCTGCACTGTCTGCTTTGGACGGA	362	0	CUST_20834_PI248252247	CUST_20834_PI248252247	CUST_20834_PI248252247	Unknown	11343.4	242.908	0	1	1.807656e+003	1.809881e+002	0	0	64	1.612828e+003	1526	2.642576e+002	2.968906e+002	26	5.211538e+001	50.5	8.339434e+000	8.895600e+000	0	0	0	0	0	0	0	0	1535.29	153.718	1	1.6532e-229	1	1	77.535	8.33943	1	0	77.535	49.1849	49.1849	1575.15	0.849328	52.1154	8.33943	0	1548.23	0	0
DATA	485	6	60	unmapped	0		0	TTGGCTGCGAAGATGTCCATGCGCTTGGGAGCAAGGTATCCAGAGTACTGGTTAACCCCT	364	0	CUST_178486_PI248252247	CUST_178486_PI248252247	CUST_178486_PI248252247	Unknown	11369	243.319	0	0	2.316690e+001	9.235174e+000	0	0	65	9.738462e+001	97	1.696844e+001	1.704990e+001	32	5.096875e+001	51	6.403046e+000	5.559750e+000	0	0	0	0	0	0	0	0	19.747	7.87188	1	4.01003e-010	1	0	77.6376	6.40305	1	0	77.6376	65	65	59.7026	0.85238	50.9688	6.40305	0	32.7723	0	0
DATA	486	6	61	unmapped	0		0	ATCACCAAACTTGTATAATAATGACTCTGACCGGATCTCAGTTCAGTTCTTTGTTCTCTG	366	0	CUST_207442_PI248252247	CUST_207442_PI248252247	CUST_207442_PI248252247	Unknown	11394.6	243.156	0	1	4.218548e+003	4.219489e+002	0	0	64	3.686438e+003	3576.5	6.312913e+002	6.703205e+002	26	5.373077e+001	52.5	6.937191e+000	6.671700e+000	0	0	0	0	0	0	0	0	3608.69	360.949	1	1.0251e-280	1	1	77.7496	6.93719	1	0	77.7496	49.8279	49.8279	3648.76	0.855434	53.7308	6.93719	0	3621.82	0	0
DATA	487	6	62	unmapped	0		0	GTGACATATGAGCGTACGAAGTACCGCAAGCTTTTCAGGCAAAAGAAGTTGGCAGAACAA	368	0	CUST_216014_PI248252247	CUST_216014_PI248252247	CUST_216014_PI248252247	Unknown	11419.6	243.427	0	1	5.820052e+004	5.820059e+003	0	0	66	5.004348e+004	48654.3	6.495501e+003	7.575887e+003	26	5.500000e+001	54	8.957678e+000	8.524950e+000	0	0	1	0	0	0	0	0	49965.6	4996.57	1	0	1	1	77.8569	8.95768	1	0	77.8569	57.5363	57.5363	50005.8	0.858508	55	8.95768	0	49978.9	0	0
DATA	488	6	63	unmapped	0		0	TATTCGCCATATCAAAAAGCCCCTTCGAGTCCCAGTATTGTACCCAAGCTTTGGCATCTT	370	0	CUST_49828_PI248252247	CUST_49828_PI248252247	CUST_49828_PI248252247	Unknown	11445.4	243.427	0	1	6.724937e+001	1.110944e+001	2	1	61	1.359016e+002	134	1.530327e+001	1.482600e+001	29	5.855172e+001	56	9.481509e+000	1.111950e+001	0	0	0	0	0	0	0	0	57.9514	9.57343	1	4.27201e-042	1	1	77.9503	9.48151	1	0	77.9503	57.5363	57.5363	98.2196	0.861738	58.5517	9.48151	0	71.2834	0	0
DATA	489	6	64	unmapped	0		0	TTCGGACAGCAGCGGGTCTGTTTATCTAGTATCCATCATTATCAGCTGCAGGGCTAGGTA	372	0	CUST_139559_PI248252247	CUST_139559_PI248252247	CUST_139559_PI248252247	Unknown	11470.6	243.427	0	1	1.581724e+001	8.950653e+000	4	0	60	9.173333e+001	90	1.435727e+001	1.501132e+001	29	5.927586e+001	58	1.411660e+001	1.186080e+001	0	0	0	0	0	0	1	0	13.6814	7.74202	1	7.1215e-006	1	0	78.052	14.1166	1	0	78.052	57.5363	57.5363	54.0513	0.864967	59.2759	14.1166	0	27.1219	0	0
DATA	490	6	65	unmapped	0		0	CCAGAATACAAGAATACATTGTTCAAGAAATGTCATCGTTGTCGTAGTAGAGATGAATGT	374	0	CUST_193000_PI248252247	CUST_193000_PI248252247	CUST_193000_PI248252247	Unknown	11496	243.455	8.81598	1	8.815980e+000	8.801038e+000	2	0	60	8.393333e+001	85.5	1.263553e+001	1.204613e+001	31	5.216129e+001	50	8.907288e+000	8.524950e+000	0	0	0	0	0	0	0	0	5.79079	7.64214	0	0.0501704	1	0	78.1425	8.90729	1	0	78.1425	55.8519	55.8519	46.2513	0.868323	52.1613	8.90729	0	19.3328	1	0
DATA	491	6	66	unmapped	0		0	TGTTTGTCTTCTTCCGCCGGAGACCGGTGCACCAGACAGAAACTAGGTCCGTAGTGGATG	376	0	CUST_119007_PI248252247	CUST_119007_PI248252247	CUST_119007_PI248252247	Unknown	11521.5	243.5	0	0	1.139278e+001	8.814692e+000	3	0	65	8.816923e+001	88	1.440873e+001	1.260210e+001	31	5.232258e+001	52	6.920439e+000	8.154300e+000	0	0	0	0	0	0	0	0	9.93219	7.68463	1	0.000915136	1	0	78.237	6.92044	1	0	78.237	65	65	50.4872	0.871798	52.3226	6.92044	0	23.5838	0	0
DATA	492	6	67	unmapped	0		0	TCGAGCGATTTGACCTTTGCATGTTCCATCATGTTACACCATTATTTTTTGACCATTTGC	378	0	CUST_121296_PI248252247	CUST_121296_PI248252247	CUST_121296_PI248252247	Unknown	11547.3	243.62	0	1	1.650061e+003	1.652355e+002	0	0	64	1.522844e+003	1444	3.084244e+002	3.150525e+002	30	5.086667e+001	50.5	6.755500e+000	6.301050e+000	0	0	0	0	0	0	0	0	1444.52	144.653	1	7.39656e-226	1	1	78.3261	6.7555	1	0	78.3261	50.7771	50.7771	1485.16	0.875433	50.8667	6.7555	0	1458.28	0	0
DATA	493	6	68	unmapped	0		0	TAATGTGCTTTTTCTTGTCTTTATGGAAGCGAGCAATACCCTTGATAGCCATGTTGTTCG	380	0	CUST_29499_PI248252247	CUST_29499_PI248252247	CUST_29499_PI248252247	Unknown	11572.6	243.662	0	1	4.138343e+001	9.604934e+000	0	1	64	1.147969e+002	110	2.024625e+001	2.001510e+001	31	4.845161e+001	48	7.623817e+000	6.671700e+000	0	0	0	0	0	0	0	0	36.3821	8.44414	1	3.14545e-024	1	0	78.4148	7.62382	1	0	78.4148	48.2044	48.2044	77.1149	0.879147	48.4516	7.62382	0	50.2541	0	0
DATA	494	6	69	unmapped	0		0	AGAATGTCCTTTACACCTCCTGCGAAGAGTCACCCTTCTTCTTGGTTTGTGTTGGCAAAA	382	0	CUST_152736_PI248252247	CUST_152736_PI248252247	CUST_152736_PI248252247	Unknown	11597.6	243.573	0	1	2.431746e+002	2.580356e+001	1	1	62	2.932419e+002	291	3.541542e+001	3.354382e+001	28	5.182143e+001	51.5	8.128840e+000	8.524950e+000	0	0	0	0	0	0	0	0	214.708	22.783	1	2.38319e-112	1	1	78.5336	8.12884	1	0	78.5336	57.5363	57.5363	255.56	0.882939	51.8214	8.12884	0	228.728	0	0
DATA	495	6	70	unmapped	0		0	GATAATGTTTCCGCCTCTAATAACGACAACGATAAAGAAGCACAGAAAACAATACAACGG	384	0	CUST_193140_PI248252247	CUST_193140_PI248252247	CUST_193140_PI248252247	Unknown	11623	243.545	0	1	8.173207e+002	8.218236e+001	0	0	62	8.036129e+002	783	1.129865e+002	1.234264e+002	29	5.782759e+001	58	9.479561e+000	8.895600e+000	0	0	0	0	0	0	0	0	724.94	72.8934	1	1.37697e-184	1	1	78.6724	9.47956	1	0	78.6724	55.8519	55.8519	765.931	0.886972	57.8276	9.47956	0	739.132	0	0
DATA	496	6	71	unmapped	0		0	GTTTCTTTAATGATGCATTGACACTGATGTGCAGTGACTTCGTGTTGTTGCCGATGTAGG	386	0	CUST_170121_PI248252247	CUST_170121_PI248252247	CUST_170121_PI248252247	Unknown	11648.5	243.648	0	1	3.910328e+001	9.402169e+000	2	0	64	1.135938e+002	111.5	1.534649e+001	1.575262e+001	23	5.047826e+001	51	1.181243e+001	1.297275e+001	0	0	0	0	0	0	0	0	34.8489	8.37923	1	6.9191e-023	1	0	78.7448	11.8124	1	0	78.7448	57.5363	57.5363	75.9117	0.891202	50.4783	11.8124	0	49.1485	0	0
DATA	497	6	72	unmapped	0		0	GTTGTAAAGGTTCCTACGGACAGGATTCCATTTTGTTCACATCTTATGTCATACACTTTC	388	0	CUST_186958_PI248252247	CUST_186958_PI248252247	CUST_186958_PI248252247	Unknown	11673.5	243.648	0	1	4.325016e+002	4.407923e+001	1	0	65	4.662154e+002	455	7.878997e+001	8.080170e+001	26	5.169231e+001	51	6.323096e+000	6.486375e+000	0	0	0	0	0	0	0	0	387.326	39.475	1	3.4595e-147	1	1	78.8899	6.3231	1	0	78.8899	57.5363	57.5363	428.533	0.895547	51.6923	6.3231	0	401.811	0	0
DATA	498	6	73	unmapped	0		0	ACTCAAGGTCCTTAAACAGCGCATTAGAGATAATCTAAATCCTGGCCAATCTCTTGGCCA	390	0	CUST_193121_PI248252247	CUST_193121_PI248252247	CUST_193121_PI248252247	Unknown	11699.2	244.054	0	1	1.687126e+003	1.689249e+002	0	0	66	1.597773e+003	1551.5	2.604665e+002	3.031917e+002	28	5.360714e+001	52.5	7.927165e+000	7.227675e+000	0	0	0	0	0	0	0	0	1518.78	152.069	1	7.34867e-229	1	1	78.9954	7.92717	1	0	78.9954	47.5395	47.5395	1560.09	0.900215	53.6071	7.92717	0	1533.41	0	0
DATA	499	6	74	unmapped	0		0	CTCGAGTTCGAACTCGTGCGGTGTAACAACTGTTTGCCCGGGTGGAGAAAGTTTTGGAGT	392	0	CUST_126049_PI248252247	CUST_126049_PI248252247	CUST_126049_PI248252247	Unknown	11724.5	244.352	0	1	8.509416e+000	8.462381e+000	0	0	66	8.675758e+001	88.5	1.408443e+001	1.482600e+001	27	5.133333e+001	50	8.995725e+000	7.042350e+000	0	0	0	0	0	0	0	0	7.70156	7.65899	1	0.00956749	1	0	79.056	8.99573	1	1	79.056	57.5363	57.5363	49.0756	0.905063	51.3333	8.99573	0	22.442	1	0
DATA	500	6	75	unmapped	0		0	ATCAAAGTTGAAAAGGAAACACAAGGCGAGATTTACGTCAAATTCGACTCAGTAGAGTCG	394	0	CUST_139369_PI248252247	CUST_139369_PI248252247	CUST_139369_PI248252247	Unknown	11749.9	244.386	0	0	8.563199e+002	8.604027e+001	0	0	64	8.585313e+002	850.5	1.298874e+002	1.619740e+002	30	5.596667e+001	54	1.240824e+001	1.241677e+001	0	0	0	0	0	0	0	0	779.422	78.3138	1	6.38329e-189	1	1	79.1091	12.4082	1	0	79.1091	65	65	820.849	0.9102	55.9667	12.4082	0	794.269	0	0
DATA	501	6	76	unmapped	0		0	ATTCTTGCATTGCTAATGCACTGAGGAAATGCTCCGCCGCTTCCTTGTGTGCGCCCATGT	396	0	CUST_55908_PI248252247	CUST_55908_PI248252247	CUST_55908_PI248252247	Unknown	11775.4	244.427	0	0	7.270349e+001	1.105066e+001	0	0	64	1.457813e+002	147.5	2.194833e+001	2.761342e+001	23	4.995652e+001	51	8.709860e+000	6.671700e+000	0	0	0	0	0	0	0	0	66.5705	10.1185	1	1.82981e-048	1	1	79.2108	8.70986	1	0	79.2108	65	65	108.099	0.915644	49.9565	8.70986	0	81.5775	0	0
DATA	502	6	77	unmapped	0		0	ATTGCTCTTCTTATCAAACAAGATTATCAAAGTAGCCATGGCTAGGCGACGCGCTCCGTA	398	0	CUST_29870_PI248252247	CUST_29870_PI248252247	CUST_29870_PI248252247	Unknown	11800.6	244.427	8.30879	1	8.308795e+000	8.271118e+000	2	0	62	7.988710e+001	78.5	1.360099e+001	1.315807e+001	31	5.070968e+001	49	7.647194e+000	7.413000e+000	0	0	0	0	0	0	0	0	0.595254	7.6204	0	0.839356	1	0	79.2918	7.64719	1	0	79.2918	57.5363	57.5363	42.2051	0.921327	50.7097	7.64719	0	15.7453	1	0
DATA	503	6	78		66	Structural	0		1	1	DarkCorner	DarkCorner	DarkCorner		11826.3	244.255	8.25353	1	8.253530e+000	8.216370e+000	1	0	63	8.025397e+001	80	1.487471e+001	1.371405e+001	32	5.187500e+001	51	5.857171e+000	4.633125e+000	0	0	0	0	0	0	0	0	0.854294	7.62065	0	0.771118	1	0	79.3997	5.85717	1	0	79.3997	41.4593	41.4593	42.572	0.927496	51.875	5.85717	0	16.1814	0	0
DATA	504	6	79		66	Structural	0		1	1	DarkCorner	DarkCorner	DarkCorner		11851.9	244.444	8.19631	1	8.196313e+000	8.158898e+000	2	1	60	7.835000e+001	77.5	9.421981e+000	9.080925e+000	40	5.240000e+001	51.5	6.499704e+000	6.486375e+000	0	0	0	0	0	0	0	0	-1.06412	7.62017	0	0.717103	1	0	79.4141	6.4997	1	0	79.4141	47.8731	47.8731	40.668	0.933971	52.4	6.4997	0	14.3474	0	0
DATA	505	6	80		66	Structural	0		1	1	DarkCorner	DarkCorner	DarkCorner		11877.1	244.612	8.13717	1	8.137173e+000	8.100028e+000	3	0	62	7.403226e+001	73	1.163371e+001	1.111950e+001	32	4.828125e+001	49	5.169603e+000	5.189100e+000	0	0	0	0	0	0	0	0	-5.52616	7.62017	0	0.061461	1	0	79.5584	5.1696	1	0	79.5584	39.8942	39.8942	36.3503	0.940759	48.2813	5.1696	0	10.1032	0	0
DATA	506	6	81		66	Structural	0		1	1	DarkCorner	DarkCorner	DarkCorner		11902	244.172	8.07548	1	8.075485e+000	8.038621e+000	2	0	64	6.667188e+001	66	9.551954e+000	9.451575e+000	42	5.150000e+001	51.5	7.642149e+000	7.227675e+000	0	0	0	0	0	0	0	0	-13.0822	7.62017	0	1.65995e-005	1	0	79.7541	7.64215	1	0	79.7541	52.9257	52.9257	28.9899	0.947945	51.5	7.64215	0	2.82471	0	0
DATA	507	6	82		66	Structural	0		1	1	DarkCorner	DarkCorner	DarkCorner		11927.5	244.71	8.01083	1	8.010827e+000	7.974258e+000	0	0	65	6.887692e+001	68	8.896115e+000	8.895600e+000	31	5.193548e+001	53	5.309962e+000	4.077150e+000	0	0	0	0	0	0	0	0	-10.9587	7.62017	0	0.000269778	1	0	79.8356	5.30996	1	0	79.8356	52.9257	52.9257	31.1949	0.955596	51.9355	5.30996	0	5.10906	0	0
DATA	508	6	83		66	Structural	0		1	1	DarkCorner	DarkCorner	DarkCorner		11953.5	244.623	7.94057	1	7.940572e+000	7.904324e+000	1	0	65	7.216923e+001	74	1.127576e+001	1.186080e+001	40	5.132500e+001	52	6.166026e+000	7.598325e+000	0	0	0	0	0	0	0	0	-7.76154	7.62017	0	0.00903382	1	0	79.9308	6.16603	1	0	79.9308	49.8279	49.8279	34.4872	0.964051	51.325	6.16603	0	8.49259	0	0
DATA	509	6	84		66	Structural	0		1	1	DarkCorner	DarkCorner	DarkCorner		11978.6	244.433	0	1	7.902195e+000	7.873395e+000	3	0	61	8.770492e+001	86	1.229003e+001	1.037820e+001	35	5.085714e+001	49	7.848353e+000	8.895600e+000	0	0	0	0	0	1	0	0	7.68686	7.65884	1	0.00970255	1	0	80.0181	7.84835	1	0	80.0181	42.9674	42.9674	50.0229	0.97275	50.8571	7.84835	0	24.1213	0	0
DATA	510	6	85		66	Structural	0		1	1	DarkCorner	DarkCorner	DarkCorner		12004.3	244.75	0	1	1.346367e+001	7.874629e+000	0	0	64	9.332813e+001	91.5	1.667719e+001	2.020042e+001	392	5.464541e+001	54	7.366148e+000	8.154300e+000	0	0	0	0	0	1	0	0	13.2233	7.73405	1	1.36313e-005	1	0	80.1048	7.36615	1	0	80.1048	47.8731	47.8731	55.6461	0.982148	54.6454	7.36615	0	29.8397	0	0
DATA	511	7	1		66	Structural	0		1	1	DarkCorner	DarkCorner	DarkCorner		9857.4	246.217	9.5318	1	9.531805e+000	9.528377e+000	0	0	64	8.270313e+001	81	1.232326e+001	1.241677e+001	392	5.621173e+001	56	7.889490e+000	8.895600e+000	0	0	0	0	0	0	0	0	7.01179	7.65236	0	0.0180845	1	0	75.6913	7.88949	1	0	75.6913	51.4001	51.4001	45.0211	0.803113	56.2117	7.88949	0	26.1262	0	0
DATA	512	7	2		66	Structural	0		1	1	DarkCorner	DarkCorner	DarkCorner		9883.08	246.797	9.61904	1	9.619043e+000	9.575133e+000	1	0	65	7.261538e+001	70	1.133260e+001	1.111950e+001	34	5.379412e+001	53	7.678302e+000	7.227675e+000	0	0	0	0	0	0	0	0	-3.10141	7.62017	0	0.291812	1	0	75.7168	7.6783	1	0	75.7168	49.8279	49.8279	34.9334	0.795829	53.7941	7.6783	0	15.7692	0	0
DATA	513	7	3		66	Structural	0		1	1	DarkCorner	DarkCorner	DarkCorner		9908.64	246.12	9.6985	1	9.698496e+000	9.654223e+000	1	0	64	6.750000e+001	68.5	9.797959e+000	1.186080e+001	36	5.177778e+001	51	4.940278e+000	5.374425e+000	0	0	0	0	0	0	0	0	-8.23665	7.62017	0	0.00566894	1	0	75.7367	4.94028	1	0	75.7367	51.0895	51.0895	29.818	0.78931	51.7778	4.94028	0	10.4024	0	0
DATA	514	7	4		66	Structural	0		1	1	DarkCorner	DarkCorner	DarkCorner		9933.89	246.341	9.77019	1	9.770194e+000	9.725594e+000	2	0	63	7.130159e+001	71	9.307706e+000	8.524950e+000	37	5.056757e+001	51	5.800098e+000	5.930400e+000	0	0	0	0	0	0	0	0	-4.45242	7.62017	0	0.131009	1	0	75.754	5.8001	1	0	75.754	50.4627	50.4627	33.6196	0.783517	50.5676	5.8001	0	13.9512	0	0
DATA	515	7	5		66	Structural	0		1	1	DarkCorner	DarkCorner	DarkCorner		9960.39	246.742	9.83818	1	9.838177e+000	9.793266e+000	2	0	62	6.879032e+001	70.5	1.099499e+001	1.111950e+001	29	5.265517e+001	52	8.067908e+000	7.413000e+000	0	0	0	0	0	0	0	0	-6.97689	7.62017	0	0.018655	1	0	75.7672	8.06791	1	0	75.7672	46.1809	46.1809	31.1083	0.778103	52.6552	8.06791	0	11.1775	0	0
DATA	516	7	6		66	Structural	0		1	1	DarkCorner	DarkCorner	DarkCorner		9984.62	246.84	9.89407	1	9.894074e+000	9.848909e+000	2	1	62	6.991935e+001	70.5	8.489721e+000	7.413000e+000	33	5.287879e+001	51	7.236011e+000	6.671700e+000	0	0	0	0	0	0	0	0	-5.86798	7.62017	0	0.0472283	1	0	75.7873	7.23601	1	0	75.7873	50.4627	50.4627	32.2374	0.773707	52.8788	7.23601	0	12.0735	0	0
DATA	517	7	7		66	Structural	0		1	1	DarkCorner	DarkCorner	DarkCorner		10010.2	247.068	9.9468	1	9.946795e+000	9.901389e+000	1	0	65	6.981538e+001	70	8.652840e+000	9.636900e+000	30	4.993333e+001	49.5	5.692907e+000	4.818450e+000	0	0	0	0	0	0	0	0	-5.98485	7.62017	0	0.0430533	1	0	75.8002	5.69291	1	0	75.8002	47.8731	47.8731	32.1334	0.769606	49.9333	5.69291	0	11.7261	0	0
DATA	518	7	8		66	Structural	0		1	1	DarkCorner	DarkCorner	DarkCorner		10035.6	246.573	9.99326	0	9.993264e+000	9.947646e+000	0	0	64	6.995313e+001	70	9.944975e+000	1.130482e+001	31	5.412903e+001	55	7.499964e+000	8.895600e+000	0	0	0	0	0	0	0	0	-5.86383	7.62017	0	0.0473827	1	0	75.817	7.49996	1	0	75.817	65	65	32.2711	0.766028	54.129	7.49996	0	11.6341	0	0
DATA	519	7	9	unmapped	0		0	TGATTCATATGTAGATCCACTGTCAGCGTCTTAGTTAATACGGACTCACTTTTACTTACT	400	0	CUST_61874_PI248252247	CUST_61874_PI248252247	CUST_61874_PI248252247	Unknown	10061.1	246.614	0	1	9.628040e+004	9.628045e+003	0	0	67	7.353133e+004	71524.3	1.017746e+004	1.235252e+004	29	5.827586e+001	58	1.026052e+001	1.111950e+001	0	0	1	0	0	0	0	0	73455.5	7345.55	1	0	1	1	75.8454	10.2605	1	0	75.8454	57.259	57.259	73493.7	0.762933	58.2759	10.2605	0	73472.8	0	0
DATA	520	7	10	unmapped	0		0	TATTTATATGCACATCGTCCATCGAATGTATCCGTAGCAGAATATCTATTGACCGGCTTA	402	0	CUST_170671_PI248252247	CUST_170671_PI248252247	CUST_170671_PI248252247	Unknown	10086.3	246.933	0	1	9.626179e+002	9.678211e+001	0	0	65	8.077846e+002	762	1.511739e+002	1.653099e+002	31	5.474194e+001	54	7.983181e+000	7.413000e+000	0	0	0	0	0	0	0	0	731.912	73.5868	1	3.68631e-185	1	1	75.8726	7.98318	1	0	75.8726	49.1849	49.1849	770.103	0.760335	54.7419	7.98318	0	749.005	0	0
DATA	521	7	11	unmapped	0		0	AGTCGCAAGGGTTTGCCGCTGCATCGAAGACCTATCCTTACACCGATCCTCATGACTCCT	404	0	CUST_29909_PI248252247	CUST_29909_PI248252247	CUST_29909_PI248252247	Unknown	10111.9	247.065	0	1	6.819713e+004	6.819720e+003	0	0	65	5.177787e+004	50250.9	7.112020e+003	8.106234e+003	26	6.019231e+001	58	8.749945e+000	7.968975e+000	0	0	1	0	0	0	1	0	51702	5170.2	1	0	1	1	75.9064	8.74995	1	0	75.9064	54.4085	54.4085	51740.2	0.758125	60.1923	8.74995	0	51718.9	0	0
DATA	522	7	12	unmapped	0		0	AAGGGTGTTAGCAAAACAAATGTAACAGTAGAATGGGAATTGTAAAGGCAGTCATCCATG	406	0	CUST_164062_PI248252247	CUST_164062_PI248252247	CUST_164062_PI248252247	Unknown	10137.5	247.352	0	1	2.952451e+002	3.119625e+001	1	0	65	2.992462e+002	297	5.263406e+001	5.189100e+001	31	5.787097e+001	58	9.178751e+000	1.000755e+001	0	0	0	0	0	0	0	0	223.303	23.5947	1	1.20568e-114	1	1	75.9432	9.17875	1	0	75.9432	57.5363	57.5363	261.564	0.756331	57.871	9.17875	0	240.02	0	0
DATA	523	7	13	unmapped	0		0	TAGGCAGGGGGTGTGCCTCTGTGTTAAACACATATTTATCCAATGGCAATACACTAGCGT	408	0	CUST_1210_PI248252247	CUST_1210_PI248252247	CUST_1210_PI248252247	Unknown	10162.6	247.427	0	1	6.612734e+001	1.206711e+001	0	0	64	1.259063e+002	125	1.567398e+001	1.593795e+001	24	5.454167e+001	56	5.461161e+000	5.559750e+000	0	0	0	0	0	0	0	0	49.9214	9.1098	1	9.71151e-036	1	1	75.9849	5.46116	1	0	75.9849	57.5363	57.5363	88.2242	0.754928	54.5417	5.46116	0	66.4683	0	0
DATA	524	7	14	unmapped	0		0	AGTACAATATACCATATCATCATTACCAGATATACATCCTGCCTTTTTCCCCCTTTTAAC	410	0	CUST_185056_PI248252247	CUST_185056_PI248252247	CUST_185056_PI248252247	Unknown	10188.1	247.386	0	1	5.299222e+004	5.299232e+003	0	0	65	4.002385e+004	39391.6	5.658848e+003	7.228176e+003	23	5.643478e+001	53	1.109802e+001	1.149015e+001	0	0	1	0	0	0	0	0	39947.8	3994.79	1	0	1	1	76.0287	11.098	1	0	76.0287	57.259	57.259	39986.2	0.753843	56.4348	11.098	0	39964.2	0	0
DATA	525	7	15	unmapped	0		0	CTACACGGACGACCTCATCCATGTCCTTGGTTTCGAGACGGCGTGTTGCGAGTTCTTTGA	412	0	CUST_157709_PI248252247	CUST_157709_PI248252247	CUST_157709_PI248252247	Unknown	10213.4	247.427	10.1648	1	1.016478e+001	1.013100e+001	0	0	64	7.987500e+001	79	1.242821e+001	1.445535e+001	33	5.645455e+001	55	6.320062e+000	8.154300e+000	0	0	0	0	0	0	0	0	3.80723	7.62968	0	0.196102	1	0	76.0678	6.32006	1	0	76.0678	57.5363	57.5363	42.193	0.753102	56.4545	6.32006	0	20.0226	1	0
DATA	526	7	16	unmapped	0		0	GGATTGCCCATTCCTCGAGGTATCGCTGGATATGGGGTAAAGCATAATTGGTGTTCCCCT	414	0	CUST_69004_PI248252247	CUST_69004_PI248252247	CUST_69004_PI248252247	Unknown	10238.7	247.5	10.1706	0	1.017057e+001	1.013274e+001	1	0	65	7.924615e+001	79	1.044035e+001	1.037820e+001	34	5.105882e+001	50.5	6.884067e+000	5.745075e+000	0	0	0	0	0	0	0	0	3.14043	7.62664	0	0.285808	1	0	76.1057	6.88407	1	0	76.1057	65	65	41.5642	0.752673	51.0588	6.88407	0	19.1935	1	0
DATA	527	7	17	unmapped	0		0	TGCGTCTCCTACTAACCGCTGGACTATCGAGATGGTAGACGAAATAGCATGGGGCGTAGG	416	0	CUST_24391_PI248252247	CUST_24391_PI248252247	CUST_24391_PI248252247	Unknown	10264.2	247.447	0	1	6.977293e+002	7.050392e+001	0	0	65	6.012000e+002	595	8.697830e+001	8.450820e+001	36	5.450000e+001	54.5	7.489040e+000	8.524950e+000	0	0	0	0	0	0	0	0	525.053	53.0554	1	2.58188e-165	1	1	76.1465	7.48904	1	0	76.1465	49.8279	49.8279	563.518	0.752517	54.5	7.48904	0	540.951	0	0
DATA	528	7	18	unmapped	0		0	GAAAAAGAAAAGTACGGATGCATTCCACATCGCGATTGAAATAGTATTCGGCGTTCACGT	418	0	CUST_174471_PI248252247	CUST_174471_PI248252247	CUST_174471_PI248252247	Unknown	10289.6	247.573	10.1708	1	1.017084e+001	1.012534e+001	0	0	64	7.721875e+001	77.5	1.177362e+001	1.334340e+001	26	5.523077e+001	56.5	7.157137e+000	7.783650e+000	0	0	0	0	0	0	0	0	1.03204	7.62087	0	0.725277	1	0	76.1867	7.15714	1	0	76.1867	57.5363	57.5363	39.5367	0.752654	55.2308	7.15714	0	16.776	1	0
DATA	529	7	19	unmapped	0		0	ATAACCCGCAACGTTGACTAAAAACTCAAATGCCTCTTTAGCAGGCAGACCAACGATAAC	420	0	CUST_92915_PI248252247	CUST_92915_PI248252247	CUST_92915_PI248252247	Unknown	10315.1	247.5	0	1	2.078384e+001	1.033067e+001	0	0	64	9.187500e+001	92	1.299389e+001	1.371405e+001	35	5.265714e+001	52	7.638690e+000	8.154300e+000	0	0	0	0	0	0	0	0	15.6507	7.77923	1	3.73015e-007	1	0	76.2243	7.63869	1	0	76.2243	56.9804	56.9804	54.193	0.753023	52.6571	7.63869	0	31.2442	0	0
DATA	530	7	20	unmapped	0		0	CGACTTGAACTTGGCGGCGGAGAAGAGCGCGTTGGAGTATTTGAACGCGAGCGAGGATGC	422	0	CUST_190820_PI248252247	CUST_190820_PI248252247	CUST_190820_PI248252247	Unknown	10340.3	247.6	0	1	1.923165e+003	1.925821e+002	0	0	65	1.525646e+003	1470	2.244804e+002	2.757636e+002	32	5.153125e+001	51	7.295533e+000	4.818450e+000	0	0	0	0	0	0	0	0	1449.38	145.138	1	4.65333e-226	1	1	76.2666	7.29553	1	0	76.2666	50.7771	50.7771	1487.96	0.753643	51.5313	7.29553	0	1464.83	0	0
DATA	531	7	21	unmapped	0		0	TTTATGTGAATTCTATTGTCCTATCCTTGAGTGTACACTTCCACTTGGTCTTCACGCGGG	424	0	CUST_190794_PI248252247	CUST_190794_PI248252247	CUST_190794_PI248252247	Unknown	10365.8	247.848	0	1	1.616007e+001	1.022800e+001	0	0	66	8.850000e+001	87.5	1.551996e+001	1.908847e+001	30	5.253333e+001	52.5	7.398664e+000	7.042350e+000	0	0	0	0	0	0	0	0	12.1929	7.7171	1	5.5608e-005	1	0	76.3071	7.39866	1	0	76.3071	50.1463	50.1463	50.818	0.754508	52.5333	7.39866	0	27.504	0	0
DATA	532	7	22	unmapped	0		0	ACCGATATTACTACCCAGCGATCCATGTCAGATGCGGACACAAGCAGTCACTCATCCACC	426	0	CUST_89792_PI248252247	CUST_89792_PI248252247	CUST_89792_PI248252247	Unknown	10391.4	247.573	0	1	9.102826e+001	1.358635e+001	2	0	62	1.451290e+002	145	2.156461e+001	2.075640e+001	30	5.460000e+001	54	8.160460e+000	7.783650e+000	0	0	0	0	0	0	0	0	68.7736	10.2648	1	5.12329e-050	1	1	76.3554	8.16046	1	0	76.3554	57.5363	57.5363	107.447	0.75552	54.6	8.16046	0	83.9589	0	0
DATA	533	7	23	unmapped	0		0	TACAGAGCTCGAGATAGAGGGTGTAGTGGAAGGAGAATCATAACGAGCTAGGGATACGCG	428	0	CUST_33209_PI248252247	CUST_33209_PI248252247	CUST_33209_PI248252247	Unknown	10416.5	247.648	10.1159	1	1.011589e+001	1.010581e+001	3	0	63	8.285714e+001	81	1.342705e+001	1.186080e+001	24	5.000000e+001	50	5.485158e+000	2.594550e+000	0	0	0	0	0	0	0	0	6.45789	7.64749	0	0.0292228	1	0	76.3993	5.48516	1	1	76.3993	57.5363	57.5363	45.1751	0.756741	50	5.48516	0	21.5178	1	0
DATA	534	7	24	unmapped	0		0	TACCCGTGATAAGGAGATTTTACTTCAATTTCGGTGGCATCCAATTCCCCACAGTTATTG	430	0	CUST_75828_PI248252247	CUST_75828_PI248252247	CUST_75828_PI248252247	Unknown	10442.2	247.96	0	1	6.340455e+002	6.419615e+001	0	0	66	5.571818e+002	543.5	9.089773e+001	1.115656e+002	23	5.260870e+001	50	9.233039e+000	9.636900e+000	0	0	0	0	0	0	0	0	480.735	48.6737	1	4.70365e-160	1	1	76.4465	9.23304	1	0	76.4465	47.8731	47.8731	519.5	0.758203	52.6087	9.23304	0	495.671	0	0
DATA	535	7	25	unmapped	0		0	AAGTACAACGCATCCGACCATCCTATCGCCTTTCACTAAAGCCTACGATTTGGGTAAAGT	432	0	CUST_89843_PI248252247	CUST_89843_PI248252247	CUST_89843_PI248252247	Unknown	10467.6	248.095	0	1	1.185886e+003	1.190120e+002	0	0	64	9.775313e+002	946	1.741713e+002	1.908848e+002	32	5.259375e+001	51	5.983091e+000	5.930400e+000	0	0	0	0	0	0	0	0	901.025	90.4242	1	1.35072e-197	1	1	76.5059	5.98309	1	0	76.5059	48.8603	48.8603	939.849	0.759791	52.5938	5.98309	0	915.857	0	0
DATA	536	7	26	unmapped	0		0	AGCTTCGCCCAACGTCCGCTCACCGCTCATCATTACAACACTGGCAATATCGTTGATCGT	434	0	CUST_38882_PI248252247	CUST_38882_PI248252247	CUST_38882_PI248252247	Unknown	10493.1	248.289	0	1	1.098761e+004	1.098807e+003	0	0	65	8.444077e+003	8003	1.567969e+003	2.036351e+003	33	5.300000e+001	53	7.171994e+000	6.671700e+000	0	0	0	0	0	0	0	0	8367.51	836.786	1	0	1	1	76.5672	7.17199	1	0	76.5672	51.4001	51.4001	8406.39	0.76154	53	7.17199	0	8382.24	0	0
DATA	537	7	27	unmapped	0		0	TTCCGGTGTCTCCCGACCTCAGATTAAGAAATACGTCGAGGAGAAATACAAGGTTGAGAT	436	0	CUST_142175_PI248252247	CUST_142175_PI248252247	CUST_142175_PI248252247	Unknown	10518.4	248.325	0	1	4.485935e+002	4.595651e+001	0	0	65	4.190923e+002	408	6.277333e+001	6.894090e+001	29	5.396552e+001	53	8.200535e+000	1.037820e+001	0	0	0	0	0	0	0	0	342.454	35.0829	1	7.13565e-140	1	1	76.6388	8.20053	1	0	76.6388	50.7771	50.7771	381.41	0.763394	53.9655	8.20053	0	357.105	0	0
DATA	538	7	28	unmapped	0		0	GAGGTGATGGGCTACGAGAGCTGGATGGAGAGGAAGCCGAAGATGATAATATGGATGCTT	438	0	CUST_188417_PI248252247	CUST_188417_PI248252247	CUST_188417_PI248252247	Unknown	10543.6	248.427	0	1	2.572512e+001	1.028315e+001	2	0	62	9.640323e+001	95	1.694297e+001	1.667925e+001	26	5.526923e+001	55	8.906437e+000	8.339625e+000	0	0	0	0	0	0	0	0	19.6893	7.87043	1	4.44011e-010	1	0	76.714	8.90644	1	0	76.714	57.5363	57.5363	58.7212	0.765371	55.2692	8.90644	0	34.2665	0	0
DATA	539	7	29	unmapped	0		0	GTTAAACAGAGCGTAGTATCACGATTGTAATTAGTTAGTGTTGTGCTATAAAGCCCTTCT	440	0	CUST_65157_PI248252247	CUST_65157_PI248252247	CUST_65157_PI248252247	Unknown	10569.4	247.653	0	1	7.750455e+003	7.751092e+002	0	0	64	6.024281e+003	5926	1.059898e+003	1.336749e+003	30	5.566667e+001	54.5	8.201486e+000	8.710275e+000	0	0	0	0	0	0	0	0	5947.51	594.799	1	1.17077e-310	1	1	76.7755	8.20149	1	0	76.7755	47.5395	47.5395	5986.6	0.767375	55.6667	8.20149	0	5962	0	0
DATA	540	7	30	unmapped	0		0	CTGCTATGGGTTACTTCCGTACGTATATCTCTCATTCCACAAAACATTATCCCTTGACAA	442	0	CUST_177773_PI248252247	CUST_177773_PI248252247	CUST_177773_PI248252247	Unknown	10594.4	248.427	0	1	3.521708e+001	1.050840e+001	0	0	64	1.039219e+002	101.5	1.372555e+001	1.445535e+001	26	5.396154e+001	52.5	7.340195e+000	6.486375e+000	0	0	0	0	0	0	0	0	27.1051	8.08789	1	3.82281e-016	1	0	76.8167	7.34019	1	0	76.8167	57.5363	57.5363	66.2399	0.769659	53.9615	7.34019	0	41.4992	0	0
DATA	541	7	31	unmapped	0		0	TGCTACTACTACTGGAGGAAACACACCCCCTACGAAGGACGACGACGGCTTCCAGGTTGT	444	0	CUST_192148_PI248252247	CUST_192148_PI248252247	CUST_192148_PI248252247	Unknown	10619.7	248.5	0	1	4.611249e+004	4.611260e+003	0	0	64	3.567305e+004	34923.7	4.555068e+003	5.637134e+003	21	6.023810e+001	60	8.549297e+000	8.895600e+000	0	0	1	0	0	0	1	0	35596.2	3559.63	1	0	1	1	76.8451	8.5493	1	0	76.8451	57.5363	57.5363	35635.4	0.771943	60.2381	8.5493	0	35610.5	0	0
DATA	542	7	32	unmapped	0		0	CTGCTATTCTAAACGGCGCAAATTGGGTGTGACAGCTCACATGTCCGCATCCATCTTATT	446	0	CUST_160991_PI248252247	CUST_160991_PI248252247	CUST_160991_PI248252247	Unknown	10645.3	248.5	0	1	5.014363e+001	1.104478e+001	2	0	64	1.157344e+002	115	1.805744e+001	1.575262e+001	36	4.997222e+001	50.5	5.774259e+000	5.374425e+000	0	0	0	0	0	0	0	0	38.828	8.55238	1	2.31654e-026	1	1	76.9063	5.77426	1	0	76.9063	57.5363	57.5363	78.0524	0.774337	49.9722	5.77426	0	53.0418	0	0
DATA	543	7	33	unmapped	0		0	AGGCTTCTTGATACCGTTACGGTGAGCCTTCTTGTTCTGGTTGTGATTGGTATGGTTCTT	448	0	CUST_75714_PI248252247	CUST_75714_PI248252247	CUST_75714_PI248252247	Unknown	10670.5	248.5	0	1	1.309013e+003	1.312684e+002	0	1	67	1.093731e+003	1077	2.142755e+002	2.064520e+002	28	5.592857e+001	55.5	7.826491e+000	8.710275e+000	0	0	0	0	0	0	0	0	1016.78	101.964	1	7.87091e-205	1	1	76.9473	7.82649	1	0	76.9473	57.5363	57.5363	1056.05	0.776756	55.9286	7.82649	0	1030.91	0	0
DATA	544	7	34	unmapped	0		0	AATAATAAATGAGCGGATGGGCGATCAGACCGAGGGGTACGTATAGGTAAGTACAACAAC	450	0	CUST_58282_PI248252247	CUST_58282_PI248252247	CUST_58282_PI248252247	Unknown	10696	248.545	9.82331	1	9.823312e+000	9.815258e+000	0	0	62	8.351613e+001	83	1.354621e+001	1.334340e+001	30	5.456667e+001	54	7.252507e+000	6.301050e+000	0	0	0	0	0	0	0	0	6.6162	7.64884	0	0.0255505	1	0	76.8999	7.25251	1	0	76.8999	55.8519	55.8519	45.8341	0.779281	54.5667	7.25251	0	20.5723	1	0
DATA	545	7	35	unmapped	0		0	CAACCAGACCAGCCAAATTCCTCCCCACTCAGTGACGACTTTCGCCGCTACACCTACCGT	452	0	CUST_172310_PI248252247	CUST_172310_PI248252247	CUST_172310_PI248252247	Unknown	10721.5	248.711	0	1	4.917016e+003	4.917982e+002	0	0	66	3.921455e+003	3816.5	5.433228e+002	6.024916e+002	28	5.282143e+001	52	7.175336e+000	6.857025e+000	0	0	0	0	0	0	0	0	3844.53	384.528	1	1.64804e-284	1	1	76.9273	7.17534	1	0	76.9273	49.1849	49.1849	3883.77	0.781882	52.8214	7.17534	0	3858.39	0	0
DATA	546	7	36	unmapped	0		0	CTTTTATTTTGGTTTCTTTAACCTTACTTCGCGGGAACGAATAGCTGTGTCGTGAATTTG	454	0	CUST_13322_PI248252247	CUST_13322_PI248252247	CUST_13322_PI248252247	Unknown	10746.6	248.573	9.75872	1	9.758724e+000	9.716491e+000	3	0	61	7.860656e+001	79	9.731870e+000	7.413000e+000	30	5.006667e+001	49.5	6.335087e+000	5.559750e+000	0	0	0	0	0	0	0	0	1.66369	7.62199	0	0.571194	1	0	76.9429	6.33509	1	0	76.9429	57.5363	57.5363	40.9246	0.784438	50.0667	6.33509	0	15.4291	1	0
DATA	547	7	37	unmapped	0		0	TACTTCGTTACCGATTCAACTCGCGGAGATGTATCTAGGTCTACCACAAGAGCAGATCAT	456	0	CUST_124297_PI248252247	CUST_124297_PI248252247	CUST_124297_PI248252247	Unknown	10772.4	249.29	0	1	5.272859e+003	5.273747e+002	0	0	65	4.228108e+003	4142	6.910027e+002	8.517537e+002	25	5.160000e+001	52	6.873864e+000	5.930400e+000	0	0	0	0	0	0	0	0	4151.12	415.182	1	4.15756e-289	1	1	76.9886	6.87386	1	0	76.9886	46.8651	46.8651	4190.43	0.787262	51.6	6.87386	0	4164.81	0	0
DATA	548	7	38	unmapped	0		0	TCTCGCGTTTGACCTATAATCGCAATAGTCCTGTGTTCAAGTTACACCCTGTGGTTTCTA	458	0	CUST_10538_PI248252247	CUST_10538_PI248252247	CUST_10538_PI248252247	Unknown	10797.6	249.479	0	1	1.736857e+002	1.986751e+001	1	0	64	2.141406e+002	204	3.652434e+001	3.817695e+001	27	5.133333e+001	51	6.685231e+000	6.301050e+000	0	0	0	0	0	0	0	0	137.204	15.6945	1	1.42573e-086	1	1	76.9362	6.68523	1	0	76.9362	46.8651	46.8651	176.459	0.789958	51.3333	6.68523	0	150.736	0	0
DATA	549	7	39	unmapped	0		0	CAAAGAAGAATGGCATTGGCTCGATATACACTATCCGACTCGGTAGGGGTTTCAGTATCT	460	0	CUST_142731_PI248252247	CUST_142731_PI248252247	CUST_142731_PI248252247	Unknown	10823	249	9.65832	1	9.658323e+000	9.623617e+000	0	0	69	8.028986e+001	80	1.239201e+001	1.186080e+001	39	5.056410e+001	50	7.846538e+000	8.524950e+000	0	0	0	0	0	0	0	0	3.36739	7.62761	0	0.252562	1	0	76.9225	7.84654	1	1	76.9225	54.9904	54.9904	42.6079	0.792593	50.5641	7.84654	0	16.788	1	0
DATA	550	7	40	unmapped	0		0	CCTCTTCGAGGCTGGCTTCTGGGTTGTGATACCTATCGAGCAAACTTAGCGCAAAGTAGC	462	0	CUST_146203_PI248252247	CUST_146203_PI248252247	CUST_146203_PI248252247	Unknown	10848.5	249.352	0	1	1.342360e+002	1.649165e+001	2	0	64	1.836563e+002	177.5	3.379031e+001	2.946667e+001	26	5.446154e+001	54	7.870099e+000	9.636900e+000	0	0	0	0	0	0	0	0	106.772	13.1175	1	1.14166e-072	1	1	76.8845	7.8701	1	0	76.8845	57.5363	57.5363	145.974	0.795403	54.4615	7.8701	0	120.053	0	0
DATA	551	7	41	unmapped	0		0	ATTAGAACAAACGCATAATTCTATCAATGACAGACCATTGCTTCACTCATATCTTTCAGA	464	0	CUST_81544_PI248252247	CUST_81544_PI248252247	CUST_81544_PI248252247	Unknown	10873.6	249.427	0	1	9.955876e+002	1.000155e+002	0	1	63	8.714762e+002	841	1.563891e+002	1.501132e+002	36	5.363889e+001	54	7.783326e+000	8.339625e+000	0	0	0	0	0	0	0	0	794.617	79.8263	1	4.46769e-190	1	1	76.859	7.78333	1	0	76.859	57.5363	57.5363	833.794	0.798139	53.6389	7.78333	0	807.78	0	0
DATA	552	7	42	unmapped	0		0	GGCGTTCCGGGGGCACGGTTTCCGTGATCAGCTAGATTTCTAATTTGTTTTGTTTATTTT	466	0	CUST_213054_PI248252247	CUST_213054_PI248252247	CUST_213054_PI248252247	Unknown	10899.7	249.763	0	1	1.012811e+002	1.389501e+001	0	0	64	1.580000e+002	154	2.623217e+001	2.891070e+001	26	5.519231e+001	55	5.477366e+000	6.301050e+000	0	0	0	0	0	0	0	0	81.1309	11.1306	1	3.41376e-058	1	1	76.8691	5.47737	1	0	76.8691	49.1849	49.1849	120.318	0.801047	55.1923	5.47737	0	94.2083	0	0
DATA	553	7	43	unmapped	0		0	GCTCGTCTCCAATGCTCCAAAGAAACGTGAGCCTGCGGTACCAACTCACCGCAAGACACA	468	0	CUST_84101_PI248252247	CUST_84101_PI248252247	CUST_84101_PI248252247	Unknown	10924.7	249.096	0	1	8.218202e+002	8.272719e+001	0	0	66	7.373636e+002	723.5	9.828759e+001	1.154575e+002	33	5.163636e+001	53	5.951986e+000	5.930400e+000	0	0	0	0	0	0	0	0	660.47	66.4852	1	5.09534e-179	1	1	76.8932	5.95199	1	0	76.8932	48.2044	48.2044	699.682	0.803668	51.6364	5.95199	0	673.495	0	0
DATA	554	7	44	unmapped	0		0	TACAGACGTCCCTCCGCTTCTGCGGCCTCATTGGTCCAAAGTATTGTTGGATGATGTTGA	470	0	CUST_133376_PI248252247	CUST_133376_PI248252247	CUST_133376_PI248252247	Unknown	10950	249.455	0	1	1.729740e+003	1.732319e+002	2	0	60	1.471967e+003	1428.5	2.174586e+002	2.101585e+002	31	5.125806e+001	49	7.745828e+000	8.154300e+000	0	0	0	0	0	0	0	0	1395.04	139.712	1	9.04923e-224	1	1	76.9268	7.74583	1	0	76.9268	55.8519	55.8519	1434.28	0.806502	51.2581	7.74583	0	1408.01	0	0
DATA	555	7	45	unmapped	0		0	GTTGGATGGGCGCTCCCGGCGGTGATGATCGTGTAATAAACATGGTCAAGACCGCACTAG	472	0	CUST_67775_PI248252247	CUST_67775_PI248252247	CUST_67775_PI248252247	Unknown	10975.4	249.427	0	1	6.742020e+002	6.807453e+001	0	0	64	6.225313e+002	624.5	1.007803e+002	1.063765e+002	26	5.673077e+001	56	8.951235e+000	6.301050e+000	0	0	0	0	0	0	0	0	545.624	55.0919	1	1.31281e-167	1	1	76.9077	8.95124	1	0	76.9077	57.5363	57.5363	584.849	0.809288	56.7308	8.95124	0	558.502	0	0
DATA	556	7	46		66	Structural	0		474	-1	(-)3xSLv1	NegativeControl	NegativeControl		11000.7	249.5	9.42665	1	9.426647e+000	9.383615e+000	1	0	65	7.204615e+001	71	1.032962e+001	1.037820e+001	28	5.325000e+001	53	5.052502e+000	4.633125e+000	0	0	0	0	0	0	0	0	-4.85427	7.62017	0	0.0999379	1	0	76.9004	5.0525	1	0	76.9004	57.5363	57.5363	34.3642	0.812072	53.25	5.0525	0	7.9445	1	0
DATA	557	7	47	unmapped	0		0	CTGGCACAATAGACAGCACGGCGGAGTAGGTCACGGGCACCTGGAGAACCGTGATGTGGA	476	0	CUST_2399_PI248252247	CUST_2399_PI248252247	CUST_2399_PI248252247	Unknown	11026.3	249.5	0	1	3.558106e+001	1.000523e+001	0	0	66	1.059091e+002	104	2.005740e+001	2.131237e+001	30	5.076667e+001	50	4.931834e+000	4.262475e+000	0	0	0	0	0	0	0	0	28.9946	8.15315	1	9.01831e-018	1	0	76.9145	4.93183	1	0	76.9145	57.5363	57.5363	68.2271	0.814889	50.7667	4.93183	0	41.7388	0	0
DATA	558	7	48	unmapped	0		0	CCGGGGAGGAGGGAGGGGGGGGATTCGATGCCAAGACGACCGGCTCAGAATGTAGTATAC	478	0	CUST_187969_PI248252247	CUST_187969_PI248252247	CUST_187969_PI248252247	Unknown	11051.7	249.095	0	1	4.573498e+003	4.574448e+002	0	0	64	3.816266e+003	3810.5	4.233268e+002	5.033427e+002	26	5.276923e+001	52.5	6.307505e+000	7.042350e+000	0	0	0	0	0	0	0	0	3739.31	374.009	1	7.58452e-283	1	1	76.9551	6.3075	1	0	76.9551	48.8603	48.8603	3778.58	0.817604	52.7692	6.3075	0	3752.04	0	0
DATA	559	7	49	unmapped	0		0	GAAAACCCTAGGATTGCCACCAGAGGCTGGTACAGGTGTCGAGGCATTTTTGAGGGCCGT	480	0	CUST_164352_PI248252247	CUST_164352_PI248252247	CUST_164352_PI248252247	Unknown	11076.8	249.671	0	1	4.671078e+003	4.672001e+002	0	0	65	3.909385e+003	3776	5.546477e+002	6.108312e+002	32	5.378125e+001	54	6.651385e+000	8.895600e+000	0	0	0	0	0	0	0	0	3832.4	383.315	1	2.54901e-284	1	1	76.9888	6.65139	1	0	76.9888	48.2044	48.2044	3871.7	0.820452	53.7813	6.65139	0	3845.09	0	0
DATA	560	7	50	unmapped	0		0	GATCCTCAAAATGTCCCTCCTCAAATGTATTGTTAATGGGGAGACACTCCAAAATGGTAA	482	0	CUST_69374_PI248252247	CUST_69374_PI248252247	CUST_69374_PI248252247	Unknown	11102.3	249.957	0	1	4.568972e+003	4.569909e+002	0	0	65	3.838585e+003	3736	5.317682e+002	5.404077e+002	33	5.184848e+001	52	6.591288e+000	5.930400e+000	0	0	0	0	0	0	0	0	3761.55	376.232	1	3.34642e-283	1	1	77.0356	6.59129	1	0	77.0356	46.8651	46.8651	3800.9	0.823281	51.8485	6.59129	0	3774.23	0	0
DATA	561	7	51	unmapped	0		0	AGTCTTCGAGCTTCGTTCCTTCCTCCACCCAGACTGCCAACACTTTCATTGCTACTCCCA	484	0	CUST_149149_PI248252247	CUST_149149_PI248252247	CUST_149149_PI248252247	Unknown	11127.9	249.605	0	1	1.432993e+004	1.433023e+003	0	0	64	1.191414e+004	11551.5	2.058709e+003	2.364006e+003	29	5.327586e+001	53	7.914257e+000	8.154300e+000	0	0	0	0	0	0	0	0	11837.1	1183.73	1	0	1	1	77.0799	7.91426	1	0	77.0799	49.1849	49.1849	11876.5	0.826037	53.2759	7.91426	0	11849.7	0	0
DATA	562	7	52	unmapped	0		0	CCTTAACGGTTTCCTCGATAGGATATTTTGAATCTACACGAGCGCATTCAAATAGATCCA	486	0	CUST_180018_PI248252247	CUST_180018_PI248252247	CUST_180018_PI248252247	Unknown	11153.4	249.596	0	1	4.975790e+001	1.045411e+001	0	0	64	1.183594e+002	117.5	1.595665e+001	1.538197e+001	30	5.320000e+001	52	7.667216e+000	7.042350e+000	0	0	0	0	0	0	0	0	41.2403	8.66456	1	1.89825e-028	1	1	77.1191	7.66722	1	0	77.1191	57.8122	57.8122	80.6774	0.828819	53.2	7.66722	0	53.9128	0	0
DATA	563	7	53	unmapped	0		0	GAAAATAGCTACTACTCTCAGTGCTTGCCCAAATCGACATCTCCTACTACAACAGTTTCT	488	0	CUST_11452_PI248252247	CUST_11452_PI248252247	CUST_11452_PI248252247	Unknown	11178.9	249.6	0	1	1.940623e+002	2.146075e+001	2	0	62	2.385323e+002	242	3.130480e+001	2.965200e+001	32	5.112500e+001	50	5.575002e+000	4.077150e+000	0	0	0	0	0	0	0	0	161.386	17.8471	1	8.2825e-096	1	1	77.1467	5.575	1	0	77.1467	46.5243	46.5243	200.85	0.831617	51.125	5.575	0	174.043	0	0
DATA	564	7	54	unmapped	0		0	TGGACATGTTTATTGGCGAGGGTGGACTACAGGCGTTGGCTGATTGTCTGAGATGCTGAA	490	0	CUST_113586_PI248252247	CUST_113586_PI248252247	CUST_113586_PI248252247	Unknown	11203.7	250.027	0	1	3.478579e+003	3.479778e+002	0	0	65	2.979723e+003	2861	5.219009e+002	6.204681e+002	29	5.117241e+001	51	6.824687e+000	7.413000e+000	0	0	0	0	0	0	0	0	2902.53	290.353	1	1.14892e-267	1	1	77.1923	6.82469	1	0	77.1923	49.1849	49.1849	2942.04	0.834401	51.1724	6.82469	0	2915.19	0	0
DATA	565	7	55	unmapped	0		0	TTGTTGTAGCCTTGGAAACAAGTTCAAACTCTTTCTAGCTGTGTGCACGTGCTAACGCAT	492	0	CUST_209904_PI248252247	CUST_209904_PI248252247	CUST_209904_PI248252247	Unknown	11229.5	250.352	0	0	1.312008e+002	1.596769e+001	2	0	64	1.870781e+002	186	3.210761e+001	3.169057e+001	30	5.296667e+001	53	6.855571e+000	5.189100e+000	0	0	0	0	0	0	0	0	109.851	13.3694	1	3.22608e-074	1	1	77.2267	6.85557	1	0	77.2267	65	65	149.396	0.837277	52.9667	6.85557	0	122.511	0	0
DATA	566	7	56	unmapped	0		0	TACAAGACGTCCCAATGTGAAGTAAAAGGCGATGTAAATGAATGTGTTTGGGGATGCCCG	494	0	CUST_149236_PI248252247	CUST_149236_PI248252247	CUST_149236_PI248252247	Unknown	11254.6	250.427	0	1	4.492038e+001	1.012233e+001	2	0	62	1.150000e+002	112.5	1.893388e+001	1.742055e+001	22	5.550000e+001	56	7.582875e+000	7.227675e+000	0	0	0	0	0	0	0	0	37.7357	8.50334	1	2.0683e-025	1	0	77.2643	7.58288	1	0	77.2643	57.5363	57.5363	77.318	0.840058	55.5	7.58288	0	50.403	0	0
DATA	567	7	57	unmapped	0		0	TACAAAATGATTCTCATGCTGGAAATAGCCCCTGCAAACACAATCGCGCAACCGAGTAGT	496	0	CUST_208975_PI248252247	CUST_208975_PI248252247	CUST_208975_PI248252247	Unknown	11280.2	250.43	9.08181	1	9.081806e+000	9.047661e+000	2	0	63	8.038095e+001	78	1.415516e+001	1.408470e+001	29	5.106897e+001	49	7.954922e+000	8.154300e+000	0	0	0	0	0	0	0	0	3.06559	7.62634	0	0.2974	1	0	77.3154	7.95492	1	0	77.3154	58.0869	58.0869	42.699	0.842907	51.069	7.95492	0	15.7586	1	0
DATA	568	7	58	unmapped	0		0	GTTATTTATGAACGACAATGCTTCGACGACTCTAATGACAACTTGAACACTGGGTTGAAT	498	0	CUST_107362_PI248252247	CUST_107362_PI248252247	CUST_107362_PI248252247	Unknown	11305.3	250.295	0	1	3.170043e+004	3.170056e+003	0	0	65	2.688665e+004	25973.8	4.372692e+003	5.675769e+003	28	5.082143e+001	50.5	6.661407e+000	6.857025e+000	0	0	1	0	0	0	0	0	26809.3	2680.94	1	0	1	1	77.3917	6.66141	1	0	77.3917	50.1463	50.1463	26849	0.845706	50.8214	6.66141	0	26822	0	0
DATA	569	7	59	unmapped	0		0	TTGGGCAGTTCCTTGCACCCCAAGAATGCACAGCAGAGACAATACCCCGTTTCCTCCAGG	500	0	CUST_175271_PI248252247	CUST_175271_PI248252247	CUST_175271_PI248252247	Unknown	11330.5	250	0	1	7.695332e+003	7.695856e+002	0	0	62	6.607226e+003	6444.5	9.541551e+002	1.129556e+003	26	5.415385e+001	53	7.728867e+000	8.710275e+000	0	0	0	0	0	0	0	0	6529.76	653.021	1	2.95811e-316	1	1	77.4633	7.72887	1	0	77.4633	48.5334	48.5334	6569.54	0.848536	54.1538	7.72887	0	6542.57	0	0
DATA	570	7	60	unmapped	0		0	TATACTTCTGTTGCAACATCTTGTTTCTTTTATCCATCACGCACTTGCGGTATTCTGGAT	502	0	CUST_150706_PI248252247	CUST_150706_PI248252247	CUST_150706_PI248252247	Unknown	11356.3	250.389	0	1	8.331361e+003	8.331841e+002	0	0	64	7.172063e+003	6932	1.106327e+003	1.197014e+003	30	5.146667e+001	51	7.528032e+000	9.266250e+000	0	0	0	0	0	0	0	0	7094.51	709.492	1	3.16202e-321	1	1	77.5561	7.52803	1	0	77.5561	48.2044	48.2044	7134.38	0.851542	51.4667	7.52803	0	7107.39	0	0
DATA	571	7	61	unmapped	0		0	TTGGCACACTATTTCATCCCTGATTTGATGATGTGTTTGAATTTTTTCTCTGGGAGACCA	504	0	CUST_153016_PI248252247	CUST_153016_PI248252247	CUST_153016_PI248252247	Unknown	11381.6	250.573	0	1	3.223680e+002	3.344750e+001	1	0	63	3.531270e+002	351	4.856870e+001	4.633125e+001	27	5.281481e+001	52	5.804753e+000	6.671700e+000	0	0	0	0	0	0	0	0	275.465	28.581	1	5.46233e-127	1	1	77.6622	5.80475	1	0	77.6622	57.5363	57.5363	315.445	0.854504	52.8148	5.80475	0	288.446	0	0
DATA	572	7	62	unmapped	0		0	ACCCTGATAACATTTTCGGTTTTAACTTTCTGGACGTGAAGCCGAACCAGCAAAGCCAGA	506	0	CUST_185852_PI248252247	CUST_185852_PI248252247	CUST_185852_PI248252247	Unknown	11407.1	250.5	0	1	3.064385e+002	3.190627e+001	3	1	60	3.405500e+002	345.5	3.889640e+001	3.317318e+001	24	5.362500e+001	50	8.540505e+000	8.524950e+000	0	0	0	0	0	0	0	0	262.78	27.3606	1	3.29247e-124	1	1	77.7699	8.5405	1	0	77.7699	56.9804	56.9804	302.868	0.85753	53.625	8.5405	0	275.866	0	0
DATA	573	7	63	unmapped	0		0	CGTATGTCTATGGAATTTGGTAGTCGAGTTGGTGAAAGAAACGAGACAGGGTTTATGCAC	508	0	CUST_178994_PI248252247	CUST_178994_PI248252247	CUST_178994_PI248252247	Unknown	11432.5	250.5	0	0	2.098261e+001	9.099604e+000	1	0	67	9.592537e+001	94	1.507488e+001	1.297275e+001	36	5.433333e+001	54	9.525905e+000	7.227675e+000	0	0	0	0	0	0	0	0	18.0578	7.83121	1	7.43645e-009	1	0	77.8675	9.5259	1	0	77.8675	65	65	58.2434	0.86061	54.3333	9.5259	0	31.2416	0	0
DATA	574	7	64	unmapped	0		0	GAATATCCTAGTCGCCCATACCCTAATCGATTCTAGGCAGGATATCTACCGTGGATAGTT	510	0	CUST_64014_PI248252247	CUST_64014_PI248252247	CUST_64014_PI248252247	Unknown	11457.9	250.613	0	1	2.176978e+004	2.176996e+003	0	0	64	1.888206e+004	18213.5	2.487687e+003	3.123097e+003	30	6.033333e+001	60.5	1.183313e+001	1.000755e+001	0	0	0	0	0	0	1	0	18804.1	1880.43	1	0	1	1	77.9664	11.8331	1	0	77.9664	49.1849	49.1849	18844.4	0.863771	60.3333	11.8331	0	18817.4	0	0
DATA	575	7	65	unmapped	0		0	CGTATCTATCATGTAATGATTTTCTTATACTCGATAAACGTGTTGGAACTGCTTTCACGG	512	0	CUST_196173_PI248252247	CUST_196173_PI248252247	CUST_196173_PI248252247	Unknown	11483.2	250.74	0	1	3.899953e+004	3.899963e+003	0	0	66	3.389099e+004	32914.8	4.530594e+003	5.709135e+003	28	5.800000e+001	56	1.307245e+001	1.278742e+001	0	0	1	0	0	0	0	0	33812.9	3381.3	1	0	1	1	78.0617	13.0724	1	0	78.0617	48.5334	48.5334	33853.3	0.867009	58	13.0724	0	33826.3	0	0
DATA	576	7	66	unmapped	0		0	ATGAAATTGACCCTAAATCGATCCCCAAGGATGCATTCGTGGTCTATCAAGGTCACCATG	514	0	CUST_209515_PI248252247	CUST_209515_PI248252247	CUST_209515_PI248252247	Unknown	11508.6	250.705	0	1	1.737960e+004	1.737982e+003	0	0	65	1.520440e+004	14597	2.095686e+003	2.361782e+003	30	5.510000e+001	54	6.733089e+000	6.486375e+000	0	0	0	0	0	0	0	0	15126.3	1512.64	1	0	1	1	78.1462	6.73309	1	0	78.1462	50.4627	50.4627	15166.7	0.870346	55.1	6.73309	0	15139.7	0	0
DATA	577	7	67	unmapped	0		0	TGTCCTGATAAGACCTGAGAAATGTACTCCTCAATCACCTGAATCCGTTCATGAAGCATA	516	0	CUST_88582_PI248252247	CUST_88582_PI248252247	CUST_88582_PI248252247	Unknown	11534	251	0	1	3.861301e+001	9.537311e+000	1	0	68	1.119706e+002	113	1.674298e+001	1.556730e+001	30	5.303333e+001	53	6.567860e+000	6.671700e+000	0	0	0	0	0	0	0	0	33.7401	8.33373	1	6.48474e-022	1	0	78.2304	6.56786	1	0	78.2304	54.9904	54.9904	74.2886	0.873802	53.0333	6.56786	0	47.3274	0	0
DATA	578	7	68	unmapped	0		0	GAAGTATGGGGATGTTGTCCGTGTTGGTCCGAATGAGTTATCTTTCCGCAAGTAATAAAA	518	0	CUST_163262_PI248252247	CUST_163262_PI248252247	CUST_163262_PI248252247	Unknown	11559.5	251.12	0	1	7.604894e+002	7.654327e+001	0	0	63	7.455714e+002	730	1.567803e+002	1.734642e+002	30	5.036667e+001	49.5	7.681071e+000	6.486375e+000	0	0	0	0	0	0	0	0	667.242	67.1579	1	1.25158e-179	1	1	78.3294	7.68107	1	0	78.3294	48.8603	48.8603	707.889	0.877385	50.3667	7.68107	0	680.949	0	0
DATA	579	7	69	unmapped	0		0	ATGAAGCAAGTTGGAAAGCCAACCGGGGTGAGCAGCCGTGGCCGTGTTAGGAGAGCCACC	520	0	CUST_28580_PI248252247	CUST_28580_PI248252247	CUST_28580_PI248252247	Unknown	11584.7	250.465	0	1	5.253137e+002	5.323860e+001	0	0	65	5.412462e+002	532	8.105323e+001	8.821470e+001	31	4.903226e+001	48	7.259403e+000	6.301050e+000	0	0	0	0	0	0	0	0	462.83	46.9061	1	8.61619e-158	1	1	78.4161	7.2594	1	0	78.4161	46.8651	46.8651	503.564	0.881055	49.0323	7.2594	0	476.656	0	0
DATA	580	7	70	unmapped	0		0	TTTCTATCTGGACTCTAGACTTTGCTTCACAACTCTGGACCATTTGTATCAGTAATATGT	522	0	CUST_85362_PI248252247	CUST_85362_PI248252247	CUST_85362_PI248252247	Unknown	11610.5	251.231	0	1	3.676317e+004	3.676327e+003	0	0	66	3.261376e+004	31536.1	5.840617e+003	7.036759e+003	29	5.268966e+001	53	7.810723e+000	7.413000e+000	0	0	1	0	0	0	0	0	32535.2	3253.53	1	0	1	1	78.5593	7.81072	1	0	78.5593	49.8279	49.8279	32576.1	0.884995	52.6897	7.81072	0	32549.2	0	0
DATA	581	7	71	unmapped	0		0	ATCTATCACGGTCCATCTCACAAGGCCACCTGGAAGCAATGTTCCTAATATAATCTCAGG	524	0	CUST_201156_PI248252247	CUST_201156_PI248252247	CUST_201156_PI248252247	Unknown	11635.8	251.292	0	1	1.882145e+001	8.775669e+000	3	0	62	9.538710e+001	96	1.479738e+001	1.408470e+001	30	5.703333e+001	58	8.868710e+000	8.154300e+000	0	0	0	0	0	0	0	0	16.7326	7.80172	1	6.67469e-008	1	0	78.6545	8.86871	1	0	78.6545	45.4864	45.4864	57.7051	0.889017	57.0333	8.86871	0	30.8551	0	0
DATA	582	7	72	unmapped	0		0	AGCGTTAGACCCGGTCGGGGGACCATTCAATCCCAATGGGAAGCATATACAGCGGGCGGA	526	0	CUST_198534_PI248252247	CUST_198534_PI248252247	CUST_198534_PI248252247	Unknown	11660.5	251.325	0	1	1.401024e+001	8.646376e+000	1	0	64	9.128125e+001	90.5	1.316738e+001	1.223145e+001	24	5.195833e+001	52	7.948088e+000	7.227675e+000	0	0	0	0	0	0	0	0	12.5128	7.72222	1	3.62388e-005	1	0	78.7685	7.94809	1	0	78.7685	51.7088	51.7088	53.5992	0.893117	51.9583	7.94809	0	26.7869	0	0
DATA	583	7	73	unmapped	0		0	TCTGCGGACGTTGATGTTCAAGGGAAATGTGCCATAGAGATCTACTGCCTCGCTTCTAGG	528	0	CUST_94166_PI248252247	CUST_94166_PI248252247	CUST_94166_PI248252247	Unknown	11686.4	251.603	0	1	2.789149e+002	2.915478e+001	0	0	64	3.292344e+002	320.5	5.680508e+001	6.857025e+001	30	5.236667e+001	52	4.398145e+000	4.447800e+000	0	0	0	0	0	0	0	0	250.364	26.1704	1	2.33024e-121	1	1	78.8705	4.39814	1	0	78.8705	50.1463	50.1463	291.552	0.897635	52.3667	4.39814	0	264.782	0	0
DATA	584	7	74	unmapped	0		0	TTGAGTATTACCGCTGGAGAAGTCGTTCCAAGATCATAATCCTTGTTCCGACTGATAACA	530	0	CUST_188537_PI248252247	CUST_188537_PI248252247	CUST_188537_PI248252247	Unknown	11711.7	251.5	0	0	1.023961e+002	1.327320e+001	0	0	66	1.713485e+002	172.5	2.486795e+001	2.594550e+001	25	5.496000e+001	53	1.134490e+001	1.111950e+001	0	0	0	0	0	0	0	0	92.3885	11.9759	1	6.35841e-065	1	1	78.96	11.3449	1	0	78.96	65	65	133.666	0.902265	54.96	11.3449	0	106.944	0	0
DATA	585	7	75	unmapped	0		0	CTTCCACTCCCTACGTTTACAAGGCATCCTAGACAAGCAGCGGAGCAAAGGAATCGTTTA	532	0	CUST_203831_PI248252247	CUST_203831_PI248252247	CUST_203831_PI248252247	Unknown	11737.3	251.85	0	1	1.924944e+002	2.100226e+001	0	0	65	2.536462e+002	257	4.003063e+001	4.670190e+001	30	5.343333e+001	51.5	1.001614e+001	8.895600e+000	0	0	0	0	0	0	0	0	174.631	19.0533	1	2.40059e-100	1	1	79.015	10.0161	1	0	79.015	50.1463	50.1463	215.964	0.907201	53.4333	10.0161	0	189.291	0	0
DATA	586	7	76	unmapped	0		0	AGATATCCAAAACGTATGGAAACCAAACGATGAAGTATATGGGGCGTCTAGCAGTTACAG	534	0	CUST_38427_PI248252247	CUST_38427_PI248252247	CUST_38427_PI248252247	Unknown	11763.1	250.921	0	1	9.132539e+000	8.400343e+000	0	0	66	8.742424e+001	88	1.487699e+001	1.556730e+001	27	5.466667e+001	53	9.973041e+000	1.037820e+001	0	0	0	0	0	0	0	0	8.33376	7.66561	1	0.00514122	1	0	79.0905	9.97304	1	0	79.0905	45.4864	45.4864	49.7422	0.912535	54.6667	9.97304	0	23.1347	1	0
DATA	587	7	77	unmapped	0		0	TAATGATAGTTAGTGAAGCAAGCTTTCATGAAGCATTGCCCTCTGCGAAGTTGAGCAGAT	536	0	CUST_53404_PI248252247	CUST_53404_PI248252247	CUST_53404_PI248252247	Unknown	11788	251.545	0	0	1.379304e+002	1.609886e+001	2	0	60	2.057500e+002	201	2.645023e+001	2.464823e+001	27	5.118519e+001	48	1.198408e+001	1.074885e+001	0	0	0	0	0	0	0	0	126.601	14.7765	1	4.66335e-082	1	1	79.1495	11.9841	1	0	79.1495	65	65	168.068	0.917858	51.1852	11.9841	0	141.514	0	0
DATA	588	7	78	unmapped	0		0	TTTTGTGAGTCGTGGCGATTAGGACATTCCCATCTCATATGACCCTTCATACCACACTCA	538	0	CUST_202771_PI248252247	CUST_202771_PI248252247	CUST_202771_PI248252247	Unknown	11813.4	251.573	0	1	1.559120e+001	8.395995e+000	2	1	61	9.368852e+001	92	1.152901e+001	1.037820e+001	31	5.141935e+001	50	7.570884e+000	7.042350e+000	0	0	0	0	0	0	0	0	14.401	7.75506	1	2.49521e-006	1	0	79.2875	7.57088	1	0	79.2875	57.5363	57.5363	56.0065	0.923661	51.4194	7.57088	0	29.5173	0	0
DATA	589	7	79		66	Structural	0		1	1	DarkCorner	DarkCorner	DarkCorner		11838.7	251.902	8.23358	1	8.233576e+000	8.198248e+000	1	0	65	8.109231e+001	78	1.482368e+001	1.482600e+001	35	5.314286e+001	52	6.553593e+000	5.930400e+000	0	0	0	0	0	0	0	0	1.78879	7.62227	0	0.542644	1	0	79.3035	6.55359	1	0	79.3035	40.2912	40.2912	43.4103	0.929744	53.1429	6.55359	0	16.9869	0	0
DATA	590	7	80		66	Structural	0		1	1	DarkCorner	DarkCorner	DarkCorner		11864.3	251.739	8.17543	1	8.175432e+000	8.138112e+000	2	0	62	7.080645e+001	70	1.161802e+001	1.167547e+001	35	5.108571e+001	50	6.718593e+000	6.671700e+000	0	0	0	0	0	0	0	0	-8.59477	7.62017	0	0.0039375	1	0	79.4012	6.71859	1	0	79.4012	47.2035	47.2035	33.1245	0.936356	51.0857	6.71859	0	6.77657	0	0
DATA	591	7	81		66	Structural	0		1	1	DarkCorner	DarkCorner	DarkCorner		11889.9	251.696	8.11485	1	8.114846e+000	8.077803e+000	0	0	66	7.000000e+001	70	1.009189e+001	1.093418e+001	35	4.802857e+001	49	6.519138e+000	5.559750e+000	0	0	0	0	0	0	0	0	-9.61464	7.62017	0	0.00131204	1	0	79.6146	6.51914	1	0	79.6146	49.8279	49.8279	32.318	0.943347	48.0286	6.51914	0	6.04866	0	0
DATA	592	7	82		66	Structural	0		1	1	DarkCorner	DarkCorner	DarkCorner		11914.9	251.85	8.05316	1	8.053164e+000	8.016402e+000	0	0	67	6.838806e+001	68	1.158886e+001	1.186080e+001	26	5.184615e+001	52	5.033427e+000	2.779875e+000	0	0	0	0	0	0	0	0	-11.3173	7.62017	0	0.000172589	1	0	79.7053	5.03343	1	0	79.7053	49.8279	49.8279	30.7061	0.950572	51.8462	5.03343	0	4.51585	0	0
DATA	593	7	83		66	Structural	0		1	1	DarkCorner	DarkCorner	DarkCorner		11940.1	251.763	7.9876	1	7.987600e+000	7.951137e+000	1	0	65	6.609231e+001	66	1.064443e+001	1.037820e+001	38	5.068421e+001	52	5.453019e+000	5.745075e+000	0	0	0	0	0	0	0	0	-13.7279	7.62017	0	6.6616e-006	1	0	79.8202	5.45302	1	0	79.8202	43.7019	43.7019	28.4103	0.958375	50.6842	5.45302	0	2.30635	0	0
DATA	594	7	84		66	Structural	0		1	1	DarkCorner	DarkCorner	DarkCorner		11966.2	252.238	7.91735	1	7.917350e+000	7.890583e+000	2	0	64	8.362500e+001	81	1.309004e+001	1.427002e+001	34	5.158824e+001	52	6.015725e+000	5.930400e+000	0	0	0	0	0	0	0	0	3.71797	7.62924	0	0.20673	1	0	79.907	6.01573	1	0	79.907	45.1352	45.1352	45.943	0.966879	51.5882	6.01573	0	19.9278	0	0
DATA	595	7	85		66	Structural	0		1	1	DarkCorner	DarkCorner	DarkCorner		11990.9	252.288	0	1	1.262295e+001	7.912479e+000	1	0	65	9.230769e+001	90	1.631997e+001	1.779120e+001	50	5.152000e+001	51	7.688422e+000	7.042350e+000	0	0	0	0	0	1	0	0	12.3143	7.71903	1	4.73071e-005	1	0	79.9934	7.68842	1	0	79.9934	45.835	45.835	54.6257	0.975551	51.52	7.68842	0	28.7024	0	0
DATA	596	8	1		66	Structural	0		1	1	DarkCorner	DarkCorner	DarkCorner		9870.96	253.808	9.58035	1	9.580345e+000	9.536612e+000	0	0	66	7.421212e+001	75.5	1.170603e+001	1.445535e+001	54	5.233333e+001	51	8.112418e+000	8.710275e+000	0	0	0	0	0	0	0	0	-1.49865	7.62017	0	0.609931	1	0	75.7108	8.11242	1	0	75.7108	47.2035	47.2035	36.5301	0.799044	52.3333	8.11242	0	17.4206	0	0
DATA	597	8	2		66	Structural	0		1	1	DarkCorner	DarkCorner	DarkCorner		9895.97	253.534	9.66055	1	9.660553e+000	9.616454e+000	0	0	62	7.024194e+001	69	1.118061e+001	1.149015e+001	34	5.176471e+001	52	5.483080e+000	6.486375e+000	0	0	0	0	0	0	0	0	-5.47691	7.62017	0	0.0637817	1	0	75.7188	5.48308	1	0	75.7188	52.6241	52.6241	32.5599	0.79241	51.7647	5.48308	0	13.1988	0	0
DATA	598	8	3		66	Structural	0		1	1	DarkCorner	DarkCorner	DarkCorner		9921.78	253.8	9.73629	1	9.736289e+000	9.691844e+000	1	0	64	6.889063e+001	68	1.196571e+001	1.315807e+001	34	5.117647e+001	51	4.159477e+000	4.262475e+000	0	0	0	0	0	0	0	0	-6.85108	7.62017	0	0.0208465	1	0	75.7417	4.15948	1	0	75.7417	43.7019	43.7019	31.2086	0.786246	51.1765	4.15948	0	11.5866	0	0
DATA	599	8	4		66	Structural	0		1	1	DarkCorner	DarkCorner	DarkCorner		9947.1	253.343	9.8038	1	9.803802e+000	9.759048e+000	0	0	65	7.063077e+001	69	1.127715e+001	1.260210e+001	38	5.102632e+001	51.5	6.470251e+000	7.227675e+000	0	0	0	0	0	0	0	0	-5.12965	7.62017	0	0.0823002	1	0	75.7604	6.47025	1	0	75.7604	45.835	45.835	32.9488	0.780831	51.0263	6.47025	0	13.0822	0	0
DATA	600	8	5		66	Structural	0		1	1	DarkCorner	DarkCorner	DarkCorner		9972.09	254.463	9.86355	1	9.863553e+000	9.818527e+000	0	0	63	6.831746e+001	67	1.076258e+001	1.074885e+001	27	5.522222e+001	56	8.020806e+000	8.524950e+000	0	0	0	0	0	0	0	0	-7.46136	7.62017	0	0.0120007	1	0	75.7788	8.02081	1	0	75.7788	49.1849	49.1849	30.6355	0.776101	55.2222	8.02081	0	10.5165	0	0
DATA	601	8	6		66	Structural	0		1	1	DarkCorner	DarkCorner	DarkCorner		9996.89	253.936	9.91719	1	9.917190e+000	9.871919e+000	3	1	63	6.617460e+001	66	8.916349e+000	8.524950e+000	33	5.066667e+001	51	6.541534e+000	6.671700e+000	0	0	0	0	0	0	0	0	-9.61632	7.62017	0	0.00130956	1	0	75.7909	6.54153	1	0	75.7909	45.4864	45.4864	28.4926	0.771904	50.6667	6.54153	0	8.14314	0	0
DATA	602	8	7		66	Structural	0		1	1	DarkCorner	DarkCorner	DarkCorner		10023.3	254.254	9.96734	1	9.967343e+000	9.921843e+000	1	0	63	6.750794e+001	68	8.528648e+000	8.524950e+000	32	5.006250e+001	48.5	6.666902e+000	6.671700e+000	0	0	0	0	0	0	0	0	-8.3024	7.62017	0	0.00530653	1	0	75.8103	6.6669	1	0	75.8103	47.2035	47.2035	29.8259	0.76802	50.0625	6.6669	0	9.22737	0	0
DATA	603	8	8	unmapped	0		0	ACGAGAGCCTATTCGTTGTAAAGAATGCGGCCACCGTATCATGTACAAGAAGAGGACAAA	399	0	CUST_147662_PI248252247	CUST_147662_PI248252247	CUST_147662_PI248252247	Unknown	10048.5	254.069	0	1	8.445412e+003	8.445999e+002	0	0	63	6.534730e+003	6384	9.371019e+002	1.183485e+003	29	5.500000e+001	55	7.592289e+000	6.671700e+000	0	0	0	0	0	0	0	0	6458.9	645.935	1	1.33339e-315	1	1	75.8305	7.59229	1	0	75.8305	48.2044	48.2044	6497.05	0.764782	55	7.59229	0	6476.22	0	0
DATA	604	8	9	unmapped	0		0	ATGACCGAATCAGCCACCTTACGGAAGACGGCGGGATCAGTTTCGCCGCGGAGACCGTAG	401	0	CUST_139059_PI248252247	CUST_139059_PI248252247	CUST_139059_PI248252247	Unknown	10073.6	254.427	0	1	9.970591e+001	1.412113e+001	2	0	62	1.518387e+002	150	2.075872e+001	1.982977e+001	32	5.618750e+001	55	8.804095e+000	7.598325e+000	0	0	0	0	0	0	0	0	75.9801	10.7609	1	6.833e-055	1	1	75.8586	8.8041	1	0	75.8586	57.5363	57.5363	114.157	0.762042	56.1875	8.8041	0	93.0996	0	0
DATA	605	8	10	unmapped	0		0	TAACAACAAGATTGATATACACAGTAGCGAGTACCCCTCTCGCGTCTGGCTCTACATCTT	403	0	CUST_74331_PI248252247	CUST_74331_PI248252247	CUST_74331_PI248252247	Unknown	10099.4	254.297	0	1	5.103248e+003	5.104234e+002	0	0	65	3.952538e+003	3881	4.723189e+002	4.677603e+002	28	5.417857e+001	55	5.477588e+000	7.413000e+000	0	0	0	0	0	0	0	0	3876.65	387.74	1	5.22767e-285	1	1	75.8874	5.47759	1	0	75.8874	48.5334	48.5334	3914.86	0.759644	54.1786	5.47759	0	3893.57	0	0
DATA	606	8	11	unmapped	0		0	GACAAGCTATCCGGTTCATCAGCAACTATATGGATCAAAGTATGAGGACGAGCTGAAGAA	405	0	CUST_124756_PI248252247	CUST_124756_PI248252247	CUST_124756_PI248252247	Unknown	10124.6	254.427	0	1	4.192841e+002	4.311762e+001	0	0	64	3.936250e+002	391.5	5.744908e+001	6.782895e+001	27	5.911111e+001	58	8.224416e+000	8.154300e+000	0	0	0	0	0	0	0	0	317.701	32.6711	1	2.00365e-135	1	1	75.9245	8.22442	1	0	75.9245	57.5363	57.5363	355.943	0.757721	59.1111	8.22442	0	334.44	0	0
DATA	607	8	12	unmapped	0		0	CCAATCTTCCATCTCATGTACTACATACAGCTGTTGGTCTTAATCCTCTTATTTTTGCTG	407	0	CUST_173141_PI248252247	CUST_173141_PI248252247	CUST_173141_PI248252247	Unknown	10150.1	254.513	0	1	2.599157e+002	2.787682e+001	0	0	64	2.725000e+002	268.5	4.754613e+001	4.670190e+001	29	5.424138e+001	56	7.651588e+000	8.895600e+000	0	0	0	0	0	0	0	0	196.538	21.0793	1	3.41092e-107	1	1	75.9624	7.65159	1	0	75.9624	50.1463	50.1463	234.818	0.756159	54.2414	7.65159	0	213.098	0	0
DATA	608	8	13	unmapped	0		0	GTACATAACACATTTTTTTTACACCTCTTGTCTCCTATTTGACGAATTATGATTGGGACG	409	0	CUST_95621_PI248252247	CUST_95621_PI248252247	CUST_95621_PI248252247	Unknown	10175.4	254.216	0	1	9.183382e+003	9.183937e+002	0	0	64	7.008906e+003	6665	1.119837e+003	1.489457e+003	24	5.425000e+001	55	6.305622e+000	6.857025e+000	0	0	0	0	0	0	0	0	6932.9	693.332	1	7.59824e-320	1	1	76.0083	6.30562	1	0	76.0083	49.1849	49.1849	6971.22	0.75494	54.25	6.30562	0	6949.3	0	0
DATA	609	8	14	unmapped	0		0	GCGTAGATACAACGGCGAAGCAATCCTTGTCCACCGCGGTAACTGTACCTTCCTTGAAAA	411	0	CUST_81365_PI248252247	CUST_81365_PI248252247	CUST_81365_PI248252247	Unknown	10200.7	254.5	0	1	1.513623e+003	1.516992e+002	0	0	66	1.217485e+003	1205.5	1.441483e+002	1.443682e+002	26	5.642308e+001	55	6.789245e+000	6.857025e+000	0	0	0	0	0	0	0	0	1141.43	114.397	1	9.38614e-212	1	1	76.0523	6.78924	1	0	76.0523	57.5363	57.5363	1179.8	0.754106	56.4231	6.78924	0	1157.67	0	0
DATA	610	8	15	unmapped	0		0	AAACAAACCCATTCGCGCATCGCCGTCGCTGTGCGCCGTAACGACCGGACTCCTGCCGAC	413	0	CUST_126891_PI248252247	CUST_126891_PI248252247	CUST_126891_PI248252247	Unknown	10226.3	254.273	0	1	1.593838e+003	1.597043e+002	0	0	64	1.277094e+003	1283	1.556234e+002	1.792093e+002	35	5.402857e+001	55	7.582820e+000	7.783650e+000	0	0	0	0	0	0	0	0	1201.01	120.342	1	8.43071e-215	1	1	76.0849	7.58282	1	0	76.0849	49.8279	49.8279	1239.41	0.753533	54.0286	7.58282	0	1217.07	0	0
DATA	611	8	16	unmapped	0		0	ATTATCGATTATCTGAGCGACCCACTGCAAAAGTGCTTACGCGCGAGAACCCATATGTGC	415	0	CUST_134455_PI248252247	CUST_134455_PI248252247	CUST_134455_PI248252247	Unknown	10251.4	254.338	0	1	4.098219e+002	4.221220e+001	1	0	63	3.848413e+002	370	5.623172e+001	6.412245e+001	38	5.344737e+001	53	9.015594e+000	1.000755e+001	0	0	0	0	0	0	0	0	308.716	31.7982	1	1.00172e-133	1	1	76.1253	9.01559	1	0	76.1253	51.0895	51.0895	347.159	0.753293	53.4474	9.01559	0	324.623	0	0
DATA	612	8	17	unmapped	0		0	ACAAGCGATATAGTGCCTTTGAAGAACTACACAAGAAGCTGAAAACAACTCTTCCCTCAC	417	0	CUST_39184_PI248252247	CUST_39184_PI248252247	CUST_39184_PI248252247	Unknown	10277	254.545	0	1	1.988264e+002	2.230773e+001	0	0	62	2.259516e+002	222.5	3.406524e+001	3.632370e+001	31	5.400000e+001	54	6.777413e+000	7.783650e+000	0	0	0	0	0	0	0	0	149.785	16.8054	1	1.51775e-091	1	1	76.1666	6.77741	1	0	76.1666	55.8519	55.8519	188.27	0.753346	54	6.77741	0	165.536	0	0
DATA	613	8	18	unmapped	0		0	TTCTTCATATTTTTTCTTCATTCTTCGAAGTTAGCTGGCTGGGCTCGTTCGACTGAGAAA	419	0	CUST_87502_PI248252247	CUST_87502_PI248252247	CUST_87502_PI248252247	Unknown	10302.1	254.936	0	1	1.012295e+003	1.017332e+002	0	0	66	8.391515e+002	805	1.235211e+002	1.734642e+002	29	5.331034e+001	56	7.774057e+000	8.154300e+000	0	0	0	0	0	0	0	0	762.945	76.6741	1	1.21087e-187	1	1	76.2066	7.77406	1	0	76.2066	49.1849	49.1849	801.47	0.753678	53.3103	7.77406	0	778.545	0	0
DATA	614	8	19		0		0		421	1	RC2	RC2	RC2		10327.6	254.573	10.1504	0	1.015042e+001	1.010409e+001	0	0	64	6.550000e+001	64.5	1.028329e+001	1.149015e+001	33	5.166667e+001	50	7.069595e+000	7.413000e+000	0	0	0	0	0	0	0	0	-10.7458	7.62017	0	0.000350027	1	0	76.2458	7.06959	1	0	76.2458	65	65	27.818	0.754167	51.6667	7.06959	0	4.71062	1	0
DATA	615	8	20	unmapped	0		0	CATCCTCAAAGTCGACGTTGTTCTGGACAACCTCGAGAGGCTTCTTGACGTCGAAGGTCT	423	0	CUST_182477_PI248252247	CUST_182477_PI248252247	CUST_182477_PI248252247	Unknown	10353	255.041	0	1	1.364169e+002	1.696958e+001	1	0	68	1.792794e+002	176	2.697752e+001	2.631615e+001	31	5.332258e+001	53	7.858698e+000	6.671700e+000	0	0	0	0	0	0	0	0	102.993	12.8118	1	1.01963e-070	1	1	76.2865	7.8587	1	0	76.2865	46.8651	46.8651	141.597	0.754986	53.3226	7.8587	0	118.304	0	0
DATA	616	8	21	unmapped	0		0	TAATATCAAAGCTCGTTGACCACACAACATAAATAAGATCCAGAGTCGCTACGGGCGGCA	425	0	CUST_39505_PI248252247	CUST_39505_PI248252247	CUST_39505_PI248252247	Unknown	10378.3	254.781	10.1269	1	1.012692e+001	1.008069e+001	0	0	65	7.552308e+001	74	1.350360e+001	1.556730e+001	36	5.377778e+001	53	7.649878e+000	8.339625e+000	0	0	0	0	0	0	0	0	-0.805539	7.62017	0	0.783843	1	0	76.3286	7.64988	1	0	76.3286	45.1352	45.1352	37.8411	0.755918	53.7778	7.64988	0	14.3738	1	0
DATA	617	8	22	unmapped	0		0	TTTACACCGCCGGGGACGGTCATACCTGCTGAGCCGTCGATTGTGAGGGAACAGGGTACG	427	0	CUST_100050_PI248252247	CUST_100050_PI248252247	CUST_100050_PI248252247	Unknown	10403.9	255.386	0	1	2.697544e+003	2.699420e+002	0	0	64	2.118891e+003	2054	2.642795e+002	2.948521e+002	27	5.548148e+001	53	7.972889e+000	7.413000e+000	0	0	0	0	0	0	0	0	2042.51	204.393	1	1.30759e-246	1	1	76.3773	7.97289	1	0	76.3773	57.259	57.259	2081.21	0.757175	55.4815	7.97289	0	2057.56	0	0
DATA	618	8	23	unmapped	0		0	CTGTGTAATCATAGCGCTGGTTCAGCAGGAGAAACCTCTTCGTAGAATAAATATTGAGAT	429	0	CUST_201_PI248252247	CUST_201_PI248252247	CUST_201_PI248252247	Unknown	10429.4	255.367	0	1	6.757608e+003	6.758354e+002	0	0	64	5.202234e+003	4983.5	7.559773e+002	8.662090e+002	23	5.478261e+001	54	7.902569e+000	8.895600e+000	0	0	0	0	0	0	0	0	5125.81	512.638	1	9.52986e-302	1	1	76.4221	7.90257	1	0	76.4221	50.7771	50.7771	5164.55	0.758525	54.7826	7.90257	0	5140.74	0	0
DATA	619	8	24	unmapped	0		0	AGTTGTTGCAGGGGCGAGGGTTACGGTTCCTTTAGCAGCGAGGGAGACAAAAGTAAGTTT	431	0	CUST_22241_PI248252247	CUST_22241_PI248252247	CUST_22241_PI248252247	Unknown	10454.6	255.427	10.072	0	1.007204e+001	1.004545e+001	2	0	62	8.122581e+001	82	1.162589e+001	1.167547e+001	21	5.357143e+001	52	6.257567e+000	5.930400e+000	0	0	0	0	0	0	0	0	4.7422	7.63491	0	0.107938	1	0	76.4836	6.25757	1	0	76.4836	65	65	43.5438	0.760037	53.5714	6.25757	0	19.5644	1	0
DATA	620	8	25	unmapped	0		0	AACATTGCTTCGCTGACAGCGAGTGAAATTCGAGATATCATTCTCGGACAAGAGATTGCT	433	0	CUST_156831_PI248252247	CUST_156831_PI248252247	CUST_156831_PI248252247	Unknown	10480.4	255.525	0	1	1.769951e+003	1.772776e+002	1	0	64	1.424797e+003	1428.5	1.352324e+002	1.224998e+002	33	5.651515e+001	55	8.562714e+000	8.895600e+000	0	0	0	0	0	0	0	0	1348.25	135.04	1	9.99699e-222	1	1	76.5447	8.56271	1	0	76.5447	50.7771	50.7771	1387.11	0.761746	56.5152	8.56271	0	1362.97	0	0
DATA	621	8	26	unmapped	0		0	GTACTAACACATACAAGGACGAAAAAGAATAGTCAAACGAAAGCCCTTTATGCACGTGCG	435	0	CUST_125488_PI248252247	CUST_125488_PI248252247	CUST_125488_PI248252247	Unknown	10505.5	255.5	10.0259	1	1.002591e+001	9.980138e+000	1	0	67	7.640299e+001	75	1.099870e+001	1.186080e+001	34	5.326471e+001	51	8.918176e+000	1.130482e+001	0	0	0	0	0	0	0	0	-0.202827	7.62017	0	0.944927	1	0	76.6058	8.91818	1	0	76.6058	57.5363	57.5363	38.721	0.763534	53.2647	8.91818	0	14.4246	1	0
DATA	622	8	27	unmapped	0		0	GAGACGCAAGACCAACAATGGCACCATCGACGCTCAGGGCAATCTCTTGATCCATCCCAT	437	0	CUST_123726_PI248252247	CUST_123726_PI248252247	CUST_123726_PI248252247	Unknown	10531	255.579	0	1	7.041560e+002	7.111576e+001	0	0	64	6.157031e+002	608	8.182360e+001	8.673210e+001	26	5.115385e+001	50.5	6.478841e+000	5.559750e+000	0	0	0	0	0	0	0	0	539.025	54.4385	1	6.98975e-167	1	1	76.6777	6.47884	1	0	76.6777	49.1849	49.1849	578.021	0.765492	51.1538	6.47884	0	553.572	0	0
DATA	623	8	28	unmapped	0		0	AGACGTTGTTATTGCTAATGCAGCTATCAATAACTATTATGGGTCAGCCCTGGAAACGCC	439	0	CUST_47137_PI248252247	CUST_47137_PI248252247	CUST_47137_PI248252247	Unknown	10556.4	255.39	0	1	7.717714e+002	7.781313e+001	0	0	64	6.690938e+002	669.5	1.163130e+002	1.402910e+002	33	5.451515e+001	52	1.022595e+001	1.037820e+001	0	0	0	0	0	0	0	0	592.346	59.7227	1	1.62908e-172	1	1	76.748	10.226	1	0	76.748	49.8279	49.8279	631.412	0.767515	54.5152	10.226	0	606.818	0	0
DATA	624	8	29	unmapped	0		0	GTATATCTTATTCGTTGATCATCAGTCATCGCTGCTATCGTTATCCAACGTGCCTTTGAT	441	0	CUST_131580_PI248252247	CUST_131580_PI248252247	CUST_131580_PI248252247	Unknown	10581.6	255.573	0	1	1.525313e+002	1.818444e+001	0	1	63	1.941905e+002	193	2.948256e+001	2.965200e+001	30	5.513333e+001	54	7.482086e+000	7.783650e+000	0	0	0	0	0	0	0	0	117.402	13.9964	1	7.20707e-078	1	1	76.7884	7.48209	1	0	76.7884	57.5363	57.5363	156.508	0.769692	55.1333	7.48209	0	131.771	0	0
DATA	625	8	30	unmapped	0		0	TTTCCGTATCCAAATACATTTCTGGCAGTACCATATCACACAGATACATCATACTCATCC	443	0	CUST_145052_PI248252247	CUST_145052_PI248252247	CUST_145052_PI248252247	Unknown	10607.1	255.5	0	1	1.048142e+003	1.052780e+002	0	0	64	8.859219e+002	858.5	1.519655e+002	1.693870e+002	26	5.676923e+001	55	9.253357e+000	8.710275e+000	0	0	0	0	0	0	0	0	809.112	81.2692	1	3.70423e-191	1	1	76.8103	9.25336	1	0	76.8103	56.9804	56.9804	848.24	0.771948	56.7692	9.25336	0	823.364	0	0
DATA	626	8	31	unmapped	0		0	TCCATAGAAAACCTCGTCGTCAACTTCATCAGGCTTTCGTGGCAAACAGTGCAAGAACTT	445	0	CUST_30800_PI248252247	CUST_30800_PI248252247	CUST_30800_PI248252247	Unknown	10632.5	255.648	0	1	4.428629e+001	1.079173e+001	0	0	66	1.111515e+002	111	1.751065e+001	1.890315e+001	36	5.316667e+001	52	7.496666e+000	6.671700e+000	0	0	0	0	0	0	0	0	34.2916	8.3562	1	2.13076e-022	1	0	76.86	7.49667	1	0	76.86	57.5363	57.5363	73.4695	0.774315	53.1667	7.49667	0	48.4579	0	0
DATA	627	8	32	unmapped	0		0	GTGGCGTGGCGTGCATTTCAAGCTACGATGATCTAAATTGTATAAATCACATGCTGCTAT	447	0	CUST_14051_PI248252247	CUST_14051_PI248252247	CUST_14051_PI248252247	Unknown	10658.4	255.57	0	1	1.684764e+004	1.684793e+003	0	0	64	1.316366e+004	12339	2.786343e+003	3.497639e+003	30	5.113333e+001	51	6.926876e+000	5.745075e+000	0	0	0	0	0	0	0	0	13086.7	1308.69	1	0	1	1	76.9513	6.92688	1	0	76.9513	50.4627	50.4627	13126	0.776768	51.1333	6.92688	0	13100.8	0	0
DATA	628	8	33	unmapped	0		0	CATATTAAGAACCACGAGATGGACGATGAGGTCCAGAAATTCGAGGAGTCAAATTCTCTA	449	0	CUST_134465_PI248252247	CUST_134465_PI248252247	CUST_134465_PI248252247	Unknown	10683.5	256.38	0	1	7.857544e+002	7.918141e+001	0	0	64	6.893281e+002	678	8.656222e+001	8.636145e+001	26	5.746154e+001	57.5	8.695888e+000	1.056353e+001	0	0	0	0	0	0	0	0	612.393	61.7116	1	1.67347e-174	1	1	76.9351	8.69589	1	0	76.9351	47.5395	47.5395	651.646	0.77937	57.4615	8.69589	0	626.371	0	0
DATA	629	8	34	unmapped	0		0	CACTGTGGTCGACGTGGGGATAACGACAACGGTGCTAGACGTAGACGACCATGTCGAGGA	451	0	CUST_181586_PI248252247	CUST_181586_PI248252247	CUST_181586_PI248252247	Unknown	10708.7	256.274	0	1	5.241918e+002	5.331750e+001	0	0	64	4.867656e+002	478	7.869284e+001	7.987507e+001	32	5.396875e+001	53.5	7.073277e+000	6.115725e+000	0	0	0	0	0	0	0	0	409.852	41.6875	1	1.49964e-150	1	1	76.914	7.07328	1	0	76.914	47.5395	47.5395	449.084	0.781873	53.9688	7.07328	0	423.689	0	0
DATA	630	8	35	unmapped	0		0	TGCAGCGCATTCACACAGACAACTAGGACCGGGAATGTCCTTTAGTTTAAGTTTTGTTTT	453	0	CUST_110156_PI248252247	CUST_110156_PI248252247	CUST_110156_PI248252247	Unknown	10734	256	9.75905	0	9.759055e+000	9.714505e+000	3	0	66	7.050000e+001	71	1.084471e+001	1.037820e+001	28	4.939286e+001	51.5	7.202568e+000	7.413000e+000	0	0	0	0	0	0	0	0	-6.4167	7.62017	0	0.0302503	1	0	76.9167	7.20257	1	0	76.9167	65	65	32.818	0.784412	49.3929	7.20257	0	7.30947	1	0
DATA	631	8	36	unmapped	0		0	TTTCTTGTTGTACATCGAGAATCCCATTTGGAAAGGCGTTTAGTAATGCACCCTCCGGTC	455	0	CUST_114577_PI248252247	CUST_114577_PI248252247	CUST_114577_PI248252247	Unknown	10759.5	256.352	9.72546	1	9.725456e+000	9.699628e+000	1	0	65	8.169231e+001	81	1.217185e+001	1.408470e+001	28	4.992857e+001	51.5	6.593648e+000	7.598325e+000	0	0	0	0	0	0	0	0	4.72181	7.63479	0	0.109447	1	0	76.9705	6.59365	1	0	76.9705	57.5363	57.5363	44.0103	0.787122	49.9286	6.59365	0	18.3852	1	0
DATA	632	8	37	unmapped	0		0	CACCCTCTTCATACGTATAAAGCTATGGTCACACAAACATGAACTTAGATATTAAGCAAT	457	0	CUST_21812_PI248252247	CUST_21812_PI248252247	CUST_21812_PI248252247	Unknown	10785.1	256.278	0	1	3.128786e+004	3.128801e+003	0	0	64	2.478838e+004	24178.1	3.839447e+003	4.694100e+003	24	5.391667e+001	53	8.632178e+000	9.636900e+000	0	0	1	0	0	0	0	0	24711.4	2471.15	1	0	1	1	76.9672	8.63218	1	0	76.9672	47.8731	47.8731	24750.7	0.789808	53.9167	8.63218	0	24725	0	0
DATA	633	8	38	unmapped	0		0	CATATAATCCCTAGCAGAAACTGTTCAGTCATTACGCCTACGACCATAGGGCCTAAGAAG	459	0	CUST_4310_PI248252247	CUST_4310_PI248252247	CUST_4310_PI248252247	Unknown	10809.9	256.5	9.65967	1	9.659669e+000	9.615574e+000	0	0	64	6.706250e+001	66	8.423088e+000	1.056353e+001	34	5.076471e+001	50	9.065615e+000	9.636900e+000	0	0	0	0	0	0	0	0	-9.8747	7.62017	0	0.000977434	1	0	76.9372	9.06562	1	0	76.9372	49.1849	49.1849	29.3805	0.792482	50.7647	9.06562	0	3.54294	1	0
DATA	634	8	39	unmapped	0		0	GTAGCATAAGGGGAAGTTAGGAGGTTTGAAGCTGTATATTAAATGACCAGTCTGTTATGT	461	0	CUST_81062_PI248252247	CUST_81062_PI248252247	CUST_81062_PI248252247	Unknown	10835.8	256.642	0	1	2.600758e+001	9.928331e+000	3	0	62	9.758065e+001	98.5	1.227759e+001	1.167547e+001	38	5.152632e+001	49.5	7.762477e+000	8.710275e+000	0	0	0	0	0	0	0	0	20.6835	7.89589	1	7.53698e-011	1	0	76.8971	7.76248	1	0	76.8971	45.835	45.835	59.8986	0.795289	51.5263	7.76248	0	33.9578	0	0
DATA	635	8	40	unmapped	0		0	ACAAGGAATTCTCCTCAAACAGCTCGCTCGTACGACCCATCCTGCTTACGATCTATCAAG	463	0	CUST_155181_PI248252247	CUST_155181_PI248252247	CUST_155181_PI248252247	Unknown	10861.2	256.395	0	1	1.641664e+004	1.641692e+003	0	0	64	1.317722e+004	12316.5	2.120672e+003	2.063038e+003	35	5.257143e+001	50	8.200738e+000	7.413000e+000	0	0	0	0	0	0	0	0	13100.3	1310.06	1	0	1	1	76.8763	8.20074	1	0	76.8763	49.1849	49.1849	13139.5	0.797991	52.5714	8.20074	0	13113.5	0	0
DATA	636	8	41	unmapped	0		0	TCCTGTGCTTGGAGCTGTAAAGCAGTCTGAACGTCTGCAGCACTGCACTTAGATTGGAGG	465	0	CUST_59893_PI248252247	CUST_59893_PI248252247	CUST_59893_PI248252247	Unknown	10886.5	256.5	0	1	3.410974e+001	1.010907e+001	1	0	67	1.041642e+002	104	1.532536e+001	1.519665e+001	29	5.544828e+001	56	6.511453e+000	7.413000e+000	0	0	0	0	0	0	0	0	27.3136	8.0949	1	2.53454e-016	1	0	76.8506	6.51145	1	0	76.8506	57.5363	57.5363	66.4822	0.800756	55.4483	6.51145	0	40.356	0	0
DATA	637	8	42	unmapped	0		0	TGACACACTGCGAAGGCGATTTGATAGTCTCAAATACGATATCAAGAAAATTGAAGAAGT	467	0	CUST_193171_PI248252247	CUST_193171_PI248252247	CUST_193171_PI248252247	Unknown	10912.3	256.634	0	1	2.098864e+003	2.101005e+002	0	0	65	1.763508e+003	1670	2.919922e+002	3.232068e+002	34	5.282353e+001	52	5.977080e+000	5.745075e+000	0	0	0	0	0	0	0	0	1686.62	168.834	1	3.86351e-235	1	1	76.8898	5.97708	1	0	76.8898	47.8731	47.8731	1725.83	0.803586	52.8235	5.97708	0	1699.61	0	0
DATA	638	8	43	unmapped	0		0	TGACATCTCTGATGAATTCTCGTTTGATCACATGCTTGAATTCTCTAAGCTTGCCGCCGC	469	0	CUST_64717_PI248252247	CUST_64717_PI248252247	CUST_64717_PI248252247	Unknown	10937.7	256.373	0	1	2.493680e+004	2.493698e+003	0	0	65	2.018400e+004	19463.8	3.107962e+003	4.144435e+003	28	5.103571e+001	50.5	6.454870e+000	6.115725e+000	0	0	1	0	0	0	0	0	20107.1	2010.73	1	0	1	1	76.8875	6.45487	1	0	76.8875	49.1849	49.1849	20146.3	0.806323	51.0357	6.45487	0	20120	0	0
DATA	639	8	44	unmapped	0		0	ACCCATAGATTTCATCCACATGAGCTTCTACGCCGAGGTTGTCAAATTTTTTCTTGTAAC	471	0	CUST_58512_PI248252247	CUST_58512_PI248252247	CUST_58512_PI248252247	Unknown	10962.6	256.573	0	1	9.036480e+001	1.305240e+001	0	0	64	1.500313e+002	149.5	2.094435e+001	2.260965e+001	31	5.248387e+001	52	8.413762e+000	8.524950e+000	0	0	0	0	0	0	0	0	73.1114	10.5603	1	5.47573e-053	1	1	76.9199	8.41376	1	0	76.9199	57.5363	57.5363	112.349	0.809069	52.4839	8.41376	0	85.9743	0	0
DATA	640	8	45	unmapped	0		0	ACTGGGTCAGCACACAGTCATGACGAGGCTGAACTGCAGCACTGTGTTTCGTCTAGCTAG	473	0	CUST_180983_PI248252247	CUST_180983_PI248252247	CUST_180983_PI248252247	Unknown	10988	256.545	9.42934	0	9.429342e+000	9.391525e+000	1	0	61	7.945902e+001	80	1.347909e+001	1.334340e+001	30	5.683333e+001	53.5	9.399499e+000	8.524950e+000	0	0	0	0	0	0	0	0	2.54344	7.62441	0	0.386999	1	0	76.9156	9.3995	1	0	76.9156	65	65	41.777	0.81184	56.8333	9.3995	0	15.328	1	0
DATA	641	8	46	unmapped	0		0	GAAGGATTCCCTTGGAATGGTATATACAAATTACTAGGAGTGTATATCGATCATTGGTAT	475	0	CUST_107972_PI248252247	CUST_107972_PI248252247	CUST_107972_PI248252247	Unknown	11013.6	256.533	0	1	5.584124e+003	5.584908e+002	2	0	62	4.625871e+003	4403	7.209930e+002	6.656874e+002	34	5.188235e+001	51	5.162597e+000	4.262475e+000	0	0	0	0	0	0	0	0	4548.98	454.961	1	1.36108e-294	1	1	76.8943	5.1626	1	0	76.8943	49.5074	49.5074	4588.19	0.814627	51.8824	5.1626	0	4561.67	0	0
DATA	642	8	47	unmapped	0		0	CAAACAATTTTAACATACACCCACACTAGTTTGCAGTAACACAGTGAATACACGTGATAA	477	0	CUST_216565_PI248252247	CUST_216565_PI248252247	CUST_216565_PI248252247	Unknown	11038.8	256.681	0	1	2.598621e+003	2.600293e+002	0	0	64	2.201031e+003	2078	3.677153e+002	4.731347e+002	24	5.062500e+001	49.5	4.906185e+000	5.559750e+000	0	0	0	0	0	0	0	0	2124.1	212.547	1	5.88318e-249	1	1	76.9274	4.90619	1	0	76.9274	47.8731	47.8731	2163.35	0.817396	50.625	4.90619	0	2136.76	0	0
DATA	643	8	48	unmapped	0		0	TGAGCATGGACATCGTACTCGCAATAACATTTTATTTTCTCTCTTCGCTCCACTGTAACC	479	0	CUST_113276_PI248252247	CUST_113276_PI248252247	CUST_113276_PI248252247	Unknown	11064.3	256.184	0	1	2.673282e+004	2.673298e+003	0	0	64	2.200055e+004	21193.2	3.883124e+003	4.467560e+003	26	5.226923e+001	52.5	7.158534e+000	8.524950e+000	0	0	1	0	0	0	0	0	21923.6	2192.37	1	0	1	1	76.9636	7.15853	1	0	76.9636	49.5074	49.5074	21962.9	0.8201	52.2692	7.15853	0	21936.2	0	0
DATA	644	8	49	unmapped	0		0	TACCCATGCGGAGTTTACGACATTTACCACATCACTTAATATTACCATACGTACCGGTAG	481	0	CUST_189474_PI248252247	CUST_189474_PI248252247	CUST_189474_PI248252247	Unknown	11089.7	256.959	0	1	2.383259e+002	2.556810e+001	2	0	63	2.731587e+002	263	3.941434e+001	3.484110e+001	26	5.346154e+001	53.5	8.855420e+000	1.056353e+001	0	0	0	0	0	0	0	0	196.135	21.0418	1	4.48736e-107	1	1	77.0233	8.85542	1	0	77.0233	48.8603	48.8603	235.477	0.822971	53.4615	8.85542	0	208.769	0	0
DATA	645	8	50	unmapped	0		0	CTGGGAGCAGACGAGTTGGAAATGTACTGAGAAAGTTGGTCCAACGCCGATGGAACTGGA	483	0	CUST_124816_PI248252247	CUST_124816_PI248252247	CUST_124816_PI248252247	Unknown	11115	257.319	9.27027	1	9.270266e+000	9.249057e+000	4	0	61	8.221311e+001	82	1.071777e+001	9.636900e+000	35	5.200000e+001	53	8.036681e+000	8.524950e+000	0	0	0	0	0	0	0	0	5.15713	7.6376	0	0.0806896	1	0	77.056	8.03668	1	0	77.056	58.0869	58.0869	44.5311	0.825771	52	8.03668	0	17.7678	1	0
DATA	646	8	51	unmapped	0		0	AATCTCGTTTCTATAGTTCACAGACCACACTCTGTCGGTGCCAGGTATTGATACAGTGAA	485	0	CUST_181636_PI248252247	CUST_181636_PI248252247	CUST_181636_PI248252247	Unknown	11140.5	257.352	9.23934	1	9.239339e+000	9.218624e+000	1	0	65	8.230769e+001	81	1.388561e+001	1.408470e+001	31	5.438710e+001	53	9.043146e+000	9.636900e+000	0	0	0	0	0	0	0	0	5.20874	7.63795	0	0.0777348	1	0	77.099	9.04315	1	0	77.099	57.5363	57.5363	44.6257	0.828535	54.3871	9.04315	0	17.8133	1	0
DATA	647	8	52	unmapped	0		0	CTACGATCTTGATAACATTCTTTCTGTACTCATTTAGTCCACAGCTGTGATGATCATAGG	487	0	CUST_13431_PI248252247	CUST_13431_PI248252247	CUST_13431_PI248252247	Unknown	11165.6	257.427	9.20907	1	9.209067e+000	9.203393e+000	1	0	63	8.392063e+001	81	1.558877e+001	1.593795e+001	34	5.397059e+001	52.5	7.012911e+000	7.783650e+000	0	0	0	0	0	0	0	0	6.79412	7.6504	0	0.021911	1	0	77.1265	7.01291	1	0	77.1265	57.5363	57.5363	46.2386	0.831259	53.9706	7.01291	0	19.3818	1	0
DATA	648	8	53	unmapped	0		0	CGCCATGGAATAAGCTTCGAAAGAATGGAAGCTCGTTTTTTACAAAGATGCATTCATACG	489	0	CUST_12272_PI248252247	CUST_12272_PI248252247	CUST_12272_PI248252247	Unknown	11191.4	257.427	9.1782	0	9.178202e+000	9.136305e+000	0	0	64	7.448438e+001	74	8.856873e+000	8.895600e+000	30	5.186667e+001	51.5	7.431217e+000	8.524950e+000	0	0	0	0	0	0	0	0	-2.68807	7.62017	0	0.360654	1	0	77.1724	7.43122	1	0	77.1724	65	65	36.8024	0.834054	51.8667	7.43122	0	9.90487	1	0
DATA	649	8	54	unmapped	0		0	TAAAACTTTAGTTAGTTATTAGGAAGTAGGAGCAAGAAGAGAAAATAGCCCACCCTATGA	491	0	CUST_19942_PI248252247	CUST_19942_PI248252247	CUST_19942_PI248252247	Unknown	11216.6	257.427	9.14829	1	9.148287e+000	9.106526e+000	1	0	63	7.493651e+001	75	1.140016e+001	1.260210e+001	25	5.276000e+001	51	6.947901e+000	5.930400e+000	0	0	0	0	0	0	0	0	-2.27418	7.62017	0	0.439107	1	0	77.2107	6.9479	1	0	77.2107	57.5363	57.5363	37.2545	0.836781	52.76	6.9479	0	10.3216	1	0
DATA	650	8	55	unmapped	0		0	TGGTATTCACGATAGTGGCGAGTTACCGTTCCATGAGCGGCCTCGCTCTCGATGACTTGG	493	0	CUST_23952_PI248252247	CUST_23952_PI248252247	CUST_23952_PI248252247	Unknown	11242.3	257.159	0	1	2.019641e+002	2.214225e+001	0	0	65	2.468000e+002	246	4.107166e+001	4.521930e+001	29	5.427586e+001	53	7.717774e+000	5.930400e+000	0	0	0	0	0	0	0	0	169.558	18.5894	1	1.20152e-098	1	1	77.2422	7.71777	1	0	77.2422	46.5243	46.5243	209.118	0.839544	54.2759	7.71777	0	182.156	0	0
DATA	651	8	56	unmapped	0		0	ACTCCGAGTTGAATGGGCTTTTCCAATGCCAATTCCAGGGCGATAATCCCACTACATTTG	495	0	CUST_46939_PI248252247	CUST_46939_PI248252247	CUST_46939_PI248252247	Unknown	11267.3	257.167	0	1	1.227555e+004	1.227588e+003	0	0	65	1.041671e+004	9926	1.534995e+003	1.821374e+003	21	5.409524e+001	53	8.808546e+000	7.413000e+000	0	0	0	0	0	0	0	0	10339.4	1033.97	1	0	1	1	77.2899	8.80855	1	0	77.2899	47.8731	47.8731	10379	0.842278	54.0952	8.80855	0	10352	0	0
DATA	652	8	57	unmapped	0		0	CTTGAAATGGTCTTGTTCTTCAAATCGACGGACTACCAATCCACCCACGATTCTGTACAT	497	0	CUST_97865_PI248252247	CUST_97865_PI248252247	CUST_97865_PI248252247	Unknown	11292.7	257.5	0	1	4.547176e+002	4.635713e+001	0	0	66	4.616364e+002	442.5	8.221223e+001	9.544237e+001	28	5.146429e+001	50	7.015761e+000	6.857025e+000	0	0	0	0	0	0	0	0	384.285	39.1767	1	1.01778e-146	1	1	77.3515	7.01576	1	0	77.3515	57.5363	57.5363	423.954	0.845107	51.4643	7.01576	0	396.939	0	0
DATA	653	8	58	unmapped	0		0	AATATCAACATCTTTGCAGATGCACCCGAGACAGAGCAAATGGTTTCCTCAGTAGAAGGA	499	0	CUST_80663_PI248252247	CUST_80663_PI248252247	CUST_80663_PI248252247	Unknown	11318.4	257.573	0	1	1.851250e+001	9.175057e+000	1	0	63	9.312698e+001	91	1.630109e+001	1.593795e+001	23	5.252174e+001	53	5.392500e+000	4.447800e+000	0	0	0	0	0	0	0	0	15.6981	7.78019	1	3.46436e-007	1	0	77.4289	5.3925	1	0	77.4289	57.5363	57.5363	55.445	0.847971	52.5217	5.3925	0	28.4105	0	0
DATA	654	8	59	unmapped	0		0	AAACTCCGAAATGTGTTGCATGTCGCCTCTCCTCCTACACTTTCTGGTATTCCATATGTG	501	0	CUST_217154_PI248252247	CUST_217154_PI248252247	CUST_217154_PI248252247	Unknown	11343.6	257.573	0	1	1.470601e+002	1.721878e+001	0	0	64	2.026250e+002	201	2.889856e+001	3.354382e+001	31	5.251613e+001	51	6.951599e+000	8.154300e+000	0	0	0	0	0	0	0	0	125.118	14.6496	1	2.11793e-081	1	1	77.5071	6.9516	1	0	77.5071	57.5363	57.5363	164.943	0.850794	52.5161	6.9516	0	137.894	0	0
DATA	655	8	60	unmapped	0		0	GCCACATTGCCTTTTCACGGATTCCAACCAAGTTTACGGGAATGGCTCCGCGCGGATTCG	503	0	CUST_151206_PI248252247	CUST_151206_PI248252247	CUST_151206_PI248252247	Unknown	11369	257.545	0	0	1.412631e+001	9.037334e+000	2	0	60	8.966667e+001	89	1.386700e+001	1.427002e+001	32	5.175000e+001	51	7.453079e+000	8.154300e+000	0	0	0	0	0	0	0	0	12.0594	7.715	1	6.63405e-005	1	0	77.6073	7.45308	1	0	77.6073	65	65	51.9847	0.853681	51.75	7.45308	0	24.9262	0	0
DATA	656	8	61	unmapped	0		0	TTTTTATCACGGACCTATCATGAGCTACCCAAGACAGGTAGACTGTTTATGAGACGCATG	505	0	CUST_104731_PI248252247	CUST_104731_PI248252247	CUST_104731_PI248252247	Unknown	11394.4	257.63	0	1	6.480831e+003	6.481441e+002	0	0	64	5.629344e+003	5439.5	8.017229e+002	9.798133e+002	22	5.186364e+001	51.5	5.825195e+000	5.003775e+000	0	0	0	0	0	0	0	0	5551.63	555.215	1	1.5723e-306	1	1	77.7164	5.8252	1	0	77.7164	50.7771	50.7771	5591.66	0.856623	51.8636	5.8252	0	5564.6	0	0
DATA	657	8	62	unmapped	0		0	AATGCTATTCTTCATGACATGTGCCATTGAAATTGGATCAAGTGTGAAGAGTCGGTCATC	507	0	CUST_173290_PI248252247	CUST_173290_PI248252247	CUST_173290_PI248252247	Unknown	11419.3	257.359	8.90615	1	8.906148e+000	8.891831e+000	1	0	63	8.369841e+001	84	1.375785e+001	1.371405e+001	29	5.348276e+001	55	8.744879e+000	8.895600e+000	0	0	0	0	0	0	0	0	5.87826	7.64281	0	0.0468477	1	0	77.8202	8.74488	1	0	77.8202	44.7812	44.7812	46.0164	0.859532	53.4828	8.74488	0	18.9524	1	0
DATA	658	8	63	unmapped	0		0	GCGAGGACGGTAGAGAAACGCATTGTGATTGTTTGTCTTTTTGTTGTAGAGAAAGAAGCC	509	0	CUST_42207_PI248252247	CUST_42207_PI248252247	CUST_42207_PI248252247	Unknown	11445.5	258	0	0	5.745489e+001	1.053681e+001	0	0	62	1.274839e+002	126	2.153818e+001	2.131237e+001	28	5.471429e+001	53	8.008593e+000	7.598325e+000	0	0	0	0	0	0	0	0	49.5686	9.09051	1	1.88652e-035	1	1	77.9153	8.00859	1	0	77.9153	65	65	89.8019	0.862739	54.7143	8.00859	0	62.735	0	0
DATA	659	8	64	unmapped	0		0	GGCACTACAACTCCGGAAAGGATGTTATTGCCAAGGCACTTTCTAAGTTTCCCTGAATGA	511	0	CUST_217051_PI248252247	CUST_217051_PI248252247	CUST_217051_PI248252247	Unknown	11470.5	258	0	1	1.751635e+004	1.751657e+003	0	0	62	1.524406e+004	15052.5	2.093663e+003	2.561747e+003	28	5.678571e+001	55.5	1.184266e+001	1.130482e+001	0	0	0	0	0	0	0	0	15166.1	1516.62	1	0	1	1	78.0085	11.8427	1	0	78.0085	48.5334	48.5334	15206.4	0.865823	56.7857	11.8427	0	15179.3	0	0
DATA	660	8	65	unmapped	0		0	TCATAATGACTTGTCCTGTCCAAACATGGATGCCATACGCATCCGGGTTATCTTCTTTCG	513	0	CUST_55075_PI248252247	CUST_55075_PI248252247	CUST_55075_PI248252247	Unknown	11496	258.319	0	1	1.015602e+003	1.019380e+002	0	0	65	9.607385e+002	949	9.063617e+001	1.015581e+002	30	5.473333e+001	54.5	7.619998e+000	7.042350e+000	0	0	0	0	0	0	0	0	882.634	88.5917	1	2.31588e-196	1	1	78.1045	7.62	1	0	78.1045	58.0869	58.0869	923.056	0.869075	54.7333	7.62	0	896.005	0	0
DATA	661	8	66	unmapped	0		0	TATCCCAGAACCAATTTGCCCGTGTATTGTTGTCCTGATGGAATAACAGACGCATCCCAA	515	0	CUST_60531_PI248252247	CUST_60531_PI248252247	CUST_60531_PI248252247	Unknown	11521.5	258.352	0	0	2.164298e+001	8.998763e+000	0	0	66	9.707576e+001	95	1.515287e+001	1.538197e+001	29	5.306897e+001	53	8.026434e+000	9.636900e+000	0	0	0	0	0	0	0	0	18.8816	7.85061	1	1.8194e-009	1	0	78.1942	8.02643	1	0	78.1942	65	65	59.3938	0.87241	53.069	8.02643	0	32.3578	0	0
DATA	662	8	67	unmapped	0		0	TACAAGCTTTTCTTCTGGTTTCTCGCTTGCTTATCGCTGATTTGCAAACGACTGCATGGC	517	0	CUST_36999_PI248252247	CUST_36999_PI248252247	CUST_36999_PI248252247	Unknown	11546.6	258.427	0	1	1.362263e+001	8.806759e+000	0	0	64	9.021875e+001	89.5	1.622507e+001	1.853250e+001	25	5.292000e+001	54	6.601263e+000	6.671700e+000	0	0	0	0	0	0	0	0	11.9308	7.713	1	7.85319e-005	1	0	78.288	6.60126	1	0	78.288	57.5363	57.5363	52.5367	0.875805	52.92	6.60126	0	25.5198	0	0
DATA	663	8	68	unmapped	0		0	ATTCGAGATGCCGTGCTTTTGGTCTAACTCGATGGAGCGCTGGAGGACCTGATCGCTGAG	519	0	CUST_195752_PI248252247	CUST_195752_PI248252247	CUST_195752_PI248252247	Unknown	11571.9	258.238	0	1	2.366275e+002	2.519959e+001	1	2	63	2.864444e+002	296	3.574767e+001	3.261720e+001	33	5.193939e+001	48	9.219339e+000	9.636900e+000	0	0	0	0	0	0	0	0	208.08	22.1594	1	1.61593e-110	1	1	78.3649	9.21934	1	0	78.3649	49.8279	49.8279	248.762	0.879355	51.9394	9.21934	0	221.771	0	0
DATA	664	8	69	unmapped	0		0	AGGGCAAGAACGACGACGGCATCAAAAATTTCTTTTATGATGTGTGGGAAGCCTACGTTA	521	0	CUST_124387_PI248252247	CUST_124387_PI248252247	CUST_124387_PI248252247	Unknown	11597.8	258.089	0	1	1.099181e+003	1.102562e+002	0	0	66	1.049212e+003	1023.5	1.651598e+002	1.656805e+002	34	5.200000e+001	52	7.946793e+000	7.783650e+000	0	0	0	0	0	0	0	0	970.721	97.3707	1	4.69074e-202	1	1	78.491	7.94679	1	0	78.491	49.8279	49.8279	1011.53	0.883131	52	7.94679	0	984.569	0	0
DATA	665	8	70	unmapped	0		0	AACCTGTGAAAGTTCCCCAAAGGTCTTCCATTGTATCTCTGGTACAGGCCTCCATTGTAT	523	0	CUST_161961_PI248252247	CUST_161961_PI248252247	CUST_161961_PI248252247	Unknown	11622.9	258.5	0	1	1.088660e+001	8.660040e+000	2	0	62	8.827419e+001	86.5	1.193448e+001	1.241677e+001	37	5.518919e+001	55	8.092650e+000	8.154300e+000	0	0	0	0	0	0	0	0	9.65597	7.68111	1	0.00125253	1	0	78.6182	8.09265	1	0	78.6182	56.9804	56.9804	50.5922	0.88696	55.1892	8.09265	0	23.6602	0	0
DATA	666	8	71	unmapped	0		0	GGATCTTCAACATGCCATCCATGTCTATTATACTTCTGCTTTATCAATAACCGGTGCTCC	525	0	CUST_2770_PI248252247	CUST_2770_PI248252247	CUST_2770_PI248252247	Unknown	11648.4	257.878	0	1	3.397561e+002	3.503541e+001	2	1	60	3.814167e+002	373.5	5.338421e+001	5.226165e+001	28	5.535714e+001	54.5	1.043219e+001	9.636900e+000	0	0	0	0	0	0	0	0	302.734	31.2177	1	1.44201e-132	1	1	78.6831	10.4322	1	0	78.6831	48.5334	48.5334	343.735	0.891032	55.3571	10.4322	0	316.845	0	0
DATA	667	8	72	unmapped	0		0	CACGTTCACCGTATCCAGGAGCGTCAACAACAACTAACTTCGGAGCATCCTTATTATTCA	527	0	CUST_193100_PI248252247	CUST_193100_PI248252247	CUST_193100_PI248252247	Unknown	11673.6	258.573	0	1	1.741397e+001	8.688309e+000	0	0	64	9.442188e+001	92.5	1.780744e+001	1.871782e+001	26	5.246154e+001	52	6.457435e+000	5.745075e+000	0	0	0	0	0	0	0	0	15.5894	7.778	1	4.10355e-007	1	0	78.8324	6.45743	1	0	78.8324	57.5363	57.5363	56.7399	0.895226	52.4615	6.45743	0	29.8854	0	0
DATA	668	8	73	unmapped	0		0	AAGCGAAACAGAAACAGAGTCGGAATAGCTGAGGTCACATTCTATTTTGGGGCCTGCTTT	529	0	CUST_19742_PI248252247	CUST_19742_PI248252247	CUST_19742_PI248252247	Unknown	11699.3	258.5	0	1	8.662101e+000	8.513418e+000	1	0	65	8.672308e+001	85	1.356179e+001	1.260210e+001	31	5.290323e+001	53	6.368437e+000	6.301050e+000	0	0	0	0	0	0	0	0	7.7937	7.65992	1	0.00875891	1	0	78.9294	6.36844	1	0	78.9294	57.5363	57.5363	49.0411	0.899747	52.9032	6.36844	0	22.2335	1	0
DATA	669	8	74	unmapped	0		0	AGGCTCCGTCGTAAGAGGAGAAAGATGAGGGCTCGTTCCAAGTAATCCTGGAGCGATTAT	531	0	CUST_132937_PI248252247	CUST_132937_PI248252247	CUST_132937_PI248252247	Unknown	11724.5	258.648	0	1	9.200589e+004	9.200593e+003	0	0	66	8.328844e+004	81066.5	1.195412e+004	1.251760e+004	24	5.137500e+001	51.5	8.666841e+000	8.710275e+000	0	0	1	0	0	0	0	0	83209.5	8320.95	1	0	1	1	78.9885	8.66684	1	0	78.9885	57.5363	57.5363	83250.8	0.904393	51.375	8.66684	0	83224	0	0
DATA	670	8	75	unmapped	0		0	CATACCGTGATGCCGAATCTATCCTTATGGTATGATTACGATCTAATTGAGACGCTAAAG	533	0	CUST_96935_PI248252247	CUST_96935_PI248252247	CUST_96935_PI248252247	Unknown	11749.6	258.662	0	1	1.436979e+002	1.663502e+001	2	1	61	2.097049e+002	211	2.454815e+001	2.446290e+001	31	5.290323e+001	52	7.875510e+000	8.895600e+000	0	0	0	0	0	0	0	0	130.661	15.1258	1	7.98834e-084	1	1	79.0443	7.87551	1	0	79.0443	48.8603	48.8603	172.023	0.909273	52.9032	7.87551	0	145.317	0	0
DATA	671	8	76	unmapped	0		0	AGTTTTGAGGATCCTGATAACTCTTTTACTCGGCCGGCAAGAGCTTTTCTTCTTTGCGCA	535	0	CUST_122397_PI248252247	CUST_122397_PI248252247	CUST_122397_PI248252247	Unknown	11775.5	258.648	0	1	1.559269e+001	8.476195e+000	0	0	66	9.339394e+001	94	1.856455e+001	1.982977e+001	27	5.418519e+001	53	1.130363e+001	1.186080e+001	0	0	0	0	0	0	0	0	14.2613	7.75247	1	3.06664e-006	1	0	79.1326	11.3036	1	0	79.1326	57.5363	57.5363	55.7119	0.914617	54.1852	11.3036	0	29.0656	0	0
DATA	672	8	77	unmapped	0		0	TTCGAGCAAATTTGTTCTTGTTGTTGAGTCTCTCAACCAGAAGACTGGTCTTGGCTCTAA	537	0	CUST_64947_PI248252247	CUST_64947_PI248252247	CUST_64947_PI248252247	Unknown	11800.6	258.973	0	1	2.936980e+004	2.936992e+003	0	0	65	2.710109e+004	26314.9	3.818111e+003	4.615074e+003	28	5.139286e+001	51	8.862486e+000	8.710275e+000	0	0	1	0	0	0	0	0	27021.8	2702.2	1	0	1	1	79.2471	8.86249	1	0	79.2471	48.5334	48.5334	27063.4	0.920055	51.3929	8.86249	0	27036.8	0	0
DATA	673	8	78	unmapped	0		0	TACACCTTCTAGTACGAATCCCATACGATCCGCCAACTTAAGAGAAGCTAAGTTTAACGG	539	0	CUST_37338_PI248252247	CUST_37338_PI248252247	CUST_37338_PI248252247	Unknown	11826.4	259.029	0	1	5.708788e+001	1.001523e+001	1	0	62	1.321613e+002	132	2.349202e+001	2.353628e+001	31	5.083871e+001	50	6.164937e+000	5.930400e+000	0	0	0	0	0	0	0	0	52.8649	9.27437	1	4.07896e-038	1	1	79.2964	6.16494	1	0	79.2964	47.5395	47.5395	94.4793	0.926027	50.8387	6.16494	0	67.9598	0	0
DATA	674	8	79		66	Structural	0		1	1	DarkCorner	DarkCorner	DarkCorner		11851.2	259.161	8.21287	1	8.212866e+000	8.175375e+000	0	0	66	7.228788e+001	73	1.242301e+001	1.241677e+001	39	5.258974e+001	52	5.959150e+000	5.189100e+000	0	0	0	0	0	0	0	0	-7.03544	7.62017	0	0.0177067	1	0	79.3233	5.95915	1	0	79.3233	45.1352	45.1352	34.6059	0.932088	52.5897	5.95915	0	8.15488	0	0
DATA	675	8	80		66	Structural	0		1	1	DarkCorner	DarkCorner	DarkCorner		11877.3	259.194	8.15341	1	8.153412e+000	8.116192e+000	0	0	65	7.775385e+001	79	1.242104e+001	1.408470e+001	39	5.158974e+001	51	7.047650e+000	7.042350e+000	0	0	0	0	0	0	0	0	-1.76133	7.62017	0	0.548849	1	0	79.5152	7.04765	1	0	79.5152	45.835	45.835	40.0718	0.938885	51.5897	7.04765	0	13.6983	0	0
DATA	676	8	81		66	Structural	0		1	1	DarkCorner	DarkCorner	DarkCorner		11902.9	259.566	8.09284	1	8.092842e+000	8.055899e+000	2	0	61	6.770492e+001	66	9.747383e+000	8.895600e+000	35	5.042857e+001	51	6.607864e+000	5.559750e+000	0	0	0	0	0	0	0	0	-11.9839	7.62017	0	7.32524e-005	1	0	79.6889	6.60786	1	0	79.6889	49.8279	49.8279	30.0229	0.945912	50.4286	6.60786	0	3.72655	0	0
DATA	677	8	82		66	Structural	0		1	1	DarkCorner	DarkCorner	DarkCorner		11927.5	259.462	8.03105	1	8.031049e+000	7.994388e+000	0	0	65	6.806154e+001	68	1.083235e+001	1.186080e+001	33	5.281818e+001	53	7.430741e+000	7.413000e+000	0	0	0	0	0	0	0	0	-11.6913	7.62017	0	0.000107158	1	0	79.7528	7.43074	1	0	79.7528	50.4627	50.4627	30.3795	0.95319	52.8182	7.43074	0	4.16575	0	0
DATA	678	8	83		66	Structural	0		1	1	DarkCorner	DarkCorner	DarkCorner		11953.2	259.448	7.96372	1	7.963722e+000	7.927368e+000	1	0	64	7.078125e+001	71.5	1.072228e+001	1.037820e+001	34	5.170588e+001	52.5	6.176836e+000	7.413000e+000	0	0	0	0	0	0	0	0	-9.08244	7.62017	0	0.00235425	1	0	79.8637	6.17684	1	0	79.8637	52.6241	52.6241	33.0992	0.961249	51.7059	6.17684	0	6.97495	0	0
DATA	679	8	84		66	Structural	0		1	1	DarkCorner	DarkCorner	DarkCorner		11978.2	259.32	7.89476	1	7.894759e+000	7.866066e+000	4	0	61	8.324590e+001	81	1.429062e+001	1.408470e+001	26	4.950000e+001	49	6.531462e+000	7.042350e+000	0	0	0	0	0	0	0	0	3.29565	7.62729	0	0.262763	1	0	79.9502	6.53146	1	0	79.9502	39.8942	39.8942	45.5639	0.969645	49.5	6.53146	0	19.532	0	0
DATA	680	8	85		66	Structural	0		1	1	DarkCorner	DarkCorner	DarkCorner		12004.3	258.873	0	1	1.156065e+001	7.868515e+000	1	0	64	9.137500e+001	91.5	1.487141e+001	1.464068e+001	393	5.468193e+001	54	7.142365e+000	6.671700e+000	0	0	0	0	0	1	0	0	11.3186	7.70377	1	0.000172302	1	0	80.0564	7.14236	1	0	80.0564	47.5395	47.5395	53.693	0.979063	54.6819	7.14236	0	27.7647	0	0
DATA	681	9	1		66	Structural	0		1	1	DarkCorner	DarkCorner	DarkCorner		9857.09	261.353	0	1	2.394578e+001	9.788553e+000	0	2	62	9.488710e+001	94.5	1.419548e+001	1.334340e+001	396	5.652525e+001	56	7.944546e+000	8.339625e+000	0	0	0	0	0	1	0	0	19.2254	7.85895	1	1.00159e-009	1	0	75.6617	7.94455	1	0	75.6617	45.835	45.835	57.2051	0.802872	56.5253	7.94455	0	38.1643	0	0
DATA	682	9	2		66	Structural	0		1	1	DarkCorner	DarkCorner	DarkCorner		9883.38	261.063	9.62177	1	9.621769e+000	9.577846e+000	0	0	64	7.189063e+001	71.5	1.047767e+001	9.636900e+000	33	5.196970e+001	52	5.479991e+000	5.930400e+000	0	0	0	0	0	0	0	0	-3.80918	7.62017	0	0.195874	1	0	75.6998	5.47999	1	0	75.6998	45.1352	45.1352	34.2086	0.795604	51.9697	5.47999	0	14.9011	0	0
DATA	683	9	3		66	Structural	0		1	1	DarkCorner	DarkCorner	DarkCorner		9908.87	261.188	9.69908	1	9.699080e+000	9.654804e+000	2	1	63	6.769841e+001	66	9.350927e+000	8.154300e+000	35	5.051429e+001	51	5.548563e+000	5.930400e+000	0	0	0	0	0	0	0	0	-8.01196	7.62017	0	0.00708426	1	0	75.7104	5.54856	1	0	75.7104	46.5243	46.5243	30.0164	0.789262	50.5143	5.54856	0	10.4506	0	0
DATA	684	9	4		66	Structural	0		1	1	DarkCorner	DarkCorner	DarkCorner		9933.79	261.677	9.76784	1	9.767844e+000	9.723255e+000	2	0	63	6.704762e+001	66	9.343669e+000	1.000755e+001	35	5.108571e+001	50	5.837865e+000	6.301050e+000	0	0	0	0	0	0	0	0	-8.68568	7.62017	0	0.00358314	1	0	75.7333	5.83787	1	0	75.7333	44.4243	44.4243	29.3656	0.783706	51.0857	5.83787	0	9.54795	0	0
DATA	685	9	5		66	Structural	0		1	1	DarkCorner	DarkCorner	DarkCorner		9959.49	261.286	9.83213	1	9.832132e+000	9.787249e+000	1	0	66	6.942424e+001	69.5	9.741364e+000	1.037820e+001	28	5.028571e+001	49.5	7.086017e+000	7.783650e+000	0	0	0	0	0	0	0	0	-6.31813	7.62017	0	0.0328378	1	0	75.7424	7.08602	1	0	75.7424	47.2035	47.2035	31.7422	0.778581	50.2857	7.08602	0	11.6779	0	0
DATA	686	9	6		66	Structural	0		1	1	DarkCorner	DarkCorner	DarkCorner		9985.11	261.377	9.8895	1	9.889504e+000	9.844359e+000	0	0	64	7.026563e+001	69.5	1.165543e+001	1.204613e+001	30	5.413333e+001	53	8.148337e+000	8.710275e+000	0	0	0	0	0	0	0	0	-5.50251	7.62017	0	0.0625666	1	0	75.7681	8.14834	1	0	75.7681	41.0736	41.0736	32.5836	0.774065	54.1333	8.14834	0	12.273	0	0
DATA	687	9	7		66	Structural	0		1	1	DarkCorner	DarkCorner	DarkCorner		10009.9	261.185	9.93903	1	9.939031e+000	9.893660e+000	2	0	64	6.707813e+001	68	8.778228e+000	8.895600e+000	31	5.012903e+001	49	7.255995e+000	8.524950e+000	0	0	0	0	0	0	0	0	-8.70112	7.62017	0	0.00352596	1	0	75.7792	7.25599	1	0	75.7792	53.8203	53.8203	29.3961	0.770208	50.129	7.25599	0	8.85406	0	0
DATA	688	9	8	unmapped	0		0	TGGTGGATAACGTAAGGAAAACCAAAGCAAGCAGAATAACATATGGAAATGCTAGGGAAG	541	0	CUST_186322_PI248252247	CUST_186322_PI248252247	CUST_186322_PI248252247	Unknown	10035.5	261.5	9.9838	0	9.983802e+000	9.938226e+000	1	0	67	7.095522e+001	71	1.252686e+001	1.223145e+001	28	5.164286e+001	51.5	6.756146e+000	7.042350e+000	0	0	0	0	0	0	0	0	-4.84065	7.62017	0	0.100884	1	0	75.7959	6.75615	1	0	75.7959	65	65	33.2732	0.766754	51.6429	6.75615	0	12.4915	1	0
DATA	689	9	9	unmapped	0		0	AGGTGTTCATAGTGAAGTCGTTGATGCATCATCTTGCCATGGTAGTGGTGAACTGCTCTT	543	0	CUST_134926_PI248252247	CUST_134926_PI248252247	CUST_134926_PI248252247	Unknown	10061.1	261.5	10.0228	0	1.002282e+001	9.977070e+000	0	0	64	7.301563e+001	71.5	1.148704e+001	1.130482e+001	31	5.535484e+001	54	9.428851e+000	9.636900e+000	0	0	0	0	0	0	0	0	-2.8067	7.62017	0	0.339916	1	0	75.8223	9.42885	1	0	75.8223	65	65	35.3336	0.763768	55.3548	9.42885	0	14.3196	1	0
DATA	690	9	10		1028	E1A	0		44	1	(+)E1A_r60_3	E1A_r60_3	E1A_r60_3		10086.5	261.5	10.0559	0	1.005589e+001	1.000999e+001	0	0	68	7.075000e+001	72	1.109710e+001	1.111950e+001	28	5.550000e+001	55	5.815051e+000	4.633125e+000	0	0	0	0	0	0	0	0	-5.09853	7.62017	0	0.0841562	1	0	75.8485	5.81505	1	0	75.8485	65	65	33.068	0.761257	55.5	5.81505	0	11.8278	1	0
DATA	691	9	11	unmapped	0		0	ATTATCATCAGCGAGAAAATTATTCAGGTCAAACTTCTCCGGGGCATCGAAGTTGTCCGG	545	0	CUST_176061_PI248252247	CUST_176061_PI248252247	CUST_176061_PI248252247	Unknown	10111.6	261.573	10.0832	1	1.008323e+001	1.005142e+001	0	0	64	7.993750e+001	80	1.099765e+001	1.130482e+001	32	5.593750e+001	55	8.794931e+000	8.154300e+000	0	0	0	0	0	0	0	0	4.058	7.63097	0	0.168414	1	0	75.8795	8.79493	1	0	75.8795	57.5363	57.5363	42.2555	0.759193	55.9375	8.79493	0	20.7955	1	0
DATA	692	9	12	unmapped	0		0	CATTCATTCATGCATCGATTACGGTAATTATGAAGGGGTATGATTACTGTCCGTAGCTAC	547	0	CUST_11028_PI248252247	CUST_11028_PI248252247	CUST_11028_PI248252247	Unknown	10137.1	261.942	10.1056	1	1.010560e+001	1.005947e+001	1	0	65	7.424615e+001	75	1.036525e+001	1.260210e+001	29	5.413793e+001	53	6.277648e+000	6.671700e+000	0	0	0	0	0	0	0	0	-1.6697	7.62017	0	0.569806	1	0	75.9159	6.27765	1	0	75.9159	46.8651	46.8651	36.5642	0.757512	54.1379	6.27765	0	14.8818	1	0
DATA	693	9	13	unmapped	0		0	GACGCATTTACAACGCCTCCGATTTCACGCGGAGCCATAGCAGCTGTTCCTAAGATGTGA	549	0	CUST_210284_PI248252247	CUST_210284_PI248252247	CUST_210284_PI248252247	Unknown	10162.5	261.648	10.1237	0	1.012369e+001	1.007808e+001	1	0	65	7.678462e+001	76	1.061322e+001	1.111950e+001	24	5.354167e+001	53	8.209110e+000	1.019287e+001	0	0	0	0	0	0	0	0	0.831409	7.62062	0	0.777083	1	0	75.9532	8.20911	1	0	75.9532	65	65	39.1026	0.756158	53.5417	8.20911	0	17.2099	1	0
DATA	694	9	14	unmapped	0		0	GCTGCGAGGATTTGTTGCACGGCCATCATCGAAGTCGGTAATAACTTTCCACTTTTCAAT	551	0	CUST_152535_PI248252247	CUST_152535_PI248252247	CUST_152535_PI248252247	Unknown	10188	261.681	0	1	1.990751e+002	2.231881e+001	2	0	63	2.263333e+002	225	3.444772e+001	3.484110e+001	26	5.519231e+001	54	7.020081e+000	6.486375e+000	0	0	0	0	0	0	0	0	150.337	16.8546	1	9.37259e-092	1	1	75.9968	7.02008	1	0	75.9968	58.0869	58.0869	188.651	0.755175	55.1923	7.02008	0	166.548	0	0
DATA	695	9	15	unmapped	0		0	GGTGGTACGGTCGGCGACATTGAATCTGTCCCTTTTGTCGAAGCCATGCGTCAATTCCAG	553	0	CUST_139439_PI248252247	CUST_139439_PI248252247	CUST_139439_PI248252247	Unknown	10213.6	261.693	0	1	8.365350e+002	8.426094e+001	0	0	65	7.072154e+002	702	9.813328e+001	1.193493e+002	32	5.540625e+001	55	5.314978e+000	5.189100e+000	0	0	0	0	0	0	0	0	631.179	63.5762	1	2.61977e-176	1	1	76.0367	5.31498	1	0	76.0367	47.8731	47.8731	669.533	0.754516	55.4063	5.31498	0	647.224	0	0
DATA	696	9	16	unmapped	0		0	AGAGATTGATTCGATGTATCCGCGCTACAATGCATCGTGTTGCGTCTATCTAAGCTGTAT	555	0	CUST_150007_PI248252247	CUST_150007_PI248252247	CUST_150007_PI248252247	Unknown	10239.1	261.987	0	1	1.666732e+003	1.669792e+002	0	0	67	1.333119e+003	1342	1.938787e+002	2.338801e+002	37	5.345946e+001	53	8.836775e+000	9.636900e+000	0	0	0	0	0	0	0	0	1257.05	125.935	1	1.56627e-217	1	1	76.0725	8.83677	1	0	76.0725	48.5334	48.5334	1295.44	0.754198	53.4595	8.83677	0	1272.92	0	0
DATA	697	9	17	unmapped	0		0	TCACGTAGTCGCAGCCGCAGCCCTAAACGGAAACAGCGTCGTTCACGCTCCCGCTCAAGA	557	0	CUST_108844_PI248252247	CUST_108844_PI248252247	CUST_108844_PI248252247	Unknown	10264.4	262.427	0	1	8.892560e+002	8.949776e+001	0	1	63	7.467778e+002	746	1.077264e+002	1.223145e+002	40	5.275000e+001	52	8.992162e+000	9.266250e+000	0	0	0	0	0	0	0	0	670.667	67.4982	1	6.18655e-180	1	1	76.1111	8.99216	1	0	76.1111	57.5363	57.5363	709.096	0.754189	52.75	8.99216	0	686.383	0	0
DATA	698	9	18	unmapped	0		0	ATACACCTCGCCTGTCACGGAATACAAAGTCAGACCAATCCGATGGAAAATGCATTCATA	559	0	CUST_61195_PI248252247	CUST_61195_PI248252247	CUST_61195_PI248252247	Unknown	10289.6	262.266	0	1	2.129906e+003	2.132300e+002	0	0	66	1.682894e+003	1645.5	2.910271e+002	3.461871e+002	23	5.286957e+001	52	6.552615e+000	8.154300e+000	0	0	0	0	0	0	0	0	1606.74	160.855	1	3.11425e-232	1	1	76.1492	6.55261	1	0	76.1492	50.7771	50.7771	1645.21	0.754374	52.8696	6.55261	0	1622.31	0	0
DATA	699	9	19	unmapped	0		0	GTGTACAAAGTTAATTGAGATTCCTTTTCTGCCAAAGCGACCAGTTCGACCAATGCGGTG	561	0	CUST_103479_PI248252247	CUST_103479_PI248252247	CUST_103479_PI248252247	Unknown	10315	262.455	0	1	5.057370e+001	1.129090e+001	1	0	61	1.143607e+002	117	1.618542e+001	1.779120e+001	29	5.172414e+001	51	8.154300e+000	7.413000e+000	0	0	0	0	0	0	0	0	38.1757	8.52296	1	8.55668e-026	1	1	76.185	8.1543	1	0	76.185	55.8519	55.8519	76.6787	0.754852	51.7241	8.1543	0	53.5873	0	0
DATA	700	9	20	unmapped	0		0	CGTCTTTGGGCTTTTATCTATTTCCATTAGCATACACAGTTCTGTCTCCCAAGTACTTTT	563	0	CUST_99899_PI248252247	CUST_99899_PI248252247	CUST_99899_PI248252247	Unknown	10340.6	262.43	0	1	8.383532e+003	8.384139e+002	0	0	64	6.410344e+003	6233	1.158100e+003	1.386787e+003	28	5.110714e+001	50	7.289461e+000	7.598325e+000	0	0	0	0	0	0	0	0	6334.12	633.458	1	1.96831e-314	1	1	76.2236	7.28946	1	0	76.2236	50.4627	50.4627	6372.66	0.755543	51.1071	7.28946	0	6349.39	0	0
DATA	701	9	21	unmapped	0		0	GATGAAAATGCAATGGACGAAAACTAGACTCTTTGTCCTTGAAACAAGAGTATGTACAGC	565	0	CUST_58481_PI248252247	CUST_58481_PI248252247	CUST_58481_PI248252247	Unknown	10365.7	262.4	0	1	6.793636e+002	6.867919e+001	0	0	65	5.901538e+002	573	8.843310e+001	1.074885e+002	35	5.291429e+001	54	6.652604e+000	7.042350e+000	0	0	0	0	0	0	0	0	513.891	51.951	1	4.94531e-164	1	1	76.2625	6.6526	1	0	76.2625	50.7771	50.7771	552.472	0.75643	52.9143	6.6526	0	529.019	0	0
DATA	702	9	22	unmapped	0		0	AAATCTCAACATCTCTAGGGATTCTCACCGCTGATGCACTGCATTCATGATCCATGACGT	567	0	CUST_114407_PI248252247	CUST_114407_PI248252247	CUST_114407_PI248252247	Unknown	10391.3	262.5	0	0	3.929805e+001	1.079924e+001	0	0	66	1.060758e+002	106	1.428104e+001	1.445535e+001	29	5.382759e+001	53	7.211444e+000	6.671700e+000	0	0	0	0	0	0	0	0	29.7706	8.18107	1	1.91301e-018	1	0	76.3051	7.21144	1	0	76.3051	65	65	68.3938	0.75756	53.8276	7.21144	0	44.7639	0	0
DATA	703	9	23	unmapped	0		0	GGGAGATTACATTGTACAATTGACAAGGTCAATGGGGTTGTTGAGACAACACGACCATCT	569	0	CUST_10188_PI248252247	CUST_10188_PI248252247	CUST_10188_PI248252247	Unknown	10416.6	262.267	0	1	1.226737e+004	1.226778e+003	0	0	66	9.384924e+003	9147	1.614278e+003	1.885311e+003	23	5.656522e+001	57	7.241459e+000	8.895600e+000	0	0	0	0	0	0	0	0	9308.57	930.889	1	0	1	1	76.3506	7.24146	1	0	76.3506	49.1849	49.1849	9347.24	0.758808	56.5652	7.24146	0	9323.45	0	0
DATA	704	9	24	unmapped	0		0	ATTCTACACCTCGGACCTGCAACCATAATGTCAAAAGCCGACTTCTTGCGTGAATACAAG	571	0	CUST_77692_PI248252247	CUST_77692_PI248252247	CUST_77692_PI248252247	Unknown	10442	262.545	0	1	2.365420e+002	2.568988e+001	0	0	62	2.562419e+002	255.5	3.506840e+001	3.799162e+001	29	5.341379e+001	54	8.157018e+000	1.037820e+001	0	0	0	0	0	0	0	0	179.846	19.5323	1	4.79234e-102	1	1	76.3961	8.15702	1	0	76.3961	55.8519	55.8519	218.56	0.760312	53.4138	8.15702	0	194.594	0	0
DATA	705	9	25	unmapped	0		0	ATTTACGGACATTTATTCCACGAACGTTGGTGTATACTGATAATCCCGTGGAATTTCATT	573	0	CUST_117396_PI248252247	CUST_117396_PI248252247	CUST_117396_PI248252247	Unknown	10467.6	262.74	0	1	2.596294e+004	2.596313e+003	0	0	66	1.985952e+004	18935	2.833639e+003	3.470211e+003	30	5.346667e+001	52	7.771448e+000	7.783650e+000	0	0	0	0	0	0	0	0	19783.1	1978.32	1	0	1	1	76.4505	7.77145	1	0	76.4505	49.5074	49.5074	19821.8	0.761973	53.4667	7.77145	0	19797.7	0	0
DATA	706	9	26	unmapped	0		0	GTGGGCAATCTCGGCAGCATAGCTTTTGTTGTGCATGAGCAGAAGCTCAAGTTCCCTGGC	575	0	CUST_99959_PI248252247	CUST_99959_PI248252247	CUST_99959_PI248252247	Unknown	10492.8	262.455	0	1	5.991344e+002	6.073865e+001	0	0	66	5.340606e+002	516.5	8.780361e+001	9.859290e+001	31	5.529032e+001	56	7.996639e+000	9.266250e+000	0	0	0	0	0	0	0	0	457.551	46.3853	1	4.16001e-157	1	1	76.51	7.99664	1	0	76.51	49.8279	49.8279	496.379	0.763686	55.2903	7.99664	0	472.094	0	0
DATA	707	9	27	unmapped	0		0	CTACTCACTTTTAACGCCATGTCTGACGACGAGCATCACGAGCAGAACTTCGACCAGGCC	577	0	CUST_28719_PI248252247	CUST_28719_PI248252247	CUST_28719_PI248252247	Unknown	10518.3	262.41	0	1	6.590079e+003	6.590831e+002	0	0	65	5.121846e+003	4859	8.616421e+002	1.017064e+003	31	5.180645e+001	50	8.518292e+000	9.636900e+000	0	0	0	0	0	0	0	0	5045.27	504.584	1	8.47743e-301	1	1	76.5776	8.51829	1	0	76.5776	50.1463	50.1463	5084.16	0.765585	51.8065	8.51829	0	5059.73	0	0
DATA	708	9	28	unmapped	0		0	TCATTCCTGGTTGCGGGCTCACGATGCTACCAGCAGATTAATTCACAACATGAATTTGTT	579	0	CUST_116908_PI248252247	CUST_116908_PI248252247	CUST_116908_PI248252247	Unknown	10543.6	262.835	0	1	6.140185e+003	6.140987e+002	0	0	65	4.790262e+003	4550	7.565276e+002	8.428581e+002	26	5.369231e+001	53	1.003900e+001	1.149015e+001	0	0	0	0	0	0	0	0	4713.62	471.424	1	1.00718e-296	1	1	76.6371	10.039	1	0	76.6371	50.1463	50.1463	4752.58	0.767668	53.6923	10.039	0	4727.99	0	0
DATA	709	9	29	unmapped	0		0	TCTTTTTGATCAATCTATTCCGGAACAATGGTGGAGGCGGATGTTTCATCGCGCAGTTAA	581	0	CUST_88612_PI248252247	CUST_88612_PI248252247	CUST_88612_PI248252247	Unknown	10568.8	262.726	0	1	6.886633e+001	1.205916e+001	3	4	58	1.297069e+002	129	1.458070e+001	1.149015e+001	34	5.511765e+001	54	9.324990e+000	8.710275e+000	0	0	0	0	0	0	0	0	53.0107	9.28269	1	3.1202e-038	1	1	76.6962	9.32499	1	0	76.6962	47.5395	47.5395	92.0249	0.769763	55.1176	9.32499	0	67.2911	0	0
DATA	710	9	30	unmapped	0		0	TCCACCGTTTTTCATGCCGTACACTATTTACTCTAATACATATCACTCACATTTCACATG	583	0	CUST_28592_PI248252247	CUST_28592_PI248252247	CUST_28592_PI248252247	Unknown	10594.7	262.676	0	1	1.526151e+004	1.526183e+003	0	0	64	1.185897e+004	11245	2.248812e+003	2.640140e+003	26	5.442308e+001	52	7.574553e+000	8.524950e+000	0	0	0	0	0	0	0	0	11782.2	1178.25	1	0	1	1	76.7338	7.57455	1	0	76.7338	47.5395	47.5395	11821.3	0.772023	54.4231	7.57455	0	11796.4	0	0
DATA	711	9	31	unmapped	0		0	ACATTATCGAATGCATGGCCAACTCGGACAACGTTATCCGCGCCGGCCTCACGCCCAAGC	585	0	CUST_19435_PI248252247	CUST_19435_PI248252247	CUST_19435_PI248252247	Unknown	10619.5	262.507	0	1	2.946091e+003	2.947734e+002	1	1	66	2.357803e+003	2396	2.839061e+002	2.679799e+002	24	5.375000e+001	54.5	6.529199e+000	5.559750e+000	0	0	0	0	0	0	0	0	2281.04	228.231	1	3.15257e-253	1	1	76.7669	6.5292	1	0	76.7669	47.8731	47.8731	2320.12	0.774259	53.75	6.5292	0	2295.11	0	0
DATA	712	9	32	unmapped	0		0	TAATATTTGCCTCTCGTGCCGTCTTCTCGTCGACCAGTTGACGACCAGAGAAAATCAACC	587	0	CUST_87593_PI248252247	CUST_87593_PI248252247	CUST_87593_PI248252247	Unknown	10645.4	263.427	0	1	3.559390e+002	3.692074e+001	0	2	62	3.533387e+002	350	3.924323e+001	4.132748e+001	30	5.183333e+001	51.5	7.206718e+000	7.783650e+000	0	0	0	0	0	0	0	0	276.515	28.6823	1	3.25684e-127	1	1	76.8238	7.20672	1	0	76.8238	57.5363	57.5363	315.657	0.77686	51.8333	7.20672	0	290.506	0	0
DATA	713	9	33	unmapped	0		0	CCCATCTTTTCTTTATCGGCCTTTTTCTTCGCAACGTTGCGCTCTTGCTCCTCTCTTCTC	589	0	CUST_41965_PI248252247	CUST_41965_PI248252247	CUST_41965_PI248252247	Unknown	10670.6	263.427	0	1	1.221660e+002	1.564793e+001	1	0	63	1.720794e+002	173	2.556037e+001	2.631615e+001	23	5.756522e+001	58	8.706456e+000	8.524950e+000	0	0	0	0	0	0	0	0	95.2045	12.1945	1	1.64478e-066	1	1	76.8749	8.70646	1	0	76.8749	57.5363	57.5363	134.397	0.779304	57.5652	8.70646	0	109.12	0	0
DATA	714	9	34	unmapped	0		0	AAGTATATCCGTATCATCTTTTTCATTACCCGAGCACTAATGGGGATTGTGTCCCAAGTT	591	0	CUST_130650_PI248252247	CUST_130650_PI248252247	CUST_130650_PI248252247	Unknown	10696.2	263.455	0	1	4.435605e+003	4.436676e+002	0	0	65	3.544846e+003	3402	6.230437e+002	7.457478e+002	31	5.580645e+001	54	6.670429e+000	7.413000e+000	0	0	0	0	0	0	0	0	3468.02	346.886	1	2.47467e-278	1	1	76.8277	6.67043	1	0	76.8277	49.8279	49.8279	3507.16	0.781859	55.8065	6.67043	0	3481.76	0	0
DATA	715	9	35	unmapped	0		0	GAATCGACTTCCTAAGTAAGACTATGTACCTCGAGGATAGAACAGTAAGACTGCAGCTGT	593	0	CUST_37658_PI248252247	CUST_37658_PI248252247	CUST_37658_PI248252247	Unknown	10721.6	263.532	0	1	2.083065e+003	2.085329e+002	0	0	64	1.710922e+003	1653	2.618154e+002	2.626055e+002	28	5.142857e+001	51.5	7.776644e+000	7.968975e+000	0	0	0	0	0	0	0	0	1634.06	163.583	1	3.04544e-233	1	1	76.8662	7.77664	1	0	76.8662	49.8279	49.8279	1673.24	0.784448	51.4286	7.77664	0	1647.72	0	0
DATA	716	9	36	unmapped	0		0	ATTTCCGAGATACACACAGCGGGCTTCGCCTCCGCTGCTAACAAATCTTACCTCTCTCAT	595	0	CUST_76752_PI248252247	CUST_76752_PI248252247	CUST_76752_PI248252247	Unknown	10747	263.455	0	1	6.106233e+002	6.182511e+001	0	0	62	5.574839e+002	554.5	7.667725e+001	9.025327e+001	28	5.035714e+001	52	6.859512e+000	8.154300e+000	0	0	0	0	0	0	0	0	480.599	48.6603	1	4.88985e-160	1	1	76.8845	6.85951	1	0	76.8845	49.1849	49.1849	519.802	0.787064	50.3571	6.85951	0	494.166	0	0
DATA	717	9	37	unmapped	0		0	CGGCTCCAACAGAGGATCTGGCTCGGGCTCCTTGACACCAAATCGCTTGCAGAGCAGCTT	597	0	CUST_52264_PI248252247	CUST_52264_PI248252247	CUST_52264_PI248252247	Unknown	10772.3	263.5	0	1	3.464945e+001	1.025241e+001	0	0	66	1.043030e+002	105	2.047135e+001	2.168302e+001	23	5.321739e+001	53	8.696690e+000	7.783650e+000	0	0	0	0	0	0	0	0	27.3635	8.09658	1	2.29665e-016	1	0	76.9395	8.69669	1	0	76.9395	57.5363	57.5363	66.621	0.789725	53.2174	8.69669	0	40.8741	0	0
DATA	718	9	38	unmapped	0		0	AACTACGACGGCTGCTCACGTTTTCTATTAACATACGTTATCATGTCTGGTCTCAGCGGA	599	0	CUST_101378_PI248252247	CUST_101378_PI248252247	CUST_101378_PI248252247	Unknown	10797.5	263.5	0	1	6.166658e+002	6.241191e+001	0	0	68	5.655294e+002	546	1.215344e+002	1.276889e+002	25	5.304000e+001	51	9.062193e+000	8.895600e+000	0	0	0	0	0	0	0	0	488.641	49.4547	1	5.00947e-161	1	1	76.8889	9.06219	1	0	76.8889	57.5363	57.5363	527.847	0.792391	53.04	9.06219	0	501.995	0	0
DATA	719	9	39	unmapped	0		0	TGCGTCACGGAATAATCGGGATTGACGTGAATAGGCCCATGCTCGAACAAAAGACCAGGA	601	0	CUST_138632_PI248252247	CUST_138632_PI248252247	CUST_138632_PI248252247	Unknown	10823	263.545	0	1	5.830121e+001	1.121766e+001	1	0	61	1.232295e+002	122	2.136383e+001	2.223900e+001	40	5.105000e+001	50.5	7.431568e+000	8.339625e+000	0	0	0	0	0	0	0	0	46.3568	8.91945	1	8.58393e-033	1	1	76.8727	7.43157	1	0	76.8727	55.8519	55.8519	85.5475	0.795125	51.05	7.43157	0	59.5925	0	0
DATA	720	9	40	unmapped	0		0	ATGTAAATGACTGTCACAGCGTTTTTGGGTTGTCCATCTCTGGTGACTTGGCCAATCCAT	603	0	CUST_97446_PI248252247	CUST_97446_PI248252247	CUST_97446_PI248252247	Unknown	10848.4	263.573	0	1	4.019845e+001	1.036218e+001	0	0	64	1.089219e+002	106	1.776952e+001	1.982977e+001	30	5.106667e+001	50	7.002134e+000	7.598325e+000	0	0	0	0	0	0	0	0	32.073	8.26763	1	1.87266e-020	1	0	76.8489	7.00213	1	0	76.8489	57.5363	57.5363	71.2399	0.797866	51.0667	7.00213	0	45.1868	0	0
DATA	721	9	41	unmapped	0		0	TTGTACATCCCGTGTAACTGGAAATGGACACTGTTTTTTCTATCGATGACTGATGGTTCG	605	0	CUST_56881_PI248252247	CUST_56881_PI248252247	CUST_56881_PI248252247	Unknown	10874.4	263.96	0	1	3.962136e+004	3.962148e+003	0	0	65	3.180360e+004	30787.5	5.288256e+003	7.256274e+003	33	5.327273e+001	53	6.751263e+000	5.189100e+000	0	0	1	0	0	0	0	0	31726.8	3172.69	1	0	1	1	76.8316	6.75126	1	0	76.8316	48.8603	48.8603	31765.9	0.800749	53.2727	6.75126	0	31739.8	0	0
DATA	722	9	42	unmapped	0		0	GTGCCAGCGGGGTTCTCTGCAAAGACAACAGCCATGCCAAGCGCAAGATGCCAATCGATG	607	0	CUST_153286_PI248252247	CUST_153286_PI248252247	CUST_153286_PI248252247	Unknown	10899.4	263.596	0	1	1.161325e+002	1.499444e+001	3	0	61	1.701311e+002	168	2.698239e+001	2.446290e+001	36	5.358333e+001	53	6.166152e+000	7.413000e+000	0	0	0	0	0	0	0	0	93.2996	12.0464	1	1.93102e-065	1	1	76.8315	6.16615	1	0	76.8315	57.8122	57.8122	132.449	0.80339	53.5833	6.16615	0	106.213	0	0
DATA	723	9	43	unmapped	0		0	ATGAAGCTCATGGACATCGATACAGACTCCCTTGGCATACCCGACACCGACTACGACGCG	609	0	CUST_43840_PI248252247	CUST_43840_PI248252247	CUST_43840_PI248252247	Unknown	10925.1	264.104	0	1	7.991955e+002	8.047644e+001	0	0	67	7.212388e+002	703	1.077163e+002	1.312101e+002	35	5.031429e+001	49	4.885582e+000	4.447800e+000	0	0	0	0	0	0	0	0	644.371	64.8861	1	1.521e-177	1	1	76.8682	4.88558	1	0	76.8682	46.8651	46.8651	683.557	0.806274	50.3143	4.88558	0	657.23	0	0
DATA	724	9	44	unmapped	0		0	CCTCCGGACTTCTTATAAGTCCAAAAGAACCATCCCGCGGTATACTGTTCGTAGAGTTGC	611	0	CUST_167451_PI248252247	CUST_167451_PI248252247	CUST_167451_PI248252247	Unknown	10950	264	9.46286	1	9.462864e+000	9.420044e+000	0	0	69	7.756522e+001	76	1.064878e+001	1.037820e+001	32	5.250000e+001	52	7.029890e+000	8.154300e+000	0	0	0	0	0	0	0	0	0.681437	7.62048	0	0.816489	1	0	76.8838	7.02989	1	0	76.8838	54.9904	54.9904	39.8832	0.808964	52.5	7.02989	0	13.4783	1	0
DATA	725	9	45	unmapped	0		0	ATTATCGAGTTTGAGCTATGGGCTGAAGACGCTACAACCTACGTGAACGAGTCTTGTTAC	613	0	CUST_123537_PI248252247	CUST_123537_PI248252247	CUST_123537_PI248252247	Unknown	10975.5	263.743	0	1	2.749834e+003	2.751436e+002	0	0	66	2.308894e+003	2182.5	4.264956e+002	5.150182e+002	28	5.221429e+001	52	6.646398e+000	7.042350e+000	0	0	0	0	0	0	0	0	2232.01	223.331	1	6.3156e-252	1	1	76.8794	6.6464	1	0	76.8794	47.2035	47.2035	2271.21	0.811691	52.2143	6.6464	0	2244.73	0	0
DATA	726	9	46	unmapped	0		0	CCGTGTATCATCGTCATCTGCGGACTCGAGCTCGCGTCCTCAGCAAGACAATCCATTCAA	615	0	CUST_157598_PI248252247	CUST_157598_PI248252247	CUST_157598_PI248252247	Unknown	11000.7	263.62	0	1	1.022932e+003	1.027202e+002	0	0	64	9.099531e+002	896	1.208125e+002	1.310248e+002	34	5.364706e+001	52	6.338351e+000	5.559750e+000	0	0	0	0	0	0	0	0	833.076	83.6554	1	6.64435e-193	1	1	76.8774	6.33835	1	0	76.8774	47.5395	47.5395	872.271	0.8144	53.6471	6.33835	0	845.722	0	0
DATA	727	9	47	unmapped	0		0	CTTGCGAGTTGTTTGAGTTTGAGCTTTGTGCTAATACGCTTAATGGATATGGATACCTTC	617	0	CUST_116027_PI248252247	CUST_116027_PI248252247	CUST_116027_PI248252247	Unknown	11026.5	263.743	0	1	8.475204e+003	8.475717e+002	0	0	66	7.002985e+003	6629	1.360258e+003	1.540607e+003	30	5.473333e+001	53.5	7.528948e+000	8.524950e+000	0	0	0	0	0	0	0	0	6926.1	692.652	1	8.7e-320	1	1	76.8862	7.52895	1	0	76.8862	47.2035	47.2035	6965.3	0.817219	54.7333	7.52895	0	6938.68	0	0
DATA	728	9	48	unmapped	0		0	CCATGTGCAGTCTAGGGGACAACCTTTTATTACATTCAGTATTACGACCTAATTTACGCT	619	0	CUST_140151_PI248252247	CUST_140151_PI248252247	CUST_140151_PI248252247	Unknown	11051.6	263.71	0	1	2.979067e+003	2.980516e+002	0	0	65	2.519538e+003	2394	4.028602e+002	4.091976e+002	28	4.914286e+001	47.5	5.147558e+000	4.818450e+000	0	0	0	0	0	0	0	0	2442.6	244.379	1	2.50099e-257	1	1	76.9371	5.14756	1	0	76.9371	46.8651	46.8651	2481.86	0.819922	49.1429	5.14756	0	2455.17	0	0
DATA	729	9	49	unmapped	0		0	AGGTGAGAAGAAAGAATGAGTGCAAGATGGTTGTTTCGTCTGACGTTTCTTCTGTATAGG	621	0	CUST_66778_PI248252247	CUST_66778_PI248252247	CUST_66778_PI248252247	Unknown	11076.9	264.5	9.30399	1	9.303994e+000	9.265789e+000	0	1	63	7.928571e+001	79	1.388365e+001	1.482600e+001	30	5.426667e+001	53.5	7.891214e+000	9.451575e+000	0	0	0	0	0	0	0	0	2.31324	7.62368	0	0.431305	1	0	76.9725	7.89121	1	0	76.9725	56.9804	56.9804	41.6037	0.822777	54.2667	7.89121	0	14.8558	1	0
DATA	730	9	50	unmapped	0		0	AGAAGGAGCGTGAGGCTAAGCAGCAGTAGAGGTCCCAGTCTTTTCTTTCTTTCTTTTCTG	623	0	CUST_33332_PI248252247	CUST_33332_PI248252247	CUST_33332_PI248252247	Unknown	11102.6	264.662	0	1	6.705633e+003	6.706268e+002	1	0	63	5.612937e+003	5374	9.448313e+002	9.121696e+002	20	5.275000e+001	54	8.836974e+000	8.710275e+000	0	0	0	0	0	0	0	0	5535.91	553.644	1	2.32487e-306	1	1	77.0222	8.83697	1	0	77.0222	49.8279	49.8279	5575.25	0.825562	52.75	8.83697	0	5548.45	0	0
DATA	731	9	51	unmapped	0		0	TGACTTGCCACCTAGAGACTTTTTGAACGCAATGATACGCTCCCTTATTTTACGTTCGCG	625	0	CUST_60933_PI248252247	CUST_60933_PI248252247	CUST_60933_PI248252247	Unknown	11127.7	264.5	0	1	3.976908e+001	1.002333e+001	0	0	66	1.100000e+002	112	1.693154e+001	1.816185e+001	34	5.364706e+001	52	8.584279e+000	8.524950e+000	0	0	0	0	0	0	0	0	32.9377	8.30156	1	3.27466e-021	1	0	77.0623	8.58428	1	0	77.0623	57.5363	57.5363	72.318	0.828224	53.6471	8.58428	0	45.4646	0	0
DATA	732	9	52	unmapped	0		0	TTGATCTCAAATCACTGACGGATGATGTGCTCTATGAGGCCTATCGAACTGAGAAGCTCA	627	0	CUST_172161_PI248252247	CUST_172161_PI248252247	CUST_172161_PI248252247	Unknown	11153.1	264.609	0	1	7.082960e+003	7.083554e+002	0	0	65	5.962785e+003	5684	1.020801e+003	1.252797e+003	26	5.253846e+001	50	7.078027e+000	6.301050e+000	0	0	0	0	0	0	0	0	5885.69	588.618	1	4.95067e-310	1	1	77.0985	7.07803	1	0	77.0985	46.8651	46.8651	5925.1	0.830964	52.5385	7.07803	0	5898.2	0	0
DATA	733	9	53	unmapped	0		0	CGACTTGGGTGCAAGAACGTCGTTGTATGCTCGCACGATGGCAGGGAGTTCCCAAAAGTC	629	0	CUST_43479_PI248252247	CUST_43479_PI248252247	CUST_43479_PI248252247	Unknown	11178.6	264.466	0	1	1.145633e+003	1.149274e+002	0	0	64	1.032203e+003	1022	1.709306e+002	1.808772e+002	41	5.070732e+001	50	5.070719e+000	5.189100e+000	0	0	0	0	0	0	0	0	955.07	95.8105	1	4.40738e-201	1	1	77.1331	5.07072	1	0	77.1331	49.1849	49.1849	994.521	0.833661	50.7073	5.07072	0	967.58	0	0
DATA	734	9	54	unmapped	0		0	TATACGGAAGACAGTGAAGGGGTAACAGTTCAAGCCAAACATGATCAAGTCCAGAATTTG	631	0	CUST_122097_PI248252247	CUST_122097_PI248252247	CUST_122097_PI248252247	Unknown	11203.9	264.5	0	1	1.122453e+001	9.179840e+000	2	0	62	8.656452e+001	87	1.232832e+001	1.167547e+001	31	5.116129e+001	50	6.713652e+000	7.783650e+000	0	0	0	0	0	0	0	0	9.38791	7.67778	1	0.00168811	1	0	77.1766	6.71365	1	0	77.1766	56.9804	56.9804	48.8825	0.836374	51.1613	6.71365	0	21.9029	1	0
DATA	735	9	55	unmapped	0		0	AAATGAGGAAATTCTTCTCCAGTTCTGGCGGACGCAGATGATCTGGCGGCGCGTTCACCG	633	0	CUST_150478_PI248252247	CUST_150478_PI248252247	CUST_150478_PI248252247	Unknown	11229	264.483	0	1	1.170723e+001	9.156979e+000	0	0	62	8.703226e+001	85.5	1.412006e+001	1.538197e+001	26	5.392308e+001	53	6.045978e+000	5.930400e+000	0	0	0	0	0	0	0	0	9.82303	7.68322	1	0.00103678	1	0	77.2092	6.04598	1	0	77.2092	43.7019	43.7019	49.3503	0.839057	53.9231	6.04598	0	22.3377	1	0
DATA	736	9	56	unmapped	0		0	AATTTCTTGGAACGAAACAGGCAAGCCGCCCTCAAGTGCCGTCAACGTAAGAAGGCTTGG	635	0	CUST_195242_PI248252247	CUST_195242_PI248252247	CUST_195242_PI248252247	Unknown	11254.6	264.573	0	1	8.553680e+002	8.601444e+001	0	0	64	7.973125e+002	804	1.014775e+002	1.197200e+002	25	5.384000e+001	53	6.529931e+000	5.189100e+000	0	0	0	0	0	0	0	0	720.065	72.4086	1	3.48677e-184	1	1	77.2473	6.52993	1	0	77.2473	57.5363	57.5363	759.63	0.841819	53.84	6.52993	0	732.588	0	0
DATA	737	9	57	unmapped	0		0	GCAATCATGACGGAGGAGGCGCCTGTCTCCATTCTGAAGCGCTTAGCATCTTCAAGTCCT	637	0	CUST_174351_PI248252247	CUST_174351_PI248252247	CUST_174351_PI248252247	Unknown	11280.1	264.614	0	1	4.744479e+001	1.019388e+001	0	1	63	1.173651e+002	118	1.663392e+001	1.667925e+001	26	5.353846e+001	52.5	7.643197e+000	7.598325e+000	0	0	0	0	0	0	0	0	40.0708	8.60951	1	1.93832e-027	1	1	77.2943	7.6432	1	0	77.2943	57.259	57.259	79.6831	0.844577	53.5385	7.6432	0	52.6148	0	0
DATA	738	9	58	unmapped	0		0	AAGTACTTGTGAGAGGCAGAAGGACCTACTCCATGCACGACAATTTAACCATATAATTTC	639	0	CUST_158718_PI248252247	CUST_158718_PI248252247	CUST_158718_PI248252247	Unknown	11305.4	264.96	0	1	6.649474e+002	6.710007e+001	0	0	64	6.408281e+002	631	1.056764e+002	1.267623e+002	27	5.133333e+001	52	6.905962e+000	6.301050e+000	0	0	0	0	0	0	0	0	563.457	56.8586	1	1.57783e-169	1	1	77.3716	6.90596	1	0	77.3716	49.1849	49.1849	603.146	0.84737	51.3333	6.90596	0	576.054	0	0
DATA	739	9	59	unmapped	0		0	CGAGATAGGTCGTGTTGACGATCGAGAACAGGAACATGAGCACGCTCATAATAATGAAGT	641	0	CUST_164854_PI248252247	CUST_164854_PI248252247	CUST_164854_PI248252247	Unknown	11330.5	265.08	0	1	4.190478e+001	9.894687e+000	0	0	62	1.130645e+002	112	1.703119e+001	1.742055e+001	27	5.362963e+001	53	6.754760e+000	5.930400e+000	0	0	0	0	0	0	0	0	35.6246	8.41178	1	1.44742e-023	1	0	77.4399	6.75476	1	0	77.4399	48.5334	48.5334	75.3825	0.850131	53.6296	6.75476	0	48.2733	0	0
DATA	740	9	60	unmapped	0		0	TTAGCAATCTCTCGTAACCCCACACCAGCTTCGACGCGCTCAAAGACCTTGACACCTCCG	642	0	CUST_203591_PI248252247	CUST_203591_PI248252247	CUST_203591_PI248252247	Unknown	11356	264.663	0	1	3.375255e+001	9.550533e+000	2	0	63	1.063175e+002	106	1.258881e+001	1.260210e+001	31	5.090323e+001	51	5.815811e+000	5.559750e+000	0	0	0	0	0	0	0	0	28.7882	8.14583	1	1.36087e-017	1	0	77.5293	5.81581	1	0	77.5293	48.8603	48.8603	68.6355	0.852919	50.9032	5.81581	0	41.5178	0	0
DATA	741	9	61	unmapped	0		0	TCAATCATCTAGCAATCATGTGCCGACAGATTGTTGAAGGAACTCAATGGAGTCGTTGCG	644	0	CUST_136176_PI248252247	CUST_136176_PI248252247	CUST_136176_PI248252247	Unknown	11381.5	264.821	0	1	3.865279e+002	3.966513e+001	0	0	64	4.084219e+002	398.5	6.146642e+001	6.541973e+001	32	5.350000e+001	52	8.617312e+000	1.000755e+001	0	0	0	0	0	0	0	0	330.79	33.9454	1	8.10704e-138	1	1	77.6318	8.61731	1	0	77.6318	49.1849	49.1849	370.74	0.855799	53.5	8.61731	0	343.613	0	0
DATA	742	9	62	unmapped	0		0	TACCTTTGATAGGAACATTTGCATATGTATTGTACTAGTTACATGAATTGACCTACATCG	646	0	CUST_51487_PI248252247	CUST_51487_PI248252247	CUST_51487_PI248252247	Unknown	11406.9	264.714	0	1	2.441243e+002	2.597529e+001	4	1	60	2.873667e+002	290	2.951642e+001	2.742810e+001	32	5.043750e+001	49	8.507824e+000	8.339625e+000	0	0	0	0	0	0	0	0	209.63	22.305	1	5.95972e-111	1	1	77.7368	8.50782	1	0	77.7368	46.5243	46.5243	249.685	0.858701	50.4375	8.50782	0	222.555	0	0
DATA	743	9	63	unmapped	0		0	GTAGAGTGCAAACGATACATGGATGCTTTCGCAAACATCGGTGAGATAATATCGATCGTC	648	0	CUST_202877_PI248252247	CUST_202877_PI248252247	CUST_202877_PI248252247	Unknown	11432.8	265.057	0	1	1.881232e+001	9.040537e+000	0	0	66	9.404545e+001	92	1.324843e+001	1.445535e+001	37	5.256757e+001	53	7.373152e+000	7.413000e+000	0	0	0	0	0	0	0	0	16.2116	7.79071	1	1.54148e-007	1	0	77.8339	7.37315	1	0	77.8339	46.8651	46.8651	56.3635	0.861753	52.5676	7.37315	0	29.2316	0	0
DATA	744	9	64	unmapped	0		0	CGGCAAACGAAGATTCCATTTCTCTCGCTTTAGCTAATAAGCTTTGTGATGCGTATGTGC	650	0	CUST_3940_PI248252247	CUST_3940_PI248252247	CUST_3940_PI248252247	Unknown	11457.7	265.5	0	1	1.269725e+002	1.545545e+001	0	0	66	1.877273e+002	185.5	2.707798e+001	3.113460e+001	26	5.469231e+001	53	8.043727e+000	9.266250e+000	0	0	0	0	0	0	0	0	109.8	13.3651	1	3.42305e-074	1	1	77.9276	8.04373	1	0	77.9276	57.5363	57.5363	150.045	0.864752	54.6923	8.04373	0	122.914	0	0
DATA	745	9	65	unmapped	0		0	GCAAGTACCCCGGTTGCCAACGTCGGTGTACGGTGGTTGTGTGGCACCGACTATAAGTAG	652	0	CUST_183070_PI248252247	CUST_183070_PI248252247	CUST_183070_PI248252247	Unknown	11483.3	265.487	0	1	3.254406e+002	3.370767e+001	1	0	66	3.604697e+002	355.5	5.346321e+001	5.374425e+001	30	5.290000e+001	53	7.457234e+000	7.413000e+000	0	0	0	0	0	0	0	0	282.445	29.2543	1	1.81992e-128	1	1	78.0251	7.45723	1	0	78.0251	49.1849	49.1849	322.788	0.867884	52.9	7.45723	0	295.666	0	0
DATA	746	9	66	unmapped	0		0	AAACGAGACTGCACTGCAGACCTGGTTGCAAAGTGGAAGCGCAGCAGAGCTGGTGATAGG	654	0	CUST_123527_PI248252247	CUST_123527_PI248252247	CUST_123527_PI248252247	Unknown	11508.5	265.633	0	1	2.071799e+003	2.073645e+002	0	0	65	1.882800e+003	1783	2.846673e+002	3.076395e+002	26	5.407692e+001	54	7.914155e+000	8.895600e+000	0	0	0	0	0	0	0	0	1804.69	180.63	1	3.41381e-239	1	1	78.1084	7.91415	1	0	78.1084	49.8279	49.8279	1845.12	0.871075	54.0769	7.91415	0	1818.01	0	0
DATA	747	9	67	unmapped	0		0	TCTTGTGACACCTTATCATAGGTTTGGCATTCCGTAGTTGAATGTACGAACAGTTTCTCA	656	0	CUST_166551_PI248252247	CUST_166551_PI248252247	CUST_166551_PI248252247	Unknown	11534.3	265.62	0	1	4.121802e+003	4.122723e+002	0	0	64	3.682422e+003	3571	6.351429e+002	6.908916e+002	25	5.280000e+001	54	6.442049e+000	5.930400e+000	0	0	0	0	0	0	0	0	3604.23	360.503	1	1.21585e-280	1	1	78.1941	6.44205	1	0	78.1941	50.7771	50.7771	3644.74	0.87443	52.8	6.44205	0	3617.65	0	0
DATA	748	9	68	unmapped	0		0	CAGGAATTGCAAAGTATGAACATTGCTCCTCGGTTGTATACCGTCTCAACTGGTCGTGTA	658	0	CUST_53974_PI248252247	CUST_53974_PI248252247	CUST_53974_PI248252247	Unknown	11559.5	265.633	0	1	2.261198e+004	2.261215e+003	0	0	65	1.992786e+004	19144	3.156434e+003	3.999313e+003	26	5.469231e+001	51.5	1.213843e+001	1.241677e+001	0	0	0	0	0	0	0	0	19849.6	1984.97	1	0	1	1	78.2853	12.1384	1	0	78.2853	49.8279	49.8279	19890.2	0.877835	54.6923	12.1384	0	19863.1	0	0
DATA	749	9	69	unmapped	0		0	AAGTTCCTTAACAAGATTCTACCTATTACCGAGTGGACTTAGCGCCCAGGGACTCGATAA	660	0	CUST_40096_PI248252247	CUST_40096_PI248252247	CUST_40096_PI248252247	Unknown	11584.6	265.573	8.68568	0	8.685680e+000	8.650193e+000	2	0	62	8.074194e+001	79	1.420567e+001	1.389937e+001	36	5.025000e+001	48	7.944000e+000	7.042350e+000	0	0	0	0	0	0	0	0	2.36471	7.62384	0	0.421148	1	0	78.3772	7.944	1	0	78.3772	65	65	43.0599	0.881349	50.25	7.944	0	16.0177	1	0
DATA	750	9	70	unmapped	0		0	CTGAACGCATCGACATAGCCTTTCATAGAGTACCGGTTCGATGCCCTTCTCGCGCATCTT	662	0	CUST_19102_PI248252247	CUST_19102_PI248252247	CUST_19102_PI248252247	Unknown	11610.1	265.232	0	1	1.266971e+002	1.531818e+001	0	0	66	1.906515e+002	192.5	3.153142e+001	3.298785e+001	28	5.425000e+001	54	5.979130e+000	5.189100e+000	0	0	0	0	0	0	0	0	112.137	13.5578	1	2.41099e-075	1	1	78.5148	5.97913	1	0	78.5148	46.1809	46.1809	152.97	0.885078	54.25	5.97913	0	125.961	0	0
DATA	751	9	71	unmapped	0		0	TCTACAGAAGCTCACGATTGCCATTGCGCATCAACACCAAAGGATATTTCGACGAACGTT	664	0	CUST_70624_PI248252247	CUST_70624_PI248252247	CUST_70624_PI248252247	Unknown	11635.7	265.519	0	1	3.714836e+003	3.715825e+002	0	0	65	3.381000e+003	3222	5.603932e+002	7.539021e+002	37	5.372973e+001	54	8.428288e+000	7.413000e+000	0	0	0	0	0	0	0	0	3302.41	330.328	1	2.11768e-275	1	1	78.5949	8.42829	1	0	78.5949	51.0895	51.0895	3343.32	0.888977	53.7297	8.42829	0	3316.34	0	0
DATA	752	9	72	unmapped	0		0	TATAACCCGTACAACCCAGCCTATGTACCACCGATCGGGGAGGCGGTACCACAGTATGCA	666	0	CUST_16491_PI248252247	CUST_16491_PI248252247	CUST_16491_PI248252247	Unknown	11661.1	265.8	0	1	1.945442e+003	1.947312e+002	0	0	66	1.816076e+003	1797	2.570425e+002	2.920722e+002	28	5.332143e+001	53	6.831591e+000	4.447800e+000	0	0	0	0	0	0	0	0	1737.35	173.902	1	6.47803e-237	1	1	78.7227	6.83159	1	0	78.7227	46.8651	46.8651	1778.39	0.893038	53.3214	6.83159	0	1751.45	0	0
DATA	753	9	73	unmapped	0		0	GAAATCACCGTTGTGCCGCAGTCTCTCCAGTACTAACACCACCCTTGTATGCATACAACG	668	0	CUST_102058_PI248252247	CUST_102058_PI248252247	CUST_102058_PI248252247	Unknown	11686.2	266	0	1	1.175273e+003	1.178338e+002	0	0	65	1.133323e+003	1094	1.639576e+002	1.949619e+002	31	5.193548e+001	51	4.959405e+000	4.818450e+000	0	0	0	0	0	0	0	0	1054.51	105.726	1	5.18663e-207	1	1	78.8113	4.95941	1	0	78.8113	49.1849	49.1849	1095.64	0.897248	51.9355	4.95941	0	1068.74	0	0
DATA	754	9	74	unmapped	0		0	TGGATGTTATTCGTCCATATCTTATCGGAGTTACGGCAAGGGTGATTATCGATTTCAGCG	670	0	CUST_171920_PI248252247	CUST_171920_PI248252247	CUST_171920_PI248252247	Unknown	11712.1	266.078	0	1	1.720410e+003	1.722484e+002	0	0	67	1.630373e+003	1598	2.683637e+002	3.098634e+002	29	5.237931e+001	51	7.128483e+000	7.413000e+000	0	0	0	0	0	0	0	0	1551.48	155.335	1	3.89138e-230	1	1	78.8942	7.12848	1	0	78.8942	48.2044	48.2044	1592.69	0.901808	52.3793	7.12848	0	1565.84	0	0
DATA	755	9	75	unmapped	0		0	TAACTGGCTTGAAATCCTTCAACTGCTTCTCAACCTCATCAACAATGGCCTTGTTCTTGA	672	0	CUST_9938_PI248252247	CUST_9938_PI248252247	CUST_9938_PI248252247	Unknown	11737.1	266.043	0	1	7.436897e+002	7.484259e+001	3	1	65	7.530769e+002	737	1.055412e+002	8.895600e+001	26	5.238462e+001	52	6.705681e+000	6.857025e+000	0	0	0	0	0	0	0	0	674.126	67.8419	1	3.0474e-180	1	1	78.9512	6.70568	1	0	78.9512	46.8651	46.8651	715.395	0.906461	52.3846	6.70568	0	688.597	0	0
DATA	756	9	76	unmapped	0		0	CACTGTGAACACATTACTCGTTGGTGCACTGTGCCCAAAAAGTGAGCCGCCTTGCGGGCT	674	0	CUST_101720_PI248252247	CUST_101720_PI248252247	CUST_101720_PI248252247	Unknown	11762.5	265.954	0	1	5.842498e+001	1.019947e+001	0	0	62	1.322903e+002	129	2.198314e+001	2.279497e+001	37	5.418919e+001	53	8.481476e+000	8.895600e+000	0	0	0	0	0	0	0	0	53.2527	9.29653	1	2.00144e-038	1	1	79.0376	8.48148	1	0	79.0376	44.4243	44.4243	94.6083	0.911472	54.1892	8.48148	0	67.8678	0	0
DATA	757	9	77	unmapped	0		0	ATATCGATACACCGACCCTAGTTGTTTCTCATGGACGCTTCTAGTTCTGTCTCCTTTTTT	676	0	CUST_103429_PI248252247	CUST_103429_PI248252247	CUST_103429_PI248252247	Unknown	11788	266.455	0	1	7.286688e+004	7.286693e+003	0	0	65	6.687848e+004	63763.5	1.150216e+004	1.209613e+004	31	5.738710e+001	55	1.363739e+001	1.630860e+001	0	0	1	0	0	0	0	0	66799.4	6679.94	1	0	1	1	79.0823	13.6374	1	0	79.0823	55.8519	55.8519	66840.8	0.916732	57.3871	13.6374	0	66814.1	0	0
DATA	758	9	78		130	HybridizationNegative	0		678	1	(+)eQC-40	EQC	EQC		11813.4	266.427	8.29976	0	8.299760e+000	8.268762e+000	4	0	60	8.230000e+001	81	1.369436e+001	1.297275e+001	31	5.106452e+001	51	6.506077e+000	6.301050e+000	0	0	0	0	0	1	0	0	3.11281	7.62653	0	0.290051	1	0	79.1872	6.50608	1	0	79.1872	65	65	44.618	0.92233	51.0645	6.50608	0	17.9993	1	0
DATA	759	9	79	unmapped	0		0	GCCGCATCCAGTAACTATGAAGCCGCATACGACTAACACGGGGATATTTGGCATTATCGG	680	0	CUST_162883_PI248252247	CUST_162883_PI248252247	CUST_162883_PI248252247	Unknown	11838.6	266.475	0	1	1.675159e+002	1.865506e+001	0	0	65	2.346923e+002	234	3.841424e+001	4.744320e+001	31	5.122581e+001	50	6.184441e+000	6.671700e+000	0	0	0	0	0	0	0	0	155.491	17.3159	1	1.11765e-093	1	1	79.2014	6.18444	1	0	79.2014	50.7771	50.7771	197.01	0.928216	51.2258	6.18444	0	170.46	0	0
DATA	760	9	80		66	Structural	0		1	1	DarkCorner	DarkCorner	DarkCorner		11863.9	266.571	8.19202	1	8.192020e+000	8.154624e+000	3	0	60	6.931667e+001	71	8.179121e+000	1.037820e+001	41	5.243902e+001	52	5.813987e+000	5.189100e+000	0	0	0	0	0	0	0	0	-10.0351	7.62017	0	0.000812833	1	0	79.3518	5.81399	1	0	79.3518	50.1463	50.1463	31.6347	0.93446	52.439	5.81399	0	5.15645	0	0
DATA	761	9	81		66	Structural	0		1	1	DarkCorner	DarkCorner	DarkCorner		11889.7	267.051	8.13324	1	8.133239e+000	8.096111e+000	4	2	59	6.374576e+001	64	5.885673e+000	6.301050e+000	37	5.064865e+001	50	6.884831e+000	7.413000e+000	0	0	0	0	0	0	0	0	-15.8227	7.62017	0	2.85042e-007	1	0	79.5684	6.88483	1	0	79.5684	49.1849	49.1849	26.0638	0.941214	50.6486	6.88483	0	-0.339451	0	0
DATA	762	9	82		66	Structural	0		1	1	DarkCorner	DarkCorner	DarkCorner		11914.8	266.303	8.07197	1	8.071973e+000	8.035125e+000	2	0	62	6.614516e+001	66.5	9.136213e+000	9.636900e+000	34	5.052941e+001	51.5	7.169951e+000	6.486375e+000	0	0	0	0	0	0	0	0	-13.4509	7.62017	0	9.8906e-006	1	0	79.5961	7.16995	1	0	79.5961	49.5074	49.5074	28.4632	0.948358	50.5294	7.16995	0	2.14745	0	0
DATA	763	9	83		66	Structural	0		1	1	DarkCorner	DarkCorner	DarkCorner		11940.6	266.813	8.00744	1	8.007438e+000	7.970885e+000	1	0	64	6.814063e+001	69	1.019005e+001	1.186080e+001	38	5.260526e+001	53	6.339663e+000	7.042350e+000	0	0	0	0	0	0	0	0	-11.6132	7.62017	0	0.000118482	1	0	79.7538	6.33966	1	0	79.7538	44.7812	44.7812	30.4586	0.956001	52.6053	6.33966	0	4.22627	0	0
DATA	764	9	84		66	Structural	0		1	1	DarkCorner	DarkCorner	DarkCorner		11965.7	266.667	7.94065	1	7.940646e+000	7.906027e+000	3	0	62	8.138710e+001	79	1.522870e+001	1.538197e+001	24	5.062500e+001	50	5.991389e+000	6.115725e+000	0	0	0	0	0	0	0	0	1.54726	7.62174	0	0.598399	1	0	79.8398	5.99139	1	0	79.8398	38.6789	38.6789	43.7051	0.964042	50.625	5.99139	0	17.5637	0	0
DATA	765	9	85		66	Structural	0		1	1	DarkCorner	DarkCorner	DarkCorner		11991.1	266.578	7.86997	1	7.869970e+000	7.867887e+000	1	0	62	8.701613e+001	84.5	1.484620e+001	1.538197e+001	52	5.117308e+001	51	6.267630e+000	5.930400e+000	0	0	0	0	0	1	0	0	7.09062	7.65309	0	0.016852	1	0	79.9255	6.26763	1	0	79.9255	44.4243	44.4243	49.3341	0.9727	51.1731	6.26763	0	23.2884	0	0
DATA	766	10	1		66	Structural	0		1	1	DarkCorner	DarkCorner	DarkCorner		9870.55	268.662	9.58114	1	9.581141e+000	9.540358e+000	0	0	64	7.757813e+001	76	1.229506e+001	1.278742e+001	54	5.372222e+001	53	7.572085e+000	7.413000e+000	0	0	0	0	0	0	0	0	1.89692	7.62253	0	0.518558	1	0	75.6812	7.57209	1	0	75.6812	48.8603	48.8603	39.8961	0.798978	53.7222	7.57209	0	20.6452	0	0
DATA	767	10	2		66	Structural	0		1	1	DarkCorner	DarkCorner	DarkCorner		9895.53	268.313	9.65947	1	9.659468e+000	9.615373e+000	0	0	65	6.844615e+001	68	1.041638e+001	1.260210e+001	35	5.077143e+001	51	5.380169e+000	5.559750e+000	0	0	0	0	0	0	0	0	-7.2507	7.62017	0	0.0145765	1	0	75.6969	5.38017	1	0	75.6969	44.7812	44.7812	30.7642	0.792499	50.7714	5.38017	0	11.2627	0	0
DATA	768	10	3		66	Structural	0		1	1	DarkCorner	DarkCorner	DarkCorner		9921.36	267.841	9.73351	1	9.733508e+000	9.689075e+000	4	0	61	6.868852e+001	68	8.855396e+000	8.154300e+000	30	5.103333e+001	51	6.189442e+000	6.486375e+000	0	0	0	0	0	0	0	0	-7.03514	7.62017	0	0.0177114	1	0	75.7237	6.18944	1	0	75.7237	44.7812	44.7812	31.0065	0.78647	51.0333	6.18944	0	11.2514	0	0
DATA	769	10	4		66	Structural	0		1	1	DarkCorner	DarkCorner	DarkCorner		9946.38	268.351	9.79835	1	9.798346e+000	9.753617e+000	1	0	63	7.015873e+001	71	1.000839e+001	9.636900e+000	33	5.096970e+001	51	5.626305e+000	6.671700e+000	0	0	0	0	0	0	0	0	-5.58322	7.62017	0	0.0588615	1	0	75.742	5.6263	1	0	75.742	49.8279	49.8279	32.4767	0.781266	50.9697	5.6263	0	12.4708	0	0
DATA	770	10	5		66	Structural	0		1	1	DarkCorner	DarkCorner	DarkCorner		9972.27	268.761	9.85865	1	9.858645e+000	9.813641e+000	3	0	61	6.542623e+001	65	8.775836e+000	7.413000e+000	29	5.406897e+001	53	8.106131e+000	8.154300e+000	0	0	0	0	0	0	0	0	-10.3288	7.62017	0	0.000576682	1	0	75.7551	8.10613	1	0	75.7551	46.1809	46.1809	27.7442	0.776488	54.069	8.10613	0	7.48424	0	0
DATA	771	10	6		66	Structural	0		1	1	DarkCorner	DarkCorner	DarkCorner		9997.58	268.573	9.9114	0	9.911399e+000	9.866154e+000	1	0	63	6.611111e+001	64	1.065153e+001	1.186080e+001	34	5.273529e+001	52.5	7.593094e+000	9.451575e+000	0	0	0	0	0	0	0	0	-9.65935	7.62017	0	0.00124779	1	0	75.7705	7.59309	1	0	75.7705	65	65	28.4291	0.772355	52.7353	7.59309	0	7.93073	0	0
DATA	772	10	7	unmapped	0		0	CGAGTGCTTGTCAAAACAAAAGATGACTTCCTTAGAGGGTTCACGGGCACACCATTCATT	540	0	CUST_91115_PI248252247	CUST_91115_PI248252247	CUST_91115_PI248252247	Unknown	10023	268.545	9.95815	0	9.958150e+000	9.912692e+000	1	0	61	7.365574e+001	73	1.053705e+001	1.260210e+001	30	5.073333e+001	52.5	7.547246e+000	7.227675e+000	0	0	0	0	0	0	0	0	-2.13307	7.62017	0	0.467967	1	0	75.7888	7.54725	1	0	75.7888	65	65	35.9737	0.768729	50.7333	7.54725	0	15.2387	1	0
DATA	773	10	8	unmapped	0		0	CCACGACACATCTTACACGAGTCTGAGGACGGTAAGACGTACGTGGTCGAGGCAGAGCTT	542	0	CUST_195579_PI248252247	CUST_195579_PI248252247	CUST_195579_PI248252247	Unknown	10048.4	269.099	0	1	5.227905e+002	5.321803e+001	1	0	62	4.760645e+002	472.5	7.173148e+001	7.116480e+001	26	5.119231e+001	51	6.171024e+000	5.930400e+000	0	0	0	0	0	0	0	0	400.261	40.745	1	3.84534e-149	1	1	75.8032	6.17102	1	0	75.8032	47.8731	47.8731	438.383	0.765625	51.1923	6.17102	0	417.409	0	0
DATA	774	10	9	unmapped	0		0	CACTAAGCTATATTCACTGTTCGTTGCACCGCTCACTATGGGAGACAGATATGTCAAATA	544	0	CUST_198766_PI248252247	CUST_198766_PI248252247	CUST_198766_PI248252247	Unknown	10073.4	269.351	10.0327	1	1.003274e+001	9.992679e+000	2	0	62	7.841935e+001	77.5	1.161761e+001	1.186080e+001	30	5.390000e+001	55	7.373531e+000	7.227675e+000	0	0	0	0	0	0	0	0	2.58429	7.62455	0	0.37944	1	0	75.8351	7.37353	1	0	75.8351	47.8731	47.8731	40.7374	0.763014	53.9	7.37353	0	19.5376	1	0
DATA	775	10	10		66	Structural	0		474	-1	(-)3xSLv1	NegativeControl	NegativeControl		10098.7	268.191	10.0634	1	1.006342e+001	1.001748e+001	1	0	64	6.751563e+001	69	1.134312e+001	1.204613e+001	36	5.355556e+001	53.5	7.684658e+000	8.710275e+000	0	0	0	0	0	0	0	0	-8.34704	7.62017	0	0.00507265	1	0	75.8627	7.68466	1	0	75.8627	46.1809	46.1809	29.8336	0.760687	53.5556	7.68466	0	8.4217	1	0
DATA	776	10	11	unmapped	0		0	GGATGTGCTCGTCGCCTTCCTGTCGCTTCTAGACATGATATTACGCTTTATATATAAGCT	546	0	CUST_100398_PI248252247	CUST_100398_PI248252247	CUST_100398_PI248252247	Unknown	10124.4	268.908	0	1	2.057083e+004	2.057107e+003	0	0	64	1.568659e+004	14634	3.208835e+003	3.355865e+003	30	5.513333e+001	54.5	6.516469e+000	5.559750e+000	0	0	0	0	0	0	0	0	15610.7	1561.09	1	0	1	1	75.8983	6.51647	1	0	75.8983	49.1849	49.1849	15648.9	0.758875	55.1333	6.51647	0	15627.3	0	0
DATA	777	10	12	unmapped	0		0	TCCAAGGCTCCATTTCCCAGGGACTAGGAATGGCATAGGGAGCATTCAAGGCGGTGCACT	548	0	CUST_10099_PI248252247	CUST_10099_PI248252247	CUST_10099_PI248252247	Unknown	10150	269.319	0	1	2.223352e+002	2.440372e+001	3	0	62	2.443387e+002	243	3.236774e+001	2.798407e+001	30	5.186667e+001	52	7.233701e+000	8.710275e+000	0	0	0	0	0	0	0	0	168.406	18.4844	1	2.96546e-098	1	1	75.9328	7.2337	1	0	75.9328	58.0869	58.0869	206.657	0.757441	51.8667	7.2337	0	184.795	0	0
DATA	778	10	13	unmapped	0		0	ATTGTCCAGAAGATCCTTCTCGACGAGACGGGGCTGACATACATCTGCCACACATACGAG	550	0	CUST_9770_PI248252247	CUST_9770_PI248252247	CUST_9770_PI248252247	Unknown	10175	268.676	0	1	2.006539e+003	2.009067e+002	0	0	65	1.593508e+003	1533	2.167341e+002	2.676093e+002	29	5.379310e+001	53	7.687556e+000	6.671700e+000	0	0	0	0	0	0	0	0	1517.53	151.944	1	8.22847e-229	1	1	75.975	7.68756	1	0	75.975	46.8651	46.8651	1555.83	0.756294	53.7931	7.68756	0	1533.76	0	0
DATA	779	10	14	unmapped	0		0	TCTCTTTCGAGACCAAAATTCGATTTGCTAGCGTGGACAGATTAGCATCGGCCATGACTA	552	0	CUST_68025_PI248252247	CUST_68025_PI248252247	CUST_68025_PI248252247	Unknown	10200.4	269.084	0	1	2.184617e+001	1.031934e+001	2	0	61	9.252459e+001	90	1.401024e+001	1.260210e+001	28	5.350000e+001	53	6.460707e+000	5.374425e+000	0	0	0	0	0	0	0	0	16.5061	7.79689	1	9.62157e-008	1	0	76.0185	6.46071	1	0	76.0185	50.7771	50.7771	54.8426	0.755561	53.5	6.46071	0	32.5678	0	0
DATA	780	10	15	unmapped	0		0	GGTTTGCATGAAGTTACAGTCTGATTAATAAATAATTTGAGTAGAGATCGAAAAGGGAGG	554	0	CUST_157779_PI248252247	CUST_157779_PI248252247	CUST_157779_PI248252247	Unknown	10226.4	269.427	10.1374	0	1.013743e+001	1.009115e+001	0	0	64	6.810938e+001	65.5	1.137264e+001	1.149015e+001	33	5.212121e+001	52	8.045797e+000	7.413000e+000	0	0	0	0	0	0	0	0	-7.9432	7.62017	0	0.00757749	1	0	76.0526	8.0458	1	0	76.0526	65	65	30.4274	0.755134	52.1212	8.0458	0	7.94219	1	0
DATA	781	10	16	unmapped	0		0	TCAAAGACCAGTGCTAGGTCATATGCATCCAAATGCAGAAGCTCCTATCGTGCAAACACA	556	0	CUST_88319_PI248252247	CUST_88319_PI248252247	CUST_88319_PI248252247	Unknown	10251.5	269.5	0	1	1.009728e+002	1.427677e+001	0	0	68	1.523235e+002	151.5	2.680579e+001	2.353628e+001	31	5.154839e+001	51	9.237022e+000	9.636900e+000	0	0	0	0	0	0	0	0	76.2331	10.7788	1	4.66654e-055	1	1	76.0905	9.23702	1	0	76.0905	57.5363	57.5363	114.642	0.754986	51.5484	9.23702	0	91.9599	0	0
DATA	782	10	17	unmapped	0		0	TATCCATCCCTTTGTATCTTGCGTTAGCTATGTTTCATCCGACTAATATACTATGCTAAA	558	0	CUST_10288_PI248252247	CUST_10288_PI248252247	CUST_10288_PI248252247	Unknown	10276.8	269.397	0	1	1.205519e+004	1.205561e+003	0	0	64	9.178859e+003	8863.5	1.556564e+003	1.948507e+003	34	5.194118e+001	51	6.862022e+000	8.154300e+000	0	0	0	0	0	0	0	0	9102.73	910.305	1	0	1	1	76.1299	6.86202	1	0	76.1299	50.1463	50.1463	9141.18	0.755088	51.9412	6.86202	0	9118.3	0	0
DATA	783	10	18	unmapped	0		0	CGCTGGGATTACGATATACTGTATACCCTCTTTTCAACTATAATGAATATTCATACGACA	560	0	CUST_187159_PI248252247	CUST_187159_PI248252247	CUST_187159_PI248252247	Unknown	10302.3	269.476	0	1	2.880128e+003	2.881894e+002	0	0	67	2.252015e+003	2202	3.311353e+002	3.636076e+002	22	5.327273e+001	51.5	6.997835e+000	6.486375e+000	0	0	0	0	0	0	0	0	2175.85	217.718	1	2.1258e-250	1	1	76.168	6.99784	1	0	76.168	51.4001	51.4001	2214.33	0.755469	53.2727	6.99784	0	2191.27	0	0
DATA	784	10	19	unmapped	0		0	CAAAGGGATCGCCTTGTTGAAAGAATCTAAATGTACAATGTACAATATGTGTCATGACCA	562	0	CUST_78370_PI248252247	CUST_78370_PI248252247	CUST_78370_PI248252247	Unknown	10327.6	269.367	0	1	1.918165e+004	1.918192e+003	0	0	64	1.457873e+004	14132.5	2.164968e+003	2.742995e+003	26	5.100000e+001	50.5	8.202439e+000	8.895600e+000	0	0	0	0	0	0	0	0	14502.5	1450.27	1	0	1	1	76.2042	8.20244	1	0	76.2042	50.7771	50.7771	14541.1	0.756063	51	8.20244	0	14517.8	0	0
DATA	785	10	20	unmapped	0		0	AGAGGGTGATGAGGGTGATGAGAAAAACGCCACGGATTCGGACTCATCTGACGACGGGTC	564	0	CUST_145243_PI248252247	CUST_145243_PI248252247	CUST_145243_PI248252247	Unknown	10352.8	269.442	0	1	3.200452e+003	3.202035e+002	0	0	65	2.498646e+003	2432	4.275783e+002	5.493033e+002	26	5.165385e+001	51	5.432806e+000	4.818450e+000	0	0	0	0	0	0	0	0	2422.4	242.36	1	7.8644e-257	1	1	76.243	5.43281	1	0	76.243	49.8279	49.8279	2460.96	0.756894	51.6538	5.43281	0	2437.54	0	0
DATA	786	10	21	unmapped	0		0	TCAGGCGACTTTCGGTAGATGCCTAGGAATGTTGCTGGTGTTGTGTCGCACATGACGTCG	566	0	CUST_90118_PI248252247	CUST_90118_PI248252247	CUST_90118_PI248252247	Unknown	10378.5	269.556	0	1	3.069529e+001	1.051169e+001	2	0	62	9.954839e+001	97	1.289386e+001	1.315807e+001	36	5.497222e+001	54.5	6.276879e+000	5.374425e+000	0	0	0	0	0	0	0	0	23.2658	7.96743	1	6.3866e-013	1	0	76.2826	6.27688	1	0	76.2826	50.4627	50.4627	61.8664	0.757959	54.9722	6.27688	0	38.2576	0	0
DATA	787	10	22	unmapped	0		0	GTCGAGGGACAAGCTTCGCCCAACGTCCGCTCACCGCTCATCATTACAACACTGGCAATA	568	0	CUST_38891_PI248252247	CUST_38891_PI248252247	CUST_38891_PI248252247	Unknown	10403.7	269.711	0	1	8.776857e+003	8.777431e+002	0	0	64	6.739766e+003	6645	9.560855e+002	1.177184e+003	27	5.422222e+001	53	6.565254e+000	5.930400e+000	0	0	0	0	0	0	0	0	6663.44	666.387	1	1.8052e-317	1	1	76.3291	6.56525	1	0	76.3291	49.5074	49.5074	6702.08	0.759205	54.2222	6.56525	0	6678.3	0	0
DATA	788	10	23	unmapped	0		0	CTTTTTCCTCTCATCATCTATTTTATCATATATAGCTTAGCACCAGGCATACGGACGACA	570	0	CUST_136025_PI248252247	CUST_136025_PI248252247	CUST_136025_PI248252247	Unknown	10429.3	269.582	0	1	2.741542e+003	2.743372e+002	0	0	66	2.161591e+003	2136.5	3.396919e+002	3.938156e+002	28	5.603571e+001	56.5	7.983697e+000	9.822225e+000	0	0	0	0	0	0	0	0	2085.22	208.661	1	7.52768e-248	1	1	76.3726	7.9837	1	0	76.3726	50.7771	50.7771	2123.91	0.760601	56.0357	7.9837	0	2099.96	0	0
DATA	789	10	24	unmapped	0		0	GTTCTTCTAGTTGGCGACGGCCTGGGAATGGGTCGTCGGTGGCTAAGGCTAGCTTTACAA	572	0	CUST_32638_PI248252247	CUST_32638_PI248252247	CUST_32638_PI248252247	Unknown	10454.5	269.648	0	0	1.526538e+001	1.011386e+001	1	0	65	8.806154e+001	88	1.479218e+001	1.408470e+001	25	5.444000e+001	54	8.201016e+000	9.636900e+000	0	0	0	0	0	0	0	0	11.6348	7.70848	1	0.000115235	1	0	76.4267	8.20102	1	0	76.4267	65	65	50.3795	0.76217	54.44	8.20102	0	26.2661	0	0
DATA	790	10	25	unmapped	0		0	CGAGGACGATGTTGGCTGTTCCTATTTATCCATTACATATATACACATATACATATACCT	574	0	CUST_16601_PI248252247	CUST_16601_PI248252247	CUST_16601_PI248252247	Unknown	10480.2	269.882	0	1	7.231532e+003	7.232220e+002	0	0	66	5.601015e+003	5342.5	1.047666e+003	1.270959e+003	32	5.443750e+001	53.5	7.043357e+000	8.339625e+000	0	0	0	0	0	0	0	0	5524.53	552.506	1	3.08849e-306	1	1	76.483	7.04336	1	0	76.483	48.8603	48.8603	5563.33	0.76395	54.4375	7.04336	0	5539.06	0	0
DATA	791	10	26	unmapped	0		0	TGCAATAACTTAATGGCAGAAATTGTTAGTTCGCAGGAACAGGCGACGCAATCGTGGAAG	576	0	CUST_7463_PI248252247	CUST_7463_PI248252247	CUST_7463_PI248252247	Unknown	10505.5	270	0	1	4.050715e+001	1.074328e+001	0	0	62	1.075645e+002	105	1.769470e+001	1.816185e+001	38	5.128947e+001	50	7.569169e+000	8.339625e+000	0	0	0	0	0	0	0	0	31.0211	8.2274	1	1.55618e-019	1	0	76.5434	7.56917	1	0	76.5434	54.1152	54.1152	69.8825	0.765819	51.2895	7.56917	0	45.4493	0	0
DATA	792	10	27	unmapped	0		0	GCCTCAAAGTACCTAACGACGTTGATCTCTACCGAGCGCTTGAAGCAGAGGGTCTCCAAG	578	0	CUST_14680_PI248252247	CUST_14680_PI248252247	CUST_14680_PI248252247	Unknown	10531	269.667	0	1	6.875045e+002	6.946320e+001	0	0	65	6.044462e+002	597	9.475462e+001	9.192120e+001	31	5.358065e+001	52	8.349747e+000	7.783650e+000	0	0	0	0	0	0	0	0	527.834	53.3306	1	1.24943e-165	1	1	76.612	8.34975	1	0	76.612	45.4864	45.4864	566.764	0.767754	53.5806	8.34975	0	542.183	0	0
DATA	793	10	28	unmapped	0		0	GAAAGGAGGCATTATCGCCTGAAATTCAACTCATTTTGTCAAACCCAAGGAAATTGTAAA	580	0	CUST_15790_PI248252247	CUST_15790_PI248252247	CUST_15790_PI248252247	Unknown	10556.2	270.211	0	1	7.817799e+003	7.818425e+002	0	0	65	6.095800e+003	6032	7.575341e+002	1.012616e+003	35	5.300000e+001	52	8.861682e+000	9.266250e+000	0	0	0	0	0	0	0	0	6019.13	601.961	1	2.24406e-311	1	1	76.6681	8.86168	1	0	76.6681	47.5395	47.5395	6058.12	0.769927	53	8.86168	0	6033.39	0	0
DATA	794	10	29	unmapped	0		0	TCTGTATCGTGTTCATAAGCACTCGTGTCCGACGTCGTATAGTCCTCCAAGTCGCGCTCT	582	0	CUST_162121_PI248252247	CUST_162121_PI248252247	CUST_162121_PI248252247	Unknown	10581.6	270.427	0	1	2.148722e+001	1.009983e+001	0	0	64	9.331250e+001	93	1.635409e+001	1.927380e+001	26	5.376923e+001	52.5	7.468910e+000	5.930400e+000	0	0	0	0	0	0	0	0	16.5916	7.79871	1	8.38374e-008	1	0	76.7209	7.46891	1	0	76.7209	57.5363	57.5363	55.6305	0.772162	53.7692	7.46891	0	30.7534	0	0
DATA	795	10	30	unmapped	0		0	ATTTTATGGCTTCGTCGACCTTTCTCGTGGATTAACTCACAGATGTTTGTTCAGCGCCAG	584	0	CUST_190620_PI248252247	CUST_190620_PI248252247	CUST_190620_PI248252247	Unknown	10607	269.521	0	1	2.748514e+003	2.750276e+002	0	0	62	2.204919e+003	2153	3.642526e+002	4.390349e+002	28	5.385714e+001	53.5	7.048584e+000	6.301050e+000	0	0	0	0	0	0	0	0	2128.18	212.955	1	4.51453e-249	1	1	76.7348	7.04858	1	0	76.7348	47.5395	47.5395	2167.24	0.774304	53.8571	7.04858	0	2142.23	0	0
DATA	796	10	31	unmapped	0		0	AATTAGTCTTGACTCGATTTTGCACCGTCTTGGTGGTTACAAGCGCTTTCGACACGTTCT	586	0	CUST_82952_PI248252247	CUST_82952_PI248252247	CUST_82952_PI248252247	Unknown	10632.3	270.114	9.85509	1	9.855088e+000	9.810102e+000	0	0	65	7.681538e+001	74	1.025898e+001	1.111950e+001	36	5.316667e+001	53	6.644009e+000	6.115725e+000	0	0	0	0	0	0	0	0	0.0383564	7.62017	0	0.989577	1	0	76.777	6.64401	1	0	76.777	49.8279	49.8279	39.1334	0.776768	53.1667	6.64401	0	13.9872	1	0
DATA	797	10	32	unmapped	0		0	TGCCGCCACTGGAAACCATATACGGGCCCAAGATCGCCTTCACGTCTGTGCCCAAGCCCA	588	0	CUST_108300_PI248252247	CUST_108300_PI248252247	CUST_108300_PI248252247	Unknown	10657.8	269.534	0	1	2.719777e+001	1.015159e+001	0	0	65	9.807692e+001	98	1.139532e+001	1.111950e+001	29	5.348276e+001	53	9.745404e+000	1.037820e+001	0	0	0	0	0	0	0	0	21.1904	7.90932	1	3.00769e-011	1	0	76.8866	9.7454	1	0	76.8866	46.8651	46.8651	60.3949	0.779121	53.4828	9.7454	0	35.1238	0	0
DATA	798	10	33	unmapped	0		0	GTATCATGTACAATAATCTGGGCTCTTATTAGTGGCGGGTTTTCTGTAATACTGCCCATT	590	0	CUST_209334_PI248252247	CUST_209334_PI248252247	CUST_209334_PI248252247	Unknown	10683.6	270.671	0	1	6.549385e+003	6.550111e+002	0	0	64	5.197578e+003	4974.5	9.261346e+002	1.077109e+003	30	5.473333e+001	52.5	8.391019e+000	8.895600e+000	0	0	0	0	0	0	0	0	5120.72	512.129	1	1.09304e-301	1	1	76.8564	8.39102	1	0	76.8564	49.5074	49.5074	5159.9	0.781863	54.7333	8.39102	0	5134.49	0	0
DATA	799	10	34	unmapped	0		0	GTGAGACCGAAGAAGAACCAGGTGTTAAGATTACTATCGATACAGCGGTAGATTATAAGT	592	0	CUST_51608_PI248252247	CUST_51608_PI248252247	CUST_51608_PI248252247	Unknown	10708.9	271.043	0	1	3.971137e+003	3.972325e+002	0	0	66	3.192152e+003	3117	5.271927e+002	6.117578e+002	29	5.451724e+001	54	8.170595e+000	7.413000e+000	0	0	0	0	0	0	0	0	3115.3	311.623	1	6.62389e-272	1	1	76.854	8.17059	1	0	76.854	46.8651	46.8651	3154.47	0.784485	54.5172	8.17059	0	3128.94	0	0
DATA	800	10	35	unmapped	0		0	AATATGAAAGAAGTACTAATCAAGACATCAAAGACCTGATATGCAGATGGTGTGTCCTAG	594	0	CUST_137360_PI248252247	CUST_137360_PI248252247	CUST_137360_PI248252247	Unknown	10734	270.545	9.72725	1	9.727255e+000	9.683474e+000	1	0	61	7.773770e+001	77	9.799493e+000	1.186080e+001	30	5.020000e+001	50	7.823043e+000	7.227675e+000	0	0	0	0	0	0	0	0	0.864345	7.62066	0	0.768503	1	0	76.8734	7.82304	1	1	76.8734	55.8519	55.8519	40.0557	0.786976	50.2	7.82304	0	14.4118	1	0
DATA	801	10	36	unmapped	0		0	TTCTTGAACCGATGCGACTACCTTGACTCCGCTCTTGCATGGACGGGTGTGAAAAACAGT	596	0	CUST_34998_PI248252247	CUST_34998_PI248252247	CUST_34998_PI248252247	Unknown	10759.6	270.74	0	1	1.316496e+004	1.316531e+003	0	0	66	1.047294e+004	9853.5	1.755156e+003	2.051177e+003	25	5.116000e+001	52	7.603070e+000	6.671700e+000	0	0	0	0	0	0	0	0	10396	1039.63	1	0	1	1	76.892	7.60307	1	0	76.892	49.5074	49.5074	10435.3	0.789676	51.16	7.60307	0	10409.5	0	0
DATA	802	10	37	unmapped	0		0	TGATCTGCCCCTACTACTAGTATCACTTATCCGAATCATATCTACATCATGGCCTCTGAA	598	0	CUST_184652_PI248252247	CUST_184652_PI248252247	CUST_184652_PI248252247	Unknown	10784.6	270.573	0	0	4.830394e+001	1.076280e+001	2	0	62	1.151935e+002	117	1.798072e+001	1.890315e+001	25	5.472000e+001	54	9.392018e+000	9.636900e+000	0	0	0	0	0	0	0	0	38.2705	8.52721	1	7.07534e-026	1	1	76.9231	9.39202	1	0	76.9231	65	65	77.5115	0.792285	54.72	9.39202	0	51.6474	0	0
DATA	803	10	38	unmapped	0		0	TTAAGGAGGAGAATCTGTTCAAGACGCTTGCAGCCGAAGAGCAGCAAGCTGAGACAGACG	600	0	CUST_18158_PI248252247	CUST_18158_PI248252247	CUST_18158_PI248252247	Unknown	10810.3	271.357	0	1	8.443219e+003	8.443763e+002	0	0	64	6.790625e+003	6657	8.484927e+002	9.238451e+002	37	5.248649e+001	51	8.513459e+000	1.111950e+001	0	0	0	0	0	0	0	0	6713.73	671.416	1	6.39569e-318	1	1	76.8953	8.51346	1	0	76.8953	46.8651	46.8651	6752.94	0.795162	52.4865	8.51346	0	6726.97	0	0
DATA	804	10	39	unmapped	0		0	CCGGGTAATACGGCCTATCGTGCGGTCGATGCTGTGTTTGATTTGTGATTCGTCATTCTA	602	0	CUST_102688_PI248252247	CUST_102688_PI248252247	CUST_102688_PI248252247	Unknown	10835.8	271.2	0	1	1.273285e+004	1.273320e+003	0	0	65	1.023602e+004	9861	1.792969e+003	2.208333e+003	34	5.217647e+001	51.5	7.617645e+000	1.019287e+001	0	0	0	0	0	0	0	0	10159.2	1015.94	1	0	1	1	76.8621	7.61765	1	0	76.8621	46.8651	46.8651	10198.3	0.79787	52.1765	7.61765	0	10172.3	0	0
DATA	805	10	40	unmapped	0		0	TTTGTTGGATGATGACCGAGATCGTTTCGAACACGGATGGGTCCGCGAGCATGTAGGCGC	604	0	CUST_192382_PI248252247	CUST_192382_PI248252247	CUST_192382_PI248252247	Unknown	10861	271	0	1	1.107429e+003	1.111512e+002	0	1	68	9.633971e+002	960.5	1.637006e+002	1.723523e+002	35	5.251429e+001	52	7.337941e+000	6.301050e+000	0	0	0	0	0	0	0	0	886.553	88.9822	1	1.25768e-196	1	1	76.8437	7.33794	1	0	76.8437	54.9904	54.9904	925.715	0.800551	52.5143	7.33794	0	899.547	0	0
DATA	806	10	41	unmapped	0		0	ACTGTGCCTGCATCGCAAGAGGCAAGAGAGATGGCCGAAGAACCAAAGAAGACCACTGAT	606	0	CUST_163911_PI248252247	CUST_163911_PI248252247	CUST_163911_PI248252247	Unknown	10886.5	271.352	0	1	2.977448e+003	2.978958e+002	0	0	66	2.468818e+003	2435	3.227938e+002	3.421099e+002	33	5.293939e+001	52	7.101670e+000	5.189100e+000	0	0	0	0	0	0	0	0	2391.99	239.321	1	4.49384e-256	1	1	76.8238	7.10167	1	0	76.8238	57.5363	57.5363	2431.14	0.803371	52.9394	7.10167	0	2404.87	0	0
DATA	807	10	42	unmapped	0		0	TATTCATTCCATCATTGCATTCCACATACACTGCATACATTCACTTGTCTTCATCAGCTT	608	0	CUST_126252_PI248252247	CUST_126252_PI248252247	CUST_126252_PI248252247	Unknown	10912.4	271.392	0	1	1.679531e+003	1.682188e+002	2	0	62	1.430871e+003	1383.5	2.461520e+002	2.412932e+002	41	5.185366e+001	51	6.130094e+000	6.671700e+000	0	0	0	0	0	0	0	0	1354.01	135.616	1	5.55252e-222	1	1	76.8578	6.13009	1	0	76.8578	49.1849	49.1849	1393.19	0.806185	51.8537	6.13009	0	1366.84	0	0
DATA	808	10	43	unmapped	0		0	CTGATAAAAGCTTCTCCTCTCCTTAGTCTTATGTTTGGCCTCCTGAAACTTCCGTAGTAT	610	0	CUST_48617_PI248252247	CUST_48617_PI248252247	CUST_48617_PI248252247	Unknown	10937.4	271.427	0	1	2.570827e+001	9.764936e+000	3	0	61	9.765574e+001	99	1.407940e+001	1.260210e+001	33	5.203030e+001	51	6.222363e+000	7.413000e+000	0	0	0	0	0	0	0	0	20.7953	7.89883	1	6.15945e-011	1	0	76.8604	6.22236	1	0	76.8604	57.5363	57.5363	59.9737	0.808897	52.0303	6.22236	0	33.5401	0	0
DATA	809	10	44	unmapped	0		0	CGAAGTTGTGATGACGATTGTTAATTGTTGTACCATGGTCTTAACGATGTTGTTCAATTA	612	0	CUST_214345_PI248252247	CUST_214345_PI248252247	CUST_214345_PI248252247	Unknown	10963.1	271.608	0	1	4.376448e+003	4.377455e+002	0	0	64	3.629266e+003	3492	6.442334e+002	7.787356e+002	32	5.203125e+001	52	6.808365e+000	6.671700e+000	0	0	0	0	0	0	0	0	3552.38	355.32	1	8.97752e-280	1	1	76.8826	6.80836	1	0	76.8826	48.8603	48.8603	3591.58	0.811705	52.0313	6.80836	0	3565.07	0	0
DATA	810	10	45	unmapped	0		0	TAAAAAGAAGATAAAACAGCAACCATGTCAGAAGCGGCAGCAAATGGAGCCCGGATTACA	614	0	CUST_52768_PI248252247	CUST_52768_PI248252247	CUST_52768_PI248252247	Unknown	10988	271.455	0	1	1.352569e+002	1.644690e+001	2	0	60	1.870333e+002	187.5	3.064447e+001	2.520420e+001	32	5.128125e+001	50	6.735723e+000	5.559750e+000	0	0	0	0	0	0	0	0	110.149	13.3938	1	2.29588e-074	1	1	76.8844	6.73572	1	0	76.8844	55.8519	55.8519	149.351	0.814368	51.2813	6.73572	0	122.766	0	0
DATA	811	10	46	unmapped	0		0	TGTGGATCGCTATATTTAATGGGGAGGTTGACGCGGAAACCCTCCCAGAGCCTCTGCACC	616	0	CUST_166121_PI248252247	CUST_166121_PI248252247	CUST_166121_PI248252247	Unknown	11013.5	271.5	0	1	1.357395e+001	9.423899e+000	1	0	67	8.797015e+001	87	1.277660e+001	1.334340e+001	33	5.469697e+001	52	7.329243e+000	8.895600e+000	0	0	0	0	0	0	0	0	11.0916	7.70047	1	0.000228895	1	0	76.8786	7.32924	1	0	76.8786	57.5363	57.5363	50.2881	0.817121	54.697	7.32924	0	23.6321	0	0
DATA	812	10	47	unmapped	0		0	TGGGAGTTGTGACACTTCATGGGCAGCTTATATAAATTATGACATTCCCAATTTGAACAA	618	0	CUST_4321_PI248252247	CUST_4321_PI248252247	CUST_4321_PI248252247	Unknown	11038.7	271.5	9.33753	0	9.337527e+000	9.307426e+000	2	0	64	8.085938e+001	79.5	1.116097e+001	1.037820e+001	30	5.180000e+001	49.5	8.184931e+000	8.524950e+000	0	0	0	0	0	0	0	0	3.95713	7.63044	0	0.179171	1	0	76.9022	8.18493	1	0	76.9022	65	65	43.1774	0.819823	51.8	8.18493	0	16.4564	1	0
DATA	813	10	48	unmapped	0		0	TTGTATCTTGAATACACTAAAACATTCTCGTCCGCGAGCGGGTCAACCTCATTGAAGTCG	620	0	CUST_3881_PI248252247	CUST_3881_PI248252247	CUST_3881_PI248252247	Unknown	11063.9	271.097	0	1	1.230697e+002	1.540470e+001	0	0	67	1.781642e+002	177	2.959453e+001	2.816940e+001	30	5.143333e+001	50.5	6.516204e+000	7.227675e+000	0	0	0	0	0	0	0	0	101.219	12.6697	1	8.79094e-070	1	1	76.945	6.5162	1	0	76.945	46.8651	46.8651	140.482	0.822454	51.4333	6.5162	0	113.704	0	0
DATA	814	10	49	unmapped	0		0	TACTACTGACCTTGTACAACAGATTGACTGCACAACATAATCAATAGTAATGTTTGCTTG	622	0	CUST_106342_PI248252247	CUST_106342_PI248252247	CUST_106342_PI248252247	Unknown	11089.6	271.573	0	1	1.714975e+005	1.714975e+004	0	1	63	1.416089e+005	145104	1.094493e+004	9.546250e+003	22	5.600000e+001	55	8.077010e+000	5.559750e+000	0	0	1	0	0	0	0	0	141532	14153.2	1	0	1	1	77.0072	8.07701	1	0	77.0072	57.5363	57.5363	141571	0.825271	56	8.07701	0	141544	0	0
DATA	815	10	50	unmapped	0		0	GCATTTATATTCGTAGAGCTACATATTGGATTTCAAGGAACGGATAGAAATGGGTTACAT	624	0	CUST_61374_PI248252247	CUST_61374_PI248252247	CUST_61374_PI248252247	Unknown	11115	271.545	0	1	3.986191e+002	4.091059e+001	0	0	62	4.070806e+002	402.5	7.738943e+001	1.008168e+002	29	5.196552e+001	50	9.116244e+000	1.037820e+001	0	0	0	0	0	0	0	0	330.043	33.8726	1	1.10371e-137	1	1	77.0373	9.11624	1	0	77.0373	55.8519	55.8519	369.399	0.827967	51.9655	9.11624	0	342.506	0	0
DATA	816	10	51	unmapped	0		0	GGCTTCGGTCCAACAACTGACTACTACCCTCGCCAGATCAAATCGTTAGGCCGTGTCTCG	626	0	CUST_165261_PI248252247	CUST_165261_PI248252247	CUST_165261_PI248252247	Unknown	11140.4	271.74	0	1	3.137715e+003	3.139056e+002	0	0	66	2.683561e+003	2609	4.010996e+002	4.256915e+002	30	5.400000e+001	53	8.986580e+000	9.266250e+000	0	0	0	0	0	0	0	0	2606.47	260.759	1	3.21453e-261	1	1	77.0864	8.98658	1	0	77.0864	49.5074	49.5074	2645.88	0.830692	54	8.98658	0	2618.94	0	0
DATA	817	10	52	unmapped	0		0	TGCTTTCGTAAGCCTCAAGCGCTTTTGAAGGATGTTCATCGTCGTTGAGCTTGCTAAGTT	628	0	CUST_194613_PI248252247	CUST_194613_PI248252247	CUST_194613_PI248252247	Unknown	11165.6	271.573	0	1	1.499539e+002	1.756361e+001	4	0	60	2.020667e+002	199	2.979698e+001	2.816940e+001	35	5.097143e+001	50	6.350015e+000	5.930400e+000	0	0	0	0	0	0	0	0	124.96	14.6362	1	2.49027e-081	1	1	77.1066	6.35001	1	0	77.1066	57.5363	57.5363	164.385	0.833323	50.9714	6.35001	0	137.4	0	0
DATA	818	10	53	unmapped	0		0	ATAGCACTCCGGATCATAGGAGGGCAAATTGGGCGATTGTGGGGGCTCAGTCTGACCAAG	630	0	CUST_126942_PI248252247	CUST_126942_PI248252247	CUST_126942_PI248252247	Unknown	11191.1	271.449	0	1	1.899221e+001	9.310788e+000	4	0	59	9.303390e+001	93	1.215697e+001	1.297275e+001	33	5.118182e+001	51	6.602341e+000	7.413000e+000	0	0	0	0	0	0	0	0	15.8775	7.78383	1	2.61515e-007	1	0	77.1564	6.60234	1	0	77.1564	47.5395	47.5395	55.3519	0.836001	51.1818	6.60234	0	28.3281	0	0
DATA	819	10	54	unmapped	0		0	TGCGGCAAGTAGGAGCGAATTCGCATCACTTCCCACATCTGTAATATGTTTAAGTATATA	632	0	CUST_191101_PI248252247	CUST_191101_PI248252247	CUST_191101_PI248252247	Unknown	11216.7	272.12	0	1	4.659348e+002	4.747087e+001	1	0	64	4.680156e+002	459	6.575821e+001	6.152790e+001	19	4.989474e+001	50	2.024701e+000	1.482600e+000	0	0	0	0	0	0	0	0	390.822	39.8181	1	1.01065e-147	1	1	77.1938	2.0247	1	0	77.1938	48.8603	48.8603	430.334	0.838791	49.8947	2.0247	0	403.268	0	0
DATA	820	10	55	unmapped	0		0	GACCAAATTTAAATTGCCGATACTGCTTCAACACAGCCAGGCGTGTAAGTTTGTAGTACC	634	0	CUST_129491_PI248252247	CUST_129491_PI248252247	CUST_129491_PI248252247	Unknown	11242	272.319	0	0	4.783446e+001	1.024128e+001	0	0	65	1.174769e+002	120	1.881082e+001	1.853250e+001	25	5.392000e+001	52	6.563282e+000	5.189100e+000	0	0	0	0	0	0	0	0	40.2524	8.61798	1	1.3501e-027	1	1	77.2245	6.56328	1	0	77.2245	65	65	79.7949	0.841494	53.92	6.56328	0	52.6964	0	0
DATA	821	10	56	unmapped	0		0	CTGCCTACTACCTGTATAACGTCTCTGCTTAGTAGTGTTGAAATCTTATTGCATATATTC	636	0	CUST_10329_PI248252247	CUST_10329_PI248252247	CUST_10329_PI248252247	Unknown	11267.5	272.231	0	1	3.511541e+004	3.511553e+003	0	0	63	2.972109e+004	28058.4	5.815907e+003	7.860378e+003	25	5.492000e+001	55	8.230634e+000	7.413000e+000	0	0	1	0	0	0	0	0	29643.8	2964.39	1	0	1	1	77.2684	8.23063	1	0	77.2684	49.8279	49.8279	29683.4	0.844183	54.92	8.23063	0	29656.3	0	0
DATA	822	10	57	unmapped	0		0	TGCTCGATATTTAGAGTGTTCTGTGTAGTTGTAGTAGCCAATCTAAAGAAACACCAGCAA	638	0	CUST_177228_PI248252247	CUST_177228_PI248252247	CUST_177228_PI248252247	Unknown	11292.6	272.427	0	1	7.849264e+004	7.849269e+003	0	0	66	6.655089e+004	65943	6.700685e+003	7.582911e+003	26	5.292308e+001	53	6.572203e+000	7.042350e+000	0	0	1	0	0	0	0	0	66473.6	6647.36	1	0	1	1	77.3315	6.5722	1	0	77.3315	57.5363	57.5363	66513.2	0.846876	52.9231	6.5722	0	66486.1	0	0
DATA	823	10	58	unmapped	0		0	GGGTGAAGACTGTTCTGTCCAGAGAAGCTGCTCGCCTCCAAGGACGAGATCATACTGAGC	640	0	CUST_24121_PI248252247	CUST_24121_PI248252247	CUST_24121_PI248252247	Unknown	11317.6	272.05	0	1	5.762344e+001	1.066145e+001	0	0	64	1.263594e+002	127.5	1.830549e+001	1.890315e+001	21	4.923810e+001	51	7.455902e+000	6.671700e+000	0	0	0	0	0	0	0	0	48.9518	9.05703	1	6.04704e-035	1	1	77.4076	7.4559	1	0	77.4076	50.4627	50.4627	88.6774	0.849512	49.2381	7.4559	0	61.5136	0	0
DATA	824	10	59		66	Structural	0		474	-1	(-)3xSLv1	NegativeControl	NegativeControl		11343.3	272.292	8.98149	1	8.981491e+000	8.940491e+000	0	0	64	7.454688e+001	73	1.252671e+001	1.408470e+001	32	5.040625e+001	50.5	6.465089e+000	5.374425e+000	0	0	0	0	0	0	0	0	-2.93409	7.62017	0	0.318526	1	0	77.481	6.46509	1	0	77.481	48.2044	48.2044	36.8649	0.852321	50.4063	6.46509	0	9.68457	1	0
DATA	825	10	60	unmapped	0		0	CAACGTTGTCTGGGCCGGGAACGAGAAGTTGGCAGGATAACGAGAGAACAATGTTGGGAT	643	0	CUST_100880_PI248252247	CUST_100880_PI248252247	CUST_100880_PI248252247	Unknown	11368.8	272.488	0	1	3.818315e+001	9.694677e+000	1	0	65	1.102308e+002	109	1.580820e+001	1.630860e+001	34	5.223529e+001	51	6.596872e+000	7.783650e+000	0	0	0	0	0	0	0	0	32.6518	8.29026	1	5.83022e-021	1	0	77.579	6.59687	1	0	77.579	51.0895	51.0895	72.5488	0.855135	52.2353	6.59687	0	45.3568	0	0
DATA	826	10	61	unmapped	0		0	AAGAAGGATTTCGAATTCAAGAACCCGCATCACCACAGAATGCAAACCTCACTCCAGTAA	645	0	CUST_50277_PI248252247	CUST_50277_PI248252247	CUST_50277_PI248252247	Unknown	11394.4	272.316	0	1	4.428228e+001	9.924405e+000	3	0	62	1.156774e+002	116	1.316948e+001	1.408470e+001	30	5.243333e+001	50	1.028787e+001	1.074885e+001	0	0	0	0	0	0	0	0	37.9926	8.51477	1	1.23533e-025	1	0	77.6849	10.2879	1	0	77.6849	49.1849	49.1849	77.9954	0.857963	52.4333	10.2879	0	50.7994	0	0
DATA	827	10	62	unmapped	0		0	AATACCGACGAGAACGACAATAGCAAGACGATCCAGGATCCTCTGGCACCAGCACGCTCC	647	0	CUST_34889_PI248252247	CUST_34889_PI248252247	CUST_34889_PI248252247	Unknown	11419.5	272.243	0	1	1.349196e+002	1.613687e+001	0	0	67	1.939254e+002	193	2.881251e+001	3.076395e+001	34	5.241176e+001	52	6.169906e+000	5.189100e+000	0	0	0	0	0	0	0	0	116.139	13.8906	1	2.84864e-077	1	1	77.7866	6.16991	1	0	77.7866	48.8603	48.8603	156.243	0.8608	52.4118	6.16991	0	129.047	0	0
DATA	828	10	63	unmapped	0		0	GAACCGCATCGAGAACCTGGACGAACTTGAGACCCTGGCGTTAGATCTGTTCCGCGGCAA	649	0	CUST_190360_PI248252247	CUST_190360_PI248252247	CUST_190360_PI248252247	Unknown	11445	272.459	0	1	4.864766e+002	4.944110e+001	1	0	61	4.980820e+002	498	5.835389e+001	5.930400e+001	31	5.322581e+001	53	6.941228e+000	6.671700e+000	0	0	0	0	0	0	0	0	420.204	42.7057	1	4.91099e-152	1	1	77.8784	6.94123	1	0	77.8784	48.5334	48.5334	460.4	0.863769	53.2258	6.94123	0	433.204	0	0
DATA	829	10	64	unmapped	0		0	TTGGCTTCTGGGATTCGAAATACGACGCGATCGCGCTGCCCGTACACTCACCATGTCCTA	651	0	CUST_186769_PI248252247	CUST_186769_PI248252247	CUST_186769_PI248252247	Unknown	11470.4	272.325	0	1	6.564500e+002	6.623107e+001	0	0	64	6.469688e+002	638.5	9.550666e+001	9.451575e+001	31	5.332258e+001	53	6.725013e+000	5.930400e+000	0	0	0	0	0	0	0	0	568.995	57.4075	1	4.11133e-170	1	1	77.9738	6.72501	1	0	77.9738	49.8279	49.8279	609.287	0.866776	53.3226	6.72501	0	582.1	0	0
DATA	830	10	65	unmapped	0		0	ATGTGCGTGCTAAAATGAGGTATGTGACATGTACGAGGGGGAAAGAGATAAGAAAATGCG	653	0	CUST_137060_PI248252247	CUST_137060_PI248252247	CUST_137060_PI248252247	Unknown	11495.9	272.614	8.80003	1	8.800025e+000	8.785659e+000	1	0	63	8.392063e+001	84	1.418120e+001	1.519665e+001	30	5.276667e+001	53	7.855081e+000	7.227675e+000	0	0	0	0	0	0	0	0	5.85335	7.64262	0	0.0477741	1	0	78.0673	7.85508	1	0	78.0673	57.259	57.259	46.2386	0.869897	52.7667	7.85508	0	19.0605	1	0
DATA	831	10	66	unmapped	0		0	TTTACGCACAACCTTTCGATGATCATCTAGCTAGCACACGCATACTTTTCTTCTCTCTAT	655	0	CUST_34449_PI248252247	CUST_34449_PI248252247	CUST_34449_PI248252247	Unknown	11521.5	272.648	0	1	5.702874e+002	5.769270e+001	0	1	65	5.760769e+002	565	8.662965e+001	9.117990e+001	26	5.315385e+001	54	8.191177e+000	7.413000e+000	0	0	0	0	0	0	0	0	497.924	50.3722	1	3.77768e-162	1	1	78.1526	8.19118	1	0	78.1526	57.5363	57.5363	538.395	0.873111	53.1538	8.19118	0	511.232	0	0
DATA	832	10	67	unmapped	0		0	TGTTTTCGAACGCAATGATAATTGTATTCCTACATTTCACATTAGTTGCGTACACTTTCG	657	0	CUST_73317_PI248252247	CUST_73317_PI248252247	CUST_73317_PI248252247	Unknown	11546.5	272.648	0	0	4.818083e+001	9.940918e+000	2	0	64	1.204688e+002	120	1.485268e+001	1.315807e+001	25	5.672000e+001	57	1.108873e+001	1.186080e+001	0	0	0	0	0	0	0	0	42.2236	8.71179	1	2.71679e-029	1	1	78.2451	11.0887	1	0	78.2451	65	65	82.7867	0.876357	56.72	11.0887	0	55.6441	0	0
DATA	833	10	68	unmapped	0		0	TATCATGGACGCACTGGCATCATCTATAACGTTACACCTCATGCTGTCGGCGTCATTGTC	659	0	CUST_118129_PI248252247	CUST_118129_PI248252247	CUST_118129_PI248252247	Unknown	11572.3	272.905	0	1	2.164350e+004	2.164367e+003	0	0	66	1.912111e+004	18741.5	2.474643e+003	3.103452e+003	34	5.511765e+001	54.5	9.631906e+000	1.111950e+001	0	0	0	0	0	0	0	0	19042.8	1904.29	1	0	1	1	78.3202	9.63191	1	0	78.3202	48.8603	48.8603	19083.4	0.879839	55.1176	9.63191	0	19056.3	0	0
DATA	834	10	69	unmapped	0		0	ATATGTATTATTTTGTATTTGCTTCAACTATACATCCATTTTCCTAATTTCCCATTGAAT	661	0	CUST_115556_PI248252247	CUST_115556_PI248252247	CUST_115556_PI248252247	Unknown	11597.5	272.88	0	1	1.890987e+002	2.078451e+001	0	0	63	2.454921e+002	239	3.577072e+001	4.151280e+001	38	5.142105e+001	51.5	7.008225e+000	5.930400e+000	0	0	0	0	0	0	0	0	167.043	18.3603	1	8.6983e-098	1	1	78.4487	7.00823	1	0	78.4487	48.8603	48.8603	207.81	0.883366	51.4211	7.00823	0	180.719	0	0
DATA	835	10	70	unmapped	0		0	CAACCAGTTTTGTATATTTTCATAACTCAAGCTCTGCTGCCACACGACTTGCGTGGTCTT	663	0	CUST_171570_PI248252247	CUST_171570_PI248252247	CUST_171570_PI248252247	Unknown	11622.9	273.386	0	1	2.088869e+001	8.840387e+000	1	0	63	9.709524e+001	97	1.588844e+001	1.704990e+001	30	5.333333e+001	54	8.040129e+000	8.339625e+000	0	0	0	0	0	0	0	0	18.5302	7.84224	1	3.32997e-009	1	0	78.565	8.04013	1	0	78.565	57.259	57.259	59.4132	0.887092	53.3333	8.04013	0	32.3504	0	0
DATA	836	10	71		1028	E1A	0		665	1	(+)E1A_r60_a20	E1A_r60_a20	E1A_r60_a20		11648.4	273.427	0	1	1.827579e+002	2.017795e+001	0	0	64	2.414688e+002	243	3.762597e+001	5.133502e+001	29	5.310345e+001	53	6.996656e+000	6.671700e+000	0	0	0	0	0	0	0	0	162.835	17.9783	1	2.54211e-096	1	1	78.6336	6.99666	1	0	78.6336	57.5363	57.5363	203.787	0.890989	53.1034	6.99666	0	176.761	0	1
DATA	837	10	72	unmapped	0		0	TTGAAGATATAGACCGTGGAAAGGCTCGAGTTTGGGGACTCACAAACGCTTATCGTTTTC	667	0	CUST_85822_PI248252247	CUST_85822_PI248252247	CUST_85822_PI248252247	Unknown	11673.7	273.122	0	1	4.800692e+003	4.801447e+002	0	0	65	4.375569e+003	4179	6.771762e+002	8.287734e+002	24	5.241667e+001	52	4.671064e+000	4.077150e+000	0	0	0	0	0	0	0	0	4296.79	429.747	1	3.56312e-291	1	1	78.7756	4.67106	1	0	78.7756	48.8603	48.8603	4337.89	0.895036	52.4167	4.67106	0	4310.91	0	0
DATA	838	10	73	unmapped	0		0	TCACTCAGAAGCGTGCCATGACATGGTGTCAATCCAAGGGAAACATTCCATACTTTGAGA	669	0	CUST_115867_PI248252247	CUST_115867_PI248252247	CUST_115867_PI248252247	Unknown	11698.9	273.5	0	1	8.942246e+003	8.942648e+002	0	0	64	8.120422e+003	7863.5	1.133978e+003	1.445720e+003	38	5.400000e+001	53.5	7.067245e+000	7.783650e+000	0	0	0	0	0	0	0	0	8041.56	804.192	1	0	1	1	78.8649	7.06724	1	0	78.8649	49.8279	49.8279	8082.74	0.899277	54	7.06724	0	8055.8	0	0
DATA	839	10	74	unmapped	0		0	TTAGTCCATCATGAATACATCCTCTCCACTGGCCTCCTCCCTCGGCACGCCGATATCCGT	671	0	CUST_155571_PI248252247	CUST_155571_PI248252247	CUST_155571_PI248252247	Unknown	11724.2	273.481	0	1	2.826456e+002	2.949535e+001	0	0	65	3.343692e+002	329	3.636644e+001	3.706500e+001	28	5.546429e+001	55	8.284220e+000	7.598325e+000	0	0	0	0	0	0	0	0	255.447	26.6571	1	1.52908e-122	1	1	78.9218	8.28422	1	0	78.9218	51.0895	51.0895	296.687	0.903773	55.4643	8.28422	0	269.798	0	0
DATA	840	10	75	unmapped	0		0	CGATAAGCAAGAAAAGCGTGCACTACTAATGGATGGAGGAATGGATATGGTCTGATAGAA	673	0	CUST_63093_PI248252247	CUST_63093_PI248252247	CUST_63093_PI248252247	Unknown	11749.7	273.425	0	1	1.581864e+002	1.790457e+001	1	0	64	2.227031e+002	222	3.671714e+001	3.224655e+001	38	5.252632e+001	52.5	6.876269e+000	6.671700e+000	0	0	0	0	0	0	0	0	143.721	16.2672	1	3.38678e-089	1	1	78.9825	6.87627	1	0	78.9825	50.7771	50.7771	185.021	0.908553	52.5263	6.87627	0	158.187	0	0
DATA	841	10	76	unmapped	0		0	TACCGCCGGCCAAGCGGTCAGGATCCACCAAGAGTACTGCTTATGATCTCCAGCATTGCA	675	0	CUST_82981_PI248252247	CUST_82981_PI248252247	CUST_82981_PI248252247	Unknown	11775.4	273.573	0	0	4.895846e+002	4.966381e+001	0	0	64	5.263594e+002	515.5	7.380484e+001	8.840002e+001	28	5.428571e+001	53.5	9.910179e+000	1.056353e+001	0	0	0	0	0	0	0	0	447.304	45.3748	1	9.30599e-156	1	1	79.0555	9.91018	1	0	79.0555	65	65	488.677	0.91364	54.2857	9.91018	0	461.901	0	0
DATA	842	10	77	unmapped	0		0	GTTTGGCACTTTATGGGCGATGCTGATTACTTGGCTTTGCACGGGCCGGCCACATTACCC	677	0	CUST_170_PI248252247	CUST_170_PI248252247	CUST_170_PI248252247	Unknown	11800.6	273.573	0	1	1.034169e+002	1.325580e+001	1	1	62	1.742097e+002	169.5	2.205071e+001	2.205367e+001	29	5.624138e+001	54	9.171599e+000	8.895600e+000	0	0	0	0	0	0	0	0	95.0322	12.1811	1	2.05206e-066	1	1	79.1775	9.1716	1	0	79.1775	57.5363	57.5363	136.528	0.918923	56.2414	9.1716	0	109.814	0	0
DATA	843	10	78	unmapped	0		0	TTTATACTGTTTATAGGTAGATAAGAAATACCAGAGGGTAGGATGTTGATGGGGCAAAAA	679	0	CUST_215285_PI248252247	CUST_215285_PI248252247	CUST_215285_PI248252247	Unknown	11825.8	273.632	0	1	2.026951e+003	2.028626e+002	0	0	65	1.953185e+003	1903	3.356084e+002	3.943716e+002	32	4.978125e+001	49.5	5.398533e+000	6.115725e+000	0	0	0	0	0	0	0	0	1873.99	187.554	1	1.887e-241	1	1	79.1951	5.39853	1	0	79.1951	49.5074	49.5074	1915.5	0.924536	49.7813	5.39853	0	1888.85	0	0
DATA	844	10	79	unmapped	0		0	CATCGTCGAAAGTGTAGCGGCCTAAGCCGTTACAATGTGGTCACGATCAGCACGAGTGTG	681	0	CUST_209014_PI248252247	CUST_209014_PI248252247	CUST_209014_PI248252247	Unknown	11850.9	273.088	8.22672	1	8.226717e+000	8.189162e+000	1	0	66	7.146970e+001	72	9.806151e+000	1.186080e+001	43	5.232558e+001	52	6.073835e+000	5.189100e+000	0	0	0	0	0	0	0	0	-7.81194	7.62017	0	0.00860634	1	0	79.2816	6.07384	1	0	79.2816	43.7019	43.7019	33.7877	0.930519	52.3256	6.07384	0	7.21511	1	0
DATA	845	10	80		66	Structural	0		1	1	DarkCorner	DarkCorner	DarkCorner		11876.8	273.821	8.17021	1	8.170206e+000	8.132909e+000	1	0	64	7.637500e+001	77	1.377541e+001	1.278742e+001	33	5.260606e+001	51	6.995264e+000	7.413000e+000	0	0	0	0	0	0	0	0	-3.09665	7.62017	0	0.292552	1	0	79.4716	6.99526	1	0	79.4716	41.8414	41.8414	38.693	0.936955	52.6061	6.99526	0	12.1913	0	0
DATA	846	10	81		66	Structural	0		1	1	DarkCorner	DarkCorner	DarkCorner		11902.5	273.5	8.11031	1	8.110311e+000	8.073288e+000	1	0	67	6.722388e+001	66	1.007821e+001	1.037820e+001	38	5.065789e+001	51	6.077323e+000	6.486375e+000	0	0	0	0	0	0	0	0	-12.3535	7.62017	0	4.48928e-005	1	0	79.5774	6.07732	1	0	79.5774	44.4243	44.4243	29.5419	0.943875	50.6579	6.07732	0	3.12396	0	0
DATA	847	10	82		66	Structural	0		1	1	DarkCorner	DarkCorner	DarkCorner		11927.8	274.025	8.04941	1	8.049411e+000	8.012666e+000	0	0	65	6.418462e+001	62	9.998269e+000	9.636900e+000	35	5.211429e+001	52	6.680839e+000	5.559750e+000	0	0	0	0	0	0	0	0	-15.526	7.62017	0	4.52864e-007	1	0	79.7106	6.68084	1	0	79.7106	49.1849	49.1849	26.5026	0.951016	52.1143	6.68084	0	0.164173	0	0
DATA	848	10	83		66	Structural	0		1	1	DarkCorner	DarkCorner	DarkCorner		11953.3	273.948	7.98408	1	7.984078e+000	7.947632e+000	1	0	64	7.640625e+001	76.5	1.183715e+001	1.278742e+001	35	5.268571e+001	53	5.779128e+000	5.559750e+000	0	0	0	0	0	0	0	0	-3.39062	7.62017	0	0.249321	1	0	79.7969	5.77913	1	0	79.7969	43.3362	43.3362	38.7242	0.958798	52.6857	5.77913	0	12.4756	0	0
DATA	849	10	84		66	Structural	0		1	1	DarkCorner	DarkCorner	DarkCorner		11978.3	273.609	7.91666	1	7.916661e+000	7.888623e+000	3	0	62	8.333871e+001	82.5	1.497095e+001	1.556730e+001	30	5.160000e+001	51.5	5.769121e+000	4.262475e+000	0	0	0	0	0	0	0	0	3.456	7.628	0	0.240353	1	0	79.8827	5.76912	1	0	79.8827	39.0882	39.0882	45.6567	0.966963	51.6	5.76912	0	19.5024	0	0
DATA	850	10	85		66	Structural	0		1	1	DarkCorner	DarkCorner	DarkCorner		12003.9	274.358	0	1	1.071904e+001	7.883356e+000	2	0	63	9.044444e+001	91	1.367217e+001	1.297275e+001	384	5.496094e+001	55	7.518543e+000	7.413000e+000	0	0	0	0	0	1	0	0	10.4583	7.6916	1	0.0004946	1	0	79.9861	7.51854	1	0	79.9861	45.835	45.835	52.7624	0.975676	54.9609	7.51854	0	26.6996	0	0
DATA	851	11	1		66	Structural	0		1	1	DarkCorner	DarkCorner	DarkCorner		9856.9	275.359	0	1	2.750865e+001	9.883437e+000	1	0	63	9.771429e+001	97	1.223747e+001	1.111950e+001	395	5.683038e+001	57	7.844562e+000	7.413000e+000	0	0	0	0	0	1	0	0	22.0818	7.93367	1	5.84711e-012	1	0	75.6324	7.84456	1	0	75.6324	49.8279	49.8279	60.0323	0.802724	56.8304	7.84456	0	40.8566	0	0
DATA	852	11	2		66	Structural	0		1	1	DarkCorner	DarkCorner	DarkCorner		9883.62	275.31	9.62303	1	9.623030e+000	9.579102e+000	1	0	64	7.126563e+001	70	1.010303e+001	1.111950e+001	37	5.059459e+001	49	6.112189e+000	5.930400e+000	0	0	0	0	0	0	0	0	-4.4051	7.62017	0	0.135119	1	0	75.6707	6.11219	1	0	75.6707	52.0157	52.0157	33.5836	0.7955	50.5946	6.11219	0	14.1346	0	0
DATA	853	11	3		66	Structural	0		1	1	DarkCorner	DarkCorner	DarkCorner		9908.8	275.56	9.69749	1	9.697491e+000	9.653223e+000	3	0	62	6.825806e+001	69	9.715520e+000	8.710275e+000	35	5.077143e+001	51	4.881452e+000	5.189100e+000	0	0	0	0	0	0	0	0	-7.42667	7.62017	0	0.0123946	1	0	75.6847	4.88145	1	0	75.6847	49.1849	49.1849	30.5761	0.789391	50.7714	4.88145	0	10.871	0	0
DATA	854	11	4		66	Structural	0		1	1	DarkCorner	DarkCorner	DarkCorner		9934.28	275.947	9.76587	1	9.765872e+000	9.721291e+000	2	0	63	6.774603e+001	68	1.028147e+001	9.266250e+000	26	4.842308e+001	48.5	5.345451e+000	4.818450e+000	0	0	0	0	0	0	0	0	-7.96379	7.62017	0	0.00742665	1	0	75.7098	5.34545	1	0	75.7098	49.1849	49.1849	30.064	0.783864	48.4231	5.34545	0	10.1028	0	0
DATA	855	11	5		66	Structural	0		1	1	DarkCorner	DarkCorner	DarkCorner		9959.46	275.93	9.82693	1	9.826927e+000	9.782068e+000	0	0	63	6.709524e+001	66	1.056884e+001	1.223145e+001	28	5.164286e+001	52	8.398476e+000	1.056353e+001	0	0	0	0	0	0	0	0	-8.63041	7.62017	0	0.0037949	1	0	75.7257	8.39848	1	0	75.7257	47.8731	47.8731	29.4132	0.778994	51.6429	8.39848	0	9.20687	0	0
DATA	856	11	6		66	Structural	0		1	1	DarkCorner	DarkCorner	DarkCorner		9985.6	276.547	9.88324	1	9.883244e+000	9.838128e+000	0	0	64	6.637500e+001	66	1.098701e+001	1.000755e+001	28	5.350000e+001	51.5	8.266398e+000	9.636900e+000	0	0	0	0	0	0	0	0	-9.36798	7.62017	0	0.00172555	1	0	75.743	8.2664	1	0	75.743	40.6843	40.6843	28.693	0.774555	53.5	8.2664	0	8.23057	0	0
DATA	857	11	7	unmapped	0		0	CTGCGCCTTAGCCCTTGTTCGAACTATGTCTCCAATTAATCTATTATTGTTATACCCACA	683	0	CUST_182786_PI248252247	CUST_182786_PI248252247	CUST_182786_PI248252247	Unknown	10010.4	275.653	0	1	4.010462e+003	4.011680e+002	0	0	64	3.167031e+003	3021	5.471599e+002	6.491935e+002	32	5.203125e+001	51.5	8.833530e+000	1.019287e+001	0	0	0	0	0	0	0	0	3091.27	309.221	1	1.92773e-271	1	1	75.7588	8.83353	1	0	75.7588	47.5395	47.5395	3129.35	0.770802	52.0313	8.83353	0	3108.66	0	0
DATA	858	11	8	unmapped	0		0	ATCAAGCTCTTCGGATTCTGACTCCAATAGCTCATCTTCGTCTTCATCCGATGATGACGA	685	0	CUST_199076_PI248252247	CUST_199076_PI248252247	CUST_199076_PI248252247	Unknown	10035.7	275.905	0	1	1.959250e+003	1.961764e+002	0	0	66	1.579530e+003	1567	2.160401e+002	2.431464e+002	26	4.923077e+001	49.5	7.865406e+000	8.710275e+000	0	0	0	0	0	0	0	0	1503.75	150.568	1	2.89503e-228	1	1	75.7754	7.86541	1	0	75.7754	48.8603	48.8603	1541.85	0.767516	49.2308	7.86541	0	1520.93	0	0
DATA	859	11	9	unmapped	0		0	GAGGGAGGAAAATGGGGAGTAATATCTGACTATATATACTTCATGGATATAAGAAGCAGG	687	0	CUST_123207_PI248252247	CUST_123207_PI248252247	CUST_123207_PI248252247	Unknown	10061	276.455	10.0103	1	1.001031e+001	9.964610e+000	4	0	58	7.534483e+001	72.5	1.323148e+001	1.260210e+001	23	5.191304e+001	51	6.193200e+000	7.042350e+000	0	0	0	0	0	0	0	0	-0.451168	7.62017	0	0.877883	1	0	75.796	6.1932	1	0	75.796	55.8519	55.8519	37.6628	0.764723	51.913	6.1932	0	16.5053	1	0
DATA	860	11	10	unmapped	0		0	ATGAAGTCGCAGTACCCCTGAACTTGGCAAGGCGAGCGGCATCGACAGCCAGGACCGTCT	689	0	CUST_6554_PI248252247	CUST_6554_PI248252247	CUST_6554_PI248252247	Unknown	10086.4	276.427	0	0	2.643625e+002	2.826296e+001	1	1	62	2.773548e+002	277.5	3.159897e+001	3.484110e+001	38	5.376316e+001	54.5	8.148733e+000	9.266250e+000	0	0	0	0	0	0	0	0	201.53	21.5455	1	1.18289e-108	1	1	75.8251	8.14873	1	0	75.8251	65	65	239.673	0.762323	53.7632	8.14873	0	218.289	0	0
DATA	861	11	11	unmapped	0		0	GAATGTCATAAACACCAGGGCCAATCTGGTTGGAGTATCCGTAGTGTTTGAAGGTGTTGA	691	0	CUST_102678_PI248252247	CUST_102678_PI248252247	CUST_102678_PI248252247	Unknown	10111.7	276.5	0	1	7.190977e+001	1.233479e+001	1	1	64	1.305313e+002	132	1.496129e+001	1.427002e+001	36	5.800000e+001	55.5	9.742396e+000	1.019287e+001	0	0	0	0	0	0	0	0	54.6772	9.37886	1	1.49202e-039	1	1	75.8541	9.7424	1	0	75.8541	57.5363	57.5363	92.8492	0.760358	58	9.7424	0	71.2448	0	0
DATA	862	11	12	unmapped	0		0	GGTTTGGAGTCTGCACATATCGAGATCAACAATAAGAGCACATAACTCCGTGGACAGTGA	693	0	CUST_33708_PI248252247	CUST_33708_PI248252247	CUST_33708_PI248252247	Unknown	10136.9	276.169	0	1	9.244517e+003	9.245062e+002	0	0	66	7.090136e+003	7017	9.898189e+002	1.212026e+003	31	5.380645e+001	53	7.665591e+000	5.930400e+000	0	0	0	0	0	0	0	0	7014.25	701.466	1	1.51925e-320	1	1	75.8891	7.66559	1	0	75.8891	48.8603	48.8603	7052.45	0.758747	53.8065	7.66559	0	7030.64	0	0
DATA	863	11	13	unmapped	0		0	TGATGGCTGTCAACGATGACTTTTATGAGGATTTGACACCGGAAACAACCAAGAAAATCC	695	0	CUST_116717_PI248252247	CUST_116717_PI248252247	CUST_116717_PI248252247	Unknown	10162.6	276	0	1	3.318954e+004	3.318969e+003	0	0	66	2.521640e+004	24813	3.581271e+003	4.502683e+003	29	5.193103e+001	52	8.430095e+000	8.154300e+000	0	0	1	0	0	0	0	0	25140.5	2514.06	1	0	1	1	75.9219	8.4301	1	0	75.9219	48.5334	48.5334	25178.7	0.757482	51.931	8.4301	0	25156.7	0	0
DATA	864	11	14	unmapped	0		0	GATGAATTGAAGAAAAATGTCAAGGATATCAAAGCCGCTGGGTCATAGTACAGATTAAGA	697	0	CUST_30908_PI248252247	CUST_30908_PI248252247	CUST_30908_PI248252247	Unknown	10188	276.545	0	1	4.368166e+001	1.097743e+001	2	1	59	1.090169e+002	109	1.183433e+001	1.111950e+001	33	5.321212e+001	52	7.034547e+000	5.930400e+000	0	0	0	0	0	0	0	0	33.0518	8.3061	1	2.60111e-021	1	0	75.9651	7.03455	1	0	75.9651	55.8519	55.8519	71.3349	0.756652	53.2121	7.03455	0	49.0896	0	0
DATA	865	11	15	unmapped	0		0	CCCCTGCCACTCGCCGGGAATAATGGTGTCTATAATGTGAGCTATCATGTTGTCCTAGTT	699	0	CUST_177864_PI248252247	CUST_177864_PI248252247	CUST_177864_PI248252247	Unknown	10213.5	276.429	10.1248	1	1.012479e+001	1.012148e+001	1	0	65	8.304615e+001	84	1.190120e+001	1.482600e+001	31	5.293548e+001	53	6.016286e+000	5.559750e+000	0	0	0	0	0	0	0	0	7.03963	7.65262	0	0.0176404	1	0	76.0065	6.01629	1	0	76.0065	49.8279	49.8279	45.3642	0.756077	52.9355	6.01629	0	22.9146	1	0
DATA	866	11	16	unmapped	0		0	AGCACTATAGCTAAGCGATCGTACCAACGCTATGAACATCTGGTAAATTAATCTAAACAC	701	0	CUST_111636_PI248252247	CUST_111636_PI248252247	CUST_111636_PI248252247	Unknown	10238.8	275.89	0	1	2.259238e+001	1.033287e+001	5	0	61	9.311475e+001	92	1.166062e+001	1.260210e+001	33	4.806061e+001	48	4.866591e+000	5.189100e+000	0	0	0	0	0	0	0	0	17.0743	7.80912	1	3.82378e-008	1	0	76.0404	4.86659	1	0	76.0404	47.5395	47.5395	55.4328	0.755755	48.0606	4.86659	0	32.7885	0	0
DATA	867	11	17	unmapped	0		0	CCAACTGCTTGTGCAGGCTCGAGACGAATATCCGTTAAAGGAGCCCCCATCCACCAATGA	703	0	CUST_173470_PI248252247	CUST_173470_PI248252247	CUST_173470_PI248252247	Unknown	10263.9	276.544	0	1	2.737007e+003	2.738863e+002	0	0	64	2.144844e+003	2106	2.845255e+002	3.537854e+002	35	5.014286e+001	47	7.452370e+000	8.524950e+000	0	0	0	0	0	0	0	0	2068.77	207.017	1	2.24513e-247	1	1	76.0767	7.45237	1	0	76.0767	50.4627	50.4627	2107.16	0.75585	50.1429	7.45237	0	2084.32	0	0
DATA	868	11	18	unmapped	0		0	GCCTATAGATTTCTATAAGGCCCGATTAATTTATTCTTGGAAATTTGTATTATACATTTG	705	0	CUST_14391_PI248252247	CUST_14391_PI248252247	CUST_14391_PI248252247	Unknown	10289.5	276.882	0	1	2.765738e+003	2.767573e+002	0	0	64	2.167500e+003	2127.5	2.515861e+002	3.068982e+002	27	5.337037e+001	52	7.390993e+000	7.413000e+000	0	0	0	0	0	0	0	0	2091.39	209.277	1	5.00809e-248	1	1	76.113	7.39099	1	0	76.113	49.8279	49.8279	2129.82	0.756177	53.3704	7.39099	0	2106.78	0	0
DATA	869	11	19	unmapped	0		0	ATATATCTGGGGTCAACCTATCCAACGAATACAGTCGTCCGAGAATGAGAGCTTTGACCT	707	0	CUST_117697_PI248252247	CUST_117697_PI248252247	CUST_117697_PI248252247	Unknown	10315	276.681	0	1	1.430480e+003	1.434021e+002	0	0	65	1.158569e+003	1155	1.873044e+002	2.149770e+002	27	5.429630e+001	54	7.183393e+000	7.042350e+000	0	0	0	0	0	0	0	0	1082.42	108.51	1	1.41532e-208	1	1	76.1471	7.18339	1	0	76.1471	58.0869	58.0869	1120.89	0.756684	54.2963	7.18339	0	1097.66	0	0
DATA	870	11	20	unmapped	0		0	CAGAGAGTTGATCAGCCATTGTAGATTAGGTGAGTGAGAGAAGTGTACGACTGAAAGTTG	709	0	CUST_40525_PI248252247	CUST_40525_PI248252247	CUST_40525_PI248252247	Unknown	10340.4	276.811	0	1	3.044903e+002	3.206790e+001	2	0	62	3.068226e+002	305.5	4.483724e+001	4.151280e+001	23	5.004348e+001	51	8.076218e+000	7.413000e+000	0	0	0	0	0	0	0	0	230.64	24.2902	1	1.53817e-116	1	1	76.1827	8.07622	1	0	76.1827	48.5334	48.5334	269.141	0.757462	50.0435	8.07622	0	245.729	0	0
DATA	871	11	21	unmapped	0		0	TTGTCCGCAAAATCAGGTTAGGGGGTGTAAAAGGGGCTTAGAAATGTCCTTTAAAAGGCG	711	0	CUST_99609_PI248252247	CUST_99609_PI248252247	CUST_99609_PI248252247	Unknown	10365.6	277.427	0	1	7.783730e+002	7.848294e+001	0	0	64	6.666250e+002	633.5	1.386021e+002	1.604914e+002	35	5.731429e+001	54	1.096189e+001	7.042350e+000	0	0	0	0	0	0	0	0	590.405	59.5303	1	2.55816e-172	1	1	76.2196	10.9619	1	0	76.2196	57.5363	57.5363	628.943	0.758512	57.3143	10.9619	0	605.349	0	0
DATA	872	11	22	unmapped	0		0	GGAGCTGAATTGTGACGCCAGCAAAGGCGAAGAAGTCGAATTTGAGGAGACAAGAATCAT	713	0	CUST_41192_PI248252247	CUST_41192_PI248252247	CUST_41192_PI248252247	Unknown	10391.4	277.427	0	0	5.120361e+001	1.126179e+001	1	0	63	1.151587e+002	114	1.862292e+001	1.853250e+001	27	5.774074e+001	57	9.509479e+000	5.930400e+000	0	0	0	0	0	0	0	0	38.8996	8.55563	1	2.0075e-026	1	1	76.2591	9.50948	1	0	76.2591	65	65	77.4767	0.759705	57.7407	9.50948	0	53.705	0	0
DATA	873	11	23	unmapped	0		0	ACCTTTGGGGCCTCATTATTTGGATCAATTATCGGTTTCGCTATCCTCAAGCCACTGTCT	715	0	CUST_33029_PI248252247	CUST_33029_PI248252247	CUST_33029_PI248252247	Unknown	10416.6	276.941	0	1	5.712572e+001	1.152855e+001	1	1	62	1.197742e+002	118	1.785040e+001	1.760587e+001	32	5.581250e+001	57	7.809992e+000	8.710275e+000	0	0	0	0	0	0	0	0	43.4713	8.77294	1	2.33772e-030	1	1	76.3029	7.80999	1	0	76.3029	46.5243	46.5243	82.0922	0.760975	55.8125	7.80999	0	58.1562	0	0
DATA	874	11	24	unmapped	0		0	CGACGGCGTGCGATGCGTTGGAAGATGCCCCTGAACCGATAGGCGACAAAGACTCCAAGG	717	0	CUST_197326_PI248252247	CUST_197326_PI248252247	CUST_197326_PI248252247	Unknown	10442	277.455	0	0	1.982811e+001	1.018751e+001	0	0	62	9.146774e+001	89	1.320422e+001	1.241677e+001	34	5.502941e+001	55	7.716512e+000	7.783650e+000	0	0	0	0	0	0	0	0	15.1204	7.76874	1	8.45496e-007	1	0	76.3473	7.71651	1	0	76.3473	65	65	53.7857	0.762575	55.0294	7.71651	0	29.6789	0	0
DATA	875	11	25	unmapped	0		0	CAAGCATTTCCAGGGATTTTTGATAAGTCAAGCTGCTATTTGAAAACATCCGGTCTGCAT	719	0	CUST_96795_PI248252247	CUST_96795_PI248252247	CUST_96795_PI248252247	Unknown	10467.4	277.427	0	1	1.268808e+001	1.005120e+001	0	0	64	8.609375e+001	85.5	1.355497e+001	1.445535e+001	29	5.265517e+001	52	7.364373e+000	5.930400e+000	0	0	0	0	0	0	0	0	9.69685	7.68162	1	0.00119618	1	0	76.3969	7.36437	1	0	76.3969	57.5363	57.5363	48.4117	0.764249	52.6552	7.36437	0	24.1433	0	0
DATA	876	11	26	unmapped	0		0	GTGCATAGCCGAACATCTCACGCACTACACGAGCACTCTCGCCAATATATTTGTCCACGA	721	0	CUST_129961_PI248252247	CUST_129961_PI248252247	CUST_129961_PI248252247	Unknown	10492.7	277.5	0	1	8.548552e+001	1.311575e+001	0	1	65	1.419385e+002	144	2.007943e+001	1.927380e+001	38	5.323684e+001	51	7.687948e+000	9.636900e+000	0	0	0	0	0	0	0	0	65.4877	10.0476	1	1.08796e-047	1	1	76.4507	7.68795	1	0	76.4507	57.5363	57.5363	104.256	0.766068	53.2368	7.68795	0	79.8308	0	0
DATA	877	11	27	unmapped	0		0	GCTCATAGCTAACGTATAAAAGAGCTGCTTAGAGTACGAAGCATATGTAATTAAAAGGAT	723	0	CUST_551_PI248252247	CUST_551_PI248252247	CUST_551_PI248252247	Unknown	10518.3	277.5	9.96713	1	9.967131e+000	9.921632e+000	0	0	66	7.246970e+001	71.5	1.128950e+001	1.297275e+001	39	5.330769e+001	52	7.427381e+000	6.671700e+000	0	0	0	0	0	0	0	0	-4.04833	7.62017	0	0.169423	1	0	76.518	7.42738	1	0	76.518	57.5363	57.5363	34.7877	0.768036	53.3077	7.42738	0	10.2073	1	0
DATA	878	11	28	unmapped	0		0	ATAACAATACTCCTGTGATGAACAGATATCTTGGTAATATCAATAGTCAAGTCCCTGTTA	725	0	CUST_95343_PI248252247	CUST_95343_PI248252247	CUST_95343_PI248252247	Unknown	10543.5	277.5	0	1	1.076151e+001	9.953618e+000	2	1	65	8.486154e+001	87	1.159994e+001	1.037820e+001	30	5.660000e+001	57	1.044394e+001	1.074885e+001	0	0	0	0	0	0	0	0	8.28724	7.6651	1	0.00538815	1	0	76.5743	10.4439	1	0	76.5743	57.5363	57.5363	47.1795	0.770082	56.6	10.4439	0	22.4516	1	0
DATA	879	11	29	unmapped	0		0	CTTGTGACCAACTACAAAACCGCTCGGAGTTGGGTTTCATGTCGTTTTCTACATCTTGTA	727	0	CUST_153486_PI248252247	CUST_153486_PI248252247	CUST_153486_PI248252247	Unknown	10569.5	277.524	0	1	2.895297e+003	2.896978e+002	0	0	65	2.312677e+003	2241	3.203584e+002	3.639783e+002	32	5.512500e+001	55	7.606237e+000	8.895600e+000	0	0	0	0	0	0	0	0	2236.05	223.735	1	4.9212e-252	1	1	76.6228	7.60624	1	0	76.6228	51.0895	51.0895	2274.99	0.772306	55.125	7.60624	0	2250.12	0	0
DATA	880	11	30	unmapped	0		0	ATCAGGATTTTCTGGGCTTTTCCGTGGTCTGTCCCCCTCATTAATTCGGAGTATACCAGC	729	0	CUST_208194_PI248252247	CUST_208194_PI248252247	CUST_208194_PI248252247	Unknown	10594.4	277	0	1	8.039063e+003	8.039665e+002	0	0	63	6.302444e+003	6101	1.109369e+003	1.267994e+003	23	5.521739e+001	54	6.646643e+000	6.301050e+000	0	0	0	0	0	0	0	0	6225.79	622.626	1	2.12784e-313	1	1	76.6549	6.64664	1	0	76.6549	49.1849	49.1849	6264.76	0.774442	55.2174	6.64664	0	6239.75	0	0
DATA	881	11	31	unmapped	0		0	GGTGGTGGCACTAGCCTGGTCACTACCAAGAGTGAGAGTGTTAACGTTGGTAGGATCATC	731	0	CUST_12641_PI248252247	CUST_12641_PI248252247	CUST_12641_PI248252247	Unknown	10619.6	277.573	0	0	4.919206e+001	1.097322e+001	0	0	64	1.149063e+002	112.5	1.974015e+001	2.409225e+001	32	5.375000e+001	55	6.237245e+000	4.818450e+000	0	0	0	0	0	0	0	0	38.2158	8.52476	1	7.89554e-026	1	1	76.6905	6.23725	1	0	76.6905	65	65	77.2242	0.776869	53.75	6.23725	0	52.0753	0	0
DATA	882	11	32	unmapped	0		0	TAGACAAGTCCATTCTTCAAGCTCATACTAAAACCATGAACACAGATGTTCCAGCGACCC	733	0	CUST_60341_PI248252247	CUST_60341_PI248252247	CUST_60341_PI248252247	Unknown	10645.1	277.395	9.82341	1	9.823410e+000	9.814389e+000	0	0	64	8.328125e+001	83	1.200988e+001	1.427002e+001	31	5.306452e+001	51	7.831285e+000	8.895600e+000	0	0	0	0	0	0	0	0	6.5285	7.64809	0	0.0275316	1	0	76.7527	7.83129	1	0	76.7527	50.4627	50.4627	45.5992	0.779273	53.0645	7.83129	0	20.3195	1	0
DATA	883	11	33	unmapped	0		0	TCCAATCGCATGGGCACAAAAGCTTGATGTGCTATGCTTGATATTCGTCTAAGCTGTGAA	735	0	CUST_159590_PI248252247	CUST_159590_PI248252247	CUST_159590_PI248252247	Unknown	10670.5	277.648	9.79155	0	9.791554e+000	9.747233e+000	0	0	66	7.746970e+001	77.5	1.238761e+001	1.408470e+001	30	5.683333e+001	56.5	1.011344e+001	1.000755e+001	0	0	0	0	0	0	0	0	0.670257	7.62047	0	0.819447	1	0	76.7994	10.1134	1	0	76.7994	65	65	39.7877	0.781808	56.8333	10.1134	0	14.3781	1	0
DATA	884	11	34	unmapped	0		0	ATGACACCGAAGACATTCACTTCAAAGACTGCTCTGACTCCGTTCCAAATCGAGCTCTAT	737	0	CUST_109437_PI248252247	CUST_109437_PI248252247	CUST_109437_PI248252247	Unknown	10696	278	0	0	2.930438e+001	1.014667e+001	0	0	69	9.976812e+001	99	1.510273e+001	1.408470e+001	30	5.393333e+001	53	6.416215e+000	6.301050e+000	0	0	0	0	0	0	0	0	22.9872	7.95934	1	1.07939e-012	1	0	76.7809	6.41622	1	0	76.7809	65	65	62.0861	0.784429	53.9333	6.41622	0	36.5496	0	0
DATA	885	11	35	unmapped	0		0	GCAGCAGAAGAGGACGAGTAAATGCACTTTCTTTCCTACTCTTTCTGCTTTTCCCTATTT	739	0	CUST_116496_PI248252247	CUST_116496_PI248252247	CUST_116496_PI248252247	Unknown	10721.5	278	0	1	9.744224e+004	9.744229e+003	0	0	62	7.676720e+004	76295.4	9.381648e+003	1.101788e+004	24	5.300000e+001	53.5	8.054164e+000	9.080925e+000	0	0	1	0	0	0	0	0	76690.4	7669.04	1	0	1	1	76.8045	8.05416	1	0	76.8045	54.1152	54.1152	76729.5	0.787034	53	8.05416	0	76703.9	0	0
[truncated: 20,533,288 more chars]
