# Supplementary material for: Transcriptome sequencing and comparative transcriptome analysis of the scleroglucan producer Sclerotium rolfsii
Source: BMC Genomics. 2010 May 26;11:329. doi: 10.1186/1471-2164-11-329 (PMC2887420; doi:10.1186/1471-2164-11-329)
Supplement: Additional file 15 — Differentially expressed unigenes. Differentially expressed unigenes in EPSmax13 compared to EPSmin17 medium. [file 1471-2164-11-329-S15.XLS]

## Sheet: Sheet1
Unigenes up-regulated in EPSmax13 compared to EPSmin17
						Normalised signal intensities
Target-ID	p-value	Log2Fold	Functional Categories			EPSmax13 Sample A	EPSmax13 Sample B	EPSmax13 Sample C	EPSmin17 Sample A	EPSmin17 Sample C	Length in bp	sequence	EValue Blast2n vs nt	Description Blast2n vs nt	EValue Blast2x vs KOG	Description Blast2x vs KOG	EValue Blast2x vs nr	Description Blast2x vs nr	EValue TBlast2x vs NT	Description TBlast2x vs NT	EC Numbers
contig00863	0.0100168	2.55462	01 METABOLISM	01.01 amino acid metabolism	01.01.07 amino acid transport	1948.95	1354.76	1581.12	196.532	357.765	105	CCCGTTTCTTGGGCAACAATGACTTCAAGCCGGGCCCATTTTCTCTTGGATGGTTCAGTGcACCCTgtGGGTTCATCGCGGTCGCGTTCATGTCTCTTATGAaTA------------------------------------------------------------------------------------------------------------------------------------------------------------------------------------------------------------------------------------------------------------------------------------------------------…	no hit below tool-cutoff	no hit below tool-cutoff	no hit below tool-cutoff	no hit below tool-cutoff	no hit below tool-cutoff	no hit below tool-cutoff	no hit below tool-cutoff	no hit below tool-cutoff
4 VI-8	0.0220965	2.67063	01 METABOLISM	01.05 C-compound and carbohydrate metabolism	01.05.02 sugar, glucoside, polyol and carboxylate metabolism	113.169	185.715	134.295	23.6397	21.7164	186	CGGCCGCGGGAATTCGATTTCGAGCGGCCGCCCGGGCAGGTACCAAGGAGACGGGGCTCTTGCTCGGCAGCTTTACCTCCTTCATACAGAATAGCGAGGACCTTCATGCCACTAGAGTGAATACGGATTGGATTAGGAGTGGGGACAGAGGAGCGAGTCAGAGTTTTGGCGGCAGCTCGAGTACCT	7.4e-13	Triticum aestivum clone wlsu2.pk0001.h3:fis, full	no hit below tool-cutoff	no hit below tool-cutoff	no hit below tool-cutoff	no hit below tool-cutoff	no hit below tool-cutoff	no hit below tool-cutoff
C2.seq	0.0464611	1.49273	01 METABOLISM	01.05 C-compound and carbohydrate metabolism	01.05.02 polysaccharide metabolism	37468.4	22300.5	35074.1	12978.4	9489.35	470	AGGTACCCACAAAACGTGCGCATGGCATTCCTCGCTGTTATCGGTAGTCGCAAGGTGAACGGTGTCGCCGAGCTTCACAGTGACCTGTTGCGCGCTACAATTCTGAAGGATTTCGTCGAATTTGAAGGGCTTAGCAAATTCAGCAATGTCACCAACGGAATCACCCCTCGTCGCTGGTTGGACCAATGCAACCCCGAACTAAGCGACCTGATCACCAAGACGCTCAAGCTGCCCAAGGCGACGTGGCTCCGAGACCTGAACAAGCTCGAGGGCCTGCTCGAGCACGTCGACGATCCCAAGCTCTGCAAGGAGTGGGCCGCGATCAAGCAGCGTAACAAGGAGCGGCTCGCACACTTTGTCGAGTCGACGCTTGGGCTGTCGATTAATACGCACGCGATG…	1.2e-10	Stylonychia lemnae macronuclear development protei	6.9e-36	KOG: Glycogen phosphorylase	9.1e-42	glycogen phosphorylase-like protein [Monacrosporiu	1e-62	Laccaria bicolor S238N-H82 glycogen phosphorylase
contig01140	0.037521	1.74068	01 METABOLISM	01.06 lipid, fatty-acid and isoprenoid metabolism	01.06.01 lipid, fatty-acid and isoprenoid biosynthesis	12503.4	8807.32	15033.7	3018.91	4231.31	449	aCCCcTCTACGCGTtGCAACaCATCACCTCTGACGCTATCACAAAAACCGGTATTTGTTTCCTAGTTGgCAATGTGATCTGGACACTCCTCGAGTATGGCATGCATCGATTCTTGTTCCATATCGATGAGTTGCTGCCTGATCGTCCAGCATTCTTGACTCTTCACTTCTTGTTGCATGGAATCCATCATTACCTGCCCATGGACAAATTGCGGCTTGTGATGCCTCCCGTACTATTTGCTGCTCTCGAGTTTCCATTCACGCGACTGGGATATCTCCTTTtCCcAGTAGCGGTGGCCAATGGCATCATTTCTGGTGCCTTTGCGTTTTATGTTGTTTATGACTGCATGCACTATGCCCTCCATCATACCAATCTGCCTGCCTACCTCAAGGCGCAAAA…	no hit below tool-cutoff	no hit below tool-cutoff	1.6e-39	KOG: Sphingolipid fatty acid hydroxylase	1.8e-61	hypothetical protein UM03647.1 [Ustilago maydis 52	9e-81	Laccaria bicolor S238N-H82 fatty acid-2 hydroxylas
contig01249	0.00467526	1.98121	01 METABOLISM	01.06 lipid, fatty acid and isoprenoid metabolism	04.05.01 mRNA synthesis	1198.8	1403.46	1451.66	226.225	458.286	94	ttCAACCACgaCATGATGAAACATCCGCGGTTCCTCAAGGACCAAGTGAAGCAGGAAATTCAGTGCAGCTTGCATGCATTCCCGTACATGACTa-----------------------------------------------------------------------------------------------------------------------------------------------------------------------------------------------------------------------------------------------------------------------------------------------------------------…	no hit below tool-cutoff	no hit below tool-cutoff	no hit below tool-cutoff	no hit below tool-cutoff	no hit below tool-cutoff	no hit below tool-cutoff	8e-09	Laccaria bicolor S238N-H82 C5-sterol desaturase (E
contig01314	0.035647	1.03047	01 METABOLISM	01.20 secondary metabolism	02 ENERGY	8147.89	5854.25	6186.11	3545.52	3043.28	110	TGGGGGGgAGAGTCGTGAGAGATCCCATTATGTCTTTGGCTGGGGACGTCGCTTTTGCCAGGGATCTTCCATCGCAGAGGCGTCACTTTTTATTGTTCTTTCACGCCTTa-------------------------------------------------------------------------------------------------------------------------------------------------------------------------------------------------------------------------------------------------------------------------------------------------…	no hit below tool-cutoff	no hit below tool-cutoff	no hit below tool-cutoff	no hit below tool-cutoff	1.8e-05	hypothetical protein UM04109.1 [Ustilago maydis 52	5e-07	Ustilago maydis 521 hypothetical protein (UM04109.
contig02089	0.0225656	1.17433	01 METABOLISM	01.20 secondary metabolism	02 ENERGY	62.0459	51.6254	44.5961	25.6948	21.0564	133	cAACGCGGTgcGGTACtCCCATGATAACTGgAGgCCTGCGTCGCAACGATTCTTTGATGCAAGCGACGAGATATGGGAGTTtCTCTTCATCGTCAAAGtCGGGCATGCGATCATTTCCAACgACTGCGTCCAt--------------------------------------------------------------------------------------------------------------------------------------------------------------------------------------------------------------------------------------------------------------------------…	no hit below tool-cutoff	no hit below tool-cutoff	no hit below tool-cutoff	no hit below tool-cutoff	5.5e-07	hypothetical protein UM04109.1 [Ustilago maydis 52	6e-09	Laccaria bicolor S238N-H82 hypothetical protein pa
contig02512	0.0357308	1.55151	01 METABOLISM	01.05 C-compound and carbohydrate metabolism	01.05.01 C-compound and carbohydrate utilization	46.0591	30.7553	37.1599	18.0624	7.85935	151	AgTTACGCACGGgCGGAGCCTCCTCGTTATACCCCGCGATCATGCCACATTCGATGAaGCGAGCGTACTTGGCTGCATAAGCCAAAGCGGCGTCGAGCGATTCGCCACCGACGTTATCCCAGTAAATATTAATAGGACCTtCACGTGCCaa--------------------------------------------------------------------------------------------------------------------------------------------------------------------------------------------------------------------------------------------------------…	no hit below tool-cutoff	no hit below tool-cutoff	no hit below tool-cutoff	no hit below tool-cutoff	2.4e-05	hypothetical protein MG10413.4 [Magnaporthe grisea	3e-13	Coprinopsis cinerea okayama7#130 hypothetical prot
contig02834	0.0114406	1.47221	01 METABOLISM	01.05 C-compound and carbohydrate metabolism	01.05.01 C-compound and carbohydrate utilization	8154.5	6998.98	7169.88	1719.33	3644.69	307	ttCTACCTCATCATGAaCGTCGCCGTTGGTGGCACTAACGGCTGGTTCCCCGACCGTGCTGGCAACAAGCCCTGGTTGGACAACTCGCAGACTGCTATGCGTGACTTtGCTGAGGCTCAaGGCCAATGGTACCCcACCTGGCCcTCCGACGTtACCcGCCGTggtctatggtccATTGACTCCGTCAAGATGTGGCAATTGTGCTAAACGGTCAATCCCCAACCACCATACATGTTCTATCCACTACCaCCTCAaTCTGCTTGGGATACcTAATATTACTACTCTCGCATCACTATGAAaGGACACT--------------------------------------------------------------------------------------------…	no hit below tool-cutoff	no hit below tool-cutoff	no hit below tool-cutoff	no hit below tool-cutoff	2.0e-17	hypothetical protein FG11098.1 [Gibberella zeae PH	3e-18	Laccaria bicolor S238N-H82 glycoside hydrolase fam
contig03744	0.00450333	1.75449	01 METABOLISM	01.06 lipid, fatty-acid and isoprenoid metabolism	01.06.01 lipid, fatty-acid and isoprenoid biosynthesis	258.958	295.896	262.009	54.5142	106.886	121	tGCGAGCgtGGGgCAGCATCGACTTGAAGGTCGGGAAGGGGACCTGCCAGGTGGACATGCCGATCGACTCTGCCATAGGgTGgAaGCCCcAAATAGCTGGAAGCTCAATCGTGAAGTGCGa--------------------------------------------------------------------------------------------------------------------------------------------------------------------------------------------------------------------------------------------------------------------------------------…	no hit below tool-cutoff	no hit below tool-cutoff	8.1e-05	KOG: C-4 sterol methyl oxidase	4.7e-06	unnamed protein product [Aspergillus oryzae]	7e-11	Laccaria bicolor S238N-H82 C4-methyl sterol oxidas
contig03880	0.0142903	1.29057	01 METABOLISM	01.05 C-compound and carbohydrate metabolism		2390.58	2056.74	2784.13	908.218	1062.55	125	cccTTTACAATCACCCTCTCGAGGGCTtCcTACTCGATTCCGTTGGGGCCATTTTTGCGGAATCGCTTGCCCATCTGTCGACCAGGCAATCCATCCTCCTGTttaCGATTTCTACCATGAAGACt----------------------------------------------------------------------------------------------------------------------------------------------------------------------------------------------------------------------------------------------------------------------------------…	no hit below tool-cutoff	no hit below tool-cutoff	2.3e-07	KOG: Sphingolipid hydroxylase	1.5e-07	sphingosine hydroxylase [Cryptococcus neoformans v	1e-09	Coprinopsis cinerea okayama7#130 hypothetical prot
contig04502	0.0278379	1.45546	01 METABOLISm	01.05 C-compound and carbohydrate metabolism	01.05.02 polysaccharide metabolism	34.5474	51.3668	39.4577	17.2734	13.2037	113	GGCTtGGGgTCGAACAGCTCTGGGgCGACGGTCATGGCAATAGGgAAGTTAGGTCTGAGTtGGTAGttCCGACCATTCGCGACCTGGGCCGGAGCGATAGACGTCCTTATAAA----------------------------------------------------------------------------------------------------------------------------------------------------------------------------------------------------------------------------------------------------------------------------------------------…	no hit below tool-cutoff	no hit below tool-cutoff	no hit below tool-cutoff	no hit below tool-cutoff	no hit below tool-cutoff	no hit below tool-cutoff	6e-09	Laccaria bicolor S238N-H82 glycoside hydrolase fam
contig04723	0.00196997	2.94599	01 METABOLISM	01.05 C-compound and carbohydrate metabolism	01.05.02 sugar, glucoside, polyol and carboxylate metabolism	27815.5	34075.2	28526.9	3891.1	3931.14	185	CcGTCGGCGCACGCCGCGTCGAGGACCTCAAgAGTTTGTCTCTCAATGCGATGTCATCACTGTCAATGCACCCTTGCACGAGGGTACGCTTGGCCTTGTCAAtGCTGAGCTACTCAAACATTTCAAaGAGGGCGCCTGGCTTGTCAaCACCGCTCGCGGTGCCATCTGCGACAAGGATGCCGttg----------------------------------------------------------------------------------------------------------------------------------------------------------------------------------------------------------------------…	3.9e-05	Yarrowia lipolytica chromosome B of strain CLIB122	3.3e-11	KOG: Glyoxylate/hydroxypyruvate reductase (D-isome	1.3e-14	Formate dehydrogenase (NAD-dependent formate dehyd	3e-28	Ceriporiopsis subvermispora CsFDH2 mRNA for NAD-de	1.1.1.28: Oxidoreductases.Acting on the CH-OH group of donors...With NAD+ or NADP+ as acceptor...D-lactate dehydrogenase
contig04863	0.0426801	2.25468	01 METABOLISM	01.06 lipid, fatty-acid and isoprenoid metabolism	01.06.01 lipid, fatty-acid and isoprenoid biosynthesis	35.0622	42.1089	62.4851	6.77208	12.7373	205	CATCGGCAATAAAGGTGATGTCCGAATAGTAGCTTTGCACCTCCTTCCCATCTTCCGTAGTTTTGCTGGCCCGTACGCCAATGACTTTATGTGTGCGTTCACAATGGATGAGTTCTGTCGCCGTAGTcTCAaTGGCTTCGACATTGGgCGACTCCATCATCTTtttCGAaGaGATTGGATgAATttCCCGTGGTGAAAaCTGCGT--------------------------------------------------------------------------------------------------------------------------------------------------------------------------------------------------…	no hit below tool-cutoff	no hit below tool-cutoff	no hit below tool-cutoff	no hit below tool-cutoff	2.3e-05	squalene monooxygenase, putative [Cryptococcus neo	no hit below tool-cutoff	no hit below tool-cutoff
contig07074	0.000245523	1.53268	01 METABOLISM	01.02 nitrogen and sulfur metabolism		24.4195	22.8164	23.8648	8.77877	7.60448	133	cTtGATtGAGATaGaaGaaCTTTtCCACGGAGCGATGTTGAAAaTATTCCGTCAAAGCAACACGGTTaTATGCCAAATGCATTTCCTCCCCACAAGTGACAATCCGGTACTGTTGCTTCTCGTCGAGATTAAg--------------------------------------------------------------------------------------------------------------------------------------------------------------------------------------------------------------------------------------------------------------------------…	no hit below tool-cutoff	no hit below tool-cutoff	no hit below tool-cutoff	no hit below tool-cutoff	3.1e-10	nitrite reductase [Hebeloma cylindrosporum]	1e-11	Laccaria bicolor S238N-H82 NADPH nitrite reductase
contig07556	0.00351804	1.31822	01 METABOLISM	01.01 amino acid metabolism	01.01.07 amino acid transport	3962.17	3332.07	3903.92	1421.07	1572.78	185	cATGAACATCGTTTTCTTTTTCCCGACGACaCCTCAAaCGAGTGTGCAaGATATGAaCTATACCATTGTCGTGCTTGGTGGAaTCCTGATTCTCTCTATTATTtGGtATTATTtCCCTAAaTACGGTGGTGTTCACTGGTTCACCGGCCCcATCCGCAATaTCGACGGAGCcGATCCGgACTCgg----------------------------------------------------------------------------------------------------------------------------------------------------------------------------------------------------------------------…	no hit below tool-cutoff	no hit below tool-cutoff	no hit below tool-cutoff	no hit below tool-cutoff	8.7e-08	hypothetical protein UM03522.1 [Ustilago maydis 52	5e-16	Laccaria bicolor S238N-H82 APC amino acid permease
contig07858	0.0197005	1.30654	01 METABOLISM	01.05 C-compound and carbohydrate metabolism	01.05.02 sugar, glucoside, polyol and carboxylate metabolism	100.447	141.578	116.491	51.1022	45.5278	155	ggCCTtGCCAATGATGATGTTTTGAGGCTCCTGTTCCTTGCCCTcGAGGTAGTTTTGAATGATTGACTTGGTGCCGGCCGCATAACGAGCCTGGGCATCGAGCGTtGTTCCAGAGTAATGGGGCACCATGCCGTTACCAcgTCGAGCGGGTTCtt----------------------------------------------------------------------------------------------------------------------------------------------------------------------------------------------------------------------------------------------------…	no hit below tool-cutoff	no hit below tool-cutoff	4.9e-07	KOG: Glyoxylate/hydroxypyruvate reductase (D-isome	1.3e-11	formate dehydrogenase, putative [Cryptococcus neof	1e-17	Ceriporiopsis subvermispora CsFDH1 mRNA for NAD-de	1.1.1.26: Oxidoreductases..Acting on the CH-OH group of donors..With NAD+ or NADP+ as acceptor.....glyoxylate reductase
contig07952	0.0105682	1.02543	01 METABOLISM	01.01 amino acid metabolism	01.01.07 amino acid transport	16.4012	14.3377	18.2236	7.95707	8.07864	105	ttGGATATtGTCATtCCCAACACCGCCGGGAAATGGTATCTCGTAAACGGCAAGTtCAGAGACGATATAATTCGCAGTACTCTGGCAGTTACTGGCAGTGAaTGt------------------------------------------------------------------------------------------------------------------------------------------------------------------------------------------------------------------------------------------------------------------------------------------------------…	no hit below tool-cutoff	no hit below tool-cutoff	no hit below tool-cutoff	no hit below tool-cutoff	no hit below tool-cutoff	no hit below tool-cutoff	1e-09	Laccaria bicolor S238N-H82 APC amino acid permease
contig08163	0.0416528	2.19623	01 METABOLISM	01.05 C-compound and carbohydrate metabolism	01.05.02 sugar, glucoside, polyol and carboxylate metabolism	995.045	1651.59	1026.34	209.527	324.784	86	TCGAATGCATtGCGTGCGATCTCAGAGACTTGCCAGTCACCGCGCtCAATCATCtCATGAGCAGGGACAAAGTtGCGGACGAGGAG-------------------------------------------------------------------------------------------------------------------------------------------------------------------------------------------------------------------------------------------------------------------------------------------------------------------------…	no hit below tool-cutoff	no hit below tool-cutoff	no hit below tool-cutoff	no hit below tool-cutoff	no hit below tool-cutoff	no hit below tool-cutoff	3e-10	Ceriporiopsis subvermispora CsFDH2 mRNA for NAD-de
contig08736	0.0330365	1.62527	01 METABOLISM	01.06 lipid, fatty-acid and isoprenoid metabolism	01.06.01 lipid, fatty-acid and isoprenoid biosynthesis	12512.1	8269.5	13094.7	2950.17	4370.49	402	ccGGTATCTGTTtCTTAATCGGCAATGTGATCTGGACACTCCTTGAGTACGGCCTGCATCGATTCTTGTTCCATATTGATGAGTTGCTGCCGGATCGTCCAGCATTCTTGACTCTTCACTTTTtGTtGCATGGAGTCCATCATTACCTGCCCATGGACAAATTGCGGCTTGTGATGCCTCCCGTACTATTCGCTGCTCTTGAGTTTCCATTCACGCGACTGGCATATATCCTTTtCCCAGTAGCGGTGGCCAATGGCATCATTTCTGGTGCTTTTGCGTTTTATGTTGCTTATGACTGCATGCACTATGCCCTCCATCATACCAATCTGCCGgCCTACCTCAAGGCACAAAaGAAaTATCATCTCGCCCACCACTACAAGAACTTCGAGCTTGGCTTTG…	no hit below tool-cutoff	no hit below tool-cutoff	3.0e-40	KOG: Sphingolipid fatty acid hydroxylase	1.7e-59	hypothetical protein UM03647.1 [Ustilago maydis 52	1e-76	Laccaria bicolor S238N-H82 fatty acid-2 hydroxylas
contig11092	0.0248786	1.62169	01 METABOLISM	01.06 lipid, fatty-acid and isoprenoid metabolism	01.06.01 lipid, fatty-acid and isoprenoid biosynthesis	63.9703	56.269	82.4879	16.2729	27.6451	105	tGATAATCCACGGAACGCAGCGACCAAAGTAGACAATCTCGTGAAGCAAAAAGCtGGCAAGACCCGTAGCAATGATAGGGTTACCAATCCACAGGTACCACGCAG------------------------------------------------------------------------------------------------------------------------------------------------------------------------------------------------------------------------------------------------------------------------------------------------------…	no hit below tool-cutoff	no hit below tool-cutoff	8.1e-10	KOG: C-4 sterol methyl oxidase	3.8e-11	C-4 methyl sterol oxidase, putative [Cryptococcus	3e-14	Laccaria bicolor S238N-H82 C4-methyl sterol oxidas
contig11137	0.00410316	1.10924	01 METABOLISM	01.05 C-compound and carbohydrate metabolism	01.05.01 C-compound and carbohydrate utilization	310.034	358.293	356.02	143.907	172.643	145	cGGCATACCAGTTCTTGACTTTGTTGATCgagggcattttGTTGAGATCTTGAGGGAGCTCATCGAGCTCTTTCATCCGGTGTGCCAGACGTACTGGCAGCTCCTCTAATAGGAACTGGCTCGCCTTGAAGAGCGTACCCTGGCt--------------------------------------------------------------------------------------------------------------------------------------------------------------------------------------------------------------------------------------------------------------…	no hit below tool-cutoff	no hit below tool-cutoff	3.6e-05	KOG: Dehydrogenase kinase	6.0e-14	hypothetical protein FG04416.1 [Gibberella zeae PH	5e-17	Gibberella zeae PH-1 hypothetical protein partial
contig11312	0.00065897	2.34083	01 METABOLISM	01.05 C-compound and carbohydrate metabolism	01.05.02 sugar, glucoside, polyol and carboxylate metabolism	119072	137189	130323	23613.1	27260.5	422	TCAAaGATTTCGTCTCTCAATGTGACATTGTCACcGTTAACGCCCCcTTGCACGAGGGTACTCGCGGCTTGATCAACACTGACCTGCTTAAGCACTTCAAGAAGGGTGCCTGGCTTGTCAACACTGCCCGTGGTGCCATCTGCGACAAGGACGCTGTTGCTGAGGCCGTCAAGAGCGGCCACCTCAATGGCTATGCAGGTGATGTCTGGAATGTCCAGCCCGCACCAAAGGACCATGTCTGGAGGACGATGAAGAACCCTCTCGGCGGTGGTAACGGCATGGTGCCCCACTACTCTGGAACAACGCTTGATGCTCAGACCCGCTATGCTTCTGGCACCAAGTCTATCATTGAGAACTACCTCACTGGCAAGCAACAAGATCCCGGAAACGTCATCATCG…	6.6e-12	Cryptococcus neoformans var. neoformans JEC21 form	3.9e-39	KOG: Glyoxylate/hydroxypyruvate reductase (D-isome	3.0e-53	formate dehydrogenase, putative [Cryptococcus neof	4e-77	Coprinopsis cinerea okayama7#130 hypothetical prot	1.1.1.28: Oxidoreductases.Acting on the CH-OH group of donors...With NAD+ or NADP+ as acceptor...D-lactate dehydrogenase
contig11978	0.00658347	2.00931	01 METABOLISM	01.20 secondary metabolism		1311.82	983.172	1169.72	336.033	237.704	97	AAGACCGAGGTtGATGGTGTGCGCCCCGAAAaCGTGTATAATGCCGCATCACAGATGCCGAaTCCTACCGCCAAAGTGCTGTTCAGGCAGCGTCAAA--------------------------------------------------------------------------------------------------------------------------------------------------------------------------------------------------------------------------------------------------------------------------------------------------------------…	no hit below tool-cutoff	no hit below tool-cutoff	no hit below tool-cutoff	no hit below tool-cutoff	no hit below tool-cutoff	no hit below tool-cutoff	no hit below tool-cutoff	no hit below tool-cutoff
contig12513	0.0191389	1.0653	01 METABOLISM	01.02 nitrogen and sulfur metabolism		11946.8	15587.1	12707.6	7086.7	5733.47	99	TGACgACGGCGTACCCGCGTAAAGGCTGGAGCGAGCATTTCGCGACAGTGGTCGAAAGAGAGTTAGCACTCAAGCCCTGGTGCCATACCTCGACATtCg------------------------------------------------------------------------------------------------------------------------------------------------------------------------------------------------------------------------------------------------------------------------------------------------------------…	no hit below tool-cutoff	no hit below tool-cutoff	no hit below tool-cutoff	no hit below tool-cutoff	no hit below tool-cutoff	no hit below tool-cutoff	no hit below tool-cutoff	no hit below tool-cutoff
contig13166	0.00115187	2.82569	01 METABOLISM	01.05 C-compound and carbohydrate metabolism	01.05.02 sugar, glucoside, polyol and carboxylate metabolism	38965.5	46869.4	44320	5678.71	6560.49	97	AACCTTAAGCTGTGTGTCACCGCTGGTGTCGGTTCTGACCACGTCGATCtCAACGCTGCTGCTGAGAAGGGCATCCAAGTCCTCGAAGTCTCCGGCT--------------------------------------------------------------------------------------------------------------------------------------------------------------------------------------------------------------------------------------------------------------------------------------------------------------…	3.0e-07	Yarrowia lipolytica CLIB122, YALI0C08074g predicte	3.8e-07	KOG: Glyoxylate/hydroxypyruvate reductase (D-isome	2.7e-06	hypothetical protein [Yarrowia lipolytica] >gi|496	2e-09	Ceriporiopsis subvermispora CsFDH1 mRNA for NAD-de	1.1.1.79: Oxidoreductases..Acting on the CH-OH group of donors....With NAD+ or NADP+ as acceptor.....glyoxylate reductase (NADP+)
contig13845	0.00642876	1.1356	01 METABOLISM	01.05 C-compound and carbohydrate metabolism	01.05.01 C-compound and carbohydrate utilization	1619.49	1323.5	1560.27	647.156	719.271	103	ccTATTCACATACCAGCACTCTAGCTGAAATCATCCAAGAGATCCTCCAGCGTCACGCAGACGGTATTTCCTTTAGGgAGTATAACGCCGgaCCCAACCTTGa--------------------------------------------------------------------------------------------------------------------------------------------------------------------------------------------------------------------------------------------------------------------------------------------------------…	no hit below tool-cutoff	no hit below tool-cutoff	no hit below tool-cutoff	no hit below tool-cutoff	1.9e-07	Glycogen debranching enzyme, putative [Cryptococcu	1e-10	Coprinopsis cinerea okayama7#130 hypothetical prot
contig14489	0.0370004	1.58774	01 METABOLISM	01.20 secondary metabolism	01.20.50 catabolism of secondary metabolites	32.8706	48.0122	44.3251	7.10763	20.6627	530	GCTACGTGGCAACGGCTGGTCACATTATGAAGAACTGGTGTTCTTTTtCtAGAACGCGTTCGATCTCTTTCAGGACAAGAGAAAGCCCTTCGCCGCGCTCGGACCAGAAACGCTTCTCTTCGCTGGAGAGTGGGCCTAGGACGTATCTCGCCGTGTCCTCGCCAGGGCTACCGCGCCCAATGCCGATTCGAAACCGAGGAAAATTCGAGTCACCCCCcAGTGAGGCGATGACGCTCTTGATGCCATTGTGTCCAGCTGCGGAGCCTTTCTCCTTGAAATGTAGCTTGAACGGCTGATGCTCGAGCGAGTCATGGATTACAATCATGTGAGAGGGTGATTTGACAGTCGCCCGTAGGGCGGCAGCTACAGCGGGTCCTGTGATGTTCATTAAAGGTTTTG…	no hit below tool-cutoff	no hit below tool-cutoff	7.2e-09	KOG: Peptidyl-tRNA hydrolase	2.1e-15	Stage V sporulation protein C, peptidyl-tRNA hydro	5e-29	Laccaria bicolor S238N-H82 hypothetical protein pa
contig14684	0.0105636	1.57433	01 METABOLISM	01.20 secondary metabolism	01.20.37 biosynthesis of peptide derived compounds	24.5164	25.6353	18.946	7.78817	7.68049	123	CTGCACCGTAtCGTCGGATATGCCTTCTTCGATGAAAaCTCCAGTGTTGATGTTCCCAGATTTATCCGTGGTCTCTGCATCTATGCAGAAGCGAGGcGCGTCGAGCGCAGCCTGCACAGGAAt------------------------------------------------------------------------------------------------------------------------------------------------------------------------------------------------------------------------------------------------------------------------------------…	no hit below tool-cutoff	no hit below tool-cutoff	no hit below tool-cutoff	no hit below tool-cutoff	no hit below tool-cutoff	no hit below tool-cutoff	no hit below tool-cutoff	no hit below tool-cutoff
contig14837	0.00715983	1.87239	01 METABOLISM	01.06 lipid, fatty-acid and isoprenoid metabolism	01.06.01 lipid, fatty-acid and isoprenoid biosynthesis	6684.28	8033.83	8536.57	1480.97	2753.25	911	tCCAGGCGGAGGTGATGGGGTACTCCAAACTCTATTCGAACGTTAGCGAATATGGCTGGGGTTATTTCTTCCTTtCCATTGTCTGGTTCCTGGTCTTTACGGACTTTGGCATTTACCTTGTTCATCGTGGCCTGCATCATCCGCTCTTGTACAaGACCTTTCACAAGCCTCACCACAAGTGGATCATCCCtACACCATTTGCGTCGCACGCCTTCCATCCTTTTGATGGCTACGCACAGTCTGTGCCATACCATCTCTTCGTTTtCCTCTtCCCTCTCCATAGATGGCTCTATCTAGGACTGTTTGTCTTTGTCAATTtCTGGAGCATCCTCATCCATGATTCAGATATGCTCACAGGGCATCCCCTGGAGAAAATCAtCAACGGTCCTGCTCACCACA…	1.5e-11	Magnaporthe grisea 70-15 hypothetical protein (MG0	7.6e-55	KOG: Sterol C5 desaturase	4.3e-72	C-5 sterol desaturase, putative [Cryptococcus neof	8e-99	Laccaria bicolor S238N-H82 C5-sterol desaturase (E
contig15824	0.0372471	1.30203	01 METABOLISM	01.20 secondary metabolism	01.20.50 catabolism of secondary metabolites	1015.67	1470.36	1131.88	361.353	616.82	216	aTCGTGTGCcACCCcAACTATGTTTtCTCTATTGATGGACATAACTTTACGATCATTGAAGCAGATGGCGTCAACACGGAaCCTCTCGGgCCCcTCGACTCGCTtAAAATCTTCCCTGCCCAGAGATACTCGTTTATTCTGCATGCGAaCCAGCCAGTGGGTAaCTACTGGATCCGTGCTCTTCCCAACTCCGGGAaTCAGACCACAGAGGGCGGa---------------------------------------------------------------------------------------------------------------------------------------------------------------------------------------…	3.0e-06	Basidiomycete gene for laccase	6.0e-08	KOG: Multicopper oxidases	3.0e-21	laccase 4 [Pleurotus pulmonarius]	3e-25	Polyporus ciliatus laccase (lcc3-1) mRNA, complete
contig16026	0.00469069	1.85804	01 METABOLISM	01.06 lipid, fatty-acid and isoprenoid metabolism	01.06.01 lipid, fatty-acid and isoprenoid biosynthesis	85.1257	78.9183	87.6571	13.4383	32.8496	245	cTGTACGTGTGTGCATCTCCATCCAACTGGGCCCGAACATCCGTGCGGAGGTGGCGAGATGACGGGGCTGATGTACTTGACGGAGGTAGTATGATTTACTCCAGTTGGCCTCCCAGACTTGTCGGAGGAGGGGCTTGCGAAGGTCCAAAAACTGATTCTTCTCAAAGTCGGCGGAAGTGTCAGTGTTTTCAGGATGGAAATCATCAGGGGCATCCCAGTCATCCTTCACTGTCGTCTCCTGAGTG----------------------------------------------------------------------------------------------------------------------------------------------------------…	no hit below tool-cutoff	no hit below tool-cutoff	6.2e-10	KOG: Sphingolipid fatty acid hydroxylase	6.2e-19	hypothetical protein CNBK2810 [Cryptococcus neofor	6e-38	Coprinopsis cinerea okayama7#130 hypothetical prot
contig16238	0.0290749	1.54627	01 METABOLISM	01.06 lipid, fatty-acid and isoprenoid metabolism	01.06.01 lipid, fatty-acid and isoprenoid biosynthesis	50662	56309.4	73598.9	14400.1	26817.3	328	AAGTATTTCGAACTTGGTGGGGAATGTATTCGTGGACCCGTCTCTCTGCTCTCAGGGTTGGCACCTTCTGTAGGACTTCTCTTTTCGCATTTCTTTGCCGTGGCATTCTACTCTATCTGGGTCCTTTTCACGCATCCTCGATACTATCCCTCATCGAACGGCCAGGGAAAGCGCGTACTACGTGTAGCAGGACTGGAAGAATACCCCTCCTTGATAATATTCAGCTTCAAGGTCTTCTGGACCGCATGTGTAGTATTTGGTCCTCTGCTATGGAGTGAGATTAGATGGTGGTGATCTTCTGTTGGACATAGACGAGATACATTTGCTT-----------------------------------------------------------------------…	no hit below tool-cutoff	no hit below tool-cutoff	1.3e-10	KOG: Squalene monooxygenase	2.1e-22	hypothetical protein UM02398.1 [Ustilago maydis 52	1e-39	Coprinopsis cinerea okayama7#130 hypothetical prot
contig16572	0.00125377	2.61079	01 METABOLISM	01.05 C-compound and carbohydrate metabolism	01.05.02 sugar, glucoside, polyol and carboxylate metabolism	109809	131712	124010	17311.1	22582.6	514	CGTCTCAAGCCCTTCGATCCCAAGGAGCTCATCTACTACGACTACGCCCCCTTGCCCGAGGCCGCTGCCCAGGCCGTTGGCGCCCGCCGTGTTGAGGATCTCAAGGAATTCGTCTCCCAATGTGACATTGTCACCGTCAATGCCCCCTTGCACGAGGGTACTCATGGCCTGGTTAACGCTGACCTGCTTAAGCACTTCAAGAAGGGTGCCTGGCTCGTCAACACCGCCCGTGGTGCCATCTGTGACAAGGACGCCGTTGCTGAGGCCGTCAAGAGCGGTCACCTCAATGGCTATGCAGGTGATGTCTGGAACGTCcAGCCCGCACCAAAGGATCACGTCTGGAGGACAATGAAAAACCCTCTCGGTGGTGGTAACGGCATGGTGCCTCACTACTCTGGA…	2.0e-09	Yarrowia lipolytica CLIB122, YALI0F15983g predicte	5.2e-46	KOG: Glyoxylate/hydroxypyruvate reductase (D-isome	3.3e-65	formate dehydrogenase, putative [Cryptococcus neof	4e-97	Ceriporiopsis subvermispora CsFDH1 mRNA for NAD-de	1.1.1.28: Oxidoreductases.Acting on the CH-OH group of donors...With NAD+ or NADP+ as acceptor...D-lactate dehydrogenase
contig16586	0.0301143	1.88278	01 METABOLISM	01.06 lipid, fatty-acid and isoprenoid metabolism	01.06.01 lipid, fatty-acid and isoprenoid biosynthesis	13091.6	12577.3	19071.8	3035.46	5052.52	101	gaaagggaTATGGCGCGACGGTAAATATCCTTAGTGTCGCTCTTTATGACCTCTTCGGCGCAGATCAACCTGAGCTCGAAGTATTGAGGACGGGTTGTTTC----------------------------------------------------------------------------------------------------------------------------------------------------------------------------------------------------------------------------------------------------------------------------------------------------------…	no hit below tool-cutoff	no hit below tool-cutoff	no hit below tool-cutoff	no hit below tool-cutoff	no hit below tool-cutoff	no hit below tool-cutoff	3e-08	Laccaria bicolor S238N-H82 hypothetical protein pa
contig16914	0.000676482	2.57031	01 METABOLISM	01.05 C-compound and carbohydrate metabolism	01.05.02 sugar, glucoside, polyol and carboxylate metabolism	90705.4	105104	95964.3	15342.2	17408	175	GGCCAGCTCCGAGGCTACGCCGGTGATGTCTGGGACGTCCAACCCGCACCCCAAGACCACGTCTGGAGGACAATGAAGAATCCTCTTGGCGGTGGTAACGGCATGGTGCCCcACTACTCTGGAaCGACATTGGATGCTCAGGCTCGCTATGCTGCCGGCACCAAGTCCATCATCG--------------------------------------------------------------------------------------------------------------------------------------------------------------------------------------------------------------------------------…	1.0e-11	Cryptococcus neoformans var. neoformans JEC21 form	3.5e-16	KOG: Glyoxylate/hydroxypyruvate reductase (D-isome	4.2e-23	formate dehydrogenase, putative [Cryptococcus neof	3e-31	Ceriporiopsis subvermispora CsFDH2 mRNA for NAD-de	1.1.1.79: Oxidoreductases..Acting on the CH-OH group of donors....With NAD+ or NADP+ as acceptor.....glyoxylate reductase (NADP+)
contig17132	0.0423373	2.36009	01 METABOLISM	01.05 C-compound and carbohydrate metabolism	01.05.02 sugar, glucoside, polyol and carboxylate metabolism	340.934	585.956	360.706	78.4122	88.7857	127	aCGTTGGAGCCGGAAACTTCGAGGACTTGAATGCCCTTCTCAGCAGCAGCGTTGAGATCAACGTGGTCGGAGCCGACGCCAGCGGTGACACACAACTTAAGGTTCTTAGCCTTTtCAATGAGATccc--------------------------------------------------------------------------------------------------------------------------------------------------------------------------------------------------------------------------------------------------------------------------------…	no hit below tool-cutoff	no hit below tool-cutoff	4.1e-09	KOG: Glyoxylate/hydroxypyruvate reductase (D-isome	2.0e-09	hypothetical protein [Yarrowia lipolytica] >gi|496	1e-14	Ceriporiopsis subvermispora CsFDH2 mRNA for NAD-de	1.1.1.26: Oxidoreductases..Acting on the CH-OH group of donors..With NAD+ or NADP+ as acceptor.....glyoxylate reductase
contig17335	0.0441836	1.17351	01 METABOLISM	01.05 C-compound and carbohydrate metabolism	01.05.01 C-compound and carbohydrate utilization	114.449	170.697	122.828	60.8697	59.7111	283	CTtATGCACATCCTCAAGGAAGTCCAACAACGTGCTTGCGCTCCATGCCTGGGTGTTGCATGAGTCTCGGCAGTACGCACCATCCTTGTTCGTCAGCTCAGGAATACCTGCCCAGGGATCGTTTTGAATATGACGACGGAGGCTCAGTAAAGCCCCATGAAGATGATGAAGGGTATTGACGATGTTAGTCTGTCCTTCGCCGTATTTTGAGTCAAAGTGGAGGTATGCACGAAGGAAGTAGCCCAACGGCcAGCCCcATtCAGGTCCGTTGtGATAGTtCAAA--------------------------------------------------------------------------------------------------------------------…	no hit below tool-cutoff	no hit below tool-cutoff	no hit below tool-cutoff	no hit below tool-cutoff	3.8e-32	Glycogen debranching enzyme, putative [Cryptococcu	1e-45	Coprinopsis cinerea okayama7#130 hypothetical prot
contig17769	0.0274148	1.5629	01 METABOLISM	01.06 lipid, fatty-acid and isoprenoid metabolism	01.06.01 lipid, fatty-acid and isoprenoid biosynthesis	40622.7	49133.5	60326.3	12079	21786.7	218	ttccATCTGGGTCCTTTTCACACATCCTCGGTACTATCCCTCTTCGAACGGCCAGGGGAAGCGCGTACTACGTGTGGCACGACTAGACGAGTATCCTTCCTTGATAATATTCAGCCTCAAGGTCTTCTGGACCGCATGTGTAGTATTTGGTCCTCTGCTATGGAGTGAGACTAGATGGTGGTGACcTTCTGTTAGACATAGATAAGATACATCTGCTT-------------------------------------------------------------------------------------------------------------------------------------------------------------------------------------…	no hit below tool-cutoff	no hit below tool-cutoff	no hit below tool-cutoff	no hit below tool-cutoff	3.9e-05	hypothetical protein UM02398.1 [Ustilago maydis 52	2e-18	Coprinopsis cinerea okayama7#130 hypothetical prot
contig18170	0.0439782	1.86101	01 METABOLISM	01.06 lipid, fatty-acid and isoprenoid metabolism	01.06.01 lipid, fatty-acid and isoprenoid biosynthesis	9974.27	9012.44	14973.3	2382.95	3849.48	137	AGATCAAGAAAGTCCTCTCGACGTGGTGGTGGAAGCGAAAGGGATATGGCGCGACAGTAAATATCCTTAGTGTTGCCCTTTATGACCTCTTCGGCGCAGATCAACCTGAACTCGAAGTATTGAGGACTGGTTGTTTC----------------------------------------------------------------------------------------------------------------------------------------------------------------------------------------------------------------------------------------------------------------------…	no hit below tool-cutoff	no hit below tool-cutoff	1.6e-05	KOG: Squalene monooxygenase	1.1e-07	hypothetical protein UM02398.1 [Ustilago maydis 52	9e-15	Laccaria bicolor S238N-H82 hypothetical protein pa
contig18482	0.00814951	1.07405	01 METABOLISM	01.05 C-compound and carbohydrate metabolism	01.05.01 C-compound and carbohydrate utilization	127.401	151.936	124.45	64.3283	63.5335	380	cGACGAGTGATGTAGTCTGCAGCAAGGGAAGTTCTACGGCAAGATACAAGTCCACTTCAGACTGAGCCAAGCTTGTGCACATCTTCAAGGAAGTCCAACAATGTGCTCGCGCTCCATGCCTGGGttGTttGCACGAGTCGCGGCaagTACGCGCCGTCCTTATTCGTCAGCTCGGGAATACCTGCCCAGGGATCGTTTTGAATATGACGACGGAGGCTCAGTAAAGCTCCATGAAGATGATGGAGGGTATTGATGATGTTAGTCTGTCCTTCGCCGTATTTtGAGTCAAAGTGGAGATATGCACGGAGGAAGTAGCCCAGCGGCCAGCCCCATTCAGGTCCATTGTGGTAGTtCAAACCCTTGGCAATAGCTGCATCTGt-------------------…	no hit below tool-cutoff	no hit below tool-cutoff	no hit below tool-cutoff	no hit below tool-cutoff	2.1e-30	Glycogen debranching enzyme, putative [Cryptococcu	3e-40	Coprinopsis cinerea okayama7#130 hypothetical prot
contig19066	0.00325269	1.01207	01 METABOLISM	01.05 C-compound and carbohydrate metabolism	01.05.01 C-compound and carbohydrate utilization	19178.5	17954.3	20957.5	9717.06	9485.02	564	CCGGGGTATTCGAGACGGACAACACTGGTGCGCCCAACAAGACGGGTGTGCGATACAAAGCGTACAATCTTGGCAAGGGTAAAGGCATGAGCGTGCTCCAGATTGTCGAAGCGATGCGTAAGGCAACTGGGTTTGACTATAAGTATGAGATTGTCGGCAGAAGACGAGGAGACGTGCCAGATTTGACCGCAAATCCAGCTTTGGCCGAGCGTGAGCTAGGCTTCAAGGCAACACAGGATCTGGAGACGATGTGCCGTGATTTGTGGAACTGGCAGTCGAAGAACCCCGAGGGGTACGGACTTCAGACATACTAGCTTTGCTTATAGGCACACAATCGTAATCATGAAGATCATTAGAGAAAAATGTGATTGTAATTATAAggaagaggcggggATATTG…	no hit below tool-cutoff	no hit below tool-cutoff	7.1e-21	KOG: UDP-glucose 4-epimerase/UDP-sulfoquinovose sy	1.6e-30	galactose metabolism-related protein, putative [Cr	7e-45	Laccaria bicolor S238N-H82 hypothetical protein pa	5.1.3.2 UDP-glucose 4-epimerase
contig19483	0.0420645	2.00696	01 METABOLISM	01.06 lipid, fatty-acid and isoprenoid metabolism	01.06.01 lipid, fatty-acid and isoprenoid biosynthesis	4941.44	4563.44	7605.74	1123.25	1714.8	106	cTCGTGACCGCATTCGGAAAaTGCCCAACTCCTTCCTTCCTCCATCACCTCAAGATACGAAGGAGGGCGTCGTTTTGTTGGGAGACTCGTGGAATATGCGTCATCC-----------------------------------------------------------------------------------------------------------------------------------------------------------------------------------------------------------------------------------------------------------------------------------------------------…	no hit below tool-cutoff	no hit below tool-cutoff	2.7e-05	KOG: Squalene monooxygenase	4.1e-05	PREDICTED: similar to squalene monooxygenase [Stro	1e-07	Hypholoma sublateritium squalene epoxidase (erg1)
contig19517	0.0426922	1.24438	01 METABOLISM	01.06 lipid, fatty acid and isoprenoid metabolism		7538.95	6233.94	9774.95	3418.26	3207.93	547	AAGTAGCCGTCAACCGTATCAATCATGCAGAATCCCCGAGTTCACCGTCACCATCTTCTCAATATCAATATCAGCGAGCGTATGAATTGTCCAAGAACCTTAAAGATAACATCTATGTGTATTCCAACGATCAAGTCAAGCAAATTCAAGAACACAATGCTCTAGTTTCCAAGGCCGTTGAAaCAGCGCACGCCATCACcTCTCTCGCATCGACATCAATTCAGAATGCGACTACACATGTGCATGTGCTTACAGATCGCATGTTGCAGGAACTGCAAAAGCTACAGACCGCTGTCCATAGTGCCTCGAGCGAGCTGAGCTCTGCGATCGgTACCCAGACGGCGGCACTGAAAGAGATTGTCAAGAGCGATGCGCCACTACAAAGCAAGGCATTTGCCG…	no hit below tool-cutoff	no hit below tool-cutoff	no hit below tool-cutoff	no hit below tool-cutoff	no hit below tool-cutoff	no hit below tool-cutoff	1e-17	Coprinopsis cinerea okayama7#130 hypothetical prot
contig19971	0.0104741	1.61042	01 METABOLISM	01.06 lipid, fatty-acid and isoprenoid metabolism	01.06.01 lipid, fatty-acid and isoprenoid biosynthesis	90.4157	87.2181	107.925	21.2138	41.1338	212	tGGGCACAACATACCACACTGTACGTGTGTGCATCTCCATCCAATTGGGCCCAAACATCCGTGCGGAGGTGGCGAGATGACGGGGTTGATGTACTTGACGGAGGTAGTATGATTTACTCCAGTTGGCCTCCCAGACTTGTCGTAGGAGGGGCTTGCGAAGGTCCAAAAATTGATtCTtCtCAAAGTCGgCGGAAGTATCAGTGTTTTCCggg-------------------------------------------------------------------------------------------------------------------------------------------------------------------------------------------…	no hit below tool-cutoff	no hit below tool-cutoff	2.8e-13	KOG: Sphingolipid fatty acid hydroxylase	1.8e-18	hypothetical protein CNBK2810 [Cryptococcus neofor	1e-33	Coprinopsis cinerea okayama7#130 hypothetical prot
contig20613	0.0126236	1.44339	01 METABOLISM	01.05 C-compound and carbohydrate metabolism	01.05.01 C-compound and carbohydrate utilization	11589.9	13901.4	14692.4	6293.98	3556.42	153	gAatAGGCCTtGGGACAGACGCGTCGTCTCCTCTGTCACCGTCGGTCTCCTTGCACTCTTTAGCGGAGAAGGGTTGTTGGCCAAAACTTACCGCAAGTAAGCTGATAAGAAACAAAAGCAATTAGCCACTCGTTTTTCTTTTTTATTTTATGA------------------------------------------------------------------------------------------------------------------------------------------------------------------------------------------------------------------------------------------------------…	no hit below tool-cutoff	no hit below tool-cutoff	no hit below tool-cutoff	no hit below tool-cutoff	no hit below tool-cutoff	no hit below tool-cutoff	no hit below tool-cutoff	no hit below tool-cutoff
contig20926	0.0160305	1.54182	01 METABOLISM	01.05 C-compound and carbohydrate metabolism	01.05.01 C-compound and carbohydrate utilization	12095.6	9511.9	10179.8	2300.98	4977.28	182	CTCAGCGTCCAGTTCAACGAGCCCTTCTTCTCGCGCGGCGAcTtCCCCGCTGTCGTGCAGAACGGCACTGACTCGATTGTGCTCAAGAACCCCTGGGAGGATGGTTCGAACGCTACTCCCTTCGACCAGGACTTCTACCTCATCATGAATGTCGCTGTTGGTGGCACTAACGGTTGGTtccc-------------------------------------------------------------------------------------------------------------------------------------------------------------------------------------------------------------------------…	no hit below tool-cutoff	no hit below tool-cutoff	no hit below tool-cutoff	no hit below tool-cutoff	9.6e-12	hypothetical protein [Neurospora crassa OR74A] >gi	2e-22	Laccaria bicolor S238N-H82 GH16 beta-1,3-glucan re
contig21037	0.00159095	2.23105	01 METABOLISM	01.05 C-compound and carbohydrate metabolism	01.05.02 sugar, glucoside, polyol and carboxylate metabolism	127658	153078	147225	27410.5	33360.9	395	GGCCAGCTCCGGGGATACGCTGGTGATGTTTGGAACGTCCAACCCGCACCAAAGGACCATGTCTGGAGGACAATGAAGAACCCTCTTGGTGGTGGTAACGGCATGGTGCCTCACTACTCCGGAACGACGCTCGACGCTCAGGCTCGCTATGCTTCCGGCACCAAGTCCATCATCGAGAATTACCTCACGGGCAAGGACCAAGAGCTCCAGAACGTCATCATTGGCAAATCTGGTTATGAGACCAAGGCTTATGGACAACGCAAGTAGATGGCAGAGATTGAGTGCCATGGGATTTTCTATCTGGACTCTAGACTTTGCTTCACAACTCTGGACCATTTGTATCAGTAATATGTACATATTAaTAGGAAAaCAATACTTAAACAATTTtAAaaaTaaaaa…	no hit below tool-cutoff	no hit below tool-cutoff	7.1e-23	KOG: Glyoxylate/hydroxypyruvate reductase (D-isome	7.8e-30	formate dehydrogenase, putative [Cryptococcus neof	4e-45	Ceriporiopsis subvermispora CsFDH2 mRNA for NAD-de	1.1.1.26: Oxidoreductases..Acting on the CH-OH group of donors..With NAD+ or NADP+ as acceptor.....glyoxylate reductase
contig21591	0.032779	1.5244	01 METABOLISM	01.06 lipid, fatty-acid and isoprenoid metabolism	01.06.01 lipid, fatty-acid and isoprenoid biosynthesis	214.909	284.738	191.624	57.2663	102.936	149	ccATGTGGTGGAAGTCATGGTGCTCGgCGCCGGACCAGAAGGGGATGATGTGCTGGAGTGACCAGGGgAAATCATAACCACTGTGAGCATCGACAGCCTGgAaGAGACGgAGGgTGATCCAGATGTAAACCGTGACGATGTGCAaGTCg----------------------------------------------------------------------------------------------------------------------------------------------------------------------------------------------------------------------------------------------------------…	no hit below tool-cutoff	no hit below tool-cutoff	1.3e-20	KOG: C-4 sterol methyl oxidase	4.0e-21	C-4 methyl sterol oxidase [Cryptococcus neoformans	8e-26	Coprinopsis cinerea okayama7#130 hypothetical prot
contig21773	0.000731483	1.67079	01 METABOLISM	01.05 C-compound and carbohydrate metabolism	01.05.01 C-compound and carbohydrate utilization	6961.21	7467.58	6588.19	2281.99	2118.71	568	CCGGGGATCACTCTCACTATCGCTGCTTTTGCGGCCTCCTGCGTCAAGGCTGTGCGTGAGACTCACaCCGTCAGCTTCGTGAACAACtGTGGATATGGAACCCCcATACTCCAGGAGCAAGGCGTTATCCTCGCAAACGGAGGCGATTACACTACCCCcGGCCCTATTATCGATGCTTATGTATACCTTCAAACAGGTTACTGCGGTAATAACGGTGCGAACTGCACGACGTTTGACGTTACCCTGGAGAACGGGGCTTCATCAGCCCACCTGGACTTGACGACTCCACGCGTATTCTCTGTGCCCGGTGGTTTCGAATTCTACAACGgTTGCAACGGATCCTACTTcTGCTATAGCATGCGTTGCCAATCTATGTACAGCCCTGTTGTGACTTGCTCG…	no hit below tool-cutoff	no hit below tool-cutoff	no hit below tool-cutoff	no hit below tool-cutoff	no hit below tool-cutoff	no hit below tool-cutoff	9e-14	Laccaria bicolor S238N-H82 hypothetical protein pa
contig01085	0.00706433	3.48369	01 METABOLISM	01.07 metabolism of vitamins, cofactors, and prosthetic groups		2173.79	3015.25	2274.74	247.84	196.967	98	aCCGAGATTGGCGTGCCATTCGAaGATGAAGGGAATTTTGTCGTCGTCAAGCATGCAGCACTGTTCACATCTACCATCCTTTCTCGTGtCTTAGCTAt-------------------------------------------------------------------------------------------------------------------------------------------------------------------------------------------------------------------------------------------------------------------------------------------------------------…	no hit below tool-cutoff	no hit below tool-cutoff	3.4e-08	KOG: Protein involved in thiamine biosynthesis and	6.4e-08	THI2p [Uromyces viciae-fabae] >gi|12230775|sp|Q9UV	4e-10	Botryotinia fuckeliana B05.10 thiazole biosyntheti
contig01446	0.0211524	2.26138	01 METABOLISM	01.25 extracellular metabolism		610.729	392.795	457.499	70.0354	133.117	117	cAGAAGGCTTTGGCCAAGTTGCATCGGGTGGTCGTGGTGGAGCTGTCTATGTCGTGAATAGCTTAAATGACAGTGGCAATGGTACATTTCGAGATGCTGTCTCTCAATCTAATCGTA------------------------------------------------------------------------------------------------------------------------------------------------------------------------------------------------------------------------------------------------------------------------------------------…	no hit below tool-cutoff	no hit below tool-cutoff	no hit below tool-cutoff	no hit below tool-cutoff	2.1e-06	unnamed protein product [Aspergillus oryzae]	3e-09	Pyrenophora tritici-repentis Pt-1C-BFP pectate lyase
contig01604	0.0137216	1.54031	01 METABOLISM	01.05 C-compound and carbohydrate metabolism	01.05.02 polysaccharide metabolism	117.886	138.406	126.731	24.9508	62.8409	144	tttCTCATCCCACTCCATGCTGTAAGTGTGGAAGGCATCAGCGTAGCTCTCGCGAGGCTGGGACCACCATCCGTAAGTCTTGTAGACAGCGTTGAGCCATGTCAGAGGGCCCcAGTTGAGCGAGGCGCGGACGACGTtCGAaCC---------------------------------------------------------------------------------------------------------------------------------------------------------------------------------------------------------------------------------------------------------------…	no hit below tool-cutoff	no hit below tool-cutoff	no hit below tool-cutoff	no hit below tool-cutoff	3.9e-05	hypothetical protein FG11098.1 [Gibberella zeae PH	3e-16	Laccaria bicolor S238N-H82 GH16 beta-1,3-glucan re
contig04867	0.0269046	1.90099	01 METABOLISM	01.05 C-compound and carbohydrate metabolism	01.05.02 polysaccharide metabolism	35.6374	49.282	31.5831	8.90049	11.8959	189	AACGGACTACGAAGTACACTATCCGCGATCTGGAGCGCACCCAAGGCGTGCTTGGGgTCGAACAACTCCGGGgCGACGGCCATGGCGATGGGGAAATTGGGCCTGAGTTGGTAGTCTGaaCCATTCGCGACCTGGGCCAGAGCGATAGACATCCTTATAAATGCACCGGCGGTTGACGATGGATGTAtt------------------------------------------------------------------------------------------------------------------------------------------------------------------------------------------------------------------…	no hit below tool-cutoff	no hit below tool-cutoff	no hit below tool-cutoff	no hit below tool-cutoff	5.9e-13	hypothetical protein MG00063.4 [Magnaporthe grisea	3e-17	Phaeosphaeria nodorum SN15 hypothetical protein p
contig08391	0.0130418	1.10249	01 METABOLISM	01.05 C-compound and carbohydrate metabolism	01.05.02 polysaccharide metabolism	597.244	501.235	520.456	303.534	199.104	96	AGAGGATAATCCATTTGAGTGGGATATCATGGGAAGAGAGATCAATGTCTATAAGCAGTACGGATATGTACCGTTCTCCGTCCTGGACGCAAGTAg---------------------------------------------------------------------------------------------------------------------------------------------------------------------------------------------------------------------------------------------------------------------------------------------------------------…	no hit below tool-cutoff	no hit below tool-cutoff	no hit below tool-cutoff	no hit below tool-cutoff	no hit below tool-cutoff	no hit below tool-cutoff	1e-07	Laccaria bicolor S238N-H82 glycoside hydrolase fam
contig13272	0.0124441	3.38091	01 METABOLISM	01.07 metabolism of vitamins, cofactors, and prosthetic groups		3587.45	5448.75	4012.18	469.115	365.928	136	GTCGAGGATTTGATCATCTCCCCCGATACATCCGGgCGCCAGCGTGTCACTGGAGTTGTCACTAACTGGACTCTCGTCGCCcTCAACCACGATACGCAATCCTGTATGGACCcTAATGTTATCACTGCTCCgTtCa-----------------------------------------------------------------------------------------------------------------------------------------------------------------------------------------------------------------------------------------------------------------------…	no hit below tool-cutoff	no hit below tool-cutoff	1.5e-11	KOG: Protein involved in thiamine biosynthesis and	1.4e-10	thiazole biosynthetic enzyme [Guillardia theta]	3e-17	Coprinopsis cinerea okayama7#130 hypothetical prot
contig20411	0.00174915	1.05644	01 METABOLISM	01.05 C-compound and carbohydrate metabolism	01.05.02 polysaccharide metabolism	4595.64	4699.66	5169.78	2389.78	2246.92	133	ttCACATCTTCGGCCGTGATATGCAAGGCCGCCGCGCGAaCAATGGTGGTGACGAGCGCcTGAACAaTGATCCGCACTTTAGGGATTATGTCCACTTTTACGAGTTCTtCCATGGTGAcACTGGCAAGGgTCT--------------------------------------------------------------------------------------------------------------------------------------------------------------------------------------------------------------------------------------------------------------------------…	no hit below tool-cutoff	no hit below tool-cutoff	2.9e-07	KOG: Glucosidase I	3.9e-13	hypothetical protein CNBE4570 [Cryptococcus neofor	2e-17	Laccaria bicolor S238N-H82 glycoside hydrolase fam	3.2.1.106: Hydrolases..mannosyl-oligosaccharide glucosidase
contig02136	0.0337773	1.44496	02 ENERGY	02.13.aerobic respiration	02.13.03 ....aerobic respiration	20810.9	26328.2	32976.2	9865.45	9752.2	209	ccTCTACGCCGTCCGgTCGGACGAGACGACGCACCGGTTCGTGAACCACTCGCTGGCGAACCTCGAGCCGAAGACGGACGTAAATCCATTTGCGCTGCGGGAGCCGGATATGCATGTGAAAGGTCACAAGCCTGAGTTCTCCAAAAACGAAGCAGAGAAATACATCCACGAGAGCCTGACCATTTTACAAGAAGGCAAGGGTAAATcGG----------------------------------------------------------------------------------------------------------------------------------------------------------------------------------------------…	no hit below tool-cutoff	no hit below tool-cutoff	no hit below tool-cutoff	no hit below tool-cutoff	1.5e-09	alternative oxidase [Cryptococcus neoformans var.	1e-23	Laccaria bicolor S238N-H82 hypothetical protein pa
contig17195	0.00642602	1.69986	10 CELL CYCLE AND DNA PROCESSING	10.03 cell cycle	10.03.01 mitotic cell cycle and cell cycle control	19409.9	25508	22771.7	6650.81	7239.86	251	TACTACTGGCGCGTCTTTGGCTTCTTACCCGATGGATACTATCCGTAGACGTATGATGATGACTTCAGGCGAAGGTGTTCATTATAAATCTTTCTACGACGCCGGTAGGCAGATTATCGCTAAAGAAGGCGCCAAGGCCCTCTTCAACGGCGCTGGAGCAAACATCCTCCGTAGTATCGCTGGCGCTGGCGTATTGGCCCTATACGATAAGTTCCAGgAACTTGCATGGGGCAAAGTATACTCGGCTGGGt----------------------------------------------------------------------------------------------------------------------------------------------------…	no hit below tool-cutoff	no hit below tool-cutoff	2.6e-27	KOG: Mitochondrial ADP/ATP carrier proteins	1.3e-29	ATP:ADP antiporter, putative [Cryptococcus neoform	3e-35	Cryptococcus neoformans var. neoformans B-3501A hy
contig15796	0.0266516	1.60795	11 TRANSCRIPTION	11.05 mRNA transcription		29.3912	39.5079	26.0811	10.084	10.689	273	cGACcTtGATaTAACGAAGAGGTCAAGAGTGAAAGTTTCTCTATGCAGTCGGAGTAGGTTGTACTGTCTTCGTGCGTGtGATGGTGATGGTGGACTTGGCGGCTGGGGTGTTCGATGCAGCTTTAACAGTGAAATAAATCGCATCATCAAATGCACCATGTTGCGCCACGGgACCTAAGACCGGCACATGATTCGCACTGGTCGTGATCGATGCCAGGCGATaGAAGCCCTCTGGCAaGCcaCCTTGgACGGTCGtGTTAaGCACGCCATTCa------------------------------------------------------------------------------------------------------------------------------…	no hit below tool-cutoff	no hit below tool-cutoff	no hit below tool-cutoff	no hit below tool-cutoff	4.5e-09	unnamed protein product [Podospora anserina]	4e-15	Laccaria bicolor S238N-H82 hypothetical protein pa
contig00811	0.0224664	1.06229	14 PROTEIN FATE (folding, modification, destination)	14.07 protein modification		38903.2	33305.6	41851.6	22512	13901.4	870	ttCCAGAGCTCATGTTCGCTGCTGTATTTCaTATCTCTTCCCGTtCCTGAGGCTCTCCGTCACCTTCCTTGCTATGGCAGAGACTCTAACGGTTACTGCCACAAATTtCAATAATGATGCCCCCTTTGCGCTCGGCACTACCCTCAGCCGGCTCCACCATCAACATCATACGTTCCAGGCTCCTTCGATCCGGTTCACAAGTTCGTTCCTCGCCGCATTTGTGATTTACTCGATTGGTGGTTATCTACGATGGGCGTCATATCGCGCCCTGGGGCGCTTGTTCACATTCGAATTGACGGTCCGGAAAGAACACCTGCTTGTCACCTGGGGTCCCTACGCATATGTCAGACACCCATCCTACATCGGAGGCCTGCTCGTCCAGGCCGGCGTTGTACATGC…	no hit below tool-cutoff	no hit below tool-cutoff	2.5e-07	KOG: Farnesyl cysteine-carboxyl methyltransferase	1.8e-08	conserved hypothetical protein [Brucella abortus b	1e-24	Postia placenta clone JGIACWS-5E20, complete seque
contig02243	0.0276424	1.7424	14 PROTEIN FATE (folding, modification, destination)	14.07 protein modification		39.6293	43.4541	57.7145	8.57225	19.4815	93	ttCTCGGTTCATGCAAGAGCTATTTtCATCCcAGAAGGGaCATtCACGATACAGATCCAACTGGAAaTATCTAAAGAATGGCTGTTGCACAAg------------------------------------------------------------------------------------------------------------------------------------------------------------------------------------------------------------------------------------------------------------------------------------------------------------------…	no hit below tool-cutoff	no hit below tool-cutoff	4.7e-05	KOG: Endoplasmic reticulum membrane-associated oxi	4.6e-06	Coprinopsis cinerea okayama7#130 hypothetical protein (CC1G_04536)	3e-08	Coprinopsis cinerea okayama7#130 hypothetical protein (CC1G_04536)
contig11889	0.0397202	1.25212	14 PROTEIN FATE (folding, modification, destination)	14.07 protein modification	14.07.99 other protein modifications	878.942	864.727	1257.78	413.49	426.576	121	aaTTTCCCCATTGCTGACAGGTGCCTTCCCAAGAGCATAGCCTATGTCCACCAAATCCTTGATGTCCTCAGGCAAAACGAGCTCGAGGACAGGATTTCAGCGGTGCATTGCCGTGGTGGCa--------------------------------------------------------------------------------------------------------------------------------------------------------------------------------------------------------------------------------------------------------------------------------------…	no hit below tool-cutoff	no hit below tool-cutoff	no hit below tool-cutoff	no hit below tool-cutoff	no hit below tool-cutoff	no hit below tool-cutoff	1e-07	Coprinopsis cinerea okayama7#130 hypothetical prot
contig17977	0.00445127	1.22069	14 PROTEIN FATE (folding, modification, destination)	14.07 protein modification	14.07.99 other protein modifications	4508.84	4683.9	5372.18	1937.02	2229.3	308	aGCCTGACcTCCATCCTACCCCGTCCAATTCCAAATTCATACTGGGCTACACCTCTACTGCTAGCATGCGAATATCCCTGGGCGCCGTCCACCTCGTCGCCAAAGCTCGATAAGCTGCTGGCAGCTGGCGTCCGCACATTCATCGACCTGACCGAGTCCGGCGAGCTCAAATCCTATGCTGGGATTATACTCCGCGAACGTGCTGAACAACTAGGCATTGACTACGCCGAGATTCGGTACCACAATTTCCCCATTGCTGACAGGTGCCTTCCCAAGAGCGTAGCCTATGTCCACCAGATCCTTGATGT-------------------------------------------------------------------------------------------…	no hit below tool-cutoff	no hit below tool-cutoff	no hit below tool-cutoff	no hit below tool-cutoff	no hit below tool-cutoff	no hit below tool-cutoff	5e-27	Coprinopsis cinerea okayama7#130 hypothetical prot
contig09421	0.0345294	1.25735	14 PROTEIN FATE (folding, modification, destination) ..protein/peptide degradation	14.13 protein/peptide degradation		67.0857	95.8976	69.4233	35.9335	28.8787	302	CGCCCTTCCCTCAAGTTCTACGTGGTCAATGTTGACACCAGTGTCGATGACGTAGACATCAACACCTTCACCACCTTTTTCCTCATAAACATACTTGGTGAAAGTGTTGAAGCCGAGTCGTTTGCGGTGGCTAATACGTGCCAGACCCcAAGGtgctcctttcttgcgttaacagtCTCGGATACTCTCATGATCTGATCCTGCTCAACGAGCTCAACCTCAGgCAtggCCCTGATTTGcTGCACCAAGTCCTCTGAGAACTTGCCAGCGTAGCCTCGGACGACCGAGTCATAGACATGaGt-------------------------------------------------------------------------------------------------…	1.1e-06	Ophiostoma ulmi subtilase gene, partial cds	7.1e-21	KOG: Subtilisin-related protease/Vacuolar protease	1.2e-26	hypothetical protein UM04400.1 [Ustilago maydis 52	2e-35	Laccaria bicolor S238N-H82 hypothetical protein pa
contig15467	0.00902547	1.29258	14PROTEIN FATE (folding, modification, destination)	14.07 protein modification	14.07.99 other protein modifications	2492.68	2572.48	3090.89	963.306	1256.33	170	tACGCcTCTGCTGCTAGCATGCgAAtACCCCTGGGCACCGTCCACCTCGTCGCCAAAGCTCGATAAGCTGCTGgAGGCTGGCGTCCGCACATTCATCGACTTGACTGAGTCCGGCGAGCTCAAATCCTATGCTGGGActATACTGCGCGAACGTGCGGAaCAACTAGGCa-------------------------------------------------------------------------------------------------------------------------------------------------------------------------------------------------------------------------------------…	no hit below tool-cutoff	no hit below tool-cutoff	no hit below tool-cutoff	no hit below tool-cutoff	no hit below tool-cutoff	no hit below tool-cutoff	3e-11	Coprinopsis cinerea okayama7#130 hypothetical prot
contig02346	0.0376894	1.03688	16 PROTEIN WITH BINDING FUNCTION OR COFACTOR REQUIREMENT (structural or catalytic)	14.17 metal binding		58.4112	45.5876	65.2217	31.8546	23.1286	137	aTTGCCTAGCGCaGCATCAAGTGATTCCCCACCCACGTTATCCCAATAGATGTTGATTGGACCTTCGCGCGCCAGCACCTCTGCCGTCTTCGTCGTCTTATAATTAAAACAaCGTCGGcACCGAGCGACTTGACATA----------------------------------------------------------------------------------------------------------------------------------------------------------------------------------------------------------------------------------------------------------------------…	no hit below tool-cutoff	no hit below tool-cutoff	no hit below tool-cutoff	no hit below tool-cutoff	no hit below tool-cutoff	no hit below tool-cutoff	2e-11	Coprinopsis cinerea okayama7#130 hypothetical prot
contig02066	0.000908529	2.35694	20 CELLULAR TRANSPORT, TRANSPORT FACILITIES AND TRANSPORT ROUTES		20.01.13 lipid/fatty acid transport	5228.32	5976.66	5985.15	957.374	1279.69	125	TCTACGCCGTCAAaGCCAAaTTCTCATATCCTTtCGGCAAGAGCATCGTCGGAAaCTATTACAACTtCGCGGGTATCCTTGGTGGCGCTTGCTTGGGCATGTTCATCATCTACACGccACCCCTg----------------------------------------------------------------------------------------------------------------------------------------------------------------------------------------------------------------------------------------------------------------------------------…	no hit below tool-cutoff	no hit below tool-cutoff	no hit below tool-cutoff	no hit below tool-cutoff	no hit below tool-cutoff	no hit below tool-cutoff	5e-15	Laccaria bicolor S238N-H82 aminophospholipid-trans
contig02417	0.000472826	1.57597	20 CELLULAR TRANSPORT, TRANSPORT FACILITIES AND TRANSPORT ROUTES	20.01 transported compounds (substrates)		2182.72	2065.35	2289.65	763.448	698.467	290	aaaaCCAAACGGGTGTCGAGAACAAGTACTTCAAGAAGgAACAAATGATCGAAGCTCTCCTCGACCcAAAaaCATGGCTCTTTGCgCTtGCTTCAGCGCTGGATAACAtCCCcAACTCATTGACGAACCAAACACAACtAATCATCGCCTCGTTTGGATTTACTACGTTGCAAaCGACATTATTGTTCTGCATCAACGGTGTCGTCGAGATTGTCaCGATCTACACGGGTGTTAACATCGCTGCTCGATTCAAAAaTGCGCGTGGGATTGTTGGGgCGgTTTATTtCATa-------------------------------------------------------------------------------------------------------------…	no hit below tool-cutoff	no hit below tool-cutoff	1.3e-07	KOG: Permease of the major facilitator superfamily	1.0e-16	membrane transporter, putative [Cryptococcus neofo	8e-21	Laccaria bicolor S238N-H82 hypothetical protein pa
contig04609	0.00294092	2.12192	20 CELLULAR TRANSPORT, TRANSPORT FACILITIES AND TRANSPORT ROUTES	20.01 transported compounds (substrates)	20.01.13 lipid/fatty acid transport	11084	13812.5	13177.7	2587.61	3243.87	185	tAAGCTCTCGCCTTTATACTGGTTGATtCCCATTGCCTTCGGCTGTGTATTGCTGGCTTGGGCGTCGATACGTGTCGTCCTGCTCAGGAAATCGATACAAAAATCACGCGTGCAGGATATCAAGGGATTGATGATGTTCCCAACAATGAGGACTATGAGTATGCCTCGCTCAAAaaCACGTTaaa----------------------------------------------------------------------------------------------------------------------------------------------------------------------------------------------------------------------…	no hit below tool-cutoff	no hit below tool-cutoff	no hit below tool-cutoff	no hit below tool-cutoff	no hit below tool-cutoff	no hit below tool-cutoff	3e-16	Laccaria bicolor S238N-H82 aminophospholipid-trans
contig05271	0.0210088	1.42811	20 CELLULAR TRANSPORT, TRANSPORT FACILITIES AND TRANSPORT ROUTES	20.01.01 ion transport	20.01.01.07 anion transport	57.6933	73.428	55.4229	16.6186	29.5967	270	GGATACCTGAGCCGAGGTCTACAGAAAATTTCTTCGCTGCAGAAGGTGGCGTCGGCGCATCGGGGCTGAGAGAGGGAAAaCTACGGAAAGCGGCCTCGTGACAAAACTCGTTCACGGTGAATTGGCCGATGGCATAAGGGATTTGTTTGCAAATGATAGGCAAGAACCCGGCATACATCTCGCGGACTCCGCCTTCACGAGCAAGGCGTGTGAACCCGCTCACAAGACCGGTtGCATAATTACGCTCAGAGACAAGTCGTATGCGGGTgg---------------------------------------------------------------------------------------------------------------------------------…	no hit below tool-cutoff	no hit below tool-cutoff	4.4e-11	KOG: Mitochondrial phosphate carrier protein	2.0e-17	phosphate transport protein MIR1 [Cryptococcus neo	4e-32	Laccaria bicolor S238N-H82 hypothetical protein pa
contig06313	0.000867815	1.39163	20 CELLULAR TRANSPORT, TRANSPORT FACILITIES AND TRANSPORT ROUTES	20.01 transported compounds (substrates)	20.01.09 peptide transport	3477.07	3507.25	3157.96	1215	1362.05	156	TaCcGTCGGCATCAaCTCTtCCGTGTTCACCTCCTTTGTTCTTGCAGTCTTCTCGCAGCAGTACTTACGCAAGTACCGCCCACGTTGGTTCAGAAAaTACAACTTCCTTCTTtCGGCtgCGCTCGATGGTGGAaCCCAAGTCATGGTCTTTGTCTa---------------------------------------------------------------------------------------------------------------------------------------------------------------------------------------------------------------------------------------------------…	no hit below tool-cutoff	no hit below tool-cutoff	no hit below tool-cutoff	no hit below tool-cutoff	5.2e-13	hypothetical protein UM04028.1 [Ustilago maydis 52	3e-23	Coprinopsis cinerea okayama7#130 hypothetical prot
contig06623	0.029614	1.3372	20 CELLULAR TRANSPORT, TRANSPORT FACILITIES AND TRANSPORT ROUTES	20.09 transport routes		39.9687	31.304	27.0503	11.3291	14.6144	99	ATTCTTCGATACGCGTGATGTTATATTGAaTTTGCATAGCTCGTTtCCAGGAaGAgAaGTTTCGTCTCATGAGTAAGTCGTTAAaGCTCGTTGTGCCaa------------------------------------------------------------------------------------------------------------------------------------------------------------------------------------------------------------------------------------------------------------------------------------------------------------…	4.9e-09	Cryptococcus neoformans var. neoformans JEC21 MYO2	3.2e-06	KOG: Myosin class V heavy chain	1.2e-09	hypothetical protein UM04555.1 [Ustilago maydis 52	1e-12	Laccaria bicolor S238N-H82 hypothetical protein pa
contig08086	0.000921141	2.93359	20 CELLULAR TRANSPORT, TRANSPORT FACILITIES AND TRANSPORT ROUTES	20.01 transported compounds (substrates)	20.01.07 amino acid/amino acid derivatives transport	2712.23	2333.02	2740.45	329.807	349.564	130	aTATGAaCTACACTGTTGTTGTACTCGgAGGTACCATGATCCTTtCAGTTGCATGGTATTATTtCCCTAAATATGGCGGGGTTCATTGGTtCACCGGACCTATACGTACCATCGACGATATTGAaCCGGa-----------------------------------------------------------------------------------------------------------------------------------------------------------------------------------------------------------------------------------------------------------------------------…	no hit below tool-cutoff	no hit below tool-cutoff	3.0e-07	KOG: Amino acid transporters	9.1e-10	hypothetical protein UM03522.1 [Ustilago maydis 52	7e-16	Laccaria bicolor S238N-H82 APC amino acid permease
contig12301	0.00369924	1.2679	20 CELLULAR TRANSPORT, TRANSPORT FACILITIES AND TRANSPORT ROUTES	20.01.01 ion transport	20.01.01.07 anion transport	1788.36	2142.85	2008.77	765.499	878.942	162	cGgATtCACACGCCTCGCCcGTGAAGgAGGAGTGCGCGAGATGTATGCCGGGTTCTtGCCtATCATTTGCAAACAAATACCTTATGCCATCGGCcAGTtCACCggTGAaCGAGTTTTGCCAtGAGGCCGCTTTtCCGTACTTTCCcTCTCTTGGCCCcGATg---------------------------------------------------------------------------------------------------------------------------------------------------------------------------------------------------------------------------------------------…	no hit below tool-cutoff	no hit below tool-cutoff	no hit below tool-cutoff	no hit below tool-cutoff	1.0e-05	hypothetical protein MG07601.4 [Magnaporthe grisea	5e-16	Laccaria bicolor S238N-H82 hypothetical protein pa
contig14401	0.0245056	1.02048	20 CELLULAR TRANSPORT, TRANSPORT FACILITIES AND TRANSPORT ROUTES	20.01 transported compounds (substrates)	20.01.09 peptide transport	44909	53197.7	49533.3	17474.7	31045.1	440	TCCGCCGCACTCGACTCGGGTCTGGCAGTGAGCATCATCGTGATCTTCTTCTGtCTGCAATACCCACGCAATGGTACGATTGGAGAGAACAACATCATGACCTGGTGGGGCAACACGGTGTACGTCAACACTGCCGACGGGAAATACTCGGCACTCTGGACGACGAATACCACGTTTGGGCCCAAGACATGGGCATAAGCGTGTTTTCCCTTCTTCTTCCTCTTTTTTTGGCGTGTATACATGCTGCTCTTTCTCTCCCcGCCCCCCCCCCcTCTCTTCCCATATTGTCTTTCTTAGTGGCTGGATTGTAATATAGTATCAGCATATATAACGATTTTTATATGCTCGTCTTTTGCTGTTGCAGCTGTTGTGTATAGATTACGAGCAGTCGTCTTTTCT…	no hit below tool-cutoff	no hit below tool-cutoff	3.9e-08	KOG: Sexual differentiation process protein ISP4	1.3e-08	hypothetical protein AN7188.2 [Aspergillus nidulan	3e-16	Laccaria bicolor S238N-H82 oligopeptide transporte
contig14534	0.0401065	1.58627	20 CELLULAR TRANSPORT, TRANSPORT FACILITIES AND TRANSPORT ROUTES	20.03 transport facilities		80070.4	54061.6	91973.9	24876.8	25323.4	294	ttttgtgcgctggtgtgaccgtCTACCGcGCGATCAAATACTCAAACACCAAGATTGGCGATTGGATTGTTCTACCAGGCGCTGGCGGAGGTCTCGGCCACTTGGCTGTTCAATACGCCGCCGCAATGGGTCTCCGTGTTGTCGCCATCGATACTGGTGAGGAAAAGAAGCAACTCTGTCTGCGGCTCGGTGCCGAGCGTTGGATCGACTTCAAGGAGAGCAAAAATATTGTCCAGGATATCAAGGATGCCACAGATGGACTGGGACCCCATGCCGCCGTTGTCACTGCGAGCA---------------------------------------------------------------------------------------------------------…	no hit below tool-cutoff	no hit below tool-cutoff	2.8e-21	KOG: Alcohol dehydrogenase, class V	1.1e-26	mannitol-1-phosphate dehydrogenase, putative [Cryp	3e-31	Cryptococcus neoformans var. neoformans B-3501A hy
contig16884	0.00661205	1.16939	20 CELLULAR TRANSPORT, TRANSPORT FACILITIES AND TRANSPORT ROUTES	20.01 transported compounds (substrates)	20.01.07 amino acid/amino acid derivatives transport	13.2143	16.2298	15.944	6.82478	6.6285	168	CTCGGTTGAaGCAAAAAaCGAaGCATATGGAAGTAGGCCCTGACGCGCGACCTCGCGAATCAATCGGGCCTTTCCGTAAGTCACTGCAATAATATTACCAAAACAACTCAGcGATACTAGAGCTGGCAGTAGTTTTGCAGCAACATTATCTCCAAAAaCATccttgaa---------------------------------------------------------------------------------------------------------------------------------------------------------------------------------------------------------------------------------------…	no hit below tool-cutoff	no hit below tool-cutoff	8.7e-07	KOG: Amino acid transporters	2.4e-10	hypothetical protein [Yarrowia lipolytica] >gi|496	1e-16	Laccaria bicolor S238N-H82 amino acid transporter
contig17245	0.0446767	1.19185	20 CELLULAR TRANSPORT, TRANSPORT FACILITIES AND TRANSPORT ROUTES	20.03 transport facilities		458.948	723.539	655.177	248.752	287.529	209	cGCAGTGCAAGCACGAGGATGCAAGCCACTTGATGCCGACACGATCGCCAACCTTTACTGGGGACTTTTGCGTGTGTTCTCCAATGGCAACGATGTCGCCGACACCTTCATGTCCACCAATCAAAGGGGTCTTAGCTTGCAAGGgCCAATCACCGTTTTTGGCGTGTAGATCCGTATGGCAGACACCGGTGCAGTGCATTTTTAtAAGa----------------------------------------------------------------------------------------------------------------------------------------------------------------------------------------------…	1.1e-05	Cryptococcus neoformans var. neoformans JEC21 mann	1.2e-19	KOG: Alcohol dehydrogenase, class V	1.5e-25	mannitol-1-phosphate dehydrogenase, putative [Cryp	1e-31	Coprinopsis cinerea okayama7#130 hypothetical prot
contig19239	0.0460003	1.20186	20 CELLULAR TRANSPORT, TRANSPORT FACILITIES AND TRANSPORT ROUTES	20.01 ion transport	20.01.01.07 anion transport	4985.32	7978.32	7115.11	2846.81	2972.22	358	cTCAGCCTGCAGATACTCTATTAAGTCAAATAAACAAGGGTCATGGTCCCTCGGGCTCCATGACCTATCGCCTGGTAACTCTCGCACGAGAAGCAGGCTTCCGTGGCTTGTTCTCAGGACTGGGTCCTCGTATGTTGATGACCGCCGGCTTGGTCTCTGGCCAGTTCTTGCTGTATGATAGCATCAAGGCCTCCCTTGGCGCTCCGCCTAAACTCGAGATCCATAAGGACTAAATCATTATTGTTCAACGATACTAATAAGTATTACTGATACTGTACTCTAAGAATTCAAAACGGATACTAGATATTGTAATTCGCGATGTATTTTTTCTGATCATTATAGATTTATTTTGATGCCAAAAAAAaaAAAAAAAAAAAAAAaaCaTg-------------…	no hit below tool-cutoff	no hit below tool-cutoff	8.7e-12	KOG: Mitochondrial phosphate carrier protein	9.1e-26	phosphate transport protein MIR1 [Cryptococcus neo	3e-31	Laccaria bicolor S238N-H82 hypothetical protein pa
contig19371	0.019781	1.06755	20 CELLULAR TRANSPORT, TRANSPORT FACILITIES AND TRANSPORT ROUTES	20.03 transport facilities		151148	128002	173473	67303.1	76669.7	478	CTGGTGCGGCCTACCAGCAGGCAGTCGACTACCTCCGCCCGGGCGGCTCGCTCATGGCCGTTGGTCTCCCCGGATCGGCAACCCTCGACGCCTCTATATTTTTCACTGTACTGAAGAGCATCAACATCATTGGCTCGTATGTTGGCAACCGACAAGATGCTCTGGAAGCGCTCGACATTGCTGCCCAAGGCAAGGTAAAGGTCCACTATGAATCGCGTCCGCTGAAGGACTTGAAAGAAGTCTATGAAGCACTCGAGGAAGGAAAGATCGCCGGTCGTATTGTGCTTCGCATGGATTAAATTGTACAAACGCGGGCTCCTCTAAACAAAATTCTGAATTTAGAGGGAGAATAGCATGTAGATTCACGCCCGGCCACGAAATCATCTGAGTAAATGCGTC…	no hit below tool-cutoff	no hit below tool-cutoff	1.0e-18	KOG: Alcohol dehydrogenase, class V	2.0e-28	hypothetical protein UM01984.1 [Ustilago maydis 52	9e-35	Coprinopsis cinerea okayama7#130 hypothetical prot
contig19664	0.000402453	1.5493	20 CELLULAR TRANSPORT, TRANSPORT FACILITIES AND TRANSPORT ROUTES	20.01 transported compounds (substrates)		3545.04	3840.79	3884.98	1322.87	1244.43	157	TATTCTTGGAGTGTTGCTGATCCAGCTTTTGCCATGGAGTAACAAGGCAGGTCTGCTAGCAGGAATTTACCTAACTGGTGTCGGCACGACTGGATTTGTATTACTCCTTTCGTGGGTCTCAAACGTTACAGCGGGgCACACGAAGCGCGTCACCACG--------------------------------------------------------------------------------------------------------------------------------------------------------------------------------------------------------------------------------------------------…	no hit below tool-cutoff	no hit below tool-cutoff	3.5e-05	KOG: Permease of the major facilitator superfamily	6.6e-08	hypothetical protein CNBK3060 [Cryptococcus neofor	1e-09	Cryptococcus neoformans var. neoformans B-3501A hy
contig21758	0.0103547	1.58177	20 CELLULAR TRANSPORT, TRANSPORT FACILITIES AND TRANSPORT ROUTES	20.01 ion transport	20.01.01.07 anion transport	56.9781	71.1799	69.2919	15.3222	28.6527	351	tATATCGCGGTACGATACTTGACAGCTTCCTCTTGCGATCCGGCTATGGAGATGAACTGCTTCTTCCAGTATTCGTAACCGGCAAACTTGGCACCGCCCTGAACCAAGTATCCCACAGCAGTAGGCCCAAATCCAGTCAAAAGCCACGGGGgCcTTCATTCGCGATGACTTGTCGTGTGCCAGTAAGAATGTtCATTTTCTTGTATGCGGGATCAATCTGGAtccttgtcttaaCCACATCAAtAGGCGcATtGCGCCATGAGTGACGGTGCAACATAGAGCGCCCGCCAGGAAGAAGAGCGAGTAGTCCCTTGGTGTAAATGTAGGGACTAGAGGTGAGCTCGAGGATGa------------------------------------------------…	no hit below tool-cutoff	no hit below tool-cutoff	2.5e-16	KOG: Mitochondrial phosphate carrier protein	4.4e-28	phosphate transport protein MIR1 [Cryptococcus neo	6e-41	Laccaria bicolor S238N-H82 hypothetical protein pa
F3.seq	0.00176952	1.30456	20 CELLULAR TRANSPORT, TRANSPORT FACILITIES AND TRANSPORT ROUTES	20.03 transport facilities		99156.5	109392	114563	41670.8	45535.7	357	GTTGGCAACCGACAAGATGCTCTGGAGGCGCCCGACATTGCTGCTCAGGGCAAGGTGAAGGTTCACTTCGAATCGCGTCCGCTGAAGGACTTGAAACAAGTCTATGAAGCACTCGAGCAAGGAAAGATCGCCGGTCGCATTGTGCTTCGTATGGATCAATTGTAACGCGGGTCCCTTCTAAAAATCTAATTTTAAAGGGAGAATAGCATGCAGATTTGTGCTCGGCCGCAAAATCATCCGAGTAAATGTGTCTATGCCATGTTTCTTAAAGACTATACCTTCTCTGTCTCACCGCTATCCGTGTTGACTTATAAGTAGTGTATTATATCAACATGTAGGACTAGTTTTAATGTACCT------------------------------------------…	no hit below tool-cutoff	no hit below tool-cutoff	5.5e-06	KOG: Alcohol dehydrogenase, class V	2.2e-11	mannitol-1-phosphate dehydrogenase, putative [Cryp	3e-13	Cryptococcus neoformans var. neoformans B-3501A hy
contig10387	0.0476821	1.1656	20 CELLULAR TRANSPORT, TRANSPORT FACILITIES AND TRANSPORT ROUTES	20.09 transport routes		1884.56	1255.84	1634.87	528.334	890.807	104	TTCGTCGGTTCTCCTGCTGCTGTTCTTTTTGGTGTTGCTGCTGGCACAATTTGCAACTTTGCTACCCAGCTTAAGTTCCTCCTCcACTACGACGATACTCTTGA-------------------------------------------------------------------------------------------------------------------------------------------------------------------------------------------------------------------------------------------------------------------------------------------------------…	no hit below tool-cutoff	no hit below tool-cutoff	no hit below tool-cutoff	no hit below tool-cutoff	no hit below tool-cutoff	no hit below tool-cutoff	3e-12	Laccaria bicolor S238N-H82 ammonium transporter (L
contig03952	0.0450418	1.14972	32 CELL RESCUE, DEFENSE AND VIRULENCE	32.01 stress response		23388.3	21076.4	31704.8	12157.7	10729.4	107	tGCCGGTCTCGgTGTCGCTCCTGAGCATTATGCGATTGTTGGAACATATCTGCTGAAATCCATTAAGgATATCCTGGGAGATGCATTCACTGACCCGaTTAAAAATg----------------------------------------------------------------------------------------------------------------------------------------------------------------------------------------------------------------------------------------------------------------------------------------------------…	no hit below tool-cutoff	no hit below tool-cutoff	2.7e-05	KOG: Globins and related hemoproteins	no hit below tool-cutoff	no hit below tool-cutoff	6e-06	Lysinibacillus sphaericus C3-41, complete genome
contig04588	0.0136755	1.92893	32 CELL RESCUE, DEFENSE AND VIRULENCE	32.07 detoxification	11.07.03 detoxification by modification	37.7401	48.2265	36.8773	15.261	6.24686	101	AAaCAGCAAGCCTAAAGCAGAGACAAAGGAGCCAGTATCATCTGCTATGAAGTGAACGGGAGTTCCCTGGAGAGCAaGCTGCTTTTTCCACGCCCTAACAg----------------------------------------------------------------------------------------------------------------------------------------------------------------------------------------------------------------------------------------------------------------------------------------------------------…	no hit below tool-cutoff	no hit below tool-cutoff	no hit below tool-cutoff	no hit below tool-cutoff	no hit below tool-cutoff	no hit below tool-cutoff	4e-06	Coprinopsis cinerea okayama7#130 hypothetical prot
contig10652	0.0255877	2.31373	32 CELL RESCUE, DEFENSE AND VIRULENCE	32.01 stress response	32.01.05 heat shock response	57.7624	87.5372	97.6809	13.2613	19.3207	95	cGCGGCAGGCCTTCTCAATCTCGTCGATGAGCACGATTGAaTACGGCTtGCGACGTATGTATTCGGTGAGCTGTCCACCCTCATCGTGACCCACg----------------------------------------------------------------------------------------------------------------------------------------------------------------------------------------------------------------------------------------------------------------------------------------------------------------…	no hit below tool-cutoff	no hit below tool-cutoff	3.8e-07	KOG: Chaperone HSP104 and related ATP-dependent Cl	2.0e-09	HSP100 [Pleurotus sajor-caju]	1e-11	Pleurotus sajor-caju HSP100 (HSP100) mRNA, complet
contig12571	0.00277527	1.04742	32 CELL RESCUE, DEFENSE AND VIRULENCE	32.01 stress response		14.562	13.7577	15.9694	7.13231	7.15337	120	aGAATTtAGAGAACTTGGTGGTCACGCGTTGTCCTTTTCGTAATATCGCTCCTTTCATAACGAGGTACTGCAATCTATTCTCACATATCTCGGCGCCTGCGTTATTCCTACTAATGTACG---------------------------------------------------------------------------------------------------------------------------------------------------------------------------------------------------------------------------------------------------------------------------------------…	no hit below tool-cutoff	no hit below tool-cutoff	no hit below tool-cutoff	no hit below tool-cutoff	no hit below tool-cutoff	no hit below tool-cutoff	1e-11	Laccaria bicolor S238N-H82 hypothetical protein pa
contig15675	0.0437771	2.55643	32 CELL RESCUE, DEFENSE AND VIRULENCE	32.01 stress response	32.01.05 heat shock response	9273.59	12293.2	17823.3	1842.72	2621.39	357	GGCcGCTCGCCTCGCCGAGAGGAAGATCACCTTGGAGCTTGATAATGCGGCGAAGGAGTATCTCATGTCGATTGGGTACTCCACGACCTACGGTGCTCGTCCGCTCAACAGGGCCATCCAGAGCGAGCTCCTTAACCCGCTTTCAGTCATGCTTCTGAGCGATCAGATCAAGGACGGTGAGGTGGTTAAGGTGACGTTTGATGGCCCGCACAACCGGTTGCATATCATTCCTAACCACGCAGGTGTATCGGTCGACGGTATGGACATTGATGAGGAGGACGATATTGAGATTGAGGAAATGGACTAAAGGACTTGAAAAAAAAAaaGTTTCAAGTTGTGAAaGgACTATTAGCATAT------------------------------------------…	no hit below tool-cutoff	no hit below tool-cutoff	1.8e-12	KOG: Chaperone HSP104 and related ATP-dependent Cl	1.1e-23	HSP100 [Pleurotus sajor-caju]	7e-35	Laccaria bicolor S238N-H82 hypothetical protein pa
contig13997	0.0360741	1.04549	32 CELL RESCUE, DEFENSE AND VIRULENCE	32.01 stress response		66.6837	89.0567	63.8135	37.4017	33.5112	117	TGGATGATTCCAGGGAAGTAACCCAAGATGGTCAAACAAATGTTGATAAGGAAGTCAGCACCGCATCCTCGCTCAAGGAAAACACCAACGGGAGGGATGAAGATGGCGAAGATGATC------------------------------------------------------------------------------------------------------------------------------------------------------------------------------------------------------------------------------------------------------------------------------------------…	4.2e-16	Aspergillus oryzae cDNA, contig sequence: AoEST025	1.3e-10	KOG: Stress responsive protein	3.4e-12	conserved hypothetical protein [Coccidioides immit	5e-15	Coccidioides immitis RS hypothetical protein (CIMG
contig18734	0.00533551	1.0587	32 CELL RESCUE, DEFENSE AND VIRULENCE	32.07 detoxification		81.269	82.6514	95.3034	38.5488	44.4138	536	CTTTGGCAGCTTGCTTTTGCTCTTTGATGTCTAcAATGTCACCAACTGCAAAGATGGAGTCGTGGCCCTCCACCTGCAGTGTCGGTCGGACTTTGACGAAGTGGTTtGCAGCcAACACAGGAGGCGAGAGCTGAGAGAGAAGCTCGGTgTTGGGTCGGGgACCACGGGTGTCAATAACCAGGTCACTATCCAAGGTCTTGCCACTGCGCGTGATAGCAGGCTGGCCTACATCGGGTATCTCATCGACGTACTCGCCTAGCACAAGATGAACGTCTCTTGCTGTGACATCGTTTTCAATGGCTTTACGGTATTTGTCGGGGTAGGCAGCGTTCAGGAGTTGCTTGTCACCGTGGACAATGGTAACTTCCTTCGAAGGCCACAGATCCTTGATTTCTCCAG…	no hit below tool-cutoff	no hit below tool-cutoff	1.4e-15	KOG: Monodehydroascorbate/ferredoxin reductase	4.1e-35	hypothetical protein [Flammulina velutipes]	1e-39	Laccaria bicolor S238N-H82 hypothetical protein pa
contig09241	0.0118776	1.03168	42 BIOGENESIS OF CELLULAR COMPONENTS	42.01 cell wall		251.328	214.739	275.853	118.384	123.552	117	GAACAaCCTCCCTgtGTGCTTGTAGATGAGTGTACCCTCCTCCTTGGCACGCGCTGCCTCCAGACGACCGCGCTCCGTCTGTGCATATTTCTCGGCGGCGAAGCCcTCAGTAaTGag------------------------------------------------------------------------------------------------------------------------------------------------------------------------------------------------------------------------------------------------------------------------------------------…	no hit below tool-cutoff	no hit below tool-cutoff	no hit below tool-cutoff	no hit below tool-cutoff	no hit below tool-cutoff	no hit below tool-cutoff	no hit below tool-cutoff	no hit below tool-cutoff
5 VI-11	0.016823	1.73389	99 UNCLASSIFIED PROTEINS			33291.8	31642.4	44249.7	12621.8	9261.59	392	CGGCCGCGGGAATTCGATTTCGAGCGGCCGCCCGGGCAGGTACTGGCTACACATACTGGGAGTTGCACTCGGAGGCTCCGGATCTTTTCTTGCACCTCTCTGAGTCGGACCTTGTGATCTTCAAAGGCGACCTCAATCATCGCAAGCTGACATATGACTGTGAGGCTCCGGCATCCACTCCGTTTGATGTCGCTATTGGGCCAATGGCTTCCGCCGCAGGAGCACCCAGAGTTGCTAGTTTGCGCACAATCAAGAGCGATGTTGTCGTAGGCTTAGGAGAAGATGGCGACAAGATTGCAGATAAACTTGATGAAGAAGAGCCAGGCTGGAAAATTAGTGGCAAATATGCGGTCGTGTTGCTGAGCGAAGGACGACCTGGCGAGAAGGTACCT	1.7e-12	Triticum aestivum clone wlsu2.pk0001.h3:fis, full	5.4e-20	KOG: Uncharacterized conserved protein	4.3e-44	conserved hypothetical protein [Cryptococcus neofo	4e-62	Laccaria bicolor S238N-H82 hypothetical protein pa
contig00318	0.00476015	1.56002	99 UNCLASSIFIED PROTEINS			47.6057	39.6047	39.7067	12.5022	16.1934	149	TACAGCGTCTTCTTCGTCCAACGATAGTGTGTtGGCGAGCATATCGCTTATTTCCCTCTGATACGCCTGTGCCTCGCTCGTCTCTTCCAATAGCTTCCCAACGTTCTCTATGCTCATTTCCTTGTGAATCTaCCTTCAGCACCTCATTg----------------------------------------------------------------------------------------------------------------------------------------------------------------------------------------------------------------------------------------------------------…	no hit below tool-cutoff	no hit below tool-cutoff	5.5e-06	KOG: Uncharacterized conserved protein predicted t	7.9e-09	hypothetical protein UM04736.1 [Ustilago maydis 52	5e-11	Ustilago maydis 521 hypothetical protein (UM04736.
contig00795	0.0320438	1.29192	99 UNCLASSIFIED PROTEINS			3250.31	2714.27	4101.92	1414.94	1325.87	161	CGTACAACCTAACTGTACCTGTCCAaGTCCGTCTTGCTCCCTTGATCACGAGGGTCGATCGTGCAGCCAACTCAGGCTTGGATGCTGTTGAGCATCGGTACCCATACCCGTTCAAGGCCAAGCCAGAAGATGTGCTTGAGTACGTACGCGAACAGCGCGaa----------------------------------------------------------------------------------------------------------------------------------------------------------------------------------------------------------------------------------------------…	no hit below tool-cutoff	no hit below tool-cutoff	no hit below tool-cutoff	no hit below tool-cutoff	no hit below tool-cutoff	no hit below tool-cutoff	1e-15	Coprinopsis cinerea okayama7#130 hypothetical prot
contig01063	0.00805952	2.11503	99 UNCLASSIFIED PROTEINS			3655.35	4955.07	4008.57	1120.06	821.928	106	AGTACCGCTtCTACCTTTCCATTCTTGTCGGCACCTGCATCATCGGATCGCTCGCCGGAACGTCCTATTACGGTCCCGTGGCTGGCCACGGCCTTCTCTCtCATGa-----------------------------------------------------------------------------------------------------------------------------------------------------------------------------------------------------------------------------------------------------------------------------------------------------…	no hit below tool-cutoff	no hit below tool-cutoff	no hit below tool-cutoff	no hit below tool-cutoff	no hit below tool-cutoff	no hit below tool-cutoff	2e-14	Coprinopsis cinerea okayama7#130 hypothetical prot
contig01594	0.0244593	1.62625	99 UNCLASSIFIED PROTEINS			75919.8	65298	98177.6	29573.4	22124.6	252	CGAGCAACATCCATTCTGGTGTACTGGCTACACATACTGGGAGTTGCACTCGGAAGCTCCGGATCTTTTCTTGCACCTCTCTGAGTCGGACCTTGTGATCTTCAAAGGCGACCTCAATCATCGCAAGCTGACATATGACTGTGAGGCTCCGGCATCCACTCCGTTTGATGTCGCTATTGGGCCAATGGCTTCCGCCGCAGGAGCACCCAGAGTTGCTAGTTTGCGCACAATCAAGAGCGATGTTGTCGTAGG---------------------------------------------------------------------------------------------------------------------------------------------------…	1.4e-05	Cryptococcus neoformans var. neoformans JEC21 hypo	4.2e-17	KOG: Uncharacterized conserved protein	7.3e-36	hypothetical protein UM02347.1 [Ustilago maydis 52	9e-48	Laccaria bicolor S238N-H82 hypothetical protein pa
contig01931	0.0144303	2.01474	99 UNCLASSIFIED PROTEINS			14388.8	10783.4	16034.7	3753.48	3044.53	93	ATGACTGAGGAGCAGATCAAGGCTTTACAATCAACGGgCGGAGAGGCTCTCGCtGCAACGGAGAAGAACATTCTTGGTAATGATATGCACAAG------------------------------------------------------------------------------------------------------------------------------------------------------------------------------------------------------------------------------------------------------------------------------------------------------------------…	no hit below tool-cutoff	no hit below tool-cutoff	no hit below tool-cutoff	no hit below tool-cutoff	1.6e-06	conserved hypothetical protein [Cryptococcus neofo	2e-07	Cryptococcus neoformans var. neoformans JEC21 hypo
contig03314	0.00745504	1.24126	99 UNCLASSIFIED PROTEINS			30.031	34.9665	28.8043	11.4076	15.0446	394	aTGATTATAAACAAAATAAACTaTTAAGGCTGATTTTGAAATTTCGTAGCGCTGCCGTCACCAGCACAGCCAAGAGGCGTCTCTGGCCGGACAGCACCCtCTAATCTGAGAACTTTGCTTACACCCTCCCAGACCGCTTGATGTGGGGCTGGCCAGATTGATTCTACGATATGGGCGGCTATGAGCCCAGTtGCAGGCGAGAAGcGGTAGGTCGAAACAATGTCCCACTGATGCTCTACCTTGCTGACGCGATTAATACCTGTGACGTTCAGCCCGATCTGGACATTCTTTTGCCGTTCTCGGGCACCTGATTCGGATTCAGGCAAAGATGATGAAGGAGGGGgTGTTGATGATGCCATGTTGGGGTGTTGATTGTCGTCGACTTtGAGAGAAT-----…	no hit below tool-cutoff	no hit below tool-cutoff	no hit below tool-cutoff	no hit below tool-cutoff	no hit below tool-cutoff	no hit below tool-cutoff	2e-10	Laccaria bicolor S238N-H82 hypothetical protein pa
contig03386	0.0102782	1.82859	99 UNCLASSIFIED PROTEINS			151.815	161.311	118.206	32.6592	48.2987	124	tGCAATTTACAACCGCcTCATtATTAGAACGAGAGCACGATCCAAGGAGACCAATGAAAaCaaCTGGGCCcATCAaTGTCTTTtGAGACACCcGCctGCGtGAGTGCGgTGGATGGTGTTACAg-----------------------------------------------------------------------------------------------------------------------------------------------------------------------------------------------------------------------------------------------------------------------------------…	no hit below tool-cutoff	no hit below tool-cutoff	no hit below tool-cutoff	no hit below tool-cutoff	no hit below tool-cutoff	no hit below tool-cutoff	5e-11	Coprinopsis cinerea okayama7#130 hypothetical prot
contig03852	0.0118117	2.35459	99 UNCLASSIFIED PROTEINS			48.8558	51.0493	34.8396	9.29852	8.26523	189	cGGCAATGCTTACGGCATCTTTGCCTGCCGAGCCGTTCGGGCCCATACGATAGCGTATGTAACGTGTAATTGTATTATTGGCGTTAGAATATGACACTTCATCGCCGTAAATACTGATGCCCTGGCCTGGAGCCGTCTGACCAGCAATTGTGATGTCGCTTTTAACAGAGATCGGGCTAGAGAAGTAAt------------------------------------------------------------------------------------------------------------------------------------------------------------------------------------------------------------------…	no hit below tool-cutoff	no hit below tool-cutoff	no hit below tool-cutoff	no hit below tool-cutoff	5.8e-12	unnamed protein product [Aspergillus oryzae]	2e-14	Pyrenophora tritici-repentis Pt-1C-BFP pectate lya
contig04532	0.0110751	1.13502	99 UNCLASSIFIED PROTEINS			140.845	177.026	159.603	62.5143	82.4245	136	ccACGACGGCGGCGACTGGATGCACAGCAAGACCGCGTGTCCAAGATGCACCAATGACAATAGAGCTGTTCGTCTCTGGATTTTTtACGCCCACGTTGTAGCCATGCCCAGTGTTCGAGCAGGTTCTGTCACCATT-----------------------------------------------------------------------------------------------------------------------------------------------------------------------------------------------------------------------------------------------------------------------…	no hit below tool-cutoff	no hit below tool-cutoff	no hit below tool-cutoff	no hit below tool-cutoff	no hit below tool-cutoff	no hit below tool-cutoff	8e-11	Laccaria bicolor S238N-H82 hypothetical protein pa
contig05030	0.0459723	1.05334	99 UNCLASSIFIED PROTEINS			35793.9	23883	27649	14859	13193	101	GGGTCTCCTCGATTCCATGTGGCAGACGACCGCGTACTGGCTCATGGGCgCTATGtCGAACGATCCTGCAAAGCTTGCTTATTtGGCCGGCTTTtATAAAt----------------------------------------------------------------------------------------------------------------------------------------------------------------------------------------------------------------------------------------------------------------------------------------------------------…	no hit below tool-cutoff	no hit below tool-cutoff	2.7e-05	KOG: Uncharacterized conserved protein	1.9e-07	hypothetical protein UM05346.1 [Ustilago maydis 52	5e-11	Laccaria bicolor S238N-H82 hypothetical protein pa
contig05277	0.00819318	1.03495	99 UNCLASSIFIED PROTEINS			33047.6	28216.5	26948	14493	14207.3	150	TCCAGCGgAcAACTCACTTACTCGCCTTCGAACATCACTGCTCAGCCAGGAGACACCGTTACTTtCCAATTCCACCAGAAGAACCACACCGTGACCCAGTCGAGCTTCGCAGAGCCTTGCCGTGAGCTCGCAGAGACAAGCACCACAGGG---------------------------------------------------------------------------------------------------------------------------------------------------------------------------------------------------------------------------------------------------------…	no hit below tool-cutoff	no hit below tool-cutoff	no hit below tool-cutoff	no hit below tool-cutoff	1.6e-06	hypothetical protein [Neurospora crassa OR74A] >gi	4e-16	Laccaria bicolor S238N-H82 hypothetical protein pa
contig05403	0.0189845	1.15475	99 UNCLASSIFIED PROTEINS			4338.99	3444.75	4644.43	1639.94	2081.41	136	ttGGATTtGGCAAtATtCAAGGTGCCGTGACAAGTAaTGTATACAGATCTCAGGaTAAGCCTCACTATCGTTtGGGACACGGAATCGTGCTCATGTATATCGCTATCGGCTGGCtCAGTTCTTTTATATTTTACGt-----------------------------------------------------------------------------------------------------------------------------------------------------------------------------------------------------------------------------------------------------------------------…	no hit below tool-cutoff	no hit below tool-cutoff	no hit below tool-cutoff	no hit below tool-cutoff	1.4e-07	hypothetical protein [Yarrowia lipolytica] >gi|496	2e-12	Coprinopsis cinerea okayama7#130 hypothetical prot
contig07212	0.0421493	1.09962	99 UNCLASSIFIED PROTEINS			18.8311	13.1057	18.2031	6.23676	9.36143	166	TTATCGaGTTCcGAaTTTTCGACgCGTATTCTTCCAAGCTCAATCTGACACTCCGATGCATGGACTTCGGCTTTCTTCATTCGCTCTGACGCCATGGCAAGCCTATCATGCTGTTCCTCCAgggttctctgAAGATCATGATTCTCCAACTGAaGCTTTTGGAAtt-----------------------------------------------------------------------------------------------------------------------------------------------------------------------------------------------------------------------------------------…	no hit below tool-cutoff	no hit below tool-cutoff	no hit below tool-cutoff	no hit below tool-cutoff	no hit below tool-cutoff	no hit below tool-cutoff	8e-17	Laccaria bicolor S238N-H82 myosin II heavy chain p
contig07718	0.0176762	1.98673	99 UNCLASSIFIED PROTEINS			4905.9	4286.43	6393.47	1482.93	1138.7	107	tATTGGTCTGATTACGatGTTTTCTATCGCCAGAAGTGTGATACTTTCTCGCGCTCTTCCGAGGCCGTCTTTGAACTGTCTACGCGATTCGCCGAGCCGTTACAAAa----------------------------------------------------------------------------------------------------------------------------------------------------------------------------------------------------------------------------------------------------------------------------------------------------…	no hit below tool-cutoff	no hit below tool-cutoff	no hit below tool-cutoff	no hit below tool-cutoff	2.4e-10	hypothetical protein UM02347.1 [Ustilago maydis 52	8e-13	Ustilago maydis 521 hypothetical protein (UM02347.
contig07942	0.0306076	1.09347	99 UNCLASSIFIED PROTEINS			20.6876	14.2247	18.2218	8.46973	8.13055	99	ccTGCAATACCGAGATCGGCCAGACCAAAAATTCCCAGCCGAGCGCAAGCGACACGACCCAGATAGCGAGCGTACGGCATGTATCGGTTAGACTGCGCg------------------------------------------------------------------------------------------------------------------------------------------------------------------------------------------------------------------------------------------------------------------------------------------------------------…	no hit below tool-cutoff	no hit below tool-cutoff	no hit below tool-cutoff	no hit below tool-cutoff	3.2e-07	conserved hypothetical protein [Cryptococcus neofo	6e-10	Laccaria bicolor S238N-H82 hypothetical protein pa
contig11109	0.00145922	1.06693	99 UNCLASSIFIED PROTEINS			267.527	268.966	241.098	126.774	120.673	103	GgAAACCCCTTAGATTGCCATTGCGAAAaTGGACGGTATTGGCGGAAaGCCGGCTTGGGCGTGGATATTCATCATCGAAGGCTTGGCTACTATCGTCATTGCt--------------------------------------------------------------------------------------------------------------------------------------------------------------------------------------------------------------------------------------------------------------------------------------------------------…	no hit below tool-cutoff	no hit below tool-cutoff	no hit below tool-cutoff	no hit below tool-cutoff	3.2e-07	hypothetical protein FG03115.1 [Gibberella zeae PH	4e-09	Gibberella zeae PH-1 hypothetical protein partial
contig11474	0.00533716	1.80492	99 UNCLASSIFIED PROTEINS			46.8065	45.9681	36.602	12.1492	12.5356	102	aCATCACAGAGGATAGGCGCTtCCTGGTTACGGATCTGCTTATATGCACCCATGACGACAAGCAAGAAGCGGGTGTAaGAAACcGCAACCTTCTTATCGTgg---------------------------------------------------------------------------------------------------------------------------------------------------------------------------------------------------------------------------------------------------------------------------------------------------------…	no hit below tool-cutoff	no hit below tool-cutoff	no hit below tool-cutoff	no hit below tool-cutoff	no hit below tool-cutoff	no hit below tool-cutoff	8e-06	Aspergillus oryzae RIB40 genomic DNA, SC111 >gi|83
contig12725	0.0110435	1.53905	99 UNCLASSIFIED PROTEINS			27231.8	35695.4	27842.8	10244.3	10579	558	tCCTCGGATCGTGCTCTCGCTCTAATAATGAGGCGGTTGTCAATTGCACTGTACCAACGGTCTCGCCAGTTTATGACACCTCTGTTCTCCCGTCAAACGCCCCAACactcgtccttaccgcaccttccTCGGCTAGTGCTGCCTTTGTTTCTATTGCGCTGGCGTTTTaCGaaCCGTaCTTTTTCTTCACCTTCACTCTCATCTCTTTCCGCCACAAGATGGGCAAGGGCGGAGCAGTCTTTGAAAAACCCGCGATGCAAAACTTTTCTGCCTGGGTTGGCGTGTTTGGATTCATGATCGGTATTTCGACTTTCcTCATCGTCCGCATGTGGTTTGCcAAAGCCGTCGACGATTTCAACGCCTCTATCCAAGCTGAAGACTCTGGTGCCGCCCAACTCA…	no hit below tool-cutoff	no hit below tool-cutoff	no hit below tool-cutoff	no hit below tool-cutoff	no hit below tool-cutoff	no hit below tool-cutoff	4e-56	Laccaria bicolor S238N-H82 hypothetical protein pa
contig13079	0.0133773	1.72883	99 UNCLASSIFIED PROTEINS			5799.84	4610.5	6595.33	1855.08	1565.3	106	CCAGAAGTGTGATACCTTCTCGCGCTCTTCTGAaGCCGTCTTTGAaCTGTCTACACGATTCGCCGAGCCGTTACAAAAGCGCGATAGCGGGTTTCGGGACAGTTgg-----------------------------------------------------------------------------------------------------------------------------------------------------------------------------------------------------------------------------------------------------------------------------------------------------…	no hit below tool-cutoff	no hit below tool-cutoff	no hit below tool-cutoff	no hit below tool-cutoff	no hit below tool-cutoff	no hit below tool-cutoff	1e-05	Ustilago maydis 521 hypothetical protein (UM02347.
contig13584	0.00110886	1.01956	99 UNCLASSIFIED PROTEINS			2797.86	2894.51	3036.22	1331.5	1538.85	103	cTCCGCCTCcGAGTCGACTTACGGCGCGCCCGGTTTTTGGatgaCGTTCGCGGCGCTCATCTTGCTGCTCCTTGGTGGCTGCACTGTCTGCTTTGGACGGAGG--------------------------------------------------------------------------------------------------------------------------------------------------------------------------------------------------------------------------------------------------------------------------------------------------------…	no hit below tool-cutoff	no hit below tool-cutoff	no hit below tool-cutoff	no hit below tool-cutoff	no hit below tool-cutoff	no hit below tool-cutoff	1e-07	Laccaria bicolor S238N-H82 hypothetical protein pa
contig13706	0.00958803	2.09081	99 UNCLASSIFIED PROTEINS			2818.67	3956.62	3259.96	705.556	864.949	263	AGACACTCTCTACATTCACCCCCAATACACTCACCATACACTTTCTTCTAACCGTCCACACTAATTGTCGTCATGAAATTCTCTGTGGCCGCTCTATTCTCCTCTGCCCTCTTCGCTGCCACGGCGTTGGCCCAAAACACCAACATTGGTTACCCGACTGCTGGCACAACTGTCCAGCGCGGTACCAACGTCACTGTGCGCATCGACAGGCCCAACTCGCTCACGGGCTCGACCGAGGTTGCTGTCGTGCTCGCATTATACCa----------------------------------------------------------------------------------------------------------------------------------------…	no hit below tool-cutoff	no hit below tool-cutoff	no hit below tool-cutoff	no hit below tool-cutoff	no hit below tool-cutoff	no hit below tool-cutoff	no hit below tool-cutoff	no hit below tool-cutoff
contig13770	0.0150062	1.2865	99 UNCLASSIFIED PROTEINS			24.7806	19.0842	21.6769	10.8565	7.05579	175	CAATAGACGACTCAGGTAAAGGCGTGAATATCTGTATGCGTGTTGGCCTAGCGCTGGCGGGTGGAAGAGGCAGCAAAGGCGCTAGACCGTCTAGCATCTTCTGgAACAAtGtCGGTATtCCGGgAAaGACGCATAATTTACCTtGCaggCGTACTACGGGCACCCAGATGTCACt--------------------------------------------------------------------------------------------------------------------------------------------------------------------------------------------------------------------------------…	no hit below tool-cutoff	no hit below tool-cutoff	no hit below tool-cutoff	no hit below tool-cutoff	7.7e-09	conserved hypothetical protein [Cryptococcus neofo	1e-15	Laccaria bicolor S238N-H82 hypothetical protein pa
contig14066	0.0333447	1.67935	99 UNCLASSIFIED PROTEINS			4210.57	6658.87	4863.34	1378.97	1895.79	261	AGACGCTCTCTACACTCACCCCAATACACTCACCATTACACTTTCTTCTAACCGaCCCACACTAATTCGCATCATGAAATTCTCTGTGGCCGCTCTATTCTCTTCTGCCCTCTTCGCTGCCACAGCGTTGGCCCAAAACACCAATATTGGCTACCCGACTGCTGGCACAACCGTTCAGCGCGGTACCAACATCACTGTGCGCGTCGACAGGCCCAACTCGCTCACGGGCTCGACCGAGGTTGCCGTCGTGCTCGCAttata------------------------------------------------------------------------------------------------------------------------------------------…	no hit below tool-cutoff	no hit below tool-cutoff	no hit below tool-cutoff	no hit below tool-cutoff	no hit below tool-cutoff	no hit below tool-cutoff	no hit below tool-cutoff	no hit below tool-cutoff
contig14309	0.0477648	1.71785	99 UNCLASSIFIED PROTEINS			5509.04	9635.87	8420.97	3175.53	1600.53	198	aaTGATAGCGAGGAaCAGAAaGACCTGCCTCAGCTGGAGCCCAAGATCGGCTCGCAAGGCAGCGAGGCCGCTGCTCTATCGTTCAAGCGCACTAAAAAGTTTGTCCCAACAAGAACCcACCCGGAaCTACCCAACAAGCCTCCTTATGAGACTTTGGCCGGATTCTTGGTGTTGCCTATCGAtAAACTCAAGGACATg---------------------------------------------------------------------------------------------------------------------------------------------------------------------------------------------------------…	no hit below tool-cutoff	no hit below tool-cutoff	no hit below tool-cutoff	no hit below tool-cutoff	4.3e-15	hypothetical protein SPAC869.06c [Schizosaccharomy	7e-22	Coprinopsis cinerea okayama7#130 hypothetical prot
contig14377	0.0224336	1.4383	99 UNCLASSIFIED PROTEINS			7956.13	11011.7	10208.8	4624.42	2553.05	422	AGAAGCATGCCGGGAAGATCGGCTATGGCCCCAACTACGGACAGTCGGCTGGCTTTGGCGAGAAGATGACAGGACTCAAGGAGGAAATCAAGGGGAAATTGACCCGTAACCCTGAACTTGTCCAACAAGGACACGACAGAAGGACTGGTGAGCTCAAGCGCAAGCAGGAGGCAGCTGATGACACCGATCCATTCGCTATACCAGATGATAAAGACGGCGAGCACCCTGACAAGCCCGAGAAAGAACAGGCAGCTACGGTTGCCCCAGAGGGCACTGAGGAGGCTGAAACGCAACGACAAGGTGGGAACGTCGATAATACGAAGGTCATTGATGAGTAAATTATGAGTTTACATGTATTATAATGCCTTAAAGTCACTGTATTATTATTAATGCACATGG…	no hit below tool-cutoff	no hit below tool-cutoff	no hit below tool-cutoff	no hit below tool-cutoff	no hit below tool-cutoff	no hit below tool-cutoff	1e-12	Coprinopsis cinerea okayama7#130 hypothetical prot
contig14569	0.016415	1.45447	99 UNCLASSIFIED PROTEINS			26611.3	34592.2	25323.4	10859.2	10189.3	217	CCGTCGACGACTTTAACGCCTCCgATCCAAGCTGAAGGCTCTGGTGCCGCTCAGCTTATCGCGGGAACGAGCAACGGATTCACGATGGTTTGGGTTGCATATGCTTTCTACGCAGTCCCTGTCATCTGTTCATTGGCCAAGGTTAATGTTTGAGCTATGAACCTGCATTGTATCTTTCATACCAAGGACAACCTATATATTACTCACGTGTAATGGA--------------------------------------------------------------------------------------------------------------------------------------------------------------------------------------…	no hit below tool-cutoff	no hit below tool-cutoff	no hit below tool-cutoff	no hit below tool-cutoff	no hit below tool-cutoff	no hit below tool-cutoff	1e-08	Laccaria bicolor S238N-H82 hypothetical protein pa
contig14900	0.00842547	1.1667	99 UNCLASSIFIED PROTEINS			8198.66	7037.36	8932.12	3728.54	3448.42	337	TCCGGGATATTCTGCCGACTTCTTTGACAACAtccATCACACTGtGCTTGGCGGCTCTTTTGCGACTATACCCCGCATCTCGGAGCGCAGAACCTTCCGTAACTGGTACCAAAAGAACTATCCATACTCTTGGATTGGCGCCCGGATCGCATATGATAACTGAAATTCAGTCAGCTAAGGACATTTTAAAATTAAATGGAACTCTCCTAAAGCGAAATCGGAATTGAAACTATTGTACAACATGTAAACTGTATGTATGTAGTCTGCTGACCCTGTTGTAACATCTGTATTATATGTCCTATTCGAGTGCTTTTGTGAATGCAGCTATCTCTTGGcc--------------------------------------------------------------…	no hit below tool-cutoff	no hit below tool-cutoff	no hit below tool-cutoff	no hit below tool-cutoff	6.5e-16	conserved hypothetical protein [Cryptococcus neofo	1e-23	Laccaria bicolor S238N-H82 hypothetical protein pa
contig15050	0.0426024	1.0809	99 UNCLASSIFIED PROTEINS			21803.5	27797.6	33152.2	13930.8	12149.4	250	TTTAGGAGAAGATGGTGACAAGATTGCGGAGAAACTCGACGAAGAAGAGCCAGGTTGGAAAaTTAGTGGCAAATACGCGGTCGTGTTGTTGAGCGAAGGACGACCTGGTGAGAAAGTAAGCTTTGCTTAGGAGAAGCCATACATTATATGGTATATAGAACGATCAGGCGTCCAAGCAACGTTTGAAAGTACGCAGTGAATATGGACAATACAGTAGCGCTGGTACTAGACATAGATAATTTATTTTCCT-----------------------------------------------------------------------------------------------------------------------------------------------------…	no hit below tool-cutoff	no hit below tool-cutoff	no hit below tool-cutoff	no hit below tool-cutoff	3.8e-08	conserved hypothetical protein [Cryptococcus neofo	5e-16	Coprinopsis cinerea okayama7#130 hypothetical prot
contig15052	0.0183085	1.22513	99 UNCLASSIFIED PROTEINS			1697.01	2266.15	2246.92	784.009	986.938	269	CGAGGCGAACGCGATGAGGTCAtCGAAGGCGTGGATAATCTTCGTGCGGATAAGAAGAaCGgCaGTTTtGCATCTGTtGATGAGGCGAGGAGGGAGAAAGGCGACCAGTGGAGCCAATTTATCTACACTTTGTAATTTTtCTACGAATTGTTTGCGCATAATGACCAATGAGCCCGAGATATTCATTTTTCTTGGTTGCATAGCATTAGGTAGTAAGTAATATTAGCGCGTAGTAGTCATATTATGATAGCCGAAGAAGATTGACAGCA----------------------------------------------------------------------------------------------------------------------------------…	no hit below tool-cutoff	no hit below tool-cutoff	no hit below tool-cutoff	no hit below tool-cutoff	no hit below tool-cutoff	no hit below tool-cutoff	9e-10	Laccaria bicolor S238N-H82 hypothetical protein pa
contig15826	0.00918519	1.572	99 UNCLASSIFIED PROTEINS			22.0265	24.5478	18.2114	7.41863	7.10813	204	gggCACCGAGAATGAGACGTGGGTAACCTTTGTGCCCTCCGTACCCcGCAAACTCCATTCCCcAGTGAAgAGCGCCAAGGAATGAAaGCATGACGGCACCGTAAGTCATTTGAaCATTCAaGGCTTGATCGAGCATAGTAAGAGCGACGCCGGGATCGAGCTTAGGTAAGGCACcAGAGGCAGCAAGGCCTGCTTGATATGCCg---------------------------------------------------------------------------------------------------------------------------------------------------------------------------------------------------…	no hit below tool-cutoff	no hit below tool-cutoff	no hit below tool-cutoff	no hit below tool-cutoff	3.5e-09	hypothetical protein CNBG3020 [Cryptococcus neofor	1e-26	Laccaria bicolor S238N-H82 hypothetical protein pa
contig16621	0.0132166	1.51581	99 UNCLASSIFIED PROTEINS			148.349	174.472	203.833	53.0513	69.7298	120	ccAAGGTGCATTCATGAAaTCTTTGCCCTTGAAGTGCTTCGCGATTGCTTTGTTCCAGAGAGCGACATCCGCTTCACCGTCATCGACGATGGGTCTGAGTTTtGCATTGCCcGACAAGTC---------------------------------------------------------------------------------------------------------------------------------------------------------------------------------------------------------------------------------------------------------------------------------------…	no hit below tool-cutoff	no hit below tool-cutoff	no hit below tool-cutoff	no hit below tool-cutoff	1.2e-12	conserved hypothetical protein [Cryptococcus neofo	2e-18	Coprinopsis cinerea okayama7#130 hypothetical prot
contig16761	0.0286302	1.50468	99 UNCLASSIFIED PROTEINS			7104.61	4937.54	7011.9	2897.17	1579.35	156	ccTTCGATCcGGTTCACCAGTTCGTTCCgtCACCGCATTTGTGGTTTACTCCATCGGCGGTTATCTACGATGGGCGTCATATCGTGCCCTAGGGCGCTTGTTCACCTTCGAATTGACGGTCCGGAAaGAaCATCTGCTTGTCACCTGGGGCCCCTA---------------------------------------------------------------------------------------------------------------------------------------------------------------------------------------------------------------------------------------------------…	no hit below tool-cutoff	no hit below tool-cutoff	no hit below tool-cutoff	no hit below tool-cutoff	no hit below tool-cutoff	no hit below tool-cutoff	1e-07	Laccaria bicolor S238N-H82 hypothetical protein pa
contig16855	0.00741372	1.08011	99 UNCLASSIFIED PROTEINS			1143.71	1410.8	1226.44	607.723	584.517	258	tCATTAGTGGCATAGGACTTGGATTGTTGGTCACGTCGACCTATTTCCCCGTTTTAGCTCCAATTCCAGTCAATCAAGCCGCACCTGCTATGGCCTTCTtCATGTTCCTTAGGAATTTTGCTCAGGTATGGGgTATTACGATTGGTGgAaCTGTTCTGtCAAAaTCAACTGCAGAAACATATGCCAGAGGCCTTTTTGCAAAaGTTtCCACAAGGAAGCGAAATTGCGTATTCGGCAATTCCTGTCATTAGCTCGTTG---------------------------------------------------------------------------------------------------------------------------------------------…	no hit below tool-cutoff	no hit below tool-cutoff	no hit below tool-cutoff	no hit below tool-cutoff	4.6e-09	Mfs1.2 [Coprinus cinereus]	9e-11	Coprinopsis cinerea okayama7#130 hypothetical prot
contig19662	0.00194324	2.09273	99 UNCLASSIFIED PROTEINS			106.672	129.971	117.627	26.1384	29.2308	167	cTCGCGTAAGCGGCGATATTTGTATGCTTCTGCAAAAaGCCAAGGTGCGTTCATGAAaTCTTTGCCCTTGAAGTGCTTCGCAATTGCTTTGTTCCAGAGAGCGACATCCGCTTCGCCGTCATCGACGtAttGGGtCTAAGTTTTGCATTGCCCGACAGGTCTTTCAT----------------------------------------------------------------------------------------------------------------------------------------------------------------------------------------------------------------------------------------…	no hit below tool-cutoff	no hit below tool-cutoff	no hit below tool-cutoff	no hit below tool-cutoff	1.9e-15	conserved hypothetical protein [Cryptococcus neofo	2e-22	Coprinopsis cinerea okayama7#130 hypothetical prot
contig19791	0.0409337	1.06225	99 UNCLASSIFIED PROTEINS			7059.92	4820.54	6965.92	2880.95	3135.9	203	ccATCCcGATGACCATGGCCAACCCCAaTAAGATGTATCGTGTCGATGGAACCCGAGTCATAACGGCCTCCCATCCGTCGTGGAGGAaGGAACTGCTtGgCCTTTGGGTCACACTGCGCACAGACCCAATGATTATCCTCCTGTTTCCCATGTTTTTTtGCCAGCAaCTGGTTCTACACTTGGCAGTTCaGCGATTACAACGG----------------------------------------------------------------------------------------------------------------------------------------------------------------------------------------------------…	no hit below tool-cutoff	no hit below tool-cutoff	3.3e-10	KOG: Uncharacterized conserved protein	6.9e-15	hypothetical protein UM05346.1 [Ustilago maydis 52	6e-27	Laccaria bicolor S238N-H82 hypothetical protein pa
contig19904	0.0262425	1.09336	99 UNCLASSIFIED PROTEINS			259.956	326.233	315.763	179.147	102.664	135	ACTTGAGATTGCCCTGgTTCACCTTGTCATCTGCGTACGCCTTTCcGTGCGCGGCAGCCTCTTTGGCATGAGCGATGGCCTCCTCTTCGTCTTTTTtGGCCTTGTGGGCGAGCTTCTCGCCCTCTGGAGTGCTCG------------------------------------------------------------------------------------------------------------------------------------------------------------------------------------------------------------------------------------------------------------------------…	no hit below tool-cutoff	no hit below tool-cutoff	no hit below tool-cutoff	no hit below tool-cutoff	no hit below tool-cutoff	no hit below tool-cutoff	no hit below tool-cutoff	no hit below tool-cutoff
contig19906	0.0092383	1.52128	99 UNCLASSIFIED PROTEINS			1362.05	1202.27	1572.43	404.272	556.494	105	tGTATATCGCCATCGGCTGGCTCAGTTCTTtCATATTTtACGtCCTTTtGCGAATTGAAAaTGGCAaGCGTCTGCGAGgAGAaCGTGATGAAGTTATCGAaGgCG------------------------------------------------------------------------------------------------------------------------------------------------------------------------------------------------------------------------------------------------------------------------------------------------------…	no hit below tool-cutoff	no hit below tool-cutoff	no hit below tool-cutoff	no hit below tool-cutoff	no hit below tool-cutoff	no hit below tool-cutoff	6e-06	Laccaria bicolor S238N-H82 hypothetical protein pa
contig20088	0.010337	1.54427	99 UNCLASSIFIED PROTEINS			56184	67614.8	75919.8	25106.3	20545.1	242	CTTAGGAGAAGATGGCGACAAGATTGCAGATAAACTTGATGAAGAAGAGCCAGGCTGGAAAATTAGTGGCAAATATGCGGTCGTGTTGCTGAGCGAAGGACGACCTGGCGAGAAGGTACTCTTTGCTTAGGAGAAATCATATATTATATGGCATATGGAGCGTCCAAGCAACGTTCGAAGATATGCAGTTGATATGGACAATACAGTAGCGCTGGCATTAGACATAGATAATTTGTTTTTCT-------------------------------------------------------------------------------------------------------------------------------------------------------------…	no hit below tool-cutoff	no hit below tool-cutoff	no hit below tool-cutoff	no hit below tool-cutoff	5.0e-08	conserved hypothetical protein [Cryptococcus neofo	2e-15	Coprinopsis cinerea okayama7#130 hypothetical prot
contig20418	0.015164	1.17219	99 UNCLASSIFIED PROTEINS			1028.14	1205.76	1330.42	616.82	437.62	455	CGATTtACCCATAAAATCCgAACTTGGAGGATTACATCGTCTTGTTCACTACTCAAACCACTACCTCACATCATGTCACCGCGAAACCACACCAAATCCAATGGCTCGACTACCAGCGTGACTGGCAACCGCTCGAGTTTGCCGCCTGGCCGTGACAAGAAGGCGATGCATCCTGTTGACCCACCATTGTCCAACACACGACTCGATACTCTCATATATATTCTGTCCGTCCTCGCCGTTTTatatgtgagctatttcGCCTcGTAGCTTGCAATGGAaGAACGAAGTTGGTGGATGGTGGAACCTAGCATTGGGCAAAAGACCACCCcAGTTGCATCCAGATCCGCATGCCAGAGGCCCGAAGCTCGGCTGGAAGGGGCAGCCTAAATCACGCACCAC…	no hit below tool-cutoff	no hit below tool-cutoff	no hit below tool-cutoff	no hit below tool-cutoff	no hit below tool-cutoff	no hit below tool-cutoff	8e-14	Coprinopsis cinerea okayama7#130 hypothetical prot
contig20635	0.0140516	1.41794	99 UNCLASSIFIED PROTEINS			51.9931	61.4783	65.5404	15.5781	29.0849	176	cTCGTGTCCAAGTGCACCATCTTAGAGATATGCAGTTATTTAGCCCCtGTACACAGAGCGAAATGATCTCGGCAGCGAGGTCAATTGGTttGAATGCTAGTTTCGGGAAATCACGGATTTCTaaTCTGCGGACGTATGAaGCcAAGTGAGGTTTCGTTGCTAACGTCGAGAAGATC-------------------------------------------------------------------------------------------------------------------------------------------------------------------------------------------------------------------------------…	no hit below tool-cutoff	no hit below tool-cutoff	no hit below tool-cutoff	no hit below tool-cutoff	no hit below tool-cutoff	no hit below tool-cutoff	1e-06	Coprinopsis cinerea okayama7#130 hypothetical prot
contig21039	0.00250733	2.26674	99 UNCLASSIFIED PROTEINS			29961.9	31395.3	25261.5	5511.89	6487.61	1171	cGAGACGTTCTCAATCAATGGACCTGTTtCAAATGTGACAATCTCGGATTGTCTTATTGCACAAGGCCTCGAGACCCATTCtGCGGGTGGCCTCATCCAGACTTCGGGCGGTATCAGCATCTTGCGCACACTGTACATCGATCACCAGACACGCAATCCCAAAGTCAAGGGTGTGAATGACTTCGTCAACAACGTTGTTTACAACTGGGGAAAGGGCGGAGGTTACATCGAAGGGGACTCGGCTGGAGCATCGTACACTAATATCATCGGAAATGTTTTCATCAGTGGACCGAACACCACGATTGCGCCTTTTACACGAGGGAaCGAAAACTTCCACACCTACGTCAGCAACAACTACTGGGATAACAATACAGACGGTTCATTCAACGGGGCCTACAT…	no hit below tool-cutoff	no hit below tool-cutoff	no hit below tool-cutoff	no hit below tool-cutoff	6.5e-77	hypothetical protein Afu6g14400 [Aspergillus fumig	5e-82	Aspergillus oryzae RIB40 hypothetical protein part
contig21058	0.00360445	1.04987	99 UNCLASSIFIED PROTEINS			59945	51538.2	53875	28088.7	25157.8	195	CCGGGgTTGCTACTTACACCTCcAACGGCCAAACcTACACCTGGTCCCAGCCTGAGACGCTGCCTGCTACCAGCACTCTCCCCTGGaCTCcTCGTATCCCcGCGTCTTCCAACTGTGTGACCTACTCCTCTGAGGAACTCTTCGGCACCATGCCcGCCTCTTCTGCCTCCGCCACTGGCTCGGCtGCCAAGGCCa------------------------------------------------------------------------------------------------------------------------------------------------------------------------------------------------------------…	no hit below tool-cutoff	no hit below tool-cutoff	no hit below tool-cutoff	no hit below tool-cutoff	no hit below tool-cutoff	no hit below tool-cutoff	1e-05	Coprinopsis cinerea okayama7#130 hypothetical prot
contig21143	0.0363689	2.99005	99 UNCLASSIFIED PROTEINS			5756.52	11017.6	10530.7	629.782	1661.36	475	TCACCCTCTTCACGATCTCACAGCCGAACATCGTCTCTGAACTCGATTCACGATCAAGACGCCAGTGATTCTATACCCGTGCCGGTACCCCCGCCATACCCCTCTGCTTTGTCTGTTGTAGAAACCCCACAACCAAGACTATCTGTCCATCGTCGCCAGCCTCAAGTTGTTCAGACTATGGAGATAGATTTGACACCATCCACCAATGGAACCTTCTGATCCTCTCTCCACGTCTCTCTTTCTTTTCCCTCTTTCCCGCTAATACTACCACCACCATCACCACCGTCTAAAAGCTACCGGGCGCATCTATTAGATTATATGACCACAAGACACTAATGTTACATCTGAATGAAAGGAGCAATGTACCATATATTATTCTACCTTTTGTATACACCTATC…	no hit below tool-cutoff	no hit below tool-cutoff	no hit below tool-cutoff	no hit below tool-cutoff	no hit below tool-cutoff	no hit below tool-cutoff	no hit below tool-cutoff	no hit below tool-cutoff
contig21715	0.0333403	1.54953	99 UNCLASSIFIED PROTEINS			21338.5	16968.3	27088.9	8305.55	6588.19	170	tgagcAaCATCcGTTCTGgTGCACTGGCTaCACATACTGGGAGTTACACTCCGAAGCTCCGGATCTTTTCTTGCATCTCTCTGAGTCGGATCTTGTTATCTTTAAAGGCGACCTCAATCATCGCAAGTTAACGTATGACTGTGAGGCTCCGGCATCCACTCCGTTTGACG-------------------------------------------------------------------------------------------------------------------------------------------------------------------------------------------------------------------------------------…	no hit below tool-cutoff	no hit below tool-cutoff	4.4e-11	KOG: Uncharacterized conserved protein	2.9e-24	hypothetical protein UM02347.1 [Ustilago maydis 52	5e-32	Coprinopsis cinerea okayama7#130 hypothetical prot
contig09467	0.0177117	1.13736				5187.64	3936.56	4316.51	2291.78	1781.57	152	tGGCGAGATTGTGCTGAGGCGTATCGAGGCTATGGGCGTCCAAGTGCTTACGTtCGCTTCACCGACGGCGCTGATTTtGTCTGAGACGGAGCCTGATACGTTCgTCGGACTAGAGCTGCAGGATGGTAGCAAAGTCGAGGCGCAGATGGTTg-------------------------------------------------------------------------------------------------------------------------------------------------------------------------------------------------------------------------------------------------------…	no hit below tool-cutoff	no hit below tool-cutoff	no hit below tool-cutoff	no hit below tool-cutoff	no hit below tool-cutoff	no hit below tool-cutoff	no hit below tool-cutoff	no hit below tool-cutoff
contig00182	0.0250327	1.09396				31.3255	30.3827	38.8005	19.0842	12.3063	142	aGGCGAAGTAATTTGGGTGCTtGAGGGTGACAGAGGCTGAGATCCGCAGAGAACATGTGTGGGTTCTAAAGCGATGTGAGATGTCGTCATCACTGGCACCGACTCGTCCAAGAGTGTATCAAATGTTGCCCAGGgTCTGCGt-----------------------------------------------------------------------------------------------------------------------------------------------------------------------------------------------------------------------------------------------------------------…	no hit below tool-cutoff	no hit below tool-cutoff	no hit below tool-cutoff	no hit below tool-cutoff	no hit below tool-cutoff	no hit below tool-cutoff	no hit below tool-cutoff	no hit below tool-cutoff
contig00616	0.0387347	1.13165				207.823	272.737	280.091	149.893	81.5451	264	ccGCTtCTCAGTctAaTGTtCACACTCCCGTTAGCAATGGGCAAGATCAATATACAAATGGTCAAACCGCATCCACCAATACCAATGGCACTAATGGCGTAGAAACACCATCTGCGACATCAGCGCCTAATACCAATGGAGTCGATAGAACGACATCCGACCCATCCGCCACTCCTAGTTCGGCAGATGAATCGACCAGTGCTAGCGGCACGAACAGCACCACAGATAACTCCAGCTTTGAGCCAGAGGGTGGCTACCCCGAGC---------------------------------------------------------------------------------------------------------------------------------------…	no hit below tool-cutoff	no hit below tool-cutoff	no hit below tool-cutoff	no hit below tool-cutoff	no hit below tool-cutoff	no hit below tool-cutoff	no hit below tool-cutoff	no hit below tool-cutoff
contig00933	0.0242535	1.21171				20.9931	16.5634	15.7247	6.16527	9.17111	88	tGtAtGtGCACCATtGGCGTTCATccttCACTTtGGCAGCGACCATGCCGAACATGGCGAGCTGAATCGTGCCGCCGACGCCGTACCa-----------------------------------------------------------------------------------------------------------------------------------------------------------------------------------------------------------------------------------------------------------------------------------------------------------------------…	no hit below tool-cutoff	no hit below tool-cutoff	no hit below tool-cutoff	no hit below tool-cutoff	no hit below tool-cutoff	no hit below tool-cutoff	no hit below tool-cutoff	no hit below tool-cutoff
contig01242	0.0266237	1.1184				3205.54	3880.3	2763.44	1664.09	1360.32	117	CATGTAAGAAAaGGGgTTTTtGGgAaCTATGAAATTAAaCACAATCCAAACTCTGTCTTGTAGAATTACCACATACATGTATTAACGCTTTATTACTGCTTAAAAGTGAaGTCATTG------------------------------------------------------------------------------------------------------------------------------------------------------------------------------------------------------------------------------------------------------------------------------------------…	no hit below tool-cutoff	no hit below tool-cutoff	no hit below tool-cutoff	no hit below tool-cutoff	no hit below tool-cutoff	no hit below tool-cutoff	no hit below tool-cutoff	no hit below tool-cutoff
contig01257	0.0400347	1.00281				132.431	147.489	165.296	50.5942	97.5225	104	aGGATTGAaGATCGTGGgAATAGTGgACCATGgCAAACTTCTTTCTGTTACACGAATCCTGTAGCAGATAGCTACATTCTTGCTGCAGAAGAAATCGGGATccc-------------------------------------------------------------------------------------------------------------------------------------------------------------------------------------------------------------------------------------------------------------------------------------------------------…	no hit below tool-cutoff	no hit below tool-cutoff	no hit below tool-cutoff	no hit below tool-cutoff	no hit below tool-cutoff	no hit below tool-cutoff	no hit below tool-cutoff	no hit below tool-cutoff
contig01290	0.0371652	2.37933				2467.44	4615.86	3758.34	850.388	538.774	209	CCGGGACCGCAAATGGTGCTGgAGCACTTGAACTTGGCGGATAAGCCCGAGGAGGAAAAGGCCAAGTTCTTGAAGGCTCTGAATATGGCAAAGGTGCCCGCTAAGGCGATGCCCAAGTTGTAAGAAAAAGCATCTtAGATACTCCTATGCCTTTTTTtCTCTATTCCAAaGTTAGTGTCAATTATTTtCGTTAATGGGTGTAATTTtAt----------------------------------------------------------------------------------------------------------------------------------------------------------------------------------------------…	no hit below tool-cutoff	no hit below tool-cutoff	no hit below tool-cutoff	no hit below tool-cutoff	no hit below tool-cutoff	no hit below tool-cutoff	no hit below tool-cutoff	no hit below tool-cutoff
contig01362	0.00596302	1.1958				2189.94	2040.6	2493.52	1050.31	906.583	134	ttATCGCTGCTACACATGGCAAGCGCGCGGTCGACAaCCTTGCTCAGTTCAAGCCTCATATTAAGAACCACGAGATGGACGATGAGGTCCAGAAATTCGAGGAGTCaaaTTCTCTACTTCGCTGATGCTTACaa-------------------------------------------------------------------------------------------------------------------------------------------------------------------------------------------------------------------------------------------------------------------------…	no hit below tool-cutoff	no hit below tool-cutoff	no hit below tool-cutoff	no hit below tool-cutoff	no hit below tool-cutoff	no hit below tool-cutoff	no hit below tool-cutoff	no hit below tool-cutoff
contig01445	0.00284869	1.15639				2382.95	2286.64	2316.43	860.893	1228.55	177	CTCCCAAaCTTGGCGAGACGTGTCCTCTGCTACTCGACCAAGATGACGCATAATATTTGGCACTCCTCTATCCATCCTTCGTTCTTTGCCTTTTCCTTTGCGGATCCTGCTTTCGTATTTTgTCACTTTTTGTACATATTCCATAAAGTTCGTCATCAGTTCTCATCGTGATTTCgg------------------------------------------------------------------------------------------------------------------------------------------------------------------------------------------------------------------------------…	no hit below tool-cutoff	no hit below tool-cutoff	no hit below tool-cutoff	no hit below tool-cutoff	no hit below tool-cutoff	no hit below tool-cutoff	no hit below tool-cutoff	no hit below tool-cutoff
contig01745	0.00461158	1.91551				795.822	972.169	821.692	171.724	285.921	166	GCCGTCCGGTCCACCGCCTGGAAATAGCGGTAATCAATTCGTGGGAGGGTTCAAGGCGTAGCTTAGCTTGCTATGCGTGGATATCCCCTTTCTTTTGGACAGTTTTACTTCCCTCACCCTACCATGTACTTATTAGCCATGTGATATTATCCCTCCTCGGAACTGTTTTTTTTttTTTTtAcTATgTAcTaTtGta-----------------------------------------------------------------------------------------------------------------------------------------------------------------------------------------------------------…	no hit below tool-cutoff	no hit below tool-cutoff	no hit below tool-cutoff	no hit below tool-cutoff	no hit below tool-cutoff	no hit below tool-cutoff	no hit below tool-cutoff	no hit below tool-cutoff
contig01747	0.00120528	3.94313				8076.18	7782.57	6612.36	480.616	493.325	93	ATGTCATGCTGCGAGTTCATCTCCCCGAGCCggTCTGAGGACTCGCTGGTACTTGTCTGTGGACCTAAGGCAATGATAGACGATGCGGTAATA------------------------------------------------------------------------------------------------------------------------------------------------------------------------------------------------------------------------------------------------------------------------------------------------------------------…	no hit below tool-cutoff	no hit below tool-cutoff	no hit below tool-cutoff	no hit below tool-cutoff	no hit below tool-cutoff	no hit below tool-cutoff	no hit below tool-cutoff	no hit below tool-cutoff
contig01826	0.00767815	1.16974				2124.78	1703.69	1819.56	859.918	813.791	92	GGTGTTGGCTGCCCTGCTGCGTCGACGACCTTCCTCGCGCAGCAGAAGGCGATTCAAGACGGTCAGGCCAGCTCAaCCAGCAGCTCTTCAGa-------------------------------------------------------------------------------------------------------------------------------------------------------------------------------------------------------------------------------------------------------------------------------------------------------------------…	no hit below tool-cutoff	no hit below tool-cutoff	no hit below tool-cutoff	no hit below tool-cutoff	no hit below tool-cutoff	no hit below tool-cutoff	no hit below tool-cutoff	no hit below tool-cutoff
contig01912	0.00984136	2.31373				30.3827	41.7228	31.3336	6.8825	6.98797	126	AAATTATCCATCGATATGTAACTTTTTTaGGATATGCCGGCGCTCAAGATAAACCGACCTCGCCCATGGTAATATTAGATGGCCATATAAAGACGGAGCCATATTGACTtGCGTCTtGGCGCTtCA---------------------------------------------------------------------------------------------------------------------------------------------------------------------------------------------------------------------------------------------------------------------------------…	no hit below tool-cutoff	no hit below tool-cutoff	no hit below tool-cutoff	no hit below tool-cutoff	no hit below tool-cutoff	no hit below tool-cutoff	no hit below tool-cutoff	no hit below tool-cutoff
contig02591	0.0142449	1.29105				871.142	926.116	1014.21	508.239	257.705	94	AGATTCAGCAAGCAAATGGCGCTCAGAAAATTGGGAaGACGTTATCCACCACTTGCTAGGCTATCCCCCAGAGCGCTTCTATATTATATTATGA-----------------------------------------------------------------------------------------------------------------------------------------------------------------------------------------------------------------------------------------------------------------------------------------------------------------…	no hit below tool-cutoff	no hit below tool-cutoff	no hit below tool-cutoff	no hit below tool-cutoff	no hit below tool-cutoff	no hit below tool-cutoff	no hit below tool-cutoff	no hit below tool-cutoff
contig02611	0.00863277	1.16312				22.1682	27.9832	24.0145	10.7779	11.301	107	ccTCGTCAAGTAGAAGCAAGTCAACGTCAGGCATTGCTGCGCGAAGGAAGGCTCGTGCCAAGGCTACTCGTTGCCACTAGTGTATTGGAACCATCGTTAGCCTTGtC----------------------------------------------------------------------------------------------------------------------------------------------------------------------------------------------------------------------------------------------------------------------------------------------------…	no hit below tool-cutoff	no hit below tool-cutoff	no hit below tool-cutoff	no hit below tool-cutoff	no hit below tool-cutoff	no hit below tool-cutoff	no hit below tool-cutoff	no hit below tool-cutoff
contig02878	0.00404742	1.67228				1406.57	1729.28	1470.36	438.61	524.877	191	TGCGGATGGGGTGTTGGCAGACGTAGAGCCAGCGGAGAAACTTCCTCTTGCGAGATCTtACAATTTATTTTAATAGATTCGAaCATGTTAGGGATAAATCGTGGCAAAGTCTGTGTAAaCTAGATTTAGCAtttatattcgtagaGCTACATATtGgATttCAAGGAACGgATAGAAATGGgTtACATAtC----------------------------------------------------------------------------------------------------------------------------------------------------------------------------------------------------------------…	no hit below tool-cutoff	no hit below tool-cutoff	no hit below tool-cutoff	no hit below tool-cutoff	no hit below tool-cutoff	no hit below tool-cutoff	no hit below tool-cutoff	no hit below tool-cutoff
contig02889	0.0335203	1.22496				48.8658	36.5689	53.5139	23.5685	16.0606	97	ggggTAGAAAAGTCaGAGCATGCTGCAGCTCTTCCTGGGAAcGCTtaCGCGTGCGAGGAATGGGTGGCGGCGCAGAaGGTAGCAAGACGTCGAGGTT--------------------------------------------------------------------------------------------------------------------------------------------------------------------------------------------------------------------------------------------------------------------------------------------------------------…	no hit below tool-cutoff	no hit below tool-cutoff	no hit below tool-cutoff	no hit below tool-cutoff	no hit below tool-cutoff	no hit below tool-cutoff	no hit below tool-cutoff	no hit below tool-cutoff
contig02921	0.0393033	1.12026				20.2847	28.5737	26.3601	14.4353	8.63224	97	AGAGCTTCACCGCCCAaGCCACCAATAGCAGCATCCCTACCAGTATGGCCTTttCCctAGtCttCCAtAGGCACCACCTGCAGCTGCACCCGCGAAG--------------------------------------------------------------------------------------------------------------------------------------------------------------------------------------------------------------------------------------------------------------------------------------------------------------…	no hit below tool-cutoff	no hit below tool-cutoff	no hit below tool-cutoff	no hit below tool-cutoff	no hit below tool-cutoff	no hit below tool-cutoff	no hit below tool-cutoff	no hit below tool-cutoff
contig02948	0.0230478	2.43481				2551.63	2992.81	4129.27	507.533	685.223	265	ccTtCCTCATTGTAaCCcTtGATACTTACGCaTATCTTTATGACATCTTTCTAtAATATAGTAGGTCGTTGGACCTGCCAACCTCTTCCTGCTTTCCCATTCACCACCCCCcTCATCATACTTTtGATTTCGATTGGCCTTGCCATTGTTTGTACTACTCCGGAGCTTTGATCTATCCATAGTTGGAACTGTTTGTTGTTGCATCCTTCGACTTGTTGTTACCTTCCACCTCATTTTtGgTTTGTATAATACCTTGTAGGCATCg--------------------------------------------------------------------------------------------------------------------------------------…	no hit below tool-cutoff	no hit below tool-cutoff	no hit below tool-cutoff	no hit below tool-cutoff	no hit below tool-cutoff	no hit below tool-cutoff	no hit below tool-cutoff	no hit below tool-cutoff
contig03050	0.0154761	1.62183				3424.98	4646.95	3700.43	1585.59	964.474	156	tCGTTTtCCTTtCGCAAGCAGGATAATATCCCAATTGTACTCCTCTCTGCTATCCTGTAGCATTTGTCTTTTTTCTTTCTCTAAAGGTTCGCTTGCTGATACCCGGTAACTACTCTATGTATCAGAATGTCTCAATGTAATAGTTTCTGTTTTtaG---------------------------------------------------------------------------------------------------------------------------------------------------------------------------------------------------------------------------------------------------…	no hit below tool-cutoff	no hit below tool-cutoff	no hit below tool-cutoff	no hit below tool-cutoff	no hit below tool-cutoff	no hit below tool-cutoff	no hit below tool-cutoff	no hit below tool-cutoff
contig03196	0.00100168	1.13078				14683.9	13819.2	13221	6625.5	6077.22	95	cGtCCTTCCTTTGCGACGAAGCTGTCGAACATGCTCGCCATGAGCGCTGTGCCTGAGGACCGTGAGATTGAGGTCGAATCACCTTTTGAGATCGa----------------------------------------------------------------------------------------------------------------------------------------------------------------------------------------------------------------------------------------------------------------------------------------------------------------…	no hit below tool-cutoff	no hit below tool-cutoff	no hit below tool-cutoff	no hit below tool-cutoff	no hit below tool-cutoff	no hit below tool-cutoff	no hit below tool-cutoff	no hit below tool-cutoff
contig03267	0.0170713	1.03748				44.088	58.7011	54.0882	25.7005	25.2508	163	ccGGGGCCTGGTAGGAATGGTGACAAACGACATGTTGACGAGAGTAGATCGCATAGATATATTTtCACCAGAAGTTTGATAATGTACAATGGTTTTTGTTTACAGCTTTtGCATATAGATGAATAAATTtACTTGCGAaCGCCCCcAGGTATGTATTCTGGAA--------------------------------------------------------------------------------------------------------------------------------------------------------------------------------------------------------------------------------------------…	no hit below tool-cutoff	no hit below tool-cutoff	no hit below tool-cutoff	no hit below tool-cutoff	no hit below tool-cutoff	no hit below tool-cutoff	no hit below tool-cutoff	no hit below tool-cutoff
contig03385	0.00261074	1.20324				1646.89	1430.66	1618.59	729.029	630.655	97	tATAaTgCACcACGATCACGgCGCGGATCTTTCTCTtCCCcATATTtGgCATCcGACCCAGGCTATCCTATCAGAGAACGAAGACACTCATTCAACT--------------------------------------------------------------------------------------------------------------------------------------------------------------------------------------------------------------------------------------------------------------------------------------------------------------…	no hit below tool-cutoff	no hit below tool-cutoff	no hit below tool-cutoff	no hit below tool-cutoff	no hit below tool-cutoff	no hit below tool-cutoff	no hit below tool-cutoff	no hit below tool-cutoff
contig03615	0.0120431	1.00153				36.8431	29.2353	33.9121	18.0797	15.2152	97	AACCAGCGTAACcTCCGGGCACCGAACCAGCATAACCGCCAGGCATtGCACcAGCATAACCGCCAGGTATCACTATGGACTGAGAACGAGAGCGGTg--------------------------------------------------------------------------------------------------------------------------------------------------------------------------------------------------------------------------------------------------------------------------------------------------------------…	no hit below tool-cutoff	no hit below tool-cutoff	no hit below tool-cutoff	no hit below tool-cutoff	no hit below tool-cutoff	no hit below tool-cutoff	no hit below tool-cutoff	no hit below tool-cutoff
contig03724	0.016091	1.07482				653.225	774.178	824.084	294.321	418.243	106	TGAGCGCAATGAACACTGGCAAGTTCACTAAACGaTTGCaTAAAACGAACGAACGTCGCGAaTGTCACTGCCTACGACTTTTTttCgtCCacGAGTAGACtATTcG-----------------------------------------------------------------------------------------------------------------------------------------------------------------------------------------------------------------------------------------------------------------------------------------------------…	no hit below tool-cutoff	no hit below tool-cutoff	no hit below tool-cutoff	no hit below tool-cutoff	no hit below tool-cutoff	no hit below tool-cutoff	no hit below tool-cutoff	no hit below tool-cutoff
contig03750	0.0230244	1.06686				35.519	34.4619	43.5478	14.4246	21.7045	94	CCTCCTCGTTCTTATTTCTTGCATCAATGCTACATCTTCGCAGACCGAGGTCGGTCGTGCATATCACTCTCTCGCCCAGGCTTACTTGAGGTAT-----------------------------------------------------------------------------------------------------------------------------------------------------------------------------------------------------------------------------------------------------------------------------------------------------------------…	no hit below tool-cutoff	no hit below tool-cutoff	no hit below tool-cutoff	no hit below tool-cutoff	no hit below tool-cutoff	no hit below tool-cutoff	no hit below tool-cutoff	no hit below tool-cutoff
contig03775	0.00655783	1.01818				6509.03	6957.74	7111.03	3998.49	2774.88	155	CCATACACGGCTGGTTAGCGACGCTGCGGAGAAGGACGCAGCATTGACAGCAGTCACGAATGCGCCGTTCAAGTCGACGGGCGGGGgAGACCGCTGGGCGGACTCGCGACCACCGAGCGAGGTCGATCTCAAGTCCACGCGGGTCGTTGCGTTCg----------------------------------------------------------------------------------------------------------------------------------------------------------------------------------------------------------------------------------------------------…	no hit below tool-cutoff	no hit below tool-cutoff	no hit below tool-cutoff	no hit below tool-cutoff	no hit below tool-cutoff	no hit below tool-cutoff	no hit below tool-cutoff	no hit below tool-cutoff
contig03799	0.0140903	1.15212				15496.6	19245.4	16063.9	8952.7	6287.81	107	AAaGCCGGAAACCAAGGAGCACGGTGAGAAGATCCTTGAAGGCGAAGCGTCCCCACGCGACCCCAATGCCCCGCTGCACGGCGATACGACCCGTTGATGAAGCATCg----------------------------------------------------------------------------------------------------------------------------------------------------------------------------------------------------------------------------------------------------------------------------------------------------…	no hit below tool-cutoff	no hit below tool-cutoff	no hit below tool-cutoff	no hit below tool-cutoff	no hit below tool-cutoff	no hit below tool-cutoff	no hit below tool-cutoff	no hit below tool-cutoff
contig03946	0.0495817	1.31006				79.4153	102.271	131.193	45.2672	38.8562	103	AAaCATAATTATTAAaGACGTATTAGACAACTCTGAGACAATAGAACACACTTCTCCACACTTCTATGTGCTTGTATGCGACCCCGCCGGTTTGTGCGCATAg--------------------------------------------------------------------------------------------------------------------------------------------------------------------------------------------------------------------------------------------------------------------------------------------------------…	no hit below tool-cutoff	no hit below tool-cutoff	no hit below tool-cutoff	no hit below tool-cutoff	no hit below tool-cutoff	no hit below tool-cutoff	no hit below tool-cutoff	no hit below tool-cutoff
contig04264	0.0291278	1.29793				18.5296	16.119	12.268	6.29049	6.4305	102	CCGGTTGGAGCTCGCCATGGAGTCAGGCGAGCTTTGGAATATCTTGCtACTTtGTTGGAGAGACAGGTGTCGAGGGAGCAGCGGAAGCAaTTTCGGCTTTAA---------------------------------------------------------------------------------------------------------------------------------------------------------------------------------------------------------------------------------------------------------------------------------------------------------…	no hit below tool-cutoff	no hit below tool-cutoff	no hit below tool-cutoff	no hit below tool-cutoff	no hit below tool-cutoff	no hit below tool-cutoff	no hit below tool-cutoff	no hit below tool-cutoff
contig04336	0.00136236	2.52009				3066.96	2674.39	2597.25	403.73	565.395	92	AACcTTGCGTCACGATACcGAAGCTTCTGCACCCCGTCAGCCGAGCAAGCTCTCCAAGCTCCGCAATAAGCTCATGGCACCATTCACGCGCA-------------------------------------------------------------------------------------------------------------------------------------------------------------------------------------------------------------------------------------------------------------------------------------------------------------------…	no hit below tool-cutoff	no hit below tool-cutoff	no hit below tool-cutoff	no hit below tool-cutoff	no hit below tool-cutoff	no hit below tool-cutoff	no hit below tool-cutoff	no hit below tool-cutoff
contig04377	0.0345498	1.21311				20.772	16.9516	25.671	9.1199	9.10975	93	ATGCCTGCATCCTGGCTTTGGATATCGAGGGGGgACGCATGCCAAGTtCAGCACGGCTAGGCGTCTGTCCAATGTCAAGATCGCCACGATAAG------------------------------------------------------------------------------------------------------------------------------------------------------------------------------------------------------------------------------------------------------------------------------------------------------------------…	no hit below tool-cutoff	no hit below tool-cutoff	no hit below tool-cutoff	no hit below tool-cutoff	no hit below tool-cutoff	no hit below tool-cutoff	no hit below tool-cutoff	no hit below tool-cutoff
contig04533	0.0482574	1.24598				35.5867	22.1877	33.9951	13.5788	12.2159	102	ATCCACGGCCATCGCATCCTCTTCAGGATCCGCAGCGACAGCCAGCTtCTTCGCCTTCtccTTTTCAAGTCTAGCGAGTTCCCTTTCCTCTTCGCGCCTAAg---------------------------------------------------------------------------------------------------------------------------------------------------------------------------------------------------------------------------------------------------------------------------------------------------------…	no hit below tool-cutoff	no hit below tool-cutoff	no hit below tool-cutoff	no hit below tool-cutoff	no hit below tool-cutoff	no hit below tool-cutoff	no hit below tool-cutoff	no hit below tool-cutoff
contig04596	0.0486994	1.03734				3431.9	3305.73	4777.82	1780.09	1960.32	143	CCGGGgAAGCCATCTTCTCTCGATATGAGTTCTCCTAGCCACATCCCATCTGATGTTCGTCCTCAGCTTACTGAGGaCGAGCTAAGTCTCATTCGTGCAACtGCACCTATTTTGGCTGTTCATGGCGCTACTAtAaCGCGTCa----------------------------------------------------------------------------------------------------------------------------------------------------------------------------------------------------------------------------------------------------------------…	no hit below tool-cutoff	no hit below tool-cutoff	no hit below tool-cutoff	no hit below tool-cutoff	no hit below tool-cutoff	no hit below tool-cutoff	no hit below tool-cutoff	no hit below tool-cutoff
contig04624	0.0122856	1.36882				778.462	875.999	1044.07	371.249	325.348	98	ATATGCTGTGATTAAAAACCCTGTCAaTGCCGCCGATGTTTATGTTTCACGTGGTGACGTTACGTTCGACcACTTTCGCaTGCATGatACGAGGATta-------------------------------------------------------------------------------------------------------------------------------------------------------------------------------------------------------------------------------------------------------------------------------------------------------------…	no hit below tool-cutoff	no hit below tool-cutoff	no hit below tool-cutoff	no hit below tool-cutoff	no hit below tool-cutoff	no hit below tool-cutoff	no hit below tool-cutoff	no hit below tool-cutoff
contig04839	0.0272212	1.33338				36246.9	30715	25062.1	9641.96	14703.8	114	AGAGAGGGATTAACTGTTGACGTTAtATTATACTTATAAGTAGATGGTAGTTTAAAAaGTCgaCTGATGTGGCGGCGTTCGGTGGTGCaGTTAAAGAaTTAAAATTCTTATTAC---------------------------------------------------------------------------------------------------------------------------------------------------------------------------------------------------------------------------------------------------------------------------------------------…	no hit below tool-cutoff	no hit below tool-cutoff	no hit below tool-cutoff	no hit below tool-cutoff	no hit below tool-cutoff	no hit below tool-cutoff	no hit below tool-cutoff	no hit below tool-cutoff
contig04936	0.0199505	2.6668				1553.19	2546.66	1999.78	230.006	410.358	155	CTAGATATTCACACTACTAGTGCCCTATCTCATGTCGACTCCAACGATCGACGACTTGTCATACTACGCTCCTCAGCAGTTCGAGACTGCTGCTAGGCGCATCACGGAGGCTCAAAaGTCTGGTACTATGATACAGACTTTATACCATATGGCTA----------------------------------------------------------------------------------------------------------------------------------------------------------------------------------------------------------------------------------------------------…	no hit below tool-cutoff	no hit below tool-cutoff	no hit below tool-cutoff	no hit below tool-cutoff	no hit below tool-cutoff	no hit below tool-cutoff	no hit below tool-cutoff	no hit below tool-cutoff
contig05188	0.0302714	1.07744				28.7843	29.5682	21.5122	10.6934	14.5368	161	cTGATGACACGGCTACGGAGCTAGACGCGGAACCAGCAGCAGCCGACGGTGCGGACGTTACGTCCGTAGCAATTCCTGCCGCCGCAGTCTCGCTAGCGGACGCAGCTAGGgACGAaGTGAgTCCGCcGATGGAGCTGCTGaCCGTCACTTGTTCCGACCGA----------------------------------------------------------------------------------------------------------------------------------------------------------------------------------------------------------------------------------------------…	no hit below tool-cutoff	no hit below tool-cutoff	no hit below tool-cutoff	no hit below tool-cutoff	no hit below tool-cutoff	no hit below tool-cutoff	no hit below tool-cutoff	no hit below tool-cutoff
contig05456	0.0120715	1.3489				4414.66	3343.67	4334.34	1660.72	1504.26	98	CGTTGTCGTCACTGTACCATCTGTCACGCCTGCCTCCGATTACACGGTTGTTTTGACTGCCGATGGTtCCAGCTCAGAGAGCGCCGACTTCGTCATCG-------------------------------------------------------------------------------------------------------------------------------------------------------------------------------------------------------------------------------------------------------------------------------------------------------------…	no hit below tool-cutoff	no hit below tool-cutoff	no hit below tool-cutoff	no hit below tool-cutoff	no hit below tool-cutoff	no hit below tool-cutoff	no hit below tool-cutoff	no hit below tool-cutoff
contig05467	0.0206324	1.21223				2641.6	3631.66	3257.6	1574.67	1167.69	134	CTCTCTCATcgTATCATGCTTTAATCTTATTCCCTTCGTCTTCTCTCCACACTGCATATAGTTCTTTTTAGAACACCGCCAATGACGCATTTGCATCATCCCACACTCActATTGTCTCTCGCAGTCTCTCTAt-------------------------------------------------------------------------------------------------------------------------------------------------------------------------------------------------------------------------------------------------------------------------…	no hit below tool-cutoff	no hit below tool-cutoff	no hit below tool-cutoff	no hit below tool-cutoff	no hit below tool-cutoff	no hit below tool-cutoff	no hit below tool-cutoff	no hit below tool-cutoff
contig05483	0.0151984	1.44239				13.0366	18.2153	15.1046	5.78104	5.59044	105	CGTCTAACAAGCAaTTACTCAGGCAGGCGAGGgATGTTGTtGTtATtGTTGTtGATAAaaCAAaGGtGGCTCGGATGACGACGAGgATAACGCcGATGCcGGaaa------------------------------------------------------------------------------------------------------------------------------------------------------------------------------------------------------------------------------------------------------------------------------------------------------…	no hit below tool-cutoff	no hit below tool-cutoff	no hit below tool-cutoff	no hit below tool-cutoff	no hit below tool-cutoff	no hit below tool-cutoff	no hit below tool-cutoff	no hit below tool-cutoff
contig05733	0.00721611	1.28478				8690.84	10851.9	10622.3	4377.44	3876.4	145	CCGGggCTACTATATTTGTTTATGTCTTCCTTTTTtCATACcGGCCAGGGTTCCTTGCCTGTCTGTTATCTTGTTATCTCTTACAtGCATCTTCGTAAAaCGTCGTtATTTTTtCTCCATGTAaTATCATtCCTATcTCACCTCc--------------------------------------------------------------------------------------------------------------------------------------------------------------------------------------------------------------------------------------------------------------…	no hit below tool-cutoff	no hit below tool-cutoff	no hit below tool-cutoff	no hit below tool-cutoff	no hit below tool-cutoff	no hit below tool-cutoff	no hit below tool-cutoff	no hit below tool-cutoff
contig05955	0.0238218	1.59282				30.7725	22.0603	31.7618	6.73033	11.9663	97	CGCATTGCTGACGGTGACGAGGGAGAGGCATCATATTTGgCCGGGTCCAaTCCACCAAAGggTAAtCTCTCCATCGTTCTGGGCGGCATCATCGCGa--------------------------------------------------------------------------------------------------------------------------------------------------------------------------------------------------------------------------------------------------------------------------------------------------------------…	no hit below tool-cutoff	no hit below tool-cutoff	no hit below tool-cutoff	no hit below tool-cutoff	no hit below tool-cutoff	no hit below tool-cutoff	no hit below tool-cutoff	no hit below tool-cutoff
contig05965	0.00380274	1.12393				96.6853	112.263	99.9771	51.2283	43.2705	95	tATCTGATGgAGCGgAaGGTCCGGaTGGTGTATCATGTGTGCGTCtGGTACGCCGGACGGCGGAGATATAGCATCTTGCGCAGGTAACGGATTTg----------------------------------------------------------------------------------------------------------------------------------------------------------------------------------------------------------------------------------------------------------------------------------------------------------------…	no hit below tool-cutoff	no hit below tool-cutoff	no hit below tool-cutoff	no hit below tool-cutoff	no hit below tool-cutoff	no hit below tool-cutoff	no hit below tool-cutoff	no hit below tool-cutoff
contig06258	0.00331083	1.3966				67.4274	57.5123	63.6168	27.3374	20.4079	121	cTATACTGATGGTGGTATAAGCTTGCCAGAGAGTAAGAGATGATAGGCTGAGTGTCGAGTACGCTGCTACACAGCCTGAGCCTGAGGTGTCTGCGGGGTTTGTAGGTAAGCAaGCCCCCGG--------------------------------------------------------------------------------------------------------------------------------------------------------------------------------------------------------------------------------------------------------------------------------------…	no hit below tool-cutoff	no hit below tool-cutoff	no hit below tool-cutoff	no hit below tool-cutoff	no hit below tool-cutoff	no hit below tool-cutoff	no hit below tool-cutoff	no hit below tool-cutoff
contig06350	0.0156808	1.026				13.4383	16.5993	13.0228	6.78674	7.31031	95	tttGCTCTGTGGgCTCAaTACGAGGCGTGTTATCAGATGTAGGTGACAAAGCACTAGAAGGTGTTGGTGCAGGGTGTGTGGATGATGTAgAaCCa----------------------------------------------------------------------------------------------------------------------------------------------------------------------------------------------------------------------------------------------------------------------------------------------------------------…	no hit below tool-cutoff	no hit below tool-cutoff	no hit below tool-cutoff	no hit below tool-cutoff	no hit below tool-cutoff	no hit below tool-cutoff	no hit below tool-cutoff	no hit below tool-cutoff
contig06429	0.000518863	3.44816				12944	13756.6	11923.5	858.339	1500.88	121	TTTTTtGATGGGGGAGGGGGCTGGAAAAAAAaGGTGACGACGTCGATGTGTTGCGTGATTTATGCCTGTACTATTGTATCTGCCGCTACCAGTAGCTCCTACCAAAAGCACCTAATAAGTa--------------------------------------------------------------------------------------------------------------------------------------------------------------------------------------------------------------------------------------------------------------------------------------…	no hit below tool-cutoff	no hit below tool-cutoff	no hit below tool-cutoff	no hit below tool-cutoff	no hit below tool-cutoff	no hit below tool-cutoff	no hit below tool-cutoff	no hit below tool-cutoff
contig06585	0.00103548	1.58959				302.676	292.64	269.677	106.886	84.7195	117	AGGATATGCAaTAAaCACAGTCAGTCAGgCAGGGAGATGAAAAaCCAAAAGAGTTTTtGTTtAAATTTtATTtAACTtATTtAATtGAAACAATGAaTGAAaGAGAAGGATaCGgCA------------------------------------------------------------------------------------------------------------------------------------------------------------------------------------------------------------------------------------------------------------------------------------------…	no hit below tool-cutoff	no hit below tool-cutoff	no hit below tool-cutoff	no hit below tool-cutoff	no hit below tool-cutoff	no hit below tool-cutoff	no hit below tool-cutoff	no hit below tool-cutoff
contig06595	0.0475637	2.8462				55.9099	47.5857	90.6581	11.7803	6.21931	100	AAAATCGATTCTTTTTTTCAAaTAATGATGGGCACATGTGTAATGATAACGATTATAATGATGATGATAATATtGACATAGACAtGTTTttGGaTCCCcg-----------------------------------------------------------------------------------------------------------------------------------------------------------------------------------------------------------------------------------------------------------------------------------------------------------…	no hit below tool-cutoff	no hit below tool-cutoff	no hit below tool-cutoff	no hit below tool-cutoff	no hit below tool-cutoff	no hit below tool-cutoff	no hit below tool-cutoff	no hit below tool-cutoff
contig06872	0.0405033	1.08038				7141.75	6005.68	8327.22	4272.36	2497.92	107	tCTTCTGAGGgTGGGAACAGCACCTGGGATTGGGAGACGTTCCAGAACGATTTGGGCAAATACcTTGCCGAACAAGAGGCTGCTTCcAaGCctGCATCAaGGgCACG----------------------------------------------------------------------------------------------------------------------------------------------------------------------------------------------------------------------------------------------------------------------------------------------------…	no hit below tool-cutoff	no hit below tool-cutoff	no hit below tool-cutoff	no hit below tool-cutoff	no hit below tool-cutoff	no hit below tool-cutoff	no hit below tool-cutoff	no hit below tool-cutoff
contig06891	0.0221522	1.03677				3289.93	2414.95	3109.88	1447.09	1417.23	187	CTCCCTCTGCCGATGCAAACGCTATGCTCACCCAAATCCCGGgCTCGTACTATTCGAATACTACATCTTCATGGCTCATACCCTGCAACACCACATCCTCAGTCTCCCTCTCCATTGGTGGACGTGACTTCTCCATTAGttCAGCAGATCTTATCTTCGACAAGCTCTCTTCCGACCcGAACGGCtt--------------------------------------------------------------------------------------------------------------------------------------------------------------------------------------------------------------------…	no hit below tool-cutoff	no hit below tool-cutoff	no hit below tool-cutoff	no hit below tool-cutoff	no hit below tool-cutoff	no hit below tool-cutoff	no hit below tool-cutoff	no hit below tool-cutoff
contig06899	0.0134805	1.82067				276.884	387.571	330.07	68.7735	118.919	100	tGGGTTGCGGCGACTGTAGTACGCTGCTGGCGTAGAGCGTGTGaGGGGCTCTTCCAgCATCTGGAAGAACGGCTGGAACTCGCGGAAGAGTTGGCGAGCc-----------------------------------------------------------------------------------------------------------------------------------------------------------------------------------------------------------------------------------------------------------------------------------------------------------…	no hit below tool-cutoff	no hit below tool-cutoff	no hit below tool-cutoff	no hit below tool-cutoff	no hit below tool-cutoff	no hit below tool-cutoff	no hit below tool-cutoff	no hit below tool-cutoff
contig06986	0.0265672	1.69578				14.8163	20.6025	23.6156	6.09185	6.0569	98	CaCCGCCTGCGATACTGTCGAGATCCTTgAGgTCGATGCTAaaTCCcGCGCTCGAaGCCGTcAAAGTCGAACGAGTGTGAGTTGGACTGTGGTACGGA-------------------------------------------------------------------------------------------------------------------------------------------------------------------------------------------------------------------------------------------------------------------------------------------------------------…	no hit below tool-cutoff	no hit below tool-cutoff	no hit below tool-cutoff	no hit below tool-cutoff	no hit below tool-cutoff	no hit below tool-cutoff	no hit below tool-cutoff	no hit below tool-cutoff
contig07141	0.00593157	1.40067				28.6925	24.7509	31.304	11.298	10.1008	119	tGGTAgCcTGcACCgCAAATGCCGAaGAGCCATGCGATTCCAGCAAGAGCGGCAGCAATGGGGTGAAGGATAAGGGCTTTGGTAAGGGCATtAATGGCTCCCGGATGACGAGATGGGat----------------------------------------------------------------------------------------------------------------------------------------------------------------------------------------------------------------------------------------------------------------------------------------…	no hit below tool-cutoff	no hit below tool-cutoff	no hit below tool-cutoff	no hit below tool-cutoff	no hit below tool-cutoff	no hit below tool-cutoff	no hit below tool-cutoff	no hit below tool-cutoff
contig07170	0.0412776	1.50163				26.4559	36.4334	24.9039	14.2592	6.41043	103	tCTTTAtCtGCCACGATGCCGTCTTGgTTGAGGCCAGGGAaCTTCTGATCCGgATTGGTTACCATTGCATCTCGGAGGTGGTtCCTATAGTCGGCAAGGACAG--------------------------------------------------------------------------------------------------------------------------------------------------------------------------------------------------------------------------------------------------------------------------------------------------------…	no hit below tool-cutoff	no hit below tool-cutoff	no hit below tool-cutoff	no hit below tool-cutoff	no hit below tool-cutoff	no hit below tool-cutoff	no hit below tool-cutoff	no hit below tool-cutoff
contig07743	0.0425538	1.10958				205.027	170.015	254.873	84.6052	110.009	109	cATATGTTTGGATCCCcGTGTTTGGGGCGTTCATCTGGTTTGGCACTTtATGGgCGAtGCtGATTACTTGGCTTTGCACGGGCCGGCCACATTACCCTACCATGgACGG--------------------------------------------------------------------------------------------------------------------------------------------------------------------------------------------------------------------------------------------------------------------------------------------------…	no hit below tool-cutoff	no hit below tool-cutoff	no hit below tool-cutoff	no hit below tool-cutoff	no hit below tool-cutoff	no hit below tool-cutoff	no hit below tool-cutoff	no hit below tool-cutoff
contig07772	0.0335111	1.11649				19979.7	22342.1	16645.5	6556.13	11574.9	151	ccccTCCCCCCccTCTtCCCATATTACcTCTCTTAGGGGTtGGATTGTAATATAGTATCAGCATATATAAAGGGTTtCATATGCTCGTCTTTTTGTCGTCGTAGCTATTGTGTGTagattacgagcagtcgtcttttttttttcttgctga--------------------------------------------------------------------------------------------------------------------------------------------------------------------------------------------------------------------------------------------------------…	no hit below tool-cutoff	no hit below tool-cutoff	no hit below tool-cutoff	no hit below tool-cutoff	no hit below tool-cutoff	no hit below tool-cutoff	no hit below tool-cutoff	no hit below tool-cutoff
contig07783	0.0348162	1.40024				747.882	1170.12	930.658	397.941	321.568	114	GGgAACGCCTTGGAGGGCTCCGGGTCGAGTGCCAGTAATGATTCCTCAGTTTGATCGTTATAAGGTGGGAGGCGACGCTTGAaTGCCcAATGCAGGTAGCAAACCATTTttAAG---------------------------------------------------------------------------------------------------------------------------------------------------------------------------------------------------------------------------------------------------------------------------------------------…	no hit below tool-cutoff	no hit below tool-cutoff	no hit below tool-cutoff	no hit below tool-cutoff	no hit below tool-cutoff	no hit below tool-cutoff	no hit below tool-cutoff	no hit below tool-cutoff
contig07794	0.0425164	1.12147				809.92	1098.17	988.554	297.969	589.611	83	CACATTGCCCACTCCACGCGTTAGCGCAGCCATCGTCATGCTGATGTGTTATCTATAGTAtCCTTATACATATAGCATTCGCa----------------------------------------------------------------------------------------------------------------------------------------------------------------------------------------------------------------------------------------------------------------------------------------------------------------------------…	no hit below tool-cutoff	no hit below tool-cutoff	no hit below tool-cutoff	no hit below tool-cutoff	no hit below tool-cutoff	no hit below tool-cutoff	no hit below tool-cutoff	no hit below tool-cutoff
contig08012	0.0011445	1.01097				99.9771	102.16	94.5831	52.8342	45.3229	97	CACAAGGCTGAGCTTTCGGTTGAGGgTATCTGATGgAGCGAAaGGTCCGGATGGtgCATCATGTgTACGTCTGGTGCGCCGGaCGGCGgAGATAtAg--------------------------------------------------------------------------------------------------------------------------------------------------------------------------------------------------------------------------------------------------------------------------------------------------------------…	no hit below tool-cutoff	no hit below tool-cutoff	no hit below tool-cutoff	no hit below tool-cutoff	no hit below tool-cutoff	no hit below tool-cutoff	no hit below tool-cutoff	no hit below tool-cutoff
contig08106	0.00901753	2.6965				101.351	139.16	114.262	29.2428	7.24376	122	cGGCAGGTGTACGAGAAGCTGTACATGGAACGGCTGTTCAAGACATTACGCCGGCCAAGAGTGGAAaGGTTGAGGCAGCTGACAAACACTAAGCGTTGTTGGTGACCTCATAAGGAAGGTgg-------------------------------------------------------------------------------------------------------------------------------------------------------------------------------------------------------------------------------------------------------------------------------------…	no hit below tool-cutoff	no hit below tool-cutoff	no hit below tool-cutoff	no hit below tool-cutoff	no hit below tool-cutoff	no hit below tool-cutoff	no hit below tool-cutoff	no hit below tool-cutoff
contig08229	0.0357472	1.55442				89.55	93.8668	136.208	33.799	38.7486	93	cGATGgCATGCTCAGGACACAcAGCTCTTCTCCTgaccctgaagatccTGGCGAAGACTTTTtCTTCATACAGCAGATGAGAAAAAACTCTgg------------------------------------------------------------------------------------------------------------------------------------------------------------------------------------------------------------------------------------------------------------------------------------------------------------------…	no hit below tool-cutoff	no hit below tool-cutoff	no hit below tool-cutoff	no hit below tool-cutoff	no hit below tool-cutoff	no hit below tool-cutoff	no hit below tool-cutoff	no hit below tool-cutoff
contig08274	0.0142993	1.42408				3203.35	2312.2	2975.52	1026.34	1083.17	108	GTAGCGGACtGACtAGCTTACTTTTCTCGGGTGTTTTGACTGTAGGAATATCGTTGATGAAtCccAGCCGCTATAACTTCgaaGgTACTCGCGCTATTACTGTGTACg---------------------------------------------------------------------------------------------------------------------------------------------------------------------------------------------------------------------------------------------------------------------------------------------------…	no hit below tool-cutoff	no hit below tool-cutoff	no hit below tool-cutoff	no hit below tool-cutoff	no hit below tool-cutoff	no hit below tool-cutoff	no hit below tool-cutoff	no hit below tool-cutoff
contig08755	0.0437574	1.57886				5233.49	8341.19	8944.18	2401.4	2624.01	203	cGTACTCTATAAATAACAACCCCATATACGTATCCACATACGTTATTCGGCGCCCTATTCATTCATCTTTATCGCATCAGTTCTTCCTCCGTTCTGCATACCTGTCCTtGACCTCGCTTTCGCACTTTTTttGTTTTtGGGttACgATCGTCTTATCCTACGCGTCTTtATAACCAATCGAATCTGTTTTTCTGATTCaaaaG----------------------------------------------------------------------------------------------------------------------------------------------------------------------------------------------------…	no hit below tool-cutoff	no hit below tool-cutoff	no hit below tool-cutoff	no hit below tool-cutoff	no hit below tool-cutoff	no hit below tool-cutoff	no hit below tool-cutoff	no hit below tool-cutoff
contig09051	0.000832234	1.08303				528.587	488.25	493.488	251.479	223.806	100	TTTGCGGTTTGCTTCGTCCAGCTTTTCCTCCTCTTCCTACTATTAGTCATGTCTATGGCCAACATGGCTGTTACGGGCTTGCAACCATTGTCTTTCATCT-----------------------------------------------------------------------------------------------------------------------------------------------------------------------------------------------------------------------------------------------------------------------------------------------------------…	no hit below tool-cutoff	no hit below tool-cutoff	no hit below tool-cutoff	no hit below tool-cutoff	no hit below tool-cutoff	no hit below tool-cutoff	no hit below tool-cutoff	no hit below tool-cutoff
contig09078	0.0190799	1.67749				74.8779	91.7641	111.366	26.0355	31.9063	121	CGAGGCGAAATACGGTATACGATCGCAAaGTGCGTTAGGCACGGTAGCGTGGCGACATGTGCAAACACACATTCTTGTACGGCAATCTCGTGTGGCAGTGCCACACGCAGGTGTGATACGG--------------------------------------------------------------------------------------------------------------------------------------------------------------------------------------------------------------------------------------------------------------------------------------…	no hit below tool-cutoff	no hit below tool-cutoff	no hit below tool-cutoff	no hit below tool-cutoff	no hit below tool-cutoff	no hit below tool-cutoff	no hit below tool-cutoff	no hit below tool-cutoff
contig09126	0.040498	2.38668				20.0764	35.09	38.3807	5.57501	6.35048	94	cGACACCGCTtGCGGAAGCCAGACTGTCTGACTGAaCACTTGCTCCGAGTAATGTTtCGgCTGCTGGGAaGCAGtCtATtGGCGACTtCAGATG-----------------------------------------------------------------------------------------------------------------------------------------------------------------------------------------------------------------------------------------------------------------------------------------------------------------…	no hit below tool-cutoff	no hit below tool-cutoff	no hit below tool-cutoff	no hit below tool-cutoff	no hit below tool-cutoff	no hit below tool-cutoff	no hit below tool-cutoff	no hit below tool-cutoff
contig09237	0.0441569	1.19177				14.4588	10.0532	15.8682	5.86999	5.91472	104	ttGCCGGAaGCATCCATTTCTATGTACTCTTGTGGAaTGGGAATCGGGAAGGGTGCGTAGCGCATCGCATCGGgTAACATAGCGgCAAAATTGGGATCAAATgg-------------------------------------------------------------------------------------------------------------------------------------------------------------------------------------------------------------------------------------------------------------------------------------------------------…	no hit below tool-cutoff	no hit below tool-cutoff	no hit below tool-cutoff	no hit below tool-cutoff	no hit below tool-cutoff	no hit below tool-cutoff	no hit below tool-cutoff	no hit below tool-cutoff
contig09251	0.0422714	1.38285				102.465	167.433	145.841	46.9882	59.2918	187	TACAACTTCAGAAGACCCTGCTTTGGCCaCCTCCTGAGTTGGTTCGCTCGGTTTCTCTTGAGTCGTCTGGGTAGACGCATCGACAGGGGTTGCATTCTCGTTATtGTTGTTGGCATTGTTGGTACTGGTGGTGTTGTTGCCTCCCCAGCCAGAGCTGCGAACGACTCGACCCTTGATAGAAATGCtt--------------------------------------------------------------------------------------------------------------------------------------------------------------------------------------------------------------------…	no hit below tool-cutoff	no hit below tool-cutoff	no hit below tool-cutoff	no hit below tool-cutoff	no hit below tool-cutoff	no hit below tool-cutoff	no hit below tool-cutoff	no hit below tool-cutoff
contig09300	0.0319146	1.6219				1716.12	2121.11	2551.63	979.189	404.671	328	tGCGAACGCGACCAGCCCCAcTTCGGCCAATGACCCCGCcgAATATCTCTGGCAACAACAACACCAACACCGCTGCTGCTAACACCACCAACGCGTAGAAGTGAATCACGCTATATCGTCGtcGGCTATCTTTCTCTTTTGTGCTTTGATCTTTTTTGTTTCTCTCCTGCGATATCTGATGCCGTTTGACGACGAAAGCGAAGAGAAGTGGGTAATGATCTGTATGAAATGAGTGGCGTGTATTCTTGGCCcTTTTTttcTCTTTtCTCCTTTTTtCGTAAAaTACCCGGCTTaTTtaCTTCGCCTATTtCcTTTTTTttGTTGgTTg-----------------------------------------------------------------------…	no hit below tool-cutoff	no hit below tool-cutoff	no hit below tool-cutoff	no hit below tool-cutoff	no hit below tool-cutoff	no hit below tool-cutoff	no hit below tool-cutoff	no hit below tool-cutoff
contig09355	0.0302819	1.66491				9492.99	11426.4	14726.4	2797.86	4696.43	96	AACGCTGAAGgTGCATCGAGCGATGCAAGTGCTGCTGtAACCGAaGTTCGTTCTTATTTCCCTtAATCCGATGCAGTCACTGCGTCGTCACAGGAG---------------------------------------------------------------------------------------------------------------------------------------------------------------------------------------------------------------------------------------------------------------------------------------------------------------…	no hit below tool-cutoff	no hit below tool-cutoff	no hit below tool-cutoff	no hit below tool-cutoff	no hit below tool-cutoff	no hit below tool-cutoff	no hit below tool-cutoff	no hit below tool-cutoff
contig09383	0.00813809	1.52459				26637.2	27565.5	33475	8480.16	11836.4	139	TAACCAGCAAGATATGGGACTATGTCTTCAATACTGTCCTCCCTATCTAGATAGCTTACACTGACCTTCGCCAAATGTCATGGACATTTTtCtATTTTTtCTTtATTAACATATTTTtGtATACcTTTGTCGCTTTAGA--------------------------------------------------------------------------------------------------------------------------------------------------------------------------------------------------------------------------------------------------------------------…	no hit below tool-cutoff	no hit below tool-cutoff	no hit below tool-cutoff	no hit below tool-cutoff	no hit below tool-cutoff	no hit below tool-cutoff	no hit below tool-cutoff	no hit below tool-cutoff
contig09508	0.0269405	1.68178				23.9477	15.1633	18.9824	6.00232	6.06937	100	TGCTATTAATAGGAGACACAGGATTTtCAGCATTATCATTTTTtGGtGGAGTGTCCTCAGCTGCCGGTGTAaTATCCCTAATTGtCCACAGGATCGTCGG-----------------------------------------------------------------------------------------------------------------------------------------------------------------------------------------------------------------------------------------------------------------------------------------------------------…	no hit below tool-cutoff	no hit below tool-cutoff	no hit below tool-cutoff	no hit below tool-cutoff	no hit below tool-cutoff	no hit below tool-cutoff	no hit below tool-cutoff	no hit below tool-cutoff
contig09842	0.0173223	1.7471				4877.78	3625.45	5213.57	1032.69	1691.47	152	GGTTCCATCACCATTATTCTCAGTACACCTTTCCTATCCTCGGGTATTaTCGCTGTCATCCTGAACTTGTTGCTGCCTCAAATTCCGCTAAGCAAGGTTGAAGAGGACGAAGTGGAGCATGGGgAaCAGGGCGTGGAGCAAGTCGAttGTAG-------------------------------------------------------------------------------------------------------------------------------------------------------------------------------------------------------------------------------------------------------…	no hit below tool-cutoff	no hit below tool-cutoff	no hit below tool-cutoff	no hit below tool-cutoff	no hit below tool-cutoff	no hit below tool-cutoff	no hit below tool-cutoff	no hit below tool-cutoff
contig10594	0.00845909	1.53032				256.297	313.663	295.3	71.4336	128.269	108	gggAGAGGACATCTTGTTTATGAGATGAGTGATGACTGTtGTTGTTGTTGTACAACTGGATGCTGCTGCAGCTGATTAGATGCGTTGGTTGGGATCCccGATCCCCGG---------------------------------------------------------------------------------------------------------------------------------------------------------------------------------------------------------------------------------------------------------------------------------------------------…	no hit below tool-cutoff	no hit below tool-cutoff	no hit below tool-cutoff	no hit below tool-cutoff	no hit below tool-cutoff	no hit below tool-cutoff	no hit below tool-cutoff	no hit below tool-cutoff
contig10747	0.0408507	1.07044				11.8432	14.6602	17.7556	7.54547	6.50449	109	GGaTGAtGgAAaGGAGGgTCGCATATACCGTGgACGGTTCCAGggAaGCAaCCcAAGATGGTCAAACAAATGTtaGATAAGGAAGTCAGCGCCGCATCCTCGCTCAAGG--------------------------------------------------------------------------------------------------------------------------------------------------------------------------------------------------------------------------------------------------------------------------------------------------…	no hit below tool-cutoff	no hit below tool-cutoff	no hit below tool-cutoff	no hit below tool-cutoff	no hit below tool-cutoff	no hit below tool-cutoff	no hit below tool-cutoff	no hit below tool-cutoff
contig10760	0.000194851	2.25038				6229.42	6041.95	6360.13	1058.78	1551.73	106	AATgCaTAaCTTCACAAAGCATGCACCTGATTTCATCAACAGTCGGGCCAGGTTTTGAcTaGCCTCTCAGCAAGTTGgTGCGTTGGCTAGAGCTCAATCTATTGTG-----------------------------------------------------------------------------------------------------------------------------------------------------------------------------------------------------------------------------------------------------------------------------------------------------…	no hit below tool-cutoff	no hit below tool-cutoff	no hit below tool-cutoff	no hit below tool-cutoff	no hit below tool-cutoff	no hit below tool-cutoff	no hit below tool-cutoff	no hit below tool-cutoff
contig10818	0.0281327	1.02487				391.12	398.567	416.914	265.089	130.238	110	TCACCTATCGACACAAACACAAGTCAAGAATGTTCGCTTGAGgTGGCAATTTTTttACTTtATTGGCTTCTATGAATCTTCTTCTTcGGGAATACAGCTGGTTTGCCCCT-------------------------------------------------------------------------------------------------------------------------------------------------------------------------------------------------------------------------------------------------------------------------------------------------…	no hit below tool-cutoff	no hit below tool-cutoff	no hit below tool-cutoff	no hit below tool-cutoff	no hit below tool-cutoff	no hit below tool-cutoff	no hit below tool-cutoff	no hit below tool-cutoff
contig10931	0.0436452	3.07032				240.698	508.453	400.903	45.202	46.0769	88	GGTAAGCGCATAGGATATGTAGTGTACACTTCTCTGAaTAGACTGATTTCAtGAAATTttCGAGCGATGCTGATACATTACAAATCCA-----------------------------------------------------------------------------------------------------------------------------------------------------------------------------------------------------------------------------------------------------------------------------------------------------------------------…	no hit below tool-cutoff	no hit below tool-cutoff	no hit below tool-cutoff	no hit below tool-cutoff	no hit below tool-cutoff	no hit below tool-cutoff	no hit below tool-cutoff	no hit below tool-cutoff
contig10933	0.0126776	1.01505				54.6684	69.4447	63.1161	28.195	33.5672	158	tttGAAGGCCACTTTCAGGGTCTGTGTCCTCAGTCTTGTGATCCCACGAGTCTTCGACGACTTCCTGCTCCCATCGAACGACAATGCCGTTGGAGACGTTGGAGTCCGTCTGATCTTTCAGTTTAGCTGCTGTAGCTCGGCTAGGGGAATGACcTGTa-------------------------------------------------------------------------------------------------------------------------------------------------------------------------------------------------------------------------------------------------…	no hit below tool-cutoff	no hit below tool-cutoff	no hit below tool-cutoff	no hit below tool-cutoff	no hit below tool-cutoff	no hit below tool-cutoff	no hit below tool-cutoff	no hit below tool-cutoff
contig11118	0.00280405	1.12422				725.751	702.729	638.726	284.643	347.579	98	gAcGCTGCCAGCAGAACCGTTGACGAGGGCGATGAGCACCTCGCTGCCACTGGGGAGGACGCCCTGATCAATCTGGTTGACAAGGACAGCAGTaaaaa-------------------------------------------------------------------------------------------------------------------------------------------------------------------------------------------------------------------------------------------------------------------------------------------------------------…	no hit below tool-cutoff	no hit below tool-cutoff	no hit below tool-cutoff	no hit below tool-cutoff	no hit below tool-cutoff	no hit below tool-cutoff	no hit below tool-cutoff	no hit below tool-cutoff
contig11123	0.0430998	1.7079				138.787	222.011	144.809	52.7664	50.4127	105	CAAATACGTTGTCTTGTACATATAACGGCGGCATTGCCCCcTGTGTATATGACTTGAaTACCGGCTGCTTACTCCAACAACAGGGAaTATTCCAGTGCCCTAATA------------------------------------------------------------------------------------------------------------------------------------------------------------------------------------------------------------------------------------------------------------------------------------------------------…	no hit below tool-cutoff	no hit below tool-cutoff	no hit below tool-cutoff	no hit below tool-cutoff	no hit below tool-cutoff	no hit below tool-cutoff	no hit below tool-cutoff	no hit below tool-cutoff
contig11258	0.0471595	1.95081				65.0057	38.2582	63.8945	6.6577	22.1682	101	ATTACCGAGTTAAATGTGAATAGCGCGATAGCCAAACCAGATCATAATGAGATACTGGATGTTCTTCCATTGGACCTTGAGAACAATTCTTCCAAGGTATA----------------------------------------------------------------------------------------------------------------------------------------------------------------------------------------------------------------------------------------------------------------------------------------------------------…	no hit below tool-cutoff	no hit below tool-cutoff	no hit below tool-cutoff	no hit below tool-cutoff	no hit below tool-cutoff	no hit below tool-cutoff	no hit below tool-cutoff	no hit below tool-cutoff
contig11358	0.0257744	1.17572				31.8713	25.4807	30.1366	17.0296	8.78901	106	AAATAGCTCTTGAGCTTCCTTCAGTCGTTCGCAAACCTGTCGTATCTTGACTTCATCGACGTTGGCAACTGaGAAGCGTACCCAACACCCCTCTTCGGTCGACTCA-----------------------------------------------------------------------------------------------------------------------------------------------------------------------------------------------------------------------------------------------------------------------------------------------------…	no hit below tool-cutoff	no hit below tool-cutoff	no hit below tool-cutoff	no hit below tool-cutoff	no hit below tool-cutoff	no hit below tool-cutoff	no hit below tool-cutoff	no hit below tool-cutoff
contig11374	0.0109653	2.04974				551.861	433.526	613.975	100.305	157.223	183	ccGCGACCGCTTTTTCCGACATACTCTTCTCTtCATCTGGCCTCTTCAATGTTATACTCTACACAGTCACGCGCCCGAAGTTGCTCCCCACCTCTCGCCATCAGAATACGCCCTCAACCTTTAGCACCTCCCTATCCAGTCGaaatCGACAATTCTCAAaTCAGCCATCAGATCAGATCAGTa------------------------------------------------------------------------------------------------------------------------------------------------------------------------------------------------------------------------…	no hit below tool-cutoff	no hit below tool-cutoff	no hit below tool-cutoff	no hit below tool-cutoff	no hit below tool-cutoff	no hit below tool-cutoff	no hit below tool-cutoff	no hit below tool-cutoff
contig11458	0.0325662	1.33491				72.0315	48.7015	52.9704	22.8542	23.0517	101	ATTTCATATATGCACTCCAGCTTCTTTCGAAGATGTCTACCACCTGGGACCGATTACCGGCTGCAGTTGGAGGTAGGGTCAAGCCAGGAAGCTGGGCATTg----------------------------------------------------------------------------------------------------------------------------------------------------------------------------------------------------------------------------------------------------------------------------------------------------------…	no hit below tool-cutoff	no hit below tool-cutoff	no hit below tool-cutoff	no hit below tool-cutoff	no hit below tool-cutoff	no hit below tool-cutoff	no hit below tool-cutoff	no hit below tool-cutoff
contig11627	0.0444275	1.66539				6671.01	3778.32	5587.89	1519.05	1851.54	136	cTTGGAaTGATTGCATGGATGATAAGCTGCTGGAAaaTATATGGAGTGATCAATATCGACAACCTGGCAGAGCCATATtCAgcagtttgtagcggactcacTAGCTTAATTTtCTCGGGTGTTTtGACTGTAGGGa-----------------------------------------------------------------------------------------------------------------------------------------------------------------------------------------------------------------------------------------------------------------------…	no hit below tool-cutoff	no hit below tool-cutoff	no hit below tool-cutoff	no hit below tool-cutoff	no hit below tool-cutoff	no hit below tool-cutoff	no hit below tool-cutoff	no hit below tool-cutoff
contig11653	1.96784e-05	2.24284				1025.16	1014.92	1022.25	237.445	193.873	114	cGATCGCTGGTGGTAACATGACCTCTGATTCTGTCcAACCgtACCAATCGCACTTtCATGGGAaTAACCAGTTCCGTGGCTACATCTGTCCCCAAACCTTATGTTGCGTTTGGt---------------------------------------------------------------------------------------------------------------------------------------------------------------------------------------------------------------------------------------------------------------------------------------------…	no hit below tool-cutoff	no hit below tool-cutoff	no hit below tool-cutoff	no hit below tool-cutoff	no hit below tool-cutoff	no hit below tool-cutoff	no hit below tool-cutoff	no hit below tool-cutoff
contig11797	0.00465653	1.58242				73.5855	75.3328	90.4157	27.8427	25.4363	84	ATGATGTCTTGGCGCTGCCACTGACCAGTACCAGTCATCACGTAtATAGTTAGCAATGGGCACTGCGTGTCACGGCTAGCCATg---------------------------------------------------------------------------------------------------------------------------------------------------------------------------------------------------------------------------------------------------------------------------------------------------------------------------…	no hit below tool-cutoff	no hit below tool-cutoff	no hit below tool-cutoff	no hit below tool-cutoff	no hit below tool-cutoff	no hit below tool-cutoff	no hit below tool-cutoff	no hit below tool-cutoff
contig11892	0.00810441	1.23852				14.0927	17.3379	14.1241	6.38669	6.48426	106	GgAGATAAATGAACATGAACGCGGAACTACACACCTTCCCAGACCACGGGCGTCTTACCCTGTTtGGtCAAaGCACCGtGCGTAGTcTCTATGAATACATTCAATG-----------------------------------------------------------------------------------------------------------------------------------------------------------------------------------------------------------------------------------------------------------------------------------------------------…	no hit below tool-cutoff	no hit below tool-cutoff	no hit below tool-cutoff	no hit below tool-cutoff	no hit below tool-cutoff	no hit below tool-cutoff	no hit below tool-cutoff	no hit below tool-cutoff
contig12316	0.0460856	1.0866				27528.5	18295.2	23629.8	9037.75	12764.6	146	CCGGGCGGATTTTtcTTTTCTCTTTTCAAGGAAACGAACTCATGGAACCCTTTGGAAAATCAATTGTGTATAGTATGTAGCTTCCTCGTCGCCTTTTCATCTTCCGTTTTTCTCTTCAAACGTTGCTTGTGATACGTATATTAGCg-------------------------------------------------------------------------------------------------------------------------------------------------------------------------------------------------------------------------------------------------------------…	no hit below tool-cutoff	no hit below tool-cutoff	no hit below tool-cutoff	no hit below tool-cutoff	no hit below tool-cutoff	no hit below tool-cutoff	no hit below tool-cutoff	no hit below tool-cutoff
contig12320	0.0200672	1.41633				1282.66	1653.13	1613.35	761.346	374.92	134	TCCAAGCATGAGTGAACGATACTTTCAGCTCAAaGGATATACACCTGACCgggAAGAAAAaGTTCATTCACGATCATCGTGGTGCTTACGCTGGTATGGGCGTTGTATGCTTGCTACTCAATACTATTCCCttt-------------------------------------------------------------------------------------------------------------------------------------------------------------------------------------------------------------------------------------------------------------------------…	no hit below tool-cutoff	no hit below tool-cutoff	no hit below tool-cutoff	no hit below tool-cutoff	no hit below tool-cutoff	no hit below tool-cutoff	no hit below tool-cutoff	no hit below tool-cutoff
contig12504	0.00340303	1.52761				1008.5	1189.26	1107.42	450.429	313.84	101	tATAGCGTTTGCAATCTGTTTGTGGAAaGCTAAAAATGCTGGGGGTGTACTTGAATGGCTCATTGCAATGGGATATACATTCTACCTTGCCAGCTTTGCGt----------------------------------------------------------------------------------------------------------------------------------------------------------------------------------------------------------------------------------------------------------------------------------------------------------…	no hit below tool-cutoff	no hit below tool-cutoff	no hit below tool-cutoff	no hit below tool-cutoff	no hit below tool-cutoff	no hit below tool-cutoff	no hit below tool-cutoff	no hit below tool-cutoff
contig12890	0.0248375	1.27711				764.816	687.57	954.112	394.148	267.833	196	ggATATGCGATGCCCATCCcACAGACCAGATCtCACTatggttcaccgcctcagacttacaacacctacggAaCAATCcaGATATGACGTATGGAaGCGTCACAGGGAATGGTATATATGGCCcAGGACCTTCCATGCAGCCcGGCTACCCATATCCAAATtCACCACAAAaCACCTATTCCTtCCCGACACAAGC-----------------------------------------------------------------------------------------------------------------------------------------------------------------------------------------------------------…	no hit below tool-cutoff	no hit below tool-cutoff	no hit below tool-cutoff	no hit below tool-cutoff	no hit below tool-cutoff	no hit below tool-cutoff	no hit below tool-cutoff	no hit below tool-cutoff
contig12931	0.0209623	1.42889				236.359	254.182	324.707	79.5963	122.268	300	aGCCCTCGGCGAGCTCGCGAACAGCAAAGGaGTGATtGCCGTCATCAGGGgtAATAGTGAGGTCTAAGCCTATCGTACTGTCCGTGCCCTTGGACGATTcAACAACACGTCGGCATTGTTGCGACGGAAGAACGCAAATTGGGAGGCGGGTTTAGTGACGAAGGAAGGCACAGACTCGACGGGTATAGCTATACGTTTGAGATTAGGGCAACTGTATGCGAGACGGCGGGCAGCAGCATTAAGCTTATAGCGCGGTCGTCTGTCCGAAATGTAGTGGAAGTCAATCCAGAGATTGGCAAC---------------------------------------------------------------------------------------------------…	no hit below tool-cutoff	no hit below tool-cutoff	no hit below tool-cutoff	no hit below tool-cutoff	no hit below tool-cutoff	no hit below tool-cutoff	no hit below tool-cutoff	no hit below tool-cutoff
contig12959	0.042834	1.02502				381.927	354.25	487.378	157.852	242.988	136	AGGCCTGGCTTGGATACAAGACTAGCGATGCATGTCACACATCTAATCCAAGTGCCCTCGTCATGCTCCTCTATAATTTCTCGCGATTATGGTAAaCGTTCTCGCATGGCCTGCGCGTCGTCTACAGTACCTCAAT-----------------------------------------------------------------------------------------------------------------------------------------------------------------------------------------------------------------------------------------------------------------------…	no hit below tool-cutoff	no hit below tool-cutoff	no hit below tool-cutoff	no hit below tool-cutoff	no hit below tool-cutoff	no hit below tool-cutoff	no hit below tool-cutoff	no hit below tool-cutoff
contig13027	0.0330025	1.08023				25.0495	33.0361	32.8927	10.9186	17.7671	148	cACGCACGAGCGTAATCTACGACACGATCCGCAATGGTTTGTACTAACAGGTGCTCATCATCCATGCCTTCTTGGCGTCGGATAAGGCTGACAATGGAAGCCAGCtCGACGGGATAGACGTTGTCAGCCAGGCCATCGGTATAGGCCa-----------------------------------------------------------------------------------------------------------------------------------------------------------------------------------------------------------------------------------------------------------…	no hit below tool-cutoff	no hit below tool-cutoff	no hit below tool-cutoff	no hit below tool-cutoff	no hit below tool-cutoff	no hit below tool-cutoff	no hit below tool-cutoff	no hit below tool-cutoff
contig13044	0.0425674	2.42943				4101.92	7479.85	4902.73	927.547	1112.56	146	cTCAAAGCCTTTCTAATTTGTTTTtGTTGTtCACTGTCGAGCCcAGTAAAAAAGCTCATGTTTTGTTTTATTCTCTTTGTTTATTTTCTCATATATAACGAAATCGTCtAtGTTCAACTTAATTACaagTTCATCGTTACCCTCAT-------------------------------------------------------------------------------------------------------------------------------------------------------------------------------------------------------------------------------------------------------------…	no hit below tool-cutoff	no hit below tool-cutoff	no hit below tool-cutoff	no hit below tool-cutoff	no hit below tool-cutoff	no hit below tool-cutoff	no hit below tool-cutoff	no hit below tool-cutoff
contig13174	0.00269956	2.0308				239.251	293.524	264.238	75.7267	54.303	88	aGTCTCAGTCGCCGCTATGGTCCAGCTGCATCTGAAAATGGCGGTGTCaCTTCCATTCTGCGCGCCCcAGGCTCTtCAGATTCGCAGt-----------------------------------------------------------------------------------------------------------------------------------------------------------------------------------------------------------------------------------------------------------------------------------------------------------------------…	no hit below tool-cutoff	no hit below tool-cutoff	no hit below tool-cutoff	no hit below tool-cutoff	no hit below tool-cutoff	no hit below tool-cutoff	no hit below tool-cutoff	no hit below tool-cutoff
contig13196	0.0235224	1.31893				5654.1	6500.78	8157.79	2698.53	2729.45	137	aGAAGGGACTCGCATGCGAGTGGGATTgtggagagTTGCTTTtATCTTTTGCGGCAGCTGAATATGAACATCAGTTTGTTGCTGGGTTTGGGGgggAAATGGACATTATTAATGTACAACACTTTTttGCATTGCag----------------------------------------------------------------------------------------------------------------------------------------------------------------------------------------------------------------------------------------------------------------------…	no hit below tool-cutoff	no hit below tool-cutoff	no hit below tool-cutoff	no hit below tool-cutoff	no hit below tool-cutoff	no hit below tool-cutoff	no hit below tool-cutoff	no hit below tool-cutoff
contig13217	0.024952	1.03323				4227.5	3781.83	3253.47	1457.5	2211.28	99	tGCTGCTCGGACAGTTCTCCAGACCcTCTTGGGTGTTTGgTTAAACGGCGATCTGCTCACGAGCAACCGTGCTGCGTCCATTGGATTGATTtCGATTgg------------------------------------------------------------------------------------------------------------------------------------------------------------------------------------------------------------------------------------------------------------------------------------------------------------…	no hit below tool-cutoff	no hit below tool-cutoff	no hit below tool-cutoff	no hit below tool-cutoff	no hit below tool-cutoff	no hit below tool-cutoff	no hit below tool-cutoff	no hit below tool-cutoff
contig13473	0.00781766	1.6275				243.474	321.696	271.856	87.1695	93.4315	99	tAGACAAATCTGAGTCAGCTCCATGAATACACGACGCTCCGCTTCTtCCAACtGtCCCGAtGAGCCACTATCCCGCTTTTGTAACGGCTCGGCGAATCG------------------------------------------------------------------------------------------------------------------------------------------------------------------------------------------------------------------------------------------------------------------------------------------------------------…	no hit below tool-cutoff	no hit below tool-cutoff	no hit below tool-cutoff	no hit below tool-cutoff	no hit below tool-cutoff	no hit below tool-cutoff	no hit below tool-cutoff	no hit below tool-cutoff
contig13698	0.0295134	2.02387				21513	15469.1	13787.5	5762.89	2559.89	111	AaTGGTTTCGGGCAAGGCGTCGTTCCGGGCAGTCATTGTTCCCCATTAAATATAATTACCAGAGGATAGAGTATAAGTAGTACAAGCATAACAaTTTAAGATCCAAAGtCAAAAAAAAaaaAAAAAAAAAAAAAAAACaTG------------------------------------------------------------------------------------------------------------------------------------------------------------------------------------------------------------------------------------------------------------------…	no hit below tool-cutoff	no hit below tool-cutoff	no hit below tool-cutoff	no hit below tool-cutoff	no hit below tool-cutoff	no hit below tool-cutoff	no hit below tool-cutoff	no hit below tool-cutoff
contig13739	0.0421339	1.19769				21.4927	21.729	14.562	9.69663	7.09809	253	AGGGgAAaGGAATTCACCGTCATCCGACAATGTTTCTTGAGAGCCCACGGACTGAAAGCGCTCCAATGCTGAGGTTGCATTCTGCTCCTGTTCATTGTCGCTGTCGACAACAAACTCGTGaacGgTCGGGGATGGTACTGAGTCAAGTtCAttGGAGGAAAGgTGGGGTGAGATTGCGTCAAGGACATGAGAGAATGGACTCtCGTTCTCAACCAaTACATCGTTAACTGACCCTGCAGgCAaGCCGTCGgTA--------------------------------------------------------------------------------------------------------------------------------------------------…	no hit below tool-cutoff	no hit below tool-cutoff	no hit below tool-cutoff	no hit below tool-cutoff	no hit below tool-cutoff	no hit below tool-cutoff	no hit below tool-cutoff	no hit below tool-cutoff
contig13880	0.00973581	1.03549				34.9943	41.9683	41.5721	16.8565	21.6951	153	TcGAGATAGAGTAGATGACGCcGTGTGtGAGTtGAGGAAGAAGAGGAaGTAGTCGTCTGCTGGGGGTATGTCTTgAaGGTAAAGGCTCATTGAGCTGCCGATATTTTtCGTGGGGACATGTGAAGCAACAAAAaTTAAGCCCTGTTGGTTGAg------------------------------------------------------------------------------------------------------------------------------------------------------------------------------------------------------------------------------------------------------…	no hit below tool-cutoff	no hit below tool-cutoff	no hit below tool-cutoff	no hit below tool-cutoff	no hit below tool-cutoff	no hit below tool-cutoff	no hit below tool-cutoff	no hit below tool-cutoff
contig14029	0.0146254	2.36739				29.1967	44.1737	42.4671	7.49685	7.469	241	TGGTAATGATAAATATTAGCGGGAAAGAGGGAAAAAGAAAGAGAGACACGGAGAGAGGATCAAAAGGTTCCACTGGTGGATGGTGTTAAATCTATCTCCATAGTCTGAACGACTTGAGGCCGGGGACGATGAACAGACAGCCTTGGTTGTGGGATTTCCACAACAGACAAAGCAGAGGGATATGATGgCGGGGGTACCGGTACGGGTATAGAATCACTGGCATCTTGaTCATGAATCGAGT--------------------------------------------------------------------------------------------------------------------------------------------------------------…	no hit below tool-cutoff	no hit below tool-cutoff	no hit below tool-cutoff	no hit below tool-cutoff	no hit below tool-cutoff	no hit below tool-cutoff	no hit below tool-cutoff	no hit below tool-cutoff
contig14075	0.0441913	1.63856				18.9664	32.7318	28.0561	6.70377	10.373	193	cGTcgTcgTtcTTtTTTTTTTTTtTTTTttttTTTTTTttTTTTTTTTTTTttttttttACtATaTAAGCCAACCATACAGATTAAGCCAGCATGATATCGTCAGCAACAAAACATAACAATCTCATTATCGTAGAATCTATCAAAATGTAAGTATGCATCTAATTCTATTATCTGAAAGAGTGAAGAAAAGAAATAAACACGAGAAAATCCTAAATTTGAAAAAaGGTTGAATAAGAAAAAaGAAAAGGTT---------------------------------------------------------------------------------------------------------------------------------------------------…	no hit below tool-cutoff	no hit below tool-cutoff	no hit below tool-cutoff	no hit below tool-cutoff	no hit below tool-cutoff	no hit below tool-cutoff	no hit below tool-cutoff	no hit below tool-cutoff
contig14104	0.0225439	1.87496				179.321	125.576	180.902	25.9181	62.3789	100	CATCcaGTTGTAcTCCAACAACAATCATCACTCGTCTTATAAACAAGATGTCCTCTCCCattgccatccccatctcttccacctctaccaaggacatcta-----------------------------------------------------------------------------------------------------------------------------------------------------------------------------------------------------------------------------------------------------------------------------------------------------------…	no hit below tool-cutoff	no hit below tool-cutoff	no hit below tool-cutoff	no hit below tool-cutoff	no hit below tool-cutoff	no hit below tool-cutoff	no hit below tool-cutoff	no hit below tool-cutoff
contig14188	0.0059589	1.4154				1320.24	1643.4	1481.68	628.367	482.681	107	CTTTtATCTCGTTGGCCTGCGCAGGAACAACATCAACAATGCTAACGTGCTCaTCAaGCGCAACTCATACGAATCTGACCAATCATTTTTGTATGTTGACTACAAAA----------------------------------------------------------------------------------------------------------------------------------------------------------------------------------------------------------------------------------------------------------------------------------------------------…	no hit below tool-cutoff	no hit below tool-cutoff	no hit below tool-cutoff	no hit below tool-cutoff	no hit below tool-cutoff	no hit below tool-cutoff	no hit below tool-cutoff	no hit below tool-cutoff
contig14260	0.00601773	1.16229				14535.4	17884.4	16094.2	7602.61	6848.23	642	ACATTTGGGACGCTCTGAACGGCAACGATGTCACCGTCCTCAAGGACCGTCAGGTTAACATCCCcGTGGACATTTGGGACGCTCTGAACGGCAACGATGTCACCGTCCTCAAGGACCGCCAGGTCAACATCCCCGTGAACGTTGAAGACAGCTTGAACTGGAACGATGTCACTGTGCTCAAGGACCGTCAGATTAACGTTCCTATCTGGATTGACGACTCCCTCGACGGCAATACTGTCACCGTCCTCAAGGACCGTCAGATCAATATTCCCGTCTGGATTGACGACGTTGGCAACGGCAACGACGTCACTGTCCTCAAGGACCGCCAGATCAACATTCCCGTGAACGTTGACGACAGCTTGAACTGGAACGATGTCACTGTGCTCAAGGATCGTCAGA…	no hit below tool-cutoff	no hit below tool-cutoff	no hit below tool-cutoff	no hit below tool-cutoff	no hit below tool-cutoff	no hit below tool-cutoff	no hit below tool-cutoff	no hit below tool-cutoff
contig14296	0.0284326	1.28387				695.195	625.03	477.408	203.284	288.899	240	CCGCCACAACATTTGCCAGCCCAGGCTCAATTGGTGTGGGTGAGGACAGCACTGAAGGGATTTGCGTAGCAGCCATCAATGTGGCAGCAACAATAGTCGTAATCTTGACAGCTCCAAACATTTTGGATATGTTTTAGgTTTTtGATATACGTTAAAGAAAAGAAAATTAGCGGTGGAAGTAAAAGAAAGTGTTGGAAACCAGTTCCAAACGATGTGAACGTGAAGGTTGAGTCCCCGaGt---------------------------------------------------------------------------------------------------------------------------------------------------------------…	no hit below tool-cutoff	no hit below tool-cutoff	no hit below tool-cutoff	no hit below tool-cutoff	no hit below tool-cutoff	no hit below tool-cutoff	no hit below tool-cutoff	no hit below tool-cutoff
contig14424	0.0264569	1.91272				8619.91	9561.9	13396.5	2605.53	2985.77	189	CTTGACGTTCGAATTGGAGACCAAGGACGGAGTGTGTCGATCAAGGCTCGCGTTGTCAGGAGCTCTGGTTGGGATAGCAATCGTCAGGAGCAGTCAACTGCTGATGCAGCCAAAGAAGCAGAATCATCTGAAGTCGCCAATACTGCTTCTCAGCAGCCGAAACACTACTCAGAACAAGTCTTCAGCCAg------------------------------------------------------------------------------------------------------------------------------------------------------------------------------------------------------------------…	no hit below tool-cutoff	no hit below tool-cutoff	no hit below tool-cutoff	no hit below tool-cutoff	no hit below tool-cutoff	no hit below tool-cutoff	no hit below tool-cutoff	no hit below tool-cutoff
contig14550	0.0273788	1.15638				18.7754	23.1986	26.0021	8.17003	12.161	159	CATtGTTTgTACAGTGGAaTTCCACAGAAGTCTGAAgTGAACGGCACGCGTGACAATTTATTGCCAAGGGCAGCGCGTTCTCTGAGCATATCGTACAGGaaacTtGTAGCTTCGCAGGTTGCCcTttCAACcTACgAaTAtCTaGACTgTAAACATTCt------------------------------------------------------------------------------------------------------------------------------------------------------------------------------------------------------------------------------------------------…	no hit below tool-cutoff	no hit below tool-cutoff	no hit below tool-cutoff	no hit below tool-cutoff	no hit below tool-cutoff	no hit below tool-cutoff	no hit below tool-cutoff	no hit below tool-cutoff
contig14663	0.025914	2.29023				101.082	160.239	165.603	37.8833	20.3045	115	CCGGGGGTCCGTTTTTGCAGCTAGTACTCGAACCCCTACACTCTTGCTCTCTAGGACTCTTCGTCGTCAAACTCTCCGCAATCCAACATCTCGAATCTCAATCCTGAACTTGAAA--------------------------------------------------------------------------------------------------------------------------------------------------------------------------------------------------------------------------------------------------------------------------------------------…	no hit below tool-cutoff	no hit below tool-cutoff	no hit below tool-cutoff	no hit below tool-cutoff	no hit below tool-cutoff	no hit below tool-cutoff	no hit below tool-cutoff	no hit below tool-cutoff
contig14693	0.0080304	1.03596				32.1566	30.9578	28.6716	17.7423	12.1	127	cGcTGGGAgtcGCAaaTCcTCAGACTtATTATGCTCAGACTACATCCAATACAAGTGGCAAGTGACGAAGGGTTTGACGGCGGCGAACCGTCTGATAGAGCAACACCTATTAGATGGCTGCCCAAAA--------------------------------------------------------------------------------------------------------------------------------------------------------------------------------------------------------------------------------------------------------------------------------…	no hit below tool-cutoff	no hit below tool-cutoff	no hit below tool-cutoff	no hit below tool-cutoff	no hit below tool-cutoff	no hit below tool-cutoff	no hit below tool-cutoff	no hit below tool-cutoff
contig14718	0.0421001	1.26088				23.5265	23.5934	15.8146	6.99004	10.5178	255	aaTAGTCCTCTGCTAAATAATACAAATAGCTAGTCCGGTGAGGCAGTCATCAACTTTCGTGATACAACGAAAATACATCTATATACCGGTAGCTGCAATCAACGTAATTGTGGGAGCTACTAACCCGCTGGAAAGGCCCTGGACGACTGCATTTGTTACCGTGGGGgTTGTGGAAGAAGTGGCGGCTAGCAATGCTGGAGTAGAGGACAGTGCTGTCGCAGTCAGAGCCCcTAAAGTAGAGGATGCTGTCGCCGA------------------------------------------------------------------------------------------------------------------------------------------------…	no hit below tool-cutoff	no hit below tool-cutoff	no hit below tool-cutoff	no hit below tool-cutoff	no hit below tool-cutoff	no hit below tool-cutoff	no hit below tool-cutoff	no hit below tool-cutoff
contig14840	0.00514969	2.0997				18388	24103.8	20545.1	4399.88	5404.71	242	CCGGGCACGTTAAATGTAGAACAAGGCACGTGACAATAATGTCGCAGGAAATATGAGCACTCCCGAGACCATAGAAGATCACGACATCCATGTTGTCTGTTCAAAGTCTTTTTAATCTGTTTTTGTTATTTACTGTCGAGCTCAGTAAAAAAGCTCATGTTTTGTTTTATTCCCTTTATTTATTTTGTCATATAACGAAATCGTCATGTTCAACCTAATTTCAAGTTTATCATTACCcTCAT-------------------------------------------------------------------------------------------------------------------------------------------------------------…	no hit below tool-cutoff	no hit below tool-cutoff	no hit below tool-cutoff	no hit below tool-cutoff	no hit below tool-cutoff	no hit below tool-cutoff	no hit below tool-cutoff	no hit below tool-cutoff
contig14843	0.0067629	1.27002				22390.4	25542.9	27565.5	11806.7	9063.84	354	CACTGCCATTGCCCTTGTGGCTGTCTCTGCCGGCGCTATGCTGCTCTAGACGATGGATGTAACAAATTTTCTTTGAACGATTTCTGATGAACTGTTTACTTTTTGTCACGAACTTGCCTTTACGATACGTCCTGATGTTGTATACTTCATTATATTACGTAGTTCTTCCCATGCTTTCTTGGTTGATGGTTCGAACTATGGAATCTGCGACATCTATTAGTAACATGTTACCTTTTGTCGTGCCTTGTTTTATACCCGCCCTTTCTTCCTTTCGTTGTACTTGCTCGTGTACATGTTGATATTGTTGTCCATGTATATAGCTTGTATTAAAACACTTGCATTTTTCTTCTtaCAAAAAAAAAAAAAAAAAAaaaAAAAaaaCaTGgTCcGGCCcGCCGT…	no hit below tool-cutoff	no hit below tool-cutoff	no hit below tool-cutoff	no hit below tool-cutoff	no hit below tool-cutoff	no hit below tool-cutoff	no hit below tool-cutoff	no hit below tool-cutoff
contig14856	0.00176694	1.18248				5588.86	6214.62	6236.17	2859.7	2439.06	125	TAACACCATCCACCGCGTGGACTCGGGCTCGGACGCAGTACAGCGTCCGTTGGACCCGCCCGCTAACGCGTTCAGCAAGGCGAGCACGATCCAGGAAGGGaCCCACCAGAGCACAGACAACACtA----------------------------------------------------------------------------------------------------------------------------------------------------------------------------------------------------------------------------------------------------------------------------------…	no hit below tool-cutoff	no hit below tool-cutoff	no hit below tool-cutoff	no hit below tool-cutoff	no hit below tool-cutoff	no hit below tool-cutoff	no hit below tool-cutoff	no hit below tool-cutoff
contig15004	0.0158452	1.42995				6900.27	5582.37	5684.93	1520.18	2975.02	115	CCATTGACTCCGTCAAGATGTGGCAATTGTGCTAAGCGGTCAATCTTCAATCACCATATATGAACcATTCACTACCACcTTCTCAACCTGTTtGGgATACcTAaTATtACTACTC--------------------------------------------------------------------------------------------------------------------------------------------------------------------------------------------------------------------------------------------------------------------------------------------…	no hit below tool-cutoff	no hit below tool-cutoff	no hit below tool-cutoff	no hit below tool-cutoff	no hit below tool-cutoff	no hit below tool-cutoff	no hit below tool-cutoff	no hit below tool-cutoff
contig15029	0.0285378	1.07794				5081.49	4829.2	6609.55	2783.27	2433.87	221	cTATTTACcTTCAaGgCcGCATGTACCTGTGGACAGGATCGTGGTGTGTGCATATTAGtACTTTTCTCCGCCTTCAACCTTATCCCcTAGGACCCCTACACCCTCCTCTCTGTATATGTTGTTTCCATTTTCTTTTtCTCTTGTTTCTCTTGCTGATATCtCGTTCATGGATATAGCTTTCTCTTTTTCTCTTCTCCTTTTCCTTTTCTACCTATtACcGG----------------------------------------------------------------------------------------------------------------------------------------------------------------------------------…	no hit below tool-cutoff	no hit below tool-cutoff	no hit below tool-cutoff	no hit below tool-cutoff	no hit below tool-cutoff	no hit below tool-cutoff	no hit below tool-cutoff	no hit below tool-cutoff
contig15036	0.0110701	1.13403				5511.89	5552.31	4378.98	2388.89	2302.15	383	CGTGAGCTATCTTGGCTCTTGGAATGTATTTTTGCTATTAGTATGCTACATCTCTGTCATCTCCCTTTGACCAATGCCTCTTGAGTTGCTGTATTTATCTACGCATTCAGTCCTTGGACTTCCCCCcTCCTCGTGGGGAATTTtCATGTTCCTGTTCTATTTTTCTTCACCTCTGAAAACGCTCATGCCATCTACTCTCCACTCTCAGCAAAAGAAAATGTATTGCACAGATACTTCCCTTCTTGCAGACTGTATTTTTATATCATAGGTCCATCATCaGAAACCATCCATCATGTCTTTTTCTTGTACCGCAAAATGCATGTATATGTATATATATTTACACGTACACCGTCATCTATATATCATATCATCGTCAACCATCAAaaaaAAAAAAAaaaa…	no hit below tool-cutoff	no hit below tool-cutoff	no hit below tool-cutoff	no hit below tool-cutoff	no hit below tool-cutoff	no hit below tool-cutoff	no hit below tool-cutoff	no hit below tool-cutoff
contig15132	0.0499722	1.06117				17691.7	27548.9	22342.1	11158.6	10433.7	193	ctctcATCTATCATgCTTTAaTTTTATTCCCTTCGTCTTCTCTCCACAACTGCATATAGTTTTTTtAGAACATCGCCAATGACGCATTTGCATCATCACACACTCACTATTTTGTCTCTCGCAATCTCTCTGTCTCTCTCGCCTATCTGCTTTGTGATATACTACTCTACAGCTCAACTTATGTGTACTACTG--------------------------------------------------------------------------------------------------------------------------------------------------------------------------------------------------------------…	no hit below tool-cutoff	no hit below tool-cutoff	no hit below tool-cutoff	no hit below tool-cutoff	no hit below tool-cutoff	no hit below tool-cutoff	no hit below tool-cutoff	no hit below tool-cutoff
contig15144	0.00665519	2.01847				1041.12	1180.35	1399.61	291.788	304.047	267	TCCATCATGTCGCTCACACACCAACTCTTCTCTGAGCTCCAGCCGCTTTTTGATGATCCTTTCTACCACTCCAACTTCTATTACGCGCCATACGGTTACGAGCGTGCAAACCAACAGCAACGCCGCGGCCACGGCAGCAGTGCCCTTTCTACCCTTAACCAACATAATTGGGGAACTTTCCGAGTGCCACGACACATCTTACACGAGTCTGAGGACGGTAAGACGTACGTGGTCGAGGCAGAGCTTCCGGGAGTGAAGAAGGAAGAT------------------------------------------------------------------------------------------------------------------------------------…	no hit below tool-cutoff	no hit below tool-cutoff	no hit below tool-cutoff	no hit below tool-cutoff	no hit below tool-cutoff	no hit below tool-cutoff	no hit below tool-cutoff	no hit below tool-cutoff
contig15282	0.0143738	1.23568				18.6629	16.3878	21.921	7.39848	8.72993	274	AGAGATAGGAAGCGATGGATCAGGAACACTATAATACAAAAAGAAACAGCAGAAACGTAAGAGAAACAAATGTTAAGGCCACGAAAGCGCCAAATGTCATCCAAATCAACCTATTAACTACTCCCTCCGAGAATGGCCcGGAGGGAGACCTACGCGCTGGACAACACCTCCTGGCGCACATGCGCATACGCCGCAGGTCCATGGCCCAACACGGCCAGCTGCTCGATCACAGCACTCGTATGACGCACAGCGCGCTCGAGGGCAGGCAAGCCCg-----------------------------------------------------------------------------------------------------------------------------…	no hit below tool-cutoff	no hit below tool-cutoff	no hit below tool-cutoff	no hit below tool-cutoff	no hit below tool-cutoff	no hit below tool-cutoff	no hit below tool-cutoff	no hit below tool-cutoff
contig15355	0.0448426	1.40933				4649.65	7776.96	6560.49	2163.06	2602.52	353	CGGATGCATCCCATGCCCAGATGGTGGATGTTGTTATATCATCCCTATTCCTTGCTGCTTCTAAATGGTACTCCTATTTCTATACGCACAATCCACGATCTATACACGACCTTGCATTCGCTATAACAAAGGACTTTACTAATGTACTCTATATGCATTTTTTTATCTCGCTTGCTATATCAATCGTTTGGGTTACCAGCCTAGTATCGTCGTTGTATTGTCTAATGTTAGGCTTGGGGCTGTTCGTCCAAGCGTTAGTTACTCCACCGCTCCAGAAAAATGATAACATAGCACCCCGCATTTGTGAATAAATTATTAAGATATAATACAATCCTCCTTGAAaCTaaaaaagAAaaaaaaaaaAAAAAaaaaaaaa-----------------------…	no hit below tool-cutoff	no hit below tool-cutoff	no hit below tool-cutoff	no hit below tool-cutoff	no hit below tool-cutoff	no hit below tool-cutoff	no hit below tool-cutoff	no hit below tool-cutoff
contig15499	0.0300059	1.20381				233.967	339.042	275.248	138.042	107.46	96	TGAAGTAGTAGTATGCGCCTCCAGCGGCTGCTGCACCGGCGATAGTGTACAGAAGGGTATTGGAGGAACTGGATGGAGGCTCAGTTGCGTAGGTTC---------------------------------------------------------------------------------------------------------------------------------------------------------------------------------------------------------------------------------------------------------------------------------------------------------------…	no hit below tool-cutoff	no hit below tool-cutoff	no hit below tool-cutoff	no hit below tool-cutoff	no hit below tool-cutoff	no hit below tool-cutoff	no hit below tool-cutoff	no hit below tool-cutoff
contig15520	0.0494136	1.67131				90.1866	154.177	109.192	28.5962	45.407	166	ATCAGgAAaTCGACcATGAAGGAGTtAAAATCACGTGGCCGACGAGAGGTAAGTGCTGCTGAGCTATGCTCAATATTATTATTCTTGGATTCAGACATTTCGGAGGAAGGAGgTCCAAGTGATATTAAGAAAAGAGAAAAGAAAaGAAAAGAAAaCTGAGTGGGGg-----------------------------------------------------------------------------------------------------------------------------------------------------------------------------------------------------------------------------------------…	no hit below tool-cutoff	no hit below tool-cutoff	no hit below tool-cutoff	no hit below tool-cutoff	no hit below tool-cutoff	no hit below tool-cutoff	no hit below tool-cutoff	no hit below tool-cutoff
contig15729	0.0198467	1.08434				1426.27	1804.56	1944.79	799.605	827.633	219	GGgCCTTTTTtGTTTTTtGTTTTCTTCGTAGACACGTTtCTCTCACGCTCTTCAGTCAACAGgATCTTTTTttGGTAACATTCGTTTTCCTACCTTGGATTTTtCTTTCTCTTCTTGCGGATTACATACCCTAATTTCCCCCCTCCTCTCTTTCGTTTTGCTAAGAGTTCTTCTCTTTTTTTtGAGCTCTTCCTCTTTtGAGGATAACGACAGCAGACg------------------------------------------------------------------------------------------------------------------------------------------------------------------------------------…	no hit below tool-cutoff	no hit below tool-cutoff	no hit below tool-cutoff	no hit below tool-cutoff	no hit below tool-cutoff	no hit below tool-cutoff	no hit below tool-cutoff	no hit below tool-cutoff
contig15742	0.00298319	1.31149				3115.3	3155.33	2731.07	1075.04	1342.84	138	TAATCTAGCTGCGATGCCCTCCTTCGGAGGGGgTGGGTTGGTTGGAGACATTGCAGAGGCTGGTGTTGGTTGGGATGAAACAaCATTCATGCTGTGCTCCTCCACGGCGTGTGGCTGCTGGGATCCAGTGgTGgCaGG---------------------------------------------------------------------------------------------------------------------------------------------------------------------------------------------------------------------------------------------------------------------…	no hit below tool-cutoff	no hit below tool-cutoff	no hit below tool-cutoff	no hit below tool-cutoff	no hit below tool-cutoff	no hit below tool-cutoff	no hit below tool-cutoff	no hit below tool-cutoff
contig15755	0.013591	1.32406				4661.21	3424.75	4296.45	1671.94	1625.15	215	cGtCTtCCCCTCGaCTACCATCGTCTCCACTTACGGATCCTCTGCGAGCTCAGCCGCTTCTAGCGCTGTCTCCGGCGTTTCCGCATCAGCATCCTCCGCTCTCTCTTCCCTCTCTTCTCAGGCCTCTTCCGTCGCCTCGTCGCTCTCCTCCGGAGCATCTTCCCTCGGCTCCAGcGCTTCCTCTGTGGCCTCGTCCATCaCTTCTCGTGCCTCCT----------------------------------------------------------------------------------------------------------------------------------------------------------------------------------------…	no hit below tool-cutoff	no hit below tool-cutoff	no hit below tool-cutoff	no hit below tool-cutoff	no hit below tool-cutoff	no hit below tool-cutoff	no hit below tool-cutoff	no hit below tool-cutoff
contig15926	0.0457059	3.11206				8952.7	19050.9	14207.3	1360.57	1894.12	413	TCCATCGCCCTCGGAGGAAGCGAAACCTTCGtCTTCGTCGCATCACAGTGCAGACTGGATCGAATCATTCAAACATGCCCTTTCGCGATCCAATAGCTCTCGAAACTTGAAGGCGGACGCTGATGCGCCTCCATCCTATCACTCGGTAATGGTAGCGGATCGTAAACTAGCTATCAAGCATGCACACAATGAACATGACCTATCTCACCATCTTATCCATGCTACCAAATTTTTGTCAAAaCTATCCACCCGGTATAACCACGACCGATTAGCTCGTTCATAACCGAAGATGGACACCTAGACTCTCGGATTTGCTTCTTATTTATTCCTTCCTTTTTAGACAACTCTTTTCAAAAaGACACCATATAGACTAAGGCACTTTCTTATACCCTAATCATA…	no hit below tool-cutoff	no hit below tool-cutoff	no hit below tool-cutoff	no hit below tool-cutoff	no hit below tool-cutoff	no hit below tool-cutoff	no hit below tool-cutoff	no hit below tool-cutoff
contig15979	0.0323047	1.15978				3708	3356.91	4829.2	1669.86	1879.19	96	TGATCAGCGCTTTGCCCCTATCGTTGATTATCTCCAAGTGGCCGTGAACCGCATCAATCATGTAGAATCCCCGAGTTCACCGTCACCGTCTTCTCC---------------------------------------------------------------------------------------------------------------------------------------------------------------------------------------------------------------------------------------------------------------------------------------------------------------…	no hit below tool-cutoff	no hit below tool-cutoff	no hit below tool-cutoff	no hit below tool-cutoff	no hit below tool-cutoff	no hit below tool-cutoff	no hit below tool-cutoff	no hit below tool-cutoff
contig16020	0.0160459	1.22077				14263.2	18721.7	19086.8	7171.32	7723.11	475	cGGGTGCACAAGTGGACTTCGTCAGGAATTTCCATCGGGCACGAAGCTTGCGGAGCAGGGAGAACTCTGCACGTTGATCTTACTATCATTCTGGGTACTTCCTTCCGTtCATTCCTCCTAaTCACaaTCGTCACCATTATCTTTATtCCATTGgCCTtCTCTGCGCCGGACGCCCGCTTGATGTGGACTTTTTACAGACAAATCTGTTCAGCTTTCAGCCTGTGTCTCATTCTCTCGAATCCATCCCATTGTGTATCTATATTTCATGTTTTTCTTCTCTTTACATAGTTTCTTTCCATACCAAACGCAGGAATGGACTATGCATCTGCGCCTCTCTCTATACCTTTCAATGGCATCATGTGGATAGTTTGTCTCGTTCCTTCTCTCTTCTTTTGGGGC…	no hit below tool-cutoff	no hit below tool-cutoff	no hit below tool-cutoff	no hit below tool-cutoff	no hit below tool-cutoff	no hit below tool-cutoff	no hit below tool-cutoff	no hit below tool-cutoff
contig16025	0.0161059	1.45934				964.85	1254.8	1348.7	483.527	381.583	164	GGAGGTTACGTTTGACCaCTTCCGCATGCATGATACAAGAATTATAGCCGAAGGAAaTAAgCCGTCGGGAATTGGTTCAGTAAGAACCAGGAATCAACACAAGGCTTCTTATGGGACAtGTTTttCTGCTGGATTGACGAGTCTACTTtCTCcTGATACAAaTa-------------------------------------------------------------------------------------------------------------------------------------------------------------------------------------------------------------------------------------------…	no hit below tool-cutoff	no hit below tool-cutoff	no hit below tool-cutoff	no hit below tool-cutoff	no hit below tool-cutoff	no hit below tool-cutoff	no hit below tool-cutoff	no hit below tool-cutoff
contig16205	0.00543912	2.01718				2006.4	2240.56	2127.99	252.48	797.431	333	CGAAGCATAGCGAAaCcGAGgAGAAGTATACCTTGAAAaCAGAGGGAAGAGAGAGTGAGATCTCTCTTTCAATTGCTGCAGTTGGTCTATCACTTTTACCAGTTAATTCTGGCGTATGGGATGTCCCCAACGTTAAAAAACTGTTCCAAGTTATTAGTGGTGCACCAGACGTCCTCAGCTCTAAGCACGCAAAACCAATGTCCGTTCTGGTTGGATATGATATTGCTTTGACGGTGAAGTTTGGGTCATCGATGAAAAAGGAGGTGCATGAGATGTACGAGAAAGCCCGGAGTtCcGGTGGAAGTTTGAaTATCTTTGGGTTttCAGTTAGCg------------------------------------------------------------------…	no hit below tool-cutoff	no hit below tool-cutoff	no hit below tool-cutoff	no hit below tool-cutoff	no hit below tool-cutoff	no hit below tool-cutoff	no hit below tool-cutoff	no hit below tool-cutoff
contig16426	0.00336896	1.59477				22190.4	18223.3	21748.9	6759.11	6961.21	138	GATTCTTCACGTTTTGGGTATCATGTACAATAATCTGGGCTCTTATTAGTGGCGGGTTTTCTGTAATACTGCCCATTTGGGAGTCGCGCACCGAGATTTGGAAGATTGCTAATGGCGCACTGAATATCCGTTCCATCt---------------------------------------------------------------------------------------------------------------------------------------------------------------------------------------------------------------------------------------------------------------------…	no hit below tool-cutoff	no hit below tool-cutoff	no hit below tool-cutoff	no hit below tool-cutoff	no hit below tool-cutoff	no hit below tool-cutoff	no hit below tool-cutoff	no hit below tool-cutoff
contig16437	0.00977163	2.23536				3181	3965.85	4468.17	1070.74	573.692	229	aaaGCGCAACATGCCGCTGAGGATGCTGCCCACGTCGCCgCTTCCAAAGGTAGCGCATTGACGGGAGAGAAGTCTGCTTTCGACAGCTTCGCAACCCAGGCCAGCCAAATCACGGACCGTGCTGCTTCACAGGGCAAAGAGAGTCTGTCTTCTGCTCAGGCCAACAGTGGTGGTTACATTGAACAGGCCAAGtCTATGGCGACCACTACCCTTGCCACTGGACAGGGCA--------------------------------------------------------------------------------------------------------------------------------------------------------------------------…	no hit below tool-cutoff	no hit below tool-cutoff	no hit below tool-cutoff	no hit below tool-cutoff	no hit below tool-cutoff	no hit below tool-cutoff	no hit below tool-cutoff	no hit below tool-cutoff
contig16532	0.000581604	1.20467				755.954	796.732	821.928	323.602	363.245	217	TGAGATGGTGCCGGGTTAGCCGGGTACGGGTTACCAGGGTAGTTGGGGAACGAGAAGCGACCAAAGAAGTGACCAGTAGCGAAGTTCGTGGAGGGAGCAAACGAATCAGGCGACTCTGTCACcAACCAGACGGTGACGTTGTAGCTTGAAaTGCCATAGTCGCCCATAGTgTTGTAGGCAAAGTCGAAGCTCTCACCAGGCGCGATAACGGCGCCgt--------------------------------------------------------------------------------------------------------------------------------------------------------------------------------------…	no hit below tool-cutoff	no hit below tool-cutoff	no hit below tool-cutoff	no hit below tool-cutoff	no hit below tool-cutoff	no hit below tool-cutoff	no hit below tool-cutoff	no hit below tool-cutoff
contig16608	0.0124732	2.62123				16524	25157.8	21875	2759.48	4127.06	389	GgATGCTGATGCACCTCCATCCTATCAGTCAGTAatGGCAGCGGATCGTAAACTAACTGTCAAACATGCACGCGATGAACATGACCTATCTTATCATCTTATCTATGCTACCAGATTTTTGCATCACCTACAGTCGAAACTATCTACCCGGTACAATCACGACAGATTGACTCGTTCATAACCGAAGATGGATACCGCAGACTTTTGGATTTGTTTCTTACTTATTTCTTCCTTTTTAGACGACTCTTTTCAAAAGGATATCATATAGACTAAGGCATCTTCTTATACCCTAATTATACCTGTATTAAAAGACGCAACCCTTGCTTCCACTTTCTTGTGGCTACAATGCCTTGGAAaCAGTTCTTATGCCATTTTATTTTtACCTTaGAAAAaaaaaaa…	no hit below tool-cutoff	no hit below tool-cutoff	no hit below tool-cutoff	no hit below tool-cutoff	no hit below tool-cutoff	no hit below tool-cutoff	no hit below tool-cutoff	no hit below tool-cutoff
contig16660	0.0140924	1.77076				258.357	315.763	268.489	40.7971	123.823	111	AGTACGGCGCAGGTCGGGCTCGATGGAGGGAACACTCCTTGCAATTTGTAGGAGCTCCTCTGGAGTGTAGATCATCATGTCTGCGTGAGATGATGATGCGTCTGAGAAGGC------------------------------------------------------------------------------------------------------------------------------------------------------------------------------------------------------------------------------------------------------------------------------------------------…	no hit below tool-cutoff	no hit below tool-cutoff	no hit below tool-cutoff	no hit below tool-cutoff	no hit below tool-cutoff	no hit below tool-cutoff	no hit below tool-cutoff	no hit below tool-cutoff
contig16687	0.00566912	2.14295				1452.82	1191.17	1325.5	158.405	440.766	271	TGgTAAAaaGCCGTCTGCTGAaGATCTTaGgCCGTATATCGTTtCTGTGCCGCAaTATGGCATAcAGGgATATCAtCAATTAAtGAATGACTGGATGAGGTTGGCGTCAGCAACAACTAAGGAACGTAATCAGGTTATCACGATTAATGTGAaTCAGGGTAAAACGACAAAATGGGAaGATTACGGATTCAAAGAAGTTCACGGATCTGGGTCTGTTGGCCTTTTCCCGTTCTTCTGGATTACCGCGAAGCATAGCGAAaCCGaGGaGAAg--------------------------------------------------------------------------------------------------------------------------------…	no hit below tool-cutoff	no hit below tool-cutoff	no hit below tool-cutoff	no hit below tool-cutoff	no hit below tool-cutoff	no hit below tool-cutoff	no hit below tool-cutoff	no hit below tool-cutoff
contig16706	0.0446488	1.32447				1815.9	2042.14	2819.45	1001.66	775.872	121	tGATGTGACCGTCGTCACCTGTCTCGTACGCGAGACACAATGATGGCTGGCTCTTTTATCGTAGTCATGTGCTCTCTCTCCCCTTCCCCACCGCTTCACACTTTTTTCGGTCACTCTTTCT--------------------------------------------------------------------------------------------------------------------------------------------------------------------------------------------------------------------------------------------------------------------------------------…	no hit below tool-cutoff	no hit below tool-cutoff	no hit below tool-cutoff	no hit below tool-cutoff	no hit below tool-cutoff	no hit below tool-cutoff	no hit below tool-cutoff	no hit below tool-cutoff
contig16802	0.00655692	3.6399				792.044	1082.6	1109.18	122.398	37.1766	222	cGTaTTTGGCACTGTCGGCGACTACtACCACACTATTTCTCGtCGAAaTAGCACGTCTAGAGCCGGATATCATCACCCTTGCTCAAGCAGAAGAATTCGTACTCGAGTGGCGCAGGGgCTATTTCCGCGAGATAGTCAAAGTCGCTGAAGGAAGCGGGGgCACGTTCATTATTGACGAAATGCATCGCAATATCTtGGaGGAAaTGTTGCAagACCCtCAAt---------------------------------------------------------------------------------------------------------------------------------------------------------------------------------…	no hit below tool-cutoff	no hit below tool-cutoff	no hit below tool-cutoff	no hit below tool-cutoff	no hit below tool-cutoff	no hit below tool-cutoff	no hit below tool-cutoff	no hit below tool-cutoff
contig16918	0.0159144	1.58127				2294.03	3214.85	2913.2	1131.51	744.857	127	TCCCCGACCTTCGCAGTTTTGGAGCACCACTAACATGGTCGGTGTGGGCGTACATTACGTATAaTTACGATGACGTACCTGGTCTTGATCTCTATGcGGGCAGCAGCTTCCCGATctACATtCAGGG--------------------------------------------------------------------------------------------------------------------------------------------------------------------------------------------------------------------------------------------------------------------------------…	no hit below tool-cutoff	no hit below tool-cutoff	no hit below tool-cutoff	no hit below tool-cutoff	no hit below tool-cutoff	no hit below tool-cutoff	no hit below tool-cutoff	no hit below tool-cutoff
contig16967	0.0372317	1.34154				14.8119	14.2427	21.0709	6.59447	6.59187	95	TTtGCACAGGgCcTtCGGgAAGGGTGGcAGCTGTCTGAGAAAGCGCCTCAGCGAGGAGATGCCATGAGTGAAAGCCAaTGCCTAGAGCACCTCCG----------------------------------------------------------------------------------------------------------------------------------------------------------------------------------------------------------------------------------------------------------------------------------------------------------------…	no hit below tool-cutoff	no hit below tool-cutoff	no hit below tool-cutoff	no hit below tool-cutoff	no hit below tool-cutoff	no hit below tool-cutoff	no hit below tool-cutoff	no hit below tool-cutoff
contig17036	0.0031184	1.77786				29775.6	30218.3	34854.5	7266.86	11172.7	255	tAGCACCCGAGATTGTGGTCACACGCAAGCGTAGCAAGGCCGCTGCCTGGCATGCTCGCCACCCCAACCCACACTCGTCGTCGAGTCCCACACCCACTACCACCACTACTACCACCGTCTCCGCTCCCTTGAGCTCTCGCACCCAAGCTTCTCACCGCCCCAATGGTCGCCGTGCCAAGCCTGCTGGCAAGCGGGACCATTCTCCCTCGAGTCAATCCGACAACTGGCGCAGCTCATAATCCATATATCAGGCCT------------------------------------------------------------------------------------------------------------------------------------------------…	no hit below tool-cutoff	no hit below tool-cutoff	no hit below tool-cutoff	no hit below tool-cutoff	no hit below tool-cutoff	no hit below tool-cutoff	no hit below tool-cutoff	no hit below tool-cutoff
contig17129	0.00617624	1.60975				13440	10448.3	11511.3	3614.69	4117.85	314	cTTCGAaGgTACTCGCGCTATTGCTGtATACGATTTAGaTtCCGCcTCTtCGATGAATGAGAGATCGAGTAGAGATAATAGTATAACCGGCTTCTCGGAAAGGGAAAaTACCGCCATGAATGGTGATAGGAAATTATCCTCGGTTGAGGCCGGATCCGCGTCAATGGAAaCAAAACAAGAGGAAGAACGGCAAAAAAGAACTATCCTAAAGCAGGTATTCAAAAGAGCTCTGATTTACTCTTCTGCTTTGACTATTGTCGTGGCTATCATTGTACCGTTGCCCATGTTCTTTTCGCACTATGTCTTTTCTGAGA-------------------------------------------------------------------------------------…	no hit below tool-cutoff	no hit below tool-cutoff	no hit below tool-cutoff	no hit below tool-cutoff	no hit below tool-cutoff	no hit below tool-cutoff	no hit below tool-cutoff	no hit below tool-cutoff
contig17156	0.0233435	1.87923				5985.15	8720.54	9211.5	1637.68	2696.58	350	aGACCGTGCTGGTGGCTCATACCGCCAACCAGAGGCTCATCTGGACCCGCTCCTTGAGATAAAATCTAAGGGAGACGCAACTCCGAACAAAAAAGACCAGTGATCTCTTGCATTGTTTCTGTCTGTTCTTTCCATCCGGTTTACACTTGTTTGTTGTGTACAAAATAATCATCTGCAGGCGTCGTAGATATTACCATTTGCCGTCTAGGGGAAAACCTTTTATTACATTCAGTATTACGACCTAATTTACGATTTATTTAGTTCTGATTTCTCTGTCATCATCCTTTTCTTCACCATTTCTCTTTCTTTCCTCTTTCCTTTGATATGGTGTACCCCATCTACCATTAGCg-------------------------------------------------…	no hit below tool-cutoff	no hit below tool-cutoff	no hit below tool-cutoff	no hit below tool-cutoff	no hit below tool-cutoff	no hit below tool-cutoff	no hit below tool-cutoff	no hit below tool-cutoff
contig17233	0.0126061	1.09973				10838.2	13546.1	11694.3	6416.13	4806.83	103	tGATGGCTCGGAGGTACAGGCATCCGAACCAGTAGACAAGCCTTCCTTTGGCGAGCAAGTGATTGGATACGCCAAGATCACaCGGGGGACTCTCTTGGgAAAg--------------------------------------------------------------------------------------------------------------------------------------------------------------------------------------------------------------------------------------------------------------------------------------------------------…	no hit below tool-cutoff	no hit below tool-cutoff	no hit below tool-cutoff	no hit below tool-cutoff	no hit below tool-cutoff	no hit below tool-cutoff	no hit below tool-cutoff	no hit below tool-cutoff
contig17388	0.00819698	2.22568				6415.02	8735.33	8095.13	2170.6	1142.62	332	GGCGGCGGTTACATTGATCAGGCCAAGTCTATGGCAACTACAGCCcTTGCGACTGGACAGGGCATGCTTGCGGATGCTATGACTACCATTCAGCCTCATCTCGAAAAAGCTCAAACTATGGCACAACCACACCTGGAGAAGGCCCAGGCTATCGCTCAGCCCCACATAGAAAAGGCGAAAACACTGGCCGGAACTTATCTAGGTAGCGAGACGACTGATACAGAGACATCGACCGGAAGGCCCACCACCAGTGCACCGCTTGAGGAGGGCAGCCCTCACAACGCCGGTTCGCCATATCCGTCGACAACGACGACGACGGGAGCGAGCGTTGG-------------------------------------------------------------------…	no hit below tool-cutoff	no hit below tool-cutoff	no hit below tool-cutoff	no hit below tool-cutoff	no hit below tool-cutoff	no hit below tool-cutoff	no hit below tool-cutoff	no hit below tool-cutoff
contig17401	0.00138216	1.61811				5705	6662.31	6297.54	2078.48	1975.05	90	agcagtacaagcctagaaaccgcgtcccatGGACAaTCATCGGTaTaTGCTACATCGCTGTGTCCCTCATTATGCTCATACTTCGATGGA---------------------------------------------------------------------------------------------------------------------------------------------------------------------------------------------------------------------------------------------------------------------------------------------------------------------…	no hit below tool-cutoff	no hit below tool-cutoff	no hit below tool-cutoff	no hit below tool-cutoff	no hit below tool-cutoff	no hit below tool-cutoff	no hit below tool-cutoff	no hit below tool-cutoff
contig17455	0.016304	1.21623				10089.8	13144.3	11751.5	6006.64	4032	236	tCAACAGACCTCGCTGCCGCAATTGCTGCTGCAGTACGTGAGTACACGCCGCCGGCCAGCATTTCCTCCGCGGTTGCGAAAGCGGAAGAGACAGGTGGTGCCAGCGAAGTGGTAGAAGCACTTGTTAGGGATCCCGAAGCTGAAGATGAGACCGCTGCGGGCGGGCAAAACAACGgTGgCATATttAACTCAGTTGCtGATGgTATGGGTACAGTAGTGGGTaTGGAcGAAccccc-------------------------------------------------------------------------------------------------------------------------------------------------------------------…	no hit below tool-cutoff	no hit below tool-cutoff	no hit below tool-cutoff	no hit below tool-cutoff	no hit below tool-cutoff	no hit below tool-cutoff	no hit below tool-cutoff	no hit below tool-cutoff
contig17742	0.0106242	1.56903				203.003	218.226	236.546	44.1996	103.596	139	aGTACGGCGCAGGTCGGGCTCGATGGAGGGAACACTCCTTGCAATCTGTAGGAGCTCCTCTGGAGTGTAGATCATCATGTTTGCGTGAGATGATGATGCGTCTGAGAACGCAGgCGACGAAGCACGGGACATGAATGAt--------------------------------------------------------------------------------------------------------------------------------------------------------------------------------------------------------------------------------------------------------------------…	no hit below tool-cutoff	no hit below tool-cutoff	no hit below tool-cutoff	no hit below tool-cutoff	no hit below tool-cutoff	no hit below tool-cutoff	no hit below tool-cutoff	no hit below tool-cutoff
contig17808	0.00935704	2.25546				233.602	237.266	310.513	38.6935	70.4033	174	CCGGGGAGCCCACGCAGCCCGAACAAGACACTCTCGCTCTCATAATACAAGCGATCTTCGTCTCTCCACTACACCACACCGCCAAACCCAGCTCGTCGCTAGTCTTTACTGACGAACACACCCCCATTCTACCTCGCCGTCGATCATACCCGATCTTtACtAGACTATCATTAA---------------------------------------------------------------------------------------------------------------------------------------------------------------------------------------------------------------------------------…	no hit below tool-cutoff	no hit below tool-cutoff	no hit below tool-cutoff	no hit below tool-cutoff	no hit below tool-cutoff	no hit below tool-cutoff	no hit below tool-cutoff	no hit below tool-cutoff
contig17955	0.00791323	2.52092				53.1883	75.5927	64.0623	11.8266	10.573	96	CCGGGGATCGCATTCAACAGCCACATATTTCTTTACTCCATCTTAATCCACATCTATACCAACAGCACCTACCATCATGCCGACTGGACAATCGCC---------------------------------------------------------------------------------------------------------------------------------------------------------------------------------------------------------------------------------------------------------------------------------------------------------------…	no hit below tool-cutoff	no hit below tool-cutoff	no hit below tool-cutoff	no hit below tool-cutoff	no hit below tool-cutoff	no hit below tool-cutoff	no hit below tool-cutoff	no hit below tool-cutoff
contig18048	0.0198613	1.76728				5918.89	8964	7487.72	1890.73	2490.35	226	TATTATCTTTGTACATGTAAATTTCTCTCCTCCCCGTCCTCGTTTGAACTACTTTTCACCCTACCATTCCTTGCGCCATTTTACCTGTGTTTTATTCTATGTTCTTTATACTTGAGCTAATCCACTGCGCTTCTTCGAGTTTATTTACTTCGTTTTTACGATTTGATAACGGATTTTTtGCGCTTTTACCTGGCTACGATGTAACAATGATAGCTATTTTCCCaag-----------------------------------------------------------------------------------------------------------------------------------------------------------------------------…	no hit below tool-cutoff	no hit below tool-cutoff	no hit below tool-cutoff	no hit below tool-cutoff	no hit below tool-cutoff	no hit below tool-cutoff	no hit below tool-cutoff	no hit below tool-cutoff
contig18111	0.00142144	1.37356				902.318	818.905	851.252	375.917	285.96	164	GgtCCATCATCACCTGGGCATCAGATATGTCAAAGCCGGTTCTAGTTGAAGCATCACCGTATAGCTACGTTGAATAAATTAGCAGCTTTCTAAATATACAAGGCTACAAGGCTAGTACgATACATGTCcACACAtgTGGTCAAGGgAGTCGGAGCCCCCGGCct-------------------------------------------------------------------------------------------------------------------------------------------------------------------------------------------------------------------------------------------…	no hit below tool-cutoff	no hit below tool-cutoff	no hit below tool-cutoff	no hit below tool-cutoff	no hit below tool-cutoff	no hit below tool-cutoff	no hit below tool-cutoff	no hit below tool-cutoff
contig18129	0.00572284	1.95365				109997	144353	131257	28383.9	37982.4	175	CCGGGGACGGCCAACGCAAGTAAACTAACCCATCGGCTGGATGAGGCGTCCTCTGTGGATTTTACTCAATCTCAACGACTCTGGGCCATCTGTAGAATATATATTTATTACACTAATCGGCTGTTCAAAAATTGGCAATCACAAGGATTTTCTTTTCTTTCCaaTCTATGCCTTAAAAAAAAAAAAAaaaAAAAAAAAAAAaGAAAAAaaAAAAAaAAAAaAAAAAAAAAgACgACGaCGac-------------------------------------------------------------------------------------------------------------------------------------------------------------…	no hit below tool-cutoff	no hit below tool-cutoff	no hit below tool-cutoff	no hit below tool-cutoff	no hit below tool-cutoff	no hit below tool-cutoff	no hit below tool-cutoff	no hit below tool-cutoff
contig18154	0.0299892	1.21379				44679.6	51598	39785.4	12944	26163.6	171	tCCGAtATCCATTTGCTTTTTTTTTCACCACTAAAATATGCACGCCTTTTTGTTGGTTTATACGAACTCATTACTTTTGGCACCTTTTTTTTtCAATACACTTTGGCATACCATCTTTCTTGTTGATGTTGTTGTACTTAGCGTTCAATCCAATCCTCATTGCCACCCGgAAaaaaaAAAAAAAAAAAAaAAAAAAAAAAAAaaCAaaaTaGTCGG---------------------------------------------------------------------------------------------------------------------------------------------------------------------------------------…	no hit below tool-cutoff	no hit below tool-cutoff	no hit below tool-cutoff	no hit below tool-cutoff	no hit below tool-cutoff	no hit below tool-cutoff	no hit below tool-cutoff	no hit below tool-cutoff
contig18155	0.0224401	1.23202				44079.9	50069.7	40804.9	12715.4	25586.5	240	tttAGACCTTtCCCTAGGCTCCTGTGTCACATTATACACCCTACATAACTTATCCATTTTCCATCCGATATCCATTTCCTTTTTTtCCTCACCGCTAAAATATGCACGCCTTTTTGTTGGTTTATATGAACTCATTACTTTGGCACCATTTTTTTtTTtCTTTCAaTACACCTTGGCATACCATCTTTCTTGTTGATGTTGTTGTACTTAGCGTTCAATCCGATTCTCATTGCTATCcGAAAAAAaaaaaaAAAAAAAAAAAAaaaCaTg---------------------------------------------------------------------------------------------------------------------------------…	no hit below tool-cutoff	no hit below tool-cutoff	no hit below tool-cutoff	no hit below tool-cutoff	no hit below tool-cutoff	no hit below tool-cutoff	no hit below tool-cutoff	no hit below tool-cutoff
contig18199	0.00120351	1.01819				217.115	222.847	240.776	115.011	109.058	145	GCTAGGTAAGACAATGCCATGGCTGGTACGACGTGCGGGAGCTGCAACAGCCAAGGCAGCAGTGCAGAGGAGGGTTGCAGCAGAGACCAAAGAGtAGAACATGACTTtACAGTAGGATTTGGAGAGAGGGATGTTTATAGAAaGg--------------------------------------------------------------------------------------------------------------------------------------------------------------------------------------------------------------------------------------------------------------…	no hit below tool-cutoff	no hit below tool-cutoff	no hit below tool-cutoff	no hit below tool-cutoff	no hit below tool-cutoff	no hit below tool-cutoff	no hit below tool-cutoff	no hit below tool-cutoff
contig18200	0.00676623	2.27774				4244.92	5292.65	5645.43	1383.33	704.032	190	CcATGAaGTTGATGTCAaCGCCAGCAAAGCACAGCACGCCGCTGAGGATGCTGCCCACGTCGCTGCTTCCAAAGGTAGCGCATTGACGGGAGAGAAGTCTGCTTTCGACGGCTTTGCAACCCAGGCCAGCCAAATTACGGACCGTGCCGCTTCACAGGGCAAAGAGAATCTGTCTTCTGCTCAGGCCAAC-----------------------------------------------------------------------------------------------------------------------------------------------------------------------------------------------------------------…	no hit below tool-cutoff	no hit below tool-cutoff	no hit below tool-cutoff	no hit below tool-cutoff	no hit below tool-cutoff	no hit below tool-cutoff	no hit below tool-cutoff	no hit below tool-cutoff
contig18271	0.0146839	2.25603				649.643	778.462	953.912	102.252	230.194	211	GTGGTGTGGAAAGGGCGACAGTGTGGTACATGAGTGGGTAAGTCCACTGTTTGACCCATTTGGCAGTGAGCGAGAGGTTGATAGCAGATTTGTTGTCTGAGAGCGTTGCGAGCTCAAAAaTGTCgCGTAGGATCTCGACTGGAAaGTCCATGAGAAGGTGTATATCGGTGAGTGAAAGGGCAGTCTAGTTATATAACGCTGGATCCCCCGG--------------------------------------------------------------------------------------------------------------------------------------------------------------------------------------------…	no hit below tool-cutoff	no hit below tool-cutoff	no hit below tool-cutoff	no hit below tool-cutoff	no hit below tool-cutoff	no hit below tool-cutoff	no hit below tool-cutoff	no hit below tool-cutoff
contig18402	0.0106785	2.78386				33645.3	50182.1	40592.4	5284.9	6759.11	194	aGAaCTGCCTGACGGGCAaGGaGCAAGAGCCACAGAACATTATCATTGGCAAGGCTGGCTATGAGACCAAGGtCTTATGGCCAACGCAAGTGATTTATTAGTCGGGACATGAGAAATATTCGCTTTAGACACTAGAATTTTCATCGTGACTCTAGATCATGTGTAAGAATACCATCCATGTACATattaatcac-------------------------------------------------------------------------------------------------------------------------------------------------------------------------------------------------------------…	no hit below tool-cutoff	no hit below tool-cutoff	no hit below tool-cutoff	no hit below tool-cutoff	no hit below tool-cutoff	no hit below tool-cutoff	no hit below tool-cutoff	no hit below tool-cutoff
contig18411	0.0257058	1.90298				6463.14	10389.3	8663.39	1805.83	2742.62	111	CCGGGAGCGCATATGTTGTCACTACCCATCATCGTTTTTACATTCATAGTGCATTTATTATACAGTGTCAATGCAATATACCATTAGAAAGATTCATTCATAAaaaaaaaa------------------------------------------------------------------------------------------------------------------------------------------------------------------------------------------------------------------------------------------------------------------------------------------------…	no hit below tool-cutoff	no hit below tool-cutoff	no hit below tool-cutoff	no hit below tool-cutoff	no hit below tool-cutoff	no hit below tool-cutoff	no hit below tool-cutoff	no hit below tool-cutoff
contig18486	0.0253943	1.5999				29250.3	41929.7	41065.7	8412.3	16274.2	164	TCTATCACTTCACCACCCCTCAACCAACACTTTCCgAaCACCAAAGGATAACTTATTGTTCAAATTGAATTGTACGATATACCCCTTGCAACGGACTTTCATTGTAGAACATCCCTATATATACTCATACATACAAAACAAATCGCAATTAATAACATTATCTC-------------------------------------------------------------------------------------------------------------------------------------------------------------------------------------------------------------------------------------------…	no hit below tool-cutoff	no hit below tool-cutoff	no hit below tool-cutoff	no hit below tool-cutoff	no hit below tool-cutoff	no hit below tool-cutoff	no hit below tool-cutoff	no hit below tool-cutoff
contig18727	0.0449513	3.16917				298.175	259.15	491.091	21.3921	56.3087	178	ccggaCACCGCAAACCCAGCTCGCGAGTCTTTACTCTACCTCGCCGTCGATAATACCCGATCTTTACTAGGTTATCATCATAATGAAGGCTTCTCTCTTCACCCGCCTACTCAACACTCCTCTTGTCCCGCCCCCAGCTTGGGAGGTGGTCGAGGTGCCTATGGTGGACATGTCTTCA-----------------------------------------------------------------------------------------------------------------------------------------------------------------------------------------------------------------------------…	no hit below tool-cutoff	no hit below tool-cutoff	no hit below tool-cutoff	no hit below tool-cutoff	no hit below tool-cutoff	no hit below tool-cutoff	no hit below tool-cutoff	no hit below tool-cutoff
contig18784	0.0419702	1.22219				136.283	157.566	99.6702	53.2245	59.2252	226	CCGGGGGATGATACTACCATCCGGggATACATCACCATTCTCAAACAGCAGTTCTCTTTCGCATCTACTTTGTGATAAAACAAACCATCATTGATATGTCCGGATCTCAAAGCTACAAAATCCCCGAGGGCTCCGAGCCCGGTCTGGCCAACCCTGGAAACACGAGCCATCTCAAGGGATCTACTGGTGGTGCACGTACCGGTGAATTCTCGTCTGATCTCCAAAa-----------------------------------------------------------------------------------------------------------------------------------------------------------------------------…	no hit below tool-cutoff	no hit below tool-cutoff	no hit below tool-cutoff	no hit below tool-cutoff	no hit below tool-cutoff	no hit below tool-cutoff	no hit below tool-cutoff	no hit below tool-cutoff
contig18839	0.038561	1.66407				36157.7	50138.4	30590.4	13359.8	11229.1	155	GTGGCCGAGCGAGTTCCTCACGAGCGATTTTATGGACGTGGTGGCGGAGAGGGATGGTGTCAAGGTGTCGAAGTGGCAGAAGAGCTTGTTGTAAGGTGGGgATGTGATACGAGGAAATGTAAGATGTGTTCCAATGATCAAGGACGTGATGATCT----------------------------------------------------------------------------------------------------------------------------------------------------------------------------------------------------------------------------------------------------…	no hit below tool-cutoff	no hit below tool-cutoff	no hit below tool-cutoff	no hit below tool-cutoff	no hit below tool-cutoff	no hit below tool-cutoff	no hit below tool-cutoff	no hit below tool-cutoff
contig18940	0.00335594	1.64264				36.0651	33.164	35.3048	7.76363	14.5557	120	CCcGTGCTCTGTGCTCcACAGGCATTCACCGTCGACGTCACTGTGACGGTCGCGACCAGGAcGGATGTAACGGTCACCAGACCCGATGCGGAATCTGCGtCtAGCGGCCACGGCGGTGCC---------------------------------------------------------------------------------------------------------------------------------------------------------------------------------------------------------------------------------------------------------------------------------------…	no hit below tool-cutoff	no hit below tool-cutoff	no hit below tool-cutoff	no hit below tool-cutoff	no hit below tool-cutoff	no hit below tool-cutoff	no hit below tool-cutoff	no hit below tool-cutoff
contig19018	0.0443509	1.37884				10145.5	16360.3	12220.2	5372.18	4555.29	277	TCATCATCGGCGGTATAACAACCGTCATTGTCACAATATTCAACGTAATAGCCGATATCCTCTGCTGCCGCTGCGGAAGAGCTATGGCTTAGTCGGCGCCCCAGTCTAGCTAATCACAGGCTGGGGCGGAAAATGCCTCTCCCAACGTTCACGATGACTCTCATGCATTCGTTCGGAATACACTATATTGTATACTACTATTCTAATTATACCCTTGTTTCTCGCTTTTGTATGAATTCATCTATACAAGTGTTCTGTAAAGAAAAAAAAaaacATG--------------------------------------------------------------------------------------------------------------------------…	no hit below tool-cutoff	no hit below tool-cutoff	no hit below tool-cutoff	no hit below tool-cutoff	no hit below tool-cutoff	no hit below tool-cutoff	no hit below tool-cutoff	no hit below tool-cutoff
contig19029	0.00635635	1.30596				139787	172571	155960	55238.7	71036	150	GGCCAACGCAAGTAAATCAATCCATCGGCTGGATGAGGTGTTCTCTGTGGATTTTACTCGAGCTCAACAACTCTGGGCCATCTGTAGAATATATATTTATTACACTAATTGGCTGTTCAAAATTTGACAATCACAAGGATTTCATTTTCAAAAAAaaaaaaaAAAAAAAAAAaaaaGAAAaaGAAAAAaaAAAAAAAAaAAAAaaAAaTAaGaCGaCGc------------------------------------------------------------------------------------------------------------------------------------------------------------------------------------…	no hit below tool-cutoff	no hit below tool-cutoff	no hit below tool-cutoff	no hit below tool-cutoff	no hit below tool-cutoff	no hit below tool-cutoff	no hit below tool-cutoff	no hit below tool-cutoff
contig19031	0.0496219	1.15052				3726.48	2838.57	2372.13	1344.6	1339.3	102	ATTCTTCTGGATGCGTGCACAGCACCCGCCACCCGCGGGATTGCAaCTCGGCCCAGTCGCCATGCAAATGCCGTCGCTCTTGGGGgCAACCTGAACGAAAAg---------------------------------------------------------------------------------------------------------------------------------------------------------------------------------------------------------------------------------------------------------------------------------------------------------…	no hit below tool-cutoff	no hit below tool-cutoff	no hit below tool-cutoff	no hit below tool-cutoff	no hit below tool-cutoff	no hit below tool-cutoff	no hit below tool-cutoff	no hit below tool-cutoff
contig19112	0.0125011	2.26625				4774.19	6673.6	6525.48	1772.97	717.768	332	AGCGGCGGTTACATTGATCAGGCCAAGTCTATGGCAACTACAGCCCTTGCGACTGGACAGGGCATGCTTGCGGACGCTATGACCACTATCCAACCCCATCTCGAAAAAGCGCAAACCATGGCACAACCACACCTTGAGAAGGCTCAGGCTATTGCCCAGCCCCATATAGAGAAGGCGAAAACACTGGCTGGAACTTATCTGGGTAGCGAAACGACTGATAGCGAGACATCGACCGGAAGGCCCACCACAAGCGCACCGCTTGAAGAGAGCAGCCCCCACACCGCTGGTTCGCCATATCCGTCGACAACAACGACGACGGGAGCGAACGTTGG-------------------------------------------------------------------…	no hit below tool-cutoff	no hit below tool-cutoff	no hit below tool-cutoff	no hit below tool-cutoff	no hit below tool-cutoff	no hit below tool-cutoff	no hit below tool-cutoff	no hit below tool-cutoff
contig19213	0.0364639	1.76479				6510.7	8359.39	10926.4	2124.78	2935.96	161	TCACAAAGCCgAGCCCTGATTGATTCCAGTGAACAAAGGCTCTCTCGTTGCAAGCGATAAATGTTCCCTCTCCTCAGCCATCTCTAATCTCTTTTtGCTCCTATTTtCTTTtCcTtGTCTCGAAGAATCAaGTGAaTGTGTTTTGTTTCGTtGACTCAGAt----------------------------------------------------------------------------------------------------------------------------------------------------------------------------------------------------------------------------------------------…	no hit below tool-cutoff	no hit below tool-cutoff	no hit below tool-cutoff	no hit below tool-cutoff	no hit below tool-cutoff	no hit below tool-cutoff	no hit below tool-cutoff	no hit below tool-cutoff
contig19338	0.0109881	2.71216				7311.8	10840.9	10145.5	1105.93	1772.97	114	CCCATCGCCCTCAGAGGAAGCAAAACCTTCGGCTTCGTCGCATCATAGTGCAGACTGGATCGAATCGTTCAAACATGTCCTTTCGCGATCCAACAGCTCTCGAAGCTTGAAGGT---------------------------------------------------------------------------------------------------------------------------------------------------------------------------------------------------------------------------------------------------------------------------------------------…	no hit below tool-cutoff	no hit below tool-cutoff	no hit below tool-cutoff	no hit below tool-cutoff	no hit below tool-cutoff	no hit below tool-cutoff	no hit below tool-cutoff	no hit below tool-cutoff
contig19455	0.0320279	1.16789				3892.19	3376.62	4916.33	1668.44	1947.06	95	AaGGCATTGATCAGCGCTTTGCCCCTATCGTTGATTATCTCCAAGTGGCCGTGAACCGCATCAATCATGCAGAATCCCCGAGTTCACCGTCACCg----------------------------------------------------------------------------------------------------------------------------------------------------------------------------------------------------------------------------------------------------------------------------------------------------------------…	no hit below tool-cutoff	no hit below tool-cutoff	no hit below tool-cutoff	no hit below tool-cutoff	no hit below tool-cutoff	no hit below tool-cutoff	no hit below tool-cutoff	no hit below tool-cutoff
contig19542	0.00203103	1.4961				14152.7	12931.3	15285.5	5257.2	4756.41	143	GGTTCTTCACGTTTTGGGTATCATGTACAaTAATCTGGgCTTTtATTAGtGGCGGATTTtCTGTAATACTGCCcATTTGGGAGTCGCGCGCCGAGATTTGGAAAaTTGCTCTTGGCGCACTAAGTGTTCGGCCCACCTCATaa----------------------------------------------------------------------------------------------------------------------------------------------------------------------------------------------------------------------------------------------------------------…	no hit below tool-cutoff	no hit below tool-cutoff	no hit below tool-cutoff	no hit below tool-cutoff	no hit below tool-cutoff	no hit below tool-cutoff	no hit below tool-cutoff	no hit below tool-cutoff
contig19598	0.0110722	1.43952				35053.7	38866.6	43873.8	10565.1	18388	154	GggggAGCGGCAAAACGGTCAAGGTTCAGTGAATGGAAGAACAAAACAAAATGGGCGGATCGCTTTCCCCGCCGTCACGATGAATCGTAATGATTTGGTTACGACTCCTTTGCTTTTGCTTGCATCGTTTAtACATATATACATGCGTACACGG-----------------------------------------------------------------------------------------------------------------------------------------------------------------------------------------------------------------------------------------------------…	no hit below tool-cutoff	no hit below tool-cutoff	no hit below tool-cutoff	no hit below tool-cutoff	no hit below tool-cutoff	no hit below tool-cutoff	no hit below tool-cutoff	no hit below tool-cutoff
contig19668	0.00442608	1.02143				323.885	309.663	276.645	138.593	160.332	296	cATGTTTTTTTTTTTTTTtTTTTTTTTTcgACACGGCAGCGGTCTAAGTAACATTAAGACTATTTAAAGGGATCTATGATACACCAATGTGTCCATGCTACATGTAATTGATTTGTAAAAAGTCAATGGGAAAGGAAGAAAGAAATTGAAAGAATGTCGATTATAATGCAACCACAATATAATAACCAATTATTCCACTCATGACAGCAGCTACTGTTGGTAGTGGCGGAGATGCCAACGAAGCCGCGCTTGACGCGGTCCTGTTTATTTGAGATGAGTTACCGTAATCACAGGTGCCATCAATGCATCCCATGTCTTTGTTGA---------------------------------------------------------------------------…	no hit below tool-cutoff	no hit below tool-cutoff	no hit below tool-cutoff	no hit below tool-cutoff	no hit below tool-cutoff	no hit below tool-cutoff	no hit below tool-cutoff	no hit below tool-cutoff
contig19724	0.0373818	1.17271				19.6312	14.909	13.2229	6.96736	7.15738	123	tttACGAATTTACGTGCTAGGATGTAACAGTTATGAGAAGAATGGGGTCACCATTTTAGCGTTTGTGCCATCCGATGTAATAATAATGTGGTCAGTATTTCGGTCACTATCGGAAGCCCAGGA------------------------------------------------------------------------------------------------------------------------------------------------------------------------------------------------------------------------------------------------------------------------------------…	no hit below tool-cutoff	no hit below tool-cutoff	no hit below tool-cutoff	no hit below tool-cutoff	no hit below tool-cutoff	no hit below tool-cutoff	no hit below tool-cutoff	no hit below tool-cutoff
contig19881	0.0258404	1.38587				199.989	231.171	231.921	125.049	44.1074	282	TACggcGGGGATCACATAACTCGCCAATCCTTGCTCTATATCATTACACTTTAGTTCTATAATTTGCAGCCATGTCTTCTGTATCTGTTGCTTCTCAGTCCAACGTTCACACTCCCGTTAGCAaCGGGAAAGATCAaTATACcAACGgTCAAACCGCATCcACCAATACCAACGgCACTACTGGTGTAGAAACGCCATCTGTGACATCAGCACCTAATGCCAATGGTGTCGATAGAACGACATCCAACCCATCCGCCACTCCTGGTTCAACAGATGGATCGa---------------------------------------------------------------------------------------------------------------------…	no hit below tool-cutoff	no hit below tool-cutoff	no hit below tool-cutoff	no hit below tool-cutoff	no hit below tool-cutoff	no hit below tool-cutoff	no hit below tool-cutoff	no hit below tool-cutoff
contig20049	0.000349612	1.40537				689.899	701.475	750.63	266.532	272.57	119	aCCGAAaaGATTGAaCCCTGGCAaTGGCTTATGATTATCACGGGAATCATTACGCTCATCACCGCCGTTGCCTACTTTTtCTTGTtCCCcgCTCTCCCACAAaTGCcTGGTTCCTTACG----------------------------------------------------------------------------------------------------------------------------------------------------------------------------------------------------------------------------------------------------------------------------------------…	no hit below tool-cutoff	no hit below tool-cutoff	no hit below tool-cutoff	no hit below tool-cutoff	no hit below tool-cutoff	no hit below tool-cutoff	no hit below tool-cutoff	no hit below tool-cutoff
contig20106	0.0246343	1.03206				115.118	139.916	126.852	78.9183	45.579	114	ttGAATATATtCGCTCTGCATACTCCAATGAAAaCATTGTTAGCACGCGCCGAATGCGCGCTGTATATGATACAAGCTCAATCAGAGCTGATGATCATTCTACCATCGGAgccT---------------------------------------------------------------------------------------------------------------------------------------------------------------------------------------------------------------------------------------------------------------------------------------------…	no hit below tool-cutoff	no hit below tool-cutoff	no hit below tool-cutoff	no hit below tool-cutoff	no hit below tool-cutoff	no hit below tool-cutoff	no hit below tool-cutoff	no hit below tool-cutoff
contig20254	0.0232128	1.14899				10115.9	12490.7	9521.63	3877.51	5781.05	206	CACcTGGCGAGGGgAAaGACGTGATGCAGTGAAGAAGTTTGATAACAAATTTTGTTATGTTTTATTACTTGTAGAATATGCATATTACTAGTATAGTTGCGCTTTCTTAGTTCTTTATTTTTCTTCGTTCACTTTTAGTTTGATAGTAAATTACTCGTATATACTCTTACGCCGCTTTCAACAAGCCGAATATTAGGCCATGTTCAAAAAAAAAAAAAAAaaaaaaaaag-------------------------------------------------------------------------------------------------------------------------------------------------------------------------…	no hit below tool-cutoff	no hit below tool-cutoff	no hit below tool-cutoff	no hit below tool-cutoff	no hit below tool-cutoff	no hit below tool-cutoff	no hit below tool-cutoff	no hit below tool-cutoff
contig20288	0.00825907	1.05283				24.5218	25.554	20.8888	12.3563	10.448	161	ACTAGGCCATTTGGCAATGACCAATGAAGTGCCAAGGGCAAGTTGCTGAGATTGAGCACCAACTCATTGTACAGCGCATCCCATTTCTTGCCGAGTTCTGCCTTTTCAGCAGCAGCAGCAGGTTCGACGTCCTTTACCTTCTTCAGTGTACGCTCCCGTTt----------------------------------------------------------------------------------------------------------------------------------------------------------------------------------------------------------------------------------------------…	no hit below tool-cutoff	no hit below tool-cutoff	no hit below tool-cutoff	no hit below tool-cutoff	no hit below tool-cutoff	no hit below tool-cutoff	no hit below tool-cutoff	no hit below tool-cutoff
contig20289	0.027058	1.83639				8752.77	8713.39	12826.7	2374.51	3280.61	97	CTTGACGTCCGAATCGGAGACCAAGGACGGAGTGTGTCGATCAAGGCTCGTGTTGTCAGAaGCTCTGGCTGGGACAACAATCGCCAGGGGCAATCCg--------------------------------------------------------------------------------------------------------------------------------------------------------------------------------------------------------------------------------------------------------------------------------------------------------------…	no hit below tool-cutoff	no hit below tool-cutoff	no hit below tool-cutoff	no hit below tool-cutoff	no hit below tool-cutoff	no hit below tool-cutoff	no hit below tool-cutoff	no hit below tool-cutoff
contig20332	0.0023373	1.962				115.526	130.326	119.877	41.2768	21.3052	161	GCGTTCTGtCTGTGCATACTTTTCGGCGGCGAAGCCCTCAGTGAGGAGCAATGCAAGTGCGCCGCCAGTGATAGTGGAGATGAAGCGAGTATCCCGGCGCAGGTGAGGCTCATTGTAGAGCTTGAGGCCTACGAGTCCGgAGAGACCAATGTTtaaCGaaG----------------------------------------------------------------------------------------------------------------------------------------------------------------------------------------------------------------------------------------------…	no hit below tool-cutoff	no hit below tool-cutoff	no hit below tool-cutoff	no hit below tool-cutoff	no hit below tool-cutoff	no hit below tool-cutoff	no hit below tool-cutoff	no hit below tool-cutoff
contig20356	0.019639	1.73096				302.318	233.602	349.851	73.1287	104.765	111	CCGGGGGATTCAGCGTTATATAACTAGACTACCCTTTCACTCACCTATATCGCAATAATATACTACACCCTCTCATggACTTtCCAGTTGAGATCCTACGTGAcatttttg------------------------------------------------------------------------------------------------------------------------------------------------------------------------------------------------------------------------------------------------------------------------------------------------…	no hit below tool-cutoff	no hit below tool-cutoff	no hit below tool-cutoff	no hit below tool-cutoff	no hit below tool-cutoff	no hit below tool-cutoff	no hit below tool-cutoff	no hit below tool-cutoff
contig20360	0.025684	1.50125				363.806	449.562	552.089	176.289	145.272	165	TCAATGCTTCTGCCACTTTCTaGTAaCAAAaTAAaaCCAAAaaTTAAAaaGAAaaaCTTAAaaCTCCGAaaTGTGTTGCATGTCGCCTCTCCTCCTACACTTTCTGGTATtCCATATGTGACAGACGCTTTCCCTATCATCTCTCAATCCTTTCTGTTtCTAACC------------------------------------------------------------------------------------------------------------------------------------------------------------------------------------------------------------------------------------------…	no hit below tool-cutoff	no hit below tool-cutoff	no hit below tool-cutoff	no hit below tool-cutoff	no hit below tool-cutoff	no hit below tool-cutoff	no hit below tool-cutoff	no hit below tool-cutoff
contig20520	0.0311385	1.67066				2425.43	3758.34	2701.54	837.238	1023.4	126	TATTATCTTTGTACATGTACATTTTCCTCCTCCTCATCCTCATTTGCACTACTTTTCGCccTATCATTCCTTGCGCCATTTTACCATATCTCCGGTGTTTATATGTTCTTTATACTTGaCCTAATa---------------------------------------------------------------------------------------------------------------------------------------------------------------------------------------------------------------------------------------------------------------------------------…	no hit below tool-cutoff	no hit below tool-cutoff	no hit below tool-cutoff	no hit below tool-cutoff	no hit below tool-cutoff	no hit below tool-cutoff	no hit below tool-cutoff	no hit below tool-cutoff
contig20528	0.000591663	1.03532				74019.7	80636.7	75819	37498.9	37468.4	453	CTGCCGCATCTTCggCAGCTtCCTCTTCCAGCTCATCcTCGAGCTCCTCTTCCGCTGCTGGTCGCGTGgCCTTTGATACTCCCGTCAAGGCGCTCACTGCCATTGCCCTTGTGGCCGTCTCTGCCGGCGCCATGCTGCTCTAGATGATGGATGTGACAAATTTCCTCTGAACGATTTCTGATGAACTGTTTACTTTTTTACGAACTTGCCTTTTACGATACGTCCCGATGTTGTATACTTTTTTtCATTATATTACGTAGTTCTTCCAATACTTTCTTGGTTGGTGGTTTGAaCTATGGAATCTGCGACATCTACTAGTAACATGTTACCTTTTGTCGTGTCTTGTTTTATACCCGCTTTTTCTTGCCTTCGTTGTACTTGCTCGTGTACATGCTGATA…	no hit below tool-cutoff	no hit below tool-cutoff	no hit below tool-cutoff	no hit below tool-cutoff	no hit below tool-cutoff	no hit below tool-cutoff	no hit below tool-cutoff	no hit below tool-cutoff
contig20650	0.0278532	3.45809				1215.52	2229.3	1637.82	233.967	74.3583	230	TTTACTTATGATTAACCAATATGCTATCAGTCACTTCTCTTGGTCTTTCTAACAACCATGTCTTTATGCAAGTTATGTAATACTGATGTTCATGTAGCTAACTATATGCGCTTGAATGGGACTACATCTATTTATTACCTGTTTCTATCCACCATGCTCAACAAAAGATCATACCTGTATTTCTTCTAGTCGAAGCAACACCACTGTtGTATAAAAGATGTAGTATTACa-------------------------------------------------------------------------------------------------------------------------------------------------------------------------…	no hit below tool-cutoff	no hit below tool-cutoff	no hit below tool-cutoff	no hit below tool-cutoff	no hit below tool-cutoff	no hit below tool-cutoff	no hit below tool-cutoff	no hit below tool-cutoff
contig20728	0.0124218	1.5571				19940	18098.8	17539.9	3531.35	9060.27	676	ATTTtGTATCCggATTGTGTTGAaCCCATACCTTATGGTCTTCTCTTaCTAAAAAAAAaCAAAGAATCGTATGCGATCTGGACAATTATGGACTTCTGCTGTTTTACTTTTTCTTTCTTTCTTTCTTTCTTCTCACCCGCACCCCcAAACGCACACGCATTTTCTTCTTTAAACAATTTCTTATTTTATCGCACCTGTTCCTGTTTTCTTTCTTTTTTTtCTTTTTtGGGGATTATGCACCTCGCTCTATTCCGGAGGCTCCTTAGGATTCTGAAACGAACAAGAAAGGAAAGGGATAAAAGCTCTCTTGTACATGCACACTCCAACACACATACCAGGGTACGGATTAATTATTAACGTCTCTTCCTCATACCATCATCCTTTTCTATCCTTGTCGTT…	no hit below tool-cutoff	no hit below tool-cutoff	no hit below tool-cutoff	no hit below tool-cutoff	no hit below tool-cutoff	no hit below tool-cutoff	no hit below tool-cutoff	no hit below tool-cutoff
contig20766	0.0106434	1.15934				60730.9	54530.1	63031.5	32940.1	20276.3	176	CCGGGGGCTCAAGCGGACGTTGtATGCCAAAGTCGCCAAAGGTGAGGCCGCCGCGACAGAGAAGAAAGATCAGGCGAAGGCTGGTTGGTTCAGCTGGCTCGGCTGGGGCAAGTCGCAGGCCAAGGAGACCAAGCAGGATGCCGCTGCTGATGTTGCACAGGCAGCAGAGAATGTCA-------------------------------------------------------------------------------------------------------------------------------------------------------------------------------------------------------------------------------…	no hit below tool-cutoff	no hit below tool-cutoff	no hit below tool-cutoff	no hit below tool-cutoff	no hit below tool-cutoff	no hit below tool-cutoff	no hit below tool-cutoff	no hit below tool-cutoff
contig20791	0.00254311	1.68962				1048.71	1096.93	1228.9	408.246	289.176	154	cccAAGCCGGACCCTGCTCTCCTTACGACGCCCGCTGATGTGTCCAaCCCGTCAGATATtCAACAGGACGAGAACGCCAAAGTGCATATCGTCCCCACTGACTACCAGCCTGCTAACCCCGAGCCAGAGGGGACTCCGTCATACTTGGTAGACC-----------------------------------------------------------------------------------------------------------------------------------------------------------------------------------------------------------------------------------------------------…	no hit below tool-cutoff	no hit below tool-cutoff	no hit below tool-cutoff	no hit below tool-cutoff	no hit below tool-cutoff	no hit below tool-cutoff	no hit below tool-cutoff	no hit below tool-cutoff
contig20832	0.0315878	1.27092				208.746	300.653	274.421	82.8283	133.713	468	AGCTCCGTTTGCTAGCGGTGCCATCATTGTGTTCTCCCAGTCTCTTGCACTCGATCCGTCATCTTCTCGCCTCTCCTTCACTTTCTTCTCTCTCCTCTGGCACTTAACTACGACCTCTTCTGTCCCCGTcTGCCCCccGTTTttCtGCTGGgTGGTAGccgtaccattggcagttccatGGATAGGCTTGCCATTCTGAGAAGGGCCTCTCGGAGCTCGAGGGGTATTAGTCGAGGGAGGGTTGCTCACCACCTCACTCCGCGGCTTTCCTTTGAaTCGCCAACTGGGAACCACTTCTTCTTCATCCTCTTCGCTGTTAGAGTCCTCTTCTTCTTCTTCTTCTTCTTCGTAGTCATCATCGTCGAAGCCTTCTTCAGTATTGGGAATTTCAGATTTGTG…	no hit below tool-cutoff	no hit below tool-cutoff	no hit below tool-cutoff	no hit below tool-cutoff	no hit below tool-cutoff	no hit below tool-cutoff	no hit below tool-cutoff	no hit below tool-cutoff
contig20891	0.0323837	1.1565				6892.03	9673.16	7146.12	3387.16	3704.09	109	tATCCTGGTGTGATGATGgTGgTGgTGgTAATGTGATAAAACCAGATATATGGCTATCCTTCGTATCGGGGTAATGGTAATTATCGATACCCACTTATCAGAACaGtta--------------------------------------------------------------------------------------------------------------------------------------------------------------------------------------------------------------------------------------------------------------------------------------------------…	no hit below tool-cutoff	no hit below tool-cutoff	no hit below tool-cutoff	no hit below tool-cutoff	no hit below tool-cutoff	no hit below tool-cutoff	no hit below tool-cutoff	no hit below tool-cutoff
contig20989	0.0139059	1.5351				8498.78	9379.69	11243.7	4209.18	2489.98	275	ccggctaccAACCTGCTAACCCCAAGCCAGAGGGGACTCCGTCATACTTGGCAGACGAAGATTTCGGTAGCAACGGTCACGCTGGATCGGACGAtAGCAAGAAGAGGAAAGCCAAGAAGCAGACCAGCAGGgCCTATCGCGAGGCTCAGGaCGGAAaGGgTaaTTTACCTCTGGGAGAGTCTCAAGTATTACCTCGTCCGACcTGGTGTGgCCGgTGGACTCGTtGGtCTCGTAAACATTGgTCTCTCCGGACTCGTAGGCCTCAAGCCCTACAA----------------------------------------------------------------------------------------------------------------------------…	no hit below tool-cutoff	no hit below tool-cutoff	no hit below tool-cutoff	no hit below tool-cutoff	no hit below tool-cutoff	no hit below tool-cutoff	no hit below tool-cutoff	no hit below tool-cutoff
contig21008	0.0100915	1.26957				2317.86	2779.01	3009.44	1027.06	1214.5	115	ttttCTTCTCTtGATATTTTTCTTGCCCCGTCCCTTTTTtAATTATTTACTTATAGTCATGGTTCTTTCGATCAATGCCCGATCGGGGGTTTCCTCAGTTGTGATGACGATGTAA--------------------------------------------------------------------------------------------------------------------------------------------------------------------------------------------------------------------------------------------------------------------------------------------…	no hit below tool-cutoff	no hit below tool-cutoff	no hit below tool-cutoff	no hit below tool-cutoff	no hit below tool-cutoff	no hit below tool-cutoff	no hit below tool-cutoff	no hit below tool-cutoff
contig21019	0.0345501	1.63755				2890.2	4576.94	3305.31	1268.65	1039.55	447	CTTTTTCGACTCCACCCAAGCCGAGAACCAGCCCTTTTTCGTGGACTTTTATCTCGTTGGCCTACGCAGGAACAACATCAACAATGCCAATGTGCTCATCAAGCGCAACTCATATGAATCTGACCAATCATTTTTGTATATTGACTACAAAATCCCCGACCTTCGCAGTTTTGGtAGCACCACTGACATGGTCGGTGTGGGCGTACATTACGTATAATTATAATGACGTACCTGGTCTTGATCTCTATGCGGGAAACAGCTTCCCGATCTACATTCAGGGCAGCTCGGAGTGGTGGGAGCCCTCCGATTAGAAGAATGGAAGACACACTGGTGGTGAGATGCAAGGAAAAGTTTCAGATAAAGAATTTTCTGTCTTTGGCAGCGATTGAAGTAACCTCA…	no hit below tool-cutoff	no hit below tool-cutoff	no hit below tool-cutoff	no hit below tool-cutoff	no hit below tool-cutoff	no hit below tool-cutoff	no hit below tool-cutoff	no hit below tool-cutoff
contig21052	0.00485113	1.34022				1262.09	1560.69	1423.97	589.611	528.587	134	ccGAaTTGgCACCATCCAGCCCTATGTCTGCCTCGTCAACACTGACGTCGAGCGACGACGACGTACTAACACCCGAATTTGAGGAGCCCTCATTTGCACCAGTCAAATCGGCTTCCAAGCCGATTCCcGTCCca-------------------------------------------------------------------------------------------------------------------------------------------------------------------------------------------------------------------------------------------------------------------------…	no hit below tool-cutoff	no hit below tool-cutoff	no hit below tool-cutoff	no hit below tool-cutoff	no hit below tool-cutoff	no hit below tool-cutoff	no hit below tool-cutoff	no hit below tool-cutoff
contig21115	0.0200132	1.54547				27941.6	37138.3	40187.9	9604.76	14437.2	444	TGCGCTCTGTAGCACCCGAGATCGTGGTGACGCGCAAGCGtAGCAAGGCCGCTGCCTGGCATGCTCGCCACCCCAACCCACACTCGTCGTCGAGTCCcACACCcACCACCACCACCACTACCACCACCACCATCACCACTCCCGTGAGCTCTCACATTCAGGCTTCTCACCGCACCAACGGTCGCCGTGCCAGGTCTGCTGGCAAGCGGGACCATTCTCCCTCGAGTCAATCCGACAACTGGCGCAGCTCATAATTTATATATCCGGGCGTGTTTTGCTTCTATCACCTTACCACCCCTCAACCAACACGTTCCAATACCAAAGGATAACTTATTGTTGAATTAGAATTGTACGATATACCCCTTGGAACGGACTTTCATTGTATAACATCCCTATATA…	no hit below tool-cutoff	no hit below tool-cutoff	no hit below tool-cutoff	no hit below tool-cutoff	no hit below tool-cutoff	no hit below tool-cutoff	no hit below tool-cutoff	no hit below tool-cutoff
contig21206	0.00213369	1.17499				68.2518	61.0098	65.4947	31.9492	25.554	334	tGATTCATCGAAAAAAGACATGAaTAAAAGGAAGGAGATATAAAGAAAAAGGCAGAATAAGAAAAaGTAAGGGAGTTGGATATATGCGCGGCCCTGCGCTCAGGTTCTCCATGATATTTCTGTTCAATGAACGACGTTCGAAAAATTGATAGTGATCaGTGCTATCATTGCCCTCGTGATAACCCCATCTTGAaGTCGAGGGTAGCATCTCCATCTTGTCAAAAGCCACCCAGGCAGCTAGCCTCAAGCTCGTTGTCGGTAGCACCCAAATTGTCGTGGCAGAGAAGCtACCAGAGCTGATTGAAGTGGAGCAGAATGCGTTCCTACGTCGTCG-----------------------------------------------------------------…	no hit below tool-cutoff	no hit below tool-cutoff	no hit below tool-cutoff	no hit below tool-cutoff	no hit below tool-cutoff	no hit below tool-cutoff	no hit below tool-cutoff	no hit below tool-cutoff
contig21274	0.0051275	1.08699				298.323	312.515	321.412	173.785	118.782	162	CCGGGggACggACTCAAACCAAGCATTCCACTATCTCACGCTCATATCATGTCACCACGAAACCGGACCAAATCCAATGGCTCAActACCAGCGTGACTGGTAACcGCTCAAGTTTGCCGCCAGGCCGCGACAAGAAGGCGATgcatcctgttgacccacca---------------------------------------------------------------------------------------------------------------------------------------------------------------------------------------------------------------------------------------------…	no hit below tool-cutoff	no hit below tool-cutoff	no hit below tool-cutoff	no hit below tool-cutoff	no hit below tool-cutoff	no hit below tool-cutoff	no hit below tool-cutoff	no hit below tool-cutoff
contig21289	0.00401272	2.61798				4077.92	5287.23	4412.81	602.107	894.14	151	CCGGGGgCAACGCAGTAGATTTCCCcACCTGgTGGGGAAaTCCGGCAACTTTGTCTGTCGATCGCTGTATGAGTACTTCTATTGACAATTGATGCATACGGTTATCACTATGTAGTATGTAGAACATCATGTTTGAGGTTTGAATTGaaaa--------------------------------------------------------------------------------------------------------------------------------------------------------------------------------------------------------------------------------------------------------…	no hit below tool-cutoff	no hit below tool-cutoff	no hit below tool-cutoff	no hit below tool-cutoff	no hit below tool-cutoff	no hit below tool-cutoff	no hit below tool-cutoff	no hit below tool-cutoff
contig21400	0.013379	1.14099				25261.5	19263.2	21297	9735.51	10162.3	109	GGTTGCTGGGATCTTGAACGGgCTGCAGAGCGACAAGACGTATACGGACTCGGATGTGTTGGTGTATTCGCCGCTGACGGCgAAaTGAGGTgTTGGGTAAaGTAAGTAA--------------------------------------------------------------------------------------------------------------------------------------------------------------------------------------------------------------------------------------------------------------------------------------------------…	no hit below tool-cutoff	no hit below tool-cutoff	no hit below tool-cutoff	no hit below tool-cutoff	no hit below tool-cutoff	no hit below tool-cutoff	no hit below tool-cutoff	no hit below tool-cutoff
contig21408	0.026589	2.18891				46.5021	38.3461	62.6713	13.2472	8.32187	94	ttACGGTCTGCTCAGAGTCTGTGGGAACAGCTGCAATTTCAGACTATATACAGCAGCAAGACCAAATACAAaTtGCCAATCATGaCCTCGGGTg-----------------------------------------------------------------------------------------------------------------------------------------------------------------------------------------------------------------------------------------------------------------------------------------------------------------…	no hit below tool-cutoff	no hit below tool-cutoff	no hit below tool-cutoff	no hit below tool-cutoff	no hit below tool-cutoff	no hit below tool-cutoff	no hit below tool-cutoff	no hit below tool-cutoff
contig21481	0.0358097	2.66894				2913.2	5512.59	4215.82	499.347	825.853	199	CTGCcACcGTCcAAAaGCTATCGGACACATTTACTAGATTATATGACCACAGGGCACTAATGTTACATCTGAATGAAAGGAGCGATGTACCATATATTATTCTTACCTTTTGTATACACCTATATCATCCATCCGTACTAGTAATCGCGACACACATCCATAGTCATACCATTTCTCTTCTTGTACaacAAACTtCAGC--------------------------------------------------------------------------------------------------------------------------------------------------------------------------------------------------------…	no hit below tool-cutoff	no hit below tool-cutoff	no hit below tool-cutoff	no hit below tool-cutoff	no hit below tool-cutoff	no hit below tool-cutoff	no hit below tool-cutoff	no hit below tool-cutoff
contig21624	0.0218532	1.78025				26090.6	32248.3	21022.7	8793.68	6609.55	132	CCcATCTCGCCGAGTATGTCGACGCACTCGTGGATGAGGTCGTGGCGAGGGGCCCTGGCGCGCTGGCGAAGGGGATCAGGGAGGAGGATCTCAAGCTGGTGGCAGCGTACGTGAAGAGCAGGTTAGGAAGCC---------------------------------------------------------------------------------------------------------------------------------------------------------------------------------------------------------------------------------------------------------------------------…	no hit below tool-cutoff	no hit below tool-cutoff	no hit below tool-cutoff	no hit below tool-cutoff	no hit below tool-cutoff	no hit below tool-cutoff	no hit below tool-cutoff	no hit below tool-cutoff
contig21636	0.0355295	1.47365				111.836	121.989	164.524	61.7732	33.8492	103	cTGCAATCAAGGATGATCACGAGGAGATGTATGAATACTACGATAACTACAAGAAGGCTACAGGAGACGCTGCTGCGCttAAGGtCCGCTGGgCACGCcAGtc--------------------------------------------------------------------------------------------------------------------------------------------------------------------------------------------------------------------------------------------------------------------------------------------------------…	no hit below tool-cutoff	no hit below tool-cutoff	no hit below tool-cutoff	no hit below tool-cutoff	no hit below tool-cutoff	no hit below tool-cutoff	no hit below tool-cutoff	no hit below tool-cutoff
contig21674	0.0171367	1.22716				53.2078	54.5307	68.5233	21.0709	29.1235	289	gggATAAaGAAACAACTTTAAAGGCAGGTGATCATGAAGCAGGCTAAAGGGGTAAGCCGATATCGCTGGTAGTTGCATTGAAAACAAAATCCAAAGAAGTGAAAGGCACAACAGAACCGGTGCAAGCTAGCATCACCAAGGGTACCAAGGGGAAACAAGCACATCTACCAAACAGCTGGAGATGCAAAAGCAAACATTTTGCCCTTGAGTTGCTTCGGCGACTGGGGTGCCGAAGATGCCAGCGCTGATTCAGCcTTTCGTCGCATAGCCCAATACGGTAAAGACTCGa--------------------------------------------------------------------------------------------------------------…	no hit below tool-cutoff	no hit below tool-cutoff	no hit below tool-cutoff	no hit below tool-cutoff	no hit below tool-cutoff	no hit below tool-cutoff	no hit below tool-cutoff	no hit below tool-cutoff
contig21730	0.0424239	4.24332				29642.7	51113.6	26637.2	1047.43	2732.81	223	cGGCCGCTTTCAATCAAACGGTTATACAGCCACAGTCAACTGAGGGATCTATAATCCAAATATCCCCTGTAACAGAGAAATACTATAGCATTGATGCTACCGAAAATAACGCTAATCTCTATACCGTAACCGACTCAAGTTCTTCCCTTGTTTGGGCCCTCGCATCTTCAGATGCATCTTCTACCACACAGATTGCACTTGGCGCTGCCGATGGTTCAAGTgg--------------------------------------------------------------------------------------------------------------------------------------------------------------------------------…	no hit below tool-cutoff	no hit below tool-cutoff	no hit below tool-cutoff	no hit below tool-cutoff	no hit below tool-cutoff	no hit below tool-cutoff	no hit below tool-cutoff	no hit below tool-cutoff
contig21747	0.0209664	1.13248				28990.1	27528.5	32500.9	17660.2	9409.44	260	TGATCACGAGGCGCCTCTATTCCCGCGTCCGTCCATTCAGAACTCCCACTACCGTTCCGTTTTATCcTGCTGTTAGTGCTACcAACATCTTTAGGCTGATTCCACACCAGCCATTATTTTATGGCTTAATACTCCTTATTTTCCCTGCATGCTTCTTTTATTTTATTCTCTTCATTTCCATCTCCATTTGTCGAGCCTTGAAaCTTACCTAAATGTTTTTAATCTTGTACTACAaTGTAAAATCAAACATGTGTTTCtag-------------------------------------------------------------------------------------------------------------------------------------------…	no hit below tool-cutoff	no hit below tool-cutoff	no hit below tool-cutoff	no hit below tool-cutoff	no hit below tool-cutoff	no hit below tool-cutoff	no hit below tool-cutoff	no hit below tool-cutoff
contig21759	0.0122531	1.86193				468.565	673.769	581.508	152.998	163.163	155	CTACAGGAACCCCGCTACTAGATGATGAATGACAACTGAAAACGAATCTACTCCACTTGAATCTTTCCTCTTTTCTTTATCCCTCCCTTTTTGCTACTTTTCGAAATGATATCATGAGAAATAACTTCTGCTGGAACTCCTTTtCTGTACTGTAA----------------------------------------------------------------------------------------------------------------------------------------------------------------------------------------------------------------------------------------------------…	no hit below tool-cutoff	no hit below tool-cutoff	no hit below tool-cutoff	no hit below tool-cutoff	no hit below tool-cutoff	no hit below tool-cutoff	no hit below tool-cutoff	no hit below tool-cutoff
contig21801	0.0131188	1.41576				2246.92	2660.54	3090.08	980.973	1017.41	182	caGAGTAGCTTCGAAGAAGACAACGTAACCATAGTACACATATTTCTTTTTTCTTGATCACTTACTCTCCGCCTTGTTAACATATTCATTCCTACCCCCACACTATTTGTTTGTATCCCTAATCTGTTCACTAATAAACGCTCCTTTtACTCTaagAAaaaaATACACGGTTGCCGAGGataaaaaaaaaaaaaAAAAAAaaaaaaAAAAAAAAaaaa-------------------------------------------------------------------------------------------------------------------------------------------------------------------------------------…	no hit below tool-cutoff	no hit below tool-cutoff	no hit below tool-cutoff	no hit below tool-cutoff	no hit below tool-cutoff	no hit below tool-cutoff	no hit below tool-cutoff	no hit below tool-cutoff
Unigenes down-regulated in EPSmax13 compared to EPSmin17
Target-ID	p-value	Log2Fold	Functional Categories			EPSmax13 Sample A	EPSmax13 Sample B	EPSmax13 Sample C	EPSmin17 Sample A	EPSmin17 Sample C	Length in bp	sequence	EValue Blast2n vs nt	Description Blast2n vs nt	EValue Blast2x vs KOG	Description Blast2x vs KOG	EValue Blast2x vs nr	Description Blast2x vs nr	EValue TBlast2x vs NT	Description TBlast2x vs NT	EC Numbers
contig00504	0.00343358	-1.01891	01 METABOLISM	01.05 C-compound and carbohydrate metabolism	01.05.01 C-compound and carbohydrate utilization	562.939	650.543	654.86	1348.7	1175.29	131	tCCTAGAAGAGCAAAACAGGATTGATATTGTCGTTAATAATGCTGGTaTGATGGTGCCAGGACCTGCGATAGACCTCACAATtGAAGAGGCACAGCAAACATtCAATACAAACTTCTTccTCTATTCTGCG----------------------------------------------------------------------------------------------------------------------------------------------------------------------------------------------------------------------------------------------------------------------------…	no hit below tool-cutoff	no hit below tool-cutoff	no hit below tool-cutoff	no hit below tool-cutoff	no hit below tool-cutoff	no hit below tool-cutoff	no hit below tool-cutoff	no hit below tool-cutoff
contig01252	0.0154944	-1.16671	01 METABOLISM	01.06 lipid, fatty acid and isoprenoid metabolism		14.6244	27.3109	17.6505	44.012	45.1674	164	aGGAGCTGGGCAACTCCAGAAAGACTTGACAAGATGTAAGGAATAGGTGGGCGGAACAACCAAGAGAGTCTGCGTCCATTGGGTGTTGATGCAATTTCAGAAaTaGTAGGGAaGAGAAGGAACATTGCGGCGGCTTGAGTTGATCTTGCCTTCATTACTTGTGt-------------------------------------------------------------------------------------------------------------------------------------------------------------------------------------------------------------------------------------------…	no hit below tool-cutoff	no hit below tool-cutoff	no hit below tool-cutoff	no hit below tool-cutoff	no hit below tool-cutoff	no hit below tool-cutoff	9e-11	Laccaria bicolor S238N-H82 hypothetical protein pa
contig01486	0.0225122	-1.01274	01 METABOLISM	01.20 secondary metabolism	01.20.05 biosynthesis of acetic acid derivatives	6921.98	4225.76	4661.21	9827.92	11437.7	165	ttCCGTGAAACATAGCTTGGAGCGCCTtCAAGTTGAttACATTGATCTCCTGCAATGCCACCGATTCGATCCCAATACACCAATTGAaGAAACGATGCAAGCTTTGCATGATGTGGTCAAGGCTGGATATGTTCGCTATATCGGAATGTCTTCTTGCTGGGCATA------------------------------------------------------------------------------------------------------------------------------------------------------------------------------------------------------------------------------------------…	no hit below tool-cutoff	no hit below tool-cutoff	4.9e-10	KOG: Voltage-gated shaker-like K+ channel, subunit	1.1e-18	hypothetical protein CNBK0580 [Cryptococcus neofor	1e-27	Coprinopsis cinerea okayama7#130 hypothetical prot
contig01603	0.0323694	-1.06042	01 METABOLISM	01.02 nitrogen, sulfur and selenium metabolism		221.948	130.284	199.104	435.509	331.045	100	CaaTCGCGCGAATTACATAATGGTCGCGGTTTTTtCGTCCTGCGTACTATCCCAGTTGAGAAATAtACACGTGAAGAGAATGTGATCGTCTATGCTGGTg-----------------------------------------------------------------------------------------------------------------------------------------------------------------------------------------------------------------------------------------------------------------------------------------------------------…	no hit below tool-cutoff	no hit below tool-cutoff	no hit below tool-cutoff	no hit below tool-cutoff	5.5e-07	unnamed protein product [Aspergillus oryzae]	8e-09	Aspergillus clavatus NRRL 1 taurine catabolism dioxigenase
contig02350	0.0433675	-2.34464	01 METABOLISM	01.05 C-compound and carbohydrate metabolism	01.05.01 C-compound and carbohydrate utilization	6.32592	16.57	7.01998	35.5087	65.7935	99	ATGTCGTGAAGGTGTtGCTCCAAGTAGAGCCCTCATTGTTGATAGCAACAAAGCCGAGGGATCCACGGCCGAAAGCAATTTGCTGTGAGCTCGGGGAGa------------------------------------------------------------------------------------------------------------------------------------------------------------------------------------------------------------------------------------------------------------------------------------------------------------…	no hit below tool-cutoff	no hit below tool-cutoff	no hit below tool-cutoff	no hit below tool-cutoff	no hit below tool-cutoff	no hit below tool-cutoff	no hit below tool-cutoff	no hit below tool-cutoff
contig02650	0.0304584	-1.06535	01 METABOLISM	01.02 nitrogen, sulfur and selenium metabolism	01.02.02 nitrogen metabolism	5238.8	3177.71	6117.24	11179.9	9096.45	161	ttCCGCGCTTTCCCATCGACAATAACTGGTGGAACATCTACGTGGCTCGTGAGTCAAGGACAGTCTCCATGAGACCCGATTCACATGGCACCACTCGTGCGATGTTGACTTtCaTgcccTGCAGTGATGCTCAGACAAAGgCCTGGAAAGAGgCaTCCagg----------------------------------------------------------------------------------------------------------------------------------------------------------------------------------------------------------------------------------------------…	no hit below tool-cutoff	no hit below tool-cutoff	no hit below tool-cutoff	no hit below tool-cutoff	1.5e-07	hypothetical protein UM00210.1 [Ustilago maydis 52	1e-15	Phaeosphaeria nodorum SN15 hypothetical protein p
contig02822	0.0343012	-1.38493	01 METABOLISM	01.06 lipid, fatty acid and isoprenoid metabolism		23.5744	11.1561	12.8537	35.0501	47.7969	184	cGATGGTTGGATtCTTCTTGGATGCTATCAAGAGTGGAGCAAaTTCaaTGGACCATATTCATGACCCCAAaTATATTAACGTCAAAGACGGCTTTAACTCTCGCAGGCGTTAGATCAGTCGCTGCAACGGTACAAGATTGGCCTGCATTGTTAACAAGAaTATCCAaCGTCCCTCCGGTAAGTt-----------------------------------------------------------------------------------------------------------------------------------------------------------------------------------------------------------------------…	no hit below tool-cutoff	no hit below tool-cutoff	3.8e-07	KOG: 1-Acyl dihydroxyacetone phosphate reductase a	3.5e-06	hypothetical protein DEHA0F19305g [Debaryomyces ha	7e-08	Gibberella zeae PH-1 hypothetical protein partial	1.1.1.57
contig02823	0.0201668	-1.30421	01 METABOLISM	01.02 nitrogen and sulfur metabolism	01.02.03 sulfur metabolism	34.8339	72.0786	39.0996	114.374	126.008	91	CCTTGCGAGAGCGCTCATGGGgTGCGATTGGCGACGCAATGACGGCGGCACCTGCaCGCGTAAGCTCAGCAGCGACAAAGGCAATACGTTg--------------------------------------------------------------------------------------------------------------------------------------------------------------------------------------------------------------------------------------------------------------------------------------------------------------------…	no hit below tool-cutoff	no hit below tool-cutoff	no hit below tool-cutoff	no hit below tool-cutoff	1.2e-06	sulfate adenylyltransferase [Aspergillus terreus]	2e-08	Aspergillus terreus NIH2624 sulfate adenylyltransf
contig03614	0.000724568	-2.47334	01 METABOLISM	01.05 C-compound and carbohydrate metabolism	01.05.01 C-compound and carbohydrate utilization	880.75	551.266	1000.82	4756.41	4250.36	105	tGGCCGTGGTaTTCTCTCTGAGTCtCAGGGACCAGTCTGGCTCGTTGGAACAGCGTCGGAACACCACGTCCTCTACCAGTACAACCTCGTTAATGCAAaGAACCA------------------------------------------------------------------------------------------------------------------------------------------------------------------------------------------------------------------------------------------------------------------------------------------------------…	no hit below tool-cutoff	no hit below tool-cutoff	no hit below tool-cutoff	no hit below tool-cutoff	5.5e-10	exo-beta-1,3-glucanase [Lentinula edodes] >gi|7427	4e-12	Lentinula edodes exg2 mRNA for exo-beta-1,3-glucan
contig03619	0.0274512	-1.47797	01 METABOLISM	01.02 nitrogen, sulfur and selenium metabolism	01.02.02 nitrogen metabolism	63.656	59.4567	73.293	144.11	220.624	152	AGAAAaCTCTTGCACCTCGCCATTGCTCAAGATGACCTTGACGGCGTCATCGTTATTTGAGATGACCTCCTTGACAGTGGTGCCGAATAAGTAGTTGATGTTCGGATGGTCTTtCGTAGCCTCATAGAGGACCGCCGATAGGTCTGCACGaa-------------------------------------------------------------------------------------------------------------------------------------------------------------------------------------------------------------------------------------------------------…	no hit below tool-cutoff	no hit below tool-cutoff	no hit below tool-cutoff	no hit below tool-cutoff	3.3e-07	hypothetical protein UM00210.1 [Ustilago maydis 52	1e-08	Ustilago maydis 521 hypothetical protein (UM00210.
contig04586	0.019443	-1.11978	01 METABOLISM	01.07 metabolism of vitamins, cofactors, and prosthetic groups	01.07.01 biosynthesis of vitamins, cofactors, and prosthetic groups	560.947	317.557	618.835	1023.4	1145.89	100	TCCCGATTAACGGTGCAGGCATTGCTGGGCCCGCaCTGGCGTtGTTTttGgCAAAGACTGGCGCACGCATCACCGTCCTCGaGAaGAGCCCGTCTCTCCT-----------------------------------------------------------------------------------------------------------------------------------------------------------------------------------------------------------------------------------------------------------------------------------------------------------…	no hit below tool-cutoff	no hit below tool-cutoff	no hit below tool-cutoff	no hit below tool-cutoff	no hit below tool-cutoff	no hit below tool-cutoff	no hit below tool-cutoff	no hit below tool-cutoff
contig04589	0.00243422	-2.32997	01 METABOLISM	01.05 C-compound and carbohydrate metabolism	01.05.01 C-compound and carbohydrate utilization	2445.74	4441.9	2033.78	13869.6	16034.7	160	cACTGGTGCTAAGGGTACTGCGGCATCGACCGTCTCTGTATACTTCGAAGAATATGCCGAAACGACATATGGACAGAACATTTACATTACAGGTTCGATTTCTGAGCTCGGTAACTGGACTCCTGCCGATGGTGTGGCTCTTTCTTCTGCCGACTATCcg-----------------------------------------------------------------------------------------------------------------------------------------------------------------------------------------------------------------------------------------------…	no hit below tool-cutoff	no hit below tool-cutoff	no hit below tool-cutoff	no hit below tool-cutoff	4.0e-13	glucoamylase G2 [Corticium rolfsii]	4e-15	Corticium rolfsii mRNA for glucoamylase G2, comple
contig05257	0.0220867	-1.17133	01 METABOLISM	01.06 lipid, fatty acid and isoprenoid metabolism	01.06.05 fatty acid metabolism	24.988	13.4979	17.0773	37.7137	45.7122	113	cAGAGAAGTTCCAAACGTGTGGgCaGGTCAGTGTCGACGCCGTCTTCGCCCAAGAACTTGTGGTGCTCGATGTGGTAaCGTTTGAAGGTAACGGAAtAAGGAATGCCAATggg----------------------------------------------------------------------------------------------------------------------------------------------------------------------------------------------------------------------------------------------------------------------------------------------…	8.7e-05	Cryptococcus neoformans var. neoformans JEC21 fatt	1.3e-10	KOG: Fatty acid desaturase	2.4e-10	fatty acid desaturase, putative [Cryptococcus neof	4e-14	Coprinopsis cinerea okayama7#130 hypothetical prot
contig05516	0.00119361	-1.77972	01 METABOLISM	01.02 nitrogen and sulfur metabolism	01.02.01 nitrogen and sulfur utilization	343.443	217.949	232.465	890.559	926.627	108	aCGCCAATTCCACGTTCAATTTTGAGCGGTCAGAGTCGACGACaTaCGaaCTGTCTGGCACTCTGATGTCTCTTACGAACTCCAACCTCCGGGGTtGACAACattttt---------------------------------------------------------------------------------------------------------------------------------------------------------------------------------------------------------------------------------------------------------------------------------------------------…	no hit below tool-cutoff	no hit below tool-cutoff	no hit below tool-cutoff	no hit below tool-cutoff	no hit below tool-cutoff	no hit below tool-cutoff	no hit below tool-cutoff	no hit below tool-cutoff
contig05732	0.00734213	-1.01344	01 METABOLISM	01.05 C-compound and carbohydrate metabolism	01.05.01 C-compound and carbohydrate utilization	1857.31	1785.35	1744.03	3996.94	3252.51	365	GAaaGATAGCcGACAAGTtGAaCCCACTCCCGCGCAGGTCGTCCTCaGCTGGagTGTACAGCGAGGAGTAGCCGTCTTGCCCAAGAGCGAGAACGAGGGCAGGATGTTGGCAAACATCACGCTTGTTCAAATCTCGGAaGAAGAAATGGCCGTGCTTGACACATTCcACAAGGCGCCTGGAAAGCATCGCAGTTTGTTGGCATATCACCAggCTGGTGCAGGGGACGTTTTtGGATGGACATATGAAGAGATGGGATGGAACTTCCAGAAGGGAGGTATTATAGCCTAAAATTCAATGTGCACTCGTCAAACCCAAGAGAACTTGAATTGTCAATGTACGGGTaCTATAAGAATGGCACTACTGA----------------------------------…	no hit below tool-cutoff	no hit below tool-cutoff	8.7e-07	KOG: Aldo/keto reductase family proteins	2.5e-12	hypothetical protein UM01753.1 [Ustilago maydis 52	1e-24	Laccaria bicolor S238N-H82 aado/keto reductase par
contig05946	1.66464e-05	-1.83206	01 METABOLISM	01.20 secondary metabolism	01.20.50 catabolism of secondary metabolites	3933.93	3460.34	3708.67	13098.9	13255.6	114	CAGGCCAAGGCTCTACCGATCCcAATTTGCcACCGGCCCcGTCGTACAGCGCTTACCCTGGCCcGCAGGgACcTATGGgCTCGTtATCCACAATACGCACCCCcGcAGGGCCCg---------------------------------------------------------------------------------------------------------------------------------------------------------------------------------------------------------------------------------------------------------------------------------------------…	no hit below tool-cutoff	no hit below tool-cutoff	no hit below tool-cutoff	no hit below tool-cutoff	no hit below tool-cutoff	no hit below tool-cutoff	no hit below tool-cutoff	no hit below tool-cutoff
contig05979	0.00239347	-2.27763	01 METABOLISM	01.20 secondary metabolism	01.20.50 catabolism of secondary metabolites	198.463	129.364	231.784	990.062	818.905	102	ATATATGACCCGTTTGACCCAAACAAATACTTGTATGATATCGATAATACATTGACTGTTATTGCTCTGACCGACTGGTACCATTCTCCTGTCGTAGTTGGA---------------------------------------------------------------------------------------------------------------------------------------------------------------------------------------------------------------------------------------------------------------------------------------------------------…	no hit below tool-cutoff	no hit below tool-cutoff	no hit below tool-cutoff	no hit below tool-cutoff	6.0e-06	laccase 3 precursor [Coprinus cinereus]	1e-07	Coprinopsis cinerea okayama7#130 hypothetical prot
contig06479	0.0138287	-1.01986	01 METABOLISM	01.01 amino acid metabolism		14.941	13.1448	14.7717	32.6248	25.3108	90	CTCTGTGGAATATAGAATTGCACCTGCGCAATCTCTTCGACTAATTCTTCCTGCGTCACAGGCTCGAGCAACGGCATATACGTATGATCg---------------------------------------------------------------------------------------------------------------------------------------------------------------------------------------------------------------------------------------------------------------------------------------------------------------------…	no hit below tool-cutoff	no hit below tool-cutoff	9.4e-06	KOG: Isovaleryl-CoA dehydrogenase	1.4e-07	Isovaleryl-CoA dehydrogenase 2, mitochondrial prec	3e-10	Coprinopsis cinerea okayama7#130 hypothetical prot	1.3.99.10: Oxidoreductases.Acting on the CH-CH group of donors..With other acceptors.....isovaleryl-CoA dehydrogenase
contig06887	0.0484765	-1.57116	01 METABOLISM	01.05 C-compound and carbohydrate metabolism	01.05.01 C-compound and carbohydrate utilization	499.838	335.219	403.896	898.473	1555.84	132	CTGGTAACGAAGTATGGTGCGGACAAACAaCGGCTAATCCTCTCAATCAGTTTAATATGCCTGTACACTTCGATATATGTGAGGATACTGGAGGGgCTGCTAAATTCTTCCcATCAGgCcATGGCGCTTTGA---------------------------------------------------------------------------------------------------------------------------------------------------------------------------------------------------------------------------------------------------------------------------…	no hit below tool-cutoff	no hit below tool-cutoff	no hit below tool-cutoff	no hit below tool-cutoff	no hit below tool-cutoff	no hit below tool-cutoff	6e-18	Phanerochaete chrysosporium egv mRNA for endogluca
contig07006	0.00271908	-1.19452	01 METABOLISM	01.06 lipid, fatty acid and isoprenoid metabolism		51.6418	52.2488	37.0204	105.594	109.406	187	CGGACaGCatCTTCATTTGtcACATCCAGCTCcAAGgTATGGATCCCAGCGTCAGCCAGTTCGGTCAGAGCATCCAAGCGACGAGCAGTCGCAAATACCCGCAAGCCCGCTTTGTGGTATGTGAGGGCAAGAGCATGTCCTATTCCACCTGCGCTACACCCTGTAATCAGTGCAGTCTTCAAATTGG--------------------------------------------------------------------------------------------------------------------------------------------------------------------------------------------------------------------…	no hit below tool-cutoff	no hit below tool-cutoff	1.6e-13	KOG: 1-Acyl dihydroxyacetone phosphate reductase a	1.2e-12	hypothetical protein [Neurospora crassa OR74A] >gi	4e-16	Magnaporthe grisea 70-15 hypothetical protein (MGG	1.1.1.60
contig07276	0.00758735	-2.24916	01 METABOLISM	01.20 secondary metabolism	01.20.50 catabolism of secondary metabolites	702.729	751.051	1048.37	4589.82	3340.38	289	tCTTGAATGGCTCGCaGaaCGGaCaCAGAGCCTtCTGCCGAACGGATCTGTTTATACTCTACCTAGGAACAAAGTGATTGAaGTGGTGTTtAACCCGGGTGTGCTTGCCGGCGCTCCTCATCCCTTCCATTTGCACGGTCACGTATTTGATGTAGTGCGCAGTGCTGGCAGTACCACCTAcAACTATGTCAACCCCATtCGACGGGATACAGTCGATATAGGTGGTCAAGCGGGCGGtGACTTCACTACCATCCGCTTCACGACcAACAATCCTGGGCCATGgTtCCTa--------------------------------------------------------------------------------------------------------------…	4.1e-06	Spongipellis sp. FERM P-18171 mRNA for laccase 2 p	2.8e-10	KOG: Multicopper oxidases	8.9e-29	laccase [Trametes villosa] >gi|18281739|sp|Q99056|	1e-29	Laccaria bicolor S238N-H82 laccase, multicopper ox
contig07572	0.00680215	-1.06722	01 METABOLISM	01.01 amino acid metabolism		69.2598	50.1641	78.2041	136.025	140.047	100	AGTAATCCCATGTCGCCCATCTTCTCCCACAAGTCTGCGGGGAAaTTGTTAGTcttgtccacctccgcagCTCGAGGTGCGACTTCACGCTGGGCGAatt-----------------------------------------------------------------------------------------------------------------------------------------------------------------------------------------------------------------------------------------------------------------------------------------------------------…	no hit below tool-cutoff	no hit below tool-cutoff	no hit below tool-cutoff	no hit below tool-cutoff	4.2e-07	Acyl-CoA dehydrogenase, C-terminal:Acyl-CoA dehydr	1e-09	Coprinopsis cinerea okayama7#130 hypothetical prot
contig07901	0.0170252	-1.2707	01 METABOLISM	01.05 C-compound and carbohydrate metabolism		12.9765	21.52	14.3659	34.8232	43.7732	101	cGCGTGTAATGCCGCTTTCGTTGCGTTGTAGGCAGAGGCAAaTACGAGAGGAAtAACCGCGTCAATACTGCCTATCATCACAATAGTTGGATTCTTCTTgg----------------------------------------------------------------------------------------------------------------------------------------------------------------------------------------------------------------------------------------------------------------------------------------------------------…	no hit below tool-cutoff	no hit below tool-cutoff	no hit below tool-cutoff	no hit below tool-cutoff	no hit below tool-cutoff	no hit below tool-cutoff	no hit below tool-cutoff	no hit below tool-cutoff
contig08327	0.013923	-1.06869	01 METABOLISM	01.05 C-compound and carbohydrate metabolism	01.05.01 C-compound and carbohydrate utilization	45602.2	25877.4	35851.2	72608.5	77478.3	198	CcTACGTGACcAACACCcTTtGGCCtATCATCAAGCTCGACCTTGaCTATGTCAACTCGGACTGGAACCAGACCACGTTTGACCTCTGGGAAGAAGTTGACTCGTCTTCTTTCTTTACGACTGCCGTTCAGCACCGTGCTCTTGTTCAGGGCGCAGCCTTTGCTACCcTCATCGGCCAAACTTCGTCTGCTTCGACtt---------------------------------------------------------------------------------------------------------------------------------------------------------------------------------------------------------…	2e-106	Corticium rolfsii mRNA for glucoamylase G2, comple	no hit below tool-cutoff	no hit below tool-cutoff	7.2e-31	glucoamylase G2 [Corticium rolfsii]	4e-40	Corticium rolfsii mRNA for glucoamylase G2, comple
contig08555	0.03476	-2.79711	01 METABOLISM	01.20 secondary metabolism	01.20.05 biosynthesis of acetic acid derivatives	34.4542	22.1682	23.6765	243.719	128.357	145	TACCTTCGTCATGATAACTATCTCGTCTCGGGGAAGGCCCAGCTCTTTGATAGCTTTTCCAAGCATGATCTCGGATTTTCCATTTGAATATACATTAGCAGTATCAAAAGTTTGAATTCCTGCTTCGTATGCTTCTTTGACAttg--------------------------------------------------------------------------------------------------------------------------------------------------------------------------------------------------------------------------------------------------------------…	no hit below tool-cutoff	no hit below tool-cutoff	7.4e-11	KOG: Voltage-gated shaker-like K+ channel, subunit	3.1e-10	hypothetical protein CNBC3770 [Cryptococcus neofor	2e-17	Laccaria bicolor S238N-H82 hypothetical protein pa
contig08906	0.0159723	-1.07531	01 METABOLISM	01.03 nucleotide metabolism	01.03.01 purin nucleotide/nucleoside/nucleobase metabolism | exp | PMID	1781.57	2260.48	1779.67	4603.63	3574.62	218	cTTTGACGAGAAATCCCGCAATGAAAACATTCGTCGTATTGGAGAGGTCGCCAAACTGTTTGCAGACGCATCAGCAATCGCAATAACTTCGTTCATTTCCCCTTATCGTATCGATCGTCAAACTGCACGAGAAGTACATGAAAAAGGGAACCTGCCCTTCGTtGtAAGTCTTTATTGATGCGCCACTGGAAGTGGTAGAACAGCGTGATCCCAAAGGa-------------------------------------------------------------------------------------------------------------------------------------------------------------------------------------…	4.7e-05	Zebrafish DNA sequence from clone CH211-243K10 in	7.7e-20	KOG: Adenosine 5'-phosphosulfate kinase	2.5e-19	unnamed protein product [Kluyveromyces lactis] >gi	7e-28	Coprinopsis cinerea okayama7#130 hypothetical prot
contig08991	0.00336509	-2.23867	01 METABOLISM	01.20 secondary metabolism	01.20.50 catabolism of secondary metabolites	1946.64	2418.78	2654.89	12362.2	9726.54	253	ccATTGTGTTTGCTGAGGATCCTGCAAATgTtGCGTCAACGAATCCTGTTCCTAACTCTTGGAaGGAGCTTTGCCCGACATACTTGCCTTGGCAAGCAAATCATACGGCACAGGAtCCTCcaCCCACTAaGCGttctgtGTACGATtGGCCCATGCCTTAGAGACTACAACAGGTGTATCCCAGAACAGTTTATTCTTATGACTCTTATCTGAGCTCATGGATATACTTGCGAACTTGATTTAtACTGaCCct--------------------------------------------------------------------------------------------------------------------------------------------------…	no hit below tool-cutoff	no hit below tool-cutoff	no hit below tool-cutoff	no hit below tool-cutoff	2.3e-05	laccase [Coriolopsis gallica] >gi|12484399|gb|AAF7	2e-06	Coriolopsis gallica laccase (lcc1) mRNA, complete
contig09695	0.0267131	-1.01808	01 METABOLISM	01.05 C-compound and carbohydrate metabolism	01.05.01 C-compound and carbohydrate utilization	11.9736	16.4591	8.48121	26.0485	23.7908	106	cAACTTGACATTTACCGCCTCAATGCAGTCATGTAGATTGGCAAGACTTGTTGTCCCAATAATGGGTGCCGTCACGTAGTCTTTAGCAAGGACCCAGGCGATgCCa-----------------------------------------------------------------------------------------------------------------------------------------------------------------------------------------------------------------------------------------------------------------------------------------------------…	no hit below tool-cutoff	no hit below tool-cutoff	no hit below tool-cutoff	no hit below tool-cutoff	no hit below tool-cutoff	no hit below tool-cutoff	2e-06	Laccaria bicolor S238N-H82 hypothetical protein pa
contig09974	0.0328504	-1.52581	01 METABOLISM	01.20 secondary metabolism		21.8841	7.28242	13.8688	35.0622	47.551	100	ttGaGCCCGTAcATAGCATGGTGCAAGGATTTGTTAGCCAtcctgagtcatatgaGATTGACGTTAAaCCCcGTTTGGCTCAGGCCGTTGCGCTTATCCa-----------------------------------------------------------------------------------------------------------------------------------------------------------------------------------------------------------------------------------------------------------------------------------------------------------…	no hit below tool-cutoff	no hit below tool-cutoff	no hit below tool-cutoff	no hit below tool-cutoff	no hit below tool-cutoff	no hit below tool-cutoff	no hit below tool-cutoff	no hit below tool-cutoff
contig10472	0.0321291	-1.40316	01 METABOLISM	01.05 C-compound and carbohydrate metabolism	01.05.03 polysaccharide metabolism	75.4571	44.6616	60.4604	190.638	127.76	519	tGTTTGTCGGTTGATCACCCATGAAGGGCCATCCAATCATAGGTACGCCTTGAGTGAGCGCATCCATTGTACCCCCcGCTCCACCGTGAGTGACAAACCATCCGATACTCTCATGAGATAAGACCATCTGCTGCGGTGCCCAGGGGACTAGAAGGCCGTCTTTGGATCCCTCGAAGCGTTCGCGGATATTCTCCGGAACTTGTGCCAATGGCGAGCAATGAGACAAAATAAAGGGAATCTTCCTATCGGCAAGAGTTTCCAGCATTAGCCAGACACGATCCGGATTGGTGGGCCAGAAGAAAGTGCCGAAGCCGATGTAAATGACGCTACTTGGTCCATTGCGCTCTAATGTATCGTCAAGGAAGTCTTTGATCTTCTGACCAACTCCAGGTGGAGCAG…	no hit below tool-cutoff	no hit below tool-cutoff	2.6e-16	KOG: UDP-glucuronosyl and UDP-glucosyl transferase	5.1e-16	UDP-glucose-flavonoid-3-O-glucosyl transferase [Ci	1e-36	Phanerochaete chrysosporium glucosyl transferase-l
contig10487	0.035236	-1.31473	01 METABOLISM	01.05 C-compound and carbohydrate metabolism	01.05.01 C-compound and carbohydrate utilization	546.937	447.815	483.744	1489.93	961.966	113	TTCCAGACAAGGAAGGATGTCGTTGATGTCTGTAAACAAAaCAATATTGTTTTAGAGGCTTGGGCACCACTTGTCCGCGGGCTtCGGTTCCAACATCCTTCGATCGTTAAGCT----------------------------------------------------------------------------------------------------------------------------------------------------------------------------------------------------------------------------------------------------------------------------------------------…	no hit below tool-cutoff	no hit below tool-cutoff	no hit below tool-cutoff	no hit below tool-cutoff	1.1e-05	aldo-keto reductase, putative [Cryptococcus neofor	3e-07	Cryptococcus neoformans var. neoformans JEC21 aldo
contig11090	0.0133316	-1.16006	01 METABOLISM	01.01 amino acid metabolism		255.865	167.032	240.698	443.513	545.095	101	gggAGAGGATGGgCGATATGGGATTACTGGGTATCACCGTCAAATCTGAATACGGTGGACTTGATCTCGGATATTTCAATCACCTGCTTGCCATGGAAGAg----------------------------------------------------------------------------------------------------------------------------------------------------------------------------------------------------------------------------------------------------------------------------------------------------------…	no hit below tool-cutoff	no hit below tool-cutoff	4.2e-06	KOG: Isovaleryl-CoA dehydrogenase	9.3e-07	Isovaleryl-CoA dehydrogenase [Oceanospirillum sp.	1e-07	Coprinopsis cinerea okayama7#130 hypothetical prot	1.3.99.10: Oxidoreductases.Acting on the CH-CH group of donors..With other acceptors.....isovaleryl-CoA dehydrogenase
contig11152	0.0100001	-2.97675	01 METABOLISM	01.04 phosphate metabolism	01.04.99 other phosphate metabolism activities	1374.12	2277	1185.25	10213.8	15167.7	100	GGGAGAAGGTCGTCTGCGACGGTTCGTCGACGGAaTACGTTAGGATCTTGGTCAATGATGTGGTGCAGCCGCTGTACTTTTGCGATGCAAaCGAGTATGG-----------------------------------------------------------------------------------------------------------------------------------------------------------------------------------------------------------------------------------------------------------------------------------------------------------…	no hit below tool-cutoff	no hit below tool-cutoff	no hit below tool-cutoff	no hit below tool-cutoff	no hit below tool-cutoff	no hit below tool-cutoff	no hit below tool-cutoff	no hit below tool-cutoff
contig11162	0.00780135	-1.47264	01 METABOLISM	01.05 C-compound and carbohydrate metabolism		1104.68	874.033	1029.22	3138.09	2427.18	245	TCTCTGGGATAGGAAATGGATCCGGGACGGGtGCCGCTTCCGCACGTTTGTTtGCAAAGCAGGGATATAGCATTGCCCTCCTCGCTCGGGGCGCGGATtCACTAGGGATtCTCGCAGATGAAATCAAGCAGGCCGGTGGGGATGCAGAAGCATTtCCTTTGAAGGATTATACGCATGAATCTATATCCTTGGCCTTCCAGGCCATTCGGTCTAAGTGGCCTtCAGTtCcTTtGCGCGTAGCGCTA----------------------------------------------------------------------------------------------------------------------------------------------------------…	no hit below tool-cutoff	no hit below tool-cutoff	4.6e-05	KOG: Reductases with broad range of substrate spec	6.1e-06	COG1028: Dehydrogenases with different specificiti	3e-18	Laccaria bicolor S238N-H82 hypothetical protein pa
contig11266	6.28303e-06	-1.02772	01 METABOLISM	01.01 amino acid metabolism	01.01.01 amino acid biosynthesis	11.4369	11.0512	11.0701	22.7662	22.8459	177	tGCCAACCCGGACGATATCACTTCCCGCAGACAAAGCTGCCTCAAAGTCaCTCGACATGCCCATGCTCAAAATCAAGCGACCGTCGACGCCCCATTTtCCAGAGTGTTCCGCCAATGCTTGTTGCAACAGATCACGAGTATGTTtCAGAGTCTCAAAATCCAGATTTTTGCCGTCTt------------------------------------------------------------------------------------------------------------------------------------------------------------------------------------------------------------------------------…	no hit below tool-cutoff	no hit below tool-cutoff	no hit below tool-cutoff	no hit below tool-cutoff	5.1e-05	hypothetical protein Afu4g04300 [Aspergillus fumig	5e-11	Laccaria bicolor S238N-H82 hypothetical protein pa
contig11554	0.0322567	-1.04586	01 METABOLISM	01.05 C-compound and carbohydrate metabolism	01.05.01 C-compound and carbohydrate utilization	9.94878	11.1984	10.2512	17.7166	25.4999	129	TcGGCAGTTTCtCAACGGCAAGTATCTCTTGCATCCGCGACTCCTTCGATGTCGTGGTtACGACAACTATGCCATTTTGCGagatccatttagtgagaatctgattatctgtcactggtacgccatcgg------------------------------------------------------------------------------------------------------------------------------------------------------------------------------------------------------------------------------------------------------------------------------…	no hit below tool-cutoff	no hit below tool-cutoff	no hit below tool-cutoff	no hit below tool-cutoff	no hit below tool-cutoff	no hit below tool-cutoff	2e-07	Coprinopsis cinerea okayama7#130 hypothetical prot
contig11947	0.00384041	-1.27215	01 METABOLISM	01.05 C-compound and carbohydrate metabolism	01.05.01 C-compound and carbohydrate utilization	6146.72	4411.44	4266.7	12409.9	11460.1	481	CCcAGATGACTTTGAaGAAAGTGATTTCCGGAGGATGGTTTCTCGATATTCTGCTGAGAACTTCCCCAACATTCTCAAGCTCGCAGATGGCTTGAAGAAGATTGGCGAGAAACACAATGCTACAGCTGGCCAAGTCGCCCTCGCCTTCCTCCTTGAGCAGGGTGATGATATCATCCCCATCCCGGGCACTCGCAAGAGCAAGTACCTGAAAGAGAACTTGGGAGCTTTGAAGATCAAACTGACAGCTGAGGATCTGGCTGAAGTTCGTGCCACTGCCAAAGCAGCTGACGCAGCCAATGGCGAAAGATATCCTCCTGGTATGTCAGAAAACTTGTTTGCAGACACACCGGAGCTGTGAATGGTTCCTATTACCTCGCTTCATTGAGTATTACGGGTAGC…	no hit below tool-cutoff	no hit below tool-cutoff	3.2e-28	KOG: Voltage-gated shaker-like K+ channel, subunit	5.1e-27	SPAC1F7.12 [Schizosaccharomyces pombe] >gi|1911541	3e-38	Laccaria bicolor S238N-H82 hypothetical protein pa
contig13009	0.0130266	-1.18811	01 METABOLISM	01.01 amino acid metabolism	01.01.06.05 metabolism of methionine	452.069	335.686	340.034	754.674	958.464	100	aTCACTGCAATCGCTAGTGCTGGTGATAACATTGTGTCAACGTCTTACCTTTATGGTGGTACATACAACCAGTTCAAAGTGACATTCAaGAAGTTTGGGA-----------------------------------------------------------------------------------------------------------------------------------------------------------------------------------------------------------------------------------------------------------------------------------------------------------…	2.0e-08	Schizosaccharomyces pombe 972h- hypothetical prote	3.1e-09	KOG: Cystathionine beta-lyases/cystathionine gamma	8.4e-08	O-acetyl homoserine-O-acetyl serine sulfhydrylase,	1e-11	Laccaria bicolor S238N-H82 hypothetical protein pa	Cystathionine gamma-synthase, chloroplast precursor (EC 2.5.1.48)
contig13310	0.00933312	-1.32199	01 METABOLISM	01.05 C-compound and carbohydrate metabolism	0	3352.65	2017.66	1976.15	5867.87	6376.72	92	cGCCCCATCGACATGTTGAGTCAGGATACATGCATGTTCCATGACAACTTAGTTGTTTATGCAAGCTACGGAGgTGTCGTGCTAGCTCAGGA-------------------------------------------------------------------------------------------------------------------------------------------------------------------------------------------------------------------------------------------------------------------------------------------------------------------…	no hit below tool-cutoff	no hit below tool-cutoff	no hit below tool-cutoff	no hit below tool-cutoff	no hit below tool-cutoff	no hit below tool-cutoff	no hit below tool-cutoff	no hit below tool-cutoff
contig13586	0.0157285	-2.35726	01 METABOLISM	01.05 C-compound and carbohydrate metabolism	01.05.01 C-compound and carbohydrate utilization	14.7334	15.7301	22.5199	71.2579	109.732	162	cGATGCCTCCCAAACCAGAAaGCCAGATCatGATTtCATAGGAAGACGTGTTGGAAGCAACGGCGCCATTAGAGGTAGTGCCGATCCAGATATCGTACGATACATCGGCACGAATGtCCGACGACTGGtAAGCATACGtCCAATTCCATGAAGTTGGAGCgg---------------------------------------------------------------------------------------------------------------------------------------------------------------------------------------------------------------------------------------------…	no hit below tool-cutoff	no hit below tool-cutoff	no hit below tool-cutoff	no hit below tool-cutoff	1.5e-15	endoglucanase [Phanerochaete chrysosporium]	1e-18	Phanerochaete chrysosporium endoglucanase (cel12A)
contig13769	0.043618	-1.3879	01 METABOLISM	01.05 C-compound and carbohydrate metabolism	01.05.01 C-compound and carbohydrate utilization	4543.11	3412.1	3391.81	12247.1	7549.48	124	tttcttccctttggggaccatgttattcctctcccaggCTCCTCAAAAGCTAACCGAaCGCTAGAAAACATTCAaGGCGCTGAGATTGTGCTGACTCCAGAAGAAGCTGCAGAAaTCACCGAAG-----------------------------------------------------------------------------------------------------------------------------------------------------------------------------------------------------------------------------------------------------------------------------------…	no hit below tool-cutoff	no hit below tool-cutoff	no hit below tool-cutoff	no hit below tool-cutoff	no hit below tool-cutoff	no hit below tool-cutoff	no hit below tool-cutoff	no hit below tool-cutoff
contig13902	0.0120876	-1.04363	01 METABOLISM	01.05 C-compound and carbohydrate metabolism	01.05.01 C-compound and carbohydrate utilization	6816	5799.84	5498.37	13863.1	11030.7	265	CAGATGGCTTGAAGAGGGTTGGTGAGAAACACAACGCTACAGCTGGCCAAGTCGCCCTCGCCTTCCTCCTTGAACAGGGTGATGATATCATCCCTATCCCGGGCACTCGCAAGAGCAAGTACTTGAAAGAGAACTTGGGAGCTTTGAAGATCAAACTGACACCTGAGGATCTGGCTGAAGTTCGCGCCGCTGCCGATGCAGCTGACGCAGCCAATGGCGAAAGATATCCCCcTGgAAGTtCGgAGTTTTtGTTtGCGGACACACC--------------------------------------------------------------------------------------------------------------------------------------…	no hit below tool-cutoff	no hit below tool-cutoff	4.1e-17	KOG: Voltage-gated shaker-like K+ channel, subunit	1.1e-15	SPAC1F7.12 [Schizosaccharomyces pombe] >gi|1911541	8e-26	Laccaria bicolor S238N-H82 hypothetical protein pa
contig14300	0.00268884	-1.53273	01 METABOLISM	01.06 lipid, fatty acid and isoprenoid metabolism		870.063	901.989	856.353	2774.88	2295.01	442	ttCGTGTTGAACTGGCCCCTTTCGGGTGATGTtATTAcTATGATAACTGGAGGTGTCAAAAGCAACATCTCCAAGGCTACAACACTTCCTGAAAaCTCCATATATAAGCCTATGGAAAAACAATTtCAAGAGCGACGTGTCAAGGTTTCACAAAAGAACGCCATGGATACTTTTGAATACGCAAAGGTTGTCGTGTCCGAGAGTCTTAAAAGCCGTCCGCGTTATCAGGTGTGGGCTGGAAGCTACATCTGGACTGCTTGGATTGTGACTTCCTTGCTTCCCATGCGCcTCATGGGCTGGCTCTTCATGAGACGATTTGGTCTTTTGGATCTTGCGAaGATGATtAAaTCGCcTAAAAaGACAAACTAAATTGCGCCTCTCCATGAaGTCACATTGGCG…	no hit below tool-cutoff	no hit below tool-cutoff	1.1e-05	KOG: 1-Acyl dihydroxyacetone phosphate reductase a	1.3e-08	hypothetical protein AN5379.2 [Aspergillus nidulan	no hit below tool-cutoff	no hit below tool-cutoff	1.1.1.63
contig14634	0.00822485	-1.65808	01 METABOLISM	01.05 C-compound and carbohydrate metabolism	01.05.01 C-compound and carbohydrate utilization	31853	27041.4	24993.9	100680	75819	1137	aCACTGTTACATATACAACCCCGTCGATCGAGCACAAATCAGTGGCTCTCAAACAGGTCAACTCTATTACTTACATGTCGTCTATTCCTACATTTGAGCTTAACACAGGTGCAAAGATACCTGCAATAGGGCTGGGAGCTTGGGCTTCACCTGATGATCgggaaaaggcAGCAGACTGGTTTACGAACGCATTCAAGAATGGCTATAGGCACATTGATACTGCTtGGATATATGGAACGGAGGTTGCAACAGGTGAAGCCATCCGAGCGTCTGGAATTCTTCGCAGTGAAATATTCGTGACCACAAAATTACCTTGGCATCACTATGATCGTGTTGCAGAATCACTCGAAGAAAGCTTAAAAAACACTGGACTGGACTACGTTGATCTATATCTCGTAC…	no hit below tool-cutoff	no hit below tool-cutoff	1.1e-55	KOG: Aldo/keto reductase family proteins	3.4e-95	reductase AKOR2 [Pleurotus djamor]	2e-74	Pleurotus djamor PDSTE3.3 mating-type pheromone re
contig15153	0.00910049	-1.33307	01 METABOLISM	01.20 secondary metabolism	01.20.05 biosynthesis of acetic acid derivatives	59.7803	38.1927	45.2399	108.506	132.033	188	GCGATTATTAGGAAaCTGGCCAAAGGCAAACTTGGTAGCCAAAAAGACCTGATCGCGCTTGCCGGATCTCTTAAACCATTTTGACAAAAGATCTTCGCTATCTCCATAGATATCTGCAGAATCCCAGTAGTTGCATCCGCTCGCAAATACCTCATCCAAGAAGTTCAATCTCGTCTCATCGTCATCGa-------------------------------------------------------------------------------------------------------------------------------------------------------------------------------------------------------------------…	no hit below tool-cutoff	no hit below tool-cutoff	2.0e-08	KOG: Voltage-gated shaker-like K+ channel, subunit	5.3e-13	aldo-keto reductase AKR13 [Aspergillus fumigatus A	3e-18	Laccaria bicolor S238N-H82 hypothetical protein pa
contig15488	0.0042793	-1.50685	01 METABOLISM	01.05 C-compound and carbohydrate metabolism	01.05.01 C-compound and carbohydrate utilization	532.249	708.093	483.829	1769.92	1496.68	209	aaaaGGGTTATGTCGTTATTCCCAAATCCTCTCACAAGAATCGCATTCAGTCTAACCTGAATATATTTGATTTTGAGCTCGGAGATAATGAGATTTCCCATCTCGACGGACTGGaCGAAGGACTTGTCACCGATTGGGATCCAACACATTGCCCTTGATAGCATATCATTTGAATAGAACAACTGGAAAGCGAaCTTTGCATAAAAACa----------------------------------------------------------------------------------------------------------------------------------------------------------------------------------------------…	no hit below tool-cutoff	no hit below tool-cutoff	1.1e-06	KOG: Aldo/keto reductase family proteins	9.1e-10	aldo-keto reductase, putative [Cryptococcus neofor	6e-12	Cryptococcus neoformans var. neoformans B-3501A hy
contig15613	0.0116524	-1.67195	01 METABOLISM	01.20 secondary metabolism	01.20.05 biosynthesis of acetic acid derivatives	1079.31	771.105	637.039	2265.18	3018.91	116	aaaGTGCAGGGACGGAAAGGATTGTAAAaGCCATCgAAGAGATTGCAAACAACCGTGGTATAAGCATGGCACAAGTTGCCCTTGCTTGGATACTCTCCAAGGACTATGTCACGGCG-------------------------------------------------------------------------------------------------------------------------------------------------------------------------------------------------------------------------------------------------------------------------------------------…	no hit below tool-cutoff	no hit below tool-cutoff	no hit below tool-cutoff	no hit below tool-cutoff	6.2e-06	aryl-alcohol dehydrogenase, putative [Cryptococcus	2e-07	Cryptococcus neoformans var. neoformans JEC21 chro
contig15614	0.0143539	-2.07404	01 METABOLISM	01.20 secondary metabolism	01.20.05 biosynthesis of acetic acid derivatives	1245.41	917.794	657.102	3225.97	4690.91	198	CCTATAATTGGGACAACTAGTCTTGCTAATCTGAGGGATTGTATTGACGGCGTAAACGTCAAACTGACAGAAGAAGAAATCAGAGGCATTGAAGAGCACTACATACCACAGGACGTACTCGGATTAATGTAGTCTTAAGTTTTACTCATCGCGCTTAAGTCACTTGAGATTCTATCGTCATCTCAGATTACTGTtCgaaaaaaaaaAAAAAaaaaaaaAAAAAAAaaaaaCaTG---------------------------------------------------------------------------------------------------------------------------------------------------------------------…	no hit below tool-cutoff	no hit below tool-cutoff	no hit below tool-cutoff	no hit below tool-cutoff	1.9e-07	hypothetical protein CNBK0580 [Cryptococcus neofor	3e-09	Cryptococcus neoformans var. neoformans B-3501A hy
contig15658	0.014118	-1.26846	01 METABOLISM	01.01 amino acid metabolism	01.01.01 amino acid biosynthesis	768.124	521.88	582.965	1314.6	1693.44	315	ttCAAAGGCGATGCCATTCCCGAGTCCGTACTGGAGAAtGGGCGGGATTCGACCTTCCTTCATGGGTTGCTCGGCACGGTTCGGATGTCACTCGTCCAATTATTGATGCCGTCGTAGGTGCATTGAAGGCGGAAGGCGTCACTAAGATCCTTGCGGCGGGTTACTGCTTTGGGGGgCGCTACTCCTTTGATCTCGCATTCGAAGGTATTGTTAACGCAGTCTCTGTTTCCCATCCCTCGCTGCTGAAGATCCCGGATGACCTCGAGAAATACAAAACTACCGCAAAGGCGCCATTGCTGATCAACTCATGCAGCg------------------------------------------------------------------------------------…	no hit below tool-cutoff	no hit below tool-cutoff	5.0e-07	KOG: Predicted hydrolase related to dienelactone h	4.0e-10	hypothetical protein CHGG_02333 [Chaetomium globos	2e-29	Laccaria bicolor S238N-H82 dienelactone hydrolase
contig15661	0.00056234	-1.36505	01 METABOLISM	01.05 C-compound and carbohydrate metabolism	01.05.01 C-compound and carbohydrate utilization	24.7959	21.2691	20.772	55.3389	59.4356	148	tGCCATGGCGCTGACaGTTTTCTCGaTGGGgACAGTTTTATCTGCTCTGTGCATGTAATAGAGATCCACATAATCGATGCccAAACGGGACAACgacttattgattgcctgatggacGTACTCGGGGTCGCCATTGACTCGGCGACCA-----------------------------------------------------------------------------------------------------------------------------------------------------------------------------------------------------------------------------------------------------------…	no hit below tool-cutoff	no hit below tool-cutoff	5.9e-08	KOG: Voltage-gated shaker-like K+ channel, subunit	1.3e-11	regulatory protein, MerR:Aldo/keto reductase [Fran	9e-15	Coprinopsis cinerea okayama7#130 hypothetical prot
contig15791	0.0189415	-3.13771	01 METABOLISM	01.06 lipid, fatty-acid and isoprenoid metabolism	01.06.01 lipid, fatty-acid and isoprenoid biosynthesis	5043.75	5021.56	4548.68	31872.9	53875	529	cAAGCAATGGCGTAGGCTCTCAAAaCTCTACCTACAtCTCCTCcTCTGGCttAttGAAaTATCaTGGAGCACAAACTGGACGTGGTCAGAAAaCCAGAACGATGTCAAGTCGTATGCGAaTGTTGGGTCCAACGTTGCCAAGGGTATGAAGCTTAGCGCTATCACAGCCGCTCCAACTTCATGGAACTGGACGTATGCTTACCAGTCGTCGGACaTTCGTGCCGATgTGTCGTACGATATCTGGATCGGCACGACTtCTAATGGCGCCGTTGCCTCCAACGCGTCTTCCTATGAAGTTATGATTTGGCTTTCCGGCTTGGGAGGCATCGATCCTGTCGGCTCACAAATCACTACGGGAACCGAGATTGCTGGCCACAGCTGGAACCTCTGGAGTGGACC…	no hit below tool-cutoff	no hit below tool-cutoff	no hit below tool-cutoff	no hit below tool-cutoff	2.2e-56	endocellulase [Polyporus arcularius]	2e-57	Phanerochaete chrysosporium endoglucanase (cel12A)
contig15797	0.0306645	-1.00948	01 METABOLISM	01.01 amino acid metabolism		48592.4	65067.5	44622.3	91147.4	121287	311	cTCAaCATACCGCGAGGACCTTGCGAGGGAATTGAAGGAGATCGACGACCAGGAGATCTGGAGAGCCGGCAAGACCGTCAGATCCCTGCGCCCCGACTCTAAACCCGAGTAAATGCCTTCTCTCCAAAATGCGTAGCGCTGAAGGCAGAGGTGTTGATTGTTCAAGCACTCTGGATTAACGCTGGTGGATCAAAAGCGCCTGTTTGAGGTGCATGGTACATTAGAAGTTGGATCTTCCTATTTCCTTAATACACTTGTAGATTATTTTGTTGAAAaGTCTTCTGGTGATTCTACAACATTAACATGACCTaaaaaAAAAAAAAAAAAAAAAAaac----------------------------------------------------------------…	no hit below tool-cutoff	no hit below tool-cutoff	no hit below tool-cutoff	no hit below tool-cutoff	8.4e-08	acetohydroxyacid reductoisomerase [Filobasidiella	3e-11	Laccaria bicolor S238N-H82 hypothetical protein pa
contig15892	0.0114237	-1.06279	01 METABOLISM	01.01 amino acid metabolism		12171.3	14073.3	11324.8	23192.1	29128.7	94	TGTATGCTGCATGCTCGACTACTGCTCGTCGTGGTGCTCTTGACTGGGCACCCATCTTCGAGAAGACCAACCTGCCTATTTTCGAGCAGCTCTa-----------------------------------------------------------------------------------------------------------------------------------------------------------------------------------------------------------------------------------------------------------------------------------------------------------------…	no hit below tool-cutoff	no hit below tool-cutoff	no hit below tool-cutoff	no hit below tool-cutoff	2.7e-06	acetohydroxyacid reductoisomerase [Filobasidiella	5e-11	Coprinopsis cinerea okayama7#130 hypothetical prot
contig15903	0.0410922	-1.44105	01 METABOLISM	01.20 secondary metabolism	01.20.05 biosynthesis of acetic acid derivatives	164.809	37.3561	101.082	296.784	252.132	205	tGGATCGCGAGTCATCTTTCAAGCTCCTggATGCATTCTATGAAGCAGGAGGAAATTtCATCGATACTGCAAACGCTTACCAAGAAGAAACTAGCGAAATATTTATTGGTGATTGGATGGAGCAGCGAGGGAATCGTGATCAAATGGTCATCGCTACCAAGTACACTATGAACTTCAAGTTTAGTCTCTCTCAAGACACCTCAgg--------------------------------------------------------------------------------------------------------------------------------------------------------------------------------------------------…	no hit below tool-cutoff	no hit below tool-cutoff	2.4e-17	KOG: Voltage-gated shaker-like K+ channel, subunit	3.9e-21	Aryl-alcohol dehydrogenase [NADP+] (AAD) >gi|16925	3e-25	Phanerochaete chrysosporium aryl-alcohol dehydroge
contig16021	0.00490358	-1.33039	01 METABOLISM	01.05 C-compound and carbohydrate metabolism		16.3317	13.8973	12.1523	32.327	38.7241	263	cttttctttgccaataacgcccGTGGTCGTCATTtCAGACTCATAAACACCCGGGgCGATCGCATTtACCCGCACTTTCaCACCTTTGAGAATGAACTCGGTAGCCATCATCTTCGTAAGGTGAGAGACAGCGGCTTTGGAGCTGTTATAGCAGAAGTGGTCTTGTGATATTTTGACAATACCGCTGATACTTGAAaGATTGACGATCGATGCACTGTATCCCTCAAGCTCGCGAGAaCCTTTATCAAGGAGTCCCAAGAAGG----------------------------------------------------------------------------------------------------------------------------------------…	no hit below tool-cutoff	no hit below tool-cutoff	6.0e-08	KOG: Reductases with broad range of substrate spec	8.9e-21	unnamed protein product [Aspergillus oryzae]	3e-30	Coprinopsis cinerea okayama7#130 hypothetical prot
contig16036	0.00675956	-1.14307	01 METABOLISM	01.05 C-compound and carbohydrate metabolism	01.05.01 C-compound and carbohydrate utilization	61.7165	52.4776	46.0343	107.732	128.177	265	CTCTGTGCCGGCACAGATGATCATCCGGCCCTTTCCTGCGAACTGGAAGTTTCCCGAGGTGGATCCAATGTAGATTTTGCCCAGTAGCTTGCCCGATGGGTTATATACCATGACACCGTCACCTACACCAGTGTAGACATtCCCGTTCGTATCACAATGAATACCGTCGGGAaTTCCGGTTCCAACATAGGCGAATGTCTCGCGATCAGCGAGTGTGCCATCTTCGCTTACATTGTAGGAATAGATCGTCGCAGGTTTTGTGTaa--------------------------------------------------------------------------------------------------------------------------------------…	no hit below tool-cutoff	no hit below tool-cutoff	no hit below tool-cutoff	no hit below tool-cutoff	1.4e-29	probable lactonohydrolase [Neurospora crassa]	6e-35	Neurospora crassa OR74A hypothetical protein NCU01
contig16181	6.99485e-05	-1.30736	01 METABOLISM	01.05 C-compound and carbohydrate metabolism	01.05.03 polysaccharide metabolism	8773.97	8474.41	9022.78	22148.3	21197.1	394	ttCCACTACATCGGGAACGAAGCTCCTTTCGTTCGACTACTTTAACGGAGACTTCACAATGTACGATAGCACCCCCTGCGCGAACTGCAGAAATGCGAACGTGAGCGTGAACGGTGGTGAGGCGGTACAAGTGCAGATGCCtATCTCAGCCATGACTTGGGACATCCCTTACACAGGCTACCTTGTCTCGCTCTCTGGTTTCGTTGCCGGAGATACGAACAGAATCGAGTTTTCGAGCCCGGCGAACACATGGGCGCCGGATATGTGGCGAATCGGCATTCAAGAGTGAGGGAGTGAGCGGGAAGGAAGCAAGGAAGGCAGGAAGGAAGCAGCCTATGTTTGCGTTGTAACAGTATCAAGTGCAGATCATGATTGTATACACGTATACTTTTAA-----…	no hit below tool-cutoff	no hit below tool-cutoff	no hit below tool-cutoff	no hit below tool-cutoff	1.3e-08	hypothetical protein UM04503.1 [Ustilago maydis 52	no hit below tool-cutoff	no hit below tool-cutoff
contig16192	0.00408285	-2.41857	01 METABOLISM	01.05 C-compound and carbohydrate metabolism	01.05.02 sugar, glucoside, polyol and carboxylate metabolism	9843.06	5966.94	7893.5	36816.3	47669.6	699	TTCAaCTCTCGTCAGCGCATCTGGGTCTtCCATCTCGTGGAAGACGAGCTGGACATGGGCCAATGGTCCCAACAACGTCAAGTCATACGCTAATGTCGAGTCCAACAACGTTAAGGGTGTACAGCTAAGTAGCATTCAATCCGTTCCGACGTCATGGTCATGGGAATACGAGTACTCGTCATCGGGTATTCGTGCTGATGTCTCTTATGACATATGGCTTGGAACAACCTCTAATGGTGCACCGGCCTCGAGCGCTTCTTCCTACGAGATCATGATCTGGCTTTCTGGCCTTGGCGGTATACAACCTATTGGCTCACAGATCACCAGTGGCACACAAATCGGCGGTCACAGCTGGAATCTGTGGAGTGGACCGAATCAGAACTGGCATGTGTACTCTTT…	no hit below tool-cutoff	no hit below tool-cutoff	no hit below tool-cutoff	no hit below tool-cutoff	2.1e-69	endocellulase [Polyporus arcularius]	2e-69	Polyporus arcularius chromoplast cel3A gene for en
contig16393	0.0225933	-2.1896	01 METABOLISM	01.20 secondary metabolism	01.20.05 biosynthesis of acetic acid derivatives	140.047	58.4635	106.971	360.141	568.889	753	CTCGGCTAGGTAGTTCTGGTCTGAAAGTGTCTAGGATCATTTTGGGTACAATGTCGTATGGGTCTTCTGAGTGGTCAGATTGGGTTATTGAAAGTCAAGAGGAGATGAATCAGCATATCAAGGAGGCCTACGAAGCGGGCATTCAGACTTTTGACACCGCGAATGTATACTCGAATGGAAaGTCCGAAATCATGCTAGGAAACGCCATTAAAGAGCTGGGATTACCTAGAGATGAGATTGTGATTATGACCAAAGTTTTCTTTACAGTAGGACGCGAGAAAAAGTTTGTTCGTCAGCCCAGGGATGATGAGGGCTATATCAACCAAAACGGCCTCAGTCGTAAACACAtCTTCGACTCCGTGAAaCATAGCCTGGAGCGCTTGCAGATGGACTATATTG…	no hit below tool-cutoff	no hit below tool-cutoff	7.8e-65	KOG: Voltage-gated shaker-like K+ channel, subunit	5.1e-91	hypothetical protein CNBC3770 [Cryptococcus neofor	7e-114	Coprinopsis cinerea okayama7#130 hypothetical prot
contig16564	0.0170841	-1.14012	01 METABOLISM	01.05 C-compound and carbohydrate metabolism	01.05.01 C-compound and carbohydrate utilization	1221.3	1148.14	1185.05	2215.38	3007.34	215	aCCCGCCCTATAATTCGACTGTGCTGTTGAATAACTTCTTTGGGCGTCAGTTTAATTCGCCCAATGATGTTGCTGTAAACCCGCGCAaCAAGCAAaTTtATTtcACCGACCCTACTTATGGTCACAACCAGGGCTTCCGACCAGCCCCAGTACTCCCTGAACAAGCTTATCGATTTGACCCCcAGACAGGTTTGATCGGTGTTGCGGCTGATGGa----------------------------------------------------------------------------------------------------------------------------------------------------------------------------------------…	no hit below tool-cutoff	no hit below tool-cutoff	no hit below tool-cutoff	no hit below tool-cutoff	7.1e-23	hypothetical protein CHGG_06703 [Chaetomium globos	2e-27	Chaetomium globosum CBS 148.51 hypothetical protei
contig16598	0.000671593	-1.39314	01 METABOLISM	01.05 C-compound and carbohydrate metabolism	01.05.01 C-compound and carbohydrate utilization	6.35672	6.45749	6.46065	17.8218	15.9286	184	CGATGCCCTTTGACATCGAAAGATTCTATAGCTTCAGTGATTTCTGCAGCTTCCTCCGGACTCAGCACAATCTCAGCGCCTTGGATATTTtCTAGCGTCCGGCTAGCTTTCGAGGAGCCTGGAAGAGGAATGACATGCTCCCCGAGGGAAGAAACCCACGCAAGAGACAACTGCCCCGGGgTaa-----------------------------------------------------------------------------------------------------------------------------------------------------------------------------------------------------------------------…	no hit below tool-cutoff	no hit below tool-cutoff	6.1e-05	KOG: Voltage-gated shaker-like K+ channel, subunit	6.6e-05	Aldo/keto reductase [Anaeromyxobacter dehalogenans	3e-11	Coprinopsis cinerea okayama7#130 hypothetical prot
contig16614	0.0166253	-1.05916	01 METABOLISM	01.05 C-compound and carbohydrate metabolism	01.05.01 C-compound and carbohydrate utilization	19.4914	15.119	13.4636	29.7475	37.0343	187	tGAGCACCACgCTTGGCCATCTGTAAGAATGGTCcTtCGGCGTGCCAACCTAGCAGATTGGCGGAGGATGGTAATGACAGTGGGCGAAGAaGTTCCAAAaGTTTGgATAAAGTGACTTTtCTTGCGTAATAATAGTAGGAACCAACGACGTCACTCCAGTCTCTACTATCTTTCTGGAAACGAGCCT--------------------------------------------------------------------------------------------------------------------------------------------------------------------------------------------------------------------…	no hit below tool-cutoff	no hit below tool-cutoff	no hit below tool-cutoff	no hit below tool-cutoff	no hit below tool-cutoff	no hit below tool-cutoff	6e-13	Coprinopsis cinerea okayama7#130 hypothetical prot
contig17002	0.0160079	-1.46574	01 METABOLISM	01.20 secondary metabolism	01.20.05 biosynthesis of acetic acid derivatives	1661.68	1298.43	1902.43	5192.31	3761.38	440	tATCGTTATTATGACTAAAGTCTGCGGGCCCGTCGGAAaGACAGACGAGaTaGGTGAGACCGACCAAAGACATTGACCAGAGAGGTTACGTCAACCAATACGGACTCAGTCGCAAACATATTTtCGACTCAGTCAAGCATAGCCTGGAGCGACTCCAAGTTGATTATATCGATCTACTTCAATGCCATCGATATGACCCGGGTACACCAATTGAAGAAACAATGCAAGCGTTGCACGATGTCGTTAAAGCTGGATATGTGCGTTACATTGGGATGTCATCCTGCTGGGCGTACCAATTTCACGCAATGCAAAACTATGCTATCAATAATCATTTGACACCATTCATTTCGATGCAAAATCATTATTCACTTATATACCGTGAAGAGGAAAGAGAAATGT…	no hit below tool-cutoff	no hit below tool-cutoff	2.5e-31	KOG: Voltage-gated shaker-like K+ channel, subunit	7.8e-54	hypothetical protein CNBK0580 [Cryptococcus neofor	8e-68	Laccaria bicolor S238N-H82 hypothetical protein pa
contig17324	0.0276581	-1.75834	01 METABOLISM	01.20 secondary metabolism	01.20.05 biosynthesis of acetic acid derivatives	879.555	425.234	617.775	2624.01	1712.13	604	TCTTGAAGAGAGATCTGGAGAGAGACATTGTACCTATGTGCGTAGCTGAAGGTATGGCTATCGCGCCTTTCCGTGTAGTTGGTGGTGGGAAGCTACGAACGGATTCTGAAGAGGAGGAACGCAAGAAGAGCGGAGAAAATGGCCGTACAGGGTTTGGAGACTGGTTGAGGACCGAGACCGAAGTGAAGGTGTCCAGAGCGTTGgAAAAGTaGGCcAAAGAGgTGGGAGCGAAGAGCATTACAGCTGTGGCAATCGCGTATATCATGCAGAAAGTGCCATATGTTTtCCCGATCATTGGGGGAAGAAAAGTAGAGCACTTGCATGATAATATTGAAGCCCTGGAGATCTCGTTGACCAAGAGCCAGATTCGAGAGCTGGAGTCTGTTGTTCCATTTGATT…	no hit below tool-cutoff	no hit below tool-cutoff	3.3e-38	KOG: Voltage-gated shaker-like K+ channel, subunit	1.5e-53	Aryl-alcohol dehydrogenase [NADP+] (AAD) >gi|16925	1e-53	Coprinopsis cinerea okayama7#130 hypothetical prot
contig19502	0.00340738	-1.02728	01 METABOLISM	01.01 amino acid metabolism	01.01.06.05 metabolism of methionine	3310.76	3518.69	2565.47	6489.91	6275.75	128	tAAGACACTCGTCATCCATCCTGCCACCACGACACACGCGCAACTTACAGCTGAGGAGCAGGtCGCAAGCGGtCGTTTTTTtCTTTTtCTTCCTGATCTTATCCGAGTATCTGTGGGCATTGGACACA-------------------------------------------------------------------------------------------------------------------------------------------------------------------------------------------------------------------------------------------------------------------------------…	no hit below tool-cutoff	no hit below tool-cutoff	9.5e-06	KOG: Cystathionine beta-lyases/cystathionine gamma	9.4e-07	O-acetylhomoserine sulfhydrylase [Salinibacter rub	1e-07	Ostreococcus lucimarinus CCE9901 O-acetylserine su	Cystathionine gamma-synthase, chloroplast precursor (EC 2.5.1.48)
contig19827	0.0139254	-1.09219	01 METABOLISM	01.20 secondary metabolism	01.20.05 biosynthesis of acetic acid derivatives	2646.83	1662.2	2088.56	4164.07	4928.95	113	CAGATGGATATGTGAACCAGAACGGACTGAGCCGCAAGCATATCTTTGATTCCGTGAAaCATAGCTTGGAGCGTCTTCAGGTTGATTACATTGATCTCCTGCAATGCCACcGA----------------------------------------------------------------------------------------------------------------------------------------------------------------------------------------------------------------------------------------------------------------------------------------------…	no hit below tool-cutoff	no hit below tool-cutoff	4.3e-06	KOG: Voltage-gated shaker-like K+ channel, subunit	1.3e-08	hypothetical protein CNBC3770 [Cryptococcus neofor	5e-15	Coprinopsis cinerea okayama7#130 hypothetical prot
contig20127	0.00284988	-1.17639	01 METABOLISM	01.03 nucleotide metabolism	01.03.01 purin nucleotide/nucleoside/nucleobase metabolism | exp | PMID	8611.08	9928.85	6790.76	19010.6	19156.2	157	CTGCAAAGGATACGATCTTGCAAAATGGCGGATCTGGCGCAAACTACTTCTTGGTTCATGTAGCCACTCCGCTAGCACACTGCGAGAAGACTGATAGAAAGGGCTTCTATGCTAAAGCAAGACAAGGAGAGATCAAGGGCTTCACAGGTGTTgATGA--------------------------------------------------------------------------------------------------------------------------------------------------------------------------------------------------------------------------------------------------…	no hit below tool-cutoff	no hit below tool-cutoff	1.0e-04	KOG: Adenosine 5'-phosphosulfate kinase	2.1e-14	ATP sulfurylase [Aspergillus niger]	1e-20	Coprinopsis cinerea okayama7#130 hypothetical prot
contig20567	0.0252267	-1.09808	01 METABOLISM	01.05 C-compound and carbohydrate metabolism	01.05.01 C-compound and carbohydrate utilization	717.107	442.225	568.634	1072.02	1394.01	249	ATGAGCGCGAAAATCAAAAAGTCATGATCGTAATTTGGGAGCAACGAGTTGCTTAGGCTGGCTGATAGGCCAAGTACGGTAGCAGCCAAAATaaaCAGCCAGACATAGATTGCTAaTCTCGTATtCCcGAAAaGCTtCGAGTaGCCAATGTaTACTCGAATGGAAAATCCGAGATCATGCTCGGAAAAGCAATCAAAGAGCTTGGCcTtCCCCGGGACGAAATAGTTATCATGACgAAGgTaTtCTTTa------------------------------------------------------------------------------------------------------------------------------------------------------…	no hit below tool-cutoff	no hit below tool-cutoff	8.4e-07	KOG: Voltage-gated shaker-like K+ channel, subunit	7.9e-06	hypothetical protein [Neurospora crassa OR74A] >gi	1e-10	Laccaria bicolor S238N-H82 hypothetical protein pa
contig20970	0.00521258	-1.09011	01 METABOLISM	01.05 C-compound and carbohydrate metabolism	01.05.01 C-compound and carbohydrate utilization	2130.85	1561.6	1565.3	3578.61	3883.56	118	TAGCACTTCTTCGTGGCCAAGTCGACGAAAGAGAaGAGGGAGGGAGGGGAGGAGGAAGAGGGGCGACAGAGTTAAGTGGGgTGTGCGTGTGTGTGTATAGTACATATTtCGAACGTgg-----------------------------------------------------------------------------------------------------------------------------------------------------------------------------------------------------------------------------------------------------------------------------------------…	no hit below tool-cutoff	no hit below tool-cutoff	no hit below tool-cutoff	no hit below tool-cutoff	no hit below tool-cutoff	no hit below tool-cutoff	no hit below tool-cutoff	no hit below tool-cutoff
contig21038	0.0317532	-1.97601	01 METABOLISM	01.20 secondary metabolism	01.20.05 biosynthesis of acetic acid derivatives	1365.83	728.759	1019.05	5106.36	3059.75	186	ggTGGAAGAAAAGTGGAGCACTTGTATGACAATATTGCAGCCCTGGAGATCTCATTGACCAAGAGCCAGGTTCAAGAATTGGAATCTGTTGTTCCATTTGATTATGGATATCCATATGATCATACAGGTGGAaGCCAAGATTATAGCATGCTCTtCAAGGCTGTtGCGCACTTTGAAAaaTGGCcg---------------------------------------------------------------------------------------------------------------------------------------------------------------------------------------------------------------------…	no hit below tool-cutoff	no hit below tool-cutoff	2.0e-08	KOG: Voltage-gated shaker-like K+ channel, subunit	6.9e-13	Aryl-alcohol dehydrogenase [NADP+] (AAD) >gi|16925	9e-16	Phanerochaete chrysosporium aryl-alcohol dehydroge
contig21044	0.0208808	-2.79879	01 METABOLISM	01.20 secondary metabolism	01.20.05 biosynthesis of acetic acid derivatives	988.554	810.55	835.052	7677.88	4542.09	141	CCGGGGCTTGGAATCACCTtGAaCAAGGAGCAAATTAACGAGCTTGAGTCGGTCATACCGTTCGAACTTGGGTTCCCTTACAACTGGTTTGGCCATGCCATGGTGGATATAACCAAGTTTATCAGACGATTGGCAAATTTG------------------------------------------------------------------------------------------------------------------------------------------------------------------------------------------------------------------------------------------------------------------…	no hit below tool-cutoff	no hit below tool-cutoff	no hit below tool-cutoff	no hit below tool-cutoff	no hit below tool-cutoff	no hit below tool-cutoff	no hit below tool-cutoff	no hit below tool-cutoff
contig21186	0.000623519	-1.56617	01 METABOLISM	01.06 lipid, fatty acid and isoprenoid metabolism		2797.1	2805.43	2124.05	7409.8	7843.41	749	ggCCCAGAGCCGTTTATCTTCCCGAATTCGTGGACTGGTTTTGTATGAGCCGGCACCAATCGTCATAGGGCTTCCGAGCCCGCCGAGGAACTGGACCCCACTTGTAGATACTACTATGCCAGAGGAGCTTAGAATCCCAATGTTTACTCATTGGGTCACTGGCTATTTTGATCATGGCGATCTCTCCACACGCGATCTCGAGCGGCTGAGCTATGTACTTCCTGTGACGAATTATGTTCCTAGCATTTtCAATATGTCCGCAGAAGAGAAGAGTTTGGTTGTCTCCGATGGACAGGAAGCTAGCATAGATATGCCTTTGATGGTGTTTTTTATCCCACAGCAGTTATTAGGCTTTCGGACAGCGGTTTTCGACACCTCTGTGAGGAAATTACTTCATCA…	no hit below tool-cutoff	no hit below tool-cutoff	no hit below tool-cutoff	no hit below tool-cutoff	no hit below tool-cutoff	no hit below tool-cutoff	8e-34	Coprinopsis cinerea okayama7#130 hypothetical prot
contig21548	0.0179272	-1.17834	01 METABOLISM	01.20 secondary metabolism	01.20.05 biosynthesis of acetic acid derivatives	5068.67	2963.49	3153.21	7782.57	9093.69	227	tCGTGAAGAAGAGAGGGAAATGTATCCCACACTCAAGATGTTTGGTGTAGGATCAATTCCTTGGTCTCCCTTGGCTCGAGGACTTCTTACTAGACCTCTCACTGACAAGGAAAAAaCAAAGCGTGGTGTGAGCGACATCTTCATCAACTCGTACGGGAATGCTGCGGGGACAGAAAAGATTGTTCAGACGGTTGAAGAAATAGCAAAGAATCGTGGCATTTCCATGG----------------------------------------------------------------------------------------------------------------------------------------------------------------------------…	no hit below tool-cutoff	no hit below tool-cutoff	4.2e-14	KOG: Voltage-gated shaker-like K+ channel, subunit	1.2e-14	hypothetical protein CNBC3770 [Cryptococcus neofor	3e-21	Coprinopsis cinerea okayama7#130 hypothetical prot
contig21586	0.00615997	-2.39068	01 METABOLISM	01.05 C-compound and carbohydrate metabolism	01.05.01 C-compound and carbohydrate utilization	248.978	104.07	182.776	809.071	1064.19	136	ccATCCTCGCATCTTCACTCTTCACCGGTGCTCTCGCGCAGACTTTACTAACCGGACAGTACTCGTGTGCGTCGGCAGGCAACTACGAGCTCTGCCAAAACTTGTGGGgAGAATCCGCTGGCACGGGCGGACAAAA-----------------------------------------------------------------------------------------------------------------------------------------------------------------------------------------------------------------------------------------------------------------------…	no hit below tool-cutoff	no hit below tool-cutoff	no hit below tool-cutoff	no hit below tool-cutoff	4.6e-06	endocellulase [Polyporus arcularius]	8e-07	Phanerochaete chrysosporium endoglucanase (cel12A)
contig21669	0.0124583	-1.74888	01 METABOLISM	01.06 lipid, fatty acid and isoprenoid metabolism		8447.51	9180.11	10089.8	25694.1	36410.7	239	tCAaCAATGAGAaGGACCCCGTGCCGATCTTGCCAGGCATGTttcTCGGCTTTGTCCATCCCGCCGGtGAAGTGCACATCGAGAGCTCGGGCGAATGGGCCAATTGCCCAGGCCAGGACAACCCAAGCACGCAGTGCATCGTAGGAGACGTTCCTTACATTTGGGATGGCAATACCACCAACCATCTCGGTCCTTACAACGGTATTGAAATGGGATGTTCACGTAACTAGGAGCTggAT----------------------------------------------------------------------------------------------------------------------------------------------------------------…	no hit below tool-cutoff	no hit below tool-cutoff	no hit below tool-cutoff	no hit below tool-cutoff	no hit below tool-cutoff	no hit below tool-cutoff	5e-38	Antrodia cinnamomea lipase mRNA, complete cds
contig21863	0.013353	-1.82067	01 METABOLISM	01.05 C-compound and carbohydrate metabolism	01.05.01 C-compound and carbohydrate utilization	32.7436	19.246	17.0812	93.5253	69.1346	162	aTATTTCACCTTgCCGgCTTTGACGAGTTCTGCCATGGCGCCGACAGTTTTCTCGATGGGGACAGTTTTATCCGCTCTGTGCATGTAATAGAGATCCACATAATCGATGCCCAAGCGGGACAATGACTTGTTGATTGCCTGATGAaCGTACTCGGGATCGCC---------------------------------------------------------------------------------------------------------------------------------------------------------------------------------------------------------------------------------------------…	no hit below tool-cutoff	no hit below tool-cutoff	1.4e-12	KOG: Voltage-gated shaker-like K+ channel, subunit	6.6e-16	Aldo/keto reductase [Arthrobacter sp. FB24] >gi|66	2e-19	Arthrobacter sp. FB24, complete genome
contig10428	0.00478378	-1.2346	01 METABOLISM	01.20 secondary metabolism		6.53338	8.0595	6.31256	17.7724	15.0236	125	CTACGCCCGAATCCAAAGGAAaTATGAGCCGGATCTTCGACCTTGTTTAGTTTACGCAACTGCCCCGTGgCTTGGTCTAGGAATCGCTCGGGTTTAAATGTGAACGGATCCGGAAAGACTTTTGG----------------------------------------------------------------------------------------------------------------------------------------------------------------------------------------------------------------------------------------------------------------------------------…	no hit below tool-cutoff	no hit below tool-cutoff	no hit below tool-cutoff	no hit below tool-cutoff	3.0e-05	low nitrogen upregulated cytochrome P450 monooxygenase	no hit below tool-cutoff	no hit below tool-cutoff
contig18970	0.0173052	-1.04448	01 METABOLISM	01.01 amino acid metabolism		40187.9	46289.2	35421	73013.1	94606.8	181	CCGGGGgCACCGAGACTCGCAAGAGCTTGGAATACAACGGCCGCTCAACATACCGCGAGGACCTCGCCAGGGAGTTGAAGGAGATCGACGACCAGGAGATCTGGAGAGCTGGCAAGACCGTCAGATCCCTGCGCCCCGACTCTAAGCCTGAGTAAATGCCTTCTCTCGAAAATGCGTAGCG--------------------------------------------------------------------------------------------------------------------------------------------------------------------------------------------------------------------------…	no hit below tool-cutoff	no hit below tool-cutoff	no hit below tool-cutoff	no hit below tool-cutoff	1.8e-13	ketol-acid reductoisomerase, putative [Cryptococcu	8e-21	Laccaria bicolor S238N-H82 hypothetical protein partail
contig14421	0.0464284	-1.08239	02 ENERGY	02.13 respiration	02.13.03 aerobic respiration	21.3742	9.29852	18.1341	30.4198	38.4803	269	cTtCGGTCTGTGGGTAGACTTtCATCGTGAATTGAGTCACTATGCCATAGTTATTGAAGCCGCCCTTCAAGGCGAAGAATAGATCTTCGTTGTCTGCTGTCACATGTGTATACGTCCCGTTTGGAAGCACGAGATCAAAGGCGACAACATTATCCGCAGTTAGACCATATTGGTTAGATTTCCAGCTTAGTCCTCCACCAAGCGTGAAGCCGGCTACGCCGACGCCAGTGACCCGCCCACCTACCACATTCACGGGTATGGCTCCAAAG----------------------------------------------------------------------------------------------------------------------------------…	no hit below tool-cutoff	no hit below tool-cutoff	no hit below tool-cutoff	no hit below tool-cutoff	2.6e-12	hypothetical protein [Neurospora crassa OR74A] >gi	1e-17	Sclerotinia sclerotiorum 1980 hypothetical protein (SS1G_08645)
contig15618	0.046535	-1.46968	02 ENERGY	02.13 respiration	02.13.03 aerobic respiration	20.4281	10.8647	16.6102	54.7441	33.7044	149	CGGGCGGCCAGGCGGTGGGGgTGGTGGAGACGGTCAaGTATGTGGGGAGgAAGGCCTCGATTTCGTACGAGATGAATGAGCCGCCAAGGAACTGGaGCCGACTACCCcAGTACGATGTTTCATTTTGAATCGCTGTGAGAAGTGATTCC----------------------------------------------------------------------------------------------------------------------------------------------------------------------------------------------------------------------------------------------------------…	no hit below tool-cutoff	no hit below tool-cutoff	no hit below tool-cutoff	no hit below tool-cutoff	no hit below tool-cutoff	no hit below tool-cutoff	1e-05	Coprinopsis cinerea okayama7#130 hypothetical protein (CC1G_01443)
contig20371	0.0054205	-1.02785	02 ENERGY	02.45 energy conversion and regeneration	0	10066.1	13098.9	11091.7	24846.5	21719.3	389	tCTTGGgCAGGGGgCCAACCAGGCCTTCGAGGATATCTAtCATCTCGTCCGATGCCTTCTTAAATACAACCCAACAGGCGAATCTCCCTCTACCGAGGTTTTGGCTCtAGGTCTTTGAAGAGTACGAAAGCATTCGCATCGAGCGGGCCACTACGCTTGTTCAGGGCGCGAGGAAGCAAGGAGAAATCCGTGTTGTTAGCGGCGTGGATGCTTGCAAAGCTCGAAATCAGCAACTTCGGGACTTGAGCACACAAGCAGGTCAAGAGAAGCTAAACCAGGGGTATTCGTATACGATAGGCGGACCGTTTACAGGTGACCCAGAGATTTAAGATTGTCAAaTTTTATGCGAGGGTCGTCTGGGAaTACACCTAGCTACGGTTCATATACaa----------…	no hit below tool-cutoff	no hit below tool-cutoff	no hit below tool-cutoff	no hit below tool-cutoff	6.1e-05	hypothetical protein MG04240.4 [Magnaporthe grisea	no hit below tool-cutoff	no hit below tool-cutoff
contig07836	0.00948439	-1.17285	10 CELL CYCLE AND DNA PROCESSING	10.03 cell cycle	10.03.01 mitotic cell cycle and cell cycle control	79.5344	113.111	67.6195	202.334	188.855	126	taGTTtGCGCcAGACCCGCCACTTTGCAAGATTGTATCCTTTGCAGCCTTGCGAGAGCGCTCGTGGGGTGCAATTGGCGACGCGATGACGGCGGCACCCGCACGCGtGAGTtCAGCAGCGaCgAAT---------------------------------------------------------------------------------------------------------------------------------------------------------------------------------------------------------------------------------------------------------------------------------…	no hit below tool-cutoff	no hit below tool-cutoff	no hit below tool-cutoff	no hit below tool-cutoff	5.0e-08	hypothetical protein UM05103.1 [Ustilago maydis 52	1e-12	Coprinopsis cinerea okayama7#130 hypothetical prot
contig16254	0.0155702	-1.16018	10 CELL CYCLE AND DNA PROCESSING	10.03 cell cycle	10.03.01 mitotic cell cycle and cell cycle control	67.8043	63.6264	48.9228	116.983	151.727	242	cAAGAGCACGAaGCCTTGCTTCTGGCGTGGCGGGTAGCTTtCaCGCAGTGTTTtCACAACAGCGTCGTAGCTGAACCAATCAGGGATAGCAGCACCCGACTTGAGGCGCCTCCGCAGCTCCGTGccGGAAATATCCAGGGTCTCAaCACCCTtGGgTACcTCATCAACAGGCTGATATTCGTCCGTAGACGGCAAGTACGtCATTtGCTGGAAGGgTACCATCTCGATGGCGAGCTCcTCTg-------------------------------------------------------------------------------------------------------------------------------------------------------------…	no hit below tool-cutoff	no hit below tool-cutoff	2.0e-24	KOG: ATP sulfurylase (sulfate adenylyltransferase)	1.3e-32	hypothetical protein UM05103.1 [Ustilago maydis 52	2e-41	Coprinopsis cinerea okayama7#130 hypothetical prot
contig16506	0.00628988	-1.51379	10 CELL CYCLE AND DNA PROCESSING	10.03 cell cycle	10.03.01 mitotic cell cycle and cell cycle control	5451.96	5563.46	4639.08	13081.4	16720.5	102	CGGACACtACAACTCCGGAAaGGATGTTATTGCcAAGGCACTtCAGgTTtCCcTGAaTGAGCAAGGCGGACGCAGCGTCTCTCTGCCCCTTGGCGAGACAGT---------------------------------------------------------------------------------------------------------------------------------------------------------------------------------------------------------------------------------------------------------------------------------------------------------…	no hit below tool-cutoff	no hit below tool-cutoff	no hit below tool-cutoff	no hit below tool-cutoff	1.2e-06	hypothetical protein [Yarrowia lipolytica] >gi|496	8e-08	Yarrowia lipolytica CLIB122, YALI0B08184g partial
contig21467	0.0234415	-1.36048	10 CELL CYCLE AND DNA PROCESSING	10.03 cell cycle	10.03.01 mitotic cell cycle and cell cycle control	35.9335	60.2383	22.0265	100.173	102.16	196	gAGTTGGCAGGGGATCATCTCGCAGAGCAAGAAGCGAGAATTCGAGAGCTCCTGCTGGATAAGTTCCTATTCTCTGCTCAATCACTGTCCTTGCTTTAGCCAACCATCCTtCCCCcGAGGGATCGTATCGGCCATGGTTAATAGCAAAttCCTttCAGtCCGtCCAATtCATACACGACACCATCAACCGGTAGAt-----------------------------------------------------------------------------------------------------------------------------------------------------------------------------------------------------------…	no hit below tool-cutoff	no hit below tool-cutoff	no hit below tool-cutoff	no hit below tool-cutoff	1.0e-05	ubiquitin-specific protease, putative [Cryptococcu	4e-20	Coprinopsis cinerea okayama7#130 hypothetical prot
contig08585	0.000890639	-1.98247	10 CELLULAR COMMUNICATION/SIGNAL TRANSDUCTION MECHANISM	10.01 intracellular signalling	10.01.01 unspecified signal transduction	9.85124	9.61524	6.78674	36.5157	32.6474	145	tCGAACCCAACCAAGCGATCTTTGGTGACTCCATCCACGAACATaaCcACACAAGGAAGGACCTTGATTGATAGCTTCTCCACTAACcATGGGATATTttCCACGAACACGCGGATAAAACGTGTCGAAAaGTATTTtGGTGCaa--------------------------------------------------------------------------------------------------------------------------------------------------------------------------------------------------------------------------------------------------------------…	no hit below tool-cutoff	no hit below tool-cutoff	4.8e-10	KOG: ATP binding protein	5.8e-09	AGL129Wp [Ashbya gossypii ATCC 10895] >gi|45200968	1e-20	Coprinopsis cinerea okayama7#130 hypothetical prot
contig08235	0.00188627	-1.62016	11 TRANSCRIPTION	11.01 rRNA transcription	11.01.04 rRNA processing	13.8973	18.319	12.9353	49.079	43.4541	107	aCGCATTCGTTTgACTCGTAACAAATGCCCAGCTTCTTGCAGGAGATTTTtGAAGTACCTTGCCTCTTGATCTTCCACcAACGTCCAAGCGTCGCCTTCACGCCCAg----------------------------------------------------------------------------------------------------------------------------------------------------------------------------------------------------------------------------------------------------------------------------------------------------…	no hit below tool-cutoff	no hit below tool-cutoff	no hit below tool-cutoff	no hit below tool-cutoff	2.4e-05	ATP-dependent RNA helicase, putative [Cryptococcus	3e-09	Coprinopsis cinerea okayama7#130 hypothetical prot
contig20493	0.00482958	-1.20673	11 TRANSCRIPTION	11.05 mRNA transcription	11.05.01 mRNA synthesis	62.3393	61.6437	69.2598	163.06	134.295	251	AGAATGTAAACATAGCGAGTCTGTTATGGCAGCATAATACATAGATGATTGGGCGAAAaGGAAGAGaGAAGAAAAGAAAAGGGCCAAGCAGACTCAGCAGAGGAAGACAAAAaGAAGCAGAGCGAGTCGTCGTACGAGGACGAGGGATCTATGAGAATTTCCACCTGTTGTTGCATACTGTGCAGGTGACGAAGGTTGTCATAGGTTCATCAGCACTGCGAGTCTGTGCCTGgCGGTATCGgCATTTCCtc----------------------------------------------------------------------------------------------------------------------------------------------------…	2.3e-07	Botrytis cinerea strain T4 cDNA library	4.2e-09	KOG: Transcription elongation factor TFIIS/Cofacto	1.3e-08	hypothetical protein [Neurospora crassa OR74A] >gi	3e-14	Coprinopsis cinerea okayama7#130 hypothetical prot
contig04461	0.0145054	-1.64843	12 PROTEIN SYNTHESIS	12.01 ribosome biogenesis		18.9343	26.7412	15.231	73.3932	53.898	160	ttGCACGCGTCTGAGGCCAATGCCTcATGGAATggCATATTGAGGCAAAaTGCGAGGATCGCGCCAACGGCATGCGTGCTGATATGCGTGCGCCGAAaGgCAGGTACGACAACTATAGGgCCTATTtCCGTTGAGAGGTGCTGTAATGTCGtGTCAAaTa-----------------------------------------------------------------------------------------------------------------------------------------------------------------------------------------------------------------------------------------------…	no hit below tool-cutoff	no hit below tool-cutoff	no hit below tool-cutoff	no hit below tool-cutoff	no hit below tool-cutoff	no hit below tool-cutoff	5e-08	Coprinopsis cinerea okayama7#130 hypothetical prot
contig11925	0.0149716	-1.02098	12 PROTEIN SYNTHESIS	12.01 ribosome biogenesis		17.0898	17.5774	12.4202	28.6405	35.0622	114	GGAGTAAAATTTTtCGCTGTACTTGATTGGGAAAaGCACCGAGTTTAGCTTGCGAACCGTCCCGATATTGTTGGGaGTCAATGAGGCAAAAGAGACGCGCGATTTGGTAGACAT---------------------------------------------------------------------------------------------------------------------------------------------------------------------------------------------------------------------------------------------------------------------------------------------…	no hit below tool-cutoff	no hit below tool-cutoff	no hit below tool-cutoff	no hit below tool-cutoff	2.1e-06	hypothetical protein UM01031.1 [Ustilago maydis 52	4e-13	Laccaria bicolor S238N-H82 hypothetical protein pa
contig12673	0.0015143	-1.03842	12 PROTEIN SYNTHESIS	12.01 ribosome biogenesis		7.82783	7.41014	6.12065	14.5143	14.7325	226	ccGCGACGCTCTGAaGGCATGATACCGCGCGGACCAAGCACGCGACCGAGCTTGGGTGTGATAGCACGAATGAGTGCCGGTGTAGCAAGGACAATTGTGGGTCGAATACGACCATTTGCAACACTGTCCACAAGCTCAAGACCACCGtACGATATCCGCGCCTGCCTCTTTGGCATCGTCTGCGGCCTTACCcTCTGCAAaGACGACCACCTTGTCCTCCCCCTTG-----------------------------------------------------------------------------------------------------------------------------------------------------------------------------…	no hit below tool-cutoff	no hit below tool-cutoff	no hit below tool-cutoff	no hit below tool-cutoff	2.8e-06	ribosomal protein L1, putative [Cryptococcus neofo	6e-14	Coprinopsis cinerea okayama7#130 hypothetical prot
contig15738	0.000579096	-1.20126	12 PROTEIN SYNTHESIS	12.01 ribosome biogenesis		1801.51	1479.1	1518.55	3714.2	3642.58	194	CCCTGGGCAGAGGCCCGGTATGCACGGAACCCATCCAACAaggCTCTTTGCCATCATTGACAAGGCAACTGGGCGATTtGCGGGCGTTATTGGCATATTCGACACGACATCGCAACATCTCTCAACGGAAATAGGCCCcAtAGTTGTCGTACCTGCCTTTCGGCGCACGCATaTTaGCGCACACGCcGTTGGTg-------------------------------------------------------------------------------------------------------------------------------------------------------------------------------------------------------------…	no hit below tool-cutoff	no hit below tool-cutoff	no hit below tool-cutoff	no hit below tool-cutoff	no hit below tool-cutoff	no hit below tool-cutoff	6e-08	Coprinopsis cinerea okayama7#130 hypothetical prot
contig16150	0.000144978	-1.66995	12 PROTEIN SYNTHESIS	12.01 ribosome biogenesis		5445.25	5194.54	4942.02	17088.3	15966.2	388	aCCATACCCGCGTTtCAGAAGACGTATGTTAGTACACATGCGGTTGGAGTACTACTCAAGCATTGCCTTGAAATCCCATCGCAAGGAGGAATCGGAATGAGGCGTGTTCAGTGGCAGGCCCACCCGCTAAACGTTGCCTCTATACGCTTGGCCGAGCGTATGGGCTTCACACTCGAGGGAATCGTAAGGTGGAGCTTCGTACTCCCAGAGGGACGGGAAGGCGAACAGGCGCTAGAACCACGGGAAGGAGACCCAGTGGGTCGTCCAGGAAGACATAGCAAGTTGCTTTCCTTGTGCTGGGATGACTGGgAGtAAtGGTGGGAGGGAGAAAGTGCAGGCATTGCTAGACCGGAAGTAATGATGGTCTGTCATTACACATTCCCTTGGG-----------…	no hit below tool-cutoff	no hit below tool-cutoff	no hit below tool-cutoff	no hit below tool-cutoff	1.2e-17	acetyltransferase [Aspergillus fumigatus Af293] >g	5e-24	Coprinopsis cinerea okayama7#130 hypothetical prot
contig01879	0.00563181	-1.01478	14 PROTEIN FATE (folding, modification, destination)	14.01 protein folding and stabilization		743.589	867.004	703.527	1679.28	1437.98	93	cGCTGGAGTCACTTATAGTCTTGTAGTAGTCATGGACGGAgCTGTGTtGGTTGCTGCTCTGATAtGAaTCCACGTCATACTAGGAaGTTGAaG------------------------------------------------------------------------------------------------------------------------------------------------------------------------------------------------------------------------------------------------------------------------------------------------------------------…	no hit below tool-cutoff	no hit below tool-cutoff	no hit below tool-cutoff	no hit below tool-cutoff	no hit below tool-cutoff	no hit below tool-cutoff	no hit below tool-cutoff	no hit below tool-cutoff
contig14294	0.00211009	-1.60363	14 PROTEIN FATE (folding, modification, destination)	14.07 protein modification	06.07.99 other protein modifications	13.5298	10.1527	15.0446	41.7067	36.7563	280	TCCCATCCTCCGCTGAGAGCATCGACATAATCTTGgAAaTCGAAATAGTAGGGTGGACCCTTGCTATCCTTGTCAAGTCCTAGCGGCCACATGAGGGTGACCACGTAACCACCCGGTTTGACGAGGGTCCTCATTTGGGATCCCCACGCCAGACGAGGTCATGTGGCATAGAAACAAAAAaCGTGTAGTCATATGCAATATCAAAACGCTCGCTCTCGGTTGGGACCGTATATtCGAAAAAGTCTGCTTCGATCAAAGCAACACGAGAGCCATTGGGTGa-----------------------------------------------------------------------------------------------------------------------…	no hit below tool-cutoff	no hit below tool-cutoff	no hit below tool-cutoff	no hit below tool-cutoff	2.1e-07	At2g43940 [Arabidopsis thaliana] >gi|30689545|ref|	4e-08	Laccaria bicolor S238N-H82 hypothetical protein pa
contig14779	0.03115	-1.11542	14 PROTEIN FATE (folding, modification, destination)	14.07 protein modification		69.6136	124.268	73.8515	213.323	173.389	155	TCTCCTGGTCCTTCCTGGGCTTCTCAAAGCCGAATTGTTCCTTGAACTTCTCCGGGCTTAAGTGGAGGGATTCGGgAAGGACAGATAGAGGCAAGTTGACAgaGGATGGGATAGCTCCTTGCAGAACCTCATCCGGCTCTCTGACGTCTATCAAG----------------------------------------------------------------------------------------------------------------------------------------------------------------------------------------------------------------------------------------------------…	no hit below tool-cutoff	no hit below tool-cutoff	1.2e-08	KOG: Rhodanese-related sulfurtransferase	1.3e-08	hypothetical protein DEHA0G24948g [Debaryomyces ha	6e-17	Laccaria bicolor S238N-H82 hypothetical protein partial mRNA. ACCESSION XM_001874265
contig15385	0.0325873	-1.03463	14 PROTEIN FATE (folding, modification, destination)	14.07 protein modification	06.07.11 protein processing (proteolytic)	7.25224	12.9134	8.45157	21.4777	17.6056	205	cccAGCGTGACGGTGTCAGTGTATTCATTGCCACTGAAAGATCCGGAGCCATAGCTGACGTTGACGGTGTTGCCGGTACTCTTGCTTGTCCCAGTAGGAACGTATtGGGTCCcTGCACCGACCCAGGTGTTGCtACTTCCGGTGTCAATCAAGAGAGTAAAATTCTGGGCAGGGCTACCCACGCCAACAGAAGCGGTGTAAGTaa--------------------------------------------------------------------------------------------------------------------------------------------------------------------------------------------------…	no hit below tool-cutoff	no hit below tool-cutoff	1.7e-07	KOG: Aspartyl protease	2.7e-22	family A1 protease [Phanerochaete chrysosporium]	2e-25	Phanerochaete chrysosporium family A1 protease (as
contig19918	0.00964	-1.17773	14 PROTEIN FATE (folding, modification, destination)	14.04 protein targeting, sorting and translocation		76.8697	115.8	73.2527	209.848	191.2	155	tttCCTGGTCCTTCCTAGGTTtCTCAAAGCCGAATtGTTCCTTGAacTtCTCCGGgCTTAAATGGAGGGATTCGGGGAGGACAGATAGAGGCAGGTTGACAGAGGAAGGGATAGCTCCTTGCAGAACTTCATCCGGCTCTCGGACGTCTATCAAG----------------------------------------------------------------------------------------------------------------------------------------------------------------------------------------------------------------------------------------------------…	no hit below tool-cutoff	no hit below tool-cutoff	1.2e-08	KOG: Rhodanese-related sulfurtransferase	1.3e-08	hypothetical protein DEHA0G24948g [Debaryomyces ha	5e-17	Laccaria bicolor S238N-H82 hypothetical protein pa
contig19244	0.0148941	-1.75309	16 PROTEIN WITH BINDING FUNCTION OR COFACTOR REQUIREMENT (structural or catalytic)	16.19 nucleotide/nucleoside/nucleobase binding	16.19.03 ATP binding	69.3693	109.257	88.8941	352.97	248.204	466	TaGAGATGtAAaTGATCAATGATAATAACATAGATACACCAAATATAAATACAGCATTTGTATGATCAGCAATCTACAGGTGCTAGTGAATCACCATGGGTCTTGCGCTGGTATTGCAGCCTCTTCCGTCGGGGTAAAGTTATTGACAATGTTGAACAACCTGCGAATTTCGTCGGGGGTCTTGCCTTTTATCAGGTTTGCTACGGTCTTGCATCCCAAGTCAAGGAGAGACTTGATGTCCAAGTAGTTGGCGGCTGTTATCAGCTCAAATAGCATTTCCTGGTCAATATCGATAAACCTTTGGTCCCATTCGCCAATGTCGGTGGTCCTTCTGCGGGTCTCGTCCTGGTTTGCATCTGGAGCTATAAATTGGTGAGGCTCGCCCTTGTGGTGTTCGCA…	1.1e-10	Aspergillus nidulans FGSC A4 hypothetical protein	5.1e-36	KOG: SCF ubiquitin ligase, Skp1 component	7.5e-41	hypothetical protein UM04611.1 [Ustilago maydis 52	3e-57	Laccaria bicolor S238N-H82 hypothetical protein pa
contig04270	0.00763246	-1.52844	20 CELLULAR TRANSPORT, TRANSPORT FACILITIES AND TRANSPORT ROUTES	20.01 transported compounds (substrates)	20.01.03 C-compound and carbohydrate transport	7.54086	5.82855	5.81327	20.7567	16.1345	109	GGAGTACAGGGCTGCTCCTGATACCCAACAAAGCCGCcGAAaGCGCGATAGTGAAAACAGGGGTCAATGCACGAATGACTTGGTGGAAAGGTACAGATACCAAGTGTAg--------------------------------------------------------------------------------------------------------------------------------------------------------------------------------------------------------------------------------------------------------------------------------------------------…	no hit below tool-cutoff	no hit below tool-cutoff	no hit below tool-cutoff	no hit below tool-cutoff	no hit below tool-cutoff	no hit below tool-cutoff	8e-06	Coprinopsis cinerea okayama7#130 hypothetical prot
contig14903	0.00184312	-1.46644	32 CELL RESCUE, DEFENSE AND VIRULENCE	32.07 detoxification	32.07.03 detoxification by modification	1382.02	1037.53	929.253	2999.1	3170.27	138	ACACATTTATTCAAGATCATCATCTACCCGAAATTTCAAAAGATGGCTCTTCTGGAGGCATATtACTCCTGGGTTGGTCTTTAGGTTGCtCATACACTCTTGCAGCAATTTCTGCAATTAGTAAACtACCtGttAGta---------------------------------------------------------------------------------------------------------------------------------------------------------------------------------------------------------------------------------------------------------------------…	no hit below tool-cutoff	no hit below tool-cutoff	no hit below tool-cutoff	no hit below tool-cutoff	no hit below tool-cutoff	no hit below tool-cutoff	no hit below tool-cutoff	no hit below tool-cutoff
contig15689	0.0105569	-1.22739	32 CELL RESCUE, DEFENSE AND VIRULENCE	32.07 detoxification	32.07.03 detoxification by modification	1066.62	1171.36	968.911	2823.08	2182.72	249	AATGTCGCCTATCCATAAGTTCCCTAACGGgCTCGCAAGTGTTAAAGAGGGATTAGCATtCCACAAAGCTGGAAAaGTCTCTGGAGAAAAGATCACGTACATCATTGAGGACACTCCTTAACTGACGAGGGTCATGGATAGTAAATGATAAGAAAaGATTCTGGTTTCAAGAGATTGTTACATCAATGTACCTACTAACACCAGTAAATGTAATCCTATTGTGCCCGTGGAATTGGTGCCGGGTCTTTT------------------------------------------------------------------------------------------------------------------------------------------------------…	no hit below tool-cutoff	no hit below tool-cutoff	no hit below tool-cutoff	no hit below tool-cutoff	no hit below tool-cutoff	no hit below tool-cutoff	no hit below tool-cutoff	no hit below tool-cutoff
contig16256	0.00961445	-1.08742	32 CELL RESCUE, DEFENSE AND VIRULENCE	32.07 detoxification	32.07.03 detoxification by modification	80.0602	89.2875	65.8141	182.664	150.472	562	cGCTTAAAGCGCAAGGGGGGTGgTCcTGAGATAAGATTGCTCGTGGAACGTAGCATTCGGGAAGAGCTTCTTAGCTTCCTCATCGGAGACGGCGGGGTGGATGATCACATCGTCGCCCTTCTTCCAGTTGACGGGAGTTGTCACCTTGTGCTTGTCACCGAGTTGGAGAGAATCGACGACCCGTAGGATCTCATCAAAGTTGCGGCCCACGGCAGCAGGGTAAGAAAGCGTCAGGCGGATCGTCTTCTTAGGGTCGATAATGAACACAGTGCGGACTGTGAAGGGTTGGCCTTTGGCATCTACATTGGTAGCATCCTGCTCGTCCAACATGTCGAACAGGACGGAGATCTTCcTGTCCTCATCGGCAATGATGGGGAACTGAaCATCCGTAGGACCAGC…	no hit below tool-cutoff	no hit below tool-cutoff	3.6e-17	KOG: Alkyl hydroperoxide reductase, thiol specific	6.9e-63	hypothetical protein UM06404.1 [Ustilago maydis 52	4e-98	Taiwanofungus camphoratus 1-Cys peroxiredoxin mRNA
contig19919	0.000857062	-1.47245	32 CELL RESCUE, DEFENSE AND VIRULENCE	32.07 detoxification	32.07.03 detoxification by modification	32.6592	27.8784	26.5173	76.6054	84.442	655	CGCAATCATTGTACATTATTATTGTGAATTATAACAGCGCTTTGGATGGGTATCCGGCGCCGTTAGTTATTCCTACATATTTTtCCCCTTCCATTAGCGGCAATTTATGCGCTTAAAGTGCAAGAGGAGTAGTCCTGAGATAAGGTTGCTCGTGGAAGGTAGCATTCGGGAAGAGCTTCTTGGCTTCCTCATCGGAGACGGCAGGGTGGATGATCACATCATCGCCCTTCTTCCAGTTGACAGGTGTGGTTACCTTGTGCTTGTCACCGAGTTGAAGAGAATCGACAACCCGTAGGATCTCATCAAAGTTGCGGCCCACGGCAGCAGGGTAAGAAAGCGTCAGGCGAATCGTCTTCTTAGGGTCGATAATGAACACCGTGCGGACTGTGAAGGGTTGAC…	no hit below tool-cutoff	no hit below tool-cutoff	7.7e-15	KOG: Alkyl hydroperoxide reductase, thiol specific	4.1e-61	hypothetical protein UM06404.1 [Ustilago maydis 52	2e-94	Taiwanofungus camphoratus 1-Cys peroxiredoxin mRNA
contig16216	0.00304502	-1.35019	70 SUBCELLULAR LOCALIZATION	70.02 eukaryotic plasma membrane / membrane attached		57.0822	67.1987	66.9992	176.376	148.732	256	CACGCTTCTCAAAGACGCCGTGGCCGATGAACTGAATGCCCCAGCTGAAGTAGTGCAGCACAAAGATGGAGATGATGTTGAAACGGCTCTTGGGGAGGGCGTTGGCTGTTAGAAGCGAGAGCATCATTTGtGGGATGTAAATAATGGCAGCGaCGGGGTCAAGAGCGAAGTAGTAGAGCCAGTTGACGGCGGCAtACACGGCTGCCCAATTGAGGTCAAAGACAATATATTCGTTGAATACATGATGGACGTgggg-----------------------------------------------------------------------------------------------------------------------------------------------…	no hit below tool-cutoff	no hit below tool-cutoff	5.6e-06	KOG: Predicted membrane protein	no hit below tool-cutoff	no hit below tool-cutoff	3e-25	Coprinopsis cinerea okayama7#130 hypothetical prot
contig00122	0.0153295	-1.77078	99 UNCLASSIFIED PROTEINS			5232.84	3651.36	3873.49	17123.2	11899.5	969	tCACTGTCgcAATCTTTGGtCATACTGGTCTCCTTGGAAagCCTTTGACGGCTGCATTCGCTaagACGAAtgcgacagtcaagattCTTCATCGTGCAGGATCGGACGTCTCGCAGCTGCCTGCAGGCTTTGAAGCCGTTCAAATTGACTACGATGATCAGGAAGGTCTTACAAAGGCATTGACAGGCATCGACATCGTTGTTTCTCTCCTCGGTGGCCCTGCCATTGACGTTCAGAAGAAGATCATTGGCCCGGCTAAGGCGGCAGGCGTCAAGCTCTTCGTCCCGTCCGAATTCGGCGTGGCTTGGACACATGAGgACGGAGCAGGTGTCCCACTCGTTGAGGCCAAGcACGATGTGgAAGAGGAGATCATTAAGTCAGGCTTGCCATATGTCAAAC…	no hit below tool-cutoff	no hit below tool-cutoff	no hit below tool-cutoff	no hit below tool-cutoff	2.2e-16	hypothetical protein AN8970.2 [Aspergillus nidulan	9e-25	Aspergillus niger CBS 513.88 hypothetical protein
contig00251	0.00129085	-1.03653	99 UNCLASSIFIED PROTEINS			5.86024	5.91023	6.82871	13.2143	12.2206	110	tCAGGATGGTTCGCAAGCATGATTTGTCTGTGTGCATCCTTCAGCTTATTTTTCAAGGATGCgtATCCTTGAGACCGAGAATTTCAACAGCcTCCTTGCGGTCCCCccGT-------------------------------------------------------------------------------------------------------------------------------------------------------------------------------------------------------------------------------------------------------------------------------------------------…	no hit below tool-cutoff	no hit below tool-cutoff	no hit below tool-cutoff	no hit below tool-cutoff	no hit below tool-cutoff	no hit below tool-cutoff	8e-08	Laccaria bicolor S238N-H82 hypothetical protein pa
contig01657	0.0138318	-1.05604	99 UNCLASSIFIED PROTEINS			27.7492	33.547	30.9784	72.0131	55.8932	119	CGTGTAaTCGGAACAGGgTCGTTTTGACAAGGgAGtCcAaGgATAACGGAGTtCCATTGgCATCATGAATGGTAAAATAGAAGCATGGTACTtGgaaTGTTGCAGAATATACGATGTAT----------------------------------------------------------------------------------------------------------------------------------------------------------------------------------------------------------------------------------------------------------------------------------------…	no hit below tool-cutoff	no hit below tool-cutoff	no hit below tool-cutoff	no hit below tool-cutoff	no hit below tool-cutoff	no hit below tool-cutoff	7e-08	Laccaria bicolor S238N-H82 hypothetical protein pa
contig02046	0.000683174	-1.26519	99 UNCLASSIFIED PROTEINS			1366.54	1693.44	1566.91	3598.08	3816.04	118	TTGgCGCATTCGTCTGgCGATGGAAAATGTGGTTCGAGGCGACCTTCGTGTTCTCCATGCTGGAGCCTTGGGAGAAGATCTTACTCATCACTATCTTCGGTTCATTATGGATtCTTGT-----------------------------------------------------------------------------------------------------------------------------------------------------------------------------------------------------------------------------------------------------------------------------------------…	no hit below tool-cutoff	no hit below tool-cutoff	no hit below tool-cutoff	no hit below tool-cutoff	no hit below tool-cutoff	no hit below tool-cutoff	3e-11	Coprinopsis cinerea okayama7#130 hypothetical prot
contig02118	0.00503203	-1.74436	99 UNCLASSIFIED PROTEINS			10.0689	10.265	10.6792	30.2636	39.0085	147	CGCATATAGTCTCCCTAATTCATAATGGGCATGATATATGATCCAGTGTTCGAGCGATATTTTGTCTGAATTCTCCAGTAGGATTTTGAAGGATCGTAAGGCGCTCATTGATGCCGATCCTCGTTCCGtATTATTAATGTCTTCAtt------------------------------------------------------------------------------------------------------------------------------------------------------------------------------------------------------------------------------------------------------------…	no hit below tool-cutoff	no hit below tool-cutoff	no hit below tool-cutoff	no hit below tool-cutoff	4.0e-05	hypothetical protein UM01574.1 [Ustilago maydis 52	1e-06	Ustilago maydis 521 hypothetical protein (UM01574.
contig02440	0.00270545	-1.09373	99 UNCLASSIFIED PROTEINS			1543.84	1272.31	1347.6	3143.59	2780.76	109	ATTGTACGGGTTCATCCCGTCACGGgCTGGAAGAGCGTGTTCGTCAACCCGGGCTTCACACGCAGGATTGTTGGTATTCCTAAGCTGAGACACGAGGGGATAGGCAAGG--------------------------------------------------------------------------------------------------------------------------------------------------------------------------------------------------------------------------------------------------------------------------------------------------…	no hit below tool-cutoff	no hit below tool-cutoff	no hit below tool-cutoff	no hit below tool-cutoff	6.2e-06	conserved hypothetical protein [Cryptococcus neofo	7e-11	Coprinopsis cinerea okayama7#130 hypothetical prot
contig03468	0.0200414	-1.01974	99 UNCLASSIFIED PROTEINS			7.0208	8.21527	7.36796	13.0716	17.4823	136	aaaaCAAGCCACcACcAAaTCCTAACGGTCTTATGGGTGGAGATCCCCATCGTTCTGGAAaGCCGACAAGAGTACCCTCAGGCGCAAGTAGCCAGTGCAGCAGGCTCATGAGCCGGCGAGCATAGCCCTTGCTACG-----------------------------------------------------------------------------------------------------------------------------------------------------------------------------------------------------------------------------------------------------------------------…	no hit below tool-cutoff	no hit below tool-cutoff	no hit below tool-cutoff	no hit below tool-cutoff	no hit below tool-cutoff	no hit below tool-cutoff	5e-08	Coprinopsis cinerea okayama7#130 hypothetical prot
contig04249	0.0495255	-1.08011	99 UNCLASSIFIED PROTEINS			12306.6	8380.05	14800.2	29498.4	20519.2	257	aGCCATTGCACATCCGCAGACGGCATGGAAGCGGTGGCTGCTCCATGTTTTTATATCGATGTTCTCCAAGGTGGTGGCGATCCCCTGGTTAATCAAACCATTCGATCATGACACCAACGACCAGGACTTCCCATTGCCAGAATATCCAAAACTCGATGAAGAAGGCTCAAAAACTACCAAAACTTAATGTAGTAATTCCAATGGAACCTACTTTTGTGCGGTcTttCAAATCGCGCTGGAAaCCACCTCTCTCTCTc----------------------------------------------------------------------------------------------------------------------------------------------…	no hit below tool-cutoff	no hit below tool-cutoff	no hit below tool-cutoff	no hit below tool-cutoff	no hit below tool-cutoff	no hit below tool-cutoff	2e-10	Phaeosphaeria nodorum SN15 hypothetical protein p
contig04890	0.0130046	-1.02737	99 UNCLASSIFIED PROTEINS			7.55154	6.4802	8.15084	16.8148	13.3284	329	CTAGTACCGGTGGCCAGATGGGGTGTTGAGCGATGACCGTTAGCAAATGCGCGACGCGAGTTGAGAGAGGCGAGAATAGAATTGGCGTATAACTTCCCGATGATGAAATCAATCGCAAGTGTGTAGAAAGAGTTCGGGTTGATGGAGAACACAATCACTTGTGAGATAGCGACTAAAGAAGTCAAAAGACATCGGTTTATTGCAAaTACGATTAATGAATTAAGGAGACGGTTTGTGTCTACAAATTCACTTCGATTTCCAGAAAGCAAGATGCATAACGCAAGTGCTATCAGAATATCTGATACGACAGCACCAATtCCGAaCGGTAg----------------------------------------------------------------------…	no hit below tool-cutoff	no hit below tool-cutoff	no hit below tool-cutoff	no hit below tool-cutoff	no hit below tool-cutoff	no hit below tool-cutoff	4e-29	Laccaria bicolor S238N-H82 hypothetical protein pa
contig07118	0.00372726	-1.34873	99 UNCLASSIFIED PROTEINS			2577.5	3447.23	2363.87	7528.2	6714.99	100	GTGGTGGGCTCGTCGACGACTGGCCAAGAGtAGCGAGGATGTGtGGGAGCTCAGAACAGAGCCCCTCGTGAaTTATCCGCCTACATCATATGAATCGGtt-----------------------------------------------------------------------------------------------------------------------------------------------------------------------------------------------------------------------------------------------------------------------------------------------------------…	no hit below tool-cutoff	no hit below tool-cutoff	no hit below tool-cutoff	no hit below tool-cutoff	3.0e-05	hypothetical protein CNBF3760 [Cryptococcus neofor	1e-06	Cryptococcus neoformans var. neoformans B-3501A hy
contig07660	0.00123354	-1.65764	99 UNCLASSIFIED PROTEINS			907.854	638.726	618.643	2214.08	2340.1	172	aCACGCTCTTTACGAaTCAATCCACAACACTCTCTAaGCTTTCACCTTCTTTCGTTGCCTtCCtgcgcACACTAAGTGCAGTACACAGCGGGgTTGAGCAGGCAGAATATAGCCGCAGAGGGAATCGGGGAGGCATTGTGCGTCGTGAGCCCGTAGAGAaCGTACATCCCAT-----------------------------------------------------------------------------------------------------------------------------------------------------------------------------------------------------------------------------------…	no hit below tool-cutoff	no hit below tool-cutoff	no hit below tool-cutoff	no hit below tool-cutoff	6.5e-08	hypothetical protein [Yarrowia lipolytica] >gi|496	1e-18	Coprinopsis cinerea okayama7#130 hypothetical prot
contig07873	0.0476867	-1.58208	99 UNCLASSIFIED PROTEINS			128.357	147.341	117.445	285.368	499.347	173	CTAGTGCGCATACACCTCGCCTCCTTggTGGCCTAATTGCCTTCTTTGGCGTTTTCTTGTTCGCCACGATGATCCCATTCGACTACTACTTtGCcAaCCACAGCGCCAAAATTACTGGCACTCTTGGTGGtCAaCCATTGCCGAGTAGCTTCATtCAGGCTGAGGAACAGTtG----------------------------------------------------------------------------------------------------------------------------------------------------------------------------------------------------------------------------------…	no hit below tool-cutoff	no hit below tool-cutoff	no hit below tool-cutoff	no hit below tool-cutoff	no hit below tool-cutoff	no hit below tool-cutoff	6e-06	Coprinopsis cinerea okayama7#130 hypothetical prot
contig08556	3.11429e-05	-1.29936	99 UNCLASSIFIED PROTEINS			3202.33	3021.91	3268.81	7709.41	7866.8	232	TAGGCACTTGCcTAGAAaGTTTGATtGGTGGTCAGCATTtCcGAaCTtGGACCcAGAaCGGCGCGAGTGCGGACAGCGGTGCAGTGTTCCTTGCAGCATCGCAGGAAGAGTGGGCTGGCGAGAGCCACACCATCGTACCTAACGGCTACGATCTTGGCCGCAACTTCCTTGTAAACAGCGCGGTTGGGACCACCAGCTACGGCGGTGTTACATACGAAACCACAGCGTACAA-----------------------------------------------------------------------------------------------------------------------------------------------------------------------…	no hit below tool-cutoff	no hit below tool-cutoff	no hit below tool-cutoff	no hit below tool-cutoff	4.9e-19	hypothetical protein [Agaricus bisporus]	3e-22	Agaricus bisporus partial mRNA for hypothetical pr
contig09128	0.0110217	-1.30898	99 UNCLASSIFIED PROTEINS			143.315	94.4925	117.816	327.456	259.956	109	GGACATATTCTACACTACCAAGCTGAAGGCCAATGACGGCTTCGAGGCAAGCAAAAGAGCAATCCAAAAATCGCTTAAAGCCTGCGGGCTTGGGTACATAGATCTCTAt--------------------------------------------------------------------------------------------------------------------------------------------------------------------------------------------------------------------------------------------------------------------------------------------------…	no hit below tool-cutoff	no hit below tool-cutoff	no hit below tool-cutoff	no hit below tool-cutoff	6.9e-05	hypothetical protein MG06833.4 [Magnaporthe grisea	1e-05	Botryotinia fuckeliana B05.10 hypothetical protein
contig09182	0.0191909	-1.11587	99 UNCLASSIFIED PROTEINS			15.3726	15.3577	14.4353	27.5433	37.7137	150	TGATGAGTtgaCAAAAAGTCATGAGGGgCTGATTTCCTGCTAAAAGTtCGAATtGCTtGTAGATTGTTGTtCCCcACGCCGCCATGACACCACATGCTAtGACGATGGCACCTGTTGCGTCGAGCCACCAAGCTAGCTTACtttcTCCAg---------------------------------------------------------------------------------------------------------------------------------------------------------------------------------------------------------------------------------------------------------…	no hit below tool-cutoff	no hit below tool-cutoff	no hit below tool-cutoff	no hit below tool-cutoff	no hit below tool-cutoff	no hit below tool-cutoff	2e-12	Laccaria bicolor S238N-H82 CDF-like metal transpor
contig09886	0.0024593	-1.31814	99 UNCLASSIFIED PROTEINS			1069.07	1183.26	890.559	2776.14	2448.28	148	ACCcTCAGCGcAGGCATGCCCTGCGTGCCACCCcACACGGAGAGAAaCCGCTTTCTGTTGTAGAGTATGAAAaGACAACTGGAAAGCGTGCTCTAAATCGTGAGGAAGCACTGGGAATAAAATACGAggctgtgcccgatacgggtat-----------------------------------------------------------------------------------------------------------------------------------------------------------------------------------------------------------------------------------------------------------…	no hit below tool-cutoff	no hit below tool-cutoff	no hit below tool-cutoff	no hit below tool-cutoff	no hit below tool-cutoff	no hit below tool-cutoff	5e-08	Laccaria bicolor S238N-H82 hypothetical protein pa
contig12503	0.0264518	-1.19698	99 UNCLASSIFIED PROTEINS			1102.26	972.977	1435.16	3117.99	2247.29	107	ACCTGGgCGATGGCAACGGCTGGTTCAACCAAACGATTGAACTCCGTCAGGACTATGGTtAGCGCCGACGTAGGCACTTGCTTAGAGAGTTTGATTGGTGGCcAACA----------------------------------------------------------------------------------------------------------------------------------------------------------------------------------------------------------------------------------------------------------------------------------------------------…	no hit below tool-cutoff	no hit below tool-cutoff	no hit below tool-cutoff	no hit below tool-cutoff	no hit below tool-cutoff	no hit below tool-cutoff	8e-06	Agaricus bisporus partial mRNA for hypothetical pr
contig15457	0.00135559	-1.36778	99 UNCLASSIFIED PROTEINS			4092.39	5445.25	4543.11	11608.5	12617.3	344	TCATTTGGGACTCTACACTCTTCTCTTGAGCGTCATGTCTACCTCCACGAAGCCTACTTTtGACCCGGCCACCTACCGCAAGCCCAAGTCTGCCATTGGCGCATTCGTCTGGCGATGGAAAATGTGGTTCGAGGCAACATTCGTGTTCTCTATGTTGGAGCCTTGGGAGAAGATATTACTCATCACTATCTTCGGTTCATTATGGATTCTTGTCACCGTTGGCGTATACAAATACCTGCCACACCACATCATGGAGATGAGGGAGCGCGCAGCATACTACCTTTTGGGCAAGAAGTCAATTGCCCTATGACCACGGCAACCCATCTGAGACTTtATGCTATTgg-------------------------------------------------------…	no hit below tool-cutoff	no hit below tool-cutoff	no hit below tool-cutoff	no hit below tool-cutoff	3.4e-09	hypothetical protein CNBA6080 [Cryptococcus neofor	3e-26	Laccaria bicolor S238N-H82 hypothetical protein pa
contig15944	0.0334586	-1.32588	99 UNCLASSIFIED PROTEINS			296.291	549.96	341.656	826.396	1158.88	198	tGGACCAGGGCAGATTGTACGCGATTTGAAaGTCGGAGACACCATTGCTGTCTGGgCTAAAGCtAGATATCCGGGATGGGTTAACTACGTGAACAAAGTCACCATCACTGTTTCGTGGGCTGTTTGACAAGATGTCGTAACGATTGGGCATGCgtCAATCGTTCACAATACCCAATGATATTACATATGGACATTTAg---------------------------------------------------------------------------------------------------------------------------------------------------------------------------------------------------------…	no hit below tool-cutoff	no hit below tool-cutoff	no hit below tool-cutoff	no hit below tool-cutoff	3.0e-08	hypothetical protein [Neurospora crassa OR74A] >gi	6e-11	Neurospora crassa OR74A hypothetical protein NCU00
contig17080	0.027185	-1.32242	99 UNCLASSIFIED PROTEINS			1964.03	1712.13	1935.95	5599.11	3757.58	857	TGCATTCGCAGAATACCTGGTCGTAAATGCCGAACAAGTGTATACGCTTCCGGATAGCGTGTCCTTCCCAGATGCAGCTACCTTAAGCGTTTGCGCGAGCACTGCATTCCAAATGCTGTATCAGTCACAAAACATGGCCAAGCCTTCCGATCCTGtCAAAACGCCGACTCAGATCCTTGTATGGTCAGGAACAACGACTGTTGGCCAATTACTCATTCAGATTGCTAAAGCAAGTGGATACACAATCATCGCTACCGCGTCAGAGAAGAACCATGAATATCTCAAGTCTATCGGTGCAGATGTGTTATTTGACTACAAGGATCCGGACGTCGCAAAAAAGATTCGTGAATACACGAACGACAAACTCGTGCATGGATTCGTATGCCATGTGTCCGGTGA…	no hit below tool-cutoff	no hit below tool-cutoff	1.0e-21	KOG: Zinc-binding oxidoreductase	4.5e-44	unnamed protein product [Aspergillus oryzae]	5e-45	Aspergillus oryzae RIB40 genomic DNA, SC005 >gi|83
contig18303	0.048664	-1.37124	99 UNCLASSIFIED PROTEINS			15.1611	7.37776	10.3112	34.4128	22.2408	124	GCTACTTGATCCCACCCTAGGgTACCAGATCCAGCGATAATAAACGGTTGTGCGTCTTTTGTGAAGAGTACTTGCCGAATCATGCGTATGCAATCCCCAAAGATAGGGATGAATTCTGGTGaaa-----------------------------------------------------------------------------------------------------------------------------------------------------------------------------------------------------------------------------------------------------------------------------------…	no hit below tool-cutoff	no hit below tool-cutoff	no hit below tool-cutoff	no hit below tool-cutoff	8.3e-11	hypothetical protein UM02621.1 [Ustilago maydis 52	2e-14	Laccaria bicolor S238N-H82 hypothetical protein pa
contig18517	0.0192598	-1.24599	99 UNCLASSIFIED PROTEINS			7.04134	6.47105	7.00306	13.5049	18.9343	125	ggCGCATTCACAGACGCCTTTCTTGCAGGAGCATCCTGTCCcAGATGGTCCGCAAGCACCGCAGTTGGTTTGGCATGTACAAGTAGTTGCTTCAGTAGGCATTATGATTTGACGTTCCCCTGGCC----------------------------------------------------------------------------------------------------------------------------------------------------------------------------------------------------------------------------------------------------------------------------------…	no hit below tool-cutoff	no hit below tool-cutoff	no hit below tool-cutoff	no hit below tool-cutoff	no hit below tool-cutoff	no hit below tool-cutoff	5e-08	Laccaria bicolor S238N-H82 hypothetical protein pa
contig19580	0.00668693	-1.06003	99 UNCLASSIFIED PROTEINS			18.0044	14.7397	12.2054	32.6674	29.8117	243	TCAGgTTCTTATCGTCTGATTTCCAGTTAATTGTGATTGCCTGAGGCTCGACGTCGCGCTCCCACGAGAACTCGACAGCTGAGGCTGTCAAACCATCCGCATCAGGTGTCTCATTGGCAGCGGCAGGAGGCGCAATGTACTTGTActCCTTCTTCAGCACCGCATCTGAGAAGAATGGATTCTCCTTAAAGTAGAATTCAATAGTGAAGCAGCGCGACTCGACGGGGTCACGCTCCACCCAGa------------------------------------------------------------------------------------------------------------------------------------------------------------…	no hit below tool-cutoff	no hit below tool-cutoff	no hit below tool-cutoff	no hit below tool-cutoff	7.2e-07	hypothetical protein UM04761.1 [Ustilago maydis 52	4e-27	Laccaria bicolor S238N-H82 hypothetical protein pa
contig21175	0.00317569	-1.15443	99 UNCLASSIFIED PROTEINS			26.701	31.0697	21.5711	57.3588	60.383	197	aaCGCCcAAAaGaGATCGGAaTtCtGgCAAGAGTtGgCGATGCGGAACCTtCCATCTGGAGTCACGATcttGAACTCGAGGACACGATCAATACCAAGACCATAGACAGGTGACAAAaCACTATGACCACCGCCCACGACCCATCCTCCTGAaGCCCCTACGGTGGCAGCATAACCACCGACAAAGGTTGCATTGTT----------------------------------------------------------------------------------------------------------------------------------------------------------------------------------------------------------…	no hit below tool-cutoff	no hit below tool-cutoff	no hit below tool-cutoff	no hit below tool-cutoff	1.0e-16	unnamed protein product [Aspergillus oryzae]	7e-20	Aspergillus oryzae RIB40 hypothetical protein part
contig12404	0.000314187	-1.10814				3609.79	3988.54	3688.12	8341.19	7878.78	88	TATAGGCTCAGtcGCAGGAAaTGTGACAACACCATGGGACGGtCTATACGACTCATCCAAAGCTGCCGTGCACTCATTGAGCGAATCa-----------------------------------------------------------------------------------------------------------------------------------------------------------------------------------------------------------------------------------------------------------------------------------------------------------------------…	no hit below tool-cutoff	no hit below tool-cutoff	no hit below tool-cutoff	no hit below tool-cutoff	no hit below tool-cutoff	no hit below tool-cutoff	no hit below tool-cutoff	no hit below tool-cutoff
contig14162	0.0316835	-1.62263				7.36664	11.7769	9.91992	23.1026	36.5618	137	AAaGGATCTTCGGAaCAATCGGAATTtCCTCGCCAGAAGCTGGATCTTTGGCCAATGAAATTTCAAATCCAGCCAGGATAGTCGCAAACATGATGAATATGCTGTTGTCAGCAAGGAATCTTCCTGGGCATATCCTG----------------------------------------------------------------------------------------------------------------------------------------------------------------------------------------------------------------------------------------------------------------------…	no hit below tool-cutoff	no hit below tool-cutoff	no hit below tool-cutoff	no hit below tool-cutoff	no hit below tool-cutoff	no hit below tool-cutoff	no hit below tool-cutoff	no hit below tool-cutoff
contig20409	0.0269274	-1.78498				286.976	280.091	322.719	783.483	1260.73	119	TCCAGCCTATGTGTcATGAGTTGAACTTTTGGCTTTtCTACTCTCTTGATTTTtCCCtGGTTTTtCTATATTTTtCCTGATTTTATTTTATTTtATATGATTTtCTTTGATTTTGTGCC----------------------------------------------------------------------------------------------------------------------------------------------------------------------------------------------------------------------------------------------------------------------------------------…	no hit below tool-cutoff	no hit below tool-cutoff	no hit below tool-cutoff	no hit below tool-cutoff	no hit below tool-cutoff	no hit below tool-cutoff	no hit below tool-cutoff	no hit below tool-cutoff
contig00013	0.0167197	-1.68917				29.2308	10.958	11.8672	58.775	53.1354	163	tGTACACATATAaCTACAaTGATTCTGGAGGAAGGCCTACAACGACACATaaGaaGAAATCGGCACGAATCAAGGGGCTCGTCCTCGTCGGTGGAGCTTTtCATTTTCGTGGTGGAGCTATCCCACCGAGCATCGCAGAATCGTATTATGGAAGTATGGAGCC--------------------------------------------------------------------------------------------------------------------------------------------------------------------------------------------------------------------------------------------…	no hit below tool-cutoff	no hit below tool-cutoff	no hit below tool-cutoff	no hit below tool-cutoff	no hit below tool-cutoff	no hit below tool-cutoff	no hit below tool-cutoff	no hit below tool-cutoff
contig00071	0.00391728	-1.07398				3090.89	3742.63	2925.27	6439.57	7256.74	111	cGAGTATGATAACGGCCTAGGTCCGGTCGGTCACGCGCTATGGGAGCGGATTGTAGACATTCAAGAAGGAAGGGTAGAATGGGATGATTGGGGtGTTGTGTGCTAACGAgg------------------------------------------------------------------------------------------------------------------------------------------------------------------------------------------------------------------------------------------------------------------------------------------------…	no hit below tool-cutoff	no hit below tool-cutoff	no hit below tool-cutoff	no hit below tool-cutoff	no hit below tool-cutoff	no hit below tool-cutoff	no hit below tool-cutoff	no hit below tool-cutoff
contig00106	9.4571e-06	-2.98693				5788.01	7808.67	7270.79	55050.8	55238.7	206	cccGAATTCATCGCTGCATTGGCCTtCCCCATATTCAACCTCCGCTCCCTCTTCGGCTTGGATGGCCCTGAGGGCAAggACGGCTATCCTATGGCGTAAACGTATGATGATAtCTGgAATCATGTCGATTATCAGACATCGGTCTATGAAAACAAGCTGTGTGTCTGGAGCCGCGGCATGATTGTGGGGCTTtGAGTTTGCTACCt-------------------------------------------------------------------------------------------------------------------------------------------------------------------------------------------------…	no hit below tool-cutoff	no hit below tool-cutoff	no hit below tool-cutoff	no hit below tool-cutoff	no hit below tool-cutoff	no hit below tool-cutoff	no hit below tool-cutoff	no hit below tool-cutoff
contig00310	0.000115681	-3.50046				18.4319	23.9633	18.5495	239.969	219.851	100	GGTCTTGACCGTGCTCATTTtGCTTGGGTCACTGATAGCCTGTCCAACAAGAACGCCACCATAAATACCAACGGCAACTGCAGCGACGATCATGATACgg-----------------------------------------------------------------------------------------------------------------------------------------------------------------------------------------------------------------------------------------------------------------------------------------------------------…	no hit below tool-cutoff	no hit below tool-cutoff	no hit below tool-cutoff	no hit below tool-cutoff	no hit below tool-cutoff	no hit below tool-cutoff	no hit below tool-cutoff	no hit below tool-cutoff
contig00324	0.0336978	-1.01193				2202.34	2942.77	1468.96	4775.75	4116.24	93	tCTTCCAGCTCATGCGACTGTtCCATCGTGAACGGCGGGGgAGATGCTTGACTATGTGGCTCCGACAGGCACTTGTTCTTtCCTACTGCAATg------------------------------------------------------------------------------------------------------------------------------------------------------------------------------------------------------------------------------------------------------------------------------------------------------------------…	no hit below tool-cutoff	no hit below tool-cutoff	no hit below tool-cutoff	no hit below tool-cutoff	no hit below tool-cutoff	no hit below tool-cutoff	no hit below tool-cutoff	no hit below tool-cutoff
contig00344	0.00243069	-1.06225				11238.7	13987.6	11938.3	27110.1	24627.5	141	CAGCGCGAGGCTAGTTTGGTTCCTACCCAGTGAATGGCGTCTGAATTATGTTTGGAAATTCTTCGGGGGCAAGTAGATGGAGATGCgaCTCGGGCTTCTTAAATTATAGTGTCTGCaaCCCTATGCATGTATCTTGAATgg------------------------------------------------------------------------------------------------------------------------------------------------------------------------------------------------------------------------------------------------------------------…	no hit below tool-cutoff	no hit below tool-cutoff	no hit below tool-cutoff	no hit below tool-cutoff	no hit below tool-cutoff	no hit below tool-cutoff	no hit below tool-cutoff	no hit below tool-cutoff
contig00389	0.00125775	-1.13758				4597.59	5678.71	4613.81	10669.5	11170.4	95	CCTGGATCCTCCAGTTCATAGACTGGTTGTACGGAATGCTACTACCACTCACAAGTTTATAATAAAGCAATAAATATGATGCCTTTTCTTGTCGAAAAAAAAAAAAAAAaaaAAAAaaca---------------------------------------------------------------------------------------------------------------------------------------------------------------------------------------------------------------------------------------------------------------------------------------…	no hit below tool-cutoff	no hit below tool-cutoff	no hit below tool-cutoff	no hit below tool-cutoff	no hit below tool-cutoff	no hit below tool-cutoff	no hit below tool-cutoff	no hit below tool-cutoff
contig00505	0.000434706	-1.68784				7.87022	6.84004	9.0471	24.6868	26.3399	106	ATCAACATACTCGACCTTGTCTGCGGATCGGTATGGATTGgCAATAAATACttttAGttAGCTAACGAATCGGCAGCTAATTCTTtGCCGTCAAGCGGCCCATTgg-----------------------------------------------------------------------------------------------------------------------------------------------------------------------------------------------------------------------------------------------------------------------------------------------------…	no hit below tool-cutoff	no hit below tool-cutoff	no hit below tool-cutoff	no hit below tool-cutoff	no hit below tool-cutoff	no hit below tool-cutoff	no hit below tool-cutoff	no hit below tool-cutoff
contig00516	0.00770033	-1.29007				16124.9	25310	15966.2	44573	49006.1	142	CATTCTGCtATtAGaGACCAACGGgTTGCTTTAGGgATTATTTATGGTCTTACCATCAAACCTACGGCATAATTAGACTTGTATTTTTTTTtGTATTTATAAGCGACAATGCATTAACGACTCTTATGACAACTTGaaaaaG-----------------------------------------------------------------------------------------------------------------------------------------------------------------------------------------------------------------------------------------------------------------…	no hit below tool-cutoff	no hit below tool-cutoff	no hit below tool-cutoff	no hit below tool-cutoff	no hit below tool-cutoff	no hit below tool-cutoff	no hit below tool-cutoff	no hit below tool-cutoff
contig00571	0.00967677	-1.04553				48.8995	72.3351	66.4091	120.171	138.042	127	CCGGGGAGATTTGTTCTCTTTGTCTTCAGCCTATCTCCCCCTTCTTTTCCTCTCCAAATCCTCTCTGCTTTATACTAGgAGgTTACAAGTATACTCAGTGCTACTTGTaGTAAGGGTGTGCTtAgTG--------------------------------------------------------------------------------------------------------------------------------------------------------------------------------------------------------------------------------------------------------------------------------…	no hit below tool-cutoff	no hit below tool-cutoff	no hit below tool-cutoff	no hit below tool-cutoff	no hit below tool-cutoff	no hit below tool-cutoff	no hit below tool-cutoff	no hit below tool-cutoff
contig00692	0.000553744	-1.63608				8563.37	10662.2	8180.31	27446.9	29341.8	161	TCATTTTGCTATTAGAAACCAACGGATTACTTTAAGGATTTCTGATGGCTTACCATCAAACCTACGGCATAAATTTAGAGTTAACTTGTATTTTTTTTTTtgTtATTtATGAaCGACAATGCTTCGACGACTCTAATGACAACTTGAACACTGGGTTgAat----------------------------------------------------------------------------------------------------------------------------------------------------------------------------------------------------------------------------------------------…	no hit below tool-cutoff	no hit below tool-cutoff	no hit below tool-cutoff	no hit below tool-cutoff	no hit below tool-cutoff	no hit below tool-cutoff	no hit below tool-cutoff	no hit below tool-cutoff
contig00743	0.000674949	-2.95832				503.897	522.125	406.462	3423.85	3998.49	101	CATTCTACCTGTtCCAGCTTTTCCATAAACAAGGCGACCAAGACGTAAccAaaCTGTGAGAACGGAGACACAGGCGACATCAAGCAtGATCTCTGCAAggg----------------------------------------------------------------------------------------------------------------------------------------------------------------------------------------------------------------------------------------------------------------------------------------------------------…	no hit below tool-cutoff	no hit below tool-cutoff	no hit below tool-cutoff	no hit below tool-cutoff	no hit below tool-cutoff	no hit below tool-cutoff	no hit below tool-cutoff	no hit below tool-cutoff
contig00788	0.000232383	-1.73565				486.076	368.872	394.794	1383.54	1391.13	108	TCGCCTtACACCAATGCTGAGATGCGAGTtGTTACGAaaTaGgTACTGAAaGAAGAAAAAaCAaGCCTTTATGGACGCTCGTGGACGTGAaTTGGCCATGttcGGggg---------------------------------------------------------------------------------------------------------------------------------------------------------------------------------------------------------------------------------------------------------------------------------------------------…	no hit below tool-cutoff	no hit below tool-cutoff	no hit below tool-cutoff	no hit below tool-cutoff	no hit below tool-cutoff	no hit below tool-cutoff	no hit below tool-cutoff	no hit below tool-cutoff
contig00789	0.00116737	-1.67248				392.795	268.489	297.039	978.202	1058.31	255	cGCCATCCGGAACAGGAGATAGGTACACAACAATATTCTCaTTAAATGGGATGGGGTTTTCTGAGCGTATCTTCGATAAAATTTCTCGAGTATCTCTGGCGAATTATAAAGTGCGCTTCGTTAGTGTTGCGCGAAGGCATTACTCCCAATCATCGCCTTACACCAATGCTGAGATGCGAGTTGTTACGAATGGTACTGAAGAAGAAAAACAAGCCTTTATGGACGCTCGTGGACGTGAATTGGCCATGTTCTGGG------------------------------------------------------------------------------------------------------------------------------------------------…	no hit below tool-cutoff	no hit below tool-cutoff	no hit below tool-cutoff	no hit below tool-cutoff	no hit below tool-cutoff	no hit below tool-cutoff	no hit below tool-cutoff	no hit below tool-cutoff
contig00818	0.00338847	-1.22684				5755.56	6622.86	5333.14	12760.7	14875.8	177	acccGCcTTaTAGTGCCGCCAAGgACCGCAAGCTGGCCCAAGTTGCTCGCTACTCCCTACCTTCCCGTCCTAAAGGACCACCTGCAGTTTCCGAGACTGCGACATATTCTCTgTTTCGTTCGCAGAAATCCTGGTTTtCTAAGAGGTGGGTGGTCGCTTtAGTtCTCGtCtAGTAaT------------------------------------------------------------------------------------------------------------------------------------------------------------------------------------------------------------------------------…	no hit below tool-cutoff	no hit below tool-cutoff	no hit below tool-cutoff	no hit below tool-cutoff	no hit below tool-cutoff	no hit below tool-cutoff	no hit below tool-cutoff	no hit below tool-cutoff
contig00867	0.01658	-1.31064				89.0567	62.2318	58.2546	150.187	196.329	113	TGAAGGTTTGGTCCTTGTTGGCCTCGGgCATGGGACTCTGGCTAAGCTCAAACCTGAGGTCATCAAGACTTGCAGATGTCTCGCGGAGTCGAACGGTACGCTTGGCCCACTcc----------------------------------------------------------------------------------------------------------------------------------------------------------------------------------------------------------------------------------------------------------------------------------------------…	no hit below tool-cutoff	no hit below tool-cutoff	no hit below tool-cutoff	no hit below tool-cutoff	no hit below tool-cutoff	no hit below tool-cutoff	no hit below tool-cutoff	no hit below tool-cutoff
contig00877	0.00697589	-1.06908				7.80586	8.1411	7.756	18.319	14.8351	237	AGGTATAACcGTGCAAATTTAATGCAACAGGTtCAGAGGGGTTTGGCTTAGAACAGTGCAAAATAAATGCGACAGGTTCAAAGGGgTTTGATCTAGAACCGTGCAAAAGAATGCAACAGGTTCAGGGAACGTGGGATGGGAAATCAGGATAGTAACGTAGGTGGGTAAGGTTAggAGGTACAAGTCCTTGTATAGCAAAaGGACCTGATGGGAGAGGATACAGTtGAaaGTTACGTa------------------------------------------------------------------------------------------------------------------------------------------------------------------…	no hit below tool-cutoff	no hit below tool-cutoff	no hit below tool-cutoff	no hit below tool-cutoff	no hit below tool-cutoff	no hit below tool-cutoff	no hit below tool-cutoff	no hit below tool-cutoff
contig00895	0.0015495	-4.09477				548.942	963.125	467.364	12523.9	10023.6	194	cAACCTTtATCCcGATGAGATAATCTGCTTAGGTATCGCAGGACAAGACTGCAGCACAACATATGTTATGCAATCCGGTGACACTTGCTACACTATTGCGGTTGGAGCCGGTACGACAGTGGCTACCTTGCTCGCCAACAACCCGAATGTGAACGCCAATTGCACAAATATTTACCCTAGTGAaGTTTTGTGCa-------------------------------------------------------------------------------------------------------------------------------------------------------------------------------------------------------------…	no hit below tool-cutoff	no hit below tool-cutoff	no hit below tool-cutoff	no hit below tool-cutoff	no hit below tool-cutoff	no hit below tool-cutoff	no hit below tool-cutoff	no hit below tool-cutoff
contig00927	0.0250125	-1.81665				212.935	447.506	160.842	803.379	1125.33	230	ccggCTCTCTCCCCATCCACAAATCCTCTTTACTCTGTGCTAGGAGGTAGCAAGTGTGCTCTGTGCTgtctttgttgTCTgAGGTTGCTTTATGCTCCTCTACGTTAGAaCGCATAAGACAGgTCCAGCCCATTGGGTGACCATTTGTATTTCTGTATATGAAAAaCATTGTGCTTAGTGCACTTAAGAGAaCAACGGCAGTGCCCTGCGTTCTTCGCGgttAAAAAAaa-------------------------------------------------------------------------------------------------------------------------------------------------------------------------…	no hit below tool-cutoff	no hit below tool-cutoff	no hit below tool-cutoff	no hit below tool-cutoff	no hit below tool-cutoff	no hit below tool-cutoff	no hit below tool-cutoff	no hit below tool-cutoff
contig01007	0.0039568	-2.91428				22.657	16.075	14.0741	114.125	151.262	242	tCCACAGTAGCAATTGGCcTTCTCTCTCCATCCGTaGAGCGTACTCTCTCGCTTTGTGCTCGTTGCGGTGAAGACGACCTTGCCCCAAGGATCCGACACAaCAGAGTTGAGTACGGTATCAGTGTtCCCcGAGAATGTGAACcTGATCGGTTGGGGTTcGTCcGGGGgCAGGGgCAGGTGgACTAGGGTATGCACCCTGCACCGGTTGACCCCATTGCTGTGAGGCTTGGGGTCCTGACTGa-------------------------------------------------------------------------------------------------------------------------------------------------------------…	no hit below tool-cutoff	no hit below tool-cutoff	no hit below tool-cutoff	no hit below tool-cutoff	no hit below tool-cutoff	no hit below tool-cutoff	no hit below tool-cutoff	no hit below tool-cutoff
contig01018	0.0397096	-2.31098				11136.3	13248	8827.93	38227.9	71642.5	133	cTTCGTACAGTTGCtCAAACTTGGTCGTGGGTGGCAACGACGCTAGTCTGTTCAATTGCACAACAACCTAAGCGGTCTAACTTTGgTGTGTGATGATGTTCGCTAAAATATGTtGAGCTAGTATTACCAATAg--------------------------------------------------------------------------------------------------------------------------------------------------------------------------------------------------------------------------------------------------------------------------…	no hit below tool-cutoff	no hit below tool-cutoff	no hit below tool-cutoff	no hit below tool-cutoff	no hit below tool-cutoff	no hit below tool-cutoff	no hit below tool-cutoff	no hit below tool-cutoff
contig01122	0.00366639	-1.23733				23.6397	29.0849	21.7388	54.6274	62.4102	113	aGTTGGAGGTAGATAAGGTGACGGTGCCcTGACCcTTGTTCTCCTCACTCCAAGCAACGGAGCCATGGAGATTCCTCGAGCCCGAACGACGGAAGTTGATATTacGGTGGCgg----------------------------------------------------------------------------------------------------------------------------------------------------------------------------------------------------------------------------------------------------------------------------------------------…	no hit below tool-cutoff	no hit below tool-cutoff	no hit below tool-cutoff	no hit below tool-cutoff	no hit below tool-cutoff	no hit below tool-cutoff	no hit below tool-cutoff	no hit below tool-cutoff
contig01233	0.0140371	-2.43386				1437.12	1524.94	1213.6	5938.65	9103.11	131	cAACTTtACTCATAGTGTCACAGTAGAGGGTGCCTAACCCGCCTAACCACCCGATCATGTTGGAGAAACACATGAATCAAATCGCGtGCGCTTCGAGGCCTTGTTCTGATGCCTGATCGTtGAGAAAGTCa----------------------------------------------------------------------------------------------------------------------------------------------------------------------------------------------------------------------------------------------------------------------------…	no hit below tool-cutoff	no hit below tool-cutoff	no hit below tool-cutoff	no hit below tool-cutoff	no hit below tool-cutoff	no hit below tool-cutoff	no hit below tool-cutoff	no hit below tool-cutoff
contig01311	0.0205113	-2.08705				666.939	793.24	537.961	2197.26	3462.51	104	aTCAGACAAACTACGCAGGCGATCTAGACAGGATCATCGTTTACAACGTCGGCTGATTAGTCATACGTATTAGCTAACAAGGATTGATATTAGtATTTTTTTgg-------------------------------------------------------------------------------------------------------------------------------------------------------------------------------------------------------------------------------------------------------------------------------------------------------…	no hit below tool-cutoff	no hit below tool-cutoff	no hit below tool-cutoff	no hit below tool-cutoff	no hit below tool-cutoff	no hit below tool-cutoff	no hit below tool-cutoff	no hit below tool-cutoff
contig01552	0.0132002	-1.02465				110.654	77.6117	102.465	178.422	215.898	107	TGACTCTTCATAGTTGCCGGTCGACATTTGTTCCTTGACCCAATCAGTAGGTACAGCATCAAGGTTCCGGAAGAGCGCCTTCAGACGGAGGGCTTCGCGGTGGAAgg----------------------------------------------------------------------------------------------------------------------------------------------------------------------------------------------------------------------------------------------------------------------------------------------------…	no hit below tool-cutoff	no hit below tool-cutoff	no hit below tool-cutoff	no hit below tool-cutoff	no hit below tool-cutoff	no hit below tool-cutoff	no hit below tool-cutoff	no hit below tool-cutoff
contig01587	0.0166611	-1.61052				8.75217	8.59188	6.16912	28.137	19.7297	122	AATACCAGAACTGAAAGGTCTATCTTACCACTTTTAAAAATCGGGCCTGACCGGGAATTGAACCCGGGGCCACCTCGATACGGAAATTCATTGTTGTGAAGCCCTAACAAGGTATCATACTA-------------------------------------------------------------------------------------------------------------------------------------------------------------------------------------------------------------------------------------------------------------------------------------…	no hit below tool-cutoff	no hit below tool-cutoff	no hit below tool-cutoff	no hit below tool-cutoff	no hit below tool-cutoff	no hit below tool-cutoff	no hit below tool-cutoff	no hit below tool-cutoff
contig01614	0.00765408	-1.44734				3569.41	3462.51	3005.9	10294.2	7954.89	112	TACTTTGGTAATGATAACGCAGCACACCTTTGGGGCTGAGAGCACGAAGGTTAAATGCTAAAAAaTGATAAGATGCTATTATTTATTACcTATACcAACTAAACAAAGCAAa-----------------------------------------------------------------------------------------------------------------------------------------------------------------------------------------------------------------------------------------------------------------------------------------------…	no hit below tool-cutoff	no hit below tool-cutoff	no hit below tool-cutoff	no hit below tool-cutoff	no hit below tool-cutoff	no hit below tool-cutoff	no hit below tool-cutoff	no hit below tool-cutoff
contig01690	0.012375	-1.80381				219.025	190.088	185.363	570.82	812.888	107	tGTTTGCTtCACAACAGGTAACTTGTGAGCTAGCATATAGCCACACTATACAACCTAAGAACTACTATAGTtCAaCAAAAaTATAGAACATagTTTTGTGGGTTACt----------------------------------------------------------------------------------------------------------------------------------------------------------------------------------------------------------------------------------------------------------------------------------------------------…	no hit below tool-cutoff	no hit below tool-cutoff	no hit below tool-cutoff	no hit below tool-cutoff	no hit below tool-cutoff	no hit below tool-cutoff	no hit below tool-cutoff	no hit below tool-cutoff
contig01700	0.00530828	-1.40024				126.317	79.2417	125.076	271.326	310.472	99	CCCCGGTCCCGCAGATTtCTCGAGTGGCGCTGGACGATATGATTCTACCACTATCCAGTCCAATCGTTGATGTTAACGGACACATGATCAACAGTATCa------------------------------------------------------------------------------------------------------------------------------------------------------------------------------------------------------------------------------------------------------------------------------------------------------------…	no hit below tool-cutoff	no hit below tool-cutoff	no hit below tool-cutoff	no hit below tool-cutoff	no hit below tool-cutoff	no hit below tool-cutoff	no hit below tool-cutoff	no hit below tool-cutoff
contig01736	0.0212246	-1.08355				25.9181	29.7375	14.8215	48.0387	51.5333	186	AtGTATGTTGGGCAAATCCTAATGTCAATGATATAGTATAGAGTACAATACATCAACCTATAAGTtCTGGGTTGCCTTATCGTTTTTtCGGTGCCCGTTCCTCTGCTAGGTCACTTGCTGCCCTTCTCTTtCCAACACCGAAGCCAAATGCAACTTTTGTCCTTTCTTCGGGCCTGGTGTAGGTAT---------------------------------------------------------------------------------------------------------------------------------------------------------------------------------------------------------------------…	no hit below tool-cutoff	no hit below tool-cutoff	no hit below tool-cutoff	no hit below tool-cutoff	no hit below tool-cutoff	no hit below tool-cutoff	no hit below tool-cutoff	no hit below tool-cutoff
contig01822	0.000266256	-2.49235				289.438	211.78	245.77	1335.09	1467.07	106	GGTGAGGCACTCGTACATGCAAGATTTCTCGGATGAGGAAGCAGAGGAAGTCGTAGACGAGgTCGTACGTCGGTGCGAGGTAGACTGTAAAGATGGACAGGAAAAG-----------------------------------------------------------------------------------------------------------------------------------------------------------------------------------------------------------------------------------------------------------------------------------------------------…	no hit below tool-cutoff	no hit below tool-cutoff	no hit below tool-cutoff	no hit below tool-cutoff	no hit below tool-cutoff	no hit below tool-cutoff	no hit below tool-cutoff	no hit below tool-cutoff
contig01851	0.00119142	-1.42733				294.583	209.887	248.433	655.403	694.549	98	cGTGGTGTTCACcGTCAaCaCTGGTCTCTGGACGTCTCTTTtATCcTtGGCGATCATGATTACTATTGCAGTAGCACCAGACGGCCTTGTCTACCTCg-------------------------------------------------------------------------------------------------------------------------------------------------------------------------------------------------------------------------------------------------------------------------------------------------------------…	no hit below tool-cutoff	no hit below tool-cutoff	no hit below tool-cutoff	no hit below tool-cutoff	no hit below tool-cutoff	no hit below tool-cutoff	no hit below tool-cutoff	no hit below tool-cutoff
contig02047	0.00353612	-1.0827				11177.3	13010.7	10970.8	26587.2	23056.9	161	CCAGTTCGCTAACcAGGTCGTCACTCACGTACTGCAGCCCAAACCGGCTTTTTACCTCACCTTGGGAGGTCAGTCGTCGAGCGCGAGACTAGTTTGGTTCCTACCGAGCGAATGGCGTCTGAATTACGTTTGGAAATTCTTCGGGGGCAAGTAGATGGAGa----------------------------------------------------------------------------------------------------------------------------------------------------------------------------------------------------------------------------------------------…	no hit below tool-cutoff	no hit below tool-cutoff	no hit below tool-cutoff	no hit below tool-cutoff	no hit below tool-cutoff	no hit below tool-cutoff	no hit below tool-cutoff	no hit below tool-cutoff
contig02072	0.00505977	-1.27694				30.944	21.5348	33.1979	73.1675	65.2424	112	aTTATGAATACAGGGGCGAATAAGAAaTTCAAaTAGTAACACCAGTGTTGAAaTTATTGAAAaGGTATACAGCACATAGCTGGCTATAGTTCCTCTTGGTGGGGgTGCCCCg-----------------------------------------------------------------------------------------------------------------------------------------------------------------------------------------------------------------------------------------------------------------------------------------------…	no hit below tool-cutoff	no hit below tool-cutoff	no hit below tool-cutoff	no hit below tool-cutoff	no hit below tool-cutoff	no hit below tool-cutoff	no hit below tool-cutoff	no hit below tool-cutoff
contig02116	5.82715e-06	-4.04519				5.705	5.78318	6.30373	99.5845	96.2344	113	TGACGCGGCATGGTCTGGGTTTGCGAGTGGGATACCGCCcAAAATGGAGTAGCCGGAGGGTTtAATTGGTATCGGACGCGCTAGACATAACGACTGTAGAGTAAGCGGCGGTG----------------------------------------------------------------------------------------------------------------------------------------------------------------------------------------------------------------------------------------------------------------------------------------------…	no hit below tool-cutoff	no hit below tool-cutoff	no hit below tool-cutoff	no hit below tool-cutoff	no hit below tool-cutoff	no hit below tool-cutoff	no hit below tool-cutoff	no hit below tool-cutoff
contig02199	0.0268424	-1.09462				3753.48	3694.85	3845.3	9448.19	6630.7	150	caatgttgagtgtcttagttgatctaacaaggtccgggagccatcctgAaaCAGCgAaGGCAAAAGCAAACGTCGTAATCGCGCTGGTGCACAAGAACGGCaCGATTAACCAGAATGGAGCACGCTATGACTTGGGACTGACACGGGTAt---------------------------------------------------------------------------------------------------------------------------------------------------------------------------------------------------------------------------------------------------------…	no hit below tool-cutoff	no hit below tool-cutoff	no hit below tool-cutoff	no hit below tool-cutoff	no hit below tool-cutoff	no hit below tool-cutoff	no hit below tool-cutoff	no hit below tool-cutoff
contig02459	0.00414279	-1.67374				126.908	131.286	119.519	447.815	355.561	112	ttCCTTAACCTCTGTTCCCGCTGTCATCGAAAGTATGATCCCTCTTACAGGTTCTTACCTTCTGCGAtCCcTCTCATCTCTTTGCGTTGCTGGAGCTGCATCGCCTCcAAAt-----------------------------------------------------------------------------------------------------------------------------------------------------------------------------------------------------------------------------------------------------------------------------------------------…	no hit below tool-cutoff	no hit below tool-cutoff	no hit below tool-cutoff	no hit below tool-cutoff	no hit below tool-cutoff	no hit below tool-cutoff	no hit below tool-cutoff	no hit below tool-cutoff
contig02535	0.0127454	-1.06278				793.815	525.043	683.21	1516.18	1271.96	210	TTtCCATCCcTACATtCATAAAAAGCACCACAATTTCGTATCGCCGCAAAATTCTTTATATTGCGTACACTGGGATAACATTCTCCATGAACACAGTCGCTTTCGCGTCTTTTATGCACCAAGGAAAGATGATATACATCACACATGATCTCGAATATAGCTGGCCCGgATATTATCTCTTATGTCGACGGCAAGATTGGTATAATATcc---------------------------------------------------------------------------------------------------------------------------------------------------------------------------------------------…	no hit below tool-cutoff	no hit below tool-cutoff	no hit below tool-cutoff	no hit below tool-cutoff	no hit below tool-cutoff	no hit below tool-cutoff	no hit below tool-cutoff	no hit below tool-cutoff
contig02640	0.00723728	-1.06965				7.26697	8.49911	8.41616	15.24	18.5977	124	ttGACATtAATCaCAACAGGGATTGTGTCATGGGTCACTCATGACTCAAACCAACCAAACACATCTAGCCTGGGAAGGCTAGGCAAaGGGGGGGgggTACTACTGATATcTTTAATCTCCCCcA-----------------------------------------------------------------------------------------------------------------------------------------------------------------------------------------------------------------------------------------------------------------------------------…	no hit below tool-cutoff	no hit below tool-cutoff	no hit below tool-cutoff	no hit below tool-cutoff	no hit below tool-cutoff	no hit below tool-cutoff	no hit below tool-cutoff	no hit below tool-cutoff
contig02691	0.0146252	-1.23042				260.741	288.802	197.342	658.973	509.329	107	CAGTGGGAGAAGAATATAGAATCGAGAAGAAAAaGAACAAACATATTATGGTCTGTTCCAGGGCTATATGGCGCATTgCACATGTGTAAATCAGACCATCGTTGACa----------------------------------------------------------------------------------------------------------------------------------------------------------------------------------------------------------------------------------------------------------------------------------------------------…	no hit below tool-cutoff	no hit below tool-cutoff	no hit below tool-cutoff	no hit below tool-cutoff	no hit below tool-cutoff	no hit below tool-cutoff	no hit below tool-cutoff	no hit below tool-cutoff
contig02757	0.000127761	-2.59968				654.86	953.007	886.208	4886.29	5192.31	143	GACCTTGCTGGAAAGGCTGCAGGCAAGCAAAAAGCGCACCATCCTCGAGAtATTTGCTGAAGAAAGGGAAGATGTTCGCgATGCAATTGTGATTGCTTTTtGTGTATATGGAGAATGTAAGGAGGGATTACGGTATATAGTTa----------------------------------------------------------------------------------------------------------------------------------------------------------------------------------------------------------------------------------------------------------------…	no hit below tool-cutoff	no hit below tool-cutoff	no hit below tool-cutoff	no hit below tool-cutoff	no hit below tool-cutoff	no hit below tool-cutoff	no hit below tool-cutoff	no hit below tool-cutoff
contig02772	0.000347074	-3.86951				46.9684	57.4362	43.6224	769.507	672.901	183	AATCAACTCCTGCTCATTAGACAATAACTCTATCCCGTTTGAAGCTCTTGATTGTCTTTTTtGAATGTTGTCAaGCTACCGTAccATTTTGCATGCAAGAAaGCGTCATtttCGTGTCCTTCAAACATtGCTGATTTTTTTTttCTTtGGATAAtCtAAAaCTAAGGCCTTCCAACCCAGtAC------------------------------------------------------------------------------------------------------------------------------------------------------------------------------------------------------------------------…	no hit below tool-cutoff	no hit below tool-cutoff	no hit below tool-cutoff	no hit below tool-cutoff	no hit below tool-cutoff	no hit below tool-cutoff	no hit below tool-cutoff	no hit below tool-cutoff
contig02854	0.016262	-1.18581				27.0827	24.9009	28.4596	70.1859	51.8149	97	aaCCATGGCAATCGGATGGACCGCATGAGCACGTCTCAAAGTCTCAGtCCCTACATTCCGAGAGTCCGATGTGGGAGAATTTACCCTCTTCGATCAT--------------------------------------------------------------------------------------------------------------------------------------------------------------------------------------------------------------------------------------------------------------------------------------------------------------…	no hit below tool-cutoff	no hit below tool-cutoff	no hit below tool-cutoff	no hit below tool-cutoff	no hit below tool-cutoff	no hit below tool-cutoff	no hit below tool-cutoff	no hit below tool-cutoff
contig02938	0.0151902	-1.59079				6.89725	7.73622	7.21095	18.0434	25.8223	144	CTTGCACGGTCgAGGTTTGACGCCCCGGAGCCCGTTGTGTTGTAGTCGGCGTaGaaaCACATGTtCGGTGTTGGgATCAGACGAGCCCCATTCAGACCAAAGCGCTTTGTTGATCTGTAACTTGATTTCCGTGTTCTTGAAGAT---------------------------------------------------------------------------------------------------------------------------------------------------------------------------------------------------------------------------------------------------------------…	no hit below tool-cutoff	no hit below tool-cutoff	no hit below tool-cutoff	no hit below tool-cutoff	no hit below tool-cutoff	no hit below tool-cutoff	no hit below tool-cutoff	no hit below tool-cutoff
contig02994	0.0183138	-1.89633				6.2844	15.3954	12.173	34.5336	49.4813	91	ggCTTGAGGACTTTGGTGACGATATTGTTCGCAAATACATCCACATCCGTCATGATTTCAGGATCCATGTGAGACGTGCGCTTGGCCCaTg--------------------------------------------------------------------------------------------------------------------------------------------------------------------------------------------------------------------------------------------------------------------------------------------------------------------…	no hit below tool-cutoff	no hit below tool-cutoff	no hit below tool-cutoff	no hit below tool-cutoff	no hit below tool-cutoff	no hit below tool-cutoff	no hit below tool-cutoff	no hit below tool-cutoff
contig03208	0.000971383	-1.69597				46.13	61.2119	40.7282	163.97	155.857	105	CATTAATGGgaaTCATCAGGTGGTCGCCTTTGCGAAGACGTATTTCGTTCCTTTGCACGCCTTTGCGATCTACAATAGGTGTCTCCAACGGTACGACAGTATCCt------------------------------------------------------------------------------------------------------------------------------------------------------------------------------------------------------------------------------------------------------------------------------------------------------…	no hit below tool-cutoff	no hit below tool-cutoff	no hit below tool-cutoff	no hit below tool-cutoff	no hit below tool-cutoff	no hit below tool-cutoff	no hit below tool-cutoff	no hit below tool-cutoff
contig03316	0.0120104	-1.05909				2626.29	2758.3	1940.53	5565.46	4609.66	128	GTGATGgTGTCTTGGAATTCGTCGCGGGAGTAgggTGATCGTAGTATATCCTCGACTCAAGTTGATTCCTTGTGAGTCTTCCCACAcgaggatgctcgatcgTCCTTGAGTGCACTTCGCAGCTCGCg-------------------------------------------------------------------------------------------------------------------------------------------------------------------------------------------------------------------------------------------------------------------------------…	no hit below tool-cutoff	no hit below tool-cutoff	no hit below tool-cutoff	no hit below tool-cutoff	no hit below tool-cutoff	no hit below tool-cutoff	no hit below tool-cutoff	no hit below tool-cutoff
contig03356	0.0478796	-1.0114				2458.45	2384.7	2190.74	5703.23	3749.67	94	GGAATGCACAAGaTGCGCTTACGCGTAATGAAGAGGCGGGGACAACTGATAGCAAGGAGTACCATGATGCAGAACAAGCTTTCTACGATCAGTA-----------------------------------------------------------------------------------------------------------------------------------------------------------------------------------------------------------------------------------------------------------------------------------------------------------------…	no hit below tool-cutoff	no hit below tool-cutoff	no hit below tool-cutoff	no hit below tool-cutoff	no hit below tool-cutoff	no hit below tool-cutoff	no hit below tool-cutoff	no hit below tool-cutoff
contig03387	0.000154905	-3.59116				6.89813	7.28683	6.77795	88.4881	79.9373	132	cTGCATTATTGATTTAATCGAGGTCCATGTCCCTCGCGAACAAGTCCTTCAAGTTCAagCCGTTGGGCAATTCCAAGCTGTTGGAACGgCGATCAAGTTCagACTCAAGAGGAaTGtCAAAGgTCGGGATgg---------------------------------------------------------------------------------------------------------------------------------------------------------------------------------------------------------------------------------------------------------------------------…	no hit below tool-cutoff	no hit below tool-cutoff	no hit below tool-cutoff	no hit below tool-cutoff	no hit below tool-cutoff	no hit below tool-cutoff	no hit below tool-cutoff	no hit below tool-cutoff
contig03395	0.0378456	-1.06166				965.198	1846.42	1060.23	2479.69	2908.19	163	CAAGTCTTTTCTCTTACTACTCACATACACATCCAAAGTTGTACAAACGCAACCCGCTCTTTATTTCCCTTtCACTCATCTAtCCcAACCATTTTtCTTGTTTaaTTagaCGACTAGAGGGATATATATACCAAATTCACTGAAATCGAaGTGTAGGATTACC--------------------------------------------------------------------------------------------------------------------------------------------------------------------------------------------------------------------------------------------…	no hit below tool-cutoff	no hit below tool-cutoff	no hit below tool-cutoff	no hit below tool-cutoff	no hit below tool-cutoff	no hit below tool-cutoff	no hit below tool-cutoff	no hit below tool-cutoff
contig03409	0.000822256	-1.04712				1346.8	1613	1416.83	3076.35	2952.9	121	aCTACAAAGTAAGACACGGCATGATGCCAGTGCTCCCGTGGTAGCTTTCGGCAAGACAGTAGATGAAaGGGAATTTATGGTAGATATGGTCCATACGCTTATGTTCATTAGCTATATGCca--------------------------------------------------------------------------------------------------------------------------------------------------------------------------------------------------------------------------------------------------------------------------------------…	no hit below tool-cutoff	no hit below tool-cutoff	no hit below tool-cutoff	no hit below tool-cutoff	no hit below tool-cutoff	no hit below tool-cutoff	no hit below tool-cutoff	no hit below tool-cutoff
contig03512	0.00826469	-1.41451				496.457	458.736	440.766	1404.34	1076.46	100	GGCAAGCTACTCGAGCAAACGAAGCTGGCTGAGACCGATGACACGATtATGGTGGATGGATGTCCcGTTGGTGTCATTCGAGAAGTCAAGGAaGACGGGA-----------------------------------------------------------------------------------------------------------------------------------------------------------------------------------------------------------------------------------------------------------------------------------------------------------…	no hit below tool-cutoff	no hit below tool-cutoff	no hit below tool-cutoff	no hit below tool-cutoff	no hit below tool-cutoff	no hit below tool-cutoff	no hit below tool-cutoff	no hit below tool-cutoff
contig03662	0.0125592	-1.58064				622.373	252.287	322.939	1168.65	1219.38	93	AGGAGCATGCACATCCATCGCTACGCGAAATCGTCGACTGGCAGTGCGAGgATGgAGACAACGGGACAATTCTTGACTCATTTCTAGTTCGCG------------------------------------------------------------------------------------------------------------------------------------------------------------------------------------------------------------------------------------------------------------------------------------------------------------------…	no hit below tool-cutoff	no hit below tool-cutoff	no hit below tool-cutoff	no hit below tool-cutoff	no hit below tool-cutoff	no hit below tool-cutoff	no hit below tool-cutoff	no hit below tool-cutoff
contig03697	0.00726346	-1.17468				7.8762	6.71323	6.98942	17.9904	14.4847	119	TTTTttttttttttttttttttAtCGAaGAGAAGGaCTCCATGTATCGAAAACATTACTCGATATCCTACACTCAGTATCCTACATGTACCCTGCACAAGAAAAAGATACAAACAAATACAAGTACAAATGCAAaTaCAaT------------------------------------------------------------------------------------------------------------------------------------------------------------------------------------------------------------------------------------------------------------------…	no hit below tool-cutoff	no hit below tool-cutoff	no hit below tool-cutoff	no hit below tool-cutoff	no hit below tool-cutoff	no hit below tool-cutoff	no hit below tool-cutoff	no hit below tool-cutoff
contig03850	0.000485513	-2.36731				9.19785	6.17181	6.32268	35.5537	39.065	109	tttGGACAAGATCAATATTGGGTAGAAGAGCGACCTGCCTAGTTCTTCTCCTTATTTCGAGTGCGGAAaGCTTACGAAATGGGGCCAAGTCCTCTTCAATGGCATCaaa--------------------------------------------------------------------------------------------------------------------------------------------------------------------------------------------------------------------------------------------------------------------------------------------------…	no hit below tool-cutoff	no hit below tool-cutoff	no hit below tool-cutoff	no hit below tool-cutoff	no hit below tool-cutoff	no hit below tool-cutoff	no hit below tool-cutoff	no hit below tool-cutoff
contig03860	0.0162622	-1.03383				811.822	1030.42	1426.27	2206.05	2255.37	112	CaCCATGgTAGATATTTGAAACTGGCACAACCcGccATACGCcTTTccGtttcttatatcgacttgaaatagcgacagTTtGAGGTGCATTtATAAaTATTTTtATTTtAGa-----------------------------------------------------------------------------------------------------------------------------------------------------------------------------------------------------------------------------------------------------------------------------------------------…	no hit below tool-cutoff	no hit below tool-cutoff	no hit below tool-cutoff	no hit below tool-cutoff	no hit below tool-cutoff	no hit below tool-cutoff	no hit below tool-cutoff	no hit below tool-cutoff
contig03886	0.000743853	-1.08082				16.9083	14.8663	16.9156	33.1073	35.5537	181	tGGGTAGACCGCCAACAATGATGTGATCACCATATCACGCATAGCCTCTGCTTGTGGGCGCAGGATAAGGCAAGCGGGCGACGTCTTCAACTCGTCTCCTGAGATTCGATGTGTAGCCGGTTTGAACGTAGCGATGGCGTTTTCTTCTCTGAGTTCGTCGATGAACAGCTGTAGTTCGTTg--------------------------------------------------------------------------------------------------------------------------------------------------------------------------------------------------------------------------…	no hit below tool-cutoff	no hit below tool-cutoff	no hit below tool-cutoff	no hit below tool-cutoff	no hit below tool-cutoff	no hit below tool-cutoff	no hit below tool-cutoff	no hit below tool-cutoff
contig04022	0.0104374	-1.30931				12.2787	16.0661	11.2068	36.4334	28.9119	94	GTGCCTTTCACGCGATCTGTACCGGcATTtCTGgAGCGCTTGGCTtCTGAACGATCGACCGTGCGGCCATGgTGAGTGGgCAGAGAtCGCTggg-----------------------------------------------------------------------------------------------------------------------------------------------------------------------------------------------------------------------------------------------------------------------------------------------------------------…	no hit below tool-cutoff	no hit below tool-cutoff	no hit below tool-cutoff	no hit below tool-cutoff	no hit below tool-cutoff	no hit below tool-cutoff	no hit below tool-cutoff	no hit below tool-cutoff
contig04027	0.00390692	-2.11506				978.202	1052.87	1126.85	3985.28	5135.01	102	aCCCATGACATTTGGTCAAGCTCTACCAACTCTTTCCTGCCTAGGTCTAGGACCTTTGCAGATGAATGGATGTTtAGGCCCACCATTAATGCTAAGTGGCTa---------------------------------------------------------------------------------------------------------------------------------------------------------------------------------------------------------------------------------------------------------------------------------------------------------…	no hit below tool-cutoff	no hit below tool-cutoff	no hit below tool-cutoff	no hit below tool-cutoff	no hit below tool-cutoff	no hit below tool-cutoff	no hit below tool-cutoff	no hit below tool-cutoff
contig04353	0.00417043	-1.0225				93.8154	82.9835	92.5059	167.868	196.85	101	tGTATGAtCCTAGCAAAGCACCGTTCCTAGaCCACTACAGACTCCGTGTCCCTAaTATGGCGCTATACTCGAGTTTCTCAATTTCTCAGTCcTGTTGACaa----------------------------------------------------------------------------------------------------------------------------------------------------------------------------------------------------------------------------------------------------------------------------------------------------------…	no hit below tool-cutoff	no hit below tool-cutoff	no hit below tool-cutoff	no hit below tool-cutoff	no hit below tool-cutoff	no hit below tool-cutoff	no hit below tool-cutoff	no hit below tool-cutoff
[truncated: 173 more rows]

## Sheet: Sheet2
contig09467	0.0177117	1.13736						unigenes up-regulated	unigenes down-regulated
contig00182	0.0250327	1.09396				01 METABOLISM		57	78
[truncated: 584 more rows]

## Sheet: Sheet3
contig15658	0.014118	-1.26846	01 METABOLISM
[truncated: 364 more rows]

## Sheet: Tabelle1
5 VI-11	0.016823	1.73389	99 UNCLASSIFIED PROTEINS
[truncated: 42 more rows]

[truncated: 2 more sheets: Tabelle2, Tabelle3]
